# Supplementary material for: Nanoalignment by critical Casimir torques
Source: Nat Commun. 2024 Jun 14;15:5086. doi: 10.1038/s41467-024-49220-1 (PMC11178905; doi:10.1038/s41467-024-49220-1)
Supplement: Supplementary file 11 — Source Data [file 41467_2024_49220_MOESM11_ESM.zip]

Archive with 110 entries (108 files):
- Config.py
- readme.txt
- fig1/python/potentials.py
- fig1/python/data/exper/U_D_x_-0.3K.csv
- fig1/python/data/exper/U_D_x_0K.csv
- fig1/python/data/exper/U_S_x_0K.csv
- fig1/python/data/theory/results_disk_10.dat
- fig1/python/data/theory/results_disk_13.812160292867647.dat
- fig1/python/data/theory/results_disk_20.dat
- fig1/python/data/theory/results_disk_30.dat
- fig1/python/data/theory/results_disk_40.dat
- fig1/python/data/theory/results_disk_49.16292477958855.dat
- fig1/python/data/theory/results_disk_50.dat
- fig1/python/data/theory/results_disk_60.dat
- fig1/python/data/theory/results_disk_70.dat
- fig1/python/data/theory/results_disk_76.08809521113638.dat
- fig1/python/data/theory/results_disk_80.dat
- fig1/python/data/theory/results_sphere_10.dat
- fig1/python/data/theory/results_sphere_13.812160292867647.dat
- fig1/python/data/theory/results_sphere_20.dat
- fig1/python/data/theory/results_sphere_30.dat
- fig1/python/data/theory/results_sphere_40.dat
- fig1/python/data/theory/results_sphere_49.16292477958855.dat
- fig1/python/data/theory/results_sphere_50.dat
- fig1/python/data/theory/results_sphere_60.dat
- fig1/python/data/theory/results_sphere_70.dat
- fig1/python/data/theory/results_sphere_76.08809521113638.dat
- fig1/python/data/theory/results_sphere_80.dat
- fig2/python/D.py
- fig2/python/data/average_10.dat
- fig2/python/data/average_12.dat
- fig2/python/data/average13.8122_0.0015_10.dat
- fig2/python/data/average_14.dat
- fig2/python/data/average24.6039_0.0015_10.dat
- fig2/python/data/average38.0787_0.0015_10.dat
- fig2/python/data/averages_for_HM.dat
- fig2/python/data/averages_for_HM_sorted.dat
- fig2/python/data/averages_half_value.dat
- fig2/python/pd-exper.py
- fig2/python/pd-theory.py
- fig2/python/Probability.py
- fig2/python/MC-results.dat
- fig3/python/prob-hist.py
- fig3/python/Circle.csv
- fig3/python/Elipse.csv
- fig3/python/Large_Angle_Distribution.csv
- fig3/python/Small_Angle_Distribution.csv
- fig4/python/orientation.py
- fig4/python/data/L_L_Orientation.csv
- fig4/python/data/L_Pattern_with_L_particle.csv
- fig4/python/data/L_Pattern_with_R_particle.csv
- fig4/python/data/L_R_Orientation.csv
- fig4/python/data/R_L_Orientation.csv
- fig4/python/data/R_Pattern_with_L_particle.csv
- fig4/python/data/R_Pattern_with_R_particle.csv
- fig4/python/data/R_R_Orientation.csv
- fig5/python/data/Angle_change_with_time.csv
- fig5/python/data/Circle_distance_Movement.csv
- fig5/python/data/force.dat
- fig5/python/data/Height_18.csv
- fig5/python/data/Height_26.csv
- fig5/python/data/Height_30.csv
- fig5/python/data/Height_36_1.csv
- fig5/python/data/Height_36.csv
- fig5/python/data/Long_distance_Movement.csv
- fig5/python/data/potential_map.dat
- fig5/python/data/triangle18.dat
- fig5/python/data/triangle26.dat
- fig5/python/data/triangle30.dat
- fig5/python/data/triangle36.dat
- fig5/python/img/Background.jpg
- fig5/python/img/Circle.jpg
- fig5/python/img/Triangle.jpg
- fig5/python/height.py
- fig5/python/height-theory.py
- fig5/python/pot.py
- fig5/python/triangle_trace.py
- figS7/pot-z.py
- figS7/glass_on_coated_glass.png
- figS7/glass_on_glass.png
- figS7/FG_silica_on_glass_no0.txt
- figS7/FG_silica_on_gold_no0.txt
- figS7/potential_coated.dat
- figS7/potential_uncoated.dat
- figS8/a1_s0_paral.py
- figS8/data/G49.162900-D0.250000-gamma.dat
- figS8/data/G49.162900-D.dat
- figS8/data/G76.088000-D0.280000-gamma.dat
- figS8/data/G76.088000-D.dat
- figS4/python/
- figS4/python/Displacement.py
- figS4/python/U_S_x_0K.csv
- figS4/python/U_D_x_0K.csv
- figS4/python/U_D_x_-0.3K.csv
- figS5/python/
- figS5/python/Temperature.py
- figS5/python/Temperature.csv
- figS9/build.sh
- figS9/disk_potential.dat
- figS9/figureS9.gp
- figS9/figureS9.tex
- figS10/build.sh
- figS10/figureS10.gp
- figS10/figureS10.tex
- figS10/particles0.50.dat
- figS10/particles0.55.dat
- figS10/particles0.60.dat
- figS10/particles0.65.dat
- figS11/build.sh
- figS11/figureS11.gp
