# Supplementary material for: Nanoalignment by critical Casimir torques
Source: Nat Commun. 2024 Jun 14;15:5086. doi: 10.1038/s41467-024-49220-1 (PMC11178905; doi:10.1038/s41467-024-49220-1)
Supplement: Supplementary file 11 — Source Data [file 41467_2024_49220_MOESM11_ESM.zip › Config.py]

import matplotlib.pyplot as plt

def plot_config():

    SMALL_SIZE = 8
    MEDIUM_SIZE = 12
    BIGGER_SIZE = 24

#    plt.rcParams['text.usetex'] = True
#    plt.rc('text.latex', preamble=r'\usepackage{graphicx}')

    params = {
        'backend': 'pdf',
        'axes.labelsize': 10,
#        'text.fontsize': 10,
        'legend.fontsize': 10,
        'xtick.labelsize': 8,
        'ytick.labelsize': 8,
        'text.usetex': True,
#        'figure.figsize': fig_size
    }

    plt.rcParams.update(params)
    plt.rc('text.latex', preamble=r'\usepackage{graphicx} \usepackage{grffile} \usepackage{siunitx} \usepackage{mhchem}')
    plt.rcParams["legend.frameon"] = False
    plt.rcParams["legend.handlelength"] = 1.2
    plt.rcParams["xtick.direction"] = "in"
    plt.rcParams["ytick.direction"] = "in"
    plt.rcParams["xtick.top"] = True
    plt.rcParams["ytick.right"] = True

    plt.rc('font', size=MEDIUM_SIZE)          # controls default text sizes
    plt.rc('axes', titlesize=MEDIUM_SIZE)     # fontsize of the axes title
    plt.rc('axes', labelsize=MEDIUM_SIZE)     # fontsize of the x and y labels
    plt.rc('xtick', labelsize=MEDIUM_SIZE)    # fontsize of the tick labelsize
    plt.rc('ytick', labelsize=MEDIUM_SIZE)    # fontsize of the tick labels
    plt.rc('legend', fontsize=MEDIUM_SIZE)    # legend fontsize
    plt.rc('figure', titlesize=BIGGER_SIZE)  # fontsize of the figure title
    plt.rc('lines', linewidth=1)			 # line width
    plt.rc('lines', markersize=6)			 # marker size
    plt.rc('figure', titlesize=40)

#	plt.rcParams['text.usetex'] = True
#        plt.rc('text.latex', preamble=r'\usepackage{graphicx}')

#        params = {'text.latex.preamble' : [r'\usepackage{graphicx}', r'\usepackage{amsmath}']}
        #plt.rcParams.update({'text.latex.preamble' : [r'\usepackage{graphicx}', r'\usepackage{amsmath}'])

def my_formatter(x, pos):
    if x.is_integer():
#    if type(x) == int:
        return '$'+str(int(x))+'$'
    else:
        return '$'+str(round(x,5))+'$'


#
# critical Casimir staff
#
import numpy as np

cc_xi0=0.2 # in nm
cc_nu = 0.6301
cc_Tc=307.25 # in K
cc_R = 1200 # in nm

#def get_t (theta):
#    global cc_nu
#    global cc_xi0
#    global cc_R
#    if theta == 0:
#        t = 0.0
#    else:
#        xi = cc_R / theta
#        t = np.power (cc_xi0/xi, 1./cc_nu)
#    return t

def get_t (theta):
    global cc_nu
    global cc_xi0
    global cc_R
    xi = cc_R / theta
    t = np.power (cc_xi0/xi, 1./cc_nu)
    return t

def get_dTmK (theta):
    t = get_t (theta)
    return - 1000 * t * cc_Tc


def get_dT (theta):
    t = get_t (theta)
    return - 1000 * t * cc_Tc

def get_xi (dT):
    global cc_xi0;
    global cc_nu
    t = np.fabs(-dT)/ cc_Tc
    return cc_xi0 * np.power (t, - cc_nu)

def get_1overxi (dT):
    global cc_xi0;
    global cc_nu
    t = np.fabs(-dT)/ cc_Tc
    return np.power (t, cc_nu) / cc_xi0  

def get_theta (dT):
        return cc_R * get_1overxi(dT)

def get_theta_mK (dT):
        return cc_R * get_1overxi(dT/1000.)

###################3
### scaling psi = 1/theta
def get_psi (dT):
        return 1. / get_theta (dT)

def get_psi_mK (dT):
        return 1. / get_theta_mK (dT)

def get_dTmK_from_psi (psi):
    t = get_t (1./psi)
    return - 1000 * t * cc_Tc
