# Supplementary material for: Nanoalignment by critical Casimir torques
Source: Nat Commun. 2024 Jun 14;15:5086. doi: 10.1038/s41467-024-49220-1 (PMC11178905; doi:10.1038/s41467-024-49220-1)
Supplement: Supplementary file 11 — Source Data [file 41467_2024_49220_MOESM11_ESM.zip › readme.txt]

directory fig1/: Figure 1 of the main text
	python/potentials.py: pyhton script to generate panels f,g,j,k
	python/data/exper/: experimental data
	python/data/theory/: theoretical data

directory fig2/: Figure 2 of the main text
	python/D.py: python script to generate panel a
	python/Probability.py: python script t generate panel b
	python/pd-theory.py: python script to generate panel c
	python/pd-exper.py: python script to generate panel d
	python/data/, python/MC-results.dat: data files 

directory fig3/: Figure 3 of the main text
	python/prob-hist.py: python script to generate panels b,c,d,f,g,h
	python/*.csv: corresponding data files (see prob-hist.py)

directory fig4/: Figure 4 of the main text
	python/orientation.py: python script to generate panels c,f,,i,l
	python/data/: corresponding data files

directory fig5/: Figure 5 of the main text
	python/triangle_trace.py: python script to generate panel a
	python/height.py: python script to generate panel b
	python/pot.py: python script to generate panel c
	python/height-theory.py: python script to generate panel d
	python/data/: corresponding data files
	python/img/: images

directory figS4/: Figure S4 of the SM
	python/Displacement: python script to generate Fig. S4
	python/*.csv: corresponding data files

directory figS5/: Figure S5 of the SM
	python/Temperature: python script to generate Fig. S5
	python/*.csv: corresponding data files

directory figS7/: Figure S7 of the SM
	pot-z.py: python script to generate Fig. S7
	potential_coated.dat, potential_uncoated.dat: critical Casimir potentials
	FG_silica_on_glass_no0.txt, FG_silica_on_gold_no0.txt: QED Casimir potentials
	glass_on_glass.png, glass_on_coated_glass.png: schematic images

directory figS8/: Figure S8 of the SM
	a1_s0_paral.py: python script to generate Fig. S8
	data/: coresponding data files

directory figS9/: Figure S9 of the SM: Example of the interaction potential between the microdisk and the substrate.
	build.sh: shell script to produce the pdf file with figure
	disk_potential.dat: data for total energy and position of the particle in the configuration that minimizes potential with respect to Delta_c
	figureS9.gp: Gnuplot script creating the panels of the figure
	figureS9.tex: Latex document placing all the panels and putting additional information on top of panels

directory figS10/: Illustration of Monte Carlo results for microdisk orientations.
	build.sh: shell script to produce the pdf file with figure
	figureS10.gp: Gnuplot script creating the panels of the figure
	figureS10.tex: Latex document placing all the panels and putting additional information ontop of panels
	particles0.50.dat: data for final configurations for MC simulation of 200 particles for a=0.50R
	particles0.55.dat: data for final configurations for MC simulation of 200 particles for a=0.55R
	particles0.60.dat: data for final configurations for MC simulation of 200 particles for a=0.60R
	particles0.65.dat: data for final configurations for MC simulation of 200 particles for a=0.65R

directory figS11/: Dependence of the microdisk diffusion constant on its distance from the substrate.
	The data points are embeded in Gnuplot script in lines 16-22.
	build.sh: shell script to produce the pdf file with figure
	figureS11.gp: Gnuplot script creating the figure
