# Supplementary material for: Nanoalignment by critical Casimir torques
Source: Nat Commun. 2024 Jun 14;15:5086. doi: 10.1038/s41467-024-49220-1 (PMC11178905; doi:10.1038/s41467-024-49220-1)
Supplement: Supplementary file 11 — Source Data [file 41467_2024_49220_MOESM11_ESM.zip › fig1/python/data/exper/U_D_x_-0.3K.csv]

	0	1
0	-0.3	13.713200939139702
1	-0.288	11.228294289351702
2	-0.27599999999999997	11.633759397459867
3	-0.264	11.315305666341333
4	-0.252	12.103763026705602
5	-0.24	10.822829181243538
6	-0.22799999999999998	10.577706723210554
7	-0.21599999999999997	10.622158485781387
8	-0.204	11.074143609524445
9	-0.192	11.074143609524445
10	-0.18	8.993326665732187
11	-0.16799999999999998	7.381913403935781
12	-0.15599999999999997	6.812890991945486
13	-0.144	5.957967515371366
14	-0.13199999999999998	5.627336185524328
15	-0.12	5.402154182168387
16	-0.10799999999999998	4.730778712363768
17	-0.09599999999999997	4.602163839642595
18	-0.08399999999999999	4.086613145924803
19	-0.07199999999999998	3.3356193210391587
20	-0.06	3.0739913268880956
21	-0.04799999999999999	2.870565048834312
22	-0.035999999999999976	2.8662680547303827
23	-0.023999999999999966	2.7753665584889253
24	-0.011999999999999955	2.916114594670734
25	0.0	3.0812942465491493
26	0.01200000000000001	3.1994447910431028
27	0.02400000000000002	3.13331590535674
28	0.03600000000000003	3.2315097969075217
29	0.04800000000000004	3.34515108225883
30	0.06	3.44790638230315
31	0.07200000000000001	3.8050997910877187
32	0.08400000000000002	4.005144490669227
33	0.09600000000000003	4.3362360943565745
34	0.10800000000000004	4.5028369931332515
35	0.12	5.199000889372057
36	0.132	5.922544754247804
37	0.14400000000000002	7.272236775008574
38	0.15600000000000003	9.223088333952905
39	0.16800000000000004	13.020053758579758
40	0.18	13.713200939139702
41	0.192	13.020053758579758
42	0.21600000000000003	13.713200939139702
43	0.22800000000000004	13.713200939139702
