# Supplementary material for: Nanoalignment by critical Casimir torques
Source: Nat Commun. 2024 Jun 14;15:5086. doi: 10.1038/s41467-024-49220-1 (PMC11178905; doi:10.1038/s41467-024-49220-1)
Supplement: Supplementary file 11 — Source Data [file 41467_2024_49220_MOESM11_ESM.zip › fig1/python/data/exper/U_D_x_0K.csv]

	0	1
0	-0.1	7.024262846938481
1	-0.096	8.348148613589368
2	-0.092	8.348148613589368
3	-0.08800000000000001	7.233366017966059
4	-0.084	6.912657810317151
5	-0.08	6.91692169109987
6	-0.07600000000000001	6.459468400396535
7	-0.07200000000000001	6.487685996824077
8	-0.068	6.817605903363925
9	-0.064	5.698769215892372
10	-0.060000000000000005	5.930549765659346
11	-0.05600000000000001	5.831434145074865
12	-0.052000000000000005	5.169789970744799
13	-0.048	4.896155741926114
14	-0.044000000000000004	4.87890126060649
15	-0.04000000000000001	4.351562240275931
16	-0.036000000000000004	4.333280181865123
17	-0.032	3.950026880965603
18	-0.027999999999999997	3.7634461570036084
19	-0.024000000000000007	3.5953708604374963
20	-0.020000000000000004	3.285903485556997
21	-0.016	3.140881157660888
22	-0.01200000000000001	3.0793441544323152
23	-0.008000000000000007	2.8862890313795373
24	-0.0040000000000000036	2.882925642951276
25	0.0	2.8097860565613897
26	0.0040000000000000036	2.7509280020254225
27	0.007999999999999993	2.901374282174084
28	0.011999999999999997	2.8779609581220336
29	0.016	3.008567126643356
30	0.01999999999999999	3.140310891402994
31	0.023999999999999994	3.4620669848633714
32	0.027999999999999997	3.7712482420598703
33	0.032	4.093175484171274
34	0.036000000000000004	4.523220813625215
35	0.04000000000000001	5.153827845075249
36	0.04400000000000001	5.689183939775024
37	0.04799999999999999	5.595446971162424
38	0.05199999999999999	6.04547595982948
39	0.055999999999999994	6.392454837359775
40	0.06	8.061395302772361
41	0.064	7.183103733188038
42	0.068	8.249302700362561
43	0.07200000000000001	9.16520270829832
44	0.07599999999999998	13.457559289665936
45	0.07999999999999999	9.852507275974137
46	0.08399999999999999	14.017175077601358
47	0.088	8.353338895124448
48	0.092	14.710322258161304
49	0.096	10.32777441488488
