# Supplementary material for: Nanoalignment by critical Casimir torques
Source: Nat Commun. 2024 Jun 14;15:5086. doi: 10.1038/s41467-024-49220-1 (PMC11178905; doi:10.1038/s41467-024-49220-1)
Supplement: Supplementary file 11 — Source Data [file 41467_2024_49220_MOESM11_ESM.zip › fig1/python/data/exper/U_S_x_0K.csv]

	0	1
0	-0.76	12.409778502951907
1	-0.72	10.537976326050316
2	-0.6799999999999999	9.519406745055742
3	-0.64	7.1568550867127225
4	-0.6	5.922185199452939
5	-0.56	4.977269791049202
6	-0.52	3.898078806886454
7	-0.48	3.548044233973543
8	-0.43999999999999995	3.3190721307768247
9	-0.4	3.4036067284702964
10	-0.36	3.525459203905661
11	-0.31999999999999995	3.567159444081165
12	-0.28	3.510878284422012
13	-0.24	3.472749552175636
14	-0.19999999999999996	3.655483720041268
15	-0.16000000000000003	3.7691461181891532
16	-0.12	3.6149615760360043
17	-0.07999999999999996	3.3591548021370996
18	-0.040000000000000036	3.293976789659087
19	0.0	3.149820215334867
20	0.040000000000000036	3.102179388870068
21	0.08000000000000007	3.3020166049760395
22	0.1200000000000001	3.560464020912555
23	0.15999999999999992	3.4972480394617538
24	0.19999999999999996	3.537107414000577
25	0.24	3.4069612771819946
26	0.28	3.5402161060147255
27	0.32000000000000006	3.6851584938181317
28	0.3600000000000001	3.725275156582744
29	0.40000000000000013	3.839360457116848
30	0.43999999999999995	4.065734549745105
31	0.48	4.491496996760647
32	0.52	4.3615535823076135
33	0.56	4.15396125002436
34	0.6000000000000001	4.874111913203539
35	0.6400000000000001	6.469627392862527
36	0.6799999999999999	6.61464895121373
37	0.72	8.94148005376499
