# Supplementary material for: Nanoalignment by critical Casimir torques
Source: Nat Commun. 2024 Jun 14;15:5086. doi: 10.1038/s41467-024-49220-1 (PMC11178905; doi:10.1038/s41467-024-49220-1)
Supplement: Supplementary file 11 — Source Data [file 41467_2024_49220_MOESM11_ESM.zip › fig1/python/data/theory/results_disk_10.dat]

#Delta	Lambda	Gamma	rho1	rho2	width	alpha	gamma	total_potential	CC_potential	electrostatic_potential	gravity_potential
0.25335	0.001	10	0	1	0.333333	1.32364e-08	0.000821741	-220.921	-263.719	41.2382	1.55983
0.253393	0.002	10	0	1	0.333333	-1.46038e-07	0.000672258	-220.087	-262.654	41.007	1.5601
0.253437	0.003	10	0	1	0.333333	-1.41557e-07	0.000522407	-219.258	-261.596	40.7776	1.56037
0.253482	0.004	10	0	1	0.333333	-1.11172e-07	0.00037464	-218.431	-260.542	40.5505	1.56064
0.253528	0.005	10	0	1	0.333333	-6.78634e-08	0.00022529	-217.608	-259.489	40.3202	1.56092
0.253576	0.006	10	0	1	0.333333	-1.21647e-08	7.72161e-05	-216.788	-258.437	40.0874	1.56122
0.253623	0.007	10	0	1	0.333333	2.91661e-11	2.28377e-12	-215.971	-257.393	39.86	1.56151
0.253667	0.008	10	0	1	0.333333	-1.01351e-09	-1.37559e-05	-215.156	-256.369	39.6513	1.56178
0.253713	0.009	10	0	1	0.333333	-4.46348e-08	-0.000167582	-214.342	-255.337	39.4326	1.56206
0.253761	0.01	10	0	1	0.333333	-9.32242e-08	-0.000320857	-213.532	-254.305	39.2105	1.56236
0.25381	0.011	10	0	1	0.333333	-1.39755e-07	-0.000472362	-212.726	-253.281	38.9923	1.56266
0.253858	0.012	10	0	1	0.333333	-1.79746e-07	-0.000623175	-211.922	-252.262	38.7773	1.56296
0.253908	0.013	10	0	1	0.333333	-1.95453e-07	-0.000775078	-211.122	-251.248	38.5625	1.56326
0.253958	0.014	10	0	1	0.333333	-2.28212e-07	-0.000925684	-210.325	-250.238	38.3494	1.56357
0.254008	0.015	10	0	1	0.333333	-2.3455e-07	-0.00107658	-209.531	-249.233	38.1378	1.56388
0.25406	0.016	10	0	1	0.333333	-2.61523e-07	-0.00122817	-208.741	-248.232	37.9274	1.5642
0.254111	0.017	10	0	1	0.333333	-2.77966e-07	-0.00137924	-207.953	-247.237	37.7191	1.56452
0.254164	0.018	10	0	1	0.333333	-2.96862e-07	-0.00153111	-207.169	-246.245	37.5113	1.56484
0.254217	0.019	10	0	1	0.333333	-3.08884e-07	-0.00168253	-206.388	-245.26	37.3067	1.56517
0.254271	0.02	10	0	1	0.333333	-3.09658e-07	-0.00183423	-205.61	-244.278	37.1019	1.5655
0.254325	0.021	10	0	1	0.333333	-3.35259e-07	-0.00198607	-204.836	-243.301	36.8995	1.56583
0.25438	0.022	10	0	1	0.333333	-3.38011e-07	-0.00213798	-204.064	-242.329	36.6984	1.56617
0.254435	0.023	10	0	1	0.333333	-3.55969e-07	-0.00229031	-203.295	-241.361	36.4988	1.56651
0.254491	0.024	10	0	1	0.333333	-3.62008e-07	-0.0024427	-202.53	-240.398	36.3007	1.56686
0.254548	0.025	10	0	1	0.333333	-3.46789e-07	-0.00259502	-201.768	-239.439	36.1039	1.5672
0.254606	0.026	10	0	1	0.333333	-3.80025e-07	-0.00274789	-201.009	-238.483	35.9071	1.56756
0.254664	0.027	10	0	1	0.333333	-3.79487e-07	-0.00290042	-200.253	-237.534	35.7136	1.56792
0.254722	0.028	10	0	1	0.333333	-4.00477e-07	-0.00305395	-199.5	-236.59	35.5216	1.56828
0.254781	0.029	10	0	1	0.333333	-3.94263e-07	-0.00320706	-198.75	-235.649	35.3304	1.56864
0.254841	0.03	10	0	1	0.333333	-4.0874e-07	-0.00336069	-198.003	-234.712	35.1398	1.56901
0.254902	0.031	10	0	1	0.333333	-4.05969e-07	-0.00351416	-197.259	-233.78	34.9515	1.56938
0.254963	0.032	10	0	1	0.333333	-4.24232e-07	-0.00366807	-196.518	-232.852	34.7641	1.56976
0.255025	0.033	10	0	1	0.333333	-4.25816e-07	-0.00382236	-195.781	-231.929	34.5781	1.57014
0.255087	0.034	10	0	1	0.333333	-4.16952e-07	-0.00397674	-195.046	-231.01	34.3937	1.57052
0.25515	0.035	10	0	1	0.333333	-4.59203e-07	-0.00413121	-194.314	-230.096	34.2106	1.57091
0.255214	0.036	10	0	1	0.333333	-4.589e-07	-0.00428614	-193.585	-229.185	34.028	1.5713
0.255278	0.037	10	0	1	0.333333	-4.54764e-07	-0.00444124	-192.86	-228.279	33.8482	1.5717
0.255343	0.038	10	0	1	0.333333	-4.76955e-07	-0.00459695	-192.137	-227.378	33.6687	1.5721
0.255409	0.039	10	0	1	0.333333	-4.73163e-07	-0.00475238	-191.417	-226.48	33.4907	1.5725
0.255475	0.04	10	0	1	0.333333	-4.76548e-07	-0.00490817	-190.7	-225.587	33.3139	1.57291
0.255542	0.041	10	0	1	0.333333	-5.01222e-07	-0.00506446	-189.986	-224.697	33.1379	1.57332
0.25561	0.042	10	0	1	0.333333	-5.02103e-07	-0.00522121	-189.275	-223.812	32.963	1.57374
0.255679	0.043	10	0	1	0.333333	-2.06835e-07	-0.00537859	-188.567	-222.93	32.7882	1.57416
0.255747	0.044	10	0	1	0.333333	-3.28085e-07	-0.00553524	-187.862	-222.055	32.6176	1.57459
0.255816	0.045	10	0	1	0.333333	-4.55479e-07	-0.00569216	-187.16	-221.185	32.4497	1.57501
0.255886	0.046	10	0	1	0.333333	-5.028e-07	-0.00585011	-186.461	-220.317	32.2804	1.57544
0.255958	0.047	10	0	1	0.333333	-4.78781e-07	-0.00600906	-185.765	-219.451	32.1109	1.57588
0.256029	0.048	10	0	1	0.333333	-4.83867e-07	-0.00616688	-185.071	-218.592	31.9446	1.57632
0.256101	0.049	10	0	1	0.333333	-5.07426e-07	-0.00632575	-184.381	-217.736	31.7789	1.57677
0.256175	0.05	10	0	1	0.333333	-5.27046e-07	-0.00648538	-183.693	-216.884	31.6133	1.57722
0.256248	0.051	10	0	1	0.333333	-5.29585e-07	-0.00664454	-183.008	-216.037	31.4506	1.57767
0.256322	0.052	10	0	1	0.333333	-5.31321e-07	-0.00680451	-182.327	-215.193	31.2885	1.57813
0.256397	0.053	10	0	1	0.333333	-5.21842e-07	-0.00696488	-181.647	-214.355	31.1285	1.57859
0.256473	0.054	10	0	1	0.333333	-5.3983e-07	-0.00712534	-180.971	-213.519	30.9686	1.57905
0.256549	0.055	10	0	1	0.333333	-5.36522e-07	-0.00728636	-180.298	-212.688	30.8102	1.57952
0.256626	0.056	10	0	1	0.333333	-5.56283e-07	-0.00744847	-179.627	-211.86	30.6522	1.58
0.256704	0.057	10	0	1	0.333333	-5.51284e-07	-0.00760962	-178.96	-211.037	30.4965	1.58048
0.256783	0.058	10	0	1	0.333333	-5.79172e-07	-0.0077718	-178.295	-210.217	30.3406	1.58096
0.256862	0.059	10	0	1	0.333333	-2.40452e-08	-0.00793466	-177.633	-209.4	30.1855	1.58145
0.256941	0.06	10	0	1	0.333333	-5.7558e-07	-0.00809695	-176.974	-208.59	30.0345	1.58194
0.257022	0.061	10	0	1	0.333333	-5.91271e-07	-0.00826099	-176.317	-207.781	29.8816	1.58244
0.257104	0.062	10	0	1	0.333333	-5.99919e-07	-0.00842468	-175.664	-206.978	29.731	1.58294
0.257185	0.063	10	0	1	0.333333	-3.42683e-07	-0.00858879	-175.013	-206.178	29.5816	1.58344
0.257268	0.064	10	0	1	0.333333	-4.34555e-07	-0.00875375	-174.365	-205.382	29.4327	1.58395
0.257352	0.065	10	0	1	0.333333	-5.28369e-07	-0.00891873	-173.72	-204.59	29.2856	1.58447
0.257436	0.066	10	0	1	0.333333	-5.7924e-07	-0.00908474	-173.077	-203.801	29.1386	1.58499
0.257521	0.067	10	0	1	0.333333	-5.81511e-07	-0.00925019	-172.438	-203.018	28.9944	1.58551
0.257606	0.068	10	0	1	0.333333	-5.97848e-07	-0.00941651	-171.801	-202.236	28.8498	1.58603
0.257693	0.069	10	0	1	0.333333	-5.81117e-07	-0.00958386	-171.166	-201.459	28.7061	1.58657
0.25778	0.07	10	0	1	0.333333	-5.8127e-07	-0.00975081	-170.535	-200.686	28.564	1.5871
0.257868	0.071	10	0	1	0.333333	-5.97203e-07	-0.0099191	-169.906	-199.916	28.4223	1.58765
0.257957	0.072	10	0	1	0.333333	-5.90562e-07	-0.0100875	-169.28	-199.15	28.282	1.58819
0.258046	0.073	10	0	1	0.333333	-5.96152e-07	-0.0102561	-168.657	-198.39	28.1446	1.58874
0.258136	0.074	10	0	1	0.333333	-5.97207e-07	-0.0104251	-168.036	-197.633	28.007	1.58929
0.258227	0.075	10	0	1	0.333333	-5.97219e-07	-0.0105949	-167.419	-196.878	27.8698	1.58985
0.258319	0.076	10	0	1	0.333333	-5.97643e-07	-0.0107657	-166.803	-196.126	27.7326	1.59042
0.258412	0.077	10	0	1	0.333333	-5.92357e-07	-0.0109368	-166.191	-195.378	27.5963	1.59099
0.258505	0.078	10	0	1	0.333333	-5.97472e-07	-0.0111079	-165.581	-194.635	27.4619	1.59157
0.258599	0.079	10	0	1	0.333333	-5.87017e-07	-0.0112791	-164.974	-193.896	27.3294	1.59214
0.258693	0.08	10	0	1	0.333333	-5.89968e-07	-0.0114513	-164.37	-193.161	27.1983	1.59272
0.258789	0.081	10	0	1	0.333333	-5.75608e-07	-0.0116244	-163.768	-192.428	27.067	1.59331
0.258885	0.082	10	0	1	0.333333	-5.70973e-07	-0.0117975	-163.169	-191.7	26.9368	1.59391
0.258982	0.083	10	0	1	0.333333	-5.69134e-07	-0.0119718	-162.573	-190.975	26.8074	1.5945
0.25908	0.084	10	0	1	0.333333	-5.98396e-07	-0.0121462	-161.979	-190.253	26.6787	1.59511
0.259179	0.085	10	0	1	0.333333	-5.99116e-07	-0.012321	-161.388	-189.535	26.5511	1.59571
0.259278	0.086	10	0	1	0.333333	-5.94318e-07	-0.0124962	-160.799	-188.821	26.4258	1.59632
0.259378	0.087	10	0	1	0.333333	-5.99033e-07	-0.0126723	-160.213	-188.11	26.2999	1.59694
0.259479	0.088	10	0	1	0.333333	-1.76756e-07	-0.0128486	-159.63	-187.403	26.1756	1.59756
0.259581	0.089	10	0	1	0.333333	-5.2603e-07	-0.0130261	-159.05	-186.7	26.0517	1.59819
0.259684	0.09	10	0	1	0.333333	-5.99269e-07	-0.0132035	-158.472	-185.999	25.9285	1.59882
0.259786	0.091	10	0	1	0.333333	-5.12647e-07	-0.0133812	-157.896	-185.304	25.8081	1.59946
0.259891	0.092	10	0	1	0.333333	-4.1816e-07	-0.0135604	-157.324	-184.611	25.6869	1.6001
0.259996	0.093	10	0	1	0.333333	-5.97125e-07	-0.0137395	-156.753	-183.921	25.5669	1.60075
0.260102	0.094	10	0	1	0.333333	-5.53995e-07	-0.0139197	-156.186	-183.234	25.447	1.6014
0.260208	0.095	10	0	1	0.333333	-5.99911e-07	-0.0140997	-155.621	-182.552	25.3291	1.60205
0.260316	0.096	10	0	1	0.333333	-4.79208e-07	-0.0142808	-155.058	-181.872	25.2114	1.60272
0.260424	0.097	10	0	1	0.333333	-5.94866e-07	-0.0144624	-154.498	-181.197	25.0954	1.60338
0.260533	0.098	10	0	1	0.333333	-5.97485e-07	-0.0146442	-153.941	-180.525	24.9799	1.60405
0.260643	0.099	10	0	1	0.333333	-5.99841e-07	-0.0148274	-153.386	-179.856	24.8649	1.60473
0.260754	0.1	10	0	1	0.333333	-5.98802e-07	-0.0150105	-152.834	-179.191	24.7509	1.60541
0.260865	0.101	10	0	1	0.333333	-5.98689e-07	-0.0151945	-152.285	-178.528	24.6377	1.6061
0.260977	0.102	10	0	1	0.333333	-5.99986e-07	-0.0153784	-151.737	-177.87	24.5262	1.60679
0.26109	0.103	10	0	1	0.333333	-5.9984e-07	-0.0155632	-151.193	-177.215	24.4149	1.60748
0.261205	0.104	10	0	1	0.333333	-4.41604e-07	-0.0157489	-150.651	-176.563	24.3037	1.60819
0.26132	0.105	10	0	1	0.333333	-5.98739e-07	-0.0159354	-150.111	-175.913	24.1934	1.6089
0.261436	0.106	10	0	1	0.333333	4.34429e-07	-0.016123	-149.574	-175.267	24.0834	1.60961
0.261551	0.107	10	0	1	0.333333	-5.98901e-07	-0.0163087	-149.039	-174.627	23.9774	1.61032
0.261668	0.108	10	0	1	0.333333	-5.99511e-07	-0.0164965	-148.507	-173.989	23.8704	1.61104
0.261787	0.109	10	0	1	0.333333	-5.99582e-07	-0.0166857	-147.978	-173.353	23.7632	1.61177
0.261906	0.11	10	0	1	0.333333	-4.12621e-07	-0.0168748	-147.451	-172.72	23.6568	1.61251
0.262026	0.111	10	0	1	0.333333	-4.11887e-07	-0.0170645	-146.926	-172.091	23.5515	1.61325
0.262146	0.112	10	0	1	0.333333	-5.99609e-07	-0.017254	-146.404	-171.466	23.4484	1.61398
0.262268	0.113	10	0	1	0.333333	-5.9906e-07	-0.0174453	-145.884	-170.843	23.3442	1.61473
0.26239	0.114	10	0	1	0.333333	-5.99559e-07	-0.0176366	-145.367	-170.224	23.2416	1.61549
0.262514	0.115	10	0	1	0.333333	-5.98843e-07	-0.0178295	-144.852	-169.607	23.1391	1.61625
0.262638	0.116	10	0	1	0.333333	-5.9872e-07	-0.0180218	-144.34	-168.995	23.038	1.61701
0.262762	0.117	10	0	1	0.333333	-3.88589e-07	-0.0182145	-143.83	-168.386	22.9384	1.61778
0.262888	0.118	10	0	1	0.333333	-3.84887e-07	-0.0184085	-143.322	-167.779	22.8383	1.61855
0.263014	0.119	10	0	1	0.333333	-3.79117e-07	-0.0186029	-142.817	-167.175	22.7392	1.61933
0.263142	0.12	10	0	1	0.333333	-3.77084e-07	-0.018798	-142.314	-166.575	22.6408	1.62012
0.26327	0.121	10	0	1	0.333333	-3.73792e-07	-0.0189937	-141.814	-165.977	22.5426	1.62091
0.263399	0.122	10	0	1	0.333333	-5.9922e-07	-0.0191894	-141.316	-165.385	22.4469	1.6217
0.263529	0.123	10	0	1	0.333333	-5.98018e-07	-0.0193866	-140.82	-164.793	22.3506	1.6225
0.26366	0.124	10	0	1	0.333333	-5.98279e-07	-0.0195837	-140.327	-164.206	22.2551	1.6233
0.263791	0.125	10	0	1	0.333333	-5.99405e-07	-0.019782	-139.836	-163.621	22.1604	1.62411
0.263924	0.126	10	0	1	0.333333	-6.15018e-08	-0.0199803	-139.348	-163.039	22.066	1.62493
0.264056	0.127	10	0	1	0.333333	-9.81464e-08	-0.0201791	-138.862	-162.461	21.9733	1.62575
0.264191	0.128	10	0	1	0.333333	-1.33999e-07	-0.0203789	-138.378	-161.885	21.8806	1.62657
0.264325	0.129	10	0	1	0.333333	-3.47311e-07	-0.0205792	-137.896	-161.312	21.7886	1.6274
0.264462	0.13	10	0	1	0.333333	-5.99681e-07	-0.0207807	-137.417	-160.743	21.697	1.62824
0.264597	0.131	10	0	1	0.333333	-5.99006e-07	-0.020981	-136.941	-160.177	21.6075	1.62907
0.264735	0.132	10	0	1	0.333333	-5.99254e-07	-0.0211833	-136.466	-159.613	21.517	1.62992
0.264873	0.133	10	0	1	0.333333	-5.98757e-07	-0.0213862	-135.994	-159.052	21.4272	1.63077
0.265013	0.134	10	0	1	0.333333	3.3491e-07	-0.0215906	-135.524	-158.493	21.3374	1.63164
0.265151	0.135	10	0	1	0.333333	-5.97597e-07	-0.0217919	-135.056	-157.941	21.2519	1.63248
0.265292	0.136	10	0	1	0.333333	-3.26021e-07	-0.0219966	-134.591	-157.389	21.1644	1.63335
0.265434	0.137	10	0	1	0.333333	-3.26125e-07	-0.0222017	-134.128	-156.839	21.0768	1.63422
0.265577	0.138	10	0	1	0.333333	-5.56283e-07	-0.0224081	-133.667	-156.292	20.9897	1.63511
0.265719	0.139	10	0	1	0.333333	-3.20834e-07	-0.0226137	-133.209	-155.749	20.9044	1.63598
0.265863	0.14	10	0	1	0.333333	-5.99868e-07	-0.02282	-132.752	-155.21	20.8204	1.63687
0.266007	0.141	10	0	1	0.333333	-5.99653e-07	-0.0230268	-132.298	-154.672	20.7363	1.63776
0.266153	0.142	10	0	1	0.333333	-5.99771e-07	-0.0232347	-131.847	-154.138	20.6524	1.63865
0.2663	0.143	10	0	1	0.333333	-5.99431e-07	-0.0234439	-131.397	-153.605	20.5686	1.63956
0.266446	0.144	10	0	1	0.333333	-5.98809e-07	-0.023651	-130.95	-153.077	20.4874	1.64046
0.266594	0.145	10	0	1	0.333333	-5.9985e-07	-0.0238609	-130.504	-152.551	20.4052	1.64137
0.266743	0.146	10	0	1	0.333333	-5.97872e-07	-0.0240708	-130.061	-152.027	20.3237	1.64229
0.266893	0.147	10	0	1	0.333333	-5.98651e-07	-0.0242815	-129.621	-151.506	20.2424	1.64321
0.267042	0.148	10	0	1	0.333333	-5.99987e-07	-0.0244918	-129.182	-150.989	20.1634	1.64413
0.267193	0.149	10	0	1	0.333333	2.99085e-07	-0.0247031	-128.745	-150.474	20.0835	1.64506
0.267346	0.15	10	0	1	0.333333	-2.95024e-07	-0.0249159	-128.311	-149.961	20.004	1.646
0.267498	0.151	10	0	1	0.333333	-2.92111e-07	-0.0251275	-127.879	-149.452	19.9258	1.64693
0.267651	0.152	10	0	1	0.333333	-2.90697e-07	-0.0253402	-127.449	-148.945	19.8484	1.64788
0.267805	0.153	10	0	1	0.333333	-2.87354e-07	-0.0255538	-127.021	-148.44	19.7707	1.64883
0.26796	0.154	10	0	1	0.333333	-2.86224e-07	-0.025768	-126.595	-147.939	19.6939	1.64978
0.268116	0.155	10	0	1	0.333333	-2.83759e-07	-0.0259825	-126.171	-147.44	19.6176	1.65074
0.268272	0.156	10	0	1	0.333333	-2.82259e-07	-0.0261969	-125.75	-146.944	19.5424	1.6517
0.268429	0.157	10	0	1	0.333333	-2.80816e-07	-0.0264131	-125.33	-146.45	19.4669	1.65267
0.268587	0.158	10	0	1	0.333333	-2.78189e-07	-0.0266289	-124.913	-145.959	19.392	1.65364
0.268747	0.159	10	0	1	0.333333	-2.76722e-07	-0.0268464	-124.498	-145.469	19.3172	1.65462
0.268904	0.16	10	0	1	0.333333	-2.74678e-07	-0.0270607	-124.084	-144.985	19.2455	1.65559
0.269065	0.161	10	0	1	0.333333	-2.70669e-07	-0.0272793	-123.673	-144.501	19.1715	1.65658
0.269226	0.162	10	0	1	0.333333	-2.71148e-07	-0.0274979	-123.264	-144.02	19.0982	1.65758
0.269389	0.163	10	0	1	0.333333	2.71015e-07	-0.0277171	-122.857	-143.541	19.0255	1.65858
0.269548	0.164	10	0	1	0.333333	-5.99723e-07	-0.0279332	-122.452	-143.067	18.9561	1.65956
0.269713	0.165	10	0	1	0.333333	-5.99753e-07	-0.028154	-122.049	-142.593	18.8841	1.66057
0.269877	0.166	10	0	1	0.333333	2.64644e-07	-0.0283738	-121.648	-142.122	18.8129	1.66158
0.270041	0.167	10	0	1	0.333333	-5.99677e-07	-0.0285945	-121.248	-141.654	18.7425	1.66259
0.270206	0.168	10	0	1	0.333333	-5.99359e-07	-0.0288141	-120.851	-141.188	18.6735	1.66361
0.270372	0.169	10	0	1	0.333333	-5.99626e-07	-0.0290353	-120.456	-140.725	18.6043	1.66463
0.270539	0.17	10	0	1	0.333333	-5.98914e-07	-0.0292575	-120.063	-140.264	18.5351	1.66566
0.270704	0.171	10	0	1	0.333333	-5.96941e-07	-0.0294774	-119.672	-139.807	18.4681	1.66667
0.270872	0.172	10	0	1	0.333333	-5.99198e-07	-0.0297004	-119.283	-139.351	18.4003	1.66771
0.271042	0.173	10	0	1	0.333333	2.54191e-07	-0.0299239	-118.895	-138.896	18.3322	1.66875
0.271211	0.174	10	0	1	0.333333	-5.97474e-07	-0.030147	-118.51	-138.445	18.2649	1.66979
0.27138	0.175	10	0	1	0.333333	-5.99878e-07	-0.0303701	-118.126	-137.997	18.1992	1.67084
0.27155	0.176	10	0	1	0.333333	-5.98309e-07	-0.0305935	-117.745	-137.55	18.133	1.67188
0.271722	0.177	10	0	1	0.333333	-5.99785e-07	-0.0308191	-117.365	-137.105	18.067	1.67294
0.271894	0.178	10	0	1	0.333333	-5.99763e-07	-0.0310439	-116.988	-136.663	18.0017	1.674
0.272066	0.179	10	0	1	0.333333	6.00315e-07	-0.0312684	-116.612	-136.224	17.9375	1.67506
0.27224	0.18	10	0	1	0.333333	-5.99085e-07	-0.0314945	-116.238	-135.787	17.873	1.67613
0.272413	0.181	10	0	1	0.333333	-2.40694e-07	-0.0317203	-115.866	-135.352	17.8093	1.6772
0.272587	0.182	10	0	1	0.333333	-2.38611e-07	-0.0319457	-115.495	-134.92	17.7465	1.67826
0.272761	0.183	10	0	1	0.333333	-2.37364e-07	-0.0321721	-115.127	-134.489	17.6833	1.67934
0.272938	0.184	10	0	1	0.333333	-5.99697e-07	-0.0323998	-114.76	-134.061	17.6204	1.68042
0.273115	0.185	10	0	1	0.333333	-5.9939e-07	-0.0326282	-114.395	-133.635	17.5576	1.68152
0.27329	0.186	10	0	1	0.333333	-5.99931e-07	-0.0328542	-114.032	-133.212	17.497	1.68259
0.273467	0.187	10	0	1	0.333333	-5.98661e-07	-0.0330823	-113.671	-132.79	17.4351	1.68369
0.273646	0.188	10	0	1	0.333333	-5.99747e-07	-0.033312	-113.312	-132.37	17.3735	1.68479
0.273825	0.189	10	0	1	0.333333	-2.29956e-07	-0.0335412	-112.954	-131.953	17.3126	1.68589
0.274002	0.19	10	0	1	0.333333	1.17865e-08	-0.0337682	-112.598	-131.539	17.2539	1.68698
0.274183	0.191	10	0	1	0.333333	-2.20515e-08	-0.0339989	-112.244	-131.126	17.1934	1.68809
0.274364	0.192	10	0	1	0.333333	-5.98069e-07	-0.0342288	-111.892	-130.715	17.1335	1.68921
0.274543	0.193	10	0	1	0.333333	-5.96393e-08	-0.034457	-111.541	-130.307	17.0755	1.69031
0.274725	0.194	10	0	1	0.333333	-9.31997e-08	-0.0346886	-111.193	-129.9	17.0163	1.69143
0.274907	0.195	10	0	1	0.333333	-1.17135e-07	-0.0349188	-110.845	-129.496	16.9581	1.69255
0.275091	0.196	10	0	1	0.333333	-1.39531e-07	-0.0351512	-110.5	-129.093	16.8995	1.69368
0.275272	0.197	10	0	1	0.333333	-5.99575e-07	-0.0353804	-110.156	-128.694	16.8429	1.6948
0.275456	0.198	10	0	1	0.333333	-1.90926e-07	-0.0356131	-109.814	-128.295	16.7853	1.69593
0.27564	0.199	10	0	1	0.333333	-2.16193e-07	-0.0358448	-109.474	-127.899	16.7283	1.69706
0.275824	0.2	10	0	1	0.333333	-2.1643e-07	-0.036076	-109.135	-127.506	16.6725	1.6982
0.27601	0.201	10	0	1	0.333333	-2.15639e-07	-0.0363097	-108.798	-127.113	16.6157	1.69934
0.276195	0.202	10	0	1	0.333333	-2.14395e-07	-0.0365418	-108.463	-126.723	16.56	1.70048
0.276383	0.203	10	0	1	0.333333	-2.13421e-07	-0.0367768	-108.129	-126.335	16.5039	1.70164
0.276567	0.204	10	0	1	0.333333	-2.07396e-07	-0.0370071	-107.797	-125.95	16.4498	1.70277
0.276756	0.205	10	0	1	0.333333	-2.11174e-07	-0.0372423	-107.467	-125.565	16.3943	1.70393
0.276943	0.206	10	0	1	0.333333	-2.10127e-07	-0.0374756	-107.138	-125.183	16.34	1.70509
0.27713	0.207	10	0	1	0.333333	-2.0902e-07	-0.037709	-106.811	-124.803	16.2864	1.70624
0.277319	0.208	10	0	1	0.333333	-5.9929e-07	-0.0379432	-106.485	-124.425	16.2322	1.7074
0.277509	0.209	10	0	1	0.333333	-4.92534e-07	-0.0381783	-106.161	-124.048	16.1785	1.70857
0.277697	0.21	10	0	1	0.333333	-5.24475e-07	-0.0384113	-105.839	-123.675	16.1263	1.70973
0.277887	0.211	10	0	1	0.333333	-5.55534e-07	-0.038647	-105.518	-123.302	16.0732	1.7109
0.278078	0.212	10	0	1	0.333333	-5.86464e-07	-0.038883	-105.198	-122.931	16.0202	1.71208
0.278271	0.213	10	0	1	0.333333	-2.03248e-07	-0.0391198	-104.881	-122.561	15.9675	1.71326
0.278459	0.214	10	0	1	0.333333	-1.99953e-07	-0.039352	-104.564	-122.196	15.9171	1.71442
0.278652	0.215	10	0	1	0.333333	-2.01142e-07	-0.0395897	-104.25	-121.83	15.865	1.71561
0.278846	0.216	10	0	1	0.333333	-1.97157e-07	-0.0398272	-103.937	-121.466	15.8129	1.7168
0.279036	0.217	10	0	1	0.333333	-1.99377e-07	-0.0400606	-103.625	-121.106	15.7633	1.71797
0.279229	0.218	10	0	1	0.333333	-1.98394e-07	-0.0402979	-103.315	-120.746	15.7123	1.71916
0.279424	0.219	10	0	1	0.333333	-1.9719e-07	-0.0405356	-103.006	-120.388	15.6614	1.72036
0.279618	0.22	10	0	1	0.333333	-1.96758e-07	-0.0407728	-102.699	-120.032	15.6111	1.72156
0.279812	0.221	10	0	1	0.333333	-1.95477e-07	-0.0410096	-102.393	-119.678	15.5618	1.72275
0.280006	0.222	10	0	1	0.333333	-1.93916e-07	-0.0412463	-102.089	-119.325	15.5124	1.72395
0.280203	0.223	10	0	1	0.333333	-1.93899e-07	-0.0414856	-101.786	-118.974	15.4628	1.72516
0.280396	0.224	10	0	1	0.333333	-1.93005e-07	-0.0417207	-101.485	-118.626	15.4149	1.72635
0.280593	0.225	10	0	1	0.333333	-1.92376e-07	-0.04196	-101.185	-118.278	15.3658	1.72756
0.28079	0.226	10	0	1	0.333333	-1.915e-07	-0.0421983	-100.886	-117.932	15.3173	1.72877
0.280985	0.227	10	0	1	0.333333	-5.99545e-07	-0.0424345	-100.589	-117.589	15.2701	1.72997
0.281183	0.228	10	0	1	0.333333	-5.98629e-07	-0.0426745	-100.294	-117.247	15.2217	1.73119
0.28138	0.229	10	0	1	0.333333	-5.99788e-07	-0.0429124	-99.9995	-116.906	15.1743	1.73241
0.281579	0.23	10	0	1	0.333333	-5.99708e-07	-0.0431522	-99.7067	-116.567	15.1265	1.73363
0.281777	0.231	10	0	1	0.333333	-1.23838e-08	-0.0433903	-99.4153	-116.23	15.08	1.73485
0.281975	0.232	10	0	1	0.333333	-1.86566e-07	-0.0436294	-99.1252	-115.894	15.0331	1.73607
0.282175	0.233	10	0	1	0.333333	-1.8595e-07	-0.0438695	-98.8365	-115.56	14.9865	1.7373
0.282372	0.234	10	0	1	0.333333	-1.84561e-07	-0.0441061	-98.5492	-115.229	14.9413	1.73851
0.282573	0.235	10	0	1	0.333333	-5.99998e-07	-0.0443469	-98.2632	-114.898	14.895	1.73975
0.282773	0.236	10	0	1	0.333333	-5.99536e-07	-0.0445876	-97.9785	-114.568	14.8489	1.74098
0.282971	0.237	10	0	1	0.333333	-5.9978e-07	-0.0448251	-97.6952	-114.242	14.8048	1.7422
0.283173	0.238	10	0	1	0.333333	-5.99785e-07	-0.0450656	-97.4132	-113.916	14.7593	1.74344
0.283375	0.239	10	0	1	0.333333	-1.81432e-07	-0.0453074	-97.1326	-113.591	14.7138	1.74469
0.283578	0.24	10	0	1	0.333333	-1.80812e-07	-0.0455495	-96.8532	-113.268	14.6684	1.74594
0.283776	0.241	10	0	1	0.333333	-1.79907e-07	-0.0457855	-96.5752	-112.948	14.6256	1.74715
0.28398	0.242	10	0	1	0.333333	-5.99985e-07	-0.0460283	-96.2984	-112.627	14.5805	1.74841
0.284183	0.243	10	0	1	0.333333	-5.98613e-07	-0.0462697	-96.0229	-112.309	14.5364	1.74966
0.284383	0.244	10	0	1	0.333333	-5.99994e-07	-0.0465077	-95.7487	-111.993	14.4936	1.75089
0.284587	0.245	10	0	1	0.333333	-5.99932e-07	-0.0467496	-95.4758	-111.678	14.4499	1.75215
0.284791	0.246	10	0	1	0.333333	-5.99915e-07	-0.0469914	-95.2041	-111.364	14.4064	1.7534
0.284993	0.247	10	0	1	0.333333	1.79651e-07	-0.0472309	-94.9337	-111.053	14.3642	1.75465
0.285198	0.248	10	0	1	0.333333	-5.99966e-07	-0.0474734	-94.6645	-110.741	14.321	1.75591
0.285402	0.249	10	0	1	0.333333	-5.99926e-07	-0.0477151	-94.3966	-110.432	14.2783	1.75717
0.285608	0.25	10	0	1	0.333333	1.7413e-07	-0.0479579	-94.1299	-110.124	14.2357	1.75843
0.28581	0.251	10	0	1	0.333333	-5.99968e-07	-0.0481967	-93.8644	-109.818	14.1944	1.75968
0.286016	0.252	10	0	1	0.333333	-5.99726e-07	-0.0484388	-93.6001	-109.513	14.1524	1.76094
0.286223	0.253	10	0	1	0.333333	-1.72198e-07	-0.0486828	-93.337	-109.209	14.11	1.76222
0.286425	0.254	10	0	1	0.333333	-1.71126e-07	-0.0489209	-93.0751	-108.909	14.0699	1.76346
0.286633	0.255	10	0	1	0.333333	-1.70225e-07	-0.0491651	-92.8145	-108.607	14.028	1.76474
0.286839	0.256	10	0	1	0.333333	5.31747e-08	-0.0494078	-92.5549	-108.308	13.987	1.76602
0.287043	0.257	10	0	1	0.333333	-1.68149e-07	-0.0496476	-92.2966	-108.011	13.947	1.76727
0.287251	0.258	10	0	1	0.333333	-1.6784e-07	-0.0498906	-92.0395	-107.714	13.9063	1.76855
0.287459	0.259	10	0	1	0.333333	-5.99992e-07	-0.050134	-91.7835	-107.419	13.8656	1.76983
0.287667	0.26	10	0	1	0.333333	6.01764e-07	-0.0503779	-91.5286	-107.125	13.825	1.77111
0.287872	0.261	10	0	1	0.333333	-5.99785e-07	-0.0506181	-91.2749	-106.833	13.7859	1.77238
0.288081	0.262	10	0	1	0.333333	-5.99881e-07	-0.0508616	-91.0223	-106.542	13.7459	1.77366
0.288289	0.263	10	0	1	0.333333	-5.99948e-07	-0.0511051	-90.7709	-106.252	13.7064	1.77494
0.288496	0.264	10	0	1	0.333333	-5.99708e-07	-0.0513462	-90.5206	-105.965	13.6678	1.77622
0.288706	0.265	10	0	1	0.333333	6.00292e-07	-0.0515902	-90.2714	-105.677	13.6282	1.77751
0.288916	0.266	10	0	1	0.333333	-5.9985e-07	-0.0518352	-90.0233	-105.391	13.5887	1.7788
0.289121	0.267	10	0	1	0.333333	-5.99957e-07	-0.0520741	-89.7763	-105.108	13.5514	1.78006
0.289331	0.268	10	0	1	0.333333	-5.99505e-07	-0.0523178	-89.5304	-104.824	13.5127	1.78135
0.289542	0.269	10	0	1	0.333333	-5.99809e-07	-0.0525635	-89.2856	-104.542	13.4736	1.78266
0.289753	0.27	10	0	1	0.333333	6.00146e-07	-0.0528077	-89.0419	-104.261	13.4352	1.78395
0.289959	0.271	10	0	1	0.333333	-5.99812e-07	-0.0530476	-88.7992	-103.983	13.3986	1.78522
0.290172	0.272	10	0	1	0.333333	-5.99518e-07	-0.0532934	-88.5576	-103.704	13.3602	1.78653
0.290383	0.273	10	0	1	0.333333	-5.99834e-07	-0.0535383	-88.3171	-103.427	13.3222	1.78783
0.290591	0.274	10	0	1	0.333333	-5.99551e-07	-0.0537788	-88.0776	-103.153	13.2858	1.78911
0.290803	0.275	10	0	1	0.333333	-5.99945e-07	-0.0540237	-87.8392	-102.878	13.2483	1.79042
0.291014	0.276	10	0	1	0.333333	-5.99803e-07	-0.0542678	-87.6018	-102.605	13.2112	1.79172
0.291224	0.277	10	0	1	0.333333	-5.9958e-07	-0.0545106	-87.3654	-102.333	13.175	1.79301
0.291435	0.278	10	0	1	0.333333	-5.9999e-07	-0.0547539	-87.1301	-102.063	13.1384	1.79431
0.291649	0.279	10	0	1	0.333333	-5.99845e-07	-0.0550007	-86.8958	-101.793	13.1012	1.79563
0.291862	0.28	10	0	1	0.333333	1.61167e-07	-0.0552451	-86.6625	-101.524	13.0646	1.79694
0.292072	0.281	10	0	1	0.333333	-5.99911e-07	-0.0554872	-86.4302	-101.258	13.0294	1.79823
0.292284	0.282	10	0	1	0.333333	-5.99602e-07	-0.0557319	-86.1989	-100.992	12.9936	1.79954
0.292497	0.283	10	0	1	0.333333	-5.99719e-07	-0.0559769	-85.9687	-100.727	12.9575	1.80085
0.292709	0.284	10	0	1	0.333333	-5.99955e-07	-0.0562202	-85.7393	-100.464	12.9222	1.80215
0.292922	0.285	10	0	1	0.333333	-5.99703e-07	-0.0564647	-85.511	-100.201	12.8868	1.80347
0.293137	0.286	10	0	1	0.333333	-5.99902e-07	-0.0567108	-85.2837	-99.9399	12.8514	1.80479
0.293347	0.287	10	0	1	0.333333	-5.99392e-07	-0.0569522	-85.0573	-99.6805	12.8171	1.80608
0.293562	0.288	10	0	1	0.333333	-5.98415e-07	-0.0571989	-84.8319	-99.4212	12.7819	1.80741
0.293776	0.289	10	0	1	0.333333	-5.98634e-07	-0.0574433	-84.6074	-99.1632	12.747	1.80872
0.293992	0.29	10	0	1	0.333333	-5.99447e-07	-0.0576909	-84.3839	-98.906	12.712	1.81006
0.294202	0.291	10	0	1	0.333333	-5.99857e-07	-0.0579308	-84.1614	-98.6515	12.6788	1.81135
0.294418	0.292	10	0	1	0.333333	-1.52118e-07	-0.0581774	-83.9398	-98.3965	12.6441	1.81268
0.294635	0.293	10	0	1	0.333333	-1.51726e-07	-0.0584253	-83.7191	-98.1423	12.6092	1.81401
0.294845	0.294	10	0	1	0.333333	-5.9997e-07	-0.0586653	-83.4993	-97.8913	12.5767	1.81531
0.295062	0.295	10	0	1	0.333333	-5.9986e-07	-0.0589123	-83.2805	-97.6396	12.5425	1.81664
0.295279	0.296	10	0	1	0.333333	-5.9948e-07	-0.0591597	-83.0626	-97.3889	12.5083	1.81798
0.295489	0.297	10	0	1	0.333333	-5.99775e-07	-0.0593996	-82.8456	-97.141	12.4762	1.81927
0.295707	0.298	10	0	1	0.333333	-5.9948e-07	-0.0596475	-82.6294	-96.8924	12.4423	1.82061
0.295925	0.299	10	0	1	0.333333	-5.99846e-07	-0.0598948	-82.4142	-96.6449	12.4087	1.82195
0.29614	0.3	10	0	1	0.333333	-5.98894e-07	-0.0601393	-82.1999	-96.399	12.3758	1.82328
0.296355	0.301	10	0	1	0.333333	6.00131e-07	-0.0603838	-81.9865	-96.1546	12.3435	1.8246
0.29657	0.302	10	0	1	0.333333	6.00068e-07	-0.0606283	-81.774	-95.9107	12.3108	1.82593
0.296788	0.303	10	0	1	0.333333	-5.99922e-07	-0.0608753	-81.5623	-95.6677	12.2781	1.82727
0.297002	0.304	10	0	1	0.333333	-5.99932e-07	-0.0611189	-81.3515	-95.4265	12.2464	1.82859
0.297219	0.305	10	0	1	0.333333	-5.99928e-07	-0.0613644	-81.1416	-95.1854	12.2139	1.82992
0.297438	0.306	10	0	1	0.333333	-5.99991e-07	-0.061613	-80.9325	-94.9452	12.1814	1.83127
0.297651	0.307	10	0	1	0.333333	-5.99511e-07	-0.0618543	-80.7243	-94.7073	12.1505	1.83258
0.297871	0.308	10	0	1	0.333333	-5.98097e-07	-0.0621028	-80.5169	-94.4689	12.118	1.83394
0.298089	0.309	10	0	1	0.333333	-5.95636e-07	-0.0623492	-80.3104	-94.2321	12.0864	1.83528
0.298305	0.31	10	0	1	0.333333	-5.99964e-07	-0.0625939	-80.1047	-93.9962	12.0549	1.83661
0.298522	0.311	10	0	1	0.333333	1.45182e-07	-0.0628397	-79.8999	-93.7618	12.024	1.83795
0.298741	0.312	10	0	1	0.333333	-5.99977e-07	-0.0630859	-79.6959	-93.5278	11.9927	1.83929
0.298959	0.313	10	0	1	0.333333	-1.39504e-07	-0.063332	-79.4927	-93.295	11.9617	1.84063
0.299174	0.314	10	0	1	0.333333	-1.43797e-07	-0.0635756	-79.2903	-93.0636	11.9313	1.84196
0.299395	0.315	10	0	1	0.333333	-1.42784e-07	-0.0638243	-79.0888	-92.832	11.8999	1.84332
0.299615	0.316	10	0	1	0.333333	-1.42981e-07	-0.0640717	-78.888	-92.6018	11.8692	1.84467
0.299829	0.317	10	0	1	0.333333	-1.42706e-07	-0.0643139	-78.6881	-92.3735	11.8394	1.84599
0.300049	0.318	10	0	1	0.333333	-1.42361e-07	-0.0645612	-78.4889	-92.1452	11.8089	1.84735
0.300269	0.319	10	0	1	0.333333	-1.42131e-07	-0.0648082	-78.2906	-91.9176	11.7784	1.8487
0.300488	0.32	10	0	1	0.333333	-1.41763e-07	-0.0650552	-78.093	-91.6915	11.7485	1.85005
0.300706	0.321	10	0	1	0.333333	-1.41309e-07	-0.0653006	-77.8962	-91.4664	11.7188	1.85139
0.300926	0.322	10	0	1	0.333333	-5.9952e-07	-0.0655469	-77.7002	-91.2415	11.6885	1.85274
0.301151	0.323	10	0	1	0.333333	-5.99389e-07	-0.065799	-77.505	-91.0167	11.6575	1.85413
0.301362	0.324	10	0	1	0.333333	-5.99909e-07	-0.0660364	-77.3106	-90.796	11.63	1.85543
0.301585	0.325	10	0	1	0.333333	6.00521e-07	-0.066287	-77.1169	-90.5735	11.5998	1.8568
0.301808	0.326	10	0	1	0.333333	-5.99972e-07	-0.0665364	-76.924	-90.3519	11.5698	1.85817
0.302027	0.327	10	0	1	0.333333	1.3988e-07	-0.0667825	-76.7318	-90.1321	11.5408	1.85952
0.302245	0.328	10	0	1	0.333333	-1.38672e-07	-0.0670267	-76.5404	-89.9138	11.5125	1.86086
0.302465	0.329	10	0	1	0.333333	-1.37467e-07	-0.0672737	-76.3497	-89.6952	11.4832	1.86222
0.302688	0.33	10	0	1	0.333333	-1.38718e-07	-0.0675228	-76.1598	-89.4775	11.4541	1.86359
0.302904	0.331	10	0	1	0.333333	-1.38221e-07	-0.0677646	-75.9706	-89.262	11.4265	1.86492
0.303127	0.332	10	0	1	0.333333	-1.37986e-07	-0.0680143	-75.7822	-89.046	11.3975	1.8663
0.303348	0.333	10	0	1	0.333333	-1.37758e-07	-0.0682607	-75.5944	-88.831	11.3689	1.86765
0.303567	0.334	10	0	1	0.333333	-1.3743e-07	-0.0685061	-75.4074	-88.6176	11.3411	1.869
0.30379	0.335	10	0	1	0.333333	-1.35374e-07	-0.0687548	-75.2212	-88.4041	11.3125	1.87038
0.304013	0.336	10	0	1	0.333333	-1.36888e-07	-0.0690036	-75.0356	-88.1915	11.2841	1.87175
0.304237	0.337	10	0	1	0.333333	-1.36009e-07	-0.0692535	-74.8508	-87.9796	11.2557	1.87313
0.304452	0.338	10	0	1	0.333333	-1.36394e-07	-0.0694945	-74.6666	-87.7703	11.2292	1.87446
0.304678	0.339	10	0	1	0.333333	-1.3606e-07	-0.0697454	-74.4832	-87.5598	11.2007	1.87584
0.3049	0.34	10	0	1	0.333333	-1.32667e-07	-0.069993	-74.3005	-87.3502	11.1726	1.87721
0.305119	0.341	10	0	1	0.333333	-5.99767e-07	-0.0702373	-74.1184	-87.1429	11.1459	1.87856
0.305344	0.342	10	0	1	0.333333	-1.35313e-07	-0.0704876	-73.9371	-86.9351	11.1181	1.87994
0.305564	0.343	10	0	1	0.333333	-1.35091e-07	-0.070733	-73.7564	-86.7288	11.091	1.8813
0.305791	0.344	10	0	1	0.333333	-1.34703e-07	-0.0709846	-73.5765	-86.5224	11.0632	1.88269
0.30601	0.345	10	0	1	0.333333	-1.33838e-07	-0.0712291	-73.3972	-86.3181	11.0368	1.88405
0.306233	0.346	10	0	1	0.333333	-1.34238e-07	-0.0714771	-73.2186	-86.1135	11.0095	1.88542
0.306459	0.347	10	0	1	0.333333	-1.33257e-07	-0.071728	-73.0406	-85.9097	10.9823	1.88681
0.306676	0.348	10	0	1	0.333333	6.00456e-07	-0.0719694	-72.8633	-85.7081	10.9566	1.88815
0.306903	0.349	10	0	1	0.333333	-1.33564e-07	-0.0722214	-72.6867	-85.506	10.9297	1.88954
0.307128	0.35	10	0	1	0.333333	-1.33164e-07	-0.0724707	-72.5108	-85.3044	10.9027	1.89093
0.307353	0.351	10	0	1	0.333333	-1.32938e-07	-0.0727208	-72.3355	-85.1038	10.876	1.89232
0.307571	0.352	10	0	1	0.333333	-1.32779e-07	-0.0729632	-72.1608	-84.9052	10.8507	1.89366
0.307797	0.353	10	0	1	0.333333	-1.32608e-07	-0.0732132	-71.9868	-84.7058	10.8239	1.89505
0.308024	0.354	10	0	1	0.333333	-1.32076e-07	-0.0734644	-71.8135	-84.5074	10.7974	1.89644
0.30824	0.355	10	0	1	0.333333	-1.3179e-07	-0.0737046	-71.6408	-84.3114	10.7729	1.89778
0.308469	0.356	10	0	1	0.333333	-1.31815e-07	-0.073958	-71.4687	-84.1141	10.7462	1.89919
0.308693	0.357	10	0	1	0.333333	-1.31314e-07	-0.0742058	-71.2973	-83.9184	10.7205	1.90056
0.308918	0.358	10	0	1	0.333333	-1.31225e-07	-0.074455	-71.1265	-83.723	10.6945	1.90195
0.309141	0.359	10	0	1	0.333333	-1.31041e-07	-0.0747016	-70.9563	-83.5289	10.6693	1.90332
0.309367	0.36	10	0	1	0.333333	-1.30677e-07	-0.0749517	-70.7868	-83.3352	10.6437	1.90471
0.309592	0.361	10	0	1	0.333333	1.08605e-07	-0.0752002	-70.6178	-83.1421	10.6181	1.9061
0.309815	0.362	10	0	1	0.333333	-1.30533e-07	-0.075447	-70.4495	-82.9501	10.5932	1.90747
0.31004	0.363	10	0	1	0.333333	-1.30298e-07	-0.0756951	-70.2818	-82.7584	10.5678	1.90886
0.310266	0.364	10	0	1	0.333333	-1.29993e-07	-0.0759451	-70.1147	-82.5676	10.5427	1.91025
0.310494	0.365	10	0	1	0.333333	-1.29875e-07	-0.0761969	-69.9482	-82.3773	10.5174	1.91165
0.310714	0.366	10	0	1	0.333333	-1.29416e-07	-0.0764405	-69.7823	-82.1886	10.4933	1.91301
0.310942	0.367	10	0	1	0.333333	-1.2935e-07	-0.0766916	-69.617	-81.9994	10.468	1.91441
0.311171	0.368	10	0	1	0.333333	-1.28385e-07	-0.0769441	-69.4523	-81.8111	10.4429	1.91582
0.311389	0.369	10	0	1	0.333333	-1.28895e-07	-0.077185	-69.2882	-81.6249	10.4195	1.91717
0.311622	0.37	10	0	1	0.333333	-1.28812e-07	-0.0774414	-69.1247	-81.4374	10.3941	1.9186
0.311846	0.371	10	0	1	0.333333	-1.28629e-07	-0.0776886	-68.9618	-81.2518	10.37	1.91998
0.312076	0.372	10	0	1	0.333333	-5.99179e-07	-0.077942	-68.7994	-81.0661	10.3452	1.92139
0.312295	0.373	10	0	1	0.333333	-1.28141e-07	-0.0781836	-68.6377	-80.8824	10.322	1.92274
0.312526	0.374	10	0	1	0.333333	-1.27832e-07	-0.0784376	-68.4765	-80.6978	10.2972	1.92417
0.312755	0.375	10	0	1	0.333333	-1.27253e-07	-0.0786889	-68.3159	-80.514	10.2725	1.92557
0.312978	0.376	10	0	1	0.333333	-1.26657e-07	-0.0789346	-68.1558	-80.332	10.2492	1.92695
0.313203	0.377	10	0	1	0.333333	-5.99706e-07	-0.0791825	-67.9963	-80.1503	10.2256	1.92833
0.313433	0.378	10	0	1	0.333333	-5.99916e-07	-0.0794349	-67.8374	-79.9687	10.2016	1.92975
0.31366	0.379	10	0	1	0.333333	-5.9986e-07	-0.0796839	-67.679	-79.7879	10.1777	1.93114
0.313888	0.38	10	0	1	0.333333	-1.26859e-07	-0.0799348	-67.5212	-79.6078	10.154	1.93255
0.314115	0.381	10	0	1	0.333333	-5.99524e-07	-0.080184	-67.364	-79.4287	10.1308	1.93394
0.314345	0.382	10	0	1	0.333333	6.00258e-07	-0.0804368	-67.2073	-79.2495	10.1068	1.93536
0.314567	0.383	10	0	1	0.333333	-5.99946e-07	-0.080681	-67.0511	-79.0725	10.0846	1.93673
0.314795	0.384	10	0	1	0.333333	6.00656e-07	-0.0809316	-66.8955	-78.8946	10.0609	1.93814
0.31503	0.385	10	0	1	0.333333	-5.99158e-07	-0.0811888	-66.7405	-78.7169	10.0369	1.93958
0.315257	0.386	10	0	1	0.333333	-5.99985e-07	-0.0814381	-66.5859	-78.5406	10.0137	1.94098
0.315479	0.387	10	0	1	0.333333	-5.50453e-07	-0.0816817	-66.4319	-78.3662	9.99187	1.94235
0.31571	0.388	10	0	1	0.333333	6.01101e-07	-0.0819349	-66.2785	-78.1908	9.96853	1.94377
0.315941	0.389	10	0	1	0.333333	6.0076e-07	-0.0821879	-66.1256	-78.016	9.94526	1.94519
0.316166	0.39	10	0	1	0.333333	6.00417e-07	-0.0824345	-65.9732	-77.8427	9.923	1.94658
0.316396	0.391	10	0	1	0.333333	-5.99771e-07	-0.0826869	-65.8213	-77.6696	9.90033	1.94799
0.316625	0.392	10	0	1	0.333333	-5.99957e-07	-0.0829374	-65.6699	-77.4973	9.87799	1.9494
0.316856	0.393	10	0	1	0.333333	6.03412e-07	-0.0831901	-65.5191	-77.3251	9.85514	1.95082
0.317084	0.394	10	0	1	0.333333	-5.99456e-07	-0.0834404	-65.3688	-77.1538	9.83284	1.95223
0.317313	0.395	10	0	1	0.333333	-5.99566e-07	-0.0836902	-65.219	-76.9831	9.81052	1.95363
0.317543	0.396	10	0	1	0.333333	6.01329e-07	-0.0839425	-65.0697	-76.8127	9.78803	1.95505
0.317773	0.397	10	0	1	0.333333	-1.23754e-07	-0.0841939	-64.9209	-76.6431	9.76577	1.95647
0.318001	0.398	10	0	1	0.333333	-1.23419e-07	-0.0844435	-64.7726	-76.4743	9.74389	1.95788
0.318232	0.399	10	0	1	0.333333	-1.23421e-07	-0.0846956	-64.6248	-76.3058	9.72172	1.9593
0.318465	0.4	10	0	1	0.333333	-1.23348e-07	-0.0849496	-64.4775	-76.1377	9.6995	1.96073
0.318691	0.401	10	0	1	0.333333	-1.22964e-07	-0.0851972	-64.3307	-75.9711	9.67825	1.96212
0.318921	0.402	10	0	1	0.333333	-1.23129e-07	-0.0854484	-64.1844	-75.8045	9.65654	1.96353
0.319152	0.403	10	0	1	0.333333	-1.22626e-07	-0.0857011	-64.0386	-75.6382	9.63457	1.96496
0.319385	0.404	10	0	1	0.333333	-1.22699e-07	-0.0859552	-63.8933	-75.4723	9.61253	1.96639
0.319613	0.405	10	0	1	0.333333	-1.22211e-07	-0.0862045	-63.7485	-75.3077	9.59143	1.9678
0.319844	0.406	10	0	1	0.333333	-1.21182e-07	-0.0864564	-63.6042	-75.1431	9.56973	1.96922
0.320076	0.407	10	0	1	0.333333	6.19378e-08	-0.086709	-63.4603	-74.9793	9.54833	1.97065
0.320305	0.408	10	0	1	0.333333	-1.22277e-07	-0.0869594	-63.3169	-74.8162	9.52719	1.97206
0.320536	0.409	10	0	1	0.333333	-5.98944e-07	-0.087211	-63.174	-74.6535	9.50604	1.97348
0.320768	0.41	10	0	1	0.333333	-1.2198e-07	-0.0874635	-63.0316	-74.491	9.4845	1.97491
0.321003	0.411	10	0	1	0.333333	-1.2148e-07	-0.0877193	-62.8896	-74.3289	9.46291	1.97635
0.321226	0.412	10	0	1	0.333333	-1.21387e-07	-0.0879632	-62.7481	-74.169	9.44313	1.97773
0.321463	0.413	10	0	1	0.333333	-1.21428e-07	-0.0882214	-62.6071	-74.0079	9.42164	1.97919
0.321691	0.414	10	0	1	0.333333	-1.21441e-07	-0.0884703	-62.4665	-73.8481	9.40102	1.98059
0.32193	0.415	10	0	1	0.333333	-1.21172e-07	-0.0887297	-62.3264	-73.688	9.37954	1.98206
0.322155	0.416	10	0	1	0.333333	-1.21114e-07	-0.0889751	-62.1868	-73.5299	9.35975	1.98345
0.322387	0.417	10	0	1	0.333333	-1.21078e-07	-0.0892281	-62.0476	-73.3711	9.33865	1.98488
0.322626	0.418	10	0	1	0.333333	-1.20931e-07	-0.0894875	-61.9088	-73.2127	9.31749	1.98635
0.322852	0.419	10	0	1	0.333333	-5.99845e-07	-0.0897339	-61.7705	-73.056	9.29772	1.98774
0.323084	0.42	10	0	1	0.333333	-1.20639e-07	-0.0899865	-61.6327	-72.8992	9.27733	1.98917
0.323319	0.421	10	0	1	0.333333	-1.19999e-07	-0.0902418	-61.4953	-72.7428	9.25689	1.99061
0.323551	0.422	10	0	1	0.333333	-1.20385e-07	-0.090494	-61.3584	-72.5869	9.23652	1.99204
0.323783	0.423	10	0	1	0.333333	-1.20059e-07	-0.0907468	-61.2218	-72.4315	9.21619	1.99347
0.324016	0.424	10	0	1	0.333333	-1.20231e-07	-0.0909993	-61.0858	-72.2768	9.19608	1.9949
0.32425	0.425	10	0	1	0.333333	-1.19848e-07	-0.0912534	-60.9501	-72.122	9.17553	1.99635
0.324487	0.426	10	0	1	0.333333	-1.19548e-07	-0.0915113	-60.815	-71.9677	9.15497	1.99781
0.324713	0.427	10	0	1	0.333333	-1.17578e-07	-0.0917571	-60.6802	-71.8152	9.13581	1.9992
0.324949	0.428	10	0	1	0.333333	-1.19677e-07	-0.0920127	-60.5459	-71.6622	9.11573	2.00065
0.325183	0.429	10	0	1	0.333333	-1.19688e-07	-0.0922672	-60.412	-71.5101	9.09607	2.00209
0.325418	0.43	10	0	1	0.333333	-1.1942e-07	-0.0925225	-60.2785	-71.3579	9.07591	2.00354
0.325646	0.431	10	0	1	0.333333	-1.18621e-07	-0.0927703	-60.1454	-71.2073	9.05693	2.00494
0.325883	0.432	10	0	1	0.333333	-1.18791e-07	-0.0930264	-60.0128	-71.056	9.03684	2.0064
0.32612	0.433	10	0	1	0.333333	-1.19231e-07	-0.0932836	-59.8806	-70.9055	9.01701	2.00786
0.32635	0.434	10	0	1	0.333333	-5.99806e-07	-0.0935342	-59.7488	-70.756	8.99792	2.00928
0.326583	0.435	10	0	1	0.333333	-1.18989e-07	-0.0937864	-59.6174	-70.607	8.97885	2.01071
0.32682	0.436	10	0	1	0.333333	-1.18758e-07	-0.0940433	-59.4865	-70.4578	8.95921	2.01217
0.327056	0.437	10	0	1	0.333333	-1.17821e-07	-0.0942986	-59.3559	-70.309	8.93949	2.01362
0.327286	0.438	10	0	1	0.333333	-1.18635e-07	-0.094549	-59.2258	-70.1616	8.92079	2.01504
0.327519	0.439	10	0	1	0.333333	-1.1861e-07	-0.0948019	-59.096	-70.0143	8.90184	2.01648
0.32776	0.44	10	0	1	0.333333	-1.1794e-07	-0.0950619	-58.9667	-69.8665	8.88189	2.01796
0.327993	0.441	10	0	1	0.333333	-1.18208e-07	-0.0953144	-58.8377	-69.72	8.86286	2.01939
0.328228	0.442	10	0	1	0.333333	-1.18128e-07	-0.0955695	-58.7092	-69.5741	8.84401	2.02084
0.32846	0.443	10	0	1	0.333333	-5.99987e-07	-0.0958208	-58.5811	-69.4287	8.82535	2.02227
0.328698	0.444	10	0	1	0.333333	-5.99456e-07	-0.0960779	-58.4533	-69.2832	8.80608	2.02373
0.328938	0.445	10	0	1	0.333333	-5.99867e-07	-0.0963374	-58.326	-69.1381	8.7869	2.02521
0.329162	0.446	10	0	1	0.333333	-5.99289e-07	-0.0965811	-58.1991	-68.9953	8.76969	2.02659
0.329401	0.447	10	0	1	0.333333	-5.99523e-07	-0.0968392	-58.0725	-68.851	8.75046	2.02806
0.329642	0.448	10	0	1	0.333333	-5.99765e-07	-0.0970996	-57.9463	-68.707	8.73115	2.02954
0.329875	0.449	10	0	1	0.333333	6.01451e-07	-0.0973519	-57.8205	-68.5643	8.7128	2.03098
0.330108	0.45	10	0	1	0.333333	6.02495e-07	-0.0976047	-57.6951	-68.4223	8.69471	2.03242
0.330344	0.451	10	0	1	0.333333	6.08434e-07	-0.0978597	-57.5701	-68.2801	8.67609	2.03387
0.330587	0.452	10	0	1	0.333333	-5.99026e-07	-0.0981221	-57.4455	-68.138	8.65719	2.03536
0.330816	0.453	10	0	1	0.333333	-5.99321e-07	-0.0983697	-57.3212	-67.9979	8.63985	2.03677
0.331051	0.454	10	0	1	0.333333	-5.99521e-07	-0.0986235	-57.1974	-67.8572	8.62161	2.03822
0.331292	0.455	10	0	1	0.333333	-1.17127e-07	-0.0988845	-57.0739	-67.7166	8.60305	2.0397
0.331529	0.456	10	0	1	0.333333	-5.99867e-07	-0.0991402	-56.9507	-67.5764	8.58447	2.04116
0.331763	0.457	10	0	1	0.333333	-5.998e-07	-0.0993934	-56.828	-67.4375	8.56692	2.0426
0.331999	0.458	10	0	1	0.333333	-5.98311e-07	-0.0996478	-56.7056	-67.2984	8.54879	2.04405
0.332239	0.459	10	0	1	0.333333	-5.99442e-07	-0.0999069	-56.5836	-67.1596	8.53056	2.04553
0.332478	0.46	10	0	1	0.333333	-5.99851e-07	-0.100165	-56.4619	-67.0211	8.51216	2.047
0.332711	0.461	10	0	1	0.333333	-5.99908e-07	-0.100416	-56.3406	-66.8839	8.49489	2.04844
0.332951	0.462	10	0	1	0.333333	-5.99884e-07	-0.100676	-56.2197	-66.7463	8.47667	2.04992
0.333187	0.463	10	0	1	0.333333	-5.99956e-07	-0.100931	-56.0991	-66.6097	8.45921	2.05137
0.333424	0.464	10	0	1	0.333333	-5.99734e-07	-0.101187	-55.9789	-66.4734	8.44165	2.05283
0.33366	0.465	10	0	1	0.333333	-5.98686e-07	-0.101441	-55.8591	-66.3377	8.42432	2.05428
0.3339	0.466	10	0	1	0.333333	-5.98575e-07	-0.101701	-55.7396	-66.2017	8.40638	2.05576
0.334137	0.467	10	0	1	0.333333	-5.99936e-07	-0.101956	-55.6204	-66.0665	8.38889	2.05722
0.33438	0.468	10	0	1	0.333333	-5.99881e-07	-0.102219	-55.5016	-65.9313	8.37098	2.05872
0.334608	0.469	10	0	1	0.333333	-1.1589e-07	-0.102464	-55.3832	-65.7981	8.35479	2.06012
0.334854	0.47	10	0	1	0.333333	-1.15859e-07	-0.102729	-55.2651	-65.6633	8.33654	2.06163
0.335091	0.471	10	0	1	0.333333	-5.99468e-07	-0.102985	-55.1474	-65.5296	8.31919	2.0631
0.335331	0.472	10	0	1	0.333333	-5.99952e-07	-0.103244	-55.03	-65.3964	8.30186	2.06457
0.335565	0.473	10	0	1	0.333333	6.01268e-07	-0.103496	-54.9129	-65.264	8.28514	2.06601
0.335807	0.474	10	0	1	0.333333	-5.999e-07	-0.103756	-54.7962	-65.1313	8.26758	2.0675
0.336046	0.475	10	0	1	0.333333	-5.99535e-07	-0.104015	-54.6798	-64.9993	8.25056	2.06897
0.336286	0.476	10	0	1	0.333333	-5.9995e-07	-0.104273	-54.5638	-64.8676	8.23335	2.07045
0.336523	0.477	10	0	1	0.333333	-5.99988e-07	-0.104528	-54.4481	-64.7367	8.21668	2.07191
0.336762	0.478	10	0	1	0.333333	6.00446e-07	-0.104786	-54.3327	-64.6059	8.1998	2.07338
0.337001	0.479	10	0	1	0.333333	-5.99678e-07	-0.105043	-54.2177	-64.4755	8.18297	2.07485
0.337244	0.48	10	0	1	0.333333	-5.99842e-07	-0.105304	-54.103	-64.3451	8.16582	2.07635
0.337478	0.481	10	0	1	0.333333	-5.99879e-07	-0.105557	-53.9886	-64.216	8.14956	2.07779
0.337717	0.482	10	0	1	0.333333	-5.99766e-07	-0.105814	-53.8746	-64.0865	8.13268	2.07926
0.337962	0.483	10	0	1	0.333333	-5.99901e-07	-0.106078	-53.7609	-63.9571	8.11552	2.08077
0.338202	0.484	10	0	1	0.333333	-5.99521e-07	-0.106336	-53.6475	-63.8287	8.09893	2.08224
0.338436	0.485	10	0	1	0.333333	-5.99149e-07	-0.106588	-53.5344	-63.7011	8.08299	2.08369
0.338684	0.486	10	0	1	0.333333	-5.9957e-07	-0.106855	-53.4217	-63.5726	8.06575	2.08521
0.338926	0.487	10	0	1	0.333333	-5.99964e-07	-0.107115	-53.3093	-63.445	8.04904	2.0867
0.339162	0.488	10	0	1	0.333333	-5.9952e-07	-0.107369	-53.1972	-63.3184	8.0331	2.08815
0.339399	0.489	10	0	1	0.333333	-6e-07	-0.107625	-53.0854	-63.1921	8.01706	2.08962
0.339645	0.49	10	0	1	0.333333	6.77861e-07	-0.107888	-52.9739	-63.0651	8.00004	2.09113
0.339886	0.491	10	0	1	0.333333	-5.99878e-07	-0.108148	-52.8628	-62.9391	7.98374	2.09261
0.340125	0.492	10	0	1	0.333333	-5.99826e-07	-0.108405	-52.7519	-62.8139	7.9679	2.09408
0.340362	0.493	10	0	1	0.333333	-5.9993e-07	-0.10866	-52.6414	-62.6891	7.95211	2.09554
0.340608	0.494	10	0	1	0.333333	-5.99861e-07	-0.108924	-52.5312	-62.5639	7.93569	2.09706
0.340849	0.495	10	0	1	0.333333	6.58178e-07	-0.109183	-52.4213	-62.4395	7.91968	2.09854
0.341092	0.496	10	0	1	0.333333	-5.99406e-07	-0.109445	-52.3117	-62.315	7.90323	2.10004
0.341333	0.497	10	0	1	0.333333	-5.99868e-07	-0.109704	-52.2024	-62.1913	7.88733	2.10152
0.341574	0.498	10	0	1	0.333333	6.01568e-07	-0.109963	-52.0934	-62.0679	7.87148	2.10301
0.341817	0.499	10	0	1	0.333333	6.23734e-07	-0.110224	-51.9848	-61.9449	7.85559	2.1045
0.342058	0.5	10	0	1	0.333333	-5.99227e-07	-0.110483	-51.8764	-61.822	7.8396	2.10599
0.342298	0.501	10	0	1	0.333333	-5.99884e-07	-0.110741	-51.7683	-61.6998	7.82404	2.10746
0.342538	0.502	10	0	1	0.333333	6.42503e-07	-0.110999	-51.6605	-61.5779	7.80842	2.10894
0.342786	0.503	10	0	1	0.333333	-5.99996e-07	-0.111265	-51.553	-61.4558	7.79233	2.11047
0.343027	0.504	10	0	1	0.333333	-5.99728e-07	-0.111524	-51.4459	-61.3345	7.77664	2.11195
0.343266	0.505	10	0	1	0.333333	-5.99897e-07	-0.11178	-51.339	-61.2137	7.76127	2.11342
0.343513	0.506	10	0	1	0.333333	-5.99898e-07	-0.112045	-51.2324	-61.0928	7.74547	2.11494
0.343752	0.507	10	0	1	0.333333	-5.99965e-07	-0.112302	-51.1261	-60.9726	7.73006	2.11642
0.344001	0.508	10	0	1	0.333333	7.03058e-07	-0.112569	-51.0201	-60.8522	7.71416	2.11795
0.344239	0.509	10	0	1	0.333333	6.59603e-07	-0.112825	-50.9144	-60.7332	7.69939	2.11941
0.34448	0.51	10	0	1	0.333333	-5.99923e-07	-0.113084	-50.8089	-60.614	7.6842	2.1209
0.344726	0.511	10	0	1	0.333333	-5.99998e-07	-0.113348	-50.7038	-60.4947	7.66854	2.12241
0.344975	0.512	10	0	1	0.333333	7.1062e-07	-0.113614	-50.5989	-60.3756	7.6527	2.12395
0.345211	0.513	10	0	1	0.333333	-5.98531e-07	-0.113868	-50.4943	-60.2578	7.63811	2.1254
0.345457	0.514	10	0	1	0.333333	-5.99829e-07	-0.114131	-50.39	-60.1394	7.62249	2.12691
0.345706	0.515	10	0	1	0.333333	-5.99856e-07	-0.114399	-50.286	-60.0213	7.60676	2.12845
0.345948	0.516	10	0	1	0.333333	-5.99666e-07	-0.114659	-50.1823	-59.9043	7.59201	2.12994
0.346188	0.517	10	0	1	0.333333	-5.98871e-07	-0.114916	-50.0789	-59.7877	7.57747	2.13141
0.346433	0.518	10	0	1	0.333333	-5.99637e-07	-0.115179	-49.9757	-59.671	7.56243	2.13292
0.346679	0.519	10	0	1	0.333333	6.0658e-07	-0.115443	-49.8728	-59.5544	7.54722	2.13444
0.346926	0.52	10	0	1	0.333333	7.29563e-07	-0.115707	-49.7702	-59.4381	7.53198	2.13596
0.347169	0.521	10	0	1	0.333333	-5.9988e-07	-0.115968	-49.6678	-59.3225	7.51721	2.13746
0.347413	0.522	10	0	1	0.333333	-5.99204e-07	-0.11623	-49.5658	-59.2071	7.5024	2.13896
0.347661	0.523	10	0	1	0.333333	-5.99887e-07	-0.116495	-49.464	-59.0916	7.48716	2.14048
0.347909	0.524	10	0	1	0.333333	7.75652e-07	-0.116761	-49.3624	-58.9766	7.47211	2.14201
0.348151	0.525	10	0	1	0.333333	-5.99744e-07	-0.117021	-49.2612	-58.8624	7.45774	2.1435
0.34839	0.526	10	0	1	0.333333	-5.99848e-07	-0.117277	-49.1602	-58.7489	7.44371	2.14497
0.348638	0.527	10	0	1	0.333333	6.0275e-07	-0.117543	-49.0594	-58.6348	7.42887	2.1465
0.348889	0.528	10	0	1	0.333333	-5.99884e-07	-0.117811	-48.959	-58.5207	7.41363	2.14804
0.349137	0.529	10	0	1	0.333333	-5.99993e-07	-0.118077	-48.8588	-58.4071	7.39873	2.14957
0.349378	0.53	10	0	1	0.333333	-5.99819e-07	-0.118335	-48.7589	-58.2945	7.38456	2.15105
0.349625	0.531	10	0	1	0.333333	-5.99355e-07	-0.1186	-48.6592	-58.1819	7.37015	2.15258
0.34987	0.532	10	0	1	0.333333	-5.99888e-07	-0.118862	-48.5598	-58.0696	7.3557	2.15408
0.350121	0.533	10	0	1	0.333333	-5.99199e-07	-0.119131	-48.4606	-57.9573	7.34098	2.15563
0.350363	0.534	10	0	1	0.333333	-5.99597e-07	-0.119391	-48.3618	-57.8458	7.32694	2.15712
0.350611	0.535	10	0	1	0.333333	-1.14197e-07	-0.119656	-48.2631	-57.7343	7.31252	2.15865
0.350859	0.536	10	0	1	0.333333	-1.1432e-07	-0.119921	-48.1647	-57.6229	7.29796	2.16017
0.351106	0.537	10	0	1	0.333333	-1.14285e-07	-0.120187	-48.0666	-57.512	7.28368	2.1617
0.351353	0.538	10	0	1	0.333333	-1.14281e-07	-0.12045	-47.9688	-57.4014	7.26942	2.16321
0.351596	0.539	10	0	1	0.333333	-1.14164e-07	-0.120711	-47.8711	-57.2914	7.25551	2.16471
0.351846	0.54	10	0	1	0.333333	-1.14391e-07	-0.120978	-47.7738	-57.1813	7.24131	2.16625
0.352098	0.541	10	0	1	0.333333	-1.14126e-07	-0.121248	-47.6767	-57.0713	7.22682	2.1678
0.352343	0.542	10	0	1	0.333333	-1.14382e-07	-0.12151	-47.5798	-56.9619	7.2128	2.16931
0.352589	0.543	10	0	1	0.333333	-1.14332e-07	-0.121774	-47.4832	-56.853	7.19896	2.17082
0.352841	0.544	10	0	1	0.333333	-1.14177e-07	-0.122044	-47.3868	-56.744	7.18479	2.17238
0.353086	0.545	10	0	1	0.333333	-1.14335e-07	-0.122305	-47.2907	-56.6356	7.171	2.17388
0.353334	0.546	10	0	1	0.333333	-1.14245e-07	-0.122571	-47.1949	-56.5274	7.15711	2.17541
0.353582	0.547	10	0	1	0.333333	-1.14315e-07	-0.122836	-47.0992	-56.4194	7.14324	2.17694
0.353834	0.548	10	0	1	0.333333	-1.13869e-07	-0.123106	-47.0038	-56.3115	7.12918	2.17849
0.354078	0.549	10	0	1	0.333333	-1.14272e-07	-0.123368	-46.9087	-56.2043	7.1156	2.17999
0.35433	0.55	10	0	1	0.333333	-5.9998e-07	-0.123637	-46.8138	-56.0971	7.10171	2.18154
0.354578	0.551	10	0	1	0.333333	-1.14471e-07	-0.123902	-46.7191	-55.9903	7.08811	2.18307
0.354825	0.552	10	0	1	0.333333	-1.14042e-07	-0.124166	-46.6247	-55.8838	7.07446	2.18459
0.355075	0.553	10	0	1	0.333333	-1.12235e-07	-0.124434	-46.5305	-55.7774	7.0607	2.18613
0.355329	0.554	10	0	1	0.333333	-1.14449e-07	-0.124706	-46.4366	-55.6708	7.04651	2.1877
0.355577	0.555	10	0	1	0.333333	-1.14642e-07	-0.12497	-46.3429	-55.5653	7.03316	2.18922
0.355822	0.556	10	0	1	0.333333	1.02493e-07	-0.125232	-46.2494	-55.4602	7.02006	2.19073
0.356074	0.557	10	0	1	0.333333	6.33382e-08	-0.125502	-46.1562	-55.3549	7.00643	2.19228
0.35633	0.558	10	0	1	0.333333	-1.1469e-07	-0.125776	-46.0631	-55.2493	6.99233	2.19386
0.356578	0.559	10	0	1	0.333333	-1.14681e-07	-0.126041	-45.9704	-55.1446	6.97885	2.19539
0.356823	0.56	10	0	1	0.333333	-1.14766e-07	-0.126303	-45.8778	-55.0407	6.96599	2.19689
0.357075	0.561	10	0	1	0.333333	5.79282e-08	-0.126572	-45.7855	-54.9366	6.95269	2.19844
0.357328	0.562	10	0	1	0.333333	-1.13328e-07	-0.126843	-45.6934	-54.8326	6.93914	2.2
0.35758	0.563	10	0	1	0.333333	-5.99787e-07	-0.127112	-45.6016	-54.7287	6.92558	2.20155
0.35783	0.564	10	0	1	0.333333	-1.14819e-07	-0.127379	-45.5099	-54.6253	6.91227	2.20309
0.358078	0.565	10	0	1	0.333333	-1.14876e-07	-0.127645	-45.4185	-54.5224	6.89928	2.20462
0.358334	0.566	10	0	1	0.333333	-1.14948e-07	-0.127918	-45.3273	-54.4194	6.88583	2.20619
0.358585	0.567	10	0	1	0.333333	-1.15085e-07	-0.128187	-45.2364	-54.3168	6.87268	2.20774
0.358834	0.568	10	0	1	0.333333	-5.99917e-07	-0.128452	-45.1457	-54.2146	6.85969	2.20927
0.359087	0.569	10	0	1	0.333333	-5.99958e-07	-0.128723	-45.0551	-54.1123	6.84634	2.21083
0.35934	0.57	10	0	1	0.333333	-5.99975e-07	-0.128993	-44.9649	-54.0104	6.83313	2.21239
0.359591	0.571	10	0	1	0.333333	8.21382e-07	-0.129261	-44.8748	-53.909	6.82023	2.21393
0.359848	0.572	10	0	1	0.333333	-5.99917e-07	-0.129536	-44.7849	-53.8074	6.80693	2.21551
0.360092	0.573	10	0	1	0.333333	-5.99679e-07	-0.129797	-44.6953	-53.707	6.79472	2.21702
0.360349	0.574	10	0	1	0.333333	-5.98639e-07	-0.130072	-44.6059	-53.6059	6.78139	2.2186
0.360603	0.575	10	0	1	0.333333	-5.99765e-07	-0.130342	-44.5167	-53.5053	6.7684	2.22016
0.360854	0.576	10	0	1	0.333333	-5.99801e-07	-0.130611	-44.4277	-53.405	6.7556	2.22171
0.361109	0.577	10	0	1	0.333333	-5.99922e-07	-0.130883	-44.339	-53.3048	6.74261	2.22328
0.361358	0.578	10	0	1	0.333333	-5.99849e-07	-0.13115	-44.2504	-53.2053	6.73009	2.22481
0.361614	0.579	10	0	1	0.333333	-5.99636e-07	-0.131423	-44.1621	-53.1056	6.71714	2.22639
0.361866	0.58	10	0	1	0.333333	-5.99744e-07	-0.131692	-44.0739	-53.0064	6.70457	2.22794
0.362125	0.581	10	0	1	0.333333	-5.9989e-07	-0.131969	-43.986	-52.9068	6.6913	2.22954
0.362377	0.582	10	0	1	0.333333	6.00624e-07	-0.132237	-43.8983	-52.8081	6.67875	2.23109
0.362626	0.583	10	0	1	0.333333	-5.99658e-07	-0.132504	-43.8108	-52.7098	6.66639	2.23262
0.362879	0.584	10	0	1	0.333333	-5.99923e-07	-0.132774	-43.7235	-52.6116	6.65389	2.23418
0.363146	0.585	10	0	1	0.333333	-5.99253e-07	-0.133059	-43.6364	-52.5129	6.64063	2.23582
0.363391	0.586	10	0	1	0.333333	7.28031e-07	-0.13332	-43.5496	-52.4153	6.62837	2.23733
0.363643	0.587	10	0	1	0.333333	9.12495e-07	-0.13359	-43.4629	-52.3177	6.61591	2.23888
0.363903	0.588	10	0	1	0.333333	-5.99752e-07	-0.133867	-43.3764	-52.2202	6.60328	2.24048
0.364159	0.589	10	0	1	0.333333	-5.9992e-07	-0.13414	-43.2902	-52.1228	6.59054	2.24206
0.364413	0.59	10	0	1	0.333333	9.10684e-07	-0.134411	-43.2041	-52.026	6.57825	2.24362
0.364668	0.591	10	0	1	0.333333	-5.99792e-07	-0.134684	-43.1183	-51.9294	6.56598	2.24519
0.364919	0.592	10	0	1	0.333333	-5.99833e-07	-0.134952	-43.0326	-51.8332	6.55386	2.24674
0.365176	0.593	10	0	1	0.333333	-5.98675e-07	-0.135226	-42.9472	-51.737	6.5415	2.24832
0.365435	0.594	10	0	1	0.333333	-1.16464e-07	-0.135502	-42.8619	-51.6408	6.52894	2.24991
0.365693	0.595	10	0	1	0.333333	-1.16081e-07	-0.135778	-42.7769	-51.5448	6.51646	2.2515
0.365943	0.596	10	0	1	0.333333	-1.16622e-07	-0.136045	-42.692	-51.4496	6.50456	2.25304
0.3662	0.597	10	0	1	0.333333	-1.16737e-07	-0.13632	-42.6074	-51.3545	6.49249	2.25463
0.366459	0.598	10	0	1	0.333333	-1.08791e-07	-0.136596	-42.5229	-51.2592	6.48005	2.25622
0.366714	0.599	10	0	1	0.333333	-1.16914e-07	-0.136868	-42.4386	-51.1643	6.46786	2.25779
0.366973	0.6	10	0	1	0.333333	-5.99214e-07	-0.137145	-42.3546	-51.0699	6.45591	2.25938
0.367223	0.601	10	0	1	0.333333	-5.99547e-07	-0.137412	-42.2707	-50.9758	6.44415	2.26092
0.367483	0.602	10	0	1	0.333333	-1.16024e-07	-0.137689	-42.187	-50.8816	6.43203	2.26252
0.367744	0.603	10	0	1	0.333333	-1.15362e-07	-0.137968	-42.1035	-50.7871	6.41945	2.26413
0.368009	0.604	10	0	1	0.333333	-1.16578e-07	-0.13825	-42.0203	-50.693	6.40702	2.26576
0.368256	0.605	10	0	1	0.333333	-1.17363e-07	-0.138514	-41.9372	-50.6002	6.39572	2.26729
0.368515	0.606	10	0	1	0.333333	7.64194e-07	-0.138791	-41.8542	-50.5067	6.38363	2.26888
0.368774	0.607	10	0	1	0.333333	-1.13407e-07	-0.139067	-41.7715	-50.4138	6.37177	2.27047
0.369035	0.608	10	0	1	0.333333	-1.16703e-07	-0.139345	-41.689	-50.3207	6.35965	2.27208
0.369294	0.609	10	0	1	0.333333	-1.12813e-07	-0.139621	-41.6066	-50.2282	6.34792	2.27367
0.369546	0.61	10	0	1	0.333333	-9.67011e-07	-0.139891	-41.5245	-50.1362	6.3365	2.27522
0.369805	0.611	10	0	1	0.333333	-1.17892e-07	-0.140167	-41.4425	-50.044	6.32463	2.27682
0.370066	0.612	10	0	1	0.333333	-1.17999e-07	-0.140445	-41.3607	-49.9517	6.31258	2.27843
0.370327	0.613	10	0	1	0.333333	-1.181e-07	-0.140724	-41.2791	-49.8597	6.30056	2.28004
0.370584	0.614	10	0	1	0.333333	-1.18224e-07	-0.140998	-41.1977	-49.7681	6.28879	2.28162
0.370845	0.615	10	0	1	0.333333	-1.18308e-07	-0.141276	-41.1165	-49.6766	6.27693	2.28323
0.37111	0.616	10	0	1	0.333333	-1.18356e-07	-0.141559	-41.0354	-49.5856	6.26529	2.28485
0.37136	0.617	10	0	1	0.333333	-5.96881e-07	-0.141825	-40.9546	-49.4951	6.25419	2.28639
0.371625	0.618	10	0	1	0.333333	-1.18516e-07	-0.142109	-40.8739	-49.4043	6.24238	2.28803
0.371884	0.619	10	0	1	0.333333	8.33925e-07	-0.142385	-40.7934	-49.3139	6.23091	2.28962
0.372147	0.62	10	0	1	0.333333	1.08185e-06	-0.142666	-40.7131	-49.2235	6.2192	2.29124
0.372405	0.621	10	0	1	0.333333	-1.1895e-07	-0.14294	-40.6329	-49.1333	6.20758	2.29283
0.372669	0.622	10	0	1	0.333333	-1.1889e-07	-0.143222	-40.5529	-49.0433	6.19591	2.29445
0.372928	0.623	10	0	1	0.333333	-1.19139e-07	-0.143499	-40.4732	-48.9537	6.18454	2.29605
0.373185	0.624	10	0	1	0.333333	-5.99954e-07	-0.143773	-40.3935	-48.8646	6.17339	2.29763
0.373446	0.625	10	0	1	0.333333	-5.97161e-07	-0.144051	-40.3141	-48.7753	6.16191	2.29924
0.37371	0.626	10	0	1	0.333333	9.77324e-07	-0.144333	-40.2349	-48.686	6.15028	2.30086
0.373974	0.627	10	0	1	0.333333	-9.71061e-07	-0.144614	-40.1558	-48.597	6.13875	2.30249
0.374234	0.628	10	0	1	0.333333	9.73841e-07	-0.144891	-40.0769	-48.5084	6.12749	2.30409
0.374495	0.629	10	0	1	0.333333	1.04787e-06	-0.145169	-39.9981	-48.4199	6.11613	2.30569
0.374756	0.63	10	0	1	0.333333	-5.99877e-07	-0.145448	-39.9196	-48.3318	6.10491	2.3073
0.375019	0.631	10	0	1	0.333333	-5.99911e-07	-0.145729	-39.8412	-48.2437	6.09358	2.30892
0.375284	0.632	10	0	1	0.333333	9.10819e-07	-0.146011	-39.763	-48.1557	6.08221	2.31055
0.375545	0.633	10	0	1	0.333333	-9.43406e-07	-0.14629	-39.6849	-48.0682	6.07111	2.31216
0.375807	0.634	10	0	1	0.333333	-5.99983e-07	-0.146569	-39.607	-47.9808	6.05996	2.31377
0.376071	0.635	10	0	1	0.333333	8.6758e-07	-0.14685	-39.5293	-47.8934	6.04873	2.3154
0.376332	0.636	10	0	1	0.333333	7.93241e-07	-0.147129	-39.4518	-47.8066	6.0378	2.317
0.376597	0.637	10	0	1	0.333333	9.69029e-07	-0.147412	-39.3744	-47.7198	6.02672	2.31864
0.376858	0.638	10	0	1	0.333333	8.97981e-07	-0.14769	-39.2972	-47.6332	6.01577	2.32024
0.377126	0.639	10	0	1	0.333333	-5.99384e-07	-0.147976	-39.2202	-47.5464	6.00438	2.32189
0.37739	0.64	10	0	1	0.333333	8.31998e-07	-0.148257	-39.1433	-47.4601	5.99325	2.32352
0.377653	0.641	10	0	1	0.333333	-5.9945e-07	-0.148538	-39.0666	-47.3741	5.98239	2.32514
0.377919	0.642	10	0	1	0.333333	-5.99876e-07	-0.148821	-38.9901	-47.2881	5.97129	2.32677
0.378178	0.643	10	0	1	0.333333	8.77966e-07	-0.149097	-38.9137	-47.2027	5.96065	2.32837
0.378447	0.644	10	0	1	0.333333	-5.99707e-07	-0.149385	-38.8375	-47.117	5.94946	2.33003
0.378714	0.645	10	0	1	0.333333	-5.99699e-07	-0.14967	-38.7614	-47.0314	5.93836	2.33167
0.378975	0.646	10	0	1	0.333333	8.49272e-07	-0.149948	-38.6855	-46.9466	5.92782	2.33328
0.379241	0.647	10	0	1	0.333333	-5.99894e-07	-0.150231	-38.6098	-46.8616	5.9169	2.33491
0.379506	0.648	10	0	1	0.333333	8.5761e-07	-0.150514	-38.5342	-46.7769	5.90608	2.33654
0.379772	0.649	10	0	1	0.333333	8.82296e-07	-0.150797	-38.4588	-46.6924	5.89534	2.33818
0.380033	0.65	10	0	1	0.333333	-1.22588e-07	-0.151076	-38.3836	-46.608	5.88461	2.33979
0.380307	0.651	10	0	1	0.333333	-1.22586e-07	-0.151368	-38.3085	-46.5234	5.87344	2.34148
0.380573	0.652	10	0	1	0.333333	-1.22608e-07	-0.151652	-38.2336	-46.4393	5.86261	2.34312
0.380837	0.653	10	0	1	0.333333	-1.2302e-07	-0.151933	-38.1588	-46.3556	5.85205	2.34474
0.381102	0.654	10	0	1	0.333333	-9.76845e-07	-0.152216	-38.0842	-46.2721	5.8415	2.34637
0.381369	0.655	10	0	1	0.333333	9.98919e-07	-0.1525	-38.0097	-46.1886	5.83082	2.34801
0.381638	0.656	10	0	1	0.333333	-5.97879e-07	-0.152788	-37.9354	-46.1052	5.82005	2.34968
0.381905	0.657	10	0	1	0.333333	-5.99961e-07	-0.153073	-37.8613	-46.0221	5.80945	2.35132
0.382173	0.658	10	0	1	0.333333	8.36046e-07	-0.153358	-37.7873	-45.9391	5.7988	2.35297
0.382436	0.659	10	0	1	0.333333	-9.79182e-07	-0.153638	-37.7135	-45.8566	5.78851	2.35458
0.382701	0.66	10	0	1	0.333333	-1.24077e-07	-0.153921	-37.6398	-45.7742	5.7782	2.35622
0.382976	0.661	10	0	1	0.333333	-1.22986e-07	-0.154214	-37.5663	-45.6914	5.76719	2.35791
0.383246	0.662	10	0	1	0.333333	-1.24507e-07	-0.154503	-37.4929	-45.609	5.75653	2.35958
0.383514	0.663	10	0	1	0.333333	-1.24701e-07	-0.154788	-37.4197	-45.527	5.74609	2.36122
0.383781	0.664	10	0	1	0.333333	-1.19655e-07	-0.155072	-37.3466	-45.4451	5.73565	2.36287
0.384049	0.665	10	0	1	0.333333	-1.24916e-07	-0.155358	-37.2737	-45.3634	5.72522	2.36452
0.384316	0.666	10	0	1	0.333333	-1.23985e-07	-0.155643	-37.2009	-45.282	5.71493	2.36616
0.384587	0.667	10	0	1	0.333333	-1.2506e-07	-0.155932	-37.1283	-45.2007	5.70458	2.36783
0.38486	0.668	10	0	1	0.333333	-1.25362e-07	-0.156224	-37.0558	-45.1195	5.69414	2.36951
0.385124	0.669	10	0	1	0.333333	-1.25689e-07	-0.156506	-36.9835	-45.0386	5.68397	2.37114
0.385397	0.67	10	0	1	0.333333	-1.25534e-07	-0.156796	-36.9113	-44.9578	5.67364	2.37282
0.385664	0.671	10	0	1	0.333333	-1.22941e-07	-0.157081	-36.8393	-44.8771	5.66328	2.37446
0.385941	0.672	10	0	1	0.333333	-1.26337e-07	-0.157376	-36.7674	-44.7963	5.65272	2.37616
0.386211	0.673	10	0	1	0.333333	-1.26266e-07	-0.157664	-36.6957	-44.7159	5.64236	2.37783
0.386476	0.674	10	0	1	0.333333	-1.25329e-07	-0.157947	-36.6241	-44.6361	5.6325	2.37946
0.386749	0.675	10	0	1	0.333333	-5.99649e-07	-0.158239	-36.5527	-44.5561	5.62232	2.38114
0.387018	0.676	10	0	1	0.333333	-1.27028e-07	-0.158525	-36.4814	-44.4764	5.61218	2.3828
0.38729	0.677	10	0	1	0.333333	-1.26257e-07	-0.158816	-36.4102	-44.3968	5.60207	2.38447
0.387563	0.678	10	0	1	0.333333	-1.273e-07	-0.159106	-36.3392	-44.3169	5.59155	2.38615
0.387836	0.679	10	0	1	0.333333	-1.27635e-07	-0.159397	-36.2683	-44.2377	5.58155	2.38783
0.388105	0.68	10	0	1	0.333333	-1.27808e-07	-0.159685	-36.1976	-44.1586	5.57152	2.38949
0.388381	0.681	10	0	1	0.333333	-1.2654e-07	-0.159979	-36.127	-44.0794	5.56119	2.39119
0.388652	0.682	10	0	1	0.333333	-1.28261e-07	-0.160268	-36.0566	-44.0006	5.55118	2.39286
0.388931	0.683	10	0	1	0.333333	-1.20955e-06	-0.160566	-35.9863	-43.9218	5.54091	2.39458
0.389195	0.684	10	0	1	0.333333	1.28718e-07	-0.160847	-35.9161	-43.8436	5.53128	2.3962
0.389467	0.685	10	0	1	0.333333	-1.28877e-07	-0.161137	-35.8461	-43.7654	5.52139	2.39788
0.389745	0.686	10	0	1	0.333333	-1.29015e-07	-0.161433	-35.7762	-43.687	5.51122	2.39959
0.390021	0.687	10	0	1	0.333333	-1.29295e-07	-0.161728	-35.7065	-43.6087	5.50096	2.40129
0.390295	0.688	10	0	1	0.333333	-1.29614e-07	-0.16202	-35.6369	-43.5311	5.49121	2.40297
0.39056	0.689	10	0	1	0.333333	3.32998e-08	-0.162303	-35.5674	-43.4536	5.48159	2.40461
0.390838	0.69	10	0	1	0.333333	-1.15648e-06	-0.162599	-35.4981	-43.376	5.47154	2.40632
0.391115	0.691	10	0	1	0.333333	-1.30166e-07	-0.162894	-35.4289	-43.2984	5.46151	2.40802
0.391386	0.692	10	0	1	0.333333	-1.30213e-07	-0.163184	-35.3598	-43.2214	5.45189	2.40969
0.391666	0.693	10	0	1	0.333333	-1.30606e-07	-0.163482	-35.2909	-43.1442	5.44189	2.41141
0.391936	0.694	10	0	1	0.333333	9.88201e-07	-0.16377	-35.2221	-43.0675	5.43224	2.41307
0.392212	0.695	10	0	1	0.333333	-1.31096e-07	-0.164065	-35.1535	-42.9907	5.42243	2.41477
0.392486	0.696	10	0	1	0.333333	-1.31243e-07	-0.164357	-35.085	-42.9141	5.41267	2.41646
0.392762	0.697	10	0	1	0.333333	-1.31651e-07	-0.164652	-35.0166	-42.8377	5.40293	2.41816
0.393044	0.698	10	0	1	0.333333	-1.31896e-07	-0.164952	-34.9483	-42.7613	5.39308	2.4199
0.393318	0.699	10	0	1	0.333333	-1.32165e-07	-0.165245	-34.8802	-42.6852	5.3834	2.42159
0.393585	0.7	10	0	1	0.333333	-1.32462e-07	-0.16553	-34.8122	-42.6095	5.37405	2.42323
0.393871	0.701	10	0	1	0.333333	-1.31934e-07	-0.165835	-34.7444	-42.5334	5.36399	2.42499
0.394147	0.702	10	0	1	0.333333	-1.32548e-07	-0.166129	-34.6767	-42.4576	5.35427	2.42669
0.394424	0.703	10	0	1	0.333333	-1.33005e-07	-0.166425	-34.6091	-42.3821	5.34461	2.4284
0.394707	0.704	10	0	1	0.333333	-1.33429e-07	-0.166726	-34.5416	-42.3065	5.33477	2.43014
0.394976	0.705	10	0	1	0.333333	-1.33302e-07	-0.167014	-34.4743	-42.2317	5.32558	2.43179
0.395252	0.706	10	0	1	0.333333	-1.29703e-07	-0.167309	-34.4071	-42.1568	5.31625	2.43349
0.39553	0.707	10	0	1	0.333333	1.23472e-06	-0.167606	-34.34	-42.082	5.30681	2.43521
0.395806	0.708	10	0	1	0.333333	-1.33598e-07	-0.1679	-34.2731	-42.0073	5.29737	2.4369
0.396087	0.709	10	0	1	0.333333	-5.99932e-07	-0.1682	-34.2062	-41.9326	5.2877	2.43863
0.396371	0.71	10	0	1	0.333333	-1.35102e-07	-0.168503	-34.1395	-41.8577	5.27773	2.44038
0.396651	0.711	10	0	1	0.333333	-1.12511e-06	-0.168801	-34.073	-41.7833	5.26824	2.4421
0.396923	0.712	10	0	1	0.333333	-1.3532e-07	-0.169091	-34.0065	-41.7093	5.25898	2.44378
0.397206	0.713	10	0	1	0.333333	1.34647e-10	-0.169393	-33.9402	-41.6353	5.24951	2.44552
0.397485	0.714	10	0	1	0.333333	-1.36087e-07	-0.169691	-33.874	-41.5614	5.24012	2.44724
0.397764	0.715	10	0	1	0.333333	-1.3596e-07	-0.169989	-33.808	-41.4878	5.23082	2.44896
0.398042	0.716	10	0	1	0.333333	-1.36761e-07	-0.170286	-33.7421	-41.4143	5.22162	2.45067
0.398305	0.717	10	0	1	0.333333	-3.3306e-08	-0.170566	-33.6762	-41.3414	5.21285	2.45229
0.398606	0.718	10	0	1	0.333333	8.67226e-10	-0.170887	-33.6105	-41.2671	5.20241	2.45414
0.398884	0.719	10	0	1	0.333333	3.85173e-11	-0.171185	-33.545	-41.1943	5.19344	2.45586
0.399169	0.72	10	0	1	0.333333	-1.37809e-07	-0.171489	-33.4795	-41.1212	5.18403	2.45761
0.39945	0.721	10	0	1	0.333333	-1.38168e-07	-0.171789	-33.4142	-41.0483	5.17476	2.45934
0.399729	0.722	10	0	1	0.333333	1.52672e-06	-0.172087	-33.349	-40.9756	5.16555	2.46106
0.400006	0.723	10	0	1	0.333333	-1.38813e-07	-0.172382	-33.2839	-40.9032	5.15649	2.46276
0.400294	0.724	10	0	1	0.333333	-2.35392e-11	-0.172689	-33.219	-40.8306	5.14706	2.46453
0.400571	0.725	10	0	1	0.333333	-1.39034e-07	-0.172986	-33.1541	-40.7584	5.13804	2.46624
0.400856	0.726	10	0	1	0.333333	1.39844e-07	-0.17329	-33.0894	-40.6861	5.1287	2.468
0.401143	0.727	10	0	1	0.333333	1.3907e-07	-0.173595	-33.0248	-40.614	5.11939	2.46976
0.401424	0.728	10	0	1	0.333333	-1.29604e-06	-0.173895	-32.9604	-40.5421	5.11027	2.47149
0.401712	0.729	10	0	1	0.333333	1.01467e-06	-0.174203	-32.896	-40.4704	5.10115	2.47326
0.401986	0.73	10	0	1	0.333333	-1.41085e-07	-0.174496	-32.8318	-40.3989	5.09224	2.47495
0.402271	0.731	10	0	1	0.333333	1.08865e-06	-0.1748	-32.7676	-40.3275	5.08314	2.47671
0.402555	0.732	10	0	1	0.333333	-1.4192e-07	-0.175104	-32.7036	-40.2561	5.07406	2.47846
0.402845	0.733	10	0	1	0.333333	1.69186e-06	-0.175413	-32.6397	-40.1848	5.06479	2.48024
0.403125	0.734	10	0	1	0.333333	-1.42557e-07	-0.175713	-32.576	-40.1138	5.05591	2.48197
0.403407	0.735	10	0	1	0.333333	8.16568e-07	-0.176014	-32.5123	-40.0429	5.04694	2.4837
0.403692	0.736	10	0	1	0.333333	-1.43137e-07	-0.176318	-32.4488	-39.9722	5.03793	2.48546
0.403974	0.737	10	0	1	0.333333	-1.43671e-07	-0.176619	-32.3853	-39.9017	5.02916	2.48719
0.404263	0.738	10	0	1	0.333333	-1.44115e-07	-0.176927	-32.322	-39.831	5.01997	2.48897
0.40455	0.739	10	0	1	0.333333	-1.37134e-07	-0.177234	-32.2588	-39.7605	5.01093	2.49074
0.404836	0.74	10	0	1	0.333333	-1.44615e-07	-0.177539	-32.1958	-39.6902	5.0019	2.4925
0.405124	0.741	10	0	1	0.333333	-1.40246e-07	-0.177847	-32.1328	-39.62	4.99296	2.49427
0.405408	0.742	10	0	1	0.333333	2.45124e-12	-0.17815	-32.0699	-39.5499	4.98397	2.49602
0.405697	0.743	10	0	1	0.333333	-1.45305e-07	-0.178459	-32.0072	-39.4802	4.97522	2.4978
0.405981	0.744	10	0	1	0.333333	-1.46257e-07	-0.178763	-31.9446	-39.4104	4.96632	2.49955
0.406271	0.745	10	0	1	0.333333	-1.46211e-07	-0.179072	-31.882	-39.3409	4.9575	2.50133
0.406553	0.746	10	0	1	0.333333	-1.47109e-07	-0.179373	-31.8196	-39.2715	4.94882	2.50307
0.406844	0.747	10	0	1	0.333333	-1.47521e-07	-0.179685	-31.7573	-39.202	4.93981	2.50486
0.40713	0.748	10	0	1	0.333333	1.11267e-06	-0.17999	-31.6952	-39.1328	4.93106	2.50663
0.40742	0.749	10	0	1	0.333333	-1.48344e-07	-0.180299	-31.6331	-39.0637	4.92217	2.50841
0.407714	0.75	10	0	1	0.333333	-1.48789e-07	-0.180614	-31.5711	-38.9947	4.91332	2.51022
0.407997	0.751	10	0	1	0.333333	-1.49028e-07	-0.180917	-31.5093	-38.926	4.90482	2.51196
0.408283	0.752	10	0	1	0.333333	-1.49626e-07	-0.181221	-31.4475	-38.8573	4.89603	2.51372
0.408575	0.753	10	0	1	0.333333	-1.48876e-06	-0.181534	-31.3859	-38.7889	4.8875	2.51552
0.408863	0.754	10	0	1	0.333333	-5.99784e-07	-0.181842	-31.3244	-38.7205	4.87884	2.51729
0.409154	0.755	10	0	1	0.333333	-6.00001e-07	-0.182152	-31.2629	-38.652	4.86998	2.51908
0.409445	0.756	10	0	1	0.333333	9.06378e-07	-0.182464	-31.2016	-38.5837	4.86125	2.52088
0.409736	0.757	10	0	1	0.333333	1.05877e-06	-0.182774	-31.1404	-38.5157	4.85261	2.52267
0.410024	0.758	10	0	1	0.333333	-1.51174e-06	-0.183083	-31.0793	-38.4477	4.84398	2.52444
0.410314	0.759	10	0	1	0.333333	-9.3996e-07	-0.183392	-31.0183	-38.38	4.83541	2.52622
0.410606	0.76	10	0	1	0.333333	-1.13607e-06	-0.183705	-30.9574	-38.3122	4.82678	2.52803
0.410896	0.761	10	0	1	0.333333	1.11774e-06	-0.184015	-30.8967	-38.2446	4.81817	2.52981
0.411184	0.762	10	0	1	0.333333	-5.99443e-07	-0.184323	-30.836	-38.1773	4.80969	2.53158
0.411485	0.763	10	0	1	0.333333	-5.99811e-07	-0.184644	-30.7754	-38.1098	4.80093	2.53343
0.411773	0.764	10	0	1	0.333333	-1.65928e-06	-0.184952	-30.715	-38.0426	4.79243	2.53521
0.412066	0.765	10	0	1	0.333333	9.85938e-07	-0.185265	-30.6546	-37.9756	4.78401	2.53701
0.412354	0.766	10	0	1	0.333333	-5.99864e-07	-0.185573	-30.5943	-37.9087	4.77559	2.53879
0.412651	0.767	10	0	1	0.333333	-1.16294e-06	-0.185892	-30.5342	-37.8419	4.76707	2.54062
0.412941	0.768	10	0	1	0.333333	7.80976e-07	-0.186201	-30.4741	-37.7751	4.7586	2.5424
0.413244	0.769	10	0	1	0.333333	-1.60779e-07	-0.186527	-30.4142	-37.7087	4.75029	2.54427
0.413533	0.77	10	0	1	0.333333	1.08028e-06	-0.186834	-30.3543	-37.642	4.74165	2.54604
0.413826	0.771	10	0	1	0.333333	-1.82405e-06	-0.187148	-30.2946	-37.5757	4.73326	2.54785
0.414123	0.772	10	0	1	0.333333	-5.99984e-07	-0.187465	-30.2349	-37.5093	4.72472	2.54968
0.414403	0.773	10	0	1	0.333333	6.00083e-07	-0.187765	-30.1754	-37.4438	4.71701	2.5514
0.414708	0.774	10	0	1	0.333333	-5.99395e-07	-0.188091	-30.116	-37.3773	4.70809	2.55328
0.415004	0.775	10	0	1	0.333333	-1.11867e-06	-0.188408	-30.0566	-37.3115	4.69981	2.5551
0.4153	0.776	10	0	1	0.333333	-5.98947e-07	-0.188725	-29.9974	-37.2457	4.69144	2.55692
0.415598	0.777	10	0	1	0.333333	-5.99839e-07	-0.189044	-29.9382	-37.1801	4.68305	2.55876
0.415895	0.778	10	0	1	0.333333	1.51767e-06	-0.189361	-29.8792	-37.1144	4.67459	2.56059
0.416186	0.779	10	0	1	0.333333	1.82168e-06	-0.189673	-29.8203	-37.0492	4.66651	2.56238
0.416486	0.78	10	0	1	0.333333	-5.99638e-07	-0.189994	-29.7614	-36.9838	4.65812	2.56423
0.416783	0.781	10	0	1	0.333333	1.17618e-06	-0.190311	-29.7027	-36.9185	4.64976	2.56605
0.417077	0.782	10	0	1	0.333333	1.47406e-06	-0.190626	-29.644	-36.8536	4.64166	2.56787
0.417373	0.783	10	0	1	0.333333	-5.50122e-07	-0.190943	-29.5855	-36.7885	4.63337	2.56969
0.417676	0.784	10	0	1	0.333333	8.13645e-07	-0.191267	-29.527	-36.7235	4.62487	2.57155
0.417976	0.785	10	0	1	0.333333	1.67838e-06	-0.191588	-29.4687	-36.6587	4.61661	2.5734
0.418274	0.786	10	0	1	0.333333	-5.99928e-07	-0.191907	-29.4104	-36.5941	4.60843	2.57523
0.41857	0.787	10	0	1	0.333333	-1.20729e-06	-0.192223	-29.3523	-36.5296	4.60028	2.57706
0.418865	0.788	10	0	1	0.333333	-5.99317e-07	-0.192539	-29.2942	-36.4655	4.59239	2.57887
0.41917	0.789	10	0	1	0.333333	1.12832e-06	-0.192866	-29.2362	-36.4011	4.58409	2.58075
0.419464	0.79	10	0	1	0.333333	-5.99636e-07	-0.193181	-29.1784	-36.3371	4.57618	2.58256
0.41976	0.791	10	0	1	0.333333	1.16063e-06	-0.193498	-29.1206	-36.2732	4.56823	2.58438
0.420065	0.792	10	0	1	0.333333	-5.99309e-07	-0.193825	-29.0629	-36.209	4.55982	2.58626
0.420373	0.793	10	0	1	0.333333	1.50505e-06	-0.194154	-29.0053	-36.1449	4.55144	2.58816
0.420668	0.794	10	0	1	0.333333	-1.42225e-06	-0.19447	-28.9478	-36.0814	4.5436	2.58998
0.420967	0.795	10	0	1	0.333333	-1.01834e-06	-0.19479	-28.8904	-36.0178	4.53555	2.59182
0.421267	0.796	10	0	1	0.333333	7.97829e-07	-0.195112	-28.8331	-35.9542	4.52741	2.59366
0.421578	0.797	10	0	1	0.333333	9.35757e-07	-0.195444	-28.7759	-35.8908	4.51934	2.59557
0.421874	0.798	10	0	1	0.333333	1.22544e-06	-0.195761	-28.7188	-35.8276	4.51145	2.5974
0.422173	0.799	10	0	1	0.333333	-8.67428e-07	-0.196083	-28.6618	-35.7645	4.50349	2.59924
0.422474	0.8	10	0	1	0.333333	1.32917e-06	-0.196405	-28.6048	-35.7015	4.49554	2.60109
0.422777	0.801	10	0	1	0.333333	-1.36874e-06	-0.196729	-28.548	-35.6385	4.48761	2.60296
0.423082	0.802	10	0	1	0.333333	-1.02236e-06	-0.197056	-28.4912	-35.5755	4.47949	2.60484
0.42339	0.803	10	0	1	0.333333	7.61947e-07	-0.197385	-28.4346	-35.5127	4.47138	2.60673
0.423694	0.804	10	0	1	0.333333	-5.9944e-07	-0.197711	-28.378	-35.4501	4.46347	2.6086
0.423996	0.805	10	0	1	0.333333	1.33768e-06	-0.198035	-28.3215	-35.3874	4.45548	2.61047
0.424293	0.806	10	0	1	0.333333	-5.9993e-07	-0.198353	-28.2651	-35.3253	4.4479	2.61229
0.4246	0.807	10	0	1	0.333333	-5.99993e-07	-0.198682	-28.2088	-35.263	4.43998	2.61418
0.424907	0.808	10	0	1	0.333333	1.35669e-06	-0.199011	-28.1526	-35.2007	4.43206	2.61607
0.425216	0.809	10	0	1	0.333333	-5.98406e-07	-0.199343	-28.0965	-35.1384	4.424	2.61798
0.42552	0.81	10	0	1	0.333333	-1.36767e-06	-0.199669	-28.0404	-35.0765	4.41618	2.61985
0.425821	0.811	10	0	1	0.333333	1.33139e-06	-0.199991	-27.9845	-35.0148	4.40857	2.6217
0.426131	0.812	10	0	1	0.333333	-5.9988e-07	-0.200324	-27.9286	-34.9528	4.40059	2.62361
0.426436	0.813	10	0	1	0.333333	-5.90471e-07	-0.20065	-27.8729	-34.8912	4.39283	2.62548
0.426736	0.814	10	0	1	0.333333	-5.99473e-07	-0.200972	-27.8172	-34.8297	4.38524	2.62733
0.427048	0.815	10	0	1	0.333333	1.49134e-06	-0.201307	-27.7616	-34.7682	4.37739	2.62925
0.427357	0.816	10	0	1	0.333333	-1.87891e-06	-0.201638	-27.7061	-34.7068	4.36958	2.63115
0.427651	0.817	10	0	1	0.333333	9.24485e-06	-0.201958	-27.6506	-34.6473	4.36367	2.63297
0.427969	0.818	10	0	1	0.333333	9.23864e-07	-0.202295	-27.5953	-34.5843	4.35405	2.63493
0.428281	0.819	10	0	1	0.333333	1.16989e-06	-0.20263	-27.5401	-34.5231	4.3462	2.63685
0.428594	0.82	10	0	1	0.333333	-1.91993e-06	-0.202965	-27.4849	-34.462	4.33833	2.63877
0.428905	0.821	10	0	1	0.333333	-5.93926e-07	-0.203298	-27.4298	-34.4011	4.33058	2.64068
0.429211	0.822	10	0	1	0.333333	6.06864e-07	-0.203627	-27.3748	-34.3404	4.32296	2.64257
0.429517	0.823	10	0	1	0.333333	-5.99655e-07	-0.203956	-27.3199	-34.2799	4.31556	2.64446
0.429823	0.824	10	0	1	0.333333	-5.99758e-07	-0.204284	-27.2651	-34.2195	4.30804	2.64634
0.43014	0.825	10	0	1	0.333333	2.07089e-06	-0.204623	-27.2103	-34.1588	4.30014	2.64829
0.430452	0.826	10	0	1	0.333333	2.15437e-06	-0.204958	-27.1557	-34.0983	4.29241	2.65021
0.430761	0.827	10	0	1	0.333333	6.00293e-07	-0.20529	-27.1011	-34.0381	4.2849	2.65211
0.431073	0.828	10	0	1	0.333333	-5.99903e-07	-0.205625	-27.0466	-33.9778	4.27709	2.65403
0.431386	0.829	10	0	1	0.333333	1.22859e-06	-0.205961	-26.9922	-33.9177	4.26947	2.65596
0.431679	0.83	10	0	1	0.333333	-2.05808e-07	-0.206277	-26.9379	-33.8584	4.26271	2.65777
0.432009	0.831	10	0	1	0.333333	1.46754e-06	-0.20663	-26.8837	-33.7977	4.25425	2.6598
0.432315	0.832	10	0	1	0.333333	1.47222e-06	-0.206959	-26.8295	-33.7381	4.24692	2.66168
0.432636	0.833	10	0	1	0.333333	-1.59475e-06	-0.207303	-26.7754	-33.6783	4.23923	2.66366
0.432947	0.834	10	0	1	0.333333	-5.99889e-07	-0.207637	-26.7214	-33.6187	4.23172	2.66557
0.433259	0.835	10	0	1	0.333333	-5.99618e-07	-0.207972	-26.6675	-33.5592	4.22422	2.6675
0.433574	0.836	10	0	1	0.333333	-5.9998e-07	-0.20831	-26.6137	-33.4999	4.21677	2.66943
0.433882	0.837	10	0	1	0.333333	-1.60927e-06	-0.208642	-26.5599	-33.4407	4.20947	2.67133
0.434194	0.838	10	0	1	0.333333	-2.56071e-06	-0.208977	-26.5063	-33.3816	4.20205	2.67325
0.434516	0.839	10	0	1	0.333333	-5.99792e-07	-0.209322	-26.4527	-33.3223	4.19437	2.67523
0.434834	0.84	10	0	1	0.333333	-5.99775e-07	-0.209663	-26.3992	-33.2631	4.18678	2.67719
0.435152	0.841	10	0	1	0.333333	-1.5288e-06	-0.210005	-26.3457	-33.2042	4.17933	2.67915
0.435461	0.842	10	0	1	0.333333	-1.72974e-06	-0.210337	-26.2924	-33.1455	4.17203	2.68105
0.435776	0.843	10	0	1	0.333333	1.29895e-06	-0.210676	-26.2391	-33.0867	4.1646	2.68299
0.436092	0.844	10	0	1	0.333333	-1.73078e-06	-0.211015	-26.1859	-33.0281	4.15723	2.68494
0.436412	0.845	10	0	1	0.333333	1.38995e-06	-0.211359	-26.1328	-32.9695	4.14977	2.68691
0.436731	0.846	10	0	1	0.333333	-5.97562e-07	-0.211702	-26.0798	-32.9109	4.14226	2.68887
0.437051	0.847	10	0	1	0.333333	6.02342e-07	-0.212046	-26.0268	-32.8524	4.13482	2.69084
0.437366	0.848	10	0	1	0.333333	1.04957e-06	-0.212384	-25.9739	-32.7943	4.1276	2.69278
0.43768	0.849	10	0	1	0.333333	-1.255e-06	-0.212722	-25.9211	-32.7362	4.12036	2.69471
0.438001	0.85	10	0	1	0.333333	2.52472e-06	-0.213067	-25.8684	-32.678	4.11294	2.69669
0.438323	0.851	10	0	1	0.333333	-8.04259e-08	-0.213414	-25.8157	-32.6199	4.10552	2.69867
0.43864	0.852	10	0	1	0.333333	-5.98751e-07	-0.213755	-25.7632	-32.5621	4.09827	2.70063
0.438958	0.853	10	0	1	0.333333	-5.99899e-07	-0.214096	-25.7107	-32.5043	4.09108	2.70258
0.439277	0.854	10	0	1	0.333333	1.55767e-09	-0.214439	-25.6582	-32.4466	4.08385	2.70454
0.439599	0.855	10	0	1	0.333333	7.58057e-07	-0.214785	-25.6059	-32.389	4.07657	2.70653
0.439919	0.856	10	0	1	0.333333	-5.99636e-07	-0.21513	-25.5536	-32.3313	4.06923	2.7085
0.440247	0.857	10	0	1	0.333333	-1.57993e-06	-0.215483	-25.5014	-32.2738	4.06182	2.71052
0.440562	0.858	10	0	1	0.333333	2.23151e-06	-0.215821	-25.4493	-32.2164	4.05468	2.71246
0.440888	0.859	10	0	1	0.333333	-2.4738e-07	-0.216173	-25.3973	-32.1591	4.04735	2.71447
0.441208	0.86	10	0	1	0.333333	-2.493e-07	-0.216516	-25.3453	-32.1019	4.04014	2.71643
0.441529	0.861	10	0	1	0.333333	-2.51292e-07	-0.216862	-25.2934	-32.0449	4.03313	2.71841
0.44185	0.862	10	0	1	0.333333	-2.5324e-07	-0.217208	-25.2416	-31.9878	4.02582	2.72039
0.442177	0.863	10	0	1	0.333333	-2.55239e-07	-0.217559	-25.1898	-31.9309	4.01866	2.7224
0.4425	0.864	10	0	1	0.333333	-2.57119e-07	-0.217907	-25.1381	-31.874	4.01149	2.72439
0.442829	0.865	10	0	1	0.333333	1.66631e-06	-0.218262	-25.0865	-31.8172	4.0042	2.72642
0.443147	0.866	10	0	1	0.333333	-4.59543e-10	-0.218604	-25.035	-31.7605	3.99714	2.72838
0.443476	0.867	10	0	1	0.333333	-2.63677e-07	-0.218958	-24.9836	-31.7039	3.98992	2.7304
0.443803	0.868	10	0	1	0.333333	-2.63311e-07	-0.21931	-24.9322	-31.6474	3.98281	2.73241
0.444123	0.869	10	0	1	0.333333	-2.67846e-07	-0.219654	-24.8809	-31.591	3.97579	2.73438
0.444455	0.87	10	0	1	0.333333	-2.70276e-07	-0.220012	-24.8296	-31.5346	3.96853	2.73643
0.444778	0.871	10	0	1	0.333333	-2.72682e-07	-0.22036	-24.7784	-31.4784	3.96154	2.73841
0.445098	0.872	10	0	1	0.333333	-2.74885e-07	-0.220705	-24.7274	-31.4223	3.95452	2.74039
0.44543	0.873	10	0	1	0.333333	-2.77476e-07	-0.221063	-24.6763	-31.3662	3.9474	2.74243
0.445762	0.874	10	0	1	0.333333	-2.80063e-07	-0.22142	-24.6254	-31.31	3.94017	2.74447
0.446091	0.875	10	0	1	0.333333	-2.82694e-07	-0.221774	-24.5745	-31.2541	3.93311	2.7465
0.446421	0.876	10	0	1	0.333333	2.84485e-07	-0.22213	-24.5237	-31.1982	3.92603	2.74853
0.446743	0.877	10	0	1	0.333333	-2.87906e-07	-0.222477	-24.4729	-31.1425	3.91911	2.75051
0.447078	0.878	10	0	1	0.333333	-2.90161e-07	-0.222838	-24.4223	-31.0868	3.91201	2.75258
0.4474	0.879	10	0	1	0.333333	-2.93414e-07	-0.223185	-24.3716	-31.0315	3.90526	2.75456
0.447732	0.88	10	0	1	0.333333	4.03642e-10	-0.223543	-24.3211	-30.9759	3.89823	2.7566
0.448063	0.881	10	0	1	0.333333	-1.06582e-07	-0.2239	-24.2706	-30.9206	3.8913	2.75864
0.44839	0.882	10	0	1	0.333333	-3.02288e-07	-0.224252	-24.2202	-30.8653	3.88437	2.76065
0.448723	0.883	10	0	1	0.333333	-3.05387e-07	-0.224612	-24.1699	-30.81	3.87734	2.7627
0.44905	0.884	10	0	1	0.333333	3.08408e-07	-0.224964	-24.1197	-30.7549	3.8705	2.76471
0.449385	0.885	10	0	1	0.333333	1.85597e-06	-0.225326	-24.0695	-30.6998	3.86351	2.76678
0.449718	0.886	10	0	1	0.333333	1.71431e-06	-0.225685	-24.0193	-30.6447	3.8565	2.76883
0.450051	0.887	10	0	1	0.333333	6.00334e-07	-0.226044	-23.9693	-30.5897	3.84953	2.77088
0.450384	0.888	10	0	1	0.333333	6.00658e-07	-0.226403	-23.9193	-30.5348	3.84258	2.77293
0.450716	0.889	10	0	1	0.333333	9.04194e-07	-0.226761	-23.8694	-30.48	3.83567	2.77497
0.451051	0.89	10	0	1	0.333333	1.88635e-06	-0.227123	-23.8195	-30.4254	3.82886	2.77704
0.45138	0.891	10	0	1	0.333333	1.6726e-06	-0.227478	-23.7697	-30.3709	3.82208	2.77906
0.451719	0.892	10	0	1	0.333333	-1.16997e-06	-0.227844	-23.72	-30.3162	3.81501	2.78115
0.452054	0.893	10	0	1	0.333333	6.01038e-07	-0.228205	-23.6704	-30.2618	3.80819	2.78321
0.452388	0.894	10	0	1	0.333333	-1.57506e-06	-0.228566	-23.6208	-30.2074	3.80137	2.78527
0.452723	0.895	10	0	1	0.333333	-2.44972e-06	-0.228927	-23.5712	-30.1531	3.79457	2.78733
0.453062	0.896	10	0	1	0.333333	-1.4199e-06	-0.229294	-23.5218	-30.0989	3.7877	2.78942
0.453394	0.897	10	0	1	0.333333	-1.94988e-10	-0.229652	-23.4724	-30.0449	3.78107	2.79146
0.453735	0.898	10	0	1	0.333333	-3.62289e-07	-0.23002	-23.4231	-29.9907	3.77412	2.79356
0.45407	0.899	10	0	1	0.333333	3.66934e-07	-0.230382	-23.3738	-29.9368	3.76743	2.79562
0.454407	0.9	10	0	1	0.333333	-3.71491e-07	-0.230746	-23.3246	-29.883	3.76071	2.7977
0.454742	0.901	10	0	1	0.333333	3.77682e-09	-0.231108	-23.2755	-29.8292	3.75398	2.79976
0.455087	0.902	10	0	1	0.333333	3.81974e-07	-0.231481	-23.2264	-29.7753	3.74699	2.80189
0.455426	0.903	10	0	1	0.333333	-3.872e-07	-0.231846	-23.1774	-29.7216	3.74028	2.80397
0.455768	0.904	10	0	1	0.333333	-3.92667e-07	-0.232216	-23.1284	-29.668	3.73346	2.80608
0.456102	0.905	10	0	1	0.333333	6.34808e-11	-0.232577	-23.0796	-29.6145	3.72685	2.80813
0.456439	0.906	10	0	1	0.333333	-4.03915e-07	-0.232941	-23.0307	-29.5611	3.72017	2.81021
0.456785	0.907	10	0	1	0.333333	-4.10059e-07	-0.233316	-22.982	-29.5078	3.71342	2.81234
0.457124	0.908	10	0	1	0.333333	-6.65819e-11	-0.233682	-22.9333	-29.4544	3.70667	2.81442
0.457469	0.909	10	0	1	0.333333	-4.22682e-07	-0.234056	-22.8847	-29.4011	3.69988	2.81655
0.45781	0.91	10	0	1	0.333333	-4.29195e-07	-0.234424	-22.8361	-29.348	3.69324	2.81865
0.458149	0.911	10	0	1	0.333333	-4.35626e-07	-0.23479	-22.7876	-29.2949	3.68658	2.82074
0.458491	0.912	10	0	1	0.333333	-4.4335e-07	-0.235161	-22.7392	-29.242	3.68	2.82284
0.458838	0.913	10	0	1	0.333333	-9.97262e-13	-0.235536	-22.6908	-29.189	3.67324	2.82498
0.45918	0.914	10	0	1	0.333333	-9.21578e-08	-0.235905	-22.6425	-29.1362	3.66665	2.82708
0.459528	0.915	10	0	1	0.333333	-4.66583e-07	-0.236282	-22.5942	-29.0834	3.65992	2.82923
0.459871	0.916	10	0	1	0.333333	-4.74924e-07	-0.236653	-22.546	-29.0307	3.65335	2.83134
0.460206	0.917	10	0	1	0.333333	4.30263e-09	-0.237016	-22.4979	-28.978	3.64677	2.8334
0.46056	0.918	10	0	1	0.333333	-1.65481e-09	-0.237399	-22.4498	-28.9255	3.64009	2.83558
0.460904	0.919	10	0	1	0.333333	3.23881e-11	-0.237771	-22.4018	-28.8731	3.63359	2.8377
0.461253	0.92	10	0	1	0.333333	8.25108e-12	-0.238148	-22.3538	-28.8206	3.62696	2.83985
0.461596	0.921	10	0	1	0.333333	-5.94475e-08	-0.23852	-22.3059	-28.7683	3.62042	2.84196
0.461934	0.922	10	0	1	0.333333	5.00164e-08	-0.238887	-22.2581	-28.7163	3.6142	2.84404
0.462293	0.923	10	0	1	0.333333	5.43586e-07	-0.239275	-22.2103	-28.6639	3.60733	2.84625
0.462641	0.924	10	0	1	0.333333	4.4948e-10	-0.239652	-22.1626	-28.6117	3.60074	2.8484
0.462986	0.925	10	0	1	0.333333	-5.4226e-11	-0.240025	-22.1149	-28.5597	3.59425	2.85052
0.463328	0.926	10	0	1	0.333333	1.2509e-05	-0.240397	-22.0673	-28.5082	3.58819	2.85263
0.463688	0.927	10	0	1	0.333333	-9.36625e-07	-0.240786	-22.0198	-28.4558	3.58116	2.85484
0.464034	0.928	10	0	1	0.333333	1.21122e-06	-0.241161	-21.9723	-28.404	3.57472	2.85697
0.464386	0.929	10	0	1	0.333333	-1.64506e-06	-0.241542	-21.9249	-28.3522	3.56816	2.85914
0.464738	0.93	10	0	1	0.333333	1.21058e-06	-0.241924	-21.8775	-28.3005	3.56169	2.86131
0.465086	0.931	10	0	1	0.333333	-1.82432e-06	-0.2423	-21.8302	-28.2489	3.55519	2.86345
0.465442	0.932	10	0	1	0.333333	-1.45973e-06	-0.242686	-21.783	-28.1973	3.54865	2.86564
0.465791	0.933	10	0	1	0.333333	1.05057e-06	-0.243065	-21.7358	-28.1458	3.54224	2.86779
0.46613	0.934	10	0	1	0.333333	7.17661e-07	-0.243433	-21.6886	-28.095	3.53649	2.86987
0.466497	0.935	10	0	1	0.333333	-1.45637e-06	-0.24383	-21.6416	-28.0431	3.52937	2.87213
0.466852	0.936	10	0	1	0.333333	-1.9389e-06	-0.244215	-21.5945	-27.9917	3.52288	2.87432
0.467203	0.937	10	0	1	0.333333	-1.24163e-06	-0.244595	-21.5476	-27.9405	3.51647	2.87648
0.467565	0.938	10	0	1	0.333333	8.29012e-07	-0.244989	-21.5007	-27.8894	3.51007	2.87871
0.467912	0.939	10	0	1	0.333333	-9.2033e-07	-0.245366	-21.4538	-27.8384	3.50379	2.88085
0.468271	0.94	10	0	1	0.333333	8.5779e-07	-0.245755	-21.407	-27.7873	3.49727	2.88306
0.468625	0.941	10	0	1	0.333333	1.05698e-06	-0.246138	-21.3603	-27.7364	3.49086	2.88523
0.468982	0.942	10	0	1	0.333333	1.8389e-06	-0.246526	-21.3136	-27.6855	3.48446	2.88743
0.469335	0.943	10	0	1	0.333333	-1.65667e-06	-0.24691	-21.2669	-27.6347	3.47815	2.88961
0.469689	0.944	10	0	1	0.333333	9.9868e-07	-0.247294	-21.2204	-27.584	3.47185	2.89179
0.470055	0.945	10	0	1	0.333333	-1.48571e-06	-0.247691	-21.1738	-27.5332	3.46532	2.89404
0.470397	0.946	10	0	1	0.333333	1.28209e-05	-0.248063	-21.1274	-27.4829	3.45938	2.89615
0.470772	0.947	10	0	1	0.333333	1.14045e-06	-0.248469	-21.081	-27.4321	3.45272	2.89845
0.47113	0.948	10	0	1	0.333333	1.19795e-06	-0.248858	-21.0346	-27.3816	3.44635	2.90066
0.471489	0.949	10	0	1	0.333333	1.57284e-06	-0.249249	-20.9883	-27.3311	3.43993	2.90287
0.471849	0.95	10	0	1	0.333333	-2.17509e-06	-0.249639	-20.942	-27.2808	3.43368	2.90508
0.47221	0.951	10	0	1	0.333333	1.41097e-06	-0.250032	-20.8958	-27.2305	3.42739	2.90731
0.472563	0.952	10	0	1	0.333333	-1.57509e-06	-0.250416	-20.8497	-27.1804	3.42122	2.90948
0.472935	0.953	10	0	1	0.333333	-1.71834e-06	-0.250819	-20.8036	-27.1302	3.41483	2.91177
0.473292	0.954	10	0	1	0.333333	1.72382e-06	-0.251207	-20.7576	-27.0801	3.40861	2.91397
0.473655	0.955	10	0	1	0.333333	1.85777e-06	-0.251602	-20.7116	-27.03	3.40223	2.91621
0.47402	0.956	10	0	1	0.333333	2.0192e-06	-0.251999	-20.6656	-26.98	3.39589	2.91845
0.474384	0.957	10	0	1	0.333333	2.21421e-06	-0.252395	-20.6198	-26.9302	3.38975	2.92069
0.474741	0.958	10	0	1	0.333333	2.44545e-06	-0.252783	-20.5739	-26.8805	3.38364	2.92289
0.475106	0.959	10	0	1	0.333333	2.73595e-06	-0.253179	-20.5281	-26.8306	3.37735	2.92514
0.475474	0.96	10	0	1	0.333333	3.10632e-06	-0.25358	-20.4824	-26.781	3.37113	2.9274
0.475839	0.961	10	0	1	0.333333	3.59436e-06	-0.253978	-20.4367	-26.7313	3.36492	2.92965
0.476209	0.962	10	0	1	0.333333	4.2678e-06	-0.25438	-20.3911	-26.6817	3.35864	2.93193
0.476571	0.963	10	0	1	0.333333	-5.25368e-06	-0.254774	-20.3455	-26.6322	3.35249	2.93416
0.476932	0.964	10	0	1	0.333333	-6.83822e-06	-0.255167	-20.3	-26.5829	3.3465	2.93638
0.477305	0.965	10	0	1	0.333333	-5.94264e-07	-0.255573	-20.2546	-26.5333	3.3401	2.93868
0.477665	0.966	10	0	1	0.333333	-1.63722e-06	-0.255965	-20.2091	-26.484	3.33397	2.9409
0.478041	0.967	10	0	1	0.333333	1.67095e-06	-0.256374	-20.1638	-26.4347	3.32773	2.94321
0.478412	0.968	10	0	1	0.333333	6.69423e-07	-0.256778	-20.1184	-26.3855	3.32157	2.94549
0.478779	0.969	10	0	1	0.333333	-1.31316e-06	-0.257178	-20.0732	-26.3364	3.31548	2.94775
0.479156	0.97	10	0	1	0.333333	-1.44032e-06	-0.257589	-20.0279	-26.2873	3.30923	2.95008
0.479519	0.971	10	0	1	0.333333	5.98434e-06	-0.257984	-19.9828	-26.2382	3.30312	2.95231
0.479895	0.972	10	0	1	0.333333	4.7057e-06	-0.258393	-19.9377	-26.1893	3.29702	2.95462
0.480267	0.973	10	0	1	0.333333	-3.87599e-06	-0.258799	-19.8926	-26.1404	3.29087	2.95691
0.480632	0.974	10	0	1	0.333333	3.29471e-06	-0.259197	-19.8476	-26.0916	3.28489	2.95916
0.481005	0.975	10	0	1	0.333333	-2.86902e-06	-0.259603	-19.8026	-26.0428	3.27877	2.96146
0.481379	0.976	10	0	1	0.333333	-5.21821e-06	-0.260011	-19.7577	-25.9941	3.27265	2.96376
0.481748	0.977	10	0	1	0.333333	2.26713e-06	-0.260414	-19.7128	-25.9455	3.26671	2.96603
0.482126	0.978	10	0	1	0.333333	-2.05024e-06	-0.260826	-19.6679	-25.8969	3.26057	2.96836
0.482496	0.979	10	0	1	0.333333	-1.88447e-06	-0.261229	-19.6232	-25.8483	3.2545	2.97064
0.48288	0.98	10	0	1	0.333333	-1.72259e-06	-0.261648	-19.5784	-25.7998	3.24838	2.973
0.483257	0.981	10	0	1	0.333333	-1.59337e-06	-0.262058	-19.5337	-25.7513	3.24225	2.97532
0.483629	0.982	10	0	1	0.333333	2.27685e-06	-0.262465	-19.4891	-25.7029	3.23622	2.97761
0.484003	0.983	10	0	1	0.333333	1.42395e-06	-0.262873	-19.4445	-25.6547	3.23023	2.97992
0.484393	0.984	10	0	1	0.333333	-1.36887e-06	-0.263298	-19.4	-25.6063	3.22403	2.98231
0.484763	0.985	10	0	1	0.333333	-1.60516e-06	-0.263702	-19.3555	-25.5581	3.21807	2.9846
0.485138	0.986	10	0	1	0.333333	1.25523e-06	-0.264112	-19.311	-25.51	3.21212	2.9869
0.485513	0.987	10	0	1	0.333333	1.10807e-06	-0.264522	-19.2666	-25.4622	3.20636	2.98921
0.485902	0.988	10	0	1	0.333333	-1.18501e-06	-0.264946	-19.2223	-25.4139	3.20006	2.99161
0.486278	0.989	10	0	1	0.333333	-1.67057e-06	-0.265356	-19.1779	-25.366	3.19416	2.99392
0.486659	0.99	10	0	1	0.333333	1.2886e-06	-0.265773	-19.1337	-25.3181	3.18813	2.99627
0.487039	0.991	10	0	1	0.333333	-1.64149e-06	-0.266188	-19.0894	-25.2703	3.18226	2.99861
0.487419	0.992	10	0	1	0.333333	-1.35326e-06	-0.266603	-19.0453	-25.2225	3.17628	3.00095
0.487803	0.993	10	0	1	0.333333	1.4111e-06	-0.267023	-19.0011	-25.1747	3.17029	3.00331
0.488187	0.994	10	0	1	0.333333	1.2522e-06	-0.267443	-18.9571	-25.127	3.16431	3.00568
0.488568	0.995	10	0	1	0.333333	-1.27115e-06	-0.267859	-18.913	-25.0795	3.15841	3.00802
0.488954	0.996	10	0	1	0.333333	-1.00096e-06	-0.268281	-18.869	-25.0318	3.15237	3.0104
0.489336	0.997	10	0	1	0.333333	1.03266e-06	-0.268698	-18.8251	-24.9843	3.14646	3.01275
0.489729	0.998	10	0	1	0.333333	2.18072e-06	-0.269128	-18.7812	-24.9368	3.14043	3.01517
0.490111	0.999	10	0	1	0.333333	-6.686e-07	-0.269546	-18.7373	-24.8894	3.13455	3.01752
0.490501	1	10	0	1	0.333333	-1.70438e-06	-0.269973	-18.6935	-24.842	3.12861	3.01992
0.490881	1.001	10	0	1	0.333333	2.31176e-06	-0.270388	-18.6497	-24.7948	3.1228	3.02226
0.491258	1.002	10	0	1	0.333333	6.07756e-07	-0.270803	-18.606	-24.748	3.11744	3.02458
0.491655	1.003	10	0	1	0.333333	-1.16234e-06	-0.271236	-18.5623	-24.7003	3.11098	3.02703
0.492051	1.004	10	0	1	0.333333	-1.52478e-06	-0.271669	-18.5186	-24.6532	3.10508	3.02946
0.492437	1.005	10	0	1	0.333333	-1.94382e-06	-0.272092	-18.475	-24.6061	3.09923	3.03184
0.492829	1.006	10	0	1	0.333333	1.34443e-06	-0.272521	-18.4315	-24.5591	3.09332	3.03426
0.493216	1.007	10	0	1	0.333333	1.23822e-06	-0.272945	-18.388	-24.5121	3.08754	3.03664
0.493593	1.008	10	0	1	0.333333	-3.90351e-08	-0.273358	-18.3445	-24.4656	3.0821	3.03896
0.493998	1.009	10	0	1	0.333333	9.01898e-07	-0.273801	-18.3011	-24.4184	3.07585	3.04145
0.494398	1.01	10	0	1	0.333333	-1.12854e-06	-0.27424	-18.2577	-24.3715	3.06991	3.04392
0.494783	1.011	10	0	1	0.333333	-2.45872e-06	-0.274662	-18.2143	-24.3248	3.06413	3.04629
0.495179	1.012	10	0	1	0.333333	-5.99404e-07	-0.275096	-18.171	-24.2781	3.0583	3.04872
0.495573	1.013	10	0	1	0.333333	-4.53295e-07	-0.275527	-18.1278	-24.2314	3.05247	3.05115
0.495967	1.014	10	0	1	0.333333	-1.20269e-06	-0.27596	-18.0845	-24.1847	3.04662	3.05358
0.496362	1.015	10	0	1	0.333333	9.54907e-07	-0.276393	-18.0414	-24.1382	3.04084	3.05601
0.496755	1.016	10	0	1	0.333333	-2.10773e-06	-0.276824	-17.9982	-24.0918	3.0351	3.05843
0.497155	1.017	10	0	1	0.333333	-2.56153e-07	-0.277263	-17.9551	-24.0453	3.02927	3.06089
0.497558	1.018	10	0	1	0.333333	-1.79644e-11	-0.277704	-17.9121	-23.9984	3.02301	3.06337
0.49795	1.019	10	0	1	0.333333	-3.96297e-07	-0.278135	-17.869	-23.9526	3.01774	3.06579
0.498347	1.02	10	0	1	0.333333	1.15386e-14	-0.278571	-17.8261	-23.9062	3.01194	3.06823
0.498742	1.021	10	0	1	0.333333	-2.06257e-07	-0.279004	-17.7831	-23.86	3.0062	3.07066
0.499144	1.022	10	0	1	0.333333	-3.72708e-07	-0.279446	-17.7402	-23.8138	3.00044	3.07314
0.499536	1.023	10	0	1	0.333333	-3.65431e-07	-0.279876	-17.6974	-23.7678	2.99483	3.07555
0.499942	1.024	10	0	1	0.333333	-3.58368e-07	-0.280322	-17.6546	-23.7216	2.98896	3.07805
0.500334	1.025	10	0	1	0.333333	-3.51358e-07	-0.280751	-17.6118	-23.6754	2.98311	3.08046
0.500751	1.026	10	0	1	0.333333	-1.49131e-12	-0.28121	-17.569	-23.6295	2.97745	3.08303
0.501148	1.027	10	0	1	0.333333	-2.7762e-07	-0.281646	-17.5263	-23.5837	2.97184	3.08547
0.50155	1.028	10	0	1	0.333333	-3.25868e-07	-0.282088	-17.4837	-23.5378	2.96613	3.08795
0.501951	1.029	10	0	1	0.333333	4.10781e-12	-0.28253	-17.4411	-23.4919	2.96041	3.09042
0.502356	1.03	10	0	1	0.333333	2.30711e-06	-0.282974	-17.3985	-23.4461	2.95472	3.09291
0.502766	1.031	10	0	1	0.333333	3.04569e-07	-0.283425	-17.3559	-23.4003	2.94898	3.09544
0.503167	1.032	10	0	1	0.333333	-3.09769e-07	-0.283866	-17.3134	-23.3547	2.94337	3.0979
0.50357	1.033	10	0	1	0.333333	2.95456e-07	-0.284309	-17.271	-23.309	2.9377	3.10039
0.503976	1.034	10	0	1	0.333333	-1.82677e-07	-0.284756	-17.2285	-23.2634	2.93201	3.10289
0.504387	1.035	10	0	1	0.333333	-2.46552e-09	-0.285208	-17.1861	-23.2179	2.92631	3.10542
0.504797	1.036	10	0	1	0.333333	9.83365e-12	-0.285659	-17.1438	-23.1723	2.92062	3.10794
0.505204	1.037	10	0	1	0.333333	6.386e-08	-0.286107	-17.1014	-23.1268	2.91496	3.11045
0.505619	1.038	10	0	1	0.333333	-2.80637e-07	-0.286563	-17.0592	-23.0813	2.90917	3.113
0.506029	1.039	10	0	1	0.333333	-2.76275e-07	-0.287015	-17.0169	-23.0361	2.90363	3.11552
0.506436	1.04	10	0	1	0.333333	-8.05163e-08	-0.287463	-16.9747	-22.9907	2.89796	3.11803
0.506845	1.041	10	0	1	0.333333	-1.97058e-07	-0.287914	-16.9325	-22.9455	2.89239	3.12055
0.50726	1.042	10	0	1	0.333333	-1.15216e-08	-0.288371	-16.8904	-22.9002	2.88665	3.1231
0.507672	1.043	10	0	1	0.333333	-1.04328e-07	-0.288825	-16.8483	-22.855	2.88106	3.12564
0.508079	1.044	10	0	1	0.333333	2.55695e-07	-0.289274	-16.8062	-22.8099	2.87554	3.12815
0.508495	1.045	10	0	1	0.333333	-2.52282e-07	-0.289732	-16.7642	-22.7649	2.86995	3.13071
0.508907	1.046	10	0	1	0.333333	-3.83979e-08	-0.290187	-16.7222	-22.7198	2.86438	3.13325
0.509328	1.047	10	0	1	0.333333	-2.452e-07	-0.290651	-16.6802	-22.6749	2.85881	3.13584
0.509741	1.048	10	0	1	0.333333	-2.73571e-08	-0.291106	-16.6383	-22.6298	2.85313	3.13838
0.51016	1.049	10	0	1	0.333333	-8.16146e-10	-0.291569	-16.5964	-22.5849	2.84755	3.14096
0.510573	1.05	10	0	1	0.333333	-2.34885e-07	-0.292023	-16.5546	-22.5401	2.84201	3.1435
0.510995	1.051	10	0	1	0.333333	-1.8415e-08	-0.29249	-16.5128	-22.4952	2.83633	3.1461
0.511412	1.052	10	0	1	0.333333	-2.2868e-07	-0.292949	-16.471	-22.4504	2.83081	3.14867
0.511813	1.053	10	0	1	0.333333	9.30558e-09	-0.293393	-16.4292	-22.4059	2.82556	3.15114
0.512245	1.054	10	0	1	0.333333	-1.90895e-07	-0.29387	-16.3875	-22.3611	2.81981	3.1538
0.512665	1.055	10	0	1	0.333333	-2.12582e-07	-0.294333	-16.3458	-22.3165	2.81429	3.15638
0.513083	1.056	10	0	1	0.333333	-2.16965e-07	-0.294795	-16.3042	-22.2719	2.80876	3.15896
0.51351	1.057	10	0	1	0.333333	-2.14118e-07	-0.295266	-16.2626	-22.2273	2.80313	3.16158
0.513944	1.058	10	0	1	0.333333	-2.11335e-07	-0.295745	-16.221	-22.1827	2.79749	3.16426
0.514365	1.059	10	0	1	0.333333	1.22136e-07	-0.296211	-16.1794	-22.1382	2.79196	3.16685
0.514781	1.06	10	0	1	0.333333	-1.94511e-09	-0.296671	-16.1379	-22.0938	2.78649	3.16941
0.515204	1.061	10	0	1	0.333333	-9.24665e-08	-0.297138	-16.0964	-22.0494	2.78101	3.17201
0.515636	1.062	10	0	1	0.333333	9.04617e-08	-0.297615	-16.055	-22.005	2.77539	3.17467
0.516068	1.063	10	0	1	0.333333	-1.95426e-07	-0.298093	-16.0136	-21.9607	2.76979	3.17733
0.516487	1.064	10	0	1	0.333333	-2.86901e-06	-0.298557	-15.9722	-21.9165	2.76442	3.17991
0.516909	1.065	10	0	1	0.333333	1.93927e-07	-0.299023	-15.9308	-21.8723	2.75901	3.18251
0.517339	1.066	10	0	1	0.333333	1.41457e-14	-0.2995	-15.8895	-21.8282	2.75359	3.18516
0.517766	1.067	10	0	1	0.333333	9.08561e-12	-0.299972	-15.8482	-21.7841	2.74812	3.18778
0.518189	1.068	10	0	1	0.333333	-3.78336e-09	-0.30044	-15.8069	-21.74	2.74267	3.19039
0.518627	1.069	10	0	1	0.333333	1.68433e-07	-0.300926	-15.7657	-21.696	2.73719	3.19309
0.51905	1.07	10	0	1	0.333333	1.82865e-07	-0.301393	-15.7245	-21.652	2.73179	3.19569
0.519485	1.071	10	0	1	0.333333	-2.20444e-10	-0.301875	-15.6833	-21.608	2.72632	3.19837
0.519915	1.072	10	0	1	0.333333	-2.83857e-06	-0.302352	-15.6422	-21.5641	2.7209	3.20102
0.520347	1.073	10	0	1	0.333333	-1.76701e-07	-0.302831	-15.6011	-21.5203	2.71547	3.20368
0.520781	1.074	10	0	1	0.333333	1.74512e-07	-0.303311	-15.56	-21.4764	2.71003	3.20635
0.521217	1.075	10	0	1	0.333333	2.74724e-10	-0.303794	-15.519	-21.4326	2.7046	3.20903
0.521657	1.076	10	0	1	0.333333	-6.27633e-08	-0.304282	-15.478	-21.3888	2.69909	3.21174
0.522085	1.077	10	0	1	0.333333	-1.68421e-07	-0.304757	-15.437	-21.3451	2.6937	3.21438
0.522522	1.078	10	0	1	0.333333	1.6736e-07	-0.305241	-15.396	-21.3014	2.6883	3.21707
0.522961	1.079	10	0	1	0.333333	3.1644e-06	-0.305729	-15.3551	-21.2578	2.68291	3.21977
0.523392	1.08	10	0	1	0.333333	-2.70866e-10	-0.306206	-15.3142	-21.2141	2.67752	3.22242
0.523841	1.081	10	0	1	0.333333	-1.62054e-07	-0.306705	-15.2733	-21.1705	2.672	3.22519
0.524274	1.082	10	0	1	0.333333	1.60445e-07	-0.307185	-15.2325	-21.127	2.66668	3.22785
0.524716	1.083	10	0	1	0.333333	-3.63062e-06	-0.307676	-15.1917	-21.0835	2.66123	3.23058
0.525161	1.084	10	0	1	0.333333	1.56674e-07	-0.30817	-15.1509	-21.04	2.65581	3.23332
0.525599	1.085	10	0	1	0.333333	3.50042e-12	-0.308656	-15.1101	-20.9966	2.65045	3.23601
0.526038	1.086	10	0	1	0.333333	-5.65832e-08	-0.309144	-15.0694	-20.9533	2.64513	3.23871
0.526483	1.087	10	0	1	0.333333	-1.52392e-07	-0.309639	-15.0287	-20.9099	2.63974	3.24146
0.526928	1.088	10	0	1	0.333333	-3.68385e-09	-0.310134	-14.988	-20.8666	2.63434	3.2442
0.527374	1.089	10	0	1	0.333333	1.90038e-12	-0.310629	-14.9474	-20.8234	2.62902	3.24694
0.527811	1.09	10	0	1	0.333333	-1.14033e-07	-0.311115	-14.9068	-20.7801	2.62372	3.24963
0.528257	1.091	10	0	1	0.333333	1.46392e-07	-0.311612	-14.8662	-20.737	2.61843	3.25238
0.52871	1.092	10	0	1	0.333333	-5.62092e-11	-0.312115	-14.8256	-20.6938	2.61301	3.25517
0.529157	1.093	10	0	1	0.333333	2.08453e-08	-0.312612	-14.7851	-20.6507	2.60766	3.25792
0.529603	1.094	10	0	1	0.333333	-8.37975e-09	-0.313109	-14.7446	-20.6076	2.60236	3.26067
0.530047	1.095	10	0	1	0.333333	-2.78636e-06	-0.313603	-14.7041	-20.5646	2.59706	3.2634
0.530494	1.096	10	0	1	0.333333	-1.39554e-07	-0.3141	-14.6636	-20.5216	2.59177	3.26615
0.530948	1.097	10	0	1	0.333333	-2.07521e-06	-0.314606	-14.6232	-20.4786	2.5864	3.26895
0.5314	1.098	10	0	1	0.333333	-3.41949e-06	-0.315109	-14.5828	-20.4356	2.58108	3.27173
0.531849	1.099	10	0	1	0.333333	-7.4429e-08	-0.315609	-14.5424	-20.3927	2.57581	3.27449
0.532301	1.1	10	0	1	0.333333	-1.58315e-09	-0.316113	-14.5021	-20.3499	2.57053	3.27728
0.532755	1.101	10	0	1	0.333333	-1.30446e-07	-0.316619	-14.4617	-20.307	2.56521	3.28007
0.533214	1.102	10	0	1	0.333333	-1.30857e-07	-0.31713	-14.4214	-20.2642	2.55989	3.2829
0.533661	1.103	10	0	1	0.333333	-1.3074e-07	-0.317629	-14.3811	-20.2214	2.55466	3.28565
0.534118	1.104	10	0	1	0.333333	-2.75852e-06	-0.318138	-14.3409	-20.1787	2.54936	3.28846
0.534573	1.105	10	0	1	0.333333	-1.28361e-07	-0.318646	-14.3006	-20.136	2.54406	3.29127
0.535034	1.106	10	0	1	0.333333	-1.29571e-09	-0.31916	-14.2604	-20.0933	2.53875	3.29411
0.535494	1.107	10	0	1	0.333333	1.32196e-08	-0.319673	-14.2203	-20.0506	2.53343	3.29694
0.535948	1.108	10	0	1	0.333333	-1.20517e-08	-0.32018	-14.1801	-20.008	2.52821	3.29973
0.536403	1.109	10	0	1	0.333333	2.92634e-14	-0.320688	-14.14	-19.9655	2.52304	3.30254
0.536865	1.11	10	0	1	0.333333	-1.22842e-07	-0.321204	-14.0998	-19.923	2.51778	3.30538
0.537328	1.111	10	0	1	0.333333	-1.2133e-07	-0.321721	-14.0598	-19.8805	2.51252	3.30823
0.537789	1.112	10	0	1	0.333333	1.70784e-06	-0.322236	-14.0197	-19.838	2.50727	3.31106
0.538254	1.113	10	0	1	0.333333	-3.08813e-06	-0.322755	-13.9796	-19.7955	2.50197	3.31393
0.538719	1.114	10	0	1	0.333333	-1.43696e-06	-0.323275	-13.9396	-19.7531	2.49674	3.31679
0.539176	1.115	10	0	1	0.333333	2.50704e-06	-0.323786	-13.8996	-19.7108	2.49156	3.31961
0.539642	1.116	10	0	1	0.333333	-1.15914e-07	-0.324307	-13.8596	-19.6684	2.48632	3.32248
0.540104	1.117	10	0	1	0.333333	-1.15661e-07	-0.324823	-13.8197	-19.6261	2.48109	3.32532
0.540575	1.118	10	0	1	0.333333	-1.14684e-07	-0.32535	-13.7797	-19.5838	2.47583	3.32822
0.541039	1.119	10	0	1	0.333333	3.0117e-06	-0.325869	-13.7398	-19.5416	2.47066	3.33107
0.54151	1.12	10	0	1	0.333333	-8.38768e-11	-0.326396	-13.6999	-19.4993	2.46541	3.33397
0.541976	1.121	10	0	1	0.333333	-1.11832e-07	-0.326918	-13.6601	-19.4572	2.46025	3.33684
0.542448	1.122	10	0	1	0.333333	-1.10957e-07	-0.327446	-13.6202	-19.4149	2.45491	3.33975
0.542918	1.123	10	0	1	0.333333	-2.16269e-06	-0.327973	-13.5804	-19.3729	2.44983	3.34265
0.54339	1.124	10	0	1	0.333333	7.46499e-08	-0.328502	-13.5406	-19.3307	2.44462	3.34555
0.543857	1.125	10	0	1	0.333333	-8.45865e-07	-0.329025	-13.5008	-19.2887	2.43949	3.34843
0.544329	1.126	10	0	1	0.333333	2.28353e-06	-0.329554	-13.461	-19.2466	2.43431	3.35133
0.544799	1.127	10	0	1	0.333333	-2.64886e-09	-0.330081	-13.4213	-19.2047	2.42923	3.35422
0.545274	1.128	10	0	1	0.333333	-6.18913e-10	-0.330613	-13.3815	-19.1627	2.42399	3.35715
0.545749	1.129	10	0	1	0.333333	-1.0485e-07	-0.331146	-13.3418	-19.1207	2.41882	3.36007
0.546221	1.13	10	0	1	0.333333	5.95698e-08	-0.331675	-13.3021	-19.0788	2.41375	3.36298
0.546703	1.131	10	0	1	0.333333	-4.1937e-08	-0.332216	-13.2624	-19.0369	2.40848	3.36595
0.547183	1.132	10	0	1	0.333333	-1.02383e-07	-0.332755	-13.2228	-18.995	2.40332	3.3689
0.547651	1.133	10	0	1	0.333333	1.9299e-06	-0.33328	-13.1831	-18.9532	2.39822	3.37178
0.548136	1.134	10	0	1	0.333333	6.33617e-11	-0.333825	-13.1435	-18.9113	2.39304	3.37477
0.54861	1.135	10	0	1	0.333333	-1.907e-08	-0.334357	-13.1039	-18.8696	2.38796	3.37769
0.5491	1.136	10	0	1	0.333333	-1.1279e-06	-0.334908	-13.0643	-18.8278	2.38278	3.38071
0.549567	1.137	10	0	1	0.333333	-1.38169e-06	-0.335432	-13.0248	-18.7861	2.37773	3.38358
0.550046	1.138	10	0	1	0.333333	9.30247e-08	-0.335972	-12.9852	-18.7447	2.37295	3.38653
0.550534	1.139	10	0	1	0.333333	-9.70107e-08	-0.33652	-12.9457	-18.7027	2.3675	3.38954
0.551022	1.14	10	0	1	0.333333	-2.11155e-06	-0.337068	-12.9062	-18.661	2.36233	3.39254
0.551504	1.141	10	0	1	0.333333	-3.1874e-06	-0.337609	-12.8667	-18.6194	2.35722	3.3955
0.551997	1.142	10	0	1	0.333333	9.48345e-08	-0.338165	-12.8272	-18.5778	2.35207	3.39854
0.552477	1.143	10	0	1	0.333333	-1.67639e-06	-0.338704	-12.7877	-18.5362	2.34698	3.4015
0.552967	1.144	10	0	1	0.333333	-1.85797e-11	-0.339256	-12.7483	-18.4947	2.34192	3.40451
0.553453	1.145	10	0	1	0.333333	2.2323e-13	-0.339803	-12.7089	-18.4532	2.3368	3.40751
0.553943	1.146	10	0	1	0.333333	-3.66995e-09	-0.340355	-12.6694	-18.4116	2.33166	3.41052
0.554419	1.147	10	0	1	0.333333	-8.57036e-08	-0.340891	-12.63	-18.3702	2.3267	3.41345
0.554922	1.148	10	0	1	0.333333	-9.07165e-08	-0.341457	-12.5906	-18.3287	2.32147	3.41655
0.555411	1.149	10	0	1	0.333333	-2.38303e-08	-0.34201	-12.5513	-18.2873	2.31651	3.41956
0.555902	1.15	10	0	1	0.333333	3.62118e-06	-0.342562	-12.5119	-18.2458	2.31133	3.42258
0.556394	1.151	10	0	1	0.333333	5.47525e-12	-0.343116	-12.4726	-18.2044	2.3062	3.42561
0.556888	1.152	10	0	1	0.333333	-1.32141e-11	-0.343674	-12.4332	-18.163	2.30114	3.42866
0.557381	1.153	10	0	1	0.333333	8.74954e-08	-0.34423	-12.3939	-18.1217	2.29606	3.43169
0.557874	1.154	10	0	1	0.333333	-8.68572e-08	-0.344787	-12.3546	-18.0804	2.29104	3.43473
0.558371	1.155	10	0	1	0.333333	6.22334e-08	-0.345347	-12.3153	-18.039	2.28591	3.43778
0.558865	1.156	10	0	1	0.333333	3.31464e-06	-0.345904	-12.276	-17.9978	2.28089	3.44082
0.559366	1.157	10	0	1	0.333333	1.46241e-12	-0.346471	-12.2368	-17.9565	2.27577	3.44391
0.559866	1.158	10	0	1	0.333333	-4.90562e-11	-0.347035	-12.1975	-17.9152	2.27071	3.44699
0.56037	1.159	10	0	1	0.333333	8.36636e-08	-0.347605	-12.1583	-17.874	2.26564	3.45009
0.560857	1.16	10	0	1	0.333333	-8.32691e-08	-0.348155	-12.1191	-17.8328	2.26066	3.45309
0.561363	1.161	10	0	1	0.333333	2.28712e-06	-0.348726	-12.0798	-17.7916	2.25559	3.4562
0.561857	1.162	10	0	1	0.333333	4.28856e-06	-0.349285	-12.0406	-17.7505	2.25056	3.45925
0.562375	1.163	10	0	1	0.333333	8.15503e-08	-0.349871	-12.0015	-17.7093	2.24544	3.46244
0.56287	1.164	10	0	1	0.333333	1.32971e-06	-0.350431	-11.9623	-17.6682	2.24044	3.46549
0.563378	1.165	10	0	1	0.333333	5.29812e-06	-0.351005	-11.9231	-17.6271	2.23541	3.46861
0.563887	1.166	10	0	1	0.333333	-7.98738e-08	-0.351581	-11.8839	-17.586	2.23029	3.47175
0.564396	1.167	10	0	1	0.333333	-5.76332e-08	-0.352157	-11.8448	-17.5449	2.22523	3.47488
0.564896	1.168	10	0	1	0.333333	1.08773e-09	-0.352723	-11.8057	-17.5039	2.22028	3.47796
0.565397	1.169	10	0	1	0.333333	-6.01057e-09	-0.353291	-11.7665	-17.4628	2.21521	3.48104
0.565913	1.17	10	0	1	0.333333	-2.97337e-06	-0.353875	-11.7274	-17.4218	2.21021	3.48422
0.56642	1.171	10	0	1	0.333333	1.37998e-06	-0.354451	-11.6883	-17.3808	2.20516	3.48734
0.566935	1.172	10	0	1	0.333333	3.43577e-06	-0.355034	-11.6492	-17.3398	2.20013	3.49051
0.567446	1.173	10	0	1	0.333333	6.91441e-07	-0.355613	-11.6101	-17.2989	2.19513	3.49366
0.567961	1.174	10	0	1	0.333333	-7.5682e-08	-0.356198	-11.571	-17.258	2.19012	3.49683
0.56847	1.175	10	0	1	0.333333	-7.50748e-08	-0.356775	-11.5319	-17.217	2.18509	3.49996
0.568984	1.176	10	0	1	0.333333	2.3873e-06	-0.357358	-11.4929	-17.1761	2.18011	3.50312
0.569501	1.177	10	0	1	0.333333	-2.22974e-06	-0.357945	-11.4538	-17.1352	2.17507	3.50631
0.570019	1.178	10	0	1	0.333333	-1.18276e-10	-0.358533	-11.4148	-17.0943	2.17007	3.5095
0.57053	1.179	10	0	1	0.333333	-3.88937e-08	-0.359113	-11.3757	-17.0534	2.16509	3.51265
0.571051	1.18	10	0	1	0.333333	-3.06888e-08	-0.359705	-11.3367	-17.0126	2.16007	3.51585
0.571568	1.181	10	0	1	0.333333	6.59654e-07	-0.360292	-11.2976	-16.9717	2.15506	3.51903
0.572085	1.182	10	0	1	0.333333	-2.43095e-08	-0.36088	-11.2586	-16.9309	2.15007	3.52222
0.572613	1.183	10	0	1	0.333333	-7.07708e-08	-0.36148	-11.2196	-16.8901	2.14501	3.52547
0.573124	1.184	10	0	1	0.333333	8.5324e-07	-0.362061	-11.1806	-16.8493	2.14009	3.52861
0.57365	1.185	10	0	1	0.333333	2.99338e-08	-0.362659	-11.1416	-16.8085	2.1351	3.53185
0.574165	1.186	10	0	1	0.333333	-6.034e-08	-0.363245	-11.1026	-16.7678	2.13017	3.53502
0.574682	1.187	10	0	1	0.333333	1.16928e-08	-0.363834	-11.0636	-16.727	2.12521	3.53821
0.575211	1.188	10	0	1	0.333333	9.64578e-07	-0.364437	-11.0246	-16.6863	2.12022	3.54147
0.575732	1.189	10	0	1	0.333333	-4.44491e-06	-0.36503	-10.9856	-16.6456	2.11528	3.54468
0.576265	1.19	10	0	1	0.333333	1.2316e-06	-0.365636	-10.9466	-16.6048	2.11026	3.54795
0.576788	1.191	10	0	1	0.333333	-6.78794e-08	-0.366233	-10.9076	-16.5641	2.10529	3.55118
0.577322	1.192	10	0	1	0.333333	-3.74516e-07	-0.366841	-10.8687	-16.5234	2.10028	3.55446
0.577846	1.193	10	0	1	0.333333	-1.49517e-06	-0.367438	-10.8297	-16.4827	2.09533	3.55769
0.578372	1.194	10	0	1	0.333333	1.36019e-06	-0.368038	-10.7907	-16.442	2.0904	3.56092
0.578901	1.195	10	0	1	0.333333	5.41414e-10	-0.368641	-10.7517	-16.4013	2.08542	3.56418
0.579433	1.196	10	0	1	0.333333	6.91193e-10	-0.369249	-10.7128	-16.3607	2.08044	3.56746
0.579966	1.197	10	0	1	0.333333	1.28107e-10	-0.369857	-10.6738	-16.32	2.07549	3.57074
0.580494	1.198	10	0	1	0.333333	-9.64618e-09	-0.370459	-10.6348	-16.2794	2.07053	3.57399
0.581033	1.199	10	0	1	0.333333	5.09638e-08	-0.371075	-10.5959	-16.2388	2.06556	3.57731
0.581562	1.2	10	0	1	0.333333	-1.59878e-06	-0.37168	-10.5569	-16.1981	2.0606	3.58057
0.582098	1.201	10	0	1	0.333333	-3.40272e-06	-0.372292	-10.518	-16.1575	2.05563	3.58387
0.582632	1.202	10	0	1	0.333333	-1.42628e-14	-0.372902	-10.479	-16.1169	2.05075	3.58716
0.583162	1.203	10	0	1	0.333333	6.10749e-08	-0.373507	-10.4401	-16.0762	2.0457	3.59042
0.583706	1.204	10	0	1	0.333333	-1.27918e-06	-0.37413	-10.4011	-16.0357	2.04081	3.59377
0.584243	1.205	10	0	1	0.333333	-5.61167e-08	-0.374744	-10.3621	-15.9951	2.03586	3.59707
0.584779	1.206	10	0	1	0.333333	-5.03127e-06	-0.375357	-10.3232	-15.9545	2.03097	3.60037
0.585317	1.207	10	0	1	0.333333	-1.78644e-06	-0.375974	-10.2842	-15.9139	2.02605	3.60369
0.585858	1.208	10	0	1	0.333333	-6.09511e-08	-0.376592	-10.2452	-15.8734	2.02109	3.60701
0.586398	1.209	10	0	1	0.333333	-1.81044e-06	-0.377211	-10.2063	-15.8328	2.01614	3.61034
0.586931	1.21	10	0	1	0.333333	3.40582e-06	-0.377822	-10.1673	-15.7922	2.01126	3.61363
0.587484	1.211	10	0	1	0.333333	-7.91541e-07	-0.378455	-10.1283	-15.7517	2.00628	3.61703
0.588023	1.212	10	0	1	0.333333	-8.23808e-07	-0.379072	-10.0894	-15.7111	2.00134	3.62035
0.588574	1.213	10	0	1	0.333333	-2.25625e-06	-0.379704	-10.0504	-15.6705	1.99638	3.62374
0.589111	1.214	10	0	1	0.333333	-1.51002e-07	-0.38032	-10.0114	-15.6299	1.99148	3.62704
0.58966	1.215	10	0	1	0.333333	8.42543e-07	-0.38095	-9.97244	-15.5894	1.98653	3.63043
0.590205	1.216	10	0	1	0.333333	-2.12714e-06	-0.381575	-9.93345	-15.5488	1.98162	3.63378
0.590756	1.217	10	0	1	0.333333	1.8751e-06	-0.382208	-9.89446	-15.5083	1.97667	3.63718
0.591305	1.218	10	0	1	0.333333	-2.94905e-06	-0.382838	-9.85546	-15.4677	1.97171	3.64056
0.591859	1.219	10	0	1	0.333333	-5.11595e-06	-0.383474	-9.81646	-15.4272	1.96677	3.64396
0.592415	1.22	10	0	1	0.333333	-6.38122e-06	-0.384112	-9.77746	-15.3866	1.96179	3.64739
0.592955	1.221	10	0	1	0.333333	5.67214e-08	-0.384733	-9.73844	-15.3461	1.95692	3.65071
0.593504	1.222	10	0	1	0.333333	6.44346e-07	-0.385364	-9.69942	-15.3055	1.95201	3.65409
0.594056	1.223	10	0	1	0.333333	9.73707e-07	-0.385998	-9.6604	-15.265	1.94709	3.65749
0.59461	1.224	10	0	1	0.333333	2.28857e-06	-0.386636	-9.62137	-15.2244	1.94215	3.6609
0.595161	1.225	10	0	1	0.333333	3.57863e-06	-0.38727	-9.58232	-15.1839	1.93725	3.6643
0.595714	1.226	10	0	1	0.333333	-3.19087e-06	-0.387905	-9.54328	-15.1433	1.93233	3.6677
0.596266	1.227	10	0	1	0.333333	-1.69592e-06	-0.388541	-9.50422	-15.1028	1.92747	3.6711
0.596816	1.228	10	0	1	0.333333	-2.19544e-06	-0.389175	-9.46516	-15.0622	1.92253	3.67449
0.597381	1.229	10	0	1	0.333333	3.95147e-06	-0.389825	-9.42608	-15.0216	1.91757	3.67796
0.597942	1.23	10	0	1	0.333333	-3.78327e-08	-0.390471	-9.387	-14.981	1.91263	3.68141
0.5985	1.231	10	0	1	0.333333	-5.32627e-07	-0.391114	-9.34791	-14.9404	1.90768	3.68485
0.599056	1.232	10	0	1	0.333333	3.79232e-09	-0.391755	-9.3088	-14.8998	1.90274	3.68827
0.599615	1.233	10	0	1	0.333333	3.21771e-06	-0.392401	-9.26969	-14.8593	1.8979	3.69172
0.600168	1.234	10	0	1	0.333333	-3.32265e-06	-0.393038	-9.23056	-14.8187	1.89301	3.69512
0.600732	1.235	10	0	1	0.333333	6.12403e-07	-0.393689	-9.19143	-14.7781	1.88807	3.6986
0.601297	1.236	10	0	1	0.333333	8.6675e-10	-0.394341	-9.15228	-14.7375	1.88313	3.70207
0.601862	1.237	10	0	1	0.333333	3.7965e-07	-0.394993	-9.11312	-14.6968	1.87817	3.70555
0.602428	1.238	10	0	1	0.333333	1.42882e-06	-0.395647	-9.07395	-14.6562	1.87325	3.70904
0.602983	1.239	10	0	1	0.333333	-3.02111e-06	-0.396288	-9.03477	-14.6156	1.86842	3.71245
0.603553	1.24	10	0	1	0.333333	-5.08334e-08	-0.396946	-8.99557	-14.575	1.86343	3.71596
0.604113	1.241	10	0	1	0.333333	-5.19269e-07	-0.397594	-8.95636	-14.5343	1.85856	3.71941
0.604669	1.242	10	0	1	0.333333	-1.60899e-06	-0.398236	-8.91713	-14.4937	1.8537	3.72283
0.605239	1.243	10	0	1	0.333333	3.3693e-06	-0.398895	-8.87789	-14.453	1.84873	3.72634
0.605814	1.244	10	0	1	0.333333	3.63502e-09	-0.399561	-8.83863	-14.4123	1.84382	3.72988
0.606379	1.245	10	0	1	0.333333	3.73625e-06	-0.400214	-8.79936	-14.3716	1.83888	3.73336
0.606945	1.246	10	0	1	0.333333	-4.59036e-09	-0.400869	-8.76008	-14.3309	1.83395	3.73685
0.607512	1.247	10	0	1	0.333333	2.05942e-06	-0.401525	-8.72077	-14.2901	1.82903	3.74034
0.608088	1.248	10	0	1	0.333333	-1.87992e-08	-0.402192	-8.68145	-14.2494	1.82404	3.74388
0.608655	1.249	10	0	1	0.333333	1.35596e-10	-0.402849	-8.64211	-14.2086	1.81916	3.74737
0.609223	1.25	10	0	1	0.333333	4.37907e-08	-0.403508	-8.60276	-14.1679	1.81424	3.75087
0.609792	1.251	10	0	1	0.333333	-7.83902e-07	-0.404167	-8.56339	-14.1271	1.80931	3.75437
0.610365	1.252	10	0	1	0.333333	2.05541e-06	-0.404832	-8.52399	-14.0863	1.80437	3.7579
0.610936	1.253	10	0	1	0.333333	-7.60755e-08	-0.405494	-8.48458	-14.0455	1.79947	3.76142
0.611514	1.254	10	0	1	0.333333	-1.97052e-06	-0.406164	-8.44515	-14.0046	1.79445	3.76498
0.61208	1.255	10	0	1	0.333333	-1.51334e-06	-0.40682	-8.4057	-13.9637	1.78957	3.76846
0.612657	1.256	10	0	1	0.333333	-1.03466e-07	-0.407491	-8.36623	-13.9229	1.78464	3.77202
0.613233	1.257	10	0	1	0.333333	-7.54118e-08	-0.408159	-8.32674	-13.882	1.77968	3.77556
0.61381	1.258	10	0	1	0.333333	-5.30083e-07	-0.408829	-8.28722	-13.8411	1.77475	3.77911
0.614376	1.259	10	0	1	0.333333	-1.34241e-06	-0.409487	-8.24769	-13.8002	1.76988	3.7826
0.614953	1.26	10	0	1	0.333333	-2.54263e-06	-0.410158	-8.20813	-13.7592	1.76492	3.78615
0.615531	1.261	10	0	1	0.333333	7.51838e-07	-0.410829	-8.16855	-13.7182	1.75994	3.78971
0.616107	1.262	10	0	1	0.333333	-1.83773e-06	-0.411499	-8.12895	-13.6772	1.75501	3.79325
0.61669	1.263	10	0	1	0.333333	-5.07498e-07	-0.412177	-8.08932	-13.6362	1.75003	3.79685
0.617265	1.264	10	0	1	0.333333	1.54856e-06	-0.412845	-8.04967	-13.5952	1.74511	3.80038
0.617847	1.265	10	0	1	0.333333	5.60136e-08	-0.413524	-8.00999	-13.5541	1.74016	3.80397
0.618416	1.266	10	0	1	0.333333	6.00025e-07	-0.414185	-7.97028	-13.513	1.73527	3.80747
0.618995	1.267	10	0	1	0.333333	1.71677e-06	-0.414859	-7.93056	-13.4719	1.73028	3.81104
0.619577	1.268	10	0	1	0.333333	-3.20253e-06	-0.415537	-7.8908	-13.4308	1.72533	3.81462
0.620158	1.269	10	0	1	0.333333	1.94361e-06	-0.416213	-7.85102	-13.3896	1.72036	3.81819
0.620733	1.27	10	0	1	0.333333	-1.43734e-06	-0.416883	-7.81121	-13.3484	1.71542	3.82174
0.621322	1.271	10	0	1	0.333333	-4.40752e-08	-0.41757	-7.77137	-13.3072	1.71045	3.82536
0.621902	1.272	10	0	1	0.333333	1.20829e-07	-0.418247	-7.7315	-13.2659	1.70544	3.82894
0.622501	1.273	10	0	1	0.333333	-8.76191e-07	-0.418945	-7.69161	-13.2246	1.7004	3.83262
0.623067	1.274	10	0	1	0.333333	3.07206e-07	-0.419607	-7.65168	-13.1835	1.69572	3.83611
0.623642	1.275	10	0	1	0.333333	1.26478e-06	-0.420276	-7.61172	-13.142	1.6906	3.83964
0.624217	1.276	10	0	1	0.333333	6.49708e-06	-0.420947	-7.57174	-13.1007	1.68573	3.84318
0.624829	1.277	10	0	1	0.333333	-1.0402e-06	-0.421663	-7.53172	-13.0593	1.68062	3.84696
0.62538	1.278	10	0	1	0.333333	3.90578e-06	-0.422304	-7.49167	-13.0177	1.67566	3.85034
0.625975	1.279	10	0	1	0.333333	3.19549e-07	-0.423	-7.45159	-12.9762	1.67065	3.85401
0.626554	1.28	10	0	1	0.333333	-4.6358e-07	-0.423676	-7.41147	-12.9347	1.66566	3.85757
0.627136	1.281	10	0	1	0.333333	1.38313e-06	-0.424356	-7.37132	-12.8932	1.66068	3.86116
0.627711	1.282	10	0	1	0.333333	2.6757e-06	-0.425028	-7.33114	-12.8517	1.65582	3.8647
0.628303	1.283	10	0	1	0.333333	4.59958e-06	-0.42572	-7.29092	-12.81	1.65071	3.86834
0.628883	1.284	10	0	1	0.333333	2.9629e-06	-0.426399	-7.25066	-12.7683	1.64568	3.87192
0.629475	1.285	10	0	1	0.333333	-5.62476e-07	-0.427091	-7.21037	-12.7266	1.64068	3.87556
0.630055	1.286	10	0	1	0.333333	1.30254e-06	-0.42777	-7.17004	-12.6849	1.63572	3.87913
0.630634	1.287	10	0	1	0.333333	1.51906e-06	-0.428448	-7.12968	-12.6431	1.63069	3.8827
0.631215	1.288	10	0	1	0.333333	-4.85183e-06	-0.429128	-7.08928	-12.6013	1.62574	3.88627
0.63181	1.289	10	0	1	0.333333	-4.29007e-06	-0.429823	-7.04884	-12.5593	1.62055	3.88994
0.632392	1.29	10	0	1	0.333333	5.21934e-06	-0.430505	-7.00835	-12.5174	1.61554	3.89352
0.632976	1.291	10	0	1	0.333333	2.03492e-08	-0.43119	-6.96783	-12.4755	1.61053	3.89712
0.633567	1.292	10	0	1	0.333333	-9.98453e-06	-0.431881	-6.92727	-12.4334	1.6054	3.90075
0.63414	1.293	10	0	1	0.333333	-1.65634e-06	-0.432552	-6.88667	-12.3914	1.60049	3.90428
0.634722	1.294	10	0	1	0.333333	-3.10254e-06	-0.433235	-6.84603	-12.3494	1.59547	3.90786
0.635303	1.295	10	0	1	0.333333	3.83714e-08	-0.433916	-6.80534	-12.3072	1.59039	3.91144
0.635891	1.296	10	0	1	0.333333	-1.68907e-07	-0.434605	-6.76461	-12.265	1.58531	3.91506
0.636477	1.297	10	0	1	0.333333	-3.79909e-08	-0.435292	-6.72384	-12.2227	1.58024	3.91867
0.63706	1.298	10	0	1	0.333333	3.76727e-08	-0.435977	-6.68302	-12.1805	1.57518	3.92226
0.637641	1.299	10	0	1	0.333333	-6.60661e-07	-0.436658	-6.64216	-12.1381	1.5701	3.92583
0.638222	1.3	10	0	1	0.333333	1.6351e-06	-0.437339	-6.60125	-12.0957	1.56503	3.92941
0.638809	1.301	10	0	1	0.333333	-3.15214e-06	-0.438028	-6.56029	-12.0533	1.55995	3.93302
0.639399	1.302	10	0	1	0.333333	4.93244e-06	-0.438721	-6.51929	-12.0108	1.55482	3.93666
0.639979	1.303	10	0	1	0.333333	-7.04884e-06	-0.439403	-6.47824	-11.9682	1.54971	3.94023
0.640568	1.304	10	0	1	0.333333	9.49962e-06	-0.440095	-6.43714	-11.9256	1.54459	3.94386
0.64115	1.305	10	0	1	0.333333	-1.18093e-05	-0.440778	-6.39599	-11.8829	1.53948	3.94744
0.641723	1.306	10	0	1	0.333333	-8.83086e-06	-0.44145	-6.35479	-11.8402	1.53446	3.95096
0.642312	1.307	10	0	1	0.333333	-6.35239e-06	-0.442144	-6.31354	-11.7974	1.52928	3.9546
0.642881	1.308	10	0	1	0.333333	1.18505e-05	-0.442812	-6.27224	-11.7546	1.52427	3.9581
0.643471	1.309	10	0	1	0.333333	-1.06029e-05	-0.443506	-6.23088	-11.7117	1.5191	3.96173
0.644052	1.31	10	0	1	0.333333	1.44458e-06	-0.444189	-6.18947	-11.6688	1.51399	3.96531
0.644624	1.311	10	0	1	0.333333	3.49223e-08	-0.444861	-6.14801	-11.6257	1.50886	3.96883
0.645208	1.312	10	0	1	0.333333	-3.04703e-06	-0.445548	-6.1065	-11.5827	1.50377	3.97242
0.64579	1.313	10	0	1	0.333333	-4.79761e-06	-0.446233	-6.06493	-11.5395	1.4986	3.97601
0.646359	1.314	10	0	1	0.333333	-3.82433e-12	-0.4469	-6.0233	-11.4962	1.49336	3.97951
0.646939	1.315	10	0	1	0.333333	-2.55241e-06	-0.447584	-5.98162	-11.453	1.48827	3.98308
0.647519	1.316	10	0	1	0.333333	4.27204e-06	-0.448267	-5.93988	-11.4096	1.4831	3.98665
0.648103	1.317	10	0	1	0.333333	3.45437e-08	-0.448953	-5.89808	-11.3661	1.4778	3.99025
0.648678	1.318	10	0	1	0.333333	-5.94621e-07	-0.449629	-5.85622	-11.3226	1.4726	3.99379
0.649251	1.319	10	0	1	0.333333	-1.82189e-06	-0.450304	-5.8143	-11.2791	1.46743	3.99732
0.649831	1.32	10	0	1	0.333333	3.41411e-08	-0.450988	-5.77232	-11.2355	1.4623	4.00089
0.650401	1.321	10	0	1	0.333333	-1.12522e-06	-0.451657	-5.73028	-11.1917	1.45704	4.00439
0.650965	1.322	10	0	1	0.333333	2.16415e-06	-0.452321	-5.68818	-11.1479	1.45185	4.00787
0.651552	1.323	10	0	1	0.333333	3.95247e-06	-0.453012	-5.64601	-11.104	1.44653	4.01148
0.652118	1.324	10	0	1	0.333333	-4.37407e-06	-0.453678	-5.60378	-11.06	1.44129	4.01497
0.652694	1.325	10	0	1	0.333333	-4.54406e-08	-0.454356	-5.56149	-11.016	1.43604	4.01851
0.653236	1.326	10	0	1	0.333333	3.81564e-08	-0.454993	-5.51913	-10.9719	1.43091	4.02185
0.653828	1.327	10	0	1	0.333333	3.30976e-08	-0.455692	-5.4767	-10.9277	1.42552	4.0255
0.654399	1.328	10	0	1	0.333333	-9.66373e-07	-0.456364	-5.43421	-10.8835	1.42024	4.02901
0.65496	1.329	10	0	1	0.333333	-1.56167e-06	-0.457024	-5.39164	-10.8391	1.41497	4.03247
0.65553	1.33	10	0	1	0.333333	3.25885e-08	-0.457695	-5.34901	-10.7946	1.40965	4.03597
0.656097	1.331	10	0	1	0.333333	-9.49073e-07	-0.458363	-5.30631	-10.7501	1.40432	4.03946
0.656659	1.332	10	0	1	0.333333	-1.84805e-06	-0.459024	-5.26354	-10.7055	1.399	4.04292
0.657232	1.333	10	0	1	0.333333	2.37377e-06	-0.459699	-5.22069	-10.6608	1.39365	4.04645
0.657781	1.334	10	0	1	0.333333	-3.07094e-06	-0.460346	-5.17777	-10.616	1.38842	4.04983
0.658345	1.335	10	0	1	0.333333	4.32299e-06	-0.46101	-5.13478	-10.5711	1.38306	4.05331
0.658918	1.336	10	0	1	0.333333	3.14526e-08	-0.461684	-5.09172	-10.5261	1.37757	4.05683
0.659473	1.337	10	0	1	0.333333	-3.37383e-07	-0.462338	-5.04858	-10.481	1.37221	4.06025
0.660035	1.338	10	0	1	0.333333	-1.01388e-06	-0.462999	-5.00536	-10.4359	1.36682	4.06371
0.660591	1.339	10	0	1	0.333333	-1.94019e-06	-0.463654	-4.96207	-10.3906	1.36142	4.06714
0.661138	1.34	10	0	1	0.333333	-2.86203e-06	-0.464298	-4.9187	-10.3453	1.3561	4.0705
0.661695	1.341	10	0	1	0.333333	9.24427e-10	-0.464953	-4.87525	-10.2999	1.3507	4.07393
0.662243	1.342	10	0	1	0.333333	1.5531e-12	-0.465598	-4.83172	-10.2543	1.34528	4.07731
0.662802	1.343	10	0	1	0.333333	-3.28343e-08	-0.466255	-4.78811	-10.2086	1.33979	4.08074
0.663348	1.344	10	0	1	0.333333	-7.02562e-06	-0.466898	-4.74442	-10.1628	1.33432	4.08411
0.663895	1.345	10	0	1	0.333333	5.0388e-07	-0.46754	-4.70064	-10.117	1.32883	4.08747
0.664448	1.346	10	0	1	0.333333	-1.13618e-06	-0.468191	-4.65678	-10.071	1.32337	4.09088
0.664985	1.347	10	0	1	0.333333	-1.8681e-06	-0.468823	-4.61284	-10.025	1.31796	4.09419
0.665538	1.348	10	0	1	0.333333	3.05231e-08	-0.469472	-4.56881	-9.97879	1.31239	4.09759
0.666085	1.349	10	0	1	0.333333	-3.01659e-08	-0.470115	-4.5247	-9.9325	1.30684	4.10096
0.66662	1.35	10	0	1	0.333333	-3.00454e-08	-0.470744	-4.4805	-9.88607	1.30132	4.10425
0.667157	1.351	10	0	1	0.333333	1.38108e-07	-0.471374	-4.43621	-9.83955	1.29578	4.10756
0.667692	1.352	10	0	1	0.333333	3.24664e-07	-0.472003	-4.39183	-9.79294	1.29026	4.11086
0.668237	1.353	10	0	1	0.333333	4.98525e-07	-0.472643	-4.34736	-9.74619	1.28462	4.11421
0.668766	1.354	10	0	1	0.333333	-6.40148e-07	-0.473262	-4.3028	-9.69931	1.27904	4.11747
0.66929	1.355	10	0	1	0.333333	-1.33573e-06	-0.473877	-4.25815	-9.65234	1.2735	4.12069
0.669825	1.356	10	0	1	0.333333	2.93248e-08	-0.474505	-4.2134	-9.60529	1.2679	4.12399
0.67035	1.357	10	0	1	0.333333	2.9219e-08	-0.475121	-4.16856	-9.55808	1.2623	4.12722
0.670879	1.358	10	0	1	0.333333	2.2142e-06	-0.475741	-4.12363	-9.51076	1.25666	4.13048
0.671411	1.359	10	0	1	0.333333	3.20575e-06	-0.476363	-4.0786	-9.46324	1.25089	4.13375
0.671902	1.36	10	0	1	0.333333	-2.90072e-08	-0.476936	-4.03347	-9.41567	1.24542	4.13677
0.672453	1.361	10	0	1	0.333333	-1.9403e-06	-0.477583	-3.98825	-9.368	1.23959	4.14017
0.672941	1.362	10	0	1	0.333333	1.15976e-07	-0.478152	-3.94292	-9.32011	1.23402	4.14317
0.673495	1.363	10	0	1	0.333333	2.90472e-06	-0.478802	-3.8975	-9.27222	1.22814	4.14658
0.674012	1.364	10	0	1	0.333333	-2.38369e-06	-0.479405	-3.85197	-9.22407	1.22234	4.14976
0.674525	1.365	10	0	1	0.333333	-1.87376e-06	-0.480005	-3.80634	-9.17588	1.21661	4.15292
0.675027	1.366	10	0	1	0.333333	-2.84555e-08	-0.48059	-3.76061	-9.12754	1.21092	4.15601
0.675531	1.367	10	0	1	0.333333	-2.11518e-08	-0.481177	-3.71478	-9.07901	1.20511	4.15911
0.676042	1.368	10	0	1	0.333333	-7.36459e-10	-0.481775	-3.66884	-9.0304	1.19929	4.16227
0.676529	1.369	10	0	1	0.333333	-1.86993e-05	-0.482345	-3.62279	-8.98216	1.1941	4.16526
0.677061	1.37	10	0	1	0.333333	1.92828e-06	-0.482961	-3.57664	-8.93277	1.18759	4.16853
0.677549	1.371	10	0	1	0.333333	1.85016e-06	-0.483529	-3.53038	-8.88371	1.18179	4.17154
0.678046	1.372	10	0	1	0.333333	1.83949e-06	-0.484107	-3.48401	-8.83453	1.17592	4.1746
0.678539	1.373	10	0	1	0.333333	-2.48414e-06	-0.484678	-3.43753	-8.78515	1.16998	4.17764
0.679032	1.374	10	0	1	0.333333	-2.61123e-06	-0.485251	-3.39094	-8.73569	1.16408	4.18067
0.679526	1.375	10	0	1	0.333333	8.07283e-07	-0.485823	-3.34424	-8.68608	1.15814	4.18371
0.680014	1.376	10	0	1	0.333333	-2.71833e-08	-0.48639	-3.29742	-8.63638	1.15224	4.18672
0.680495	1.377	10	0	1	0.333333	-3.72243e-08	-0.486947	-3.25049	-8.58651	1.14634	4.18968
0.680981	1.378	10	0	1	0.333333	-1.09811e-07	-0.487509	-3.20344	-8.53635	1.14024	4.19267
0.681464	1.379	10	0	1	0.333333	-2.71663e-08	-0.488066	-3.15628	-8.48612	1.13419	4.19565
0.681942	1.38	10	0	1	0.333333	-2.71053e-08	-0.488618	-3.109	-8.43577	1.12818	4.19859
0.682413	1.381	10	0	1	0.333333	-1.11701e-07	-0.489161	-3.0616	-8.3853	1.12221	4.20149
0.682892	1.382	10	0	1	0.333333	-4.85076e-07	-0.489713	-3.01409	-8.33466	1.11614	4.20444
0.683358	1.383	10	0	1	0.333333	-9.78547e-07	-0.490249	-2.96645	-8.28382	1.11007	4.2073
0.683825	1.384	10	0	1	0.333333	7.87191e-06	-0.490785	-2.91869	-8.2328	1.10393	4.21018
0.684287	1.385	10	0	1	0.333333	-3.78954e-06	-0.491315	-2.87081	-8.1816	1.09777	4.21303
0.68476	1.386	10	0	1	0.333333	3.97008e-08	-0.491858	-2.82281	-8.13026	1.09151	4.21594
0.685205	1.387	10	0	1	0.333333	2.6146e-08	-0.492366	-2.77468	-8.07883	1.08547	4.21868
0.685668	1.388	10	0	1	0.333333	-2.67517e-08	-0.492897	-2.72642	-8.02728	1.07933	4.22153
0.686116	1.389	10	0	1	0.333333	7.95951e-08	-0.493407	-2.67805	-7.97545	1.07312	4.22429
0.68656	1.39	10	0	1	0.333333	1.58423e-07	-0.493916	-2.62954	-7.92378	1.06722	4.22702
0.687019	1.391	10	0	1	0.333333	-7.63608e-08	-0.494436	-2.5809	-7.87137	1.06062	4.22984
0.687468	1.392	10	0	1	0.333333	6.31068e-06	-0.494947	-2.53214	-7.81905	1.0543	4.23261
0.687912	1.393	10	0	1	0.333333	-5.67558e-06	-0.49545	-2.48325	-7.76658	1.04799	4.23534
0.688351	1.394	10	0	1	0.333333	-1.95657e-06	-0.495947	-2.43422	-7.71398	1.04171	4.23805
0.688781	1.395	10	0	1	0.333333	2.66876e-06	-0.496432	-2.38506	-7.66115	1.03539	4.24069
0.689238	1.396	10	0	1	0.333333	-1.54461e-07	-0.496952	-2.33577	-7.60829	1.029	4.24351
0.68967	1.397	10	0	1	0.333333	1.03749e-07	-0.497437	-2.28635	-7.55501	1.02249	4.24617
0.690081	1.398	10	0	1	0.333333	-1.63363e-07	-0.497897	-2.23679	-7.50161	1.01612	4.2487
0.690503	1.399	10	0	1	0.333333	-8.94583e-07	-0.498369	-2.1871	-7.44806	1.00967	4.2513
0.690921	1.4	10	0	1	0.333333	6.17675e-06	-0.498838	-2.13726	-7.39441	1.00328	4.25387
0.691347	1.401	10	0	1	0.333333	-3.56972e-06	-0.499313	-2.08729	-7.34046	0.99667	4.25649
0.691764	1.402	10	0	1	0.333333	7.85396e-07	-0.499778	-2.03719	-7.28645	0.990203	4.25906
0.692184	1.403	10	0	1	0.333333	-7.15041e-07	-0.500246	-1.98694	-7.23227	0.983684	4.26164
0.692603	1.404	10	0	1	0.333333	7.27494e-08	-0.500713	-1.93655	-7.17787	0.977088	4.26423
0.693004	1.405	10	0	1	0.333333	-3.4138e-08	-0.501154	-1.88602	-7.12316	0.970445	4.2667
0.6934	1.406	10	0	1	0.333333	-4.06315e-06	-0.50159	-1.83535	-7.06839	0.96391	4.26913
0.693804	1.407	10	0	1	0.333333	2.73759e-06	-0.502036	-1.78453	-7.01342	0.957261	4.27162
0.694211	1.408	10	0	1	0.333333	2.56155e-06	-0.502482	-1.73357	-6.95819	0.950487	4.27413
0.694607	1.409	10	0	1	0.333333	-1.9557e-06	-0.502916	-1.68247	-6.90286	0.943826	4.27656
0.694996	1.41	10	0	1	0.333333	-1.54223e-06	-0.50334	-1.63122	-6.84732	0.937133	4.27896
0.695389	1.411	10	0	1	0.333333	1.56462e-06	-0.503767	-1.57983	-6.79155	0.930349	4.28138
0.695783	1.412	10	0	1	0.333333	-1.57073e-06	-0.504196	-1.52828	-6.73562	0.923525	4.28381
0.696172	1.413	10	0	1	0.333333	-4.06768e-08	-0.504616	-1.47659	-6.67944	0.916645	4.2862
0.696546	1.414	10	0	1	0.333333	-1.44976e-06	-0.505018	-1.42475	-6.62311	0.909849	4.2885
0.696921	1.415	10	0	1	0.333333	9.4651e-07	-0.50542	-1.37276	-6.56657	0.902993	4.29081
0.697291	1.416	10	0	1	0.333333	-2.38487e-08	-0.505815	-1.32063	-6.50991	0.896192	4.29309
0.69767	1.417	10	0	1	0.333333	-1.64322e-06	-0.506219	-1.26834	-6.45293	0.889173	4.29542
0.698041	1.418	10	0	1	0.333333	2.32543e-06	-0.506612	-1.21589	-6.39581	0.882206	4.29771
0.698416	1.419	10	0	1	0.333333	2.59481e-06	-0.507011	-1.1633	-6.33854	0.875227	4.30002
0.69878	1.42	10	0	1	0.333333	-4.07881e-06	-0.507392	-1.11055	-6.2809	0.868097	4.30225
0.699115	1.421	10	0	1	0.333333	6.47993e-07	-0.507739	-1.05765	-6.22318	0.861208	4.30432
0.699489	1.422	10	0	1	0.333333	-5.45323e-07	-0.508132	-1.00459	-6.16531	0.854098	4.30662
0.699842	1.423	10	0	1	0.333333	1.63519e-07	-0.508498	-0.95138	-6.10719	0.847009	4.3088
0.700198	1.424	10	0	1	0.333333	1.15849e-08	-0.508866	-0.898013	-6.04885	0.839848	4.31099
0.700545	1.425	10	0	1	0.333333	2.32132e-08	-0.509221	-0.84449	-5.99024	0.832628	4.31312
0.700886	1.426	10	0	1	0.333333	-2.38782e-08	-0.50957	-0.790809	-5.93157	0.825542	4.31522
0.701235	1.427	10	0	1	0.333333	-1.04326e-07	-0.509926	-0.736972	-5.87261	0.818267	4.31737
0.701587	1.428	10	0	1	0.333333	8.03652e-06	-0.510284	-0.682976	-5.81348	0.810967	4.31954
0.701923	1.429	10	0	1	0.333333	4.66679e-06	-0.510622	-0.628822	-5.75411	0.803674	4.32161
0.702247	1.43	10	0	1	0.333333	5.3479e-06	-0.510943	-0.574509	-5.69453	0.796419	4.3236
0.702581	1.431	10	0	1	0.333333	7.02859e-06	-0.511278	-0.520037	-5.635	0.789309	4.32566
0.702906	1.432	10	0	1	0.333333	3.96557e-06	-0.511594	-0.465405	-5.57473	0.781659	4.32766
0.703223	1.433	10	0	1	0.333333	1.69258e-06	-0.511901	-0.410612	-5.51448	0.774254	4.32961
0.703572	1.434	10	0	1	0.333333	3.33128e-06	-0.512246	-0.35566	-5.45403	0.766606	4.33176
0.70387	1.435	10	0	1	0.333333	-2.09409e-06	-0.51253	-0.300547	-5.39353	0.759388	4.3336
0.704194	1.436	10	0	1	0.333333	-3.95896e-06	-0.512841	-0.245273	-5.33267	0.751805	4.33559
0.704505	1.437	10	0	1	0.333333	-3.89927e-06	-0.513135	-0.189837	-5.27167	0.74433	4.3375
0.704819	1.438	10	0	1	0.333333	-3.38687e-06	-0.513431	-0.13424	-5.21037	0.736691	4.33944
0.705144	1.439	10	0	1	0.333333	1.79922e-06	-0.513738	-0.0784805	-5.1489	0.728986	4.34144
0.705436	1.44	10	0	1	0.333333	-2.00979e-06	-0.514004	-0.0225591	-5.08718	0.721387	4.34324
0.705742	1.441	10	0	1	0.333333	1.68835e-06	-0.514284	0.0335241	-5.0253	0.71371	4.34512
0.706043	1.442	10	0	1	0.333333	1.66039e-06	-0.514557	0.0897689	-4.9632	0.705995	4.34697
0.706344	1.443	10	0	1	0.333333	-1.10311e-06	-0.514828	0.146176	-4.90088	0.698232	4.34882
0.706639	1.444	10	0	1	0.333333	7.38784e-07	-0.515091	0.202746	-4.8384	0.690499	4.35064
0.706934	1.445	10	0	1	0.333333	1.27383e-06	-0.515351	0.259477	-4.77567	0.682688	4.35246
0.70723	1.446	10	0	1	0.333333	-1.55954e-06	-0.515608	0.316371	-4.71268	0.674767	4.35428
0.70752	1.447	10	0	1	0.333333	5.41187e-08	-0.515857	0.373427	-4.64951	0.666871	4.35607
0.707805	1.448	10	0	1	0.333333	-3.30339e-06	-0.516098	0.430644	-4.58612	0.658943	4.35782
0.708089	1.449	10	0	1	0.333333	-9.39835e-06	-0.516336	0.488023	-4.52257	0.651019	4.35957
0.708373	1.45	10	0	1	0.333333	2.44282e-06	-0.516571	0.545563	-4.45878	0.643018	4.36132
0.708654	1.451	10	0	1	0.333333	-3.78483e-06	-0.5168	0.603263	-4.39478	0.634992	4.36305
0.708936	1.452	10	0	1	0.333333	3.07467e-06	-0.517026	0.661125	-4.33051	0.626848	4.36479
0.709209	1.453	10	0	1	0.333333	6.97401e-07	-0.517243	0.719147	-4.26622	0.618894	4.36647
0.709489	1.454	10	0	1	0.333333	-5.8154e-07	-0.517462	0.777327	-4.20153	0.610661	4.36819
0.709756	1.455	10	0	1	0.333333	-7.29809e-07	-0.517663	0.835667	-4.13663	0.602457	4.36984
0.710029	1.456	10	0	1	0.333333	-9.57301e-07	-0.517869	0.894165	-4.07161	0.594258	4.37152
0.710296	1.457	10	0	1	0.333333	-9.49069e-07	-0.518064	0.95282	-4.00634	0.585995	4.37316
0.710565	1.458	10	0	1	0.333333	-7.89841e-07	-0.518259	1.01163	-3.94086	0.577678	4.37482
0.710832	1.459	10	0	1	0.333333	7.21822e-07	-0.518448	1.0706	-3.87517	0.569312	4.37646
0.711094	1.46	10	0	1	0.333333	1.06146e-08	-0.518628	1.12972	-3.80933	0.560983	4.37807
0.711354	1.461	10	0	1	0.333333	3.01274e-06	-0.518804	1.189	-3.74325	0.552571	4.37967
0.711615	1.462	10	0	1	0.333333	2.53105e-06	-0.518977	1.24843	-3.67702	0.544162	4.38128
0.711884	1.463	10	0	1	0.333333	-1.58576e-06	-0.519156	1.30801	-3.61058	0.535648	4.38294
0.712139	1.464	10	0	1	0.333333	1.05245e-06	-0.519313	1.36774	-3.5439	0.527136	4.3845
0.712394	1.465	10	0	1	0.333333	-1.13474e-06	-0.519468	1.42761	-3.47706	0.518604	4.38607
0.712652	1.466	10	0	1	0.333333	-3.9048e-09	-0.519623	1.48764	-3.41005	0.510027	4.38766
0.712908	1.467	10	0	1	0.333333	-1.12203e-06	-0.519771	1.54781	-3.34278	0.501351	4.38924
0.713166	1.468	10	0	1	0.333333	5.14408e-06	-0.519916	1.60813	-3.27532	0.492617	4.39083
0.713415	1.469	10	0	1	0.333333	1.2033e-06	-0.520048	1.66858	-3.20774	0.483959	4.39236
0.713667	1.47	10	0	1	0.333333	-9.40872e-07	-0.520178	1.72918	-3.13998	0.475249	4.39391
0.713926	1.471	10	0	1	0.333333	-1.33413e-08	-0.520312	1.78991	-3.07198	0.466379	4.39551
0.714174	1.472	10	0	1	0.333333	2.01415e-09	-0.520429	1.85078	-3.00387	0.457617	4.39703
0.714424	1.473	10	0	1	0.333333	-2.07332e-08	-0.520543	1.91178	-2.93557	0.448785	4.39857
0.714677	1.474	10	0	1	0.333333	3.36023e-06	-0.520654	1.97292	-2.86706	0.439844	4.40013
0.714929	1.475	10	0	1	0.333333	6.99249e-11	-0.520759	2.03418	-2.79838	0.430872	4.40169
0.715179	1.476	10	0	1	0.333333	1.51994e-06	-0.520856	2.09556	-2.72959	0.421927	4.40322
0.715426	1.477	10	0	1	0.333333	5.13908e-06	-0.520947	2.15707	-2.6607	0.413022	4.40474
0.715685	1.478	10	0	1	0.333333	2.06305e-06	-0.521041	2.21869	-2.59152	0.40387	4.40634
0.715941	1.479	10	0	1	0.333333	-1.73784e-06	-0.521127	2.28043	-2.52226	0.394773	4.40791
0.716196	1.48	10	0	1	0.333333	-1.5267e-06	-0.521202	2.34228	-2.45276	0.385555	4.40948
0.716461	1.481	10	0	1	0.333333	1.85298e-08	-0.521287	2.40423	-2.38329	0.376409	4.41111
0.716711	1.482	10	0	1	0.333333	1.29266e-06	-0.521344	2.46629	-2.31356	0.36719	4.41266
0.71697	1.483	10	0	1	0.333333	-1.43988e-06	-0.521405	2.52844	-2.24377	0.357961	4.41425
0.717231	1.484	10	0	1	0.333333	1.44292e-06	-0.52146	2.59069	-2.17385	0.348682	4.41586
0.717496	1.485	10	0	1	0.333333	-4.96205e-07	-0.521511	2.65302	-2.10385	0.339384	4.41749
0.717764	1.486	10	0	1	0.333333	-5.72757e-07	-0.521554	2.71544	-2.03365	0.32995	4.41914
0.718031	1.487	10	0	1	0.333333	-5.99884e-07	-0.521588	2.77793	-1.96338	0.32052	4.42078
0.718305	1.488	10	0	1	0.333333	-8.42481e-07	-0.521619	2.84049	-1.89301	0.311021	4.42247
0.718586	1.489	10	0	1	0.333333	9.60846e-07	-0.521647	2.90311	-1.8226	0.301507	4.4242
0.718869	1.49	10	0	1	0.333333	-1.34882e-06	-0.521669	2.96578	-1.75217	0.292005	4.42594
0.719152	1.491	10	0	1	0.333333	-1.705e-06	-0.521676	3.02851	-1.68163	0.282448	4.42768
0.719446	1.492	10	0	1	0.333333	2.22795e-06	-0.521681	3.09127	-1.61102	0.272794	4.42949
0.719743	1.493	10	0	1	0.333333	-2.92963e-06	-0.521679	3.15406	-1.54044	0.263175	4.43132
0.720052	1.494	10	0	1	0.333333	3.78261e-06	-0.521671	3.21686	-1.4698	0.253438	4.43322
0.720367	1.495	10	0	1	0.333333	-4.78843e-06	-0.521656	3.27968	-1.39919	0.243705	4.43516
0.720684	1.496	10	0	1	0.333333	6.28957e-06	-0.521626	3.34249	-1.32858	0.233957	4.43712
0.721019	1.497	10	0	1	0.333333	6.449e-06	-0.521596	3.40528	-1.25802	0.224126	4.43918
0.72136	1.498	10	0	1	0.333333	-1.98175e-08	-0.521552	3.46804	-1.18748	0.214249	4.44128
0.721717	1.499	10	0	1	0.333333	-1.06909e-06	-0.521504	3.53076	-1.11708	0.204364	4.44347
0.722083	1.5	10	0	1	0.333333	-2.41013e-06	-0.521438	3.59341	-1.04671	0.194397	4.44573
0.72247	1.501	10	0	1	0.333333	-4.67573e-06	-0.521367	3.65598	-0.976493	0.184367	4.44811
0.722871	1.502	10	0	1	0.333333	5.50479e-06	-0.521284	3.71845	-0.906492	0.17436	4.45058
0.723295	1.503	10	0	1	0.333333	6.90675e-07	-0.521185	3.78079	-0.836614	0.164214	4.45319
0.723746	1.504	10	0	1	0.333333	1.65307e-06	-0.521081	3.84298	-0.767069	0.154082	4.45597
0.724218	1.505	10	0	1	0.333333	-4.61391e-06	-0.520951	3.90499	-0.697748	0.14386	4.45888
0.72472	1.506	10	0	1	0.333333	1.81764e-08	-0.520803	3.96678	-0.628806	0.133621	4.46196
0.725261	1.507	10	0	1	0.333333	-2.94154e-06	-0.520639	4.02832	-0.560325	0.123345	4.4653
0.725847	1.508	10	0	1	0.333333	1.10883e-06	-0.520452	4.08955	-0.49235	0.112998	4.46891
0.726492	1.509	10	0	1	0.333333	-2.9499e-06	-0.520229	4.15044	-0.424899	0.102463	4.47287
0.727192	1.51	10	0	1	0.333333	1.73615e-06	-0.519975	4.2109	-0.358307	0.0920282	4.47718
0.727984	1.511	10	0	1	0.333333	-6.02057e-06	-0.519676	4.27087	-0.292593	0.0814092	4.48206
0.728887	1.512	10	0	1	0.333333	4.56207e-06	-0.519315	4.33025	-0.228028	0.0706534	4.48762
0.729931	1.513	10	0	1	0.333333	-4.61491e-06	-0.518878	4.38889	-0.165025	0.0598714	4.49405
0.731205	1.514	10	0	1	0.333333	-8.19476e-06	-0.518319	4.44663	-0.104064	0.0488042	4.50189
0.732797	1.515	10	0	1	0.333333	6.44694e-06	-0.517564	4.5032	-0.0460979	0.0376011	4.51169
0.735014	1.516	10	0	1	0.333333	-1.26609e-06	-0.516455	4.55816	0.00680331	0.0260101	4.52534
0.738575	1.517	10	0	1	0.333333	2.68832e-06	-0.514453	4.61068	0.0493198	0.0140989	4.54726
0.745248	1.518	10	0	1	0.333333	1.01126e-06	-0.510005	4.65881	0.0662733	0.00419155	4.58835
0.752106	1.519	10	0	1	0.333333	-1.92584e-08	-0.504432	4.70079	0.0691194	0.00109577	4.63058
0.756659	1.52	10	0	1	0.333333	-4.48775e-06	-0.500135	4.73845	0.0794109	0.000424793	4.65861
0.760135	1.521	10	0	1	0.333333	1.9829e-06	-0.496499	4.77325	0.0930406	0.000199144	4.68001
0.763022	1.522	10	0	1	0.333333	2.05591e-08	-0.493221	4.8059	0.108008	0.000103525	4.69778
0.76551	1.523	10	0	1	0.333333	-7.94153e-07	-0.490211	4.83678	0.123625	5.78641e-05	4.7131
0.767762	1.524	10	0	1	0.333333	3.12871e-06	-0.487304	4.86616	0.13916	3.35733e-05	4.72697
0.769847	1.525	10	0	1	0.333333	-6.54706e-06	-0.484507	4.89421	0.154394	2.00723e-05	4.7398
0.771773	1.526	10	0	1	0.333333	-4.26581e-06	-0.481721	4.92108	0.169408	1.22371e-05	4.75166
0.77355	1.527	10	0	1	0.333333	-3.006e-07	-0.479035	4.94687	0.184257	7.66353e-06	4.7626
0.775226	1.528	10	0	1	0.333333	-5.31577e-06	-0.476365	4.97166	0.198737	4.86341e-06	4.77292
0.776829	1.529	10	0	1	0.333333	1.53001e-06	-0.473705	4.99554	0.212748	3.1151e-06	4.78279
0.778349	1.53	10	0	1	0.333333	-1.27174e-07	-0.471067	5.01856	0.22641	2.01838e-06	4.79215
0.779795	1.531	10	0	1	0.333333	-9.78047e-06	-0.46843	5.04078	0.239729	1.3191e-06	4.80105
0.781165	1.532	10	0	1	0.333333	2.0803e-06	-0.465816	5.06225	0.252758	8.71414e-07	4.80949
0.782491	1.533	10	0	1	0.333333	1.19967e-06	-0.463185	5.083	0.265348	5.77538e-07	4.81765
0.783743	1.534	10	0	1	0.333333	-6.28133e-06	-0.460575	5.10308	0.277726	3.86849e-07	4.82536
0.784973	1.535	10	0	1	0.333333	1.02744e-06	-0.457928	5.12253	0.289598	2.5874e-07	4.83293
0.786136	1.536	10	0	1	0.333333	5.84517e-06	-0.455285	5.14136	0.301269	1.74451e-07	4.84009
0.787264	1.537	10	0	1	0.333333	-1.98345e-06	-0.452629	5.15962	0.312581	1.17912e-07	4.84704
0.78835	1.538	10	0	1	0.333333	-3.26165e-07	-0.449945	5.17732	0.323594	7.98473e-08	4.85373
0.789406	1.539	10	0	1	0.333333	-1.17067e-06	-0.447219	5.19448	0.334259	5.40301e-08	4.86022
0.790433	1.54	10	0	1	0.333333	-3.72561e-06	-0.444453	5.21113	0.344578	3.65223e-08	4.86655
0.791424	1.541	10	0	1	0.333333	3.17651e-06	-0.441632	5.22727	0.354619	2.4655e-08	4.87265
0.792386	1.542	10	0	1	0.333333	-3.04535e-06	-0.438782	5.24292	0.36435	1.6643e-08	4.87857
0.793319	1.543	10	0	1	0.333333	-3.99663e-10	-0.435888	5.25811	0.373791	1.12218e-08	4.88432
0.794217	1.544	10	0	1	0.333333	8.29177e-06	-0.432929	5.27284	0.382994	7.54677e-09	4.88984
0.795105	1.545	10	0	1	0.333333	2.35751e-08	-0.42989	5.28712	0.39181	5.03859e-09	4.89531
0.795945	1.546	10	0	1	0.333333	2.23269e-06	-0.426853	5.30097	0.400491	3.38254e-09	4.90048
0.796764	1.547	10	0	1	0.333333	-1.45303e-06	-0.423714	5.31441	0.408883	2.25245e-09	4.90553
0.797557	1.548	10	0	1	0.333333	-1.67298e-06	-0.420517	5.32744	0.417029	1.49531e-09	4.91041
0.798302	1.549	10	0	1	0.333333	-4.15056e-06	-0.417316	5.34007	0.425075	9.97419e-10	4.91499
0.799056	1.55	10	0	1	0.333333	-6.15733e-06	-0.413976	5.35231	0.432676	6.55106e-10	4.91963
0.799755	1.551	10	0	1	0.333333	2.55651e-09	-0.41061	5.36418	0.440238	4.31709e-10	4.92394
0.800443	1.552	10	0	1	0.333333	-1.99764e-08	-0.407135	5.37568	0.447503	2.8167e-10	4.92817
0.801094	1.553	10	0	1	0.333333	8.35273e-07	-0.403606	5.38682	0.45463	1.8344e-10	4.93219
0.801725	1.554	10	0	1	0.333333	-3.90241e-06	-0.399999	5.39761	0.461537	1.18768e-10	4.93607
0.802322	1.555	10	0	1	0.333333	-2.82947e-06	-0.396322	5.40806	0.468307	7.66137e-11	4.93975
0.802905	1.556	10	0	1	0.333333	4.87509e-06	-0.392527	5.41817	0.474832	4.88916e-11	4.94334
0.803466	1.557	10	0	1	0.333333	4.92315e-07	-0.388623	5.42795	0.481165	3.09214e-11	4.94679
0.803997	1.558	10	0	1	0.333333	2.85938e-08	-0.384637	5.43742	0.487361	1.94487e-11	4.95006
0.804497	1.559	10	0	1	0.333333	-4.50621e-06	-0.380568	5.44657	0.49343	1.21657e-11	4.95314
0.804969	1.56	10	0	1	0.333333	2.53432e-06	-0.376397	5.45541	0.499364	7.55054e-12	4.95604
0.80543	1.561	10	0	1	0.333333	-3.01812e-06	-0.372073	5.46395	0.505066	4.61674e-12	4.95888
0.80585	1.562	10	0	1	0.333333	6.16497e-06	-0.36768	5.47219	0.510721	2.81429e-12	4.96147
0.806258	1.563	10	0	1	0.333333	-9.30378e-06	-0.363124	5.48014	0.516162	1.68836e-12	4.96398
0.806646	1.564	10	0	1	0.333333	-9.51034e-07	-0.358411	5.48781	0.521442	9.98114e-13	4.96636
0.807004	1.565	10	0	1	0.333333	7.82264e-06	-0.353578	5.49519	0.526622	5.8437e-13	4.96857
0.807341	1.566	10	0	1	0.333333	5.30021e-06	-0.348603	5.5023	0.53166	3.37724e-13	4.97065
0.807649	1.567	10	0	1	0.333333	7.64249e-06	-0.343553	5.50915	0.536606	1.94141e-13	4.97254
0.807946	1.568	10	0	1	0.333333	-9.99699e-06	-0.338257	5.51572	0.541353	1.08819e-13	4.97437
0.808224	1.569	10	0	1	0.333333	-4.41174e-06	-0.332802	5.52204	0.545957	6.00764e-14	4.97608
0.808475	1.57	10	0	1	0.333333	3.12139e-06	-0.327311	5.5281	0.550471	3.31057e-14	4.97763
0.808718	1.571	10	0	1	0.333333	6.00331e-07	-0.321555	5.53391	0.554788	1.77444e-14	4.97912
0.808943	1.572	10	0	1	0.333333	-4.18863e-06	-0.315675	5.53948	0.55897	9.3977e-15	4.98051
0.809156	1.573	10	0	1	0.333333	-3.33141e-06	-0.309667	5.54481	0.562991	4.91184e-15	4.98182
0.809348	1.574	10	0	1	0.333333	-3.32106e-06	-0.303568	5.54991	0.566911	2.54586e-15	4.983
0.809544	1.575	10	0	1	0.333333	2.56069e-06	-0.297397	5.55479	0.570574	1.30698e-15	4.98421
0.809737	1.576	10	0	1	0.333333	-2.45484e-06	-0.291044	5.55945	0.57405	6.57879e-16	4.9854
0.809925	1.577	10	0	1	0.333333	-1.47769e-07	-0.284675	5.5639	0.577343	3.30272e-16	4.98656
0.810113	1.578	10	0	1	0.333333	-1.89455e-07	-0.278337	5.56815	0.58044	1.6611e-16	4.98771
0.810299	1.579	10	0	1	0.333333	-4.82201e-07	-0.272115	5.57222	0.583359	8.44949e-17	4.98886
0.810491	1.58	10	0	1	0.333333	7.05028e-06	-0.265974	5.5761	0.586065	4.32631e-17	4.99004
0.810699	1.581	10	0	1	0.333333	5.68249e-06	-0.259812	5.57982	0.588505	2.20384e-17	4.99132
0.810905	1.582	10	0	1	0.333333	1.3585e-06	-0.253922	5.58338	0.590795	1.15437e-17	4.99259
0.811124	1.583	10	0	1	0.333333	1.28578e-09	-0.248159	5.5868	0.592862	6.11424e-18	4.99394
0.811351	1.584	10	0	1	0.333333	-2.49216e-06	-0.24258	5.59008	0.59474	3.29605e-18	4.99534
0.811581	1.585	10	0	1	0.333333	5.08295e-06	-0.237282	5.59323	0.596476	1.82876e-18	4.99675
0.811826	1.586	10	0	1	0.333333	-1.43989e-10	-0.23212	5.59626	0.598003	1.02701e-18	4.99826
0.812071	1.587	10	0	1	0.333333	3.27653e-06	-0.227197	5.59919	0.599421	5.9131e-19	4.99977
0.812325	1.588	10	0	1	0.333333	-3.36602e-06	-0.222479	5.60202	0.600686	3.47437e-19	5.00133
0.812577	1.589	10	0	1	0.333333	-4.35651e-07	-0.218053	5.60475	0.601865	2.10549e-19	5.00288
0.812838	1.59	10	0	1	0.333333	-1.22079e-06	-0.213749	5.60739	0.602905	1.29098e-19	5.00449
0.8131	1.591	10	0	1	0.333333	-5.07163e-06	-0.209655	5.60996	0.603858	8.09197e-20	5.0061
0.813368	1.592	10	0	1	0.333333	-8.0528e-06	-0.205681	5.61245	0.604697	5.13256e-20	5.00775
0.813629	1.593	10	0	1	0.333333	-4.08376e-06	-0.201997	5.61487	0.605509	3.35986e-20	5.00936
0.813892	1.594	10	0	1	0.333333	3.41435e-06	-0.198434	5.61723	0.606244	2.22739e-20	5.01098
0.814158	1.595	10	0	1	0.333333	3.00838e-06	-0.194994	5.61952	0.606902	1.49548e-20	5.01262
0.814428	1.596	10	0	1	0.333333	-3.28328e-06	-0.191656	5.62176	0.607478	1.01452e-20	5.01428
0.814691	1.597	10	0	1	0.333333	4.33188e-06	-0.188517	5.62394	0.60804	7.03491e-21	5.0159
0.814957	1.598	10	0	1	0.333333	2.85586e-06	-0.185457	5.62607	0.608536	4.91844e-21	5.01754
0.815218	1.599	10	0	1	0.333333	3.49277e-06	-0.182551	5.62816	0.609012	3.49746e-21	5.01915
0.81548	1.6	10	0	1	0.333333	4.01754e-06	-0.179721	5.6302	0.609439	2.50724e-21	5.02076
0.815742	1.601	10	0	1	0.333333	-3.18607e-06	-0.17699	5.63219	0.609823	1.81634e-21	5.02237
0.816006	1.602	10	0	1	0.333333	-5.83502e-08	-0.174312	5.63415	0.610153	1.32318e-21	5.024
0.816263	1.603	10	0	1	0.333333	3.48215e-06	-0.171778	5.63607	0.610491	9.7962e-22	5.02558
0.816515	1.604	10	0	1	0.333333	3.75038e-06	-0.169356	5.63795	0.610818	7.345e-22	5.02713
0.816772	1.605	10	0	1	0.333333	3.50269e-06	-0.166939	5.63979	0.611078	5.50649e-22	5.02871
0.817023	1.606	10	0	1	0.333333	-4.04733e-06	-0.164638	5.6416	0.611343	4.18295e-22	5.03026
0.817276	1.607	10	0	1	0.333333	-6.22261e-08	-0.162375	5.64338	0.611566	3.19012e-22	5.03181
0.817523	1.608	10	0	1	0.333333	-4.07e-06	-0.160204	5.64513	0.611791	2.45859e-22	5.03334
0.81777	1.609	10	0	1	0.333333	-3.83817e-06	-0.158083	5.64684	0.61199	1.90535e-22	5.03485
0.818015	1.61	10	0	1	0.333333	-3.81109e-06	-0.156013	5.64853	0.612169	1.48491e-22	5.03636
0.818255	1.611	10	0	1	0.333333	-3.76708e-06	-0.154028	5.6502	0.612353	1.16848e-22	5.03784
0.818497	1.612	10	0	1	0.333333	3.64912e-06	-0.152061	5.65183	0.612502	9.2132e-23	5.03933
0.818733	1.613	10	0	1	0.333333	3.8057e-06	-0.150173	5.65344	0.612658	7.33038e-23	5.04079
0.818969	1.614	10	0	1	0.333333	-3.74292e-06	-0.148317	5.65503	0.612791	5.85266e-23	5.04224
0.819201	1.615	10	0	1	0.333333	-3.6748e-06	-0.146519	5.65659	0.612925	4.70437e-23	5.04367
0.819432	1.616	10	0	1	0.333333	-6.91472e-08	-0.144758	5.65813	0.613043	3.79739e-23	5.04509
0.819659	1.617	10	0	1	0.333333	3.75985e-06	-0.143055	5.65965	0.613165	3.08568e-23	5.04649
0.819885	1.618	10	0	1	0.333333	3.70526e-06	-0.141386	5.66115	0.613276	2.51733e-23	5.04788
0.820107	1.619	10	0	1	0.333333	3.84522e-06	-0.13976	5.66263	0.613383	2.06396e-23	5.04925
0.820329	1.62	10	0	1	0.333333	-3.83353e-06	-0.138163	5.66409	0.613478	1.69777e-23	5.05061
0.820548	1.621	10	0	1	0.333333	3.85199e-06	-0.136601	5.66553	0.613568	1.40228e-23	5.05196
0.820763	1.622	10	0	1	0.333333	-3.86291e-06	-0.135088	5.66695	0.613663	1.16486e-23	5.05329
0.820977	1.623	10	0	1	0.333333	-3.85497e-06	-0.133603	5.66835	0.61375	9.70692e-24	5.0546
0.82119	1.624	10	0	1	0.333333	-3.88619e-06	-0.132139	5.66974	0.613825	8.10979e-24	5.05591
0.821398	1.625	10	0	1	0.333333	-3.86038e-06	-0.130729	5.67111	0.613914	6.81793e-24	5.05719
0.821606	1.626	10	0	1	0.333333	-3.89258e-06	-0.129327	5.67246	0.613983	5.73769e-24	5.05847
0.82181	1.627	10	0	1	0.333333	3.90236e-06	-0.127975	5.67379	0.614065	4.85646e-24	5.05973
0.822015	1.628	10	0	1	0.333333	-3.88124e-06	-0.126623	5.67512	0.614125	4.11105e-24	5.06099
0.822214	1.629	10	0	1	0.333333	4.01977e-06	-0.12533	5.67642	0.614207	3.50432e-24	5.06222
0.822414	1.63	10	0	1	0.333333	-3.90277e-06	-0.124034	5.67771	0.614264	2.98589e-24	5.06345
0.822612	1.631	10	0	1	0.333333	3.90175e-06	-0.122772	5.67899	0.614327	2.55451e-24	5.06466
0.822806	1.632	10	0	1	0.333333	3.94029e-06	-0.121544	5.68026	0.614397	2.19443e-24	5.06586
0.823	1.633	10	0	1	0.333333	-3.94723e-06	-0.120318	5.68151	0.614447	1.88548e-24	5.06706
0.823192	1.634	10	0	1	0.333333	3.89845e-06	-0.119127	5.68274	0.614506	1.62676e-24	5.06824
0.823381	1.635	10	0	1	0.333333	-3.98056e-06	-0.117962	5.68397	0.614567	1.40781e-24	5.0694
0.823568	1.636	10	0	1	0.333333	3.92083e-06	-0.116811	5.68518	0.614623	1.22055e-24	5.07056
0.823754	1.637	10	0	1	0.333333	-3.91295e-06	-0.115682	5.68638	0.614679	1.06095e-24	5.0717
0.823939	1.638	10	0	1	0.333333	3.93246e-06	-0.114569	5.68757	0.61473	9.24006e-25	5.07284
0.824122	1.639	10	0	1	0.333333	-3.93063e-06	-0.113469	5.68874	0.614776	8.0594e-25	5.07397
0.824303	1.64	10	0	1	0.333333	-3.97083e-06	-0.112397	5.68991	0.614829	7.05388e-25	5.07508
0.824482	1.641	10	0	1	0.333333	-3.97827e-06	-0.111341	5.69106	0.614879	6.18509e-25	5.07618
0.824661	1.642	10	0	1	0.333333	3.99876e-06	-0.110292	5.6922	0.61492	5.42814e-25	5.07728
0.824838	1.643	10	0	1	0.333333	-3.96686e-06	-0.109259	5.69333	0.61496	4.77353e-25	5.07837
0.825013	1.644	10	0	1	0.333333	-4.01868e-06	-0.108247	5.69445	0.615003	4.20819e-25	5.07945
0.825186	1.645	10	0	1	0.333333	-3.97609e-06	-0.107254	5.69557	0.615048	3.71832e-25	5.08052
0.825359	1.646	10	0	1	0.333333	-3.97966e-06	-0.106268	5.69667	0.615086	3.28852e-25	5.08158
0.82553	1.647	10	0	1	0.333333	3.98969e-06	-0.1053	5.69776	0.615126	2.91461e-25	5.08263
0.825699	1.648	10	0	1	0.333333	-4.00384e-06	-0.104343	5.69884	0.615162	2.58692e-25	5.08368
0.825867	1.649	10	0	1	0.333333	-4.03247e-06	-0.103408	5.69991	0.615205	2.30202e-25	5.0847
0.826034	1.65	10	0	1	0.333333	-4.00887e-06	-0.102475	5.70097	0.615237	2.0492e-25	5.08573
0.8262	1.651	10	0	1	0.333333	-4.01516e-06	-0.101556	5.70202	0.615269	1.82715e-25	5.08676
0.826365	1.652	10	0	1	0.333333	-4.04836e-06	-0.100642	5.70307	0.615294	1.63032e-25	5.08778
0.826527	1.653	10	0	1	0.333333	4.04499e-06	-0.0997561	5.7041	0.615332	1.45956e-25	5.08877
0.826689	1.654	10	0	1	0.333333	-4.01769e-06	-0.0988713	5.70513	0.61536	1.30695e-25	5.08977
0.82685	1.655	10	0	1	0.333333	4.0178e-06	-0.0979976	5.70615	0.615386	1.17189e-25	5.09076
0.827009	1.656	10	0	1	0.333333	4.05137e-06	-0.0971424	5.70716	0.615418	1.05321e-25	5.09174
0.827169	1.657	10	0	1	0.333333	-4.05604e-06	-0.0962853	5.70816	0.615438	9.46329e-26	5.09272
0.827326	1.658	10	0	1	0.333333	-4.08885e-06	-0.0954458	5.70915	0.615463	8.52146e-26	5.09369
0.827482	1.659	10	0	1	0.333333	-4.06131e-06	-0.0946174	5.71014	0.615488	7.684e-26	5.09465
0.827638	1.66	10	0	1	0.333333	-4.04194e-06	-0.0937865	5.71111	0.615501	6.92696e-26	5.09561
0.827791	1.661	10	0	1	0.333333	4.05649e-06	-0.0929824	5.71208	0.615529	6.26515e-26	5.09655
0.827946	1.662	10	0	1	0.333333	-4.06883e-06	-0.0921715	5.71305	0.61554	5.66202e-26	5.0975
0.828097	1.663	10	0	1	0.333333	4.07136e-06	-0.091384	5.714	0.615565	5.13173e-26	5.09843
0.828248	1.664	10	0	1	0.333333	-4.11121e-06	-0.0905959	5.71495	0.615579	4.65093e-26	5.09937
0.828399	1.665	10	0	1	0.333333	-4.10528e-06	-0.0898139	5.71589	0.615589	4.21853e-26	5.1003
0.828548	1.666	10	0	1	0.333333	3.96207e-06	-0.089048	5.71682	0.615607	3.83391e-26	5.10121
0.828696	1.667	10	0	1	0.333333	-4.10577e-06	-0.0882876	5.71774	0.61562	3.48685e-26	5.10212
0.828843	1.668	10	0	1	0.333333	4.08342e-06	-0.0875314	5.71866	0.615629	3.17299e-26	5.10303
0.82899	1.669	10	0	1	0.333333	-4.11401e-06	-0.0867816	5.71957	0.615635	2.88978e-26	5.10394
0.829135	1.67	10	0	1	0.333333	-4.10304e-06	-0.0860456	5.72048	0.615647	2.63635e-26	5.10483
0.82928	1.671	10	0	1	0.333333	-4.12459e-06	-0.0853138	5.72137	0.615654	2.40647e-26	5.10572
0.829424	1.672	10	0	1	0.333333	4.11463e-06	-0.0845874	5.72227	0.615658	2.19823e-26	5.10661
0.829566	1.673	10	0	1	0.333333	-4.11745e-06	-0.0838724	5.72315	0.615666	2.01085e-26	5.10748
0.829709	1.674	10	0	1	0.333333	4.12289e-06	-0.0831602	5.72403	0.615669	1.84018e-26	5.10836
0.829849	1.675	10	0	1	0.333333	-4.13401e-06	-0.0824589	5.7249	0.615674	1.6863e-26	5.10923
0.82999	1.676	10	0	1	0.333333	-4.13539e-06	-0.0817609	5.72577	0.615676	1.54599e-26	5.11009
0.830129	1.677	10	0	1	0.333333	-4.14077e-06	-0.0810724	5.72662	0.615679	1.41905e-26	5.11095
0.830267	1.678	10	0	1	0.333333	-4.14846e-06	-0.0803884	5.72748	0.61568	1.30333e-26	5.1118
0.830405	1.679	10	0	1	0.333333	-4.1562e-06	-0.0797118	5.72832	0.615681	1.19819e-26	5.11264
0.830541	1.68	10	0	1	0.333333	4.15559e-06	-0.079042	5.72917	0.615681	1.10249e-26	5.11348
0.830677	1.681	10	0	1	0.333333	4.16047e-06	-0.0783786	5.73	0.615681	1.01529e-26	5.11432
0.830811	1.682	10	0	1	0.333333	4.16531e-06	-0.0777219	5.73083	0.615681	9.35776e-27	5.11515
0.830945	1.683	10	0	1	0.333333	4.16302e-06	-0.0770718	5.73165	0.615681	8.63241e-27	5.11597
0.831078	1.684	10	0	1	0.333333	-4.16805e-06	-0.0764283	5.73247	0.615681	7.97002e-27	5.11679
0.83121	1.685	10	0	1	0.333333	-4.16132e-06	-0.0757912	5.73328	0.615681	7.36458e-27	5.1176
0.831341	1.686	10	0	1	0.333333	4.17767e-06	-0.0751603	5.73409	0.615681	6.8107e-27	5.11841
0.831471	1.687	10	0	1	0.333333	-4.17609e-06	-0.0745356	5.73489	0.615681	6.30351e-27	5.11921
0.831601	1.688	10	0	1	0.333333	-4.17648e-06	-0.0739169	5.73569	0.615681	5.8387e-27	5.12001
0.831729	1.689	10	0	1	0.333333	-4.18704e-06	-0.0733042	5.73648	0.615681	5.41236e-27	5.1208
0.831857	1.69	10	0	1	0.333333	-4.19274e-06	-0.0726973	5.73727	0.615681	5.02098e-27	5.12158
0.831983	1.691	10	0	1	0.333333	4.20003e-06	-0.0720961	5.73805	0.615681	4.66139e-27	5.12237
0.832109	1.692	10	0	1	0.333333	-4.19887e-06	-0.0715006	5.73882	0.615681	4.33075e-27	5.12314
0.832234	1.693	10	0	1	0.333333	-4.19939e-06	-0.0709105	5.73959	0.615681	4.02649e-27	5.12391
0.832359	1.694	10	0	1	0.333333	-4.19835e-06	-0.0703259	5.74036	0.615681	3.74627e-27	5.12468
0.832482	1.695	10	0	1	0.333333	4.20863e-06	-0.0697466	5.74112	0.615681	3.48801e-27	5.12544
0.832605	1.696	10	0	1	0.333333	4.2132e-06	-0.0691725	5.74187	0.615681	3.2498e-27	5.12619
0.832727	1.697	10	0	1	0.333333	4.20616e-06	-0.0686035	5.74262	0.615681	3.02992e-27	5.12694
0.832848	1.698	10	0	1	0.333333	-4.21927e-06	-0.0680397	5.74337	0.615681	2.82682e-27	5.12769
0.832968	1.699	10	0	1	0.333333	4.22041e-06	-0.0674808	5.74411	0.615681	2.63908e-27	5.12843
0.833088	1.7	10	0	1	0.333333	-4.22294e-06	-0.0669268	5.74485	0.615681	2.46541e-27	5.12917
0.833207	1.701	10	0	1	0.333333	4.2224e-06	-0.0663776	5.74558	0.615681	2.30465e-27	5.1299
0.833325	1.702	10	0	1	0.333333	4.22306e-06	-0.0658331	5.74631	0.615681	2.15573e-27	5.13062
0.833442	1.703	10	0	1	0.333333	4.24205e-06	-0.0652933	5.74703	0.615681	2.0177e-27	5.13135
0.833559	1.704	10	0	1	0.333333	-4.23463e-06	-0.0647581	5.74775	0.615681	1.88967e-27	5.13207
0.833675	1.705	10	0	1	0.333333	-4.24313e-06	-0.0642273	5.74846	0.615681	1.77083e-27	5.13278
0.83379	1.706	10	0	1	0.333333	-4.24782e-06	-0.0637011	5.74917	0.615681	1.66046e-27	5.13349
0.833905	1.707	10	0	1	0.333333	-4.25296e-06	-0.0631792	5.74988	0.615681	1.5579e-27	5.13419
0.834019	1.708	10	0	1	0.333333	-4.25682e-06	-0.0626616	5.75058	0.615681	1.46251e-27	5.13489
0.834132	1.709	10	0	1	0.333333	4.24763e-06	-0.0621483	5.75127	0.615681	1.37375e-27	5.13559
0.834244	1.71	10	0	1	0.333333	-4.25831e-06	-0.0616391	5.75196	0.615681	1.29112e-27	5.13628
0.834356	1.711	10	0	1	0.333333	4.25918e-06	-0.0611341	5.75265	0.615681	1.21413e-27	5.13697
0.834467	1.712	10	0	1	0.333333	-4.26701e-06	-0.0606331	5.75334	0.615681	1.14237e-27	5.13766
0.834577	1.713	10	0	1	0.333333	-4.27546e-06	-0.0601361	5.75402	0.615681	1.07543e-27	5.13834
0.834687	1.714	10	0	1	0.333333	4.27189e-06	-0.059643	5.75469	0.615681	1.01296e-27	5.13901
0.834796	1.715	10	0	1	0.333333	-4.28159e-06	-0.0591539	5.75537	0.615681	9.54627e-28	5.13968
0.834905	1.716	10	0	1	0.333333	-4.27957e-06	-0.0586686	5.75603	0.615681	9.00126e-28	5.14035
0.835013	1.717	10	0	1	0.333333	-4.28234e-06	-0.058187	5.7567	0.615681	8.49176e-28	5.14102
0.83512	1.718	10	0	1	0.333333	-4.29423e-06	-0.0577092	5.75736	0.615681	8.01521e-28	5.14168
0.835227	1.719	10	0	1	0.333333	4.28586e-06	-0.057235	5.75801	0.615681	7.56925e-28	5.14233
0.835333	1.72	10	0	1	0.333333	4.29588e-06	-0.0567645	5.75867	0.615681	7.15167e-28	5.14299
0.835438	1.721	10	0	1	0.333333	4.29533e-06	-0.0562976	5.75932	0.615681	6.76047e-28	5.14363
0.835543	1.722	10	0	1	0.333333	4.29829e-06	-0.0558341	5.75996	0.615681	6.3938e-28	5.14428
0.835647	1.723	10	0	1	0.333333	4.30758e-06	-0.0553742	5.7606	0.615681	6.04994e-28	5.14492
0.83575	1.724	10	0	1	0.333333	4.3033e-06	-0.0549177	5.76124	0.615681	5.72731e-28	5.14556
0.835853	1.725	10	0	1	0.333333	-4.31612e-06	-0.0544646	5.76187	0.615681	5.42445e-28	5.14619
0.835956	1.726	10	0	1	0.333333	4.31946e-06	-0.0540148	5.7625	0.615681	5.14001e-28	5.14682
0.836058	1.727	10	0	1	0.333333	4.30867e-06	-0.0535683	5.76313	0.615681	4.87273e-28	5.14745
0.836159	1.728	10	0	1	0.333333	4.31756e-06	-0.0531251	5.76375	0.615681	4.62147e-28	5.14807
0.836259	1.729	10	0	1	0.333333	4.32792e-06	-0.0526851	5.76437	0.615681	4.38514e-28	5.14869
0.83636	1.73	10	0	1	0.333333	4.32685e-06	-0.0522483	5.76499	0.615681	4.16277e-28	5.14931
0.836459	1.731	10	0	1	0.333333	-4.33552e-06	-0.0518146	5.7656	0.615681	3.95343e-28	5.14992
0.836558	1.732	10	0	1	0.333333	-4.32807e-06	-0.0513841	5.76621	0.615681	3.75626e-28	5.15053
0.836656	1.733	10	0	1	0.333333	-4.33231e-06	-0.0509566	5.76682	0.615681	3.57047e-28	5.15114
0.836754	1.734	10	0	1	0.333333	4.34463e-06	-0.0505321	5.76742	0.615681	3.39533e-28	5.15174
0.836852	1.735	10	0	1	0.333333	-4.33999e-06	-0.0501106	5.76802	0.615681	3.23015e-28	5.15234
0.836948	1.736	10	0	1	0.333333	-4.35032e-06	-0.0496921	5.76861	0.615681	3.07432e-28	5.15293
0.837045	1.737	10	0	1	0.333333	-4.34115e-06	-0.0492765	5.76921	0.615681	2.92721e-28	5.15353
0.83714	1.738	10	0	1	0.333333	-4.35964e-06	-0.0488637	5.7698	0.615681	2.78829e-28	5.15412
0.837236	1.739	10	0	1	0.333333	4.35904e-06	-0.0484539	5.77038	0.615681	2.65706e-28	5.1547
0.83733	1.74	10	0	1	0.333333	-4.36481e-06	-0.0480468	5.77097	0.615681	2.53303e-28	5.15528
0.837424	1.741	10	0	1	0.333333	-4.35751e-06	-0.0476426	5.77154	0.615681	2.41575e-28	5.15586
0.837518	1.742	10	0	1	0.333333	4.36843e-06	-0.047241	5.77212	0.615681	2.30482e-28	5.15644
0.837611	1.743	10	0	1	0.333333	-4.36819e-06	-0.0468423	5.77269	0.615681	2.19986e-28	5.15701
0.837704	1.744	10	0	1	0.333333	4.37203e-06	-0.0464462	5.77327	0.615681	2.10049e-28	5.15758
0.837796	1.745	10	0	1	0.333333	-4.37944e-06	-0.0460528	5.77383	0.615681	2.00639e-28	5.15815
0.837887	1.746	10	0	1	0.333333	4.38372e-06	-0.045662	5.7744	0.615681	1.91724e-28	5.15872
0.837979	1.747	10	0	1	0.333333	4.38103e-06	-0.0452738	5.77496	0.615681	1.83275e-28	5.15928
0.838069	1.748	10	0	1	0.333333	4.37969e-06	-0.0448882	5.77552	0.615681	1.75264e-28	5.15983
0.838159	1.749	10	0	1	0.333333	4.38966e-06	-0.0445052	5.77607	0.615681	1.67666e-28	5.16039
0.838249	1.75	10	0	1	0.333333	-4.38947e-06	-0.0441247	5.77662	0.615681	1.60457e-28	5.16094
0.838338	1.751	10	0	1	0.333333	4.39162e-06	-0.0437467	5.77717	0.615681	1.53614e-28	5.16149
0.838427	1.752	10	0	1	0.333333	-4.39342e-06	-0.0433711	5.77772	0.615681	1.47117e-28	5.16204
0.838515	1.753	10	0	1	0.333333	4.40039e-06	-0.042998	5.77826	0.615681	1.40945e-28	5.16258
0.838603	1.754	10	0	1	0.333333	-4.39904e-06	-0.0426273	5.7788	0.615681	1.35081e-28	5.16312
0.83869	1.755	10	0	1	0.333333	4.40876e-06	-0.0422591	5.77934	0.615681	1.29507e-28	5.16366
0.838777	1.756	10	0	1	0.333333	-4.41454e-06	-0.0418932	5.77987	0.615681	1.24206e-28	5.16419
0.838863	1.757	10	0	1	0.333333	4.40862e-06	-0.0415296	5.7804	0.615681	1.19164e-28	5.16472
0.838949	1.758	10	0	1	0.333333	4.42089e-06	-0.0411684	5.78093	0.615681	1.14367e-28	5.16525
0.839035	1.759	10	0	1	0.333333	-4.41172e-06	-0.0408094	5.78146	0.615681	1.098e-28	5.16578
0.83912	1.76	10	0	1	0.333333	-4.42118e-06	-0.0404528	5.78198	0.615681	1.05452e-28	5.1663
0.839204	1.761	10	0	1	0.333333	-4.41942e-06	-0.0400984	5.7825	0.615681	1.0131e-28	5.16682
0.839288	1.762	10	0	1	0.333333	4.42543e-06	-0.0397462	5.78302	0.615681	9.73641e-29	5.16734
0.839372	1.763	10	0	1	0.333333	4.43052e-06	-0.0393963	5.78354	0.615681	9.36029e-29	5.16786
0.839455	1.764	10	0	1	0.333333	4.4296e-06	-0.0390485	5.78405	0.615681	9.00168e-29	5.16837
0.839538	1.765	10	0	1	0.333333	4.436e-06	-0.038703	5.78456	0.615681	8.65967e-29	5.16888
0.83962	1.766	10	0	1	0.333333	4.43478e-06	-0.0383596	5.78507	0.615681	8.33338e-29	5.16938
0.839702	1.767	10	0	1	0.333333	4.44139e-06	-0.0380182	5.78557	0.615681	8.02197e-29	5.16989
0.839784	1.768	10	0	1	0.333333	-4.44301e-06	-0.0376791	5.78607	0.615681	7.72471e-29	5.17039
0.839865	1.769	10	0	1	0.333333	-4.45138e-06	-0.037342	5.78657	0.615681	7.44084e-29	5.17089
0.839946	1.77	10	0	1	0.333333	4.44381e-06	-0.037007	5.78707	0.615681	7.16967e-29	5.17139
0.840026	1.771	10	0	1	0.333333	-4.45327e-06	-0.036674	5.78756	0.615681	6.91056e-29	5.17188
0.840106	1.772	10	0	1	0.333333	-4.45335e-06	-0.0363431	5.78805	0.615681	6.66292e-29	5.17237
0.840185	1.773	10	0	1	0.333333	-4.46012e-06	-0.0360142	5.78854	0.615681	6.42614e-29	5.17286
0.840264	1.774	10	0	1	0.333333	-4.46293e-06	-0.0356873	5.78903	0.615681	6.19971e-29	5.17335
0.840343	1.775	10	0	1	0.333333	4.4669e-06	-0.0353624	5.78951	0.615681	5.98309e-29	5.17383
0.840421	1.776	10	0	1	0.333333	-4.46243e-06	-0.0350394	5.78999	0.615681	5.77581e-29	5.17431
0.840499	1.777	10	0	1	0.333333	4.47306e-06	-0.0347184	5.79047	0.615681	5.57739e-29	5.17479
0.840576	1.778	10	0	1	0.333333	-4.47199e-06	-0.0343993	5.79095	0.615681	5.38741e-29	5.17527
0.840653	1.779	10	0	1	0.333333	-4.47977e-06	-0.0340822	5.79142	0.615681	5.20547e-29	5.17574
0.840729	1.78	10	0	1	0.333333	-4.47653e-06	-0.0337669	5.79189	0.615681	5.03116e-29	5.17621
0.840806	1.781	10	0	1	0.333333	-4.47483e-06	-0.0334536	5.79236	0.615681	4.86414e-29	5.17668
0.840881	1.782	10	0	1	0.333333	4.48353e-06	-0.0331421	5.79283	0.615681	4.70403e-29	5.17715
0.840957	1.783	10	0	1	0.333333	4.48197e-06	-0.0328324	5.79329	0.615681	4.55054e-29	5.17761
0.841032	1.784	10	0	1	0.333333	-4.48427e-06	-0.0325246	5.79376	0.615681	4.40332e-29	5.17807
0.841106	1.785	10	0	1	0.333333	-4.49205e-06	-0.0322186	5.79422	0.615681	4.26211e-29	5.17853
0.841181	1.786	10	0	1	0.333333	4.48264e-06	-0.0319145	5.79467	0.615681	4.1266e-29	5.17899
0.841255	1.787	10	0	1	0.333333	4.49813e-06	-0.0316121	5.79513	0.615681	3.99654e-29	5.17945
0.841328	1.788	10	0	1	0.333333	-4.49002e-06	-0.0313114	5.79558	0.615681	3.87167e-29	5.1799
0.841402	1.789	10	0	1	0.333333	-4.54445e-06	-0.0310132	5.79603	0.615676	3.75153e-29	5.18035
0.841474	1.79	10	0	1	0.333333	-4.49964e-06	-0.0307155	5.79648	0.615681	3.6366e-29	5.1808
0.841546	1.791	10	0	1	0.333333	4.49972e-06	-0.0304202	5.79692	0.615681	3.52595e-29	5.18124
0.841618	1.792	10	0	1	0.333333	-4.50149e-06	-0.0301265	5.79737	0.615681	3.41961e-29	5.18169
0.84169	1.793	10	0	1	0.333333	4.50943e-06	-0.0298346	5.79781	0.615681	3.3174e-29	5.18213
0.841761	1.794	10	0	1	0.333333	-4.51106e-06	-0.0295444	5.79825	0.615681	3.21912e-29	5.18256
0.841832	1.795	10	0	1	0.333333	-4.50533e-06	-0.0292559	5.79868	0.615681	3.1246e-29	5.183
0.841903	1.796	10	0	1	0.333333	-4.51089e-06	-0.028969	5.79912	0.615681	3.03368e-29	5.18344
0.841973	1.797	10	0	1	0.333333	-4.51362e-06	-0.0286838	5.79955	0.615681	2.94621e-29	5.18387
0.842043	1.798	10	0	1	0.333333	4.52513e-06	-0.0284003	5.79998	0.615681	2.86202e-29	5.1843
0.842112	1.799	10	0	1	0.333333	4.52189e-06	-0.0281184	5.80041	0.615681	2.78098e-29	5.18472
0.842181	1.8	10	0	1	0.333333	4.51721e-06	-0.0278381	5.80083	0.615681	2.70295e-29	5.18515
0.84225	1.801	10	0	1	0.333333	4.51631e-06	-0.0275594	5.80125	0.615681	2.6278e-29	5.18557
0.842318	1.802	10	0	1	0.333333	-4.53294e-06	-0.0272824	5.80168	0.615681	2.55542e-29	5.18599
0.842386	1.803	10	0	1	0.333333	-4.52637e-06	-0.0270069	5.80209	0.615681	2.48567e-29	5.18641
0.842454	1.804	10	0	1	0.333333	-4.54138e-06	-0.026733	5.80251	0.615681	2.41845e-29	5.18683
0.842521	1.805	10	0	1	0.333333	4.54225e-06	-0.0264607	5.80293	0.615681	2.35367e-29	5.18724
0.842588	1.806	10	0	1	0.333333	-4.53201e-06	-0.0261899	5.80334	0.615681	2.2912e-29	5.18766
0.842655	1.807	10	0	1	0.333333	-4.5444e-06	-0.0259207	5.80375	0.615681	2.23097e-29	5.18807
0.842721	1.808	10	0	1	0.333333	-4.54203e-06	-0.025653	5.80416	0.615681	2.17287e-29	5.18848
0.842787	1.809	10	0	1	0.333333	-4.53577e-06	-0.0253868	5.80456	0.615681	2.11681e-29	5.18888
0.842853	1.81	10	0	1	0.333333	-4.5454e-06	-0.0251222	5.80497	0.615681	2.06272e-29	5.18929
0.842918	1.811	10	0	1	0.333333	-4.54788e-06	-0.024859	5.80537	0.615681	2.01052e-29	5.18969
0.842983	1.812	10	0	1	0.333333	-4.53445e-06	-0.0245974	5.80577	0.615681	1.96013e-29	5.19009
0.843048	1.813	10	0	1	0.333333	4.55371e-06	-0.0243372	5.80617	0.615681	1.91147e-29	5.19049
0.843112	1.814	10	0	1	0.333333	4.54035e-06	-0.0240786	5.80656	0.615681	1.86448e-29	5.19088
0.843176	1.815	10	0	1	0.333333	4.54772e-06	-0.0238213	5.80696	0.615681	1.81909e-29	5.19128
0.84324	1.816	10	0	1	0.333333	4.55057e-06	-0.0235656	5.80735	0.615681	1.77524e-29	5.19167
0.843303	1.817	10	0	1	0.333333	4.55579e-06	-0.0233113	5.80774	0.615681	1.73287e-29	5.19206
0.843366	1.818	10	0	1	0.333333	4.55653e-06	-0.0230584	5.80813	0.615681	1.69191e-29	5.19245
0.843429	1.819	10	0	1	0.333333	-4.54922e-06	-0.022807	5.80851	0.615681	1.65233e-29	5.19283
0.843491	1.82	10	0	1	0.333333	4.54793e-06	-0.022557	5.8089	0.615681	1.61405e-29	5.19321
0.843553	1.821	10	0	1	0.333333	4.54877e-06	-0.0223084	5.80928	0.615681	1.57703e-29	5.1936
0.843615	1.822	10	0	1	0.333333	-4.55322e-06	-0.0220612	5.80966	0.615681	1.54123e-29	5.19398
0.843676	1.823	10	0	1	0.333333	4.56735e-06	-0.0218154	5.81004	0.615681	1.5066e-29	5.19435
0.843737	1.824	10	0	1	0.333333	-4.55634e-06	-0.021571	5.81041	0.615681	1.47308e-29	5.19473
0.843798	1.825	10	0	1	0.333333	4.55677e-06	-0.021328	5.81079	0.615681	1.44065e-29	5.1951
0.843858	1.826	10	0	1	0.333333	-4.56704e-06	-0.0210863	5.81116	0.615681	1.40926e-29	5.19548
0.843918	1.827	10	0	1	0.333333	4.56562e-06	-0.0208461	5.81153	0.615681	1.37887e-29	5.19585
0.843978	1.828	10	0	1	0.333333	-4.56233e-06	-0.0206071	5.8119	0.615681	1.34945e-29	5.19621
0.844038	1.829	10	0	1	0.333333	-4.56364e-06	-0.0203695	5.81226	0.615681	1.32095e-29	5.19658
0.844097	1.83	10	0	1	0.333333	4.57775e-06	-0.0201333	5.81263	0.615681	1.29335e-29	5.19695
0.844156	1.831	10	0	1	0.333333	4.56968e-06	-0.0198984	5.81299	0.615681	1.26661e-29	5.19731
0.844214	1.832	10	0	1	0.333333	-4.56726e-06	-0.0196648	5.81335	0.615681	1.24071e-29	5.19767
0.844273	1.833	10	0	1	0.333333	-4.57218e-06	-0.0194326	5.81371	0.615681	1.2156e-29	5.19803
0.844331	1.834	10	0	1	0.333333	4.56822e-06	-0.0192016	5.81407	0.615681	1.19127e-29	5.19838
0.844388	1.835	10	0	1	0.333333	-4.55859e-06	-0.018972	5.81442	0.615681	1.16768e-29	5.19874
0.844446	1.836	10	0	1	0.333333	4.57658e-06	-0.0187437	5.81477	0.615681	1.14481e-29	5.19909
0.844503	1.837	10	0	1	0.333333	4.56661e-06	-0.0185166	5.81512	0.615681	1.12263e-29	5.19944
0.844559	1.838	10	0	1	0.333333	4.56913e-06	-0.0182909	5.81547	0.615681	1.10112e-29	5.19979
0.844616	1.839	10	0	1	0.333333	-4.57256e-06	-0.0180664	5.81582	0.615681	1.08026e-29	5.20014
0.844672	1.84	10	0	1	0.333333	-4.56874e-06	-0.0178432	5.81617	0.615681	1.06002e-29	5.20049
0.844728	1.841	10	0	1	0.333333	4.55855e-06	-0.0176213	5.81651	0.615681	1.04038e-29	5.20083
0.844783	1.842	10	0	1	0.333333	-4.5771e-06	-0.0174006	5.81685	0.615681	1.02132e-29	5.20117
0.844839	1.843	10	0	1	0.333333	4.56739e-06	-0.0171812	5.81719	0.615681	1.00282e-29	5.20151
0.844894	1.844	10	0	1	0.333333	-4.56885e-06	-0.016963	5.81753	0.615681	9.84868e-30	5.20185
0.844948	1.845	10	0	1	0.333333	-4.56644e-06	-0.0167461	5.81787	0.615681	9.67435e-30	5.20219
0.845003	1.846	10	0	1	0.333333	-4.56416e-06	-0.0165304	5.8182	0.615681	9.50509e-30	5.20252
0.845057	1.847	10	0	1	0.333333	4.56449e-06	-0.0163159	5.81854	0.615681	9.34071e-30	5.20285
0.84511	1.848	10	0	1	0.333333	-4.5604e-06	-0.0161027	5.81887	0.615681	9.18106e-30	5.20319
0.845164	1.849	10	0	1	0.333333	-4.56521e-06	-0.0158907	5.8192	0.615681	9.02597e-30	5.20352
0.845217	1.85	10	0	1	0.333333	-4.56122e-06	-0.0156799	5.81952	0.615681	8.87531e-30	5.20384
0.84527	1.851	10	0	1	0.333333	-4.55654e-06	-0.0154703	5.81985	0.615681	8.72892e-30	5.20417
0.845323	1.852	10	0	1	0.333333	-4.56542e-06	-0.0152619	5.82017	0.615681	8.58665e-30	5.20449
0.845375	1.853	10	0	1	0.333333	-4.55361e-06	-0.0150548	5.8205	0.615681	8.44839e-30	5.20482
0.845427	1.854	10	0	1	0.333333	-4.55425e-06	-0.0148488	5.82082	0.615681	8.31398e-30	5.20514
0.845479	1.855	10	0	1	0.333333	-4.55641e-06	-0.014644	5.82114	0.615681	8.18333e-30	5.20545
0.84553	1.856	10	0	1	0.333333	4.55065e-06	-0.0144403	5.82145	0.615681	8.0563e-30	5.20577
0.845582	1.857	10	0	1	0.333333	-4.54345e-06	-0.0142379	5.82177	0.615681	7.93279e-30	5.20609
0.845633	1.858	10	0	1	0.333333	4.54148e-06	-0.0140366	5.82208	0.615681	7.81267e-30	5.2064
0.845683	1.859	10	0	1	0.333333	-4.54841e-06	-0.0138365	5.82239	0.615681	7.69584e-30	5.20671
0.845734	1.86	10	0	1	0.333333	4.54478e-06	-0.0136376	5.8227	0.615681	7.5822e-30	5.20702
0.845784	1.861	10	0	1	0.333333	-4.53353e-06	-0.0134399	5.82301	0.615681	7.47164e-30	5.20733
0.845834	1.862	10	0	1	0.333333	-4.53551e-06	-0.0132433	5.82332	0.615681	7.36409e-30	5.20764
0.845883	1.863	10	0	1	0.333333	-4.5289e-06	-0.0130478	5.82362	0.615681	7.25942e-30	5.20794
0.845932	1.864	10	0	1	0.333333	-4.52549e-06	-0.0128535	5.82393	0.615681	7.15757e-30	5.20825
0.845981	1.865	10	0	1	0.333333	4.53322e-06	-0.0126603	5.82423	0.615681	7.05844e-30	5.20855
0.84603	1.866	10	0	1	0.333333	4.52064e-06	-0.0124683	5.82453	0.615681	6.96196e-30	5.20885
0.846079	1.867	10	0	1	0.333333	-4.51242e-06	-0.0122774	5.82483	0.615681	6.86803e-30	5.20915
0.846127	1.868	10	0	1	0.333333	4.5126e-06	-0.0120877	5.82512	0.615681	6.77659e-30	5.20944
0.846175	1.869	10	0	1	0.333333	4.51436e-06	-0.0118991	5.82542	0.615681	6.68756e-30	5.20974
0.846222	1.87	10	0	1	0.333333	4.51343e-06	-0.0117116	5.82571	0.615681	6.60087e-30	5.21003
0.84627	1.871	10	0	1	0.333333	-4.50211e-06	-0.0115252	5.826	0.615681	6.51645e-30	5.21032
0.846317	1.872	10	0	1	0.333333	-4.49292e-06	-0.01134	5.82629	0.615681	6.43424e-30	5.21061
0.846364	1.873	10	0	1	0.333333	4.49085e-06	-0.0111558	5.82658	0.615681	6.35414e-30	5.2109
0.84641	1.874	10	0	1	0.333333	-4.47967e-06	-0.0109728	5.82687	0.615681	6.27613e-30	5.21119
0.846456	1.875	10	0	1	0.333333	-4.47987e-06	-0.0107909	5.82715	0.615681	6.20014e-30	5.21147
0.846502	1.876	10	0	1	0.333333	4.47135e-06	-0.01061	5.82744	0.615681	6.1261e-30	5.21176
0.846548	1.877	10	0	1	0.333333	4.46557e-06	-0.0104303	5.82772	0.615681	6.05396e-30	5.21204
0.846594	1.878	10	0	1	0.333333	4.4637e-06	-0.0102517	5.828	0.615681	5.98366e-30	5.21232
0.846639	1.879	10	0	1	0.333333	-4.45828e-06	-0.0100742	5.82828	0.615681	5.91515e-30	5.2126
0.846684	1.88	10	0	1	0.333333	-4.4561e-06	-0.00989777	5.82855	0.615681	5.84839e-30	5.21287
0.846728	1.881	10	0	1	0.333333	4.44143e-06	-0.00972244	5.82883	0.615681	5.78331e-30	5.21315
0.846773	1.882	10	0	1	0.333333	-4.42638e-06	-0.0095482	5.8291	0.615681	5.71988e-30	5.21342
0.846817	1.883	10	0	1	0.333333	4.42673e-06	-0.00937504	5.82937	0.615681	5.65805e-30	5.21369
0.846861	1.884	10	0	1	0.333333	4.41649e-06	-0.00920297	5.82964	0.615681	5.59777e-30	5.21396
0.846904	1.885	10	0	1	0.333333	-4.40815e-06	-0.00903197	5.82991	0.615681	5.539e-30	5.21423
0.846948	1.886	10	0	1	0.333333	4.40037e-06	-0.00886207	5.83018	0.615681	5.48171e-30	5.2145
0.846991	1.887	10	0	1	0.333333	-4.38933e-06	-0.00869323	5.83044	0.615681	5.42584e-30	5.21476
0.847034	1.888	10	0	1	0.333333	-4.38032e-06	-0.00852547	5.83071	0.615681	5.37136e-30	5.21503
0.847076	1.889	10	0	1	0.333333	4.3746e-06	-0.00835877	5.83097	0.615681	5.31823e-30	5.21529
0.847118	1.89	10	0	1	0.333333	4.36983e-06	-0.00819317	5.83123	0.615681	5.26642e-30	5.21555
0.84716	1.891	10	0	1	0.333333	4.34692e-06	-0.00802861	5.83149	0.615681	5.21588e-30	5.21581
0.847202	1.892	10	0	1	0.333333	4.34912e-06	-0.00786514	5.83175	0.615681	5.1666e-30	5.21606
0.847244	1.893	10	0	1	0.333333	4.33226e-06	-0.00770272	5.832	0.615681	5.11852e-30	5.21632
0.847285	1.894	10	0	1	0.333333	4.32331e-06	-0.00754137	5.83225	0.615681	5.07163e-30	5.21657
0.847326	1.895	10	0	1	0.333333	4.30191e-06	-0.00738108	5.83251	0.615681	5.02588e-30	5.21683
0.847367	1.896	10	0	1	0.333333	4.28997e-06	-0.00722185	5.83276	0.615681	4.98124e-30	5.21708
0.847407	1.897	10	0	1	0.333333	4.28167e-06	-0.00706369	5.83301	0.615681	4.9377e-30	5.21732
0.847447	1.898	10	0	1	0.333333	4.25581e-06	-0.00690657	5.83325	0.615681	4.89522e-30	5.21757
0.847487	1.899	10	0	1	0.333333	4.24603e-06	-0.00675053	5.8335	0.615681	4.85377e-30	5.21782
0.847527	1.9	10	0	1	0.333333	4.22993e-06	-0.00659553	5.83374	0.615681	4.81333e-30	5.21806
0.847566	1.901	10	0	1	0.333333	4.21015e-06	-0.00644159	5.83399	0.615681	4.77386e-30	5.2183
0.847605	1.902	10	0	1	0.333333	4.19607e-06	-0.00628871	5.83423	0.615681	4.73535e-30	5.21855
0.847644	1.903	10	0	1	0.333333	-4.17643e-06	-0.00613688	5.83447	0.615681	4.69778e-30	5.21879
0.847683	1.904	10	0	1	0.333333	-4.16231e-06	-0.0059861	5.8347	0.615681	4.6611e-30	5.21902
0.847721	1.905	10	0	1	0.333333	-4.14903e-06	-0.00583639	5.83494	0.615681	4.62532e-30	5.21926
0.847759	1.906	10	0	1	0.333333	-4.13058e-06	-0.00568772	5.83517	0.615681	4.59039e-30	5.21949
0.847797	1.907	10	0	1	0.333333	-4.10208e-06	-0.00554009	5.83541	0.615681	4.5563e-30	5.21973
0.847835	1.908	10	0	1	0.333333	4.07946e-06	-0.00539354	5.83564	0.615681	4.52304e-30	5.21996
0.847872	1.909	10	0	1	0.333333	4.05137e-06	-0.00524802	5.83587	0.615681	4.49057e-30	5.22019
0.847909	1.91	10	0	1	0.333333	4.03878e-06	-0.00510357	5.8361	0.615681	4.45888e-30	5.22042
0.847946	1.911	10	0	1	0.333333	4.01446e-06	-0.00496015	5.83632	0.615681	4.42795e-30	5.22064
0.847982	1.912	10	0	1	0.333333	3.97994e-06	-0.0048178	5.83655	0.615681	4.39776e-30	5.22087
0.848019	1.913	10	0	1	0.333333	-3.95445e-06	-0.00467653	5.83677	0.615681	4.36829e-30	5.22109
0.848055	1.914	10	0	1	0.333333	-3.92662e-06	-0.00453627	5.83699	0.615681	4.33953e-30	5.22131
0.84809	1.915	10	0	1	0.333333	-3.90471e-06	-0.00439708	5.83721	0.615681	4.31145e-30	5.22153
0.848126	1.916	10	0	1	0.333333	-3.85953e-06	-0.00425895	5.83743	0.615681	4.28405e-30	5.22175
0.848161	1.917	10	0	1	0.333333	-3.82718e-06	-0.00412187	5.83765	0.615681	4.2573e-30	5.22197
0.848196	1.918	10	0	1	0.333333	-3.80408e-06	-0.00398586	5.83786	0.615681	4.23119e-30	5.22218
0.848231	1.919	10	0	1	0.333333	3.76804e-06	-0.00385089	5.83808	0.615681	4.20571e-30	5.2224
0.848265	1.92	10	0	1	0.333333	3.72221e-06	-0.003717	5.83829	0.615681	4.18083e-30	5.22261
0.848299	1.921	10	0	1	0.333333	3.69003e-06	-0.00358416	5.8385	0.615681	4.15654e-30	5.22282
0.848333	1.922	10	0	1	0.333333	-3.65183e-06	-0.00345237	5.83871	0.615681	4.13284e-30	5.22303
0.848367	1.923	10	0	1	0.333333	3.60837e-06	-0.00332167	5.83892	0.615681	4.1097e-30	5.22324
0.8484	1.924	10	0	1	0.333333	3.55972e-06	-0.00319203	5.83912	0.615681	4.08712e-30	5.22344
0.848433	1.925	10	0	1	0.333333	3.51179e-06	-0.00306346	5.83933	0.615681	4.06508e-30	5.22365
0.848466	1.926	10	0	1	0.333333	3.46465e-06	-0.00293595	5.83953	0.615681	4.04357e-30	5.22385
0.848499	1.927	10	0	1	0.333333	3.40751e-06	-0.00280954	5.83973	0.615681	4.02256e-30	5.22405
0.848531	1.928	10	0	1	0.333333	-3.34947e-06	-0.00268418	5.83993	0.615681	4.00207e-30	5.22425
0.848563	1.929	10	0	1	0.333333	-3.29381e-06	-0.00255989	5.84013	0.615681	3.98206e-30	5.22444
0.848595	1.93	10	0	1	0.333333	-3.23437e-06	-0.00243671	5.84032	0.615681	3.96254e-30	5.22464
0.848627	1.931	10	0	1	0.333333	3.17194e-06	-0.0023146	5.84052	0.615681	3.94349e-30	5.22483
0.848658	1.932	10	0	1	0.333333	-3.09932e-06	-0.00219358	5.84071	0.615681	3.92489e-30	5.22503
0.848689	1.933	10	0	1	0.333333	-3.03118e-06	-0.00207366	5.8409	0.615681	3.90674e-30	5.22522
0.84872	1.934	10	0	1	0.333333	2.95773e-06	-0.00195483	5.84109	0.615681	3.88903e-30	5.22541
0.84875	1.935	10	0	1	0.333333	-2.86855e-06	-0.0018371	5.84128	0.615681	3.87174e-30	5.2256
0.84878	1.936	10	0	1	0.333333	2.79291e-06	-0.00172047	5.84146	0.615681	3.85488e-30	5.22578
0.84881	1.937	10	0	1	0.333333	2.69446e-06	-0.00160495	5.84165	0.615681	3.83843e-30	5.22597
0.84884	1.938	10	0	1	0.333333	-2.60126e-06	-0.00149056	5.84183	0.615681	3.82237e-30	5.22615
0.848869	1.939	10	0	1	0.333333	2.49931e-06	-0.00137728	5.84201	0.615681	3.8067e-30	5.22633
0.848898	1.94	10	0	1	0.333333	-2.38536e-06	-0.0012651	5.84219	0.615681	3.79142e-30	5.22651
0.848927	1.941	10	0	1	0.333333	2.26526e-06	-0.00115407	5.84237	0.615681	3.77651e-30	5.22669
0.848956	1.942	10	0	1	0.333333	-2.14492e-06	-0.00104417	5.84254	0.615681	3.76196e-30	5.22686
0.848984	1.943	10	0	1	0.333333	-2.00212e-06	-0.000935415	5.84272	0.615681	3.74777e-30	5.22704
0.849012	1.944	10	0	1	0.333333	1.85792e-06	-0.000827805	5.84289	0.615681	3.73393e-30	5.22721
0.84904	1.945	10	0	1	0.333333	-1.69952e-06	-0.000721347	5.84306	0.615681	3.72043e-30	5.22738
0.849067	1.946	10	0	1	0.333333	-1.52929e-06	-0.000616035	5.84323	0.615681	3.70727e-30	5.22755
0.849094	1.947	10	0	1	0.333333	1.34534e-06	-0.000511919	5.8434	0.615681	3.69443e-30	5.22771
0.849121	1.948	10	0	1	0.333333	1.13647e-06	-0.000408942	5.84356	0.615681	3.68191e-30	5.22788
0.849148	1.949	10	0	1	0.333333	9.08016e-07	-0.000307194	5.84372	0.615681	3.6697e-30	5.22804
0.849174	1.95	10	0	1	0.333333	-5.99938e-07	-0.000206612	5.84389	0.615681	3.6578e-30	5.22821
0.8492	1.951	10	0	1	0.333333	-4.34604e-07	-0.00010724	5.84405	0.615681	3.64619e-30	5.22837
0.849226	1.952	10	0	1	0.333333	-3.77915e-08	-9.07366e-06	5.84421	0.615681	3.63487e-30	5.22852
0.849251	1.953	10	0	1	0.333333	1.10456e-12	-1.71643e-11	5.84436	0.615681	3.62379e-30	5.22868
0.849277	1.954	10	0	1	0.333333	-7.58982e-12	-1.46282e-11	5.84452	0.615681	3.61287e-30	5.22884
0.849277	1.955	10	0	1	0.333333	-7.58982e-12	-1.46282e-11	5.84467	0.615835	3.61287e-30	5.22884
0.849326	1.956	10	0	1	0.333333	7.06878e-13	-4.20094e-12	5.84482	0.615681	3.59148e-30	5.22914
0.84935	1.957	10	0	1	0.333333	6.93865e-13	-7.54986e-12	5.84497	0.615681	3.58101e-30	5.22929
0.84935	1.958	10	0	1	0.333333	6.93865e-13	-7.54986e-12	5.84512	0.615829	3.58101e-30	5.22929
0.849398	1.959	10	0	1	0.333333	7.75568e-13	-3.19277e-12	5.84527	0.615681	3.56051e-30	5.22958
0.849422	1.96	10	0	1	0.333333	-1.09652e-11	-9.07759e-11	5.84541	0.615682	3.55053e-30	5.22973
0.849445	1.961	10	0	1	0.333333	-1.94111e-12	-1.534e-12	5.84555	0.615681	3.54064e-30	5.22987
0.849468	1.962	10	0	1	0.333333	-7.61679e-13	-1.07512e-11	5.84569	0.615681	3.53092e-30	5.23001
0.84949	1.963	10	0	1	0.333333	-4.67745e-13	-1.46988e-12	5.84583	0.615681	3.52137e-30	5.23015
0.849513	1.964	10	0	1	0.333333	-1.98218e-11	3.43373e-12	5.84597	0.615681	3.51195e-30	5.23029
0.849535	1.965	10	0	1	0.333333	-3.745e-13	-1.83e-14	5.84611	0.615681	3.50273e-30	5.23042
0.849556	1.966	10	0	1	0.333333	-7.56981e-12	-1.48556e-11	5.84624	0.615681	3.49363e-30	5.23056
0.849578	1.967	10	0	1	0.333333	-7.03052e-11	-7.59448e-11	5.84637	0.615681	3.48468e-30	5.23069
0.849599	1.968	10	0	1	0.333333	5.21077e-12	-1.50622e-11	5.8465	0.615681	3.47592e-30	5.23082
0.849619	1.969	10	0	1	0.333333	1.51972e-13	-4.93058e-13	5.84663	0.615681	3.46732e-30	5.23095
0.84964	1.97	10	0	1	0.333333	-6.25761e-13	9.6239e-13	5.84675	0.615681	3.45888e-30	5.23107
0.84966	1.971	10	0	1	0.333333	-1.08942e-12	-2.0208e-12	5.84687	0.615681	3.45058e-30	5.23119
0.849679	1.972	10	0	1	0.333333	1.3611e-12	1.2239e-11	5.847	0.615681	3.44244e-30	5.23131
0.849698	1.973	10	0	1	0.333333	8.46516e-13	1.43576e-11	5.84711	0.615681	3.43448e-30	5.23143
0.849717	1.974	10	0	1	0.333333	-4.37088e-13	-3.64783e-13	5.84723	0.615681	3.42666e-30	5.23155
0.849736	1.975	10	0	1	0.333333	-4.0064e-13	-5.11929e-14	5.84735	0.615681	3.41902e-30	5.23167
0.849754	1.976	10	0	1	0.333333	-3.5504e-12	-5.69992e-12	5.84746	0.615682	3.41159e-30	5.23178
0.849772	1.977	10	0	1	0.333333	-7.57031e-14	1.30688e-12	5.84757	0.615681	3.40425e-30	5.23189
0.849789	1.978	10	0	1	0.333333	4.56176e-11	-3.18871e-11	5.84768	0.615682	3.3972e-30	5.23199
0.849807	1.979	10	0	1	0.333333	-7.6138e-12	3.10922e-11	5.84778	0.615682	3.39024e-30	5.2321
0.849823	1.98	10	0	1	0.333333	-3.37448e-11	-1.23333e-11	5.84788	0.615682	3.38342e-30	5.2322
0.84984	1.981	10	0	1	0.333333	1.81256e-11	5.15837e-12	5.84798	0.615681	3.37676e-30	5.2323
0.849855	1.982	10	0	1	0.333333	6.12541e-14	3.12799e-12	5.84808	0.615681	3.37039e-30	5.2324
0.849871	1.983	10	0	1	0.333333	-1.31127e-12	-8.60903e-13	5.84818	0.615681	3.36416e-30	5.2325
0.849886	1.984	10	0	1	0.333333	-1.12423e-12	-2.21767e-12	5.84827	0.615681	3.35814e-30	5.23259
0.8499	1.985	10	0	1	0.333333	2.50953e-12	2.92517e-12	5.84836	0.615681	3.35227e-30	5.23268
0.849914	1.986	10	0	1	0.333333	1.40426e-11	2.50353e-11	5.84844	0.61568	3.3466e-30	5.23276
0.849928	1.987	10	0	1	0.333333	1.02762e-11	-6.79777e-12	5.84853	0.615682	3.34126e-30	5.23285
0.849941	1.988	10	0	1	0.333333	-6.47588e-14	-1.96545e-12	5.84861	0.615681	3.33601e-30	5.23293
0.849953	1.989	10	0	1	0.333333	-3.62005e-12	5.71264e-13	5.84868	0.615681	3.33102e-30	5.233
0.849965	1.99	10	0	1	0.333333	-1.25648e-13	1.19294e-12	5.84876	0.615681	3.32623e-30	5.23308
0.849977	1.991	10	0	1	0.333333	-1.99489e-11	-7.52063e-11	5.84883	0.615679	3.32159e-30	5.23315
0.849987	1.992	10	0	1	0.333333	9.4532e-12	-1.39129e-11	5.84889	0.615681	3.31747e-30	5.23321
0.849997	1.993	10	0	1	0.333333	2.16125e-12	2.53828e-12	5.84896	0.615681	3.31345e-30	5.23327
0.850007	1.994	10	0	1	0.333333	-1.67229e-12	1.83856e-12	5.84901	0.615681	3.30969e-30	5.23333
0.850015	1.995	10	0	1	0.333333	7.46686e-13	1.60284e-12	5.84907	0.615682	3.30633e-30	5.23338
0.850023	1.996	10	0	1	0.333333	-1.11756e-11	-1.45187e-12	5.84911	0.615681	3.30316e-30	5.23343
0.85003	1.997	10	0	1	0.333333	-4.23134e-12	1.65447e-11	5.84916	0.615681	3.30048e-30	5.23348
0.850036	1.998	10	0	1	0.333333	-1.76729e-11	6.58334e-11	5.84919	0.615683	3.29828e-30	5.23351
0.85004	1.999	10	0	1	0.333333	-7.72784e-13	-3.22398e-13	5.84922	0.615681	3.29639e-30	5.23354
[truncated: 201 more rows]
