# Supplementary material for: Nanoalignment by critical Casimir torques
Source: Nat Commun. 2024 Jun 14;15:5086. doi: 10.1038/s41467-024-49220-1 (PMC11178905; doi:10.1038/s41467-024-49220-1)
Supplement: Supplementary file 11 — Source Data [file 41467_2024_49220_MOESM11_ESM.zip › fig1/python/data/theory/results_disk_13.812160292867647.dat]

#Delta	Lambda	Gamma	rho1	rho2	width	alpha	gamma	total_potential	CC_potential	electrostatic_potential	gravity_potential
0.251818	0.001	13.8122	0	1	0.333333	2.42131e-08	0.000689848	-254.82	-305.915	49.5449	1.55039
0.251855	0.002	13.8122	0	1	0.333333	-1.07033e-07	0.000563542	-254.005	-304.866	49.3108	1.55062
0.251893	0.003	13.8122	0	1	0.333333	-1.035e-07	0.000435436	-253.192	-303.818	49.0744	1.55086
0.251931	0.004	13.8122	0	1	0.333333	-8.24596e-08	0.000309323	-252.383	-302.776	48.8416	1.55109
0.251971	0.005	13.8122	0	1	0.333333	-5.49138e-08	0.000186651	-251.577	-301.733	48.6051	1.55134
0.252013	0.006	13.8122	0	1	0.333333	-1.36555e-08	6.01332e-05	-250.773	-300.681	48.3562	1.5516
0.252054	0.007	13.8122	0	1	0.333333	4.81264e-09	2.36164e-09	-249.972	-299.64	48.1165	1.55185
0.252089	0.008	13.8122	0	1	0.333333	-1.50045e-08	-6.71018e-05	-249.173	-298.639	47.9148	1.55207
0.252128	0.009	13.8122	0	1	0.333333	-4.97782e-08	-0.00019995	-248.376	-297.622	47.6944	1.55231
0.252169	0.01	13.8122	0	1	0.333333	-8.6628e-08	-0.000331988	-247.582	-296.6	47.4661	1.55256
0.252209	0.011	13.8122	0	1	0.333333	-1.00891e-07	-0.000458476	-246.791	-295.589	47.246	1.55281
0.252251	0.012	13.8122	0	1	0.333333	-1.06103e-07	-0.000586532	-246.002	-294.578	47.0221	1.55306
0.252293	0.013	13.8122	0	1	0.333333	-1.4963e-07	-0.000712413	-245.217	-293.572	46.8012	1.55332
0.252335	0.014	13.8122	0	1	0.333333	-1.59998e-07	-0.000839936	-244.435	-292.569	46.5813	1.55358
0.252377	0.015	13.8122	0	1	0.333333	-1.76898e-07	-0.000967438	-243.655	-291.573	46.3643	1.55384
0.25242	0.016	13.8122	0	1	0.333333	-1.65367e-07	-0.0010944	-242.878	-290.58	46.1479	1.5541
0.252464	0.017	13.8122	0	1	0.333333	-1.69423e-07	-0.00122196	-242.104	-289.588	45.9299	1.55437
0.252507	0.018	13.8122	0	1	0.333333	-1.98112e-07	-0.00134863	-241.333	-288.607	45.7197	1.55464
0.252551	0.019	13.8122	0	1	0.333333	-2.07546e-07	-0.00147614	-240.564	-287.626	45.5068	1.55491
0.252596	0.02	13.8122	0	1	0.333333	-1.94092e-07	-0.00160307	-239.798	-286.65	45.296	1.55519
0.252641	0.021	13.8122	0	1	0.333333	-2.08734e-07	-0.00173078	-239.036	-285.677	45.0858	1.55546
0.252687	0.022	13.8122	0	1	0.333333	5.65173e-10	-0.00185733	-238.275	-284.707	44.876	1.55574
0.252732	0.023	13.8122	0	1	0.333333	-2.3015e-07	-0.00198529	-237.518	-283.746	44.672	1.55602
0.252779	0.024	13.8122	0	1	0.333333	-2.28952e-07	-0.00211286	-236.763	-282.784	44.4649	1.55631
0.252825	0.025	13.8122	0	1	0.333333	-4.65684e-07	-0.00223976	-236.011	-281.828	44.2605	1.5566
0.252872	0.026	13.8122	0	1	0.333333	-2.40716e-07	-0.00236677	-235.262	-280.878	44.0588	1.55688
0.25292	0.027	13.8122	0	1	0.333333	-2.42343e-07	-0.00249429	-234.515	-279.928	43.8558	1.55718
0.252968	0.028	13.8122	0	1	0.333333	-2.52325e-07	-0.002622	-233.771	-278.984	43.6549	1.55747
0.253015	0.029	13.8122	0	1	0.333333	2.84112e-07	-0.00274944	-233.03	-278.046	43.4585	1.55777
0.253064	0.03	13.8122	0	1	0.333333	-2.7499e-07	-0.00287695	-232.292	-277.109	43.2588	1.55807
0.253113	0.031	13.8122	0	1	0.333333	-2.50151e-07	-0.003005	-231.556	-276.177	43.0631	1.55837
0.253163	0.032	13.8122	0	1	0.333333	-2.44757e-07	-0.00313279	-230.823	-275.248	42.8666	1.55868
0.253213	0.033	13.8122	0	1	0.333333	-4.82166e-07	-0.00326076	-230.092	-274.323	42.6725	1.55899
0.253263	0.034	13.8122	0	1	0.333333	-3.64262e-07	-0.00338855	-229.364	-273.404	42.481	1.55929
0.253314	0.035	13.8122	0	1	0.333333	-2.92559e-07	-0.00351612	-228.639	-272.489	42.2908	1.5596
0.253365	0.036	13.8122	0	1	0.333333	-2.97724e-07	-0.00364388	-227.916	-271.577	42.1009	1.55992
0.253416	0.037	13.8122	0	1	0.333333	-2.88225e-07	-0.00377199	-227.196	-270.667	41.9109	1.56024
0.253469	0.038	13.8122	0	1	0.333333	-3.05804e-07	-0.00390086	-226.478	-269.759	41.7198	1.56056
0.253522	0.039	13.8122	0	1	0.333333	-2.93833e-07	-0.00403018	-225.763	-268.854	41.5297	1.56089
0.253575	0.04	13.8122	0	1	0.333333	-3.03103e-07	-0.00415752	-225.051	-267.959	41.3465	1.56121
0.253627	0.041	13.8122	0	1	0.333333	-3.32898e-07	-0.00428589	-224.341	-267.067	41.1636	1.56154
0.253681	0.042	13.8122	0	1	0.333333	-2.96697e-07	-0.00441531	-223.634	-266.179	40.9826	1.56187
0.253734	0.043	13.8122	0	1	0.333333	-1.13022e-07	-0.0045437	-222.93	-265.295	40.8028	1.5622
0.253789	0.044	13.8122	0	1	0.333333	-2.25324e-07	-0.0046727	-222.227	-264.411	40.6212	1.56253
0.253845	0.045	13.8122	0	1	0.333333	-2.69118e-07	-0.00480277	-221.528	-263.531	40.4401	1.56287
0.2539	0.046	13.8122	0	1	0.333333	-3.20988e-07	-0.00493159	-220.831	-262.657	40.2628	1.56321
0.253955	0.047	13.8122	0	1	0.333333	-3.01759e-07	-0.0050608	-220.136	-261.785	40.0855	1.56356
0.254012	0.048	13.8122	0	1	0.333333	-3.11533e-07	-0.00519052	-219.444	-260.915	39.9066	1.5639
0.254068	0.049	13.8122	0	1	0.333333	-3.27668e-07	-0.00531918	-218.755	-260.054	39.7343	1.56425
0.254125	0.05	13.8122	0	1	0.333333	-2.9204e-07	-0.00544955	-218.068	-259.192	39.5598	1.5646
0.254183	0.051	13.8122	0	1	0.333333	-3.25809e-07	-0.00557911	-217.384	-258.335	39.3861	1.56496
0.254241	0.052	13.8122	0	1	0.333333	-3.21763e-07	-0.00570915	-216.702	-257.482	39.2154	1.56531
0.254299	0.053	13.8122	0	1	0.333333	-3.59927e-07	-0.00584001	-216.022	-256.633	39.045	1.56567
0.254358	0.054	13.8122	0	1	0.333333	-3.31717e-07	-0.00597018	-215.345	-255.787	38.8759	1.56603
0.254417	0.055	13.8122	0	1	0.333333	-3.21728e-07	-0.00610132	-214.67	-254.943	38.7063	1.5664
0.254476	0.056	13.8122	0	1	0.333333	-3.29356e-07	-0.00623093	-213.998	-254.106	38.5414	1.56676
0.254537	0.057	13.8122	0	1	0.333333	-3.61266e-07	-0.00636227	-213.329	-253.268	38.3726	1.56714
0.254597	0.058	13.8122	0	1	0.333333	-3.30763e-07	-0.0064933	-212.661	-252.437	38.2078	1.56751
0.254658	0.059	13.8122	0	1	0.333333	-3.50651e-07	-0.00662387	-211.996	-251.609	38.0443	1.56788
0.25472	0.06	13.8122	0	1	0.333333	-1.14524e-08	-0.00675604	-211.334	-250.783	37.8804	1.56826
0.254781	0.061	13.8122	0	1	0.333333	-8.37013e-08	-0.00688718	-210.674	-249.961	37.7183	1.56864
0.254844	0.062	13.8122	0	1	0.333333	-1.60301e-07	-0.00701969	-210.017	-249.142	37.5563	1.56903
0.254906	0.063	13.8122	0	1	0.333333	-2.37692e-07	-0.00715123	-209.361	-248.33	37.3993	1.56941
0.254969	0.064	13.8122	0	1	0.333333	-3.26749e-07	-0.00728305	-208.709	-247.518	37.2398	1.5698
0.255032	0.065	13.8122	0	1	0.333333	-3.27113e-07	-0.00741522	-208.058	-246.71	37.0815	1.57019
0.255097	0.066	13.8122	0	1	0.333333	-3.22781e-07	-0.00754785	-207.41	-245.904	36.9233	1.57058
0.255162	0.067	13.8122	0	1	0.333333	-3.22806e-07	-0.00768145	-206.765	-245.1	36.7646	1.57098
0.255227	0.068	13.8122	0	1	0.333333	-3.35485e-07	-0.00781413	-206.121	-244.303	36.6104	1.57138
0.255291	0.069	13.8122	0	1	0.333333	-3.46441e-07	-0.00794647	-205.48	-243.514	36.4615	1.57178
0.255356	0.07	13.8122	0	1	0.333333	-3.38096e-07	-0.0080798	-204.842	-242.723	36.3087	1.57218
0.255424	0.071	13.8122	0	1	0.333333	-3.68486e-07	-0.0082146	-204.206	-241.932	36.1536	1.57259
0.25549	0.072	13.8122	0	1	0.333333	-3.50526e-07	-0.00834751	-203.572	-241.148	36.0036	1.573
0.255557	0.073	13.8122	0	1	0.333333	-3.56915e-07	-0.00848175	-202.94	-240.366	35.8523	1.57342
0.255625	0.074	13.8122	0	1	0.333333	-3.69385e-07	-0.00861636	-202.311	-239.588	35.7027	1.57383
0.255692	0.075	13.8122	0	1	0.333333	-3.54316e-07	-0.00874997	-201.684	-238.817	35.5583	1.57425
0.255761	0.076	13.8122	0	1	0.333333	-3.61106e-07	-0.00888468	-201.06	-238.045	35.4104	1.57467
0.25583	0.077	13.8122	0	1	0.333333	-3.7312e-07	-0.00902034	-200.437	-237.275	35.2628	1.5751
0.255899	0.078	13.8122	0	1	0.333333	-3.30403e-07	-0.00915461	-199.817	-236.511	35.1177	1.57552
0.255969	0.079	13.8122	0	1	0.333333	-3.75199e-07	-0.00928991	-199.2	-235.749	34.973	1.57595
0.256039	0.08	13.8122	0	1	0.333333	-3.82478e-07	-0.0094262	-198.584	-234.99	34.8289	1.57639
0.256109	0.081	13.8122	0	1	0.333333	-3.78829e-07	-0.00956122	-197.971	-234.238	34.6895	1.57682
0.256181	0.082	13.8122	0	1	0.333333	-3.81226e-07	-0.00969769	-197.361	-233.485	34.5474	1.57726
0.256252	0.083	13.8122	0	1	0.333333	-3.86525e-07	-0.00983412	-196.752	-232.736	34.4058	1.5777
0.256325	0.084	13.8122	0	1	0.333333	-4.10398e-07	-0.00997055	-196.146	-231.99	34.266	1.57814
0.256397	0.085	13.8122	0	1	0.333333	-4.2142e-07	-0.0101074	-195.542	-231.247	34.1269	1.57859
0.25647	0.086	13.8122	0	1	0.333333	-3.67559e-07	-0.0102445	-194.94	-230.507	33.988	1.57904
0.256543	0.087	13.8122	0	1	0.333333	-4.13625e-07	-0.0103814	-194.34	-229.773	33.8536	1.57949
0.256617	0.088	13.8122	0	1	0.333333	-4.33304e-07	-0.010519	-193.743	-229.04	33.7167	1.57994
0.256692	0.089	13.8122	0	1	0.333333	-1.49921e-07	-0.0106572	-193.148	-228.31	33.5814	1.5804
0.256766	0.09	13.8122	0	1	0.333333	-4.49011e-07	-0.0107951	-192.555	-227.583	33.4469	1.58086
0.256842	0.091	13.8122	0	1	0.333333	-2.62243e-07	-0.010933	-191.965	-226.858	33.3124	1.58133
0.256918	0.092	13.8122	0	1	0.333333	-3.23369e-07	-0.0110726	-191.376	-226.136	33.1782	1.5818
0.256993	0.093	13.8122	0	1	0.333333	-3.85829e-07	-0.0112101	-190.79	-225.422	33.0501	1.58226
0.25707	0.094	13.8122	0	1	0.333333	-4.0552e-07	-0.0113492	-190.206	-224.707	32.9184	1.58273
0.257147	0.095	13.8122	0	1	0.333333	-4.10827e-07	-0.0114885	-189.624	-223.995	32.7873	1.58321
0.257226	0.096	13.8122	0	1	0.333333	-3.93028e-07	-0.0116291	-189.045	-223.284	32.6561	1.58369
0.257305	0.097	13.8122	0	1	0.333333	-3.48312e-07	-0.0117697	-188.467	-222.577	32.5259	1.58418
0.257382	0.098	13.8122	0	1	0.333333	-4.03451e-07	-0.0119087	-187.892	-221.876	32.3998	1.58465
0.25746	0.099	13.8122	0	1	0.333333	-4.26195e-07	-0.0120486	-187.319	-221.18	32.2758	1.58514
0.257541	0.1	13.8122	0	1	0.333333	-4.17504e-07	-0.01219	-186.748	-220.482	32.1486	1.58563
0.257621	0.101	13.8122	0	1	0.333333	-4.03399e-07	-0.0123313	-186.179	-219.789	32.0236	1.58612
0.257701	0.102	13.8122	0	1	0.333333	-5.58893e-07	-0.0124724	-185.613	-219.098	31.8992	1.58662
0.257783	0.103	13.8122	0	1	0.333333	-5.54862e-07	-0.0126148	-185.048	-218.409	31.7741	1.58712
0.257862	0.104	13.8122	0	1	0.333333	-5.48022e-07	-0.0127547	-184.486	-217.728	31.6545	1.58761
0.257945	0.105	13.8122	0	1	0.333333	-5.42213e-07	-0.0128975	-183.926	-217.045	31.5316	1.58812
0.258027	0.106	13.8122	0	1	0.333333	-4.35934e-07	-0.0130401	-183.368	-216.366	31.4096	1.58863
0.25811	0.107	13.8122	0	1	0.333333	-3.86634e-07	-0.0131828	-182.812	-215.69	31.2888	1.58914
0.258194	0.108	13.8122	0	1	0.333333	-4.28008e-07	-0.0133255	-182.258	-215.016	31.1687	1.58965
0.258277	0.109	13.8122	0	1	0.333333	-4.3075e-07	-0.0134687	-181.706	-214.349	31.0523	1.59016
0.258361	0.11	13.8122	0	1	0.333333	-4.66939e-07	-0.0136121	-181.157	-213.681	30.9335	1.59068
0.258446	0.111	13.8122	0	1	0.333333	-4.68374e-07	-0.0137566	-180.609	-213.016	30.8153	1.5912
0.258531	0.112	13.8122	0	1	0.333333	-3.96204e-07	-0.0139001	-180.064	-212.354	30.6986	1.59173
0.258617	0.113	13.8122	0	1	0.333333	-4.59972e-07	-0.0140446	-179.52	-211.695	30.5822	1.59226
0.258702	0.114	13.8122	0	1	0.333333	-4.21006e-07	-0.0141885	-178.979	-211.041	30.4691	1.59278
0.25879	0.115	13.8122	0	1	0.333333	-4.17231e-07	-0.0143338	-178.44	-210.387	30.3533	1.59332
0.258877	0.116	13.8122	0	1	0.333333	-4.05826e-07	-0.0144794	-177.903	-209.736	30.239	1.59386
0.258965	0.117	13.8122	0	1	0.333333	-4.90357e-07	-0.0146249	-177.368	-209.088	30.1257	1.5944
0.259053	0.118	13.8122	0	1	0.333333	-4.8272e-07	-0.0147709	-176.835	-208.443	30.0126	1.59494
0.25914	0.119	13.8122	0	1	0.333333	-4.78968e-07	-0.014916	-176.304	-207.804	29.9041	1.59548
0.259229	0.12	13.8122	0	1	0.333333	-4.83693e-07	-0.0150624	-175.775	-207.164	29.7929	1.59603
0.259319	0.121	13.8122	0	1	0.333333	-5.10145e-07	-0.0152097	-175.248	-206.527	29.6823	1.59658
0.25941	0.122	13.8122	0	1	0.333333	-4.67658e-07	-0.0153569	-174.724	-205.892	29.5713	1.59714
0.259501	0.123	13.8122	0	1	0.333333	-5.16116e-07	-0.0155055	-174.201	-205.259	29.4609	1.5977
0.25959	0.124	13.8122	0	1	0.333333	-4.75591e-07	-0.0156511	-173.68	-204.636	29.3574	1.59825
0.259681	0.125	13.8122	0	1	0.333333	-4.70638e-07	-0.0157986	-173.161	-204.011	29.251	1.59881
0.259774	0.126	13.8122	0	1	0.333333	-5.09116e-07	-0.0159475	-172.645	-203.386	29.1422	1.59938
0.259867	0.127	13.8122	0	1	0.333333	-5.01644e-08	-0.016097	-172.13	-202.764	29.0346	1.59995
0.25996	0.128	13.8122	0	1	0.333333	-8.34166e-08	-0.0162449	-171.617	-202.147	28.9296	1.60052
0.260052	0.129	13.8122	0	1	0.333333	-4.34996e-07	-0.0163934	-171.106	-201.535	28.8275	1.60109
0.260146	0.13	13.8122	0	1	0.333333	-1.59957e-07	-0.0165436	-170.598	-200.922	28.7226	1.60167
0.260241	0.131	13.8122	0	1	0.333333	-5.59963e-07	-0.0166929	-170.091	-200.313	28.6193	1.60225
0.260336	0.132	13.8122	0	1	0.333333	-4.85398e-07	-0.0168432	-169.586	-199.705	28.516	1.60284
0.260431	0.133	13.8122	0	1	0.333333	4.24977e-07	-0.0169938	-169.083	-199.1	28.4134	1.60343
0.260526	0.134	13.8122	0	1	0.333333	-5.34731e-07	-0.0171434	-168.583	-198.501	28.3143	1.60401
0.260622	0.135	13.8122	0	1	0.333333	-5.36978e-07	-0.0172943	-168.084	-197.902	28.2134	1.6046
0.260719	0.136	13.8122	0	1	0.333333	-4.11741e-07	-0.0174459	-167.587	-197.305	28.1135	1.6052
0.260817	0.137	13.8122	0	1	0.333333	-4.53311e-07	-0.0175975	-167.092	-196.711	28.0134	1.6058
0.260915	0.138	13.8122	0	1	0.333333	-5.04859e-07	-0.0177506	-166.599	-196.118	27.9133	1.60641
0.261012	0.139	13.8122	0	1	0.333333	4.05854e-07	-0.0179006	-166.108	-195.532	27.8179	1.607
0.261111	0.14	13.8122	0	1	0.333333	-5.39348e-07	-0.0180535	-165.618	-194.946	27.7198	1.60761
0.26121	0.141	13.8122	0	1	0.333333	-3.91527e-07	-0.018206	-165.131	-194.362	27.6224	1.60822
0.26131	0.142	13.8122	0	1	0.333333	-3.90387e-07	-0.0183596	-164.646	-193.781	27.5259	1.60883
0.261408	0.143	13.8122	0	1	0.333333	-3.93994e-07	-0.0185116	-164.162	-193.204	27.4326	1.60944
0.261509	0.144	13.8122	0	1	0.333333	-3.8996e-07	-0.0186653	-163.681	-192.628	27.3367	1.61006
0.261611	0.145	13.8122	0	1	0.333333	-3.85796e-07	-0.0188197	-163.201	-192.053	27.2414	1.61069
0.261712	0.146	13.8122	0	1	0.333333	-5.28171e-07	-0.0189735	-162.723	-191.482	27.1474	1.61131
0.261815	0.147	13.8122	0	1	0.333333	-3.79051e-07	-0.0191289	-162.247	-190.913	27.0532	1.61194
0.261915	0.148	13.8122	0	1	0.333333	-4.95186e-07	-0.0192818	-161.773	-190.35	26.9635	1.61256
0.262018	0.149	13.8122	0	1	0.333333	3.78779e-07	-0.0194373	-161.301	-189.785	26.8706	1.6132
0.262122	0.15	13.8122	0	1	0.333333	-5.22842e-07	-0.0195931	-160.831	-189.223	26.7777	1.61384
0.262227	0.151	13.8122	0	1	0.333333	-5.66036e-07	-0.0197498	-160.363	-188.662	26.6853	1.61448
0.262329	0.152	13.8122	0	1	0.333333	-5.65867e-07	-0.0199032	-159.896	-188.111	26.5994	1.61511
0.262434	0.153	13.8122	0	1	0.333333	-5.18558e-07	-0.0200595	-159.431	-187.557	26.5094	1.61575
0.26254	0.154	13.8122	0	1	0.333333	3.66078e-07	-0.0202176	-158.969	-187.002	26.4175	1.61641
0.262646	0.155	13.8122	0	1	0.333333	-5.23653e-07	-0.0203738	-158.508	-186.454	26.3289	1.61706
0.26275	0.156	13.8122	0	1	0.333333	3.61521e-07	-0.0205295	-158.048	-185.909	26.2431	1.6177
0.262858	0.157	13.8122	0	1	0.333333	3.59246e-07	-0.0206873	-157.591	-185.364	26.1545	1.61836
0.262965	0.158	13.8122	0	1	0.333333	-5.65501e-07	-0.0208454	-157.135	-184.822	26.0674	1.61903
0.263073	0.159	13.8122	0	1	0.333333	3.53979e-07	-0.0210035	-156.682	-184.282	25.9803	1.61969
0.263181	0.16	13.8122	0	1	0.333333	-3.49894e-07	-0.0211624	-156.23	-183.743	25.8932	1.62036
0.263288	0.161	13.8122	0	1	0.333333	-3.48517e-07	-0.0213188	-155.78	-183.211	25.8102	1.62101
0.263397	0.162	13.8122	0	1	0.333333	-3.46639e-07	-0.0214784	-155.331	-182.678	25.7247	1.62169
0.263506	0.163	13.8122	0	1	0.333333	-3.45188e-07	-0.0216371	-154.885	-182.147	25.6405	1.62236
0.263617	0.164	13.8122	0	1	0.333333	-3.41109e-07	-0.0217972	-154.44	-181.618	25.5554	1.62304
0.263726	0.165	13.8122	0	1	0.333333	-3.38848e-07	-0.0219556	-153.997	-181.095	25.4742	1.62371
0.263837	0.166	13.8122	0	1	0.333333	-3.38829e-07	-0.0221156	-153.556	-180.57	25.3903	1.62439
0.263948	0.167	13.8122	0	1	0.333333	-3.36076e-07	-0.0222759	-153.116	-180.048	25.3072	1.62508
0.26406	0.168	13.8122	0	1	0.333333	-3.33195e-07	-0.0224368	-152.678	-179.529	25.2249	1.62577
0.26417	0.169	13.8122	0	1	0.333333	-5.41785e-07	-0.0225954	-152.242	-179.015	25.146	1.62645
0.264284	0.17	13.8122	0	1	0.333333	-5.2826e-07	-0.0227575	-151.808	-178.499	25.0638	1.62715
0.264397	0.171	13.8122	0	1	0.333333	-3.20947e-07	-0.0229184	-151.375	-177.986	24.9831	1.62784
0.26451	0.172	13.8122	0	1	0.333333	-3.26434e-07	-0.0230802	-150.945	-177.476	24.9033	1.62854
0.264623	0.173	13.8122	0	1	0.333333	-3.24879e-07	-0.0232407	-150.516	-176.971	24.8258	1.62923
0.264737	0.174	13.8122	0	1	0.333333	-3.23019e-07	-0.0234031	-150.088	-176.464	24.7462	1.62994
0.264852	0.175	13.8122	0	1	0.333333	-3.21546e-07	-0.0235654	-149.663	-175.961	24.6673	1.63064
0.264968	0.176	13.8122	0	1	0.333333	-5.8655e-07	-0.0237294	-149.239	-175.458	24.5878	1.63136
0.265081	0.177	13.8122	0	1	0.333333	-5.56222e-07	-0.0238895	-148.816	-174.962	24.5137	1.63206
0.265197	0.178	13.8122	0	1	0.333333	-5.98104e-07	-0.0240524	-148.396	-174.465	24.4367	1.63277
0.265315	0.179	13.8122	0	1	0.333333	-5.99106e-07	-0.0242169	-147.977	-173.969	24.3585	1.63349
0.265432	0.18	13.8122	0	1	0.333333	-5.98792e-07	-0.0243813	-147.56	-173.475	24.2809	1.63422
0.265547	0.181	13.8122	0	1	0.333333	3.13553e-07	-0.0245421	-147.144	-172.988	24.2085	1.63492
0.265665	0.182	13.8122	0	1	0.333333	-5.93499e-07	-0.0247069	-146.73	-172.499	24.1328	1.63565
0.265784	0.183	13.8122	0	1	0.333333	-5.37301e-07	-0.024872	-146.318	-172.012	24.0576	1.63638
0.265902	0.184	13.8122	0	1	0.333333	-5.88765e-07	-0.0250366	-145.907	-171.528	23.9835	1.63711
0.26602	0.185	13.8122	0	1	0.333333	-3.38365e-07	-0.0252007	-145.499	-171.048	23.9115	1.63783
0.26614	0.186	13.8122	0	1	0.333333	-5.4945e-07	-0.0253657	-145.091	-170.566	23.8365	1.63857
0.26626	0.187	13.8122	0	1	0.333333	-5.98359e-07	-0.0255319	-144.686	-170.088	23.7626	1.63931
0.26638	0.188	13.8122	0	1	0.333333	6.00051e-07	-0.0256977	-144.282	-169.611	23.6897	1.64005
0.266499	0.189	13.8122	0	1	0.333333	2.98921e-07	-0.0258618	-143.879	-169.14	23.62	1.64079
0.26662	0.19	13.8122	0	1	0.333333	2.96775e-07	-0.0260277	-143.478	-168.667	23.5473	1.64153
0.266742	0.191	13.8122	0	1	0.333333	-5.98544e-07	-0.0261938	-143.079	-168.197	23.476	1.64228
0.266864	0.192	13.8122	0	1	0.333333	2.94217e-07	-0.0263614	-142.682	-167.729	23.404	1.64303
0.266985	0.193	13.8122	0	1	0.333333	-5.85692e-07	-0.0265264	-142.286	-167.265	23.3354	1.64378
0.267107	0.194	13.8122	0	1	0.333333	2.92206e-07	-0.0266934	-141.891	-166.801	23.2653	1.64453
0.267231	0.195	13.8122	0	1	0.333333	2.89566e-07	-0.0268616	-141.498	-166.338	23.1944	1.64529
0.267355	0.196	13.8122	0	1	0.333333	2.87848e-07	-0.0270285	-141.107	-165.878	23.1244	1.64605
0.267477	0.197	13.8122	0	1	0.333333	-5.9901e-07	-0.0271948	-140.717	-165.421	23.0573	1.64681
0.267602	0.198	13.8122	0	1	0.333333	2.88085e-07	-0.0273631	-140.329	-164.965	22.9881	1.64757
0.267727	0.199	13.8122	0	1	0.333333	-5.8173e-07	-0.0275318	-139.943	-164.51	22.9193	1.64834
0.267852	0.2	13.8122	0	1	0.333333	-5.98044e-07	-0.027701	-139.558	-164.058	22.8509	1.64912
0.267975	0.201	13.8122	0	1	0.333333	-5.73094e-07	-0.027867	-139.174	-163.61	22.7865	1.64987
0.268101	0.202	13.8122	0	1	0.333333	-5.96693e-07	-0.0280358	-138.792	-163.162	22.7195	1.65065
0.268229	0.203	13.8122	0	1	0.333333	-3.82277e-07	-0.0282065	-138.412	-162.714	22.6508	1.65143
0.268356	0.204	13.8122	0	1	0.333333	-4.11854e-07	-0.0283762	-138.033	-162.269	22.5839	1.65222
0.268479	0.205	13.8122	0	1	0.333333	2.75873e-07	-0.0285417	-137.655	-161.83	22.5217	1.65297
0.268608	0.206	13.8122	0	1	0.333333	-4.74746e-07	-0.0287134	-137.279	-161.388	22.4545	1.65377
0.268735	0.207	13.8122	0	1	0.333333	-5.06082e-07	-0.0288828	-136.905	-160.949	22.3889	1.65455
0.268864	0.208	13.8122	0	1	0.333333	-2.7037e-07	-0.0290537	-136.532	-160.511	22.3237	1.65535
0.26899	0.209	13.8122	0	1	0.333333	-2.65394e-07	-0.0292215	-136.161	-160.078	22.2616	1.65612
0.26912	0.21	13.8122	0	1	0.333333	-2.69092e-07	-0.0293929	-135.791	-159.644	22.1965	1.65692
0.269248	0.211	13.8122	0	1	0.333333	-2.66593e-07	-0.0295633	-135.422	-159.213	22.1332	1.65771
0.269377	0.212	13.8122	0	1	0.333333	-2.66084e-07	-0.0297333	-135.055	-158.785	22.0711	1.6585
0.269506	0.213	13.8122	0	1	0.333333	-2.65163e-07	-0.0299037	-134.69	-158.357	22.0081	1.6593
0.269637	0.214	13.8122	0	1	0.333333	-2.63878e-07	-0.0300762	-134.326	-157.93	21.9445	1.66011
0.269768	0.215	13.8122	0	1	0.333333	-2.63357e-07	-0.0302474	-133.963	-157.505	21.8813	1.66091
0.269897	0.216	13.8122	0	1	0.333333	-2.62237e-07	-0.0304168	-133.602	-157.085	21.8211	1.6617
0.27003	0.217	13.8122	0	1	0.333333	-2.60846e-07	-0.0305903	-133.242	-156.663	21.758	1.66252
0.27016	0.218	13.8122	0	1	0.333333	-2.59755e-07	-0.0307607	-132.884	-156.245	21.6978	1.66332
0.270293	0.219	13.8122	0	1	0.333333	-2.49426e-07	-0.0309341	-132.527	-155.827	21.6354	1.66414
0.270424	0.22	13.8122	0	1	0.333333	-2.55844e-07	-0.0311054	-132.172	-155.413	21.576	1.66495
0.270556	0.221	13.8122	0	1	0.333333	-2.55679e-07	-0.031277	-131.818	-154.999	21.5156	1.66576
0.27069	0.222	13.8122	0	1	0.333333	-2.5545e-07	-0.0314509	-131.465	-154.586	21.4548	1.66659
0.270822	0.223	13.8122	0	1	0.333333	-2.51342e-07	-0.0316228	-131.114	-154.177	21.3956	1.6674
0.270955	0.224	13.8122	0	1	0.333333	-2.51603e-07	-0.0317953	-130.764	-153.77	21.3374	1.66822
0.271089	0.225	13.8122	0	1	0.333333	-2.52265e-07	-0.0319685	-130.415	-153.362	21.2777	1.66904
0.271224	0.226	13.8122	0	1	0.333333	-2.45399e-07	-0.032143	-130.068	-152.956	21.2181	1.66988
0.271356	0.227	13.8122	0	1	0.333333	-2.49894e-07	-0.0323135	-129.723	-152.556	21.1623	1.67069
0.271491	0.228	13.8122	0	1	0.333333	-2.4753e-07	-0.032488	-129.378	-152.154	21.1039	1.67152
0.271627	0.229	13.8122	0	1	0.333333	-2.47662e-07	-0.0326626	-129.035	-151.753	21.0449	1.67236
0.271764	0.23	13.8122	0	1	0.333333	-2.46654e-07	-0.0328385	-128.694	-151.353	20.986	1.6732
0.271896	0.231	13.8122	0	1	0.333333	-2.45544e-07	-0.0330083	-128.353	-150.96	20.9327	1.67401
0.272034	0.232	13.8122	0	1	0.333333	-2.44973e-07	-0.033185	-128.014	-150.563	20.874	1.67486
0.272171	0.233	13.8122	0	1	0.333333	-2.43823e-07	-0.0333601	-127.677	-150.169	20.816	1.67571
0.272306	0.234	13.8122	0	1	0.333333	-2.42597e-07	-0.0335323	-127.341	-149.779	20.7616	1.67653
0.272443	0.235	13.8122	0	1	0.333333	-2.42408e-07	-0.0337071	-127.006	-149.389	20.7057	1.67738
0.27258	0.236	13.8122	0	1	0.333333	-2.41625e-07	-0.0338826	-126.672	-149	20.6498	1.67823
0.272719	0.237	13.8122	0	1	0.333333	-2.40683e-07	-0.0340586	-126.34	-148.612	20.5932	1.67908
0.272856	0.238	13.8122	0	1	0.333333	-2.37885e-07	-0.0342327	-126.009	-148.227	20.5388	1.67992
0.272994	0.239	13.8122	0	1	0.333333	-2.38558e-07	-0.0344079	-125.679	-147.844	20.4841	1.68077
0.273133	0.24	13.8122	0	1	0.333333	-2.37499e-07	-0.034584	-125.351	-147.461	20.4291	1.68163
0.273272	0.241	13.8122	0	1	0.333333	-2.36986e-07	-0.0347609	-125.023	-147.08	20.3742	1.68249
0.273408	0.242	13.8122	0	1	0.333333	-2.34162e-07	-0.0349333	-124.698	-146.703	20.3225	1.68332
0.27355	0.243	13.8122	0	1	0.333333	-2.34662e-07	-0.0351116	-124.373	-146.325	20.2675	1.68419
0.27369	0.244	13.8122	0	1	0.333333	-2.34435e-07	-0.0352878	-124.05	-145.948	20.2133	1.68506
0.273828	0.245	13.8122	0	1	0.333333	-2.33305e-07	-0.0354621	-123.728	-145.575	20.1612	1.68591
0.273968	0.246	13.8122	0	1	0.333333	-2.32785e-07	-0.0356382	-123.407	-145.202	20.1085	1.68677
0.274111	0.247	13.8122	0	1	0.333333	-2.31929e-07	-0.0358176	-123.087	-144.829	20.0539	1.68765
0.274251	0.248	13.8122	0	1	0.333333	-2.30944e-07	-0.0359934	-122.769	-144.459	20.0017	1.68851
0.274391	0.249	13.8122	0	1	0.333333	-2.30213e-07	-0.0361689	-122.452	-144.092	19.9507	1.68937
0.274533	0.25	13.8122	0	1	0.333333	-2.29333e-07	-0.0363471	-122.136	-143.725	19.8982	1.69025
0.274674	0.251	13.8122	0	1	0.333333	-2.28398e-07	-0.0365238	-121.822	-143.359	19.8467	1.69112
0.274815	0.252	13.8122	0	1	0.333333	-2.2734e-07	-0.0367004	-121.508	-142.996	19.7961	1.69199
0.274957	0.253	13.8122	0	1	0.333333	-2.26846e-07	-0.0368767	-121.196	-142.634	19.7446	1.69286
0.2751	0.254	13.8122	0	1	0.333333	-2.20629e-07	-0.0370551	-120.885	-142.272	19.6929	1.69374
0.275245	0.255	13.8122	0	1	0.333333	-2.25316e-07	-0.0372347	-120.575	-141.911	19.6412	1.69463
0.275384	0.256	13.8122	0	1	0.333333	-2.23456e-07	-0.0374083	-120.267	-141.556	19.5934	1.69549
0.275529	0.257	13.8122	0	1	0.333333	-2.23901e-07	-0.0375878	-119.96	-141.198	19.5422	1.69638
0.275673	0.258	13.8122	0	1	0.333333	-2.22539e-07	-0.0377668	-119.653	-140.842	19.4913	1.69727
0.275818	0.259	13.8122	0	1	0.333333	-2.22521e-07	-0.0379459	-119.348	-140.487	19.4407	1.69816
0.275958	0.26	13.8122	0	1	0.333333	-2.21419e-07	-0.0381205	-119.045	-140.137	19.3938	1.69902
0.276105	0.261	13.8122	0	1	0.333333	-2.20205e-07	-0.0383015	-118.742	-139.785	19.3434	1.69993
0.27625	0.262	13.8122	0	1	0.333333	-2.20293e-07	-0.03848	-118.441	-139.435	19.2935	1.70082
0.276392	0.263	13.8122	0	1	0.333333	-2.18986e-07	-0.038656	-118.14	-139.088	19.2464	1.70169
0.276538	0.264	13.8122	0	1	0.333333	-2.18085e-07	-0.0388356	-117.841	-138.741	19.1974	1.70259
0.276684	0.265	13.8122	0	1	0.333333	-2.14275e-07	-0.0390148	-117.543	-138.395	19.1486	1.70349
0.276831	0.266	13.8122	0	1	0.333333	-2.17382e-07	-0.0391963	-117.246	-138.05	19.0995	1.7044
0.276974	0.267	13.8122	0	1	0.333333	-2.16838e-07	-0.0393717	-116.95	-137.709	19.0534	1.70528
0.277122	0.268	13.8122	0	1	0.333333	-2.14775e-07	-0.0395529	-116.656	-137.367	19.0048	1.70619
0.277268	0.269	13.8122	0	1	0.333333	-5.98784e-07	-0.0397324	-116.362	-137.026	18.9566	1.70709
0.277413	0.27	13.8122	0	1	0.333333	-5.9735e-07	-0.03991	-116.07	-136.689	18.9107	1.70798
0.277561	0.271	13.8122	0	1	0.333333	-5.9942e-07	-0.0400913	-115.779	-136.35	18.8625	1.70889
0.277708	0.272	13.8122	0	1	0.333333	-5.99044e-07	-0.04027	-115.489	-136.015	18.8162	1.70979
0.277857	0.273	13.8122	0	1	0.333333	-5.99581e-07	-0.0404522	-115.2	-135.679	18.7683	1.71071
0.278003	0.274	13.8122	0	1	0.333333	-5.99227e-07	-0.0406301	-114.912	-135.346	18.723	1.71161
0.27815	0.275	13.8122	0	1	0.333333	-5.98602e-07	-0.0408099	-114.625	-135.014	18.6764	1.71252
0.2783	0.276	13.8122	0	1	0.333333	-2.10276e-07	-0.0409917	-114.339	-134.682	18.6293	1.71344
0.278445	0.277	13.8122	0	1	0.333333	-2.09456e-07	-0.0411687	-114.054	-134.354	18.5852	1.71433
0.278594	0.278	13.8122	0	1	0.333333	-2.09069e-07	-0.0413499	-113.771	-134.026	18.5398	1.71525
0.278745	0.279	13.8122	0	1	0.333333	-2.08851e-07	-0.0415322	-113.488	-133.698	18.4933	1.71618
0.278895	0.28	13.8122	0	1	0.333333	-2.08052e-07	-0.0417142	-113.207	-133.371	18.4473	1.7171
0.279041	0.281	13.8122	0	1	0.333333	-2.06943e-07	-0.0418911	-112.926	-133.049	18.4044	1.718
0.279192	0.282	13.8122	0	1	0.333333	-2.06288e-07	-0.0420744	-112.647	-132.724	18.3583	1.71893
0.279343	0.283	13.8122	0	1	0.333333	-2.06563e-07	-0.0422564	-112.369	-132.401	18.3128	1.71986
0.27949	0.284	13.8122	0	1	0.333333	-2.05646e-07	-0.0424342	-112.091	-132.083	18.2705	1.72076
0.27964	0.285	13.8122	0	1	0.333333	-2.05359e-07	-0.0426162	-111.815	-131.763	18.226	1.72169
0.279792	0.286	13.8122	0	1	0.333333	-2.04846e-07	-0.0427985	-111.54	-131.444	18.1811	1.72263
0.279943	0.287	13.8122	0	1	0.333333	-2.03103e-07	-0.0429804	-111.266	-131.126	18.137	1.72356
0.280092	0.288	13.8122	0	1	0.333333	-2.01433e-07	-0.0431602	-110.993	-130.811	18.0936	1.72448
0.280244	0.289	13.8122	0	1	0.333333	-2.03015e-07	-0.0433427	-110.721	-130.496	18.0501	1.72541
0.280396	0.29	13.8122	0	1	0.333333	-2.02357e-07	-0.0435252	-110.449	-130.182	18.0058	1.72635
0.280545	0.291	13.8122	0	1	0.333333	-2.01798e-07	-0.0437037	-110.179	-129.871	17.9642	1.72726
0.280698	0.292	13.8122	0	1	0.333333	-2.01146e-07	-0.0438874	-109.91	-129.559	17.9203	1.7282
0.280851	0.293	13.8122	0	1	0.333333	-2.00033e-07	-0.0440701	-109.642	-129.248	17.8771	1.72914
0.281004	0.294	13.8122	0	1	0.333333	-1.99744e-07	-0.0442537	-109.375	-128.939	17.8338	1.73009
0.281154	0.295	13.8122	0	1	0.333333	-1.99364e-07	-0.044433	-109.109	-128.633	17.7926	1.73101
0.281307	0.296	13.8122	0	1	0.333333	-1.98101e-07	-0.0446156	-108.844	-128.326	17.75	1.73195
0.281461	0.297	13.8122	0	1	0.333333	-1.98331e-07	-0.0448	-108.58	-128.02	17.7075	1.7329
0.281611	0.298	13.8122	0	1	0.333333	-1.98224e-07	-0.0449794	-108.317	-127.718	17.6672	1.73383
0.281766	0.299	13.8122	0	1	0.333333	-1.9728e-07	-0.0451634	-108.054	-127.414	17.6245	1.73478
0.28192	0.3	13.8122	0	1	0.333333	-5.99905e-07	-0.0453475	-107.793	-127.111	17.5823	1.73573
0.282075	0.301	13.8122	0	1	0.333333	-5.98487e-07	-0.0455312	-107.533	-126.81	17.5406	1.73668
0.282225	0.302	13.8122	0	1	0.333333	-5.99976e-07	-0.0457109	-107.274	-126.512	17.5008	1.73761
0.28238	0.303	13.8122	0	1	0.333333	-5.99803e-07	-0.0458948	-107.015	-126.213	17.4593	1.73856
0.282536	0.304	13.8122	0	1	0.333333	-5.99889e-07	-0.046079	-106.758	-125.915	17.4175	1.73952
0.282687	0.305	13.8122	0	1	0.333333	1.94991e-07	-0.0462588	-106.501	-125.62	17.3786	1.74045
0.282843	0.306	13.8122	0	1	0.333333	-5.99598e-07	-0.0464444	-106.246	-125.325	17.3374	1.74141
0.282998	0.307	13.8122	0	1	0.333333	1.94814e-07	-0.0466268	-105.991	-125.03	17.2966	1.74236
0.283154	0.308	13.8122	0	1	0.333333	1.96345e-07	-0.0468124	-105.737	-124.737	17.2559	1.74333
0.283306	0.309	13.8122	0	1	0.333333	-5.97399e-07	-0.0469921	-105.485	-124.447	17.2178	1.74426
0.283462	0.31	13.8122	0	1	0.333333	-5.9912e-07	-0.0471765	-105.233	-124.155	17.1771	1.74522
0.283621	0.311	13.8122	0	1	0.333333	-5.92678e-07	-0.0473631	-104.982	-123.864	17.1359	1.7462
0.283771	0.312	13.8122	0	1	0.333333	-5.99534e-07	-0.0475416	-104.732	-123.578	17.0989	1.74713
0.283927	0.313	13.8122	0	1	0.333333	-5.9973e-07	-0.0477257	-104.483	-123.29	17.0592	1.74809
0.284086	0.314	13.8122	0	1	0.333333	-5.97838e-07	-0.0479124	-104.234	-123.002	17.0185	1.74907
0.284243	0.315	13.8122	0	1	0.333333	-5.99918e-07	-0.0480967	-103.987	-122.716	16.9787	1.75003
0.284396	0.316	13.8122	0	1	0.333333	1.90911e-07	-0.0482778	-103.741	-122.433	16.9412	1.75098
0.284553	0.317	13.8122	0	1	0.333333	6.00436e-07	-0.0484624	-103.495	-122.149	16.9023	1.75194
0.28471	0.318	13.8122	0	1	0.333333	-5.99886e-07	-0.0486465	-103.25	-121.866	16.8631	1.75291
0.284865	0.319	13.8122	0	1	0.333333	-5.98845e-07	-0.0488275	-103.007	-121.586	16.8252	1.75386
0.285024	0.32	13.8122	0	1	0.333333	-5.9953e-07	-0.049014	-102.764	-121.304	16.7859	1.75484
0.285181	0.321	13.8122	0	1	0.333333	-5.99308e-07	-0.0491989	-102.522	-121.025	16.7475	1.75581
0.285339	0.322	13.8122	0	1	0.333333	-5.99728e-07	-0.0493837	-102.28	-120.747	16.7095	1.75678
0.285494	0.323	13.8122	0	1	0.333333	-5.96585e-07	-0.0495652	-102.04	-120.47	16.6727	1.75773
0.285652	0.324	13.8122	0	1	0.333333	-5.99434e-07	-0.0497503	-101.8	-120.194	16.6345	1.75871
0.285812	0.325	13.8122	0	1	0.333333	-5.99822e-07	-0.0499362	-101.562	-119.918	16.5962	1.75969
0.285966	0.326	13.8122	0	1	0.333333	-5.99885e-07	-0.0501166	-101.324	-119.645	16.5605	1.76064
0.286126	0.327	13.8122	0	1	0.333333	-5.99967e-07	-0.0503038	-101.087	-119.371	16.5219	1.76163
0.286285	0.328	13.8122	0	1	0.333333	-5.99112e-07	-0.0504891	-100.851	-119.098	16.4849	1.7626
0.286443	0.329	13.8122	0	1	0.333333	-5.98798e-07	-0.0506734	-100.616	-118.826	16.4473	1.76358
0.2866	0.33	13.8122	0	1	0.333333	-5.96092e-07	-0.0508566	-100.381	-118.557	16.4114	1.76454
0.286759	0.331	13.8122	0	1	0.333333	-5.99545e-07	-0.0510412	-100.147	-118.287	16.3741	1.76552
0.286919	0.332	13.8122	0	1	0.333333	-5.99408e-07	-0.0512279	-99.9146	-118.018	16.3374	1.76651
0.287074	0.333	13.8122	0	1	0.333333	-5.99046e-07	-0.0514081	-99.6826	-117.753	16.3032	1.76746
0.287234	0.334	13.8122	0	1	0.333333	-5.9997e-07	-0.0515938	-99.4513	-117.486	16.2662	1.76844
0.287395	0.335	13.8122	0	1	0.333333	-5.99198e-07	-0.051781	-99.2209	-117.219	16.229	1.76944
0.287556	0.336	13.8122	0	1	0.333333	-5.95926e-07	-0.0519675	-98.9913	-116.954	16.1923	1.77043
0.287712	0.337	13.8122	0	1	0.333333	-5.99872e-07	-0.0521496	-98.7625	-116.692	16.1579	1.77139
0.287872	0.338	13.8122	0	1	0.333333	-5.99851e-07	-0.0523345	-98.5345	-116.429	16.1219	1.77237
0.288036	0.339	13.8122	0	1	0.333333	-5.99286e-07	-0.0525241	-98.3073	-116.165	16.0844	1.77339
0.288192	0.34	13.8122	0	1	0.333333	-5.94597e-07	-0.0527048	-98.0809	-115.907	16.0513	1.77434
0.288352	0.341	13.8122	0	1	0.333333	-5.99219e-07	-0.0528901	-97.8552	-115.646	16.0159	1.77533
0.288513	0.342	13.8122	0	1	0.333333	6.00117e-07	-0.0530767	-97.6304	-115.387	15.98	1.77632
0.288674	0.343	13.8122	0	1	0.333333	-5.99487e-07	-0.0532628	-97.4063	-115.128	15.9448	1.77731
0.288833	0.344	13.8122	0	1	0.333333	-5.99343e-07	-0.0534458	-97.1829	-114.872	15.9104	1.77829
0.288996	0.345	13.8122	0	1	0.333333	-5.99801e-07	-0.0536343	-96.9604	-114.614	15.8746	1.77929
0.289155	0.346	13.8122	0	1	0.333333	-5.99066e-07	-0.0538179	-96.7386	-114.359	15.8406	1.78027
0.289316	0.347	13.8122	0	1	0.333333	-5.99112e-07	-0.0540037	-96.5176	-114.105	15.8057	1.78127
0.289475	0.348	13.8122	0	1	0.333333	-5.99606e-07	-0.054187	-96.2973	-113.851	15.7718	1.78225
0.289638	0.349	13.8122	0	1	0.333333	-5.97524e-07	-0.0543737	-96.0777	-113.598	15.7371	1.78324
0.289801	0.35	13.8122	0	1	0.333333	-5.99829e-07	-0.054562	-95.859	-113.345	15.702	1.78425
0.289959	0.351	13.8122	0	1	0.333333	-5.99635e-07	-0.0547435	-95.6409	-113.096	15.6698	1.78522
0.290122	0.352	13.8122	0	1	0.333333	-5.9933e-07	-0.054931	-95.4236	-112.844	15.6345	1.78623
0.290286	0.353	13.8122	0	1	0.333333	-5.9993e-07	-0.0551188	-95.2071	-112.594	15.6001	1.78723
0.290449	0.354	13.8122	0	1	0.333333	-5.99828e-07	-0.0553052	-94.9912	-112.345	15.5654	1.78824
0.290609	0.355	13.8122	0	1	0.333333	-5.99082e-07	-0.05549	-94.7761	-112.098	15.5326	1.78923
0.290771	0.356	13.8122	0	1	0.333333	-5.99135e-07	-0.0556749	-94.5618	-111.851	15.4988	1.79022
0.290936	0.357	13.8122	0	1	0.333333	-5.98567e-07	-0.0558643	-94.3481	-111.604	15.465	1.79124
0.291093	0.358	13.8122	0	1	0.333333	-5.9937e-07	-0.0560446	-94.1352	-111.361	15.4339	1.7922
0.291258	0.359	13.8122	0	1	0.333333	-5.99309e-07	-0.0562337	-93.9229	-111.116	15.4003	1.79322
0.29142	0.36	13.8122	0	1	0.333333	6.00264e-07	-0.0564199	-93.7114	-110.873	15.367	1.79422
0.291583	0.361	13.8122	0	1	0.333333	-5.97516e-07	-0.056606	-93.5006	-110.63	15.3339	1.79522
0.291747	0.362	13.8122	0	1	0.333333	-5.99971e-07	-0.0567928	-93.2905	-110.388	15.3008	1.79623
0.291909	0.363	13.8122	0	1	0.333333	-5.99523e-07	-0.0569784	-93.0811	-110.147	15.2686	1.79723
0.292072	0.364	13.8122	0	1	0.333333	6.01449e-07	-0.0571641	-92.8724	-109.907	15.2359	1.79823
0.292233	0.365	13.8122	0	1	0.333333	-5.99282e-07	-0.057349	-92.6644	-109.668	15.2045	1.79922
0.292398	0.366	13.8122	0	1	0.333333	-5.99099e-07	-0.0575364	-92.4571	-109.429	15.1714	1.80024
0.292563	0.367	13.8122	0	1	0.333333	-5.99635e-07	-0.0577246	-92.2505	-109.191	15.1388	1.80125
0.292729	0.368	13.8122	0	1	0.333333	-5.99969e-07	-0.0579138	-92.0445	-108.952	15.1056	1.80228
0.292884	0.369	13.8122	0	1	0.333333	-5.99633e-07	-0.0580914	-91.8393	-108.72	15.0772	1.80323
0.293056	0.37	13.8122	0	1	0.333333	-5.99808e-07	-0.0582867	-91.6347	-108.482	15.043	1.80429
0.293218	0.371	13.8122	0	1	0.333333	-5.99834e-07	-0.0584718	-91.4308	-108.248	15.0115	1.80529
0.293383	0.372	13.8122	0	1	0.333333	-5.99743e-07	-0.0586585	-91.2275	-108.014	14.9799	1.8063
0.293543	0.373	13.8122	0	1	0.333333	-5.99951e-07	-0.0588421	-91.0249	-107.782	14.9499	1.80729
0.293711	0.374	13.8122	0	1	0.333333	-5.99561e-07	-0.0590325	-90.823	-107.548	14.9169	1.80833
0.293876	0.375	13.8122	0	1	0.333333	6.00148e-07	-0.0592185	-90.6217	-107.316	14.8852	1.80934
0.294039	0.376	13.8122	0	1	0.333333	-5.99237e-07	-0.059404	-90.4211	-107.086	14.8549	1.81034
0.294203	0.377	13.8122	0	1	0.333333	-5.99862e-07	-0.059591	-90.2212	-106.856	14.8237	1.81135
0.29437	0.378	13.8122	0	1	0.333333	-5.98642e-07	-0.0597793	-90.0219	-106.626	14.7921	1.81238
0.294537	0.379	13.8122	0	1	0.333333	-5.99903e-07	-0.0599684	-89.8232	-106.397	14.7603	1.81341
0.294699	0.38	13.8122	0	1	0.333333	-5.97811e-07	-0.0601527	-89.6252	-106.17	14.7308	1.8144
0.294865	0.381	13.8122	0	1	0.333333	1.6794e-07	-0.0603407	-89.4278	-105.943	14.6997	1.81543
0.29503	0.382	13.8122	0	1	0.333333	1.69296e-07	-0.0605281	-89.2311	-105.717	14.6694	1.81644
0.295195	0.383	13.8122	0	1	0.333333	-5.99969e-07	-0.0607143	-89.035	-105.491	14.6389	1.81746
0.29536	0.384	13.8122	0	1	0.333333	-5.97545e-07	-0.0609019	-88.8396	-105.267	14.6087	1.81848
0.295528	0.385	13.8122	0	1	0.333333	-5.96571e-07	-0.0610915	-88.6447	-105.042	14.5777	1.81951
0.295695	0.386	13.8122	0	1	0.333333	-5.99864e-07	-0.06128	-88.4505	-104.818	14.547	1.82054
0.295858	0.387	13.8122	0	1	0.333333	-5.99944e-07	-0.0614639	-88.2569	-104.596	14.518	1.82154
0.296025	0.388	13.8122	0	1	0.333333	-5.99855e-07	-0.0616522	-88.0639	-104.374	14.4875	1.82257
0.296193	0.389	13.8122	0	1	0.333333	-5.98551e-07	-0.0618422	-87.8716	-104.152	14.4568	1.82361
0.296359	0.39	13.8122	0	1	0.333333	-5.99653e-07	-0.0620299	-87.6798	-103.932	14.4276	1.82463
0.29652	0.391	13.8122	0	1	0.333333	6.00145e-07	-0.0622119	-87.4887	-103.714	14.3993	1.82562
0.29669	0.392	13.8122	0	1	0.333333	-5.99611e-07	-0.0624023	-87.2982	-103.493	14.3682	1.82666
0.29686	0.393	13.8122	0	1	0.333333	-5.98038e-07	-0.0625942	-87.1083	-103.273	14.3375	1.82771
0.297022	0.394	13.8122	0	1	0.333333	6.0064e-07	-0.0627767	-86.9189	-103.057	14.3091	1.82871
0.297192	0.395	13.8122	0	1	0.333333	-5.98987e-07	-0.0629676	-86.7302	-102.84	14.2797	1.82975
0.297358	0.396	13.8122	0	1	0.333333	-5.96892e-07	-0.0631542	-86.5421	-102.623	14.2506	1.83077
0.297528	0.397	13.8122	0	1	0.333333	-5.9971e-07	-0.0633467	-86.3546	-102.408	14.2212	1.83183
0.297689	0.398	13.8122	0	1	0.333333	-5.97982e-07	-0.0635277	-86.1676	-102.194	14.194	1.83281
0.29786	0.399	13.8122	0	1	0.333333	-5.99428e-07	-0.0637195	-85.9812	-101.979	14.1638	1.83387
0.29803	0.4	13.8122	0	1	0.333333	-5.99887e-07	-0.0639103	-85.7955	-101.765	14.1344	1.83491
0.298198	0.401	13.8122	0	1	0.333333	-5.99558e-07	-0.0640983	-85.6103	-101.551	14.1052	1.83595
0.298361	0.402	13.8122	0	1	0.333333	-5.99972e-07	-0.0642821	-85.4257	-101.341	14.0784	1.83695
0.298531	0.403	13.8122	0	1	0.333333	-5.99911e-07	-0.0644733	-85.2416	-101.129	14.049	1.838
0.2987	0.404	13.8122	0	1	0.333333	1.66054e-07	-0.0646624	-85.0582	-100.918	14.0204	1.83904
0.298865	0.405	13.8122	0	1	0.333333	-5.95459e-07	-0.0648484	-84.8753	-100.709	13.9933	1.84006
0.299031	0.406	13.8122	0	1	0.333333	-5.98774e-07	-0.0650349	-84.6929	-100.499	13.9655	1.84108
0.299204	0.407	13.8122	0	1	0.333333	6.01304e-07	-0.0652284	-84.5112	-100.289	13.9361	1.84214
0.299374	0.408	13.8122	0	1	0.333333	6.00224e-07	-0.0654179	-84.33	-100.08	13.9069	1.84319
0.299539	0.409	13.8122	0	1	0.333333	6.08279e-07	-0.0656033	-84.1493	-99.8733	13.8798	1.84421
0.299709	0.41	13.8122	0	1	0.333333	-5.99662e-07	-0.0657936	-83.9692	-99.6662	13.8517	1.84525
0.299879	0.411	13.8122	0	1	0.333333	-5.98402e-07	-0.0659829	-83.7897	-99.4592	13.8232	1.8463
0.300051	0.412	13.8122	0	1	0.333333	-5.99602e-07	-0.0661749	-83.6107	-99.2529	13.7948	1.84735
0.300214	0.413	13.8122	0	1	0.333333	-5.98658e-07	-0.0663587	-83.4323	-99.0498	13.7691	1.84836
0.300384	0.414	13.8122	0	1	0.333333	-5.97794e-07	-0.0665479	-83.2544	-98.8447	13.7409	1.84941
0.300555	0.415	13.8122	0	1	0.333333	-5.99726e-07	-0.0667394	-83.0771	-98.64	13.7125	1.85046
0.300724	0.416	13.8122	0	1	0.333333	1.60742e-07	-0.0669271	-82.9003	-98.437	13.6852	1.8515
0.300892	0.417	13.8122	0	1	0.333333	-5.99553e-07	-0.0671155	-82.724	-98.235	13.6585	1.85254
0.301061	0.418	13.8122	0	1	0.333333	-5.99429e-07	-0.067304	-82.5483	-98.0326	13.6307	1.85358
0.301235	0.419	13.8122	0	1	0.333333	-5.9947e-07	-0.0674977	-82.3731	-97.8301	13.6023	1.85465
0.301403	0.42	13.8122	0	1	0.333333	-5.98953e-07	-0.0676851	-82.1984	-97.6308	13.5767	1.85568
0.301568	0.421	13.8122	0	1	0.333333	-5.99765e-07	-0.0678701	-82.0243	-97.4314	13.5504	1.8567
0.301741	0.422	13.8122	0	1	0.333333	-5.99865e-07	-0.0680623	-81.8507	-97.231	13.5225	1.85776
0.301915	0.423	13.8122	0	1	0.333333	6.00256e-07	-0.0682562	-81.6776	-97.0314	13.4949	1.85884
0.302078	0.424	13.8122	0	1	0.333333	6.00286e-07	-0.0684377	-81.505	-96.8352	13.4703	1.85984
0.302251	0.425	13.8122	0	1	0.333333	6.0402e-07	-0.0686308	-81.333	-96.6367	13.4429	1.8609
0.302424	0.426	13.8122	0	1	0.333333	-5.99728e-07	-0.0688229	-81.1614	-96.4389	13.4155	1.86197
0.302597	0.427	13.8122	0	1	0.333333	-5.99649e-07	-0.0690148	-80.9904	-96.2418	13.3883	1.86303
0.302761	0.428	13.8122	0	1	0.333333	-5.98709e-07	-0.0691981	-80.8199	-96.0477	13.3637	1.86404
0.302932	0.429	13.8122	0	1	0.333333	6.0004e-07	-0.0693882	-80.6499	-95.852	13.337	1.8651
0.303108	0.43	13.8122	0	1	0.333333	-5.983e-07	-0.0695827	-80.4804	-95.656	13.3094	1.86618
0.303277	0.431	13.8122	0	1	0.333333	6.00098e-07	-0.0697706	-80.3115	-95.4622	13.2835	1.86722
0.303444	0.432	13.8122	0	1	0.333333	-5.99695e-07	-0.0699572	-80.143	-95.2698	13.2586	1.86825
0.303619	0.433	13.8122	0	1	0.333333	-5.99658e-07	-0.0701507	-79.975	-95.0761	13.2318	1.86932
0.303793	0.434	13.8122	0	1	0.333333	6.00051e-07	-0.0703439	-79.8075	-94.8825	13.2046	1.8704
0.30396	0.435	13.8122	0	1	0.333333	-5.99046e-07	-0.0705287	-79.6405	-94.6916	13.1797	1.87142
0.304134	0.436	13.8122	0	1	0.333333	-5.98386e-07	-0.0707225	-79.474	-94.5001	13.1536	1.8725
0.304305	0.437	13.8122	0	1	0.333333	-5.98989e-07	-0.070912	-79.308	-94.3091	13.1276	1.87355
0.304478	0.438	13.8122	0	1	0.333333	-5.98838e-07	-0.0711028	-79.1425	-94.1189	13.1018	1.87461
0.304648	0.439	13.8122	0	1	0.333333	-5.99654e-07	-0.0712914	-78.9774	-93.9297	13.0766	1.87566
0.304823	0.44	13.8122	0	1	0.333333	-5.99094e-07	-0.0714855	-78.8129	-93.7397	13.0501	1.87674
0.304992	0.441	13.8122	0	1	0.333333	-5.9988e-07	-0.0716731	-78.6488	-93.552	13.0254	1.87778
0.305166	0.442	13.8122	0	1	0.333333	-5.98408e-07	-0.0718656	-78.4852	-93.3647	13.0006	1.87885
0.305335	0.443	13.8122	0	1	0.333333	-5.9977e-07	-0.0720527	-78.3221	-93.1781	12.9762	1.87989
0.305512	0.444	13.8122	0	1	0.333333	-5.96188e-07	-0.0722482	-78.1595	-92.9901	12.9496	1.88098
0.305682	0.445	13.8122	0	1	0.333333	-5.97341e-07	-0.072437	-77.9973	-92.8043	12.9249	1.88203
0.30586	0.446	13.8122	0	1	0.333333	-5.99648e-07	-0.072633	-77.8356	-92.6171	12.8983	1.88312
0.306024	0.447	13.8122	0	1	0.333333	6.03898e-07	-0.0728149	-77.6744	-92.4341	12.8756	1.88413
0.306201	0.448	13.8122	0	1	0.333333	6.00311e-07	-0.0730098	-77.5136	-92.2484	12.8495	1.88522
0.306374	0.449	13.8122	0	1	0.333333	-5.99637e-07	-0.0732016	-77.3533	-92.0641	12.8245	1.88629
0.30655	0.45	13.8122	0	1	0.333333	-5.99817e-07	-0.0733957	-77.1935	-91.8796	12.7988	1.88737
0.306718	0.451	13.8122	0	1	0.333333	-5.97193e-07	-0.0735808	-77.0341	-91.698	12.7755	1.8884
0.306893	0.452	13.8122	0	1	0.333333	-5.99293e-07	-0.0737741	-76.8752	-91.515	12.7503	1.88948
0.307067	0.453	13.8122	0	1	0.333333	6.00919e-07	-0.0739668	-76.7167	-91.3329	12.7257	1.89056
0.30724	0.454	13.8122	0	1	0.333333	-5.95574e-07	-0.0741574	-76.5587	-91.1516	12.7012	1.89162
0.307411	0.455	13.8122	0	1	0.333333	-5.99232e-07	-0.0743461	-76.4011	-90.971	12.6772	1.89267
0.307586	0.456	13.8122	0	1	0.333333	-5.99609e-07	-0.0745393	-76.244	-90.7905	12.6527	1.89375
0.307762	0.457	13.8122	0	1	0.333333	-5.99692e-07	-0.0747327	-76.0874	-90.6101	12.628	1.89483
0.307933	0.458	13.8122	0	1	0.333333	-5.99898e-07	-0.074921	-75.9312	-90.4312	12.6042	1.89588
0.308107	0.459	13.8122	0	1	0.333333	6.02377e-07	-0.0751133	-75.7754	-90.2524	12.5801	1.89696
0.308284	0.46	13.8122	0	1	0.333333	-5.99902e-07	-0.0753076	-75.62	-90.0733	12.5552	1.89805
0.308461	0.461	13.8122	0	1	0.333333	6.00041e-07	-0.0755024	-75.4651	-89.8951	12.5308	1.89914
0.308629	0.462	13.8122	0	1	0.333333	-5.99611e-07	-0.0756875	-75.3107	-89.719	12.5082	1.90017
0.308806	0.463	13.8122	0	1	0.333333	-5.96477e-07	-0.075882	-75.1567	-89.5417	12.4837	1.90126
0.308982	0.464	13.8122	0	1	0.333333	-5.99854e-07	-0.0760753	-75.0031	-89.3647	12.4593	1.90234
0.309158	0.465	13.8122	0	1	0.333333	-5.99466e-07	-0.0762691	-74.8499	-89.1887	12.4353	1.90343
0.309327	0.466	13.8122	0	1	0.333333	-5.99859e-07	-0.0764554	-74.6972	-89.0145	12.4129	1.90447
0.309501	0.467	13.8122	0	1	0.333333	-5.99496e-07	-0.0766467	-74.5449	-88.8396	12.3891	1.90554
0.309682	0.468	13.8122	0	1	0.333333	6.01126e-07	-0.0768458	-74.393	-88.6642	12.3645	1.90666
0.309858	0.469	13.8122	0	1	0.333333	-5.99817e-07	-0.077039	-74.2416	-88.4898	12.3405	1.90774
0.310029	0.47	13.8122	0	1	0.333333	-5.99706e-07	-0.0772264	-74.0905	-88.3175	12.3182	1.90879
0.310206	0.471	13.8122	0	1	0.333333	-5.99984e-07	-0.0774215	-73.9399	-88.144	12.2942	1.90988
0.31038	0.472	13.8122	0	1	0.333333	-5.99107e-07	-0.0776123	-73.7897	-87.9721	12.2714	1.91095
0.310555	0.473	13.8122	0	1	0.333333	-5.99861e-07	-0.0778048	-73.64	-87.8002	12.2482	1.91203
0.310732	0.474	13.8122	0	1	0.333333	-5.99685e-07	-0.077999	-73.4906	-87.629	12.2253	1.91312
0.310906	0.475	13.8122	0	1	0.333333	-5.9954e-07	-0.0781896	-73.3417	-87.458	12.2022	1.91419
0.311085	0.476	13.8122	0	1	0.333333	-5.9995e-07	-0.0783854	-73.1931	-87.2869	12.1785	1.91529
0.311263	0.477	13.8122	0	1	0.333333	-5.99822e-07	-0.0785805	-73.045	-87.116	12.1546	1.91639
0.311434	0.478	13.8122	0	1	0.333333	-5.99691e-07	-0.0787683	-72.8973	-86.9479	12.1332	1.91744
0.311612	0.479	13.8122	0	1	0.333333	-1.52624e-07	-0.0789634	-72.75	-86.7783	12.1099	1.91854
0.31179	0.48	13.8122	0	1	0.333333	-1.52456e-07	-0.0791584	-72.603	-86.6091	12.0864	1.91963
0.311967	0.481	13.8122	0	1	0.333333	-5.99224e-07	-0.0793521	-72.4565	-86.4408	12.0636	1.92072
0.31214	0.482	13.8122	0	1	0.333333	-1.5277e-07	-0.0795418	-72.3104	-86.2737	12.0415	1.92179
0.31232	0.483	13.8122	0	1	0.333333	-5.99921e-07	-0.0797391	-72.1647	-86.1058	12.0182	1.9229
0.312496	0.484	13.8122	0	1	0.333333	-5.996e-07	-0.0799318	-72.0194	-85.9396	11.9962	1.92398
0.312676	0.485	13.8122	0	1	0.333333	-5.99368e-07	-0.0801282	-71.8745	-85.7726	11.9731	1.92509
0.312848	0.486	13.8122	0	1	0.333333	-5.99817e-07	-0.0803164	-71.73	-85.6077	11.9515	1.92614
0.313028	0.487	13.8122	0	1	0.333333	-5.98695e-07	-0.0805136	-71.5858	-85.4416	11.9285	1.92725
0.313204	0.488	13.8122	0	1	0.333333	-5.99979e-07	-0.080706	-71.4421	-85.2768	11.9064	1.92834
0.313385	0.489	13.8122	0	1	0.333333	6.01369e-07	-0.0809038	-71.2987	-85.1118	11.8836	1.92945
0.313557	0.49	13.8122	0	1	0.333333	6.03732e-07	-0.0810926	-71.1558	-84.9488	11.8625	1.93051
0.313732	0.491	13.8122	0	1	0.333333	-5.97609e-07	-0.0812839	-71.0132	-84.7856	11.8408	1.93159
0.313918	0.492	13.8122	0	1	0.333333	-5.93247e-07	-0.0814859	-70.871	-84.6204	11.8167	1.93273
0.314095	0.493	13.8122	0	1	0.333333	-5.9929e-07	-0.0816794	-70.7291	-84.4573	11.7943	1.93382
0.314268	0.494	13.8122	0	1	0.333333	-5.99576e-07	-0.0818687	-70.5877	-84.2959	11.7733	1.93489
0.314447	0.495	13.8122	0	1	0.333333	-5.98927e-07	-0.0820639	-70.4466	-84.134	11.7514	1.93599
0.314626	0.496	13.8122	0	1	0.333333	-5.99686e-07	-0.082259	-70.306	-83.9724	11.7293	1.93709
0.314807	0.497	13.8122	0	1	0.333333	-5.99658e-07	-0.0824567	-70.1656	-83.811	11.7071	1.93821
0.314982	0.498	13.8122	0	1	0.333333	6.00064e-07	-0.0826479	-70.0257	-83.6513	11.6864	1.93928
0.315159	0.499	13.8122	0	1	0.333333	-5.99961e-07	-0.0828416	-69.8861	-83.4911	11.6646	1.94038
0.315342	0.5	13.8122	0	1	0.333333	-5.99534e-07	-0.0830403	-69.7469	-83.3303	11.6418	1.9415
0.315521	0.501	13.8122	0	1	0.333333	-5.99073e-07	-0.0832356	-69.6081	-83.1711	11.6204	1.9426
0.315695	0.502	13.8122	0	1	0.333333	-5.99729e-07	-0.0834257	-69.4696	-83.0131	11.5998	1.94367
0.315875	0.503	13.8122	0	1	0.333333	-5.99912e-07	-0.0836224	-69.3315	-82.8543	11.5779	1.94479
0.316055	0.504	13.8122	0	1	0.333333	1.54778e-07	-0.0838188	-69.1938	-82.6965	11.5568	1.94589
0.316238	0.505	13.8122	0	1	0.333333	-5.99869e-07	-0.0840171	-69.0564	-82.5376	11.5342	1.94702
0.316411	0.506	13.8122	0	1	0.333333	-5.97741e-07	-0.0842065	-68.9194	-82.3816	11.5141	1.94809
0.316589	0.507	13.8122	0	1	0.333333	-5.99773e-07	-0.0844003	-68.7828	-82.2251	11.4932	1.94918
0.316775	0.508	13.8122	0	1	0.333333	-5.9995e-07	-0.084602	-68.6465	-82.0674	11.4706	1.95032
0.316957	0.509	13.8122	0	1	0.333333	-5.99286e-07	-0.0847996	-68.5105	-81.9106	11.4486	1.95144
0.317132	0.51	13.8122	0	1	0.333333	-5.99714e-07	-0.0849905	-68.3749	-81.7559	11.4285	1.95252
0.317309	0.511	13.8122	0	1	0.333333	6.02263e-07	-0.0851836	-68.2397	-81.6017	11.4084	1.95361
0.31749	0.512	13.8122	0	1	0.333333	6.00664e-07	-0.0853801	-68.1048	-81.4464	11.3868	1.95473
0.317671	0.513	13.8122	0	1	0.333333	-5.99971e-07	-0.0855774	-67.9703	-81.2919	11.3658	1.95584
0.317853	0.514	13.8122	0	1	0.333333	6.03461e-07	-0.0857745	-67.8361	-81.1375	11.3444	1.95696
0.318034	0.515	13.8122	0	1	0.333333	-5.98721e-07	-0.0859718	-67.7023	-80.9839	11.3236	1.95808
0.318211	0.516	13.8122	0	1	0.333333	-5.99904e-07	-0.0861646	-67.5688	-80.8311	11.3032	1.95917
0.318393	0.517	13.8122	0	1	0.333333	-5.99996e-07	-0.0863617	-67.4356	-80.6783	11.2824	1.96028
0.318576	0.518	13.8122	0	1	0.333333	6.01796e-07	-0.0865609	-67.3028	-80.5256	11.2614	1.96141
0.318751	0.519	13.8122	0	1	0.333333	-5.99724e-07	-0.0867515	-67.1704	-80.3744	11.2415	1.96249
0.318932	0.52	13.8122	0	1	0.333333	6.03475e-07	-0.0869481	-67.0382	-80.2228	11.221	1.96361
0.319117	0.521	13.8122	0	1	0.333333	-5.98868e-07	-0.0871486	-66.9064	-80.0712	11.2	1.96474
0.319298	0.522	13.8122	0	1	0.333333	6.02037e-07	-0.087345	-66.775	-79.9201	11.1793	1.96586
0.319478	0.523	13.8122	0	1	0.333333	-5.74021e-07	-0.0875405	-66.6439	-79.7696	11.1588	1.96697
0.319659	0.524	13.8122	0	1	0.333333	6.00466e-07	-0.0877373	-66.5131	-79.62	11.1388	1.96808
0.319833	0.525	13.8122	0	1	0.333333	-2.46347e-07	-0.0879264	-66.3826	-79.472	11.1202	1.96915
0.320024	0.526	13.8122	0	1	0.333333	-5.99576e-07	-0.0881332	-66.2525	-79.3204	11.0975	1.97033
0.320202	0.527	13.8122	0	1	0.333333	-5.99824e-07	-0.0883271	-66.1227	-79.1724	11.0782	1.97143
0.320382	0.528	13.8122	0	1	0.333333	-5.99872e-07	-0.0885218	-65.9933	-79.0239	11.0581	1.97253
0.32057	0.529	13.8122	0	1	0.333333	-5.99723e-07	-0.0887249	-65.8641	-78.8747	11.0369	1.97369
0.320752	0.53	13.8122	0	1	0.333333	6.01927e-07	-0.0889228	-65.7353	-78.7267	11.0166	1.97481
0.32093	0.531	13.8122	0	1	0.333333	-5.98832e-07	-0.0891151	-65.6068	-78.5799	10.9972	1.9759
0.321112	0.532	13.8122	0	1	0.333333	6.00194e-07	-0.0893137	-65.4787	-78.4336	10.9779	1.97703
0.321296	0.533	13.8122	0	1	0.333333	-5.9877e-07	-0.0895128	-65.3508	-78.287	10.958	1.97816
0.321478	0.534	13.8122	0	1	0.333333	-5.99964e-07	-0.0897101	-65.2233	-78.1406	10.938	1.97928
0.321662	0.535	13.8122	0	1	0.333333	-5.99777e-07	-0.0899087	-65.0961	-77.9941	10.9176	1.98041
0.321842	0.536	13.8122	0	1	0.333333	6.01036e-07	-0.0901035	-64.9692	-77.8488	10.898	1.98152
0.322026	0.537	13.8122	0	1	0.333333	-5.99708e-07	-0.0903032	-64.8427	-77.7033	10.878	1.98265
0.322214	0.538	13.8122	0	1	0.333333	-5.99851e-07	-0.0905063	-64.7164	-77.5578	10.8576	1.98381
0.322396	0.539	13.8122	0	1	0.333333	6.00084e-07	-0.0907039	-64.5905	-77.4138	10.8384	1.98493
0.322575	0.54	13.8122	0	1	0.333333	-5.99806e-07	-0.0908976	-64.4649	-77.2702	10.8193	1.98603
0.322759	0.541	13.8122	0	1	0.333333	-5.99466e-07	-0.0910963	-64.3395	-77.126	10.7993	1.98717
0.322942	0.542	13.8122	0	1	0.333333	6.01372e-07	-0.0912951	-64.2145	-76.9828	10.78	1.9883
0.323131	0.543	13.8122	0	1	0.333333	-5.9982e-07	-0.0914987	-64.0898	-76.8386	10.7593	1.98946
0.323309	0.544	13.8122	0	1	0.333333	-5.99877e-07	-0.091692	-63.9655	-76.697	10.741	1.99055
0.323493	0.545	13.8122	0	1	0.333333	6.00262e-07	-0.0918908	-63.8414	-76.5546	10.7215	1.99169
0.323679	0.546	13.8122	0	1	0.333333	-5.99785e-07	-0.0920923	-63.7176	-76.4125	10.7021	1.99283
0.323864	0.547	13.8122	0	1	0.333333	-5.99416e-07	-0.0922923	-63.5941	-76.2708	10.6827	1.99397
0.324046	0.548	13.8122	0	1	0.333333	6.02076e-07	-0.0924886	-63.471	-76.1299	10.6639	1.99509
0.324228	0.549	13.8122	0	1	0.333333	-5.99701e-07	-0.0926851	-63.3481	-75.9892	10.6449	1.99621
0.324416	0.55	13.8122	0	1	0.333333	6.01392e-07	-0.092888	-63.2255	-75.8482	10.6253	1.99737
0.3246	0.551	13.8122	0	1	0.333333	-5.99716e-07	-0.0930873	-63.1032	-75.708	10.6063	1.9985
0.324785	0.552	13.8122	0	1	0.333333	6.01662e-07	-0.0932873	-62.9813	-75.5682	10.5873	1.99964
0.324966	0.553	13.8122	0	1	0.333333	-5.9987e-07	-0.0934834	-62.8596	-75.4291	10.5688	2.00076
0.325155	0.554	13.8122	0	1	0.333333	-5.99887e-07	-0.0936865	-62.7382	-75.2892	10.5491	2.00192
0.325339	0.555	13.8122	0	1	0.333333	-5.99925e-07	-0.0938853	-62.6171	-75.1506	10.5304	2.00305
0.325526	0.556	13.8122	0	1	0.333333	-5.99932e-07	-0.0940869	-62.4963	-75.0114	10.5109	2.0042
0.325698	0.557	13.8122	0	1	0.333333	1.59e-07	-0.0942743	-62.3758	-74.876	10.4949	2.00526
0.325892	0.558	13.8122	0	1	0.333333	-5.99396e-07	-0.0944823	-62.2556	-74.7362	10.4741	2.00645
0.326079	0.559	13.8122	0	1	0.333333	-5.98849e-07	-0.0946842	-62.1357	-74.5985	10.4552	2.00761
0.326268	0.56	13.8122	0	1	0.333333	-5.99905e-07	-0.0948875	-62.016	-74.4606	10.4358	2.00877
0.326451	0.561	13.8122	0	1	0.333333	6.00947e-07	-0.0950853	-61.8967	-74.3241	10.4176	2.0099
0.326633	0.562	13.8122	0	1	0.333333	6.17315e-07	-0.0952824	-61.7776	-74.1879	10.3993	2.01102
0.326821	0.563	13.8122	0	1	0.333333	-5.99593e-07	-0.0954846	-61.6588	-74.0516	10.3806	2.01217
0.327007	0.564	13.8122	0	1	0.333333	-5.99761e-07	-0.0956854	-61.5403	-73.9154	10.3618	2.01332
0.327195	0.565	13.8122	0	1	0.333333	-5.95865e-07	-0.0958882	-61.4221	-73.78	10.3434	2.01448
0.327379	0.566	13.8122	0	1	0.333333	-5.99982e-07	-0.0960863	-61.3042	-73.6446	10.3248	2.01561
0.327566	0.567	13.8122	0	1	0.333333	-5.99646e-07	-0.0962877	-61.1865	-73.5096	10.3064	2.01676
0.327753	0.568	13.8122	0	1	0.333333	-5.9958e-07	-0.0964898	-61.0691	-73.375	10.288	2.01792
0.327941	0.569	13.8122	0	1	0.333333	-5.99889e-07	-0.0966918	-60.952	-73.2406	10.2695	2.01907
0.328125	0.57	13.8122	0	1	0.333333	-5.98228e-07	-0.0968905	-60.8352	-73.1071	10.2517	2.02021
0.328316	0.571	13.8122	0	1	0.333333	-5.9955e-07	-0.0970957	-60.7186	-72.9731	10.233	2.02138
0.328493	0.572	13.8122	0	1	0.333333	1.52472e-07	-0.0972883	-60.6024	-72.8423	10.2175	2.02247
0.328688	0.573	13.8122	0	1	0.333333	-5.99843e-07	-0.097497	-60.4864	-72.7068	10.1967	2.02367
0.328875	0.574	13.8122	0	1	0.333333	-5.99944e-07	-0.0976976	-60.3706	-72.574	10.1786	2.02482
0.329061	0.575	13.8122	0	1	0.333333	-5.9854e-07	-0.0978977	-60.2552	-72.442	10.1609	2.02596
0.329252	0.576	13.8122	0	1	0.333333	-5.99945e-07	-0.0981037	-60.14	-72.3094	10.1423	2.02714
0.329435	0.577	13.8122	0	1	0.333333	-5.99913e-07	-0.0983003	-60.0251	-72.1779	10.1246	2.02827
0.329626	0.578	13.8122	0	1	0.333333	-5.99029e-07	-0.0985064	-59.9104	-72.0467	10.1068	2.02944
0.329813	0.579	13.8122	0	1	0.333333	-5.97493e-07	-0.098708	-59.796	-71.9153	10.0887	2.0306
0.329999	0.58	13.8122	0	1	0.333333	6.01269e-07	-0.098908	-59.6819	-71.7849	10.0712	2.03174
0.330184	0.581	13.8122	0	1	0.333333	-5.9814e-07	-0.0991062	-59.568	-71.6544	10.0534	2.03288
0.330378	0.582	13.8122	0	1	0.333333	-5.99835e-07	-0.0993155	-59.4544	-71.5237	10.0351	2.03408
0.330567	0.583	13.8122	0	1	0.333333	-5.99451e-07	-0.0995184	-59.3411	-71.3937	10.0173	2.03524
0.330756	0.584	13.8122	0	1	0.333333	-5.99978e-07	-0.099722	-59.228	-71.2639	9.99945	2.0364
0.330944	0.585	13.8122	0	1	0.333333	6.02727e-07	-0.0999238	-59.1152	-71.135	9.98219	2.03756
0.331131	0.586	13.8122	0	1	0.333333	-5.99951e-07	-0.100125	-59.0027	-71.0061	9.96475	2.03871
0.331322	0.587	13.8122	0	1	0.333333	-5.99381e-07	-0.10033	-58.8904	-70.8772	9.94687	2.03988
0.331508	0.588	13.8122	0	1	0.333333	6.00313e-07	-0.100531	-58.7784	-70.7491	9.9297	2.04103
0.331699	0.589	13.8122	0	1	0.333333	-5.99632e-07	-0.100736	-58.6666	-70.6209	9.91206	2.04221
0.331888	0.59	13.8122	0	1	0.333333	-5.99847e-07	-0.100939	-58.5551	-70.493	9.89456	2.04337
0.332077	0.591	13.8122	0	1	0.333333	-5.99924e-07	-0.101142	-58.4438	-70.3652	9.87689	2.04454
0.33227	0.592	13.8122	0	1	0.333333	-5.99723e-07	-0.101349	-58.3328	-70.2378	9.85934	2.04572
0.332455	0.593	13.8122	0	1	0.333333	3.19269e-06	-0.101548	-58.222	-70.1107	9.84186	2.04687
0.332647	0.594	13.8122	0	1	0.333333	6.01522e-07	-0.101755	-58.1115	-69.9844	9.82482	2.04805
0.332836	0.595	13.8122	0	1	0.333333	-5.99654e-07	-0.101957	-58.0012	-69.8579	9.80741	2.04921
0.333028	0.596	13.8122	0	1	0.333333	6.97256e-07	-0.102164	-57.8912	-69.7317	9.79009	2.05039
0.33322	0.597	13.8122	0	1	0.333333	-5.99978e-07	-0.102369	-57.7815	-69.6057	9.77263	2.05157
0.333409	0.598	13.8122	0	1	0.333333	-5.99338e-07	-0.102573	-57.672	-69.4801	9.75543	2.05274
0.333599	0.599	13.8122	0	1	0.333333	6.01809e-07	-0.102777	-57.5627	-69.3553	9.73868	2.05391
0.33379	0.6	13.8122	0	1	0.333333	6.99026e-07	-0.102982	-57.4537	-69.2301	9.72141	2.05509
0.333981	0.601	13.8122	0	1	0.333333	-5.9993e-07	-0.103186	-57.3449	-69.1055	9.70439	2.05626
0.334172	0.602	13.8122	0	1	0.333333	-5.99882e-07	-0.103392	-57.2363	-68.9811	9.68737	2.05743
0.334363	0.603	13.8122	0	1	0.333333	7.30716e-07	-0.103596	-57.1281	-68.857	9.67034	2.05861
0.334548	0.604	13.8122	0	1	0.333333	6.3334e-07	-0.103796	-57.02	-68.7342	9.65447	2.05975
0.334745	0.605	13.8122	0	1	0.333333	6.00139e-07	-0.104006	-56.9122	-68.6095	9.63636	2.06096
0.334935	0.606	13.8122	0	1	0.333333	-5.98864e-07	-0.10421	-56.8046	-68.4866	9.61988	2.06213
0.335127	0.607	13.8122	0	1	0.333333	-5.9931e-07	-0.104417	-56.6973	-68.3636	9.60303	2.06332
0.33532	0.608	13.8122	0	1	0.333333	6.0171e-07	-0.104624	-56.5902	-68.2409	9.58622	2.0645
0.335513	0.609	13.8122	0	1	0.333333	-5.99927e-07	-0.10483	-56.4833	-68.1179	9.5689	2.06569
0.335706	0.61	13.8122	0	1	0.333333	-5.99802e-07	-0.105037	-56.3767	-67.9959	9.55225	2.06688
0.335893	0.611	13.8122	0	1	0.333333	-5.99926e-07	-0.105237	-56.2703	-67.8745	9.5361	2.06803
0.336089	0.612	13.8122	0	1	0.333333	6.10153e-07	-0.105447	-56.1642	-67.7523	9.51888	2.06924
0.336281	0.613	13.8122	0	1	0.333333	-5.99838e-07	-0.105653	-56.0583	-67.6304	9.50168	2.07042
0.336477	0.614	13.8122	0	1	0.333333	-5.99726e-07	-0.105863	-55.9526	-67.509	9.48477	2.07163
0.33667	0.615	13.8122	0	1	0.333333	-5.99581e-07	-0.106069	-55.8472	-67.3882	9.46827	2.07281
0.336856	0.616	13.8122	0	1	0.333333	6.90743e-07	-0.106269	-55.7419	-67.2686	9.45266	2.07396
0.33705	0.617	13.8122	0	1	0.333333	-5.99978e-07	-0.106477	-55.637	-67.1483	9.43614	2.07515
0.337246	0.618	13.8122	0	1	0.333333	-5.9932e-07	-0.106687	-55.5322	-67.0278	9.41929	2.07636
0.337439	0.619	13.8122	0	1	0.333333	6.39452e-07	-0.106894	-55.4277	-66.9082	9.40298	2.07755
0.337632	0.62	13.8122	0	1	0.333333	-5.99445e-07	-0.107101	-55.3234	-66.789	9.38689	2.07874
0.337821	0.621	13.8122	0	1	0.333333	-5.99176e-07	-0.107304	-55.2193	-66.6702	9.37099	2.0799
0.338019	0.622	13.8122	0	1	0.333333	-5.99846e-07	-0.107515	-55.1154	-66.5506	9.35402	2.08112
0.338213	0.623	13.8122	0	1	0.333333	-5.99939e-07	-0.107723	-55.0118	-66.4319	9.33779	2.08231
0.338409	0.624	13.8122	0	1	0.333333	-5.98851e-07	-0.107933	-54.9084	-66.3129	9.32099	2.08352
0.338601	0.625	13.8122	0	1	0.333333	-5.99907e-07	-0.108137	-54.8052	-66.1951	9.30515	2.0847
0.338793	0.626	13.8122	0	1	0.333333	-5.99586e-07	-0.108343	-54.7023	-66.0774	9.28923	2.08588
0.338986	0.627	13.8122	0	1	0.333333	-5.99913e-07	-0.10855	-54.5995	-65.9597	9.27311	2.08707
0.339184	0.628	13.8122	0	1	0.333333	6.04123e-07	-0.108761	-54.497	-65.8418	9.25652	2.08829
0.339373	0.629	13.8122	0	1	0.333333	6.30903e-07	-0.108964	-54.3947	-65.7248	9.24066	2.08946
0.339569	0.63	13.8122	0	1	0.333333	-4.69001e-07	-0.109175	-54.2926	-65.6087	9.22535	2.09067
0.339767	0.631	13.8122	0	1	0.333333	-5.9954e-07	-0.109386	-54.1908	-65.4917	9.20907	2.09188
0.33996	0.632	13.8122	0	1	0.333333	-5.99852e-07	-0.109593	-54.0891	-65.3753	9.19307	2.09307
0.340156	0.633	13.8122	0	1	0.333333	-5.99795e-07	-0.109802	-53.9877	-65.2589	9.17691	2.09428
0.340358	0.634	13.8122	0	1	0.333333	-5.98887e-07	-0.110018	-53.8865	-65.1423	9.16024	2.09552
0.340552	0.635	13.8122	0	1	0.333333	6.95719e-07	-0.110226	-53.7855	-65.0266	9.14442	2.09672
0.340743	0.636	13.8122	0	1	0.333333	-5.99867e-07	-0.11043	-53.6847	-64.9115	9.12889	2.09789
0.340938	0.637	13.8122	0	1	0.333333	-5.99776e-07	-0.110639	-53.5841	-64.7966	9.11337	2.09909
0.341137	0.638	13.8122	0	1	0.333333	6.89157e-07	-0.110851	-53.4838	-64.6815	9.09744	2.10032
0.341327	0.639	13.8122	0	1	0.333333	6.38154e-06	-0.111055	-53.3836	-64.5685	9.08333	2.10148
0.341529	0.64	13.8122	0	1	0.333333	-5.99778e-07	-0.11127	-53.2837	-64.4526	9.06613	2.10273
0.341723	0.641	13.8122	0	1	0.333333	-5.9969e-07	-0.111478	-53.184	-64.3384	9.05049	2.10393
0.341918	0.642	13.8122	0	1	0.333333	-5.99995e-07	-0.111686	-53.0845	-64.2245	9.03492	2.10513
0.342118	0.643	13.8122	0	1	0.333333	-5.9996e-07	-0.1119	-52.9852	-64.1109	9.01941	2.10636
0.342314	0.644	13.8122	0	1	0.333333	-5.99462e-07	-0.112108	-52.8861	-63.997	9.00339	2.10756
0.342511	0.645	13.8122	0	1	0.333333	-5.99132e-07	-0.11232	-52.7872	-63.8838	8.98784	2.10878
0.34271	0.646	13.8122	0	1	0.333333	-5.99751e-07	-0.112532	-52.6885	-63.7704	8.97194	2.11
0.342909	0.647	13.8122	0	1	0.333333	6.06994e-07	-0.112745	-52.59	-63.6574	8.95614	2.11123
0.343101	0.648	13.8122	0	1	0.333333	6.69211e-07	-0.11295	-52.4917	-63.5452	8.94103	2.11241
0.343301	0.649	13.8122	0	1	0.333333	-5.99749e-07	-0.113163	-52.3937	-63.4326	8.92533	2.11364
0.343502	0.65	13.8122	0	1	0.333333	-5.9488e-07	-0.113378	-52.2958	-63.3205	8.90984	2.11488
0.343696	0.651	13.8122	0	1	0.333333	-5.99977e-07	-0.113585	-52.1981	-63.209	8.89485	2.11607
0.343894	0.652	13.8122	0	1	0.333333	6.00965e-07	-0.113797	-52.1007	-63.0975	8.87953	2.11729
0.344094	0.653	13.8122	0	1	0.333333	-5.99198e-07	-0.114011	-52.0034	-62.9859	8.864	2.11852
0.34429	0.654	13.8122	0	1	0.333333	-5.98724e-07	-0.114219	-51.9063	-62.8749	8.84889	2.11973
0.344488	0.655	13.8122	0	1	0.333333	6.75039e-07	-0.114431	-51.8095	-62.7642	8.83383	2.12095
0.344689	0.656	13.8122	0	1	0.333333	-1.23406e-06	-0.114645	-51.7128	-62.6533	8.81832	2.12218
0.344886	0.657	13.8122	0	1	0.333333	-5.99357e-07	-0.114856	-51.6163	-62.5432	8.80342	2.1234
0.345084	0.658	13.8122	0	1	0.333333	-5.99013e-07	-0.115067	-51.5201	-62.433	8.78828	2.12462
0.345285	0.659	13.8122	0	1	0.333333	6.01273e-07	-0.115281	-51.424	-62.3227	8.7729	2.12585
0.345485	0.66	13.8122	0	1	0.333333	6.06963e-07	-0.115496	-51.3281	-62.2132	8.75796	2.12709
0.345682	0.661	13.8122	0	1	0.333333	-5.99634e-07	-0.115705	-51.2324	-62.1036	8.74285	2.1283
0.345884	0.662	13.8122	0	1	0.333333	-5.9987e-07	-0.115921	-51.1369	-61.9943	8.72779	2.12954
0.346082	0.663	13.8122	0	1	0.333333	-5.99282e-07	-0.116132	-51.0416	-61.8852	8.71282	2.13076
0.34628	0.664	13.8122	0	1	0.333333	8.21862e-07	-0.116344	-50.9465	-61.7766	8.69811	2.13198
0.34648	0.665	13.8122	0	1	0.333333	-5.99727e-07	-0.116557	-50.8516	-61.6679	8.68305	2.13321
0.346681	0.666	13.8122	0	1	0.333333	-5.99943e-07	-0.116772	-50.7569	-61.5594	8.66807	2.13445
0.346883	0.667	13.8122	0	1	0.333333	-5.99941e-07	-0.116987	-50.6624	-61.4511	8.65302	2.13569
0.347083	0.668	13.8122	0	1	0.333333	6.62635e-07	-0.117201	-50.568	-61.343	8.638	2.13693
0.347282	0.669	13.8122	0	1	0.333333	-5.99956e-07	-0.117413	-50.4739	-61.2353	8.62323	2.13815
0.347485	0.67	13.8122	0	1	0.333333	6.743e-07	-0.117629	-50.3799	-61.1276	8.60826	2.1394
0.347686	0.671	13.8122	0	1	0.333333	-5.99797e-07	-0.117843	-50.2862	-61.0202	8.5934	2.14064
0.347887	0.672	13.8122	0	1	0.333333	-5.98911e-07	-0.118057	-50.1926	-60.9128	8.57829	2.14188
0.348088	0.673	13.8122	0	1	0.333333	-5.99718e-07	-0.118271	-50.0992	-60.8061	8.56385	2.14311
0.348288	0.674	13.8122	0	1	0.333333	7.0299e-07	-0.118485	-50.006	-60.6996	8.54928	2.14435
0.348492	0.675	13.8122	0	1	0.333333	-5.99429e-07	-0.118702	-49.9129	-60.5931	8.53454	2.1456
0.348691	0.676	13.8122	0	1	0.333333	-5.99902e-07	-0.118915	-49.8201	-60.4868	8.51989	2.14683
0.348896	0.677	13.8122	0	1	0.333333	-5.9948e-07	-0.119134	-49.7274	-60.3806	8.50502	2.14809
0.349095	0.678	13.8122	0	1	0.333333	-5.99686e-07	-0.119346	-49.635	-60.2749	8.49062	2.14931
0.349296	0.679	13.8122	0	1	0.333333	7.46405e-07	-0.11956	-49.5427	-60.1698	8.47654	2.15055
0.3495	0.68	13.8122	0	1	0.333333	-5.99713e-07	-0.119777	-49.4506	-60.0641	8.4617	2.15181
0.349705	0.681	13.8122	0	1	0.333333	-5.9937e-07	-0.119995	-49.3586	-59.9587	8.44699	2.15306
0.349906	0.682	13.8122	0	1	0.333333	-5.99845e-07	-0.120209	-49.2669	-59.8537	8.43251	2.1543
0.350111	0.683	13.8122	0	1	0.333333	-5.99946e-07	-0.120427	-49.1753	-59.7487	8.41781	2.15556
0.350311	0.684	13.8122	0	1	0.333333	-5.99877e-07	-0.120642	-49.0839	-59.6446	8.40386	2.1568
0.350516	0.685	13.8122	0	1	0.333333	7.35696e-07	-0.120859	-48.9927	-59.54	8.38916	2.15806
0.350718	0.686	13.8122	0	1	0.333333	-5.99856e-07	-0.121075	-48.9017	-59.4359	8.37488	2.1593
0.350921	0.687	13.8122	0	1	0.333333	8.35886e-07	-0.121291	-48.8109	-59.3322	8.36076	2.16055
0.351124	0.688	13.8122	0	1	0.333333	-5.99976e-07	-0.121507	-48.7202	-59.2283	8.34628	2.16181
0.35133	0.689	13.8122	0	1	0.333333	-5.99887e-07	-0.121727	-48.6297	-59.1244	8.33164	2.16307
0.351534	0.69	13.8122	0	1	0.333333	-5.99598e-07	-0.121944	-48.5393	-59.021	8.31734	2.16433
0.351741	0.691	13.8122	0	1	0.333333	-5.99828e-07	-0.122164	-48.4492	-58.9181	8.30327	2.1656
0.35194	0.692	13.8122	0	1	0.333333	-5.99937e-07	-0.122377	-48.3592	-58.8155	8.28949	2.16683
0.352144	0.693	13.8122	0	1	0.333333	-5.99994e-07	-0.122594	-48.2694	-58.713	8.2755	2.16808
0.352351	0.694	13.8122	0	1	0.333333	6.00801e-07	-0.122814	-48.1798	-58.6101	8.26097	2.16936
0.352557	0.695	13.8122	0	1	0.333333	-5.99965e-07	-0.123033	-48.0903	-58.5077	8.24673	2.17063
0.352749	0.696	13.8122	0	1	0.333333	-1.90925e-07	-0.123239	-48.001	-58.4075	8.23462	2.17181
0.352962	0.697	13.8122	0	1	0.333333	-1.72567e-07	-0.123466	-47.9119	-58.3046	8.21955	2.17312
0.35317	0.698	13.8122	0	1	0.333333	-5.99664e-07	-0.123686	-47.823	-58.2019	8.20449	2.1744
0.35338	0.699	13.8122	0	1	0.333333	6.36977e-07	-0.123909	-47.7342	-58.1	8.19015	2.17569
0.353586	0.7	13.8122	0	1	0.333333	-5.99986e-07	-0.124128	-47.6456	-57.9984	8.17581	2.17696
0.353791	0.701	13.8122	0	1	0.333333	-5.99802e-07	-0.124346	-47.5572	-57.8973	8.16193	2.17822
0.353996	0.702	13.8122	0	1	0.333333	-5.99987e-07	-0.124565	-47.4689	-57.7966	8.14816	2.17949
0.3542	0.703	13.8122	0	1	0.333333	-5.9967e-07	-0.124783	-47.3808	-57.6967	8.13512	2.18074
0.354407	0.704	13.8122	0	1	0.333333	-5.99968e-07	-0.125003	-47.2929	-57.5958	8.1209	2.18202
0.354619	0.705	13.8122	0	1	0.333333	-5.99953e-07	-0.125228	-47.2051	-57.4948	8.10636	2.18332
0.354822	0.706	13.8122	0	1	0.333333	-5.99351e-07	-0.125444	-47.1175	-57.3948	8.09273	2.18457
0.355029	0.707	13.8122	0	1	0.333333	6.01511e-07	-0.125664	-47.0301	-57.295	8.07907	2.18585
0.355234	0.708	13.8122	0	1	0.333333	-9.3976e-07	-0.125883	-46.9428	-57.1952	8.06529	2.18711
0.355446	0.709	13.8122	0	1	0.333333	-5.97328e-07	-0.126108	-46.8557	-57.0953	8.05114	2.18841
0.355656	0.71	13.8122	0	1	0.333333	-5.97289e-07	-0.126331	-46.7688	-56.9954	8.03689	2.18971
0.355863	0.711	13.8122	0	1	0.333333	6.25881e-07	-0.126552	-46.682	-56.8964	8.02344	2.19098
0.356069	0.712	13.8122	0	1	0.333333	-5.99795e-07	-0.126771	-46.5954	-56.7975	8.00985	2.19225
0.356275	0.713	13.8122	0	1	0.333333	-5.99375e-07	-0.12699	-46.5089	-56.6989	7.9965	2.19352
0.356485	0.714	13.8122	0	1	0.333333	-5.99561e-07	-0.127213	-46.4226	-56.6001	7.98266	2.19481
0.356693	0.715	13.8122	0	1	0.333333	-5.99902e-07	-0.127435	-46.3365	-56.5018	7.96918	2.19609
0.356902	0.716	13.8122	0	1	0.333333	-5.99412e-07	-0.127657	-46.2505	-56.4035	7.95561	2.19738
0.357105	0.717	13.8122	0	1	0.333333	-5.99726e-07	-0.127874	-46.1647	-56.306	7.94267	2.19863
0.357315	0.718	13.8122	0	1	0.333333	-5.99933e-07	-0.128097	-46.0791	-56.2078	7.92881	2.19992
0.357526	0.719	13.8122	0	1	0.333333	-5.99985e-07	-0.128321	-45.9936	-56.1098	7.91501	2.20122
0.35774	0.72	13.8122	0	1	0.333333	-5.99793e-07	-0.128548	-45.9082	-56.0119	7.90107	2.20254
0.357951	0.721	13.8122	0	1	0.333333	-5.99089e-07	-0.128772	-45.8231	-55.9144	7.88745	2.20384
0.358156	0.722	13.8122	0	1	0.333333	-5.99936e-07	-0.128991	-45.7381	-55.8177	7.87458	2.2051
0.358361	0.723	13.8122	0	1	0.333333	-5.95787e-07	-0.129208	-45.6532	-55.7208	7.86128	2.20636
0.358576	0.724	13.8122	0	1	0.333333	-5.99921e-07	-0.129438	-45.5685	-55.6239	7.84774	2.20768
0.358788	0.725	13.8122	0	1	0.333333	7.41575e-07	-0.129663	-45.4839	-55.5271	7.83417	2.20899
0.358995	0.726	13.8122	0	1	0.333333	-5.99475e-07	-0.129882	-45.3995	-55.4306	7.82086	2.21026
0.359208	0.727	13.8122	0	1	0.333333	-5.99976e-07	-0.130109	-45.3153	-55.3341	7.80726	2.21158
0.359417	0.728	13.8122	0	1	0.333333	-5.98965e-07	-0.130331	-45.2312	-55.2382	7.79413	2.21286
0.359625	0.729	13.8122	0	1	0.333333	6.83754e-07	-0.130553	-45.1472	-55.1424	7.78102	2.21414
0.359838	0.73	13.8122	0	1	0.333333	-5.99615e-07	-0.130779	-45.0635	-55.0467	7.76775	2.21546
0.360048	0.731	13.8122	0	1	0.333333	-9.48931e-07	-0.131002	-44.9798	-54.9511	7.75454	2.21674
0.36025	0.732	13.8122	0	1	0.333333	6.22769e-07	-0.131217	-44.8963	-54.8567	7.74234	2.21799
0.360467	0.733	13.8122	0	1	0.333333	-1.84798e-07	-0.131449	-44.813	-54.7616	7.72923	2.21933
0.360683	0.734	13.8122	0	1	0.333333	8.74862e-06	-0.131674	-44.7298	-54.6629	7.71243	2.22066
0.360897	0.735	13.8122	0	1	0.333333	-5.99631e-07	-0.131904	-44.6468	-54.5703	7.70153	2.22197
0.361101	0.736	13.8122	0	1	0.333333	1.93011e-07	-0.13212	-44.5639	-54.4752	7.68808	2.22323
0.361317	0.737	13.8122	0	1	0.333333	-5.9928e-07	-0.132351	-44.4812	-54.3819	7.67617	2.22456
0.361531	0.738	13.8122	0	1	0.333333	7.1823e-07	-0.132579	-44.3986	-54.2875	7.66302	2.22588
0.361746	0.739	13.8122	0	1	0.333333	8.90474e-07	-0.132807	-44.3161	-54.1928	7.64943	2.2272
0.361958	0.74	13.8122	0	1	0.333333	-1.90736e-07	-0.133032	-44.2338	-54.0991	7.63673	2.22851
0.36217	0.741	13.8122	0	1	0.333333	-5.99585e-07	-0.133258	-44.1517	-54.0052	7.62372	2.22981
0.362386	0.742	13.8122	0	1	0.333333	6.44601e-07	-0.133487	-44.0697	-53.9112	7.61035	2.23114
0.362596	0.743	13.8122	0	1	0.333333	8.95252e-07	-0.13371	-43.9878	-53.8182	7.59788	2.23244
0.36281	0.744	13.8122	0	1	0.333333	6.01068e-07	-0.133938	-43.9061	-53.7248	7.58489	2.23375
0.363024	0.745	13.8122	0	1	0.333333	-5.99752e-07	-0.134165	-43.8246	-53.6316	7.57197	2.23507
0.363238	0.746	13.8122	0	1	0.333333	6.49482e-07	-0.134392	-43.7431	-53.5387	7.55915	2.23639
0.363454	0.747	13.8122	0	1	0.333333	-5.99969e-07	-0.134622	-43.6619	-53.4455	7.5459	2.23772
0.363669	0.748	13.8122	0	1	0.333333	-5.99908e-07	-0.13485	-43.5807	-53.3528	7.53298	2.23904
0.363885	0.749	13.8122	0	1	0.333333	-5.99212e-07	-0.135079	-43.4998	-53.2601	7.52001	2.24037
0.3641	0.75	13.8122	0	1	0.333333	2.59789e-06	-0.135307	-43.4189	-53.1677	7.50711	2.24169
0.364314	0.751	13.8122	0	1	0.333333	-5.99968e-07	-0.135535	-43.3382	-53.0758	7.49459	2.24301
0.364529	0.752	13.8122	0	1	0.333333	6.82615e-07	-0.135763	-43.2576	-52.9839	7.48191	2.24434
0.364743	0.753	13.8122	0	1	0.333333	6.07162e-07	-0.135991	-43.1772	-52.8922	7.46933	2.24565
0.364957	0.754	13.8122	0	1	0.333333	-8.83597e-07	-0.136218	-43.0969	-52.8004	7.45649	2.24697
0.365177	0.755	13.8122	0	1	0.333333	7.00051e-07	-0.136452	-43.0168	-52.7086	7.44352	2.24833
0.365394	0.756	13.8122	0	1	0.333333	6.82818e-07	-0.136682	-42.9368	-52.6172	7.43076	2.24966
0.365608	0.757	13.8122	0	1	0.333333	-5.99727e-07	-0.136909	-42.8569	-52.5261	7.41818	2.25098
0.365822	0.758	13.8122	0	1	0.333333	-5.99935e-07	-0.137137	-42.7772	-52.4354	7.40585	2.2523
0.366043	0.759	13.8122	0	1	0.333333	-5.99306e-07	-0.137371	-42.6976	-52.3443	7.39306	2.25366
0.366258	0.76	13.8122	0	1	0.333333	8.14901e-07	-0.1376	-42.6182	-52.2536	7.38042	2.25498
0.366475	0.761	13.8122	0	1	0.333333	6.64304e-07	-0.13783	-42.5389	-52.1631	7.36789	2.25632
0.366694	0.762	13.8122	0	1	0.333333	7.34676e-07	-0.138063	-42.4597	-52.0727	7.35538	2.25767
0.366909	0.763	13.8122	0	1	0.333333	9.46859e-07	-0.138292	-42.3807	-51.9827	7.343	2.25899
0.367129	0.764	13.8122	0	1	0.333333	-5.99669e-07	-0.138525	-42.3018	-51.8924	7.33034	2.26034
0.367345	0.765	13.8122	0	1	0.333333	-8.76663e-07	-0.138755	-42.223	-51.8026	7.31798	2.26168
0.367563	0.766	13.8122	0	1	0.333333	-5.99222e-07	-0.138986	-42.1444	-51.7129	7.30556	2.26302
0.367783	0.767	13.8122	0	1	0.333333	-2.54837e-06	-0.13922	-42.0659	-51.6233	7.2931	2.26437
0.367999	0.768	13.8122	0	1	0.333333	9.7112e-07	-0.139449	-41.9875	-51.5339	7.28066	2.2657
0.36822	0.769	13.8122	0	1	0.333333	-5.99121e-07	-0.139683	-41.9093	-51.4443	7.26802	2.26706
0.368438	0.77	13.8122	0	1	0.333333	-5.99763e-07	-0.139915	-41.8312	-51.3553	7.25578	2.2684
0.36866	0.771	13.8122	0	1	0.333333	1.11326e-06	-0.14015	-41.7532	-51.2663	7.24334	2.26977
0.36888	0.772	13.8122	0	1	0.333333	-5.99882e-07	-0.140384	-41.6754	-51.1774	7.23092	2.27112
0.369096	0.773	13.8122	0	1	0.333333	-5.99526e-07	-0.140613	-41.5977	-51.0888	7.2187	2.27246
0.369317	0.774	13.8122	0	1	0.333333	-5.99603e-07	-0.140848	-41.5201	-51.0001	7.20622	2.27382
0.369537	0.775	13.8122	0	1	0.333333	-5.99898e-07	-0.141081	-41.4427	-50.9117	7.19389	2.27517
0.36976	0.776	13.8122	0	1	0.333333	-5.98198e-07	-0.141318	-41.3654	-50.8235	7.18164	2.27654
0.369977	0.777	13.8122	0	1	0.333333	8.2083e-07	-0.141549	-41.2882	-50.7357	7.16969	2.27788
0.370198	0.778	13.8122	0	1	0.333333	-5.99476e-07	-0.141783	-41.2111	-50.6477	7.15731	2.27924
0.370413	0.779	13.8122	0	1	0.333333	-5.99422e-07	-0.142011	-41.1342	-50.5603	7.14553	2.28056
0.370643	0.78	13.8122	0	1	0.333333	-5.99843e-07	-0.142256	-41.0574	-50.4723	7.13292	2.28198
0.370859	0.781	13.8122	0	1	0.333333	-5.99526e-07	-0.142485	-40.9807	-50.3851	7.12099	2.28331
0.371084	0.782	13.8122	0	1	0.333333	-5.99266e-07	-0.142723	-40.9042	-50.2975	7.10861	2.28469
0.371305	0.783	13.8122	0	1	0.333333	1.0462e-06	-0.142958	-40.8278	-50.2103	7.09641	2.28606
0.371528	0.784	13.8122	0	1	0.333333	-5.99826e-07	-0.143195	-40.7515	-50.1234	7.08444	2.28743
0.371748	0.785	13.8122	0	1	0.333333	-1.01995e-06	-0.143428	-40.6754	-50.0367	7.07259	2.28878
0.371969	0.786	13.8122	0	1	0.333333	-5.96841e-07	-0.143662	-40.5993	-49.95	7.06053	2.29014
0.372196	0.787	13.8122	0	1	0.333333	6.96992e-07	-0.143903	-40.5234	-49.8633	7.04835	2.29154
0.372417	0.788	13.8122	0	1	0.333333	-5.997e-07	-0.144138	-40.4477	-49.7769	7.03629	2.2929
0.372638	0.789	13.8122	0	1	0.333333	-5.99854e-07	-0.144372	-40.372	-49.6908	7.02454	2.29426
0.372861	0.79	13.8122	0	1	0.333333	-5.98746e-07	-0.144609	-40.2965	-49.6047	7.01258	2.29563
0.373086	0.791	13.8122	0	1	0.333333	7.86607e-07	-0.144848	-40.2211	-49.5184	7.00033	2.29702
0.37331	0.792	13.8122	0	1	0.333333	7.17842e-07	-0.145085	-40.1458	-49.4326	6.98846	2.2984
0.373529	0.793	13.8122	0	1	0.333333	-5.99821e-07	-0.145318	-40.0706	-49.3471	6.97668	2.29975
0.373762	0.794	13.8122	0	1	0.333333	9.90112e-07	-0.145566	-39.9956	-49.2613	6.9645	2.30118
0.373981	0.795	13.8122	0	1	0.333333	-5.99213e-07	-0.145798	-39.9207	-49.1759	6.95267	2.30253
0.374208	0.796	13.8122	0	1	0.333333	6.3064e-07	-0.146038	-39.8459	-49.0906	6.94075	2.30393
0.374431	0.797	13.8122	0	1	0.333333	6.35696e-07	-0.146276	-39.7712	-49.0055	6.929	2.3053
0.374657	0.798	13.8122	0	1	0.333333	-5.99873e-07	-0.146515	-39.6967	-48.9203	6.91694	2.30669
0.374883	0.799	13.8122	0	1	0.333333	9.44037e-07	-0.146755	-39.6223	-48.8355	6.90514	2.30808
0.375106	0.8	13.8122	0	1	0.333333	-1.24421e-06	-0.146992	-39.5479	-48.751	6.89362	2.30946
0.375334	0.801	13.8122	0	1	0.333333	6.00054e-07	-0.147234	-39.4738	-48.6663	6.88169	2.31086
0.375563	0.802	13.8122	0	1	0.333333	-5.99973e-07	-0.147477	-39.3997	-48.582	6.86999	2.31227
0.375785	0.803	13.8122	0	1	0.333333	1.08903e-06	-0.147712	-39.3257	-48.4978	6.85845	2.31364
0.376011	0.804	13.8122	0	1	0.333333	1.19776e-06	-0.147952	-39.2519	-48.4138	6.84683	2.31503
0.37624	0.805	13.8122	0	1	0.333333	-1.28816e-06	-0.148195	-39.1782	-48.3298	6.83519	2.31644
0.376466	0.806	13.8122	0	1	0.333333	6.00049e-07	-0.148435	-39.1046	-48.2459	6.82349	2.31783
0.376691	0.807	13.8122	0	1	0.333333	6.0003e-07	-0.148674	-39.0311	-48.162	6.81169	2.31922
0.37692	0.808	13.8122	0	1	0.333333	9.38825e-07	-0.148917	-38.9578	-48.0786	6.80015	2.32062
0.377148	0.809	13.8122	0	1	0.333333	-1.11658e-06	-0.149159	-38.8845	-47.995	6.78842	2.32203
0.377377	0.81	13.8122	0	1	0.333333	-5.99784e-07	-0.149402	-38.8114	-47.9115	6.77664	2.32344
0.377603	0.811	13.8122	0	1	0.333333	-2.35955e-07	-0.149641	-38.7384	-47.8282	6.76497	2.32483
0.377829	0.812	13.8122	0	1	0.333333	-5.98334e-07	-0.149881	-38.6655	-47.7456	6.75383	2.32622
0.378062	0.813	13.8122	0	1	0.333333	1.06849e-06	-0.150128	-38.5927	-47.6623	6.74193	2.32765
0.37829	0.814	13.8122	0	1	0.333333	-1.53003e-06	-0.150371	-38.5201	-47.5796	6.73045	2.32906
0.37852	0.815	13.8122	0	1	0.333333	-5.99375e-07	-0.150614	-38.4475	-47.4968	6.71882	2.33047
0.378748	0.816	13.8122	0	1	0.333333	7.57318e-07	-0.150856	-38.3751	-47.4144	6.70745	2.33188
0.378977	0.817	13.8122	0	1	0.333333	-5.99856e-07	-0.151099	-38.3028	-47.3322	6.69613	2.33329
0.379206	0.818	13.8122	0	1	0.333333	6.00104e-07	-0.151343	-38.2306	-47.2498	6.68455	2.3347
0.37944	0.819	13.8122	0	1	0.333333	-5.98728e-07	-0.15159	-38.1585	-47.1676	6.67297	2.33614
0.379667	0.82	13.8122	0	1	0.333333	-5.99637e-07	-0.151831	-38.0865	-47.0857	6.66172	2.33754
0.3799	0.821	13.8122	0	1	0.333333	1.28394e-06	-0.152078	-38.0146	-47.0038	6.6502	2.33897
0.38013	0.822	13.8122	0	1	0.333333	1.34033e-06	-0.152323	-37.9429	-46.9222	6.63893	2.34039
0.38036	0.823	13.8122	0	1	0.333333	6.00367e-07	-0.152567	-37.8712	-46.8405	6.62751	2.34181
0.380589	0.824	13.8122	0	1	0.333333	-5.9698e-07	-0.15281	-37.7997	-46.7591	6.61619	2.34322
0.380826	0.825	13.8122	0	1	0.333333	8.38355e-07	-0.153061	-37.7283	-46.6776	6.60464	2.34467
0.381053	0.826	13.8122	0	1	0.333333	-1.34844e-06	-0.153302	-37.6569	-46.5965	6.59344	2.34607
0.381288	0.827	13.8122	0	1	0.333333	6.40042e-07	-0.153551	-37.5857	-46.5153	6.58206	2.34752
0.381517	0.828	13.8122	0	1	0.333333	-5.99072e-07	-0.153794	-37.5147	-46.4344	6.57084	2.34893
0.381749	0.829	13.8122	0	1	0.333333	8.39336e-07	-0.154041	-37.4437	-46.3537	6.55963	2.35036
0.381984	0.83	13.8122	0	1	0.333333	7.41556e-07	-0.15429	-37.3728	-46.2732	6.54858	2.3518
0.382215	0.831	13.8122	0	1	0.333333	-5.99666e-07	-0.154535	-37.302	-46.1927	6.53741	2.35322
0.382452	0.832	13.8122	0	1	0.333333	1.00919e-06	-0.154786	-37.2314	-46.1121	6.526	2.35468
0.382679	0.833	13.8122	0	1	0.333333	-1.27136e-06	-0.155028	-37.1608	-46.0319	6.51502	2.35608
0.382916	0.834	13.8122	0	1	0.333333	1.52176e-06	-0.155279	-37.0904	-45.9516	6.50369	2.35754
0.383147	0.835	13.8122	0	1	0.333333	-5.99085e-07	-0.155524	-37.02	-45.8715	6.49247	2.35897
0.383387	0.836	13.8122	0	1	0.333333	-5.98545e-07	-0.155778	-36.9498	-45.7912	6.48095	2.36044
0.383621	0.837	13.8122	0	1	0.333333	-5.99824e-07	-0.156026	-36.8797	-45.7115	6.46991	2.36188
0.383857	0.838	13.8122	0	1	0.333333	-5.99892e-07	-0.156277	-36.8097	-45.6317	6.45872	2.36333
0.384091	0.839	13.8122	0	1	0.333333	-5.99881e-07	-0.156525	-36.7398	-45.5523	6.44771	2.36478
0.384326	0.84	13.8122	0	1	0.333333	7.69311e-07	-0.156774	-36.67	-45.4731	6.43687	2.36622
0.384555	0.841	13.8122	0	1	0.333333	-3.30627e-07	-0.157018	-36.6003	-45.3938	6.42586	2.36763
0.384793	0.842	13.8122	0	1	0.333333	-5.97415e-07	-0.15727	-36.5307	-45.3148	6.415	2.3691
0.385032	0.843	13.8122	0	1	0.333333	-5.94318e-07	-0.157524	-36.4612	-45.2355	6.40378	2.37057
0.385271	0.844	13.8122	0	1	0.333333	6.00094e-07	-0.157777	-36.3918	-45.1564	6.39255	2.37204
0.385502	0.845	13.8122	0	1	0.333333	1.26878e-06	-0.158023	-36.3225	-45.078	6.38196	2.37347
0.385739	0.846	13.8122	0	1	0.333333	-9.70039e-07	-0.158274	-36.2534	-44.9993	6.37104	2.37492
0.385978	0.847	13.8122	0	1	0.333333	-5.9975e-07	-0.158528	-36.1843	-44.9206	6.35993	2.37639
0.386216	0.848	13.8122	0	1	0.333333	9.07066e-07	-0.15878	-36.1153	-44.842	6.34885	2.37786
0.386454	0.849	13.8122	0	1	0.333333	-1.33613e-06	-0.159033	-36.0464	-44.7635	6.33777	2.37933
0.386693	0.85	13.8122	0	1	0.333333	6.00527e-07	-0.159287	-35.9777	-44.6852	6.32671	2.3808
0.386927	0.851	13.8122	0	1	0.333333	-5.99579e-07	-0.159534	-35.909	-44.6073	6.3161	2.38223
0.387168	0.852	13.8122	0	1	0.333333	-1.23945e-06	-0.159791	-35.8405	-44.5294	6.30521	2.38372
0.387404	0.853	13.8122	0	1	0.333333	2.92254e-07	-0.160041	-35.772	-44.4518	6.29464	2.38517
0.387644	0.854	13.8122	0	1	0.333333	6.02235e-07	-0.160296	-35.7036	-44.3739	6.28358	2.38665
0.387886	0.855	13.8122	0	1	0.333333	8.68177e-07	-0.160552	-35.6354	-44.296	6.27252	2.38814
0.388127	0.856	13.8122	0	1	0.333333	6.00737e-07	-0.160807	-35.5672	-44.2182	6.2614	2.38962
0.388368	0.857	13.8122	0	1	0.333333	6.07106e-07	-0.161063	-35.4992	-44.1406	6.2503	2.39111
0.388607	0.858	13.8122	0	1	0.333333	6.00311e-07	-0.161317	-35.4312	-44.0633	6.23953	2.39258
0.388842	0.859	13.8122	0	1	0.333333	-6.11586e-06	-0.161566	-35.3633	-43.9866	6.22923	2.39403
0.389083	0.86	13.8122	0	1	0.333333	1.17318e-06	-0.161822	-35.2956	-43.9096	6.21853	2.39551
0.389332	0.861	13.8122	0	1	0.333333	-5.9988e-07	-0.162087	-35.2279	-43.8325	6.20756	2.39704
0.389565	0.862	13.8122	0	1	0.333333	-5.99018e-07	-0.162334	-35.1604	-43.7559	6.19708	2.39848
0.38981	0.863	13.8122	0	1	0.333333	-5.99684e-07	-0.162593	-35.0929	-43.6793	6.18643	2.39998
0.390051	0.864	13.8122	0	1	0.333333	3.14826e-07	-0.16285	-35.0255	-43.6027	6.17567	2.40147
0.390292	0.865	13.8122	0	1	0.333333	-5.99974e-07	-0.163105	-34.9583	-43.5263	6.16509	2.40295
0.390537	0.866	13.8122	0	1	0.333333	-8.02579e-07	-0.163365	-34.8911	-43.4498	6.15424	2.40446
0.390781	0.867	13.8122	0	1	0.333333	-1.1677e-06	-0.163624	-34.824	-43.3733	6.14338	2.40596
0.391022	0.868	13.8122	0	1	0.333333	1.18575e-06	-0.16388	-34.757	-43.2974	6.13288	2.40745
0.391269	0.869	13.8122	0	1	0.333333	-5.99872e-07	-0.164142	-34.6901	-43.2212	6.12211	2.40897
0.391506	0.87	13.8122	0	1	0.333333	-5.99087e-07	-0.164393	-34.6234	-43.1456	6.11186	2.41043
0.391749	0.871	13.8122	0	1	0.333333	-5.96743e-07	-0.164652	-34.5567	-43.07	6.10139	2.41193
0.391995	0.872	13.8122	0	1	0.333333	-5.99301e-07	-0.164913	-34.4901	-42.9942	6.09069	2.41344
0.392237	0.873	13.8122	0	1	0.333333	-1.18008e-06	-0.16517	-34.4236	-42.9189	6.08044	2.41493
0.392482	0.874	13.8122	0	1	0.333333	1.51198e-06	-0.16543	-34.3572	-42.8434	6.06985	2.41644
0.392728	0.875	13.8122	0	1	0.333333	6.0008e-07	-0.165691	-34.2908	-42.768	6.05921	2.41795
0.392975	0.876	13.8122	0	1	0.333333	-5.99827e-07	-0.165953	-34.2246	-42.6927	6.0486	2.41947
0.393222	0.877	13.8122	0	1	0.333333	-8.52632e-07	-0.166215	-34.1585	-42.6175	6.03797	2.42099
0.393466	0.878	13.8122	0	1	0.333333	-1.42212e-06	-0.166474	-34.0925	-42.5423	6.02735	2.42249
0.393709	0.879	13.8122	0	1	0.333333	1.10591e-06	-0.166732	-34.0265	-42.4676	6.01707	2.42399
0.393953	0.88	13.8122	0	1	0.333333	6.00949e-07	-0.166991	-33.9607	-42.393	6.00683	2.42549
0.3942	0.881	13.8122	0	1	0.333333	7.63116e-07	-0.167253	-33.8949	-42.3184	5.99649	2.42701
0.394444	0.882	13.8122	0	1	0.333333	-5.03338e-07	-0.167512	-33.8293	-42.244	5.98626	2.42851
0.394697	0.883	13.8122	0	1	0.333333	-1.77784e-06	-0.167782	-33.7637	-42.1692	5.97543	2.43008
0.394943	0.884	13.8122	0	1	0.333333	-3.66996e-07	-0.168043	-33.6982	-42.0948	5.96503	2.43159
0.39519	0.885	13.8122	0	1	0.333333	3.70155e-07	-0.168305	-33.6328	-42.0207	5.95478	2.43311
0.39544	0.886	13.8122	0	1	0.333333	-5.98132e-07	-0.16857	-33.5675	-41.9464	5.94424	2.43465
0.395686	0.887	13.8122	0	1	0.333333	-1.42194e-06	-0.168832	-33.5023	-41.8726	5.9341	2.43617
0.395931	0.888	13.8122	0	1	0.333333	-6.10139e-06	-0.169092	-33.4372	-41.799	5.92406	2.43767
0.396184	0.889	13.8122	0	1	0.333333	6.00014e-07	-0.16936	-33.3722	-41.7248	5.9134	2.43923
0.396438	0.89	13.8122	0	1	0.333333	-5.99886e-07	-0.169629	-33.3073	-41.6509	5.90287	2.44079
0.396681	0.891	13.8122	0	1	0.333333	-5.99998e-07	-0.169887	-33.2424	-41.5777	5.89301	2.44229
0.396934	0.892	13.8122	0	1	0.333333	1.12741e-06	-0.170157	-33.1777	-41.504	5.88251	2.44385
0.397182	0.893	13.8122	0	1	0.333333	-1.16398e-06	-0.17042	-33.113	-41.4309	5.87249	2.44538
0.397425	0.894	13.8122	0	1	0.333333	6.00083e-07	-0.170678	-33.0484	-41.3581	5.86283	2.44687
0.397673	0.895	13.8122	0	1	0.333333	-5.97671e-07	-0.170942	-32.9839	-41.2857	5.85339	2.4484
0.397916	0.896	13.8122	0	1	0.333333	-4.4988e-07	-0.171199	-32.9195	-41.2117	5.84226	2.4499
0.398186	0.897	13.8122	0	1	0.333333	-8.98974e-07	-0.171486	-32.8552	-41.1382	5.83144	2.45156
0.39844	0.898	13.8122	0	1	0.333333	-9.25506e-07	-0.171756	-32.791	-41.0652	5.82109	2.45312
0.39869	0.899	13.8122	0	1	0.333333	1.40128e-06	-0.172021	-32.7268	-40.9924	5.81091	2.45466
0.398946	0.9	13.8122	0	1	0.333333	-5.99804e-07	-0.172293	-32.6628	-40.9197	5.80062	2.45624
0.399195	0.901	13.8122	0	1	0.333333	-4.79176e-07	-0.172557	-32.5988	-40.8472	5.7906	2.45777
0.399446	0.902	13.8122	0	1	0.333333	7.64466e-07	-0.172824	-32.535	-40.7748	5.78049	2.45932
0.399702	0.903	13.8122	0	1	0.333333	1.27044e-06	-0.173096	-32.4712	-40.7025	5.77045	2.46089
0.399959	0.904	13.8122	0	1	0.333333	1.70028e-06	-0.173369	-32.4075	-40.6301	5.76021	2.46247
0.400207	0.905	13.8122	0	1	0.333333	6.20836e-07	-0.173633	-32.3438	-40.5586	5.75079	2.464
0.400461	0.906	13.8122	0	1	0.333333	6.05801e-07	-0.173902	-32.2803	-40.4862	5.74035	2.46556
0.400718	0.907	13.8122	0	1	0.333333	6.00218e-07	-0.174176	-32.2169	-40.4142	5.73017	2.46715
0.40097	0.908	13.8122	0	1	0.333333	-5.08518e-07	-0.174443	-32.1535	-40.3424	5.72016	2.4687
0.401231	0.909	13.8122	0	1	0.333333	-5.95746e-07	-0.17472	-32.0902	-40.2706	5.71009	2.4703
0.401485	0.91	13.8122	0	1	0.333333	1.56589e-06	-0.17499	-32.027	-40.1988	5.69994	2.47187
0.401738	0.911	13.8122	0	1	0.333333	9.07084e-07	-0.175258	-31.9639	-40.1273	5.68995	2.47342
0.401998	0.912	13.8122	0	1	0.333333	-5.72796e-07	-0.175535	-31.9009	-40.0559	5.67993	2.47502
0.402254	0.913	13.8122	0	1	0.333333	9.10733e-07	-0.175808	-31.838	-39.9846	5.67003	2.47661
0.402509	0.914	13.8122	0	1	0.333333	6.24512e-07	-0.176078	-31.7751	-39.9133	5.66007	2.47817
0.402765	0.915	13.8122	0	1	0.333333	-5.99896e-07	-0.17635	-31.7123	-39.8422	5.65012	2.47975
0.403026	0.916	13.8122	0	1	0.333333	-1.18251e-06	-0.176627	-31.6496	-39.7711	5.64009	2.48135
0.403283	0.917	13.8122	0	1	0.333333	-8.24832e-07	-0.1769	-31.587	-39.7	5.63006	2.48294
0.403541	0.918	13.8122	0	1	0.333333	7.02594e-07	-0.177174	-31.5245	-39.6291	5.62012	2.48452
0.403799	0.919	13.8122	0	1	0.333333	6.00181e-07	-0.177449	-31.4621	-39.5584	5.6102	2.48612
0.404059	0.92	13.8122	0	1	0.333333	9.82137e-07	-0.177725	-31.3997	-39.4877	5.60029	2.48772
0.404321	0.921	13.8122	0	1	0.333333	-1.28387e-06	-0.178004	-31.3374	-39.417	5.59028	2.48933
0.40458	0.922	13.8122	0	1	0.333333	-1.3289e-06	-0.178279	-31.2752	-39.3466	5.58046	2.49092
0.404837	0.923	13.8122	0	1	0.333333	7.32797e-07	-0.178552	-31.2131	-39.2765	5.57091	2.4925
0.4051	0.924	13.8122	0	1	0.333333	-5.99374e-07	-0.178832	-31.1511	-39.2062	5.56099	2.49412
0.405354	0.925	13.8122	0	1	0.333333	6.55272e-07	-0.179101	-31.0891	-39.1362	5.55141	2.49569
0.405618	0.926	13.8122	0	1	0.333333	-6.04563e-07	-0.179382	-31.0272	-39.066	5.54148	2.49731
0.405877	0.927	13.8122	0	1	0.333333	-9.10255e-07	-0.179657	-30.9654	-38.9961	5.53174	2.49891
0.406144	0.928	13.8122	0	1	0.333333	-1.55293e-06	-0.179941	-30.9037	-38.9261	5.52183	2.50055
0.406407	0.929	13.8122	0	1	0.333333	1.2444e-06	-0.18022	-30.8421	-38.8563	5.51209	2.50217
0.406663	0.93	13.8122	0	1	0.333333	6.48344e-07	-0.180493	-30.7805	-38.7866	5.50233	2.50375
0.406934	0.931	13.8122	0	1	0.333333	6.60084e-07	-0.180781	-30.719	-38.7169	5.49241	2.50542
0.407195	0.932	13.8122	0	1	0.333333	-6.72243e-07	-0.181058	-30.6576	-38.6473	5.48264	2.50702
0.407456	0.933	13.8122	0	1	0.333333	6.85604e-07	-0.181336	-30.5963	-38.578	5.47305	2.50863
0.407719	0.934	13.8122	0	1	0.333333	-1.2469e-06	-0.181616	-30.5351	-38.5087	5.46337	2.51025
0.407985	0.935	13.8122	0	1	0.333333	-1.43538e-06	-0.181898	-30.4739	-38.4393	5.45349	2.51188
0.40825	0.936	13.8122	0	1	0.333333	-9.16552e-07	-0.18218	-30.4128	-38.37	5.44362	2.51352
0.408514	0.937	13.8122	0	1	0.333333	-7.42772e-07	-0.182461	-30.3518	-38.301	5.43406	2.51514
0.408785	0.938	13.8122	0	1	0.333333	7.83047e-07	-0.182749	-30.2909	-38.232	5.42434	2.51681
0.409046	0.939	13.8122	0	1	0.333333	-8.04305e-07	-0.183026	-30.23	-38.1633	5.41486	2.51842
0.40931	0.94	13.8122	0	1	0.333333	7.99295e-07	-0.183308	-30.1693	-38.0947	5.40534	2.52005
0.409576	0.941	13.8122	0	1	0.333333	1.04323e-06	-0.183591	-30.1086	-38.026	5.3957	2.52169
0.409843	0.942	13.8122	0	1	0.333333	8.79355e-07	-0.183875	-30.0479	-37.9573	5.38606	2.52333
0.41011	0.943	13.8122	0	1	0.333333	-1.31796e-06	-0.184159	-29.9874	-37.889	5.37662	2.52497
0.41038	0.944	13.8122	0	1	0.333333	1.48004e-06	-0.184446	-29.9269	-37.8204	5.36685	2.52663
0.410645	0.945	13.8122	0	1	0.333333	-8.96763e-07	-0.184727	-29.8665	-37.7522	5.35743	2.52826
0.410913	0.946	13.8122	0	1	0.333333	-9.21062e-07	-0.185013	-29.8062	-37.6839	5.34781	2.52991
0.411187	0.947	13.8122	0	1	0.333333	1.10358e-06	-0.185304	-29.746	-37.6156	5.33801	2.5316
0.411455	0.948	13.8122	0	1	0.333333	-1.58847e-06	-0.185589	-29.6858	-37.5475	5.32847	2.53325
0.411719	0.949	13.8122	0	1	0.333333	-1.78465e-06	-0.18587	-29.6257	-37.4798	5.31925	2.53487
0.411992	0.95	13.8122	0	1	0.333333	1.03207e-06	-0.18616	-29.5657	-37.4118	5.30957	2.53655
0.412262	0.951	13.8122	0	1	0.333333	1.06704e-06	-0.186448	-29.5057	-37.344	5.30003	2.53822
0.412533	0.952	13.8122	0	1	0.333333	1.70852e-06	-0.186737	-29.4459	-37.2763	5.29052	2.53989
0.412802	0.953	13.8122	0	1	0.333333	1.79546e-06	-0.187023	-29.3861	-37.2087	5.28105	2.54155
0.413078	0.954	13.8122	0	1	0.333333	1.17747e-06	-0.187316	-29.3263	-37.141	5.27138	2.54324
0.413348	0.955	13.8122	0	1	0.333333	1.22075e-06	-0.187604	-29.2667	-37.0736	5.26204	2.54491
0.413616	0.956	13.8122	0	1	0.333333	1.2695e-06	-0.187889	-29.2071	-37.0065	5.25287	2.54655
0.413888	0.957	13.8122	0	1	0.333333	-1.59606e-06	-0.188179	-29.1476	-36.9393	5.24343	2.54823
0.41416	0.958	13.8122	0	1	0.333333	1.41869e-06	-0.188468	-29.0882	-36.8722	5.23412	2.5499
0.414433	0.959	13.8122	0	1	0.333333	-1.43362e-06	-0.188759	-29.0288	-36.8051	5.22475	2.55159
0.41471	0.96	13.8122	0	1	0.333333	-1.49933e-06	-0.189054	-28.9695	-36.738	5.21514	2.55329
0.414979	0.961	13.8122	0	1	0.333333	-1.57206e-06	-0.18934	-28.9103	-36.6711	5.20587	2.55495
0.415258	0.962	13.8122	0	1	0.333333	-2.4512e-06	-0.189637	-28.8512	-36.6041	5.19629	2.55667
0.415535	0.963	13.8122	0	1	0.333333	-1.74082e-06	-0.189931	-28.7921	-36.5373	5.18681	2.55837
0.41581	0.964	13.8122	0	1	0.333333	1.856e-06	-0.190224	-28.7331	-36.4706	5.17746	2.56006
0.416081	0.965	13.8122	0	1	0.333333	1.95226e-06	-0.190512	-28.6742	-36.4041	5.16824	2.56173
0.416353	0.966	13.8122	0	1	0.333333	-2.74806e-06	-0.190803	-28.6153	-36.3379	5.15918	2.56341
0.416633	0.967	13.8122	0	1	0.333333	2.22397e-06	-0.191101	-28.5565	-36.2714	5.14973	2.56513
0.416911	0.968	13.8122	0	1	0.333333	-2.39143e-06	-0.191396	-28.4978	-36.205	5.14034	2.56684
0.417189	0.969	13.8122	0	1	0.333333	-2.58653e-06	-0.191693	-28.4392	-36.1387	5.13099	2.56855
0.417459	0.97	13.8122	0	1	0.333333	-2.81695e-06	-0.19198	-28.3806	-36.0728	5.12202	2.57022
0.417745	0.971	13.8122	0	1	0.333333	-3.09424e-06	-0.192285	-28.3221	-36.0065	5.11245	2.57198
0.418022	0.972	13.8122	0	1	0.333333	3.43251e-06	-0.19258	-28.2636	-35.9405	5.10321	2.57368
0.418298	0.973	13.8122	0	1	0.333333	-3.85542e-06	-0.192875	-28.2053	-35.8749	5.09428	2.57538
0.418577	0.974	13.8122	0	1	0.333333	-4.39996e-06	-0.193172	-28.147	-35.8089	5.08487	2.5771
0.418859	0.975	13.8122	0	1	0.333333	-5.12521e-06	-0.193472	-28.0887	-35.7432	5.0756	2.57884
0.419139	0.976	13.8122	0	1	0.333333	-6.14132e-06	-0.193771	-28.0306	-35.6775	5.06637	2.58056
0.419416	0.977	13.8122	0	1	0.333333	-7.66455e-06	-0.194065	-27.9725	-35.612	5.05726	2.58226
0.419703	0.978	13.8122	0	1	0.333333	-1.31058e-06	-0.194371	-27.9145	-35.5463	5.04781	2.58403
0.419979	0.979	13.8122	0	1	0.333333	1.59016e-07	-0.194665	-27.8565	-35.481	5.03877	2.58573
0.420257	0.98	13.8122	0	1	0.333333	8.4329e-07	-0.194961	-27.7986	-35.4158	5.02978	2.58744
0.420538	0.981	13.8122	0	1	0.333333	-1.3058e-10	-0.19526	-27.7408	-35.3506	5.02059	2.58917
0.420829	0.982	13.8122	0	1	0.333333	-5.99366e-07	-0.195571	-27.683	-35.2854	5.01136	2.59097
0.421109	0.983	13.8122	0	1	0.333333	7.8341e-07	-0.19587	-27.6254	-35.2203	5.00223	2.59269
0.421391	0.984	13.8122	0	1	0.333333	-1.00845e-05	-0.19617	-27.5677	-35.1553	4.99318	2.59442
0.421674	0.985	13.8122	0	1	0.333333	-1.7552e-06	-0.196472	-27.5102	-35.0904	4.98409	2.59617
0.421953	0.986	13.8122	0	1	0.333333	-6.0357e-06	-0.196769	-27.4527	-35.0256	4.97503	2.59789
0.422243	0.987	13.8122	0	1	0.333333	-5.02103e-06	-0.197079	-27.3953	-34.9608	4.96588	2.59967
0.422531	0.988	13.8122	0	1	0.333333	4.29696e-06	-0.197385	-27.3379	-34.896	4.95664	2.60144
0.422816	0.989	13.8122	0	1	0.333333	-3.7542e-06	-0.197689	-27.2806	-34.8314	4.94752	2.6032
0.423099	0.99	13.8122	0	1	0.333333	-3.33241e-06	-0.197991	-27.2234	-34.7669	4.93852	2.60494
0.423381	0.991	13.8122	0	1	0.333333	-2.99452e-06	-0.198291	-27.1663	-34.7025	4.92957	2.60667
0.423675	0.992	13.8122	0	1	0.333333	2.71858e-06	-0.198604	-27.1092	-34.638	4.92034	2.60848
0.423961	0.993	13.8122	0	1	0.333333	-2.48735e-06	-0.19891	-27.0521	-34.5737	4.9113	2.61025
0.424241	0.994	13.8122	0	1	0.333333	-2.2926e-06	-0.199209	-26.9952	-34.5096	4.90248	2.61197
0.424537	0.995	13.8122	0	1	0.333333	2.12509e-06	-0.199524	-26.9383	-34.4455	4.89343	2.61379
0.424819	0.996	13.8122	0	1	0.333333	-1.98401e-06	-0.199825	-26.8815	-34.3815	4.88451	2.61553
0.425109	0.997	13.8122	0	1	0.333333	-1.8537e-06	-0.200134	-26.8247	-34.3175	4.87549	2.61731
0.425403	0.998	13.8122	0	1	0.333333	1.74183e-06	-0.200448	-26.768	-34.2535	4.86634	2.61913
0.425684	0.999	13.8122	0	1	0.333333	-1.64405e-06	-0.200748	-26.7113	-34.1898	4.85757	2.62086
0.425978	1	13.8122	0	1	0.333333	-1.5537e-06	-0.201062	-26.6548	-34.126	4.84856	2.62267
0.426268	1.001	13.8122	0	1	0.333333	1.4738e-06	-0.201371	-26.5983	-34.0624	4.83965	2.62445
0.426557	1.002	13.8122	0	1	0.333333	1.40118e-06	-0.201678	-26.5418	-33.9984	4.83041	2.62623
0.426853	1.003	13.8122	0	1	0.333333	1.5936e-06	-0.201995	-26.4854	-33.9353	4.82185	2.62805
0.427142	1.004	13.8122	0	1	0.333333	1.27519e-06	-0.202303	-26.4291	-33.8717	4.81282	2.62983
0.427442	1.005	13.8122	0	1	0.333333	1.21998e-06	-0.202623	-26.3728	-33.8082	4.80373	2.63168
0.427723	1.006	13.8122	0	1	0.333333	-1.20861e-06	-0.202924	-26.3166	-33.7452	4.79516	2.63341
0.42801	1.007	13.8122	0	1	0.333333	1.13094e-06	-0.203229	-26.2605	-33.6816	4.78589	2.63518
0.428313	1.008	13.8122	0	1	0.333333	1.07936e-06	-0.203553	-26.2044	-33.6188	4.77734	2.63704
0.428607	1.009	13.8122	0	1	0.333333	1.38049e-06	-0.203867	-26.1484	-33.5557	4.76843	2.63885
0.428902	1.01	13.8122	0	1	0.333333	-2.56558e-06	-0.204182	-26.0925	-33.4927	4.75962	2.64067
0.4292	1.011	13.8122	0	1	0.333333	9.67243e-07	-0.204501	-26.0366	-33.4297	4.75067	2.64251
0.429497	1.012	13.8122	0	1	0.333333	-9.34026e-07	-0.204817	-25.9807	-33.3669	4.74183	2.64433
0.429784	1.013	13.8122	0	1	0.333333	-8.72598e-07	-0.205123	-25.925	-33.3043	4.73327	2.6461
0.430081	1.014	13.8122	0	1	0.333333	1.87025e-06	-0.205441	-25.8693	-33.2417	4.72449	2.64793
0.43038	1.015	13.8122	0	1	0.333333	1.33402e-06	-0.20576	-25.8136	-33.1789	4.71551	2.64977
0.43068	1.016	13.8122	0	1	0.333333	8.24906e-07	-0.206081	-25.758	-33.1163	4.70663	2.65162
0.430975	1.017	13.8122	0	1	0.333333	-1.25468e-06	-0.206396	-25.7025	-33.0539	4.69794	2.65343
0.43128	1.018	13.8122	0	1	0.333333	1.51415e-06	-0.206721	-25.647	-32.9913	4.689	2.65531
0.431575	1.019	13.8122	0	1	0.333333	2.23209e-06	-0.207037	-25.5916	-32.9291	4.68033	2.65713
0.431873	1.02	13.8122	0	1	0.333333	7.38458e-07	-0.207355	-25.5363	-32.8668	4.67155	2.65896
0.432174	1.021	13.8122	0	1	0.333333	7.14294e-07	-0.207676	-25.481	-32.8045	4.66275	2.66081
0.432464	1.022	13.8122	0	1	0.333333	-6.9519e-07	-0.207986	-25.4258	-32.7427	4.65434	2.6626
0.432773	1.023	13.8122	0	1	0.333333	1.15226e-06	-0.208317	-25.3706	-32.6803	4.64519	2.6645
0.433081	1.024	13.8122	0	1	0.333333	2.01875e-06	-0.208646	-25.3155	-32.6183	4.63641	2.6664
0.433378	1.025	13.8122	0	1	0.333333	-6.44616e-07	-0.208962	-25.2604	-32.5564	4.62775	2.66822
0.433675	1.026	13.8122	0	1	0.333333	-6.3032e-07	-0.209281	-25.2054	-32.4948	4.61931	2.67006
0.43398	1.027	13.8122	0	1	0.333333	6.34534e-07	-0.209606	-25.1505	-32.4331	4.61071	2.67193
0.434279	1.028	13.8122	0	1	0.333333	-1.52609e-06	-0.209927	-25.0956	-32.3716	4.60222	2.67377
0.434584	1.029	13.8122	0	1	0.333333	-2.07934e-06	-0.210253	-25.0408	-32.3099	4.59347	2.67565
0.434887	1.03	13.8122	0	1	0.333333	-1.03781e-06	-0.210576	-24.986	-32.2484	4.58481	2.67752
0.435195	1.031	13.8122	0	1	0.333333	6.00048e-07	-0.210906	-24.9313	-32.1868	4.57607	2.67941
0.435497	1.032	13.8122	0	1	0.333333	9.4609e-07	-0.211228	-24.8767	-32.1255	4.56753	2.68127
0.4358	1.033	13.8122	0	1	0.333333	9.53527e-07	-0.211553	-24.8221	-32.0642	4.559	2.68314
0.436109	1.034	13.8122	0	1	0.333333	-5.99249e-07	-0.211884	-24.7675	-32.003	4.55041	2.68504
0.436415	1.035	13.8122	0	1	0.333333	1.66283e-06	-0.212211	-24.7131	-31.9417	4.54174	2.68693
0.436725	1.036	13.8122	0	1	0.333333	9.34928e-07	-0.212542	-24.6586	-31.8806	4.53317	2.68883
0.437029	1.037	13.8122	0	1	0.333333	-4.96689e-07	-0.212867	-24.6043	-31.8196	4.52463	2.6907
0.437336	1.038	13.8122	0	1	0.333333	1.2691e-06	-0.213196	-24.55	-31.7585	4.51593	2.6926
0.437645	1.039	13.8122	0	1	0.333333	-1.88695e-06	-0.213526	-24.4957	-31.6976	4.50737	2.6945
0.437951	1.04	13.8122	0	1	0.333333	-5.95478e-07	-0.213853	-24.4415	-31.6368	4.49894	2.69638
0.438262	1.041	13.8122	0	1	0.333333	1.22488e-06	-0.214186	-24.3874	-31.576	4.49036	2.69829
0.438571	1.042	13.8122	0	1	0.333333	-8.86443e-07	-0.214517	-24.3333	-31.5153	4.48185	2.7002
0.438884	1.043	13.8122	0	1	0.333333	-9.06363e-07	-0.214852	-24.2793	-31.4548	4.47344	2.70212
0.439191	1.044	13.8122	0	1	0.333333	1.43417e-06	-0.21518	-24.2253	-31.3942	4.46488	2.70401
0.439504	1.045	13.8122	0	1	0.333333	9.9954e-07	-0.215516	-24.1714	-31.3336	4.45634	2.70595
0.439818	1.046	13.8122	0	1	0.333333	-4.2198e-07	-0.215852	-24.1175	-31.273	4.44769	2.70788
0.440125	1.047	13.8122	0	1	0.333333	6.00811e-07	-0.21618	-24.0637	-31.2128	4.43936	2.70977
0.440445	1.048	13.8122	0	1	0.333333	1.75105e-06	-0.216523	-24.0099	-31.1524	4.43074	2.71174
0.440753	1.049	13.8122	0	1	0.333333	8.32375e-07	-0.216853	-23.9562	-31.0922	4.42234	2.71364
0.441069	1.05	13.8122	0	1	0.333333	1.7756e-06	-0.217191	-23.9025	-31.0319	4.41378	2.71558
0.441388	1.051	13.8122	0	1	0.333333	1.15773e-06	-0.217533	-23.849	-30.9717	4.40515	2.71755
0.441692	1.052	13.8122	0	1	0.333333	8.31539e-06	-0.217859	-23.7954	-30.9118	4.39703	2.71942
0.442017	1.053	13.8122	0	1	0.333333	-3.76364e-07	-0.218206	-23.7419	-30.8516	4.38824	2.72142
0.442335	1.054	13.8122	0	1	0.333333	6.34366e-07	-0.218548	-23.6885	-30.7917	4.37986	2.72338
0.442644	1.055	13.8122	0	1	0.333333	-9.28061e-06	-0.218878	-23.6351	-30.7322	4.37181	2.72527
0.442961	1.056	13.8122	0	1	0.333333	1.99944e-06	-0.219218	-23.5818	-30.6722	4.36321	2.72723
0.443278	1.057	13.8122	0	1	0.333333	-1.32832e-06	-0.219558	-23.5285	-30.6125	4.35483	2.72918
0.443598	1.058	13.8122	0	1	0.333333	-5.99908e-07	-0.2199	-23.4752	-30.5529	4.34648	2.73115
0.443915	1.059	13.8122	0	1	0.333333	1.2476e-06	-0.22024	-23.4221	-30.4934	4.33827	2.7331
0.444236	1.06	13.8122	0	1	0.333333	-1.39966e-06	-0.220584	-23.3689	-30.4339	4.32987	2.73507
0.444553	1.061	13.8122	0	1	0.333333	6.00256e-07	-0.220924	-23.3159	-30.3745	4.32158	2.73703
0.44486	1.062	13.8122	0	1	0.333333	-1.929e-05	-0.221253	-23.2628	-30.3153	4.3136	2.73892
0.445195	1.063	13.8122	0	1	0.333333	1.30802e-06	-0.221612	-23.2099	-30.2555	4.30464	2.74098
0.44552	1.064	13.8122	0	1	0.333333	-2.49544e-06	-0.22196	-23.1569	-30.1961	4.29622	2.74298
0.445843	1.065	13.8122	0	1	0.333333	-5.99585e-07	-0.222307	-23.1041	-30.1369	4.28784	2.74497
0.446169	1.066	13.8122	0	1	0.333333	-1.0536e-06	-0.222656	-23.0513	-30.0778	4.27957	2.74698
0.446488	1.067	13.8122	0	1	0.333333	-1.25903e-06	-0.222998	-22.9985	-30.0187	4.27127	2.74894
0.44681	1.068	13.8122	0	1	0.333333	2.69981e-06	-0.223344	-22.9458	-29.9597	4.26298	2.75093
0.447133	1.069	13.8122	0	1	0.333333	-3.00356e-07	-0.22369	-22.8931	-29.9007	4.25468	2.75291
0.447457	1.07	13.8122	0	1	0.333333	6.00585e-07	-0.224037	-22.8405	-29.8419	4.24648	2.75491
0.447775	1.071	13.8122	0	1	0.333333	1.24e-06	-0.224379	-22.7879	-29.7832	4.23843	2.75686
0.448109	1.072	13.8122	0	1	0.333333	1.69217e-06	-0.224737	-22.7354	-29.7244	4.23007	2.75892
0.448424	1.073	13.8122	0	1	0.333333	-5.81033e-07	-0.225076	-22.6829	-29.6658	4.22199	2.76086
0.448759	1.074	13.8122	0	1	0.333333	9.49872e-07	-0.225435	-22.6305	-29.607	4.21362	2.76292
0.44909	1.075	13.8122	0	1	0.333333	-3.69362e-07	-0.22579	-22.5781	-29.5484	4.20527	2.76496
0.449413	1.076	13.8122	0	1	0.333333	-1.10507e-06	-0.226137	-22.5258	-29.4898	4.19706	2.76695
0.449745	1.077	13.8122	0	1	0.333333	1.94592e-06	-0.226493	-22.4735	-29.4313	4.18878	2.76899
0.450073	1.078	13.8122	0	1	0.333333	3.24577e-07	-0.226846	-22.4213	-29.3728	4.18052	2.77102
0.450407	1.079	13.8122	0	1	0.333333	1.18262e-06	-0.227204	-22.3691	-29.3143	4.17213	2.77307
0.450739	1.08	13.8122	0	1	0.333333	-1.63211e-06	-0.22756	-22.317	-29.256	4.16391	2.77512
0.451063	1.081	13.8122	0	1	0.333333	1.0334e-06	-0.227908	-22.2649	-29.1979	4.15586	2.77711
0.451396	1.082	13.8122	0	1	0.333333	1.28305e-06	-0.228266	-22.2129	-29.1397	4.14767	2.77916
0.451729	1.083	13.8122	0	1	0.333333	-2.53106e-07	-0.228624	-22.1609	-29.0815	4.13942	2.78121
0.45206	1.084	13.8122	0	1	0.333333	-2.50117e-07	-0.228979	-22.109	-29.0234	4.13121	2.78325
0.452383	1.085	13.8122	0	1	0.333333	-4.71181e-07	-0.229325	-22.0571	-28.9655	4.12322	2.78523
0.452717	1.086	13.8122	0	1	0.333333	7.35132e-06	-0.229684	-22.0052	-28.9077	4.11522	2.78729
0.453059	1.087	13.8122	0	1	0.333333	-2.66305e-06	-0.230052	-21.9534	-28.8497	4.10692	2.7894
0.453393	1.088	13.8122	0	1	0.333333	3.02757e-06	-0.230411	-21.9017	-28.7919	4.09875	2.79145
0.453734	1.089	13.8122	0	1	0.333333	-2.37541e-07	-0.230777	-21.85	-28.7341	4.09054	2.79355
0.454068	1.09	13.8122	0	1	0.333333	6.00354e-07	-0.231137	-21.7983	-28.6764	4.08251	2.79561
0.454404	1.091	13.8122	0	1	0.333333	1.447e-06	-0.231498	-21.7467	-28.6188	4.07441	2.79768
0.454741	1.092	13.8122	0	1	0.333333	1.49265e-06	-0.23186	-21.6951	-28.5612	4.06634	2.79976
0.455077	1.093	13.8122	0	1	0.333333	-1.08318e-06	-0.232221	-21.6436	-28.5038	4.05832	2.80182
0.455415	1.094	13.8122	0	1	0.333333	6.02668e-07	-0.232585	-21.5921	-28.4463	4.05022	2.8039
0.45575	1.095	13.8122	0	1	0.333333	2.21932e-07	-0.232946	-21.5407	-28.3893	4.04259	2.80597
0.4561	1.096	13.8122	0	1	0.333333	-3.26072e-06	-0.233322	-21.4893	-28.3314	4.03395	2.80812
0.456438	1.097	13.8122	0	1	0.333333	1.71009e-06	-0.233685	-21.438	-28.2741	4.02593	2.8102
0.456779	1.098	13.8122	0	1	0.333333	1.71779e-06	-0.234051	-21.3867	-28.2168	4.01781	2.8123
0.457119	1.099	13.8122	0	1	0.333333	6.0006e-07	-0.234417	-21.3354	-28.1596	4.00977	2.8144
0.457463	1.1	13.8122	0	1	0.333333	1.2082e-06	-0.234788	-21.2842	-28.1025	4.00176	2.81651
0.4578	1.101	13.8122	0	1	0.333333	-4.5888e-07	-0.23515	-21.2331	-28.0454	3.99377	2.81859
0.458146	1.102	13.8122	0	1	0.333333	1.12507e-06	-0.235522	-21.182	-27.9884	3.9857	2.82072
0.458486	1.103	13.8122	0	1	0.333333	-1.75369e-06	-0.235888	-21.1309	-27.9315	3.97778	2.82281
0.458836	1.104	13.8122	0	1	0.333333	-2.02646e-07	-0.236265	-21.0799	-27.8744	3.96963	2.82497
0.459176	1.105	13.8122	0	1	0.333333	-2.34064e-07	-0.236631	-21.0289	-27.8176	3.96163	2.82706
0.459524	1.106	13.8122	0	1	0.333333	-1.09712e-06	-0.237005	-20.9779	-27.7607	3.95357	2.8292
0.459872	1.107	13.8122	0	1	0.333333	-1.9717e-06	-0.237379	-20.927	-27.7039	3.94557	2.83134
0.460226	1.108	13.8122	0	1	0.333333	2.92652e-06	-0.237761	-20.8762	-27.6472	3.93746	2.83352
0.460567	1.109	13.8122	0	1	0.333333	-3.72759e-07	-0.238128	-20.8254	-27.5905	3.92955	2.83563
0.460918	1.11	13.8122	0	1	0.333333	1.24863e-06	-0.238506	-20.7746	-27.5339	3.92156	2.83778
0.461266	1.111	13.8122	0	1	0.333333	-1.90131e-07	-0.238882	-20.7239	-27.4775	3.91372	2.83993
0.461615	1.112	13.8122	0	1	0.333333	-1.22142e-07	-0.239257	-20.6732	-27.4211	3.90582	2.84207
0.46196	1.113	13.8122	0	1	0.333333	1.85997e-07	-0.239629	-20.6225	-27.3647	3.89799	2.8442
0.462316	1.114	13.8122	0	1	0.333333	-1.90778e-06	-0.240013	-20.5719	-27.3083	3.88996	2.84639
0.462665	1.115	13.8122	0	1	0.333333	2.99659e-06	-0.240388	-20.5214	-27.2519	3.88205	2.84854
0.463019	1.116	13.8122	0	1	0.333333	-7.16491e-10	-0.24077	-20.4708	-27.1957	3.87414	2.85072
0.463367	1.117	13.8122	0	1	0.333333	9.65481e-08	-0.241145	-20.4204	-27.1394	3.86621	2.85287
0.463722	1.118	13.8122	0	1	0.333333	1.77683e-07	-0.241528	-20.3699	-27.0833	3.85831	2.85505
0.464072	1.119	13.8122	0	1	0.333333	1.75968e-07	-0.241905	-20.3195	-27.0272	3.85051	2.8572
0.464432	1.12	13.8122	0	1	0.333333	-7.03034e-14	-0.242293	-20.2692	-26.9712	3.84266	2.85942
0.464786	1.121	13.8122	0	1	0.333333	1.58424e-07	-0.242675	-20.2189	-26.9152	3.83478	2.8616
0.465139	1.122	13.8122	0	1	0.333333	-1.71472e-07	-0.243056	-20.1686	-26.8593	3.82691	2.86377
0.465499	1.123	13.8122	0	1	0.333333	-1.86181e-08	-0.243445	-20.1184	-26.8033	3.819	2.86599
0.465852	1.124	13.8122	0	1	0.333333	-1.07895e-07	-0.243825	-20.0682	-26.7476	3.81126	2.86816
0.466217	1.125	13.8122	0	1	0.333333	-4.71539e-12	-0.244218	-20.018	-26.6917	3.80325	2.87041
0.466573	1.126	13.8122	0	1	0.333333	-1.18791e-07	-0.244603	-19.9679	-26.636	3.79547	2.8726
0.466938	1.127	13.8122	0	1	0.333333	-1.64268e-07	-0.244997	-19.9178	-26.5803	3.7876	2.87485
0.467281	1.128	13.8122	0	1	0.333333	1.6347e-05	-0.245369	-19.8678	-26.5252	3.78046	2.87696
0.467658	1.129	13.8122	0	1	0.333333	-9.63125e-08	-0.245774	-19.8178	-26.4689	3.77181	2.87928
0.468018	1.13	13.8122	0	1	0.333333	1.59969e-07	-0.246163	-19.7678	-26.4134	3.76403	2.8815
0.468382	1.131	13.8122	0	1	0.333333	-1.58294e-07	-0.246556	-19.7179	-26.3579	3.75623	2.88374
0.468735	1.132	13.8122	0	1	0.333333	-1.21653e-07	-0.246937	-19.668	-26.3025	3.74861	2.88592
0.469106	1.133	13.8122	0	1	0.333333	1.95341e-10	-0.247337	-19.6182	-26.2471	3.74069	2.8882
0.46947	1.134	13.8122	0	1	0.333333	7.63798e-12	-0.247731	-19.5684	-26.1917	3.73292	2.89044
0.46983	1.135	13.8122	0	1	0.333333	4.55615e-08	-0.248119	-19.5186	-26.1365	3.72521	2.89265
0.470196	1.136	13.8122	0	1	0.333333	1.52398e-07	-0.248515	-19.4689	-26.0812	3.71744	2.89491
0.470562	1.137	13.8122	0	1	0.333333	-8.16556e-08	-0.24891	-19.4192	-26.026	3.70966	2.89716
0.470935	1.138	13.8122	0	1	0.333333	2.23239e-06	-0.249314	-19.3695	-25.971	3.702	2.89946
0.471303	1.139	13.8122	0	1	0.333333	-1.48759e-07	-0.249711	-19.3199	-25.9157	3.69403	2.90172
0.471666	1.14	13.8122	0	1	0.333333	-1.80293e-07	-0.250103	-19.2704	-25.8606	3.68634	2.90396
0.472037	1.141	13.8122	0	1	0.333333	7.66454e-07	-0.250504	-19.2208	-25.8056	3.67859	2.90624
0.472399	1.142	13.8122	0	1	0.333333	1.65443e-06	-0.250896	-19.1713	-25.7508	3.67102	2.90847
0.472773	1.143	13.8122	0	1	0.333333	-1.92252e-06	-0.2513	-19.1218	-25.6958	3.66318	2.91078
0.473148	1.144	13.8122	0	1	0.333333	-1.13178e-06	-0.251706	-19.0724	-25.6409	3.65537	2.91309
0.473516	1.145	13.8122	0	1	0.333333	-1.93813e-10	-0.252104	-19.023	-25.5861	3.64769	2.91535
0.473892	1.146	13.8122	0	1	0.333333	-1.40567e-07	-0.25251	-18.9737	-25.5313	3.64	2.91766
0.474263	1.147	13.8122	0	1	0.333333	2.33761e-08	-0.252911	-18.9243	-25.4766	3.63236	2.91995
0.474642	1.148	13.8122	0	1	0.333333	-2.05871e-06	-0.253322	-18.875	-25.4219	3.62455	2.92228
0.47501	1.149	13.8122	0	1	0.333333	2.10034e-08	-0.253719	-18.8258	-25.3673	3.61692	2.92454
0.47539	1.15	13.8122	0	1	0.333333	-1.36476e-07	-0.254131	-18.7766	-25.3126	3.6091	2.92689
0.475762	1.151	13.8122	0	1	0.333333	-1.1607e-06	-0.254533	-18.7274	-25.2581	3.60151	2.92917
0.476152	1.152	13.8122	0	1	0.333333	5.57226e-06	-0.254956	-18.6782	-25.2036	3.59373	2.93158
0.476525	1.153	13.8122	0	1	0.333333	-1.25496e-07	-0.255359	-18.6291	-25.149	3.58605	2.93387
0.476903	1.154	13.8122	0	1	0.333333	-1.46406e-09	-0.255768	-18.5801	-25.0946	3.57836	2.9362
0.477279	1.155	13.8122	0	1	0.333333	-1.51542e-09	-0.256176	-18.531	-25.0403	3.57076	2.93852
0.477659	1.156	13.8122	0	1	0.333333	-3.21672e-07	-0.256587	-18.482	-24.986	3.56315	2.94086
0.478036	1.157	13.8122	0	1	0.333333	1.1894e-06	-0.256995	-18.433	-24.9317	3.55552	2.94318
0.478417	1.158	13.8122	0	1	0.333333	1.56221e-06	-0.257408	-18.3841	-24.8774	3.54782	2.94552
0.478804	1.159	13.8122	0	1	0.333333	-2.43981e-06	-0.257827	-18.3352	-24.8231	3.54006	2.94791
0.479192	1.16	13.8122	0	1	0.333333	-3.35672e-06	-0.258248	-18.2863	-24.7691	3.53249	2.9503
0.479574	1.161	13.8122	0	1	0.333333	-1.87282e-07	-0.258661	-18.2375	-24.715	3.52489	2.95264
0.479953	1.162	13.8122	0	1	0.333333	-7.01887e-07	-0.259072	-18.1887	-24.661	3.51735	2.95498
0.480343	1.163	13.8122	0	1	0.333333	1.80053e-06	-0.259496	-18.1399	-24.607	3.50979	2.95738
0.480725	1.164	13.8122	0	1	0.333333	-1.2311e-07	-0.259909	-18.0911	-24.5531	3.50225	2.95973
0.481115	1.165	13.8122	0	1	0.333333	6.02049e-07	-0.260333	-18.0424	-24.4991	3.49458	2.96214
0.481502	1.166	13.8122	0	1	0.333333	4.17532e-07	-0.260752	-17.9937	-24.4453	3.48708	2.96452
0.481885	1.167	13.8122	0	1	0.333333	-6.96315e-07	-0.261167	-17.9451	-24.3915	3.47952	2.96687
0.482278	1.168	13.8122	0	1	0.333333	1.36209e-06	-0.261594	-17.8965	-24.3377	3.47189	2.96929
0.482661	1.169	13.8122	0	1	0.333333	-1.82995e-06	-0.26201	-17.8479	-24.2839	3.46438	2.97165
0.483058	1.17	13.8122	0	1	0.333333	7.29736e-07	-0.26244	-17.7993	-24.2302	3.45673	2.9741
0.483446	1.171	13.8122	0	1	0.333333	1.63194e-06	-0.262861	-17.7508	-24.1765	3.44923	2.97648
0.483839	1.172	13.8122	0	1	0.333333	-1.79833e-07	-0.263288	-17.7023	-24.1229	3.44166	2.97891
0.484233	1.173	13.8122	0	1	0.333333	7.64206e-07	-0.263715	-17.6539	-24.0694	3.43423	2.98133
0.484624	1.174	13.8122	0	1	0.333333	1.14733e-07	-0.264141	-17.6055	-24.0159	3.42673	2.98374
0.485017	1.175	13.8122	0	1	0.333333	-3.33452e-07	-0.264567	-17.5571	-23.9624	3.4192	2.98616
0.485418	1.176	13.8122	0	1	0.333333	1.24567e-06	-0.265002	-17.5087	-23.909	3.41167	2.98863
0.485809	1.177	13.8122	0	1	0.333333	-2.99088e-07	-0.265427	-17.4604	-23.8557	3.40434	2.99103
0.486214	1.178	13.8122	0	1	0.333333	2.13707e-06	-0.265867	-17.412	-23.8021	3.39647	2.99353
0.486602	1.179	13.8122	0	1	0.333333	-4.4551e-07	-0.266289	-17.3638	-23.7488	3.38909	2.99592
0.487	1.18	13.8122	0	1	0.333333	8.32146e-07	-0.26672	-17.3155	-23.6955	3.38165	2.99836
0.487398	1.181	13.8122	0	1	0.333333	1.9351e-06	-0.267153	-17.2673	-23.6423	3.37416	3.00082
0.487804	1.182	13.8122	0	1	0.333333	-2.35718e-06	-0.267595	-17.2191	-23.5891	3.36667	3.00332
0.488199	1.183	13.8122	0	1	0.333333	-1.10074e-07	-0.268024	-17.171	-23.5359	3.35922	3.00575
0.488605	1.184	13.8122	0	1	0.333333	6.0082e-07	-0.268466	-17.1228	-23.4828	3.35173	3.00825
0.489001	1.185	13.8122	0	1	0.333333	2.47568e-07	-0.268897	-17.0747	-23.4298	3.34439	3.01069
0.489403	1.186	13.8122	0	1	0.333333	-4.60308e-07	-0.269333	-17.0266	-23.3767	3.33689	3.01316
0.489812	1.187	13.8122	0	1	0.333333	2.05659e-06	-0.269779	-16.9786	-23.3237	3.32945	3.01568
0.490218	1.188	13.8122	0	1	0.333333	-2.98976e-06	-0.27022	-16.9306	-23.2707	3.32194	3.01818
0.490627	1.189	13.8122	0	1	0.333333	3.18067e-06	-0.270665	-16.8826	-23.2177	3.31442	3.0207
0.491039	1.19	13.8122	0	1	0.333333	6.05804e-07	-0.271113	-16.8346	-23.1648	3.30697	3.02323
0.491441	1.191	13.8122	0	1	0.333333	-1.35097e-06	-0.271551	-16.7867	-23.1119	3.29954	3.02571
0.491839	1.192	13.8122	0	1	0.333333	-1.01789e-07	-0.271985	-16.7388	-23.0594	3.29249	3.02816
0.492262	1.193	13.8122	0	1	0.333333	6.8297e-07	-0.272444	-16.6909	-23.0062	3.28458	3.03076
0.492669	1.194	13.8122	0	1	0.333333	9.46436e-07	-0.272888	-16.643	-22.9535	3.27723	3.03327
0.493065	1.195	13.8122	0	1	0.333333	1.09951e-07	-0.273319	-16.5952	-22.9009	3.26998	3.03571
0.493492	1.196	13.8122	0	1	0.333333	-1.00162e-07	-0.273784	-16.5474	-22.8481	3.26233	3.03834
0.493899	1.197	13.8122	0	1	0.333333	-4.2042e-07	-0.274227	-16.4996	-22.7955	3.25503	3.04084
0.494314	1.198	13.8122	0	1	0.333333	-4.98447e-07	-0.274679	-16.4519	-22.7428	3.24748	3.0434
0.494735	1.199	13.8122	0	1	0.333333	9.72415e-08	-0.275138	-16.4042	-22.6902	3.24006	3.04599
0.495145	1.2	13.8122	0	1	0.333333	-9.69495e-08	-0.275585	-16.3565	-22.6377	3.23271	3.04851
0.495568	1.201	13.8122	0	1	0.333333	6.86426e-07	-0.276046	-16.3088	-22.5852	3.22527	3.05112
0.495979	1.202	13.8122	0	1	0.333333	-1.07805e-06	-0.276494	-16.2611	-22.5327	3.21795	3.05365
0.496392	1.203	13.8122	0	1	0.333333	2.06179e-06	-0.276944	-16.2135	-22.4803	3.21063	3.05619
0.496816	1.204	13.8122	0	1	0.333333	-9.42974e-08	-0.277407	-16.1659	-22.4278	3.20312	3.0588
0.497235	1.205	13.8122	0	1	0.333333	-2.40361e-06	-0.277864	-16.1183	-22.3755	3.19583	3.06138
0.497651	1.206	13.8122	0	1	0.333333	-5.64346e-07	-0.278317	-16.0708	-22.3232	3.18846	3.06394
0.498077	1.207	13.8122	0	1	0.333333	-1.73491e-06	-0.278782	-16.0232	-22.2709	3.18105	3.06657
0.498493	1.208	13.8122	0	1	0.333333	7.13978e-07	-0.279236	-15.9757	-22.2186	3.17374	3.06913
0.498926	1.209	13.8122	0	1	0.333333	-9.13587e-08	-0.27971	-15.9283	-22.1668	3.16671	3.07179
0.499342	1.21	13.8122	0	1	0.333333	-1.25284e-07	-0.280163	-15.8808	-22.1143	3.15911	3.07436
0.499771	1.211	13.8122	0	1	0.333333	-9.0224e-08	-0.280632	-15.8334	-22.0621	3.15174	3.077
0.500194	1.212	13.8122	0	1	0.333333	-8.96869e-08	-0.281093	-15.786	-22.0099	3.14436	3.0796
0.500619	1.213	13.8122	0	1	0.333333	9.55071e-08	-0.281557	-15.7386	-21.9578	3.13703	3.08222
0.50105	1.214	13.8122	0	1	0.333333	-9.25694e-07	-0.282028	-15.6912	-21.9057	3.12966	3.08487
0.501476	1.215	13.8122	0	1	0.333333	7.48733e-07	-0.282493	-15.6439	-21.8537	3.1224	3.08749
0.501907	1.216	13.8122	0	1	0.333333	1.92416e-06	-0.282964	-15.5965	-21.8017	3.11506	3.09014
0.502333	1.217	13.8122	0	1	0.333333	-8.69992e-08	-0.28343	-15.5492	-21.7498	3.10777	3.09277
0.502762	1.218	13.8122	0	1	0.333333	8.63985e-08	-0.283898	-15.502	-21.6979	3.10049	3.09541
0.50319	1.219	13.8122	0	1	0.333333	-1.42255e-06	-0.284366	-15.4547	-21.6459	3.09319	3.09805
0.50363	1.22	13.8122	0	1	0.333333	2.98165e-06	-0.284848	-15.4075	-21.594	3.08581	3.10076
0.504063	1.221	13.8122	0	1	0.333333	-5.99904e-07	-0.285321	-15.3602	-21.5421	3.07847	3.10342
0.504498	1.222	13.8122	0	1	0.333333	1.83807e-14	-0.285797	-15.313	-21.4904	3.07122	3.1061
0.50494	1.223	13.8122	0	1	0.333333	-1.45719e-08	-0.28628	-15.2659	-21.4385	3.06382	3.10882
0.50537	1.224	13.8122	0	1	0.333333	-8.34344e-08	-0.286751	-15.2187	-21.3868	3.05661	3.11147
0.505808	1.225	13.8122	0	1	0.333333	-1.14699e-06	-0.28723	-15.1716	-21.3351	3.04931	3.11416
0.506247	1.226	13.8122	0	1	0.333333	2.48894e-06	-0.28771	-15.1245	-21.2834	3.04203	3.11687
0.506679	1.227	13.8122	0	1	0.333333	-8.19167e-08	-0.288183	-15.0774	-21.2315	3.03457	3.11953
0.507124	1.228	13.8122	0	1	0.333333	-6.26883e-08	-0.28867	-15.0303	-21.1801	3.02751	3.12227
0.507562	1.229	13.8122	0	1	0.333333	-1.66121e-06	-0.28915	-14.9832	-21.1285	3.02028	3.12497
0.508007	1.23	13.8122	0	1	0.333333	1.62957e-06	-0.289637	-14.9362	-21.0769	3.01297	3.1277
0.508457	1.231	13.8122	0	1	0.333333	3.00711e-06	-0.29013	-14.8892	-21.0253	3.00562	3.13048
0.508892	1.232	13.8122	0	1	0.333333	1.41925e-06	-0.290607	-14.8422	-20.9738	2.99844	3.13315
0.509344	1.233	13.8122	0	1	0.333333	4.09303e-09	-0.291102	-14.7952	-20.9222	2.99107	3.13593
0.509786	1.234	13.8122	0	1	0.333333	4.63943e-13	-0.291587	-14.7482	-20.8708	2.98391	3.13866
0.510231	1.235	13.8122	0	1	0.333333	-7.56082e-08	-0.292074	-14.7013	-20.8193	2.97665	3.1414
0.510685	1.236	13.8122	0	1	0.333333	-2.64311e-08	-0.292573	-14.6543	-20.7683	2.96976	3.14419
0.511136	1.237	13.8122	0	1	0.333333	-2.3906e-06	-0.293066	-14.6074	-20.7165	2.96211	3.14697
0.51158	1.238	13.8122	0	1	0.333333	-6.29422e-08	-0.293553	-14.5605	-20.6651	2.95491	3.1497
0.512033	1.239	13.8122	0	1	0.333333	-7.56997e-08	-0.29405	-14.5137	-20.6138	2.94768	3.15249
0.512481	1.24	13.8122	0	1	0.333333	-1.35136e-06	-0.294541	-14.4668	-20.5625	2.94046	3.15525
0.512934	1.241	13.8122	0	1	0.333333	-1.05792e-08	-0.295038	-14.4199	-20.5112	2.93322	3.15804
0.513385	1.242	13.8122	0	1	0.333333	-2.65006e-08	-0.295533	-14.3731	-20.4599	2.92601	3.16081
0.513844	1.243	13.8122	0	1	0.333333	-7.47728e-08	-0.296037	-14.3263	-20.4087	2.91875	3.16364
0.514299	1.244	13.8122	0	1	0.333333	1.7942e-06	-0.296537	-14.2795	-20.3575	2.91158	3.16644
0.51475	1.245	13.8122	0	1	0.333333	2.36815e-06	-0.297032	-14.2327	-20.3063	2.90441	3.16922
0.515209	1.246	13.8122	0	1	0.333333	5.84922e-11	-0.297536	-14.1859	-20.2551	2.89714	3.17205
0.515664	1.247	13.8122	0	1	0.333333	2.93844e-08	-0.298036	-14.1392	-20.204	2.88998	3.17485
0.516131	1.248	13.8122	0	1	0.333333	-7.26169e-08	-0.298549	-14.0924	-20.1529	2.88271	3.17772
0.516586	1.249	13.8122	0	1	0.333333	1.3304e-06	-0.299048	-14.0457	-20.1018	2.87562	3.18052
0.51706	1.25	13.8122	0	1	0.333333	7.1858e-08	-0.299573	-13.999	-20.0516	2.86922	3.18344
0.517509	1.251	13.8122	0	1	0.333333	-1.24727e-06	-0.300064	-13.9523	-19.9997	2.86126	3.18621
0.517973	1.252	13.8122	0	1	0.333333	2.32335e-06	-0.300573	-13.9056	-19.9487	2.85408	3.18906
0.518435	1.253	13.8122	0	1	0.333333	-6.98933e-08	-0.301082	-13.8589	-19.8978	2.84694	3.19191
0.518903	1.254	13.8122	0	1	0.333333	1.21996e-13	-0.301597	-13.8122	-19.8468	2.83976	3.19479
0.519367	1.255	13.8122	0	1	0.333333	-1.9057e-10	-0.302107	-13.7656	-19.7958	2.83259	3.19765
0.519836	1.256	13.8122	0	1	0.333333	-4.95129e-14	-0.302622	-13.7189	-19.7449	2.82543	3.20053
0.520305	1.257	13.8122	0	1	0.333333	4.9629e-06	-0.303139	-13.6723	-19.694	2.81831	3.20342
0.520772	1.258	13.8122	0	1	0.333333	-3.21694e-08	-0.303653	-13.6257	-19.6431	2.8111	3.2063
0.521244	1.259	13.8122	0	1	0.333333	6.00035e-07	-0.304172	-13.5791	-19.5922	2.80388	3.2092
0.521714	1.26	13.8122	0	1	0.333333	-4.38462e-08	-0.30469	-13.5325	-19.5413	2.79671	3.21209
0.522185	1.261	13.8122	0	1	0.333333	-8.15778e-07	-0.305209	-13.4859	-19.4905	2.78958	3.215
0.522661	1.262	13.8122	0	1	0.333333	-1.76993e-06	-0.305732	-13.4394	-19.4397	2.7824	3.21792
0.523134	1.263	13.8122	0	1	0.333333	-1.12841e-08	-0.306254	-13.3928	-19.3889	2.77524	3.22084
0.523605	1.264	13.8122	0	1	0.333333	4.98129e-08	-0.306773	-13.3462	-19.3382	2.76822	3.22374
0.524083	1.265	13.8122	0	1	0.333333	-1.35607e-08	-0.3073	-13.2997	-19.2874	2.761	3.22668
0.524557	1.266	13.8122	0	1	0.333333	-5.30161e-07	-0.307822	-13.2532	-19.2366	2.75387	3.2296
0.525035	1.267	13.8122	0	1	0.333333	1.54789e-06	-0.308349	-13.2066	-19.1859	2.74675	3.23254
0.525514	1.268	13.8122	0	1	0.333333	1.31653e-12	-0.308878	-13.1601	-19.1353	2.73968	3.23549
0.525993	1.269	13.8122	0	1	0.333333	1.68716e-06	-0.309405	-13.1136	-19.0846	2.73251	3.23844
0.526478	1.27	13.8122	0	1	0.333333	-1.80265e-08	-0.309941	-13.0671	-19.0339	2.72537	3.24143
0.526954	1.271	13.8122	0	1	0.333333	5.62542e-08	-0.310466	-13.0206	-18.9834	2.71843	3.24436
0.527442	1.272	13.8122	0	1	0.333333	-6.17619e-08	-0.311004	-12.9741	-18.9326	2.71111	3.24736
0.527932	1.273	13.8122	0	1	0.333333	5.65219e-10	-0.311544	-12.9277	-18.882	2.70392	3.25037
0.52841	1.274	13.8122	0	1	0.333333	-3.42332e-13	-0.312073	-12.8812	-18.8314	2.69688	3.25332
0.528896	1.275	13.8122	0	1	0.333333	-4.5565e-08	-0.312609	-12.8347	-18.7808	2.68974	3.25631
0.529381	1.276	13.8122	0	1	0.333333	-6.24334e-08	-0.313144	-12.7883	-18.7302	2.68267	3.2593
0.529873	1.277	13.8122	0	1	0.333333	-1.24046e-06	-0.313688	-12.7418	-18.6797	2.67552	3.26233
0.530362	1.278	13.8122	0	1	0.333333	5.52865e-11	-0.314229	-12.6954	-18.6291	2.66844	3.26534
0.530853	1.279	13.8122	0	1	0.333333	6.14609e-08	-0.314771	-12.6489	-18.5786	2.66128	3.26836
0.531345	1.28	13.8122	0	1	0.333333	-6.07223e-08	-0.315314	-12.6025	-18.528	2.6541	3.27139
0.531835	1.281	13.8122	0	1	0.333333	6.02805e-07	-0.315857	-12.5561	-18.4776	2.64716	3.27441
0.532333	1.282	13.8122	0	1	0.333333	-1.57932e-11	-0.316407	-12.5096	-18.427	2.63987	3.27748
0.53282	1.283	13.8122	0	1	0.333333	-1.33369e-11	-0.316946	-12.4632	-18.3766	2.63295	3.28047
0.533321	1.284	13.8122	0	1	0.333333	-4.43642e-11	-0.3175	-12.4168	-18.326	2.62569	3.28356
0.533815	1.285	13.8122	0	1	0.333333	5.95555e-08	-0.318046	-12.3704	-18.2756	2.61862	3.2866
0.534311	1.286	13.8122	0	1	0.333333	5.93182e-08	-0.318594	-12.324	-18.2251	2.61147	3.28965
0.534814	1.287	13.8122	0	1	0.333333	3.18682e-08	-0.319151	-12.2775	-18.1746	2.60431	3.29275
0.535313	1.288	13.8122	0	1	0.333333	-1.09096e-07	-0.319703	-12.2311	-18.1241	2.59716	3.29582
0.535811	1.289	13.8122	0	1	0.333333	-1.75279e-06	-0.320255	-12.1847	-18.0737	2.59011	3.29889
0.536312	1.29	13.8122	0	1	0.333333	-2.28562e-06	-0.32081	-12.1383	-18.0233	2.58301	3.30197
0.53681	1.291	13.8122	0	1	0.333333	4.00492e-06	-0.321361	-12.0919	-17.9729	2.57598	3.30504
0.537324	1.292	13.8122	0	1	0.333333	-5.09745e-08	-0.321931	-12.0455	-17.9225	2.56882	3.3082
0.537826	1.293	13.8122	0	1	0.333333	5.3369e-08	-0.322487	-11.9991	-17.8722	2.56177	3.31129
0.538342	1.294	13.8122	0	1	0.333333	5.07551e-08	-0.323059	-11.9527	-17.8219	2.55467	3.31447
0.538831	1.295	13.8122	0	1	0.333333	-2.98272e-06	-0.323601	-11.9063	-17.7714	2.54763	3.31748
0.539336	1.296	13.8122	0	1	0.333333	3.19532e-06	-0.324161	-11.8599	-17.7211	2.54055	3.32059
0.539851	1.297	13.8122	0	1	0.333333	1.67754e-09	-0.324732	-11.8135	-17.6708	2.53348	3.32376
0.54036	1.298	13.8122	0	1	0.333333	-4.82935e-10	-0.325296	-11.7671	-17.6204	2.52642	3.3269
0.540871	1.299	13.8122	0	1	0.333333	-1.27987e-08	-0.325863	-11.7207	-17.5701	2.51936	3.33004
0.54138	1.3	13.8122	0	1	0.333333	-3.09079e-06	-0.326428	-11.6743	-17.5198	2.51234	3.33318
0.541894	1.301	13.8122	0	1	0.333333	-1.62313e-06	-0.326998	-11.6279	-17.4694	2.50521	3.33634
0.542407	1.302	13.8122	0	1	0.333333	-3.78288e-08	-0.327567	-11.5815	-17.4191	2.4981	3.33949
0.542922	1.303	13.8122	0	1	0.333333	-5.92864e-07	-0.328139	-11.5351	-17.3688	2.49106	3.34267
0.543442	1.304	13.8122	0	1	0.333333	4.11138e-07	-0.328717	-11.4886	-17.3184	2.48392	3.34587
0.543959	1.305	13.8122	0	1	0.333333	-5.10382e-07	-0.329291	-11.4422	-17.268	2.47676	3.34906
0.544479	1.306	13.8122	0	1	0.333333	-1.76888e-06	-0.329868	-11.3958	-17.2177	2.46967	3.35225
0.544997	1.307	13.8122	0	1	0.333333	-3.1349e-07	-0.330444	-11.3494	-17.1674	2.46259	3.35544
0.545535	1.308	13.8122	0	1	0.333333	-4.71701e-07	-0.331042	-11.3029	-17.1171	2.45537	3.35875
0.546044	1.309	13.8122	0	1	0.333333	-1.68491e-06	-0.331608	-11.2565	-17.0668	2.44846	3.36189
0.546555	1.31	13.8122	0	1	0.333333	4.335e-06	-0.332175	-11.21	-17.0165	2.44146	3.36503
0.547073	1.311	13.8122	0	1	0.333333	-5.92153e-07	-0.332752	-11.1636	-16.9663	2.43446	3.36823
0.547603	1.312	13.8122	0	1	0.333333	-1.24153e-07	-0.333342	-11.1171	-16.9159	2.42733	3.37149
0.548125	1.313	13.8122	0	1	0.333333	8.51652e-07	-0.333922	-11.0707	-16.8656	2.42027	3.37471
0.548657	1.314	13.8122	0	1	0.333333	-2.24824e-06	-0.334514	-11.0242	-16.8153	2.41318	3.37798
0.549176	1.315	13.8122	0	1	0.333333	-1.07685e-07	-0.335091	-10.9777	-16.7651	2.40619	3.38117
0.549713	1.316	13.8122	0	1	0.333333	8.5276e-07	-0.335689	-10.9312	-16.7147	2.39899	3.38448
0.550244	1.317	13.8122	0	1	0.333333	-2.25202e-06	-0.336279	-10.8847	-16.6643	2.39185	3.38775
0.550771	1.318	13.8122	0	1	0.333333	-3.75673e-06	-0.336867	-10.8382	-16.6139	2.38474	3.39099
0.551305	1.319	13.8122	0	1	0.333333	-4.48396e-08	-0.337461	-10.7917	-16.5636	2.37761	3.39428
0.551844	1.32	13.8122	0	1	0.333333	2.39982e-08	-0.338062	-10.7451	-16.5133	2.37056	3.3976
0.552368	1.321	13.8122	0	1	0.333333	-1.71632e-10	-0.338646	-10.6986	-16.4629	2.36346	3.40083
0.552904	1.322	13.8122	0	1	0.333333	4.9546e-08	-0.339243	-10.6521	-16.4125	2.35636	3.40413
0.553441	1.323	13.8122	0	1	0.333333	-4.9231e-08	-0.339841	-10.6055	-16.3623	2.34933	3.40743
0.553974	1.324	13.8122	0	1	0.333333	2.39063e-06	-0.340435	-10.5589	-16.3118	2.34216	3.41072
0.554509	1.325	13.8122	0	1	0.333333	3.70725e-06	-0.341031	-10.5123	-16.2614	2.33507	3.41401
0.555049	1.326	13.8122	0	1	0.333333	-8.94978e-14	-0.341633	-10.4657	-16.211	2.32794	3.41733
0.555591	1.327	13.8122	0	1	0.333333	-1.28988e-10	-0.342238	-10.4191	-16.1607	2.32088	3.42067
0.556133	1.328	13.8122	0	1	0.333333	-4.7675e-08	-0.342842	-10.3725	-16.1102	2.31369	3.424
0.556672	1.329	13.8122	0	1	0.333333	4.78464e-08	-0.343443	-10.3259	-16.0597	2.30655	3.42732
0.557219	1.33	13.8122	0	1	0.333333	-4.37267e-08	-0.344054	-10.2792	-16.0093	2.2994	3.43069
0.55776	1.331	13.8122	0	1	0.333333	1.0048e-11	-0.344658	-10.2325	-15.9588	2.29229	3.43402
0.5583	1.332	13.8122	0	1	0.333333	-2.04089e-06	-0.345261	-10.1858	-15.9084	2.28522	3.43735
0.558846	1.333	13.8122	0	1	0.333333	1.09879e-06	-0.34587	-10.1391	-15.858	2.27814	3.44071
0.559395	1.334	13.8122	0	1	0.333333	-2.61123e-06	-0.346483	-10.0924	-15.8074	2.27094	3.44409
0.559937	1.335	13.8122	0	1	0.333333	3.78046e-06	-0.347089	-10.0457	-15.757	2.26389	3.44743
0.560481	1.336	13.8122	0	1	0.333333	-5.64875e-07	-0.347696	-9.99893	-15.7065	2.25682	3.45077
0.561027	1.337	13.8122	0	1	0.333333	3.90746e-10	-0.348307	-9.95216	-15.6561	2.24982	3.45414
0.561582	1.338	13.8122	0	1	0.333333	-4.58443e-08	-0.348927	-9.90537	-15.6055	2.24258	3.45755
0.562132	1.339	13.8122	0	1	0.333333	-5.86162e-06	-0.349543	-9.85856	-15.5552	2.23565	3.46094
0.562683	1.34	13.8122	0	1	0.333333	-2.09768e-10	-0.350158	-9.81173	-15.5044	2.22836	3.46433
0.563237	1.341	13.8122	0	1	0.333333	-4.52327e-08	-0.350777	-9.76488	-15.4539	2.22125	3.46774
0.563789	1.342	13.8122	0	1	0.333333	-2.53648e-08	-0.351395	-9.71801	-15.4033	2.21417	3.47114
0.564346	1.343	13.8122	0	1	0.333333	2.49945e-06	-0.352018	-9.67112	-15.3526	2.20692	3.47457
0.564898	1.344	13.8122	0	1	0.333333	-5.38539e-07	-0.352635	-9.6242	-15.302	2.19984	3.47797
0.565454	1.345	13.8122	0	1	0.333333	-1.03083e-06	-0.353257	-9.57726	-15.2513	2.19263	3.48139
0.565998	1.346	13.8122	0	1	0.333333	-1.48679e-07	-0.353865	-9.5303	-15.2004	2.18534	3.48474
0.56657	1.347	13.8122	0	1	0.333333	-9.2247e-08	-0.354507	-9.48332	-15.15	2.17839	3.48826
0.567122	1.348	13.8122	0	1	0.333333	-6.42022e-06	-0.355125	-9.43631	-15.0992	2.17122	3.49166
0.567685	1.349	13.8122	0	1	0.333333	-8.8554e-07	-0.355755	-9.38928	-15.0485	2.16411	3.49513
0.568239	1.35	13.8122	0	1	0.333333	4.34002e-08	-0.356375	-9.34222	-14.9977	2.15698	3.49854
0.568807	1.351	13.8122	0	1	0.333333	6.96083e-08	-0.357012	-9.29514	-14.9469	2.14975	3.50204
0.569377	1.352	13.8122	0	1	0.333333	6.33585e-07	-0.357651	-9.24803	-14.8961	2.14249	3.50555
0.569932	1.353	13.8122	0	1	0.333333	8.49446e-07	-0.358272	-9.2009	-14.8452	2.13531	3.50896
0.570488	1.354	13.8122	0	1	0.333333	-1.37228e-06	-0.358896	-9.15373	-14.7944	2.12826	3.51239
0.571048	1.355	13.8122	0	1	0.333333	-4.24312e-08	-0.359523	-9.10654	-14.7435	2.12113	3.51584
0.57161	1.356	13.8122	0	1	0.333333	1.84365e-07	-0.360153	-9.05932	-14.6926	2.114	3.5193
0.572179	1.357	13.8122	0	1	0.333333	-4.202e-08	-0.360791	-9.01207	-14.6416	2.10677	3.5228
0.572749	1.358	13.8122	0	1	0.333333	-2.66683e-07	-0.361431	-8.96479	-14.5907	2.09956	3.52631
0.573311	1.359	13.8122	0	1	0.333333	1.22389e-06	-0.362061	-8.91747	-14.5396	2.09237	3.52977
0.57388	1.36	13.8122	0	1	0.333333	-2.75935e-06	-0.362698	-8.87013	-14.4885	2.08513	3.53327
0.574453	1.361	13.8122	0	1	0.333333	-4.54435e-06	-0.363341	-8.82276	-14.4374	2.07782	3.5368
0.57502	1.362	13.8122	0	1	0.333333	2.38557e-06	-0.363977	-8.77535	-14.3862	2.07059	3.54029
0.575603	1.363	13.8122	0	1	0.333333	4.4176e-06	-0.364631	-8.72791	-14.335	2.06322	3.54388
0.576163	1.364	13.8122	0	1	0.333333	-3.2863e-07	-0.365259	-8.68043	-14.2838	2.05608	3.54733
0.57673	1.365	13.8122	0	1	0.333333	4.90205e-06	-0.365897	-8.63292	-14.2327	2.04894	3.55082
0.577301	1.366	13.8122	0	1	0.333333	-4.84841e-07	-0.366538	-8.58538	-14.1814	2.04166	3.55434
0.57787	1.367	13.8122	0	1	0.333333	6.00518e-07	-0.367175	-8.5378	-14.1301	2.03444	3.55783
0.578441	1.368	13.8122	0	1	0.333333	-1.70922e-06	-0.367817	-8.49018	-14.0788	2.02723	3.56135
0.579036	1.369	13.8122	0	1	0.333333	3.93454e-06	-0.368487	-8.44252	-14.0274	2.01984	3.56502
0.579592	1.37	13.8122	0	1	0.333333	2.88114e-06	-0.36911	-8.39483	-13.9758	2.01256	3.56844
0.580166	1.371	13.8122	0	1	0.333333	-8.37512e-07	-0.369755	-8.3471	-13.9245	2.00539	3.57197
0.580741	1.372	13.8122	0	1	0.333333	-2.13603e-06	-0.370401	-8.29933	-13.873	1.99817	3.57551
0.581312	1.373	13.8122	0	1	0.333333	1.44411e-07	-0.371043	-8.25152	-13.8215	1.99095	3.57903
0.581892	1.374	13.8122	0	1	0.333333	-7.37851e-07	-0.371694	-8.20367	-13.7699	1.98359	3.5826
0.582471	1.375	13.8122	0	1	0.333333	1.88845e-06	-0.372345	-8.15577	-13.7182	1.97628	3.58616
0.583049	1.376	13.8122	0	1	0.333333	-6.03628e-08	-0.372995	-8.10784	-13.6666	1.96903	3.58972
0.583621	1.377	13.8122	0	1	0.333333	-5.69992e-07	-0.373637	-8.05986	-13.6148	1.96175	3.59324
0.584192	1.378	13.8122	0	1	0.333333	1.64414e-06	-0.374279	-8.01183	-13.5631	1.95448	3.59676
0.584786	1.379	13.8122	0	1	0.333333	1.26797e-06	-0.374948	-7.96377	-13.5112	1.94703	3.60042
0.58535	1.38	13.8122	0	1	0.333333	2.4573e-06	-0.375581	-7.91565	-13.4593	1.93975	3.60389
0.585935	1.381	13.8122	0	1	0.333333	-8.69758e-07	-0.376239	-7.8675	-13.4073	1.93235	3.60749
0.586517	1.382	13.8122	0	1	0.333333	2.11037e-06	-0.376894	-7.81929	-13.3554	1.92499	3.61108
0.587097	1.383	13.8122	0	1	0.333333	-2.56966e-07	-0.377545	-7.77104	-13.3033	1.91758	3.61464
0.587668	1.384	13.8122	0	1	0.333333	-1.88295e-07	-0.378188	-7.72273	-13.2514	1.91047	3.61816
0.588258	1.385	13.8122	0	1	0.333333	2.1987e-06	-0.378851	-7.67438	-13.199	1.90287	3.62179
0.58884	1.386	13.8122	0	1	0.333333	-3.26649e-06	-0.379507	-7.62598	-13.1468	1.89547	3.62538
0.589419	1.387	13.8122	0	1	0.333333	4.27424e-06	-0.380158	-7.57753	-13.0946	1.88812	3.62894
0.590001	1.388	13.8122	0	1	0.333333	3.2846e-09	-0.380812	-7.52903	-13.0423	1.8807	3.63252
0.590602	1.389	13.8122	0	1	0.333333	2.70288e-08	-0.381489	-7.48047	-12.9899	1.87322	3.63622
0.591171	1.39	13.8122	0	1	0.333333	6.03735e-07	-0.382128	-7.43186	-12.9373	1.86576	3.63973
0.591749	1.391	13.8122	0	1	0.333333	1.74264e-06	-0.382779	-7.3832	-12.8849	1.8584	3.64328
0.592337	1.392	13.8122	0	1	0.333333	2.73756e-06	-0.38344	-7.33448	-12.8323	1.85091	3.64691
0.592916	1.393	13.8122	0	1	0.333333	1.26769e-08	-0.384092	-7.28571	-12.7797	1.84348	3.65047
0.593493	1.394	13.8122	0	1	0.333333	-8.64649e-07	-0.384742	-7.23687	-12.727	1.83614	3.65402
0.594073	1.395	13.8122	0	1	0.333333	2.50431e-12	-0.385394	-7.18799	-12.6743	1.82871	3.65759
0.594653	1.396	13.8122	0	1	0.333333	-2.73341e-08	-0.386047	-7.13904	-12.6214	1.82116	3.66117
0.595241	1.397	13.8122	0	1	0.333333	-2.23598e-08	-0.386708	-7.09003	-12.5685	1.81366	3.66479
0.595822	1.398	13.8122	0	1	0.333333	1.10923e-06	-0.387362	-7.04097	-12.5155	1.8062	3.66836
0.596401	1.399	13.8122	0	1	0.333333	-4.41098e-06	-0.388014	-6.99184	-12.4625	1.79877	3.67193
0.596986	1.4	13.8122	0	1	0.333333	3.4076e-08	-0.388671	-6.94265	-12.4093	1.79109	3.67553
0.597562	1.401	13.8122	0	1	0.333333	7.03125e-07	-0.38932	-6.8934	-12.3561	1.78366	3.67908
0.598146	1.402	13.8122	0	1	0.333333	1.23527e-06	-0.389977	-6.84408	-12.3029	1.7761	3.68267
0.598737	1.403	13.8122	0	1	0.333333	2.2906e-06	-0.390642	-6.7947	-12.2495	1.76849	3.68631
0.599314	1.404	13.8122	0	1	0.333333	-7.55123e-07	-0.391291	-6.74525	-12.196	1.76092	3.68987
0.599895	1.405	13.8122	0	1	0.333333	1.84158e-06	-0.391944	-6.69574	-12.1425	1.75335	3.69344
0.600475	1.406	13.8122	0	1	0.333333	1.42156e-07	-0.392597	-6.64616	-12.089	1.74581	3.69701
0.601057	1.407	13.8122	0	1	0.333333	6.92682e-07	-0.393252	-6.59651	-12.0353	1.73815	3.7006
0.601637	1.408	13.8122	0	1	0.333333	-1.45015e-06	-0.393904	-6.54679	-11.9815	1.73055	3.70417
0.60222	1.409	13.8122	0	1	0.333333	-2.79213e-06	-0.394559	-6.497	-11.9276	1.72285	3.70775
0.602799	1.41	13.8122	0	1	0.333333	-4.23129e-07	-0.395209	-6.44714	-11.8737	1.71521	3.71132
0.603393	1.411	13.8122	0	1	0.333333	-1.15446e-06	-0.395878	-6.39721	-11.8195	1.70733	3.71498
0.603967	1.412	13.8122	0	1	0.333333	2.02838e-06	-0.396522	-6.3472	-11.7654	1.69969	3.71851
0.604542	1.413	13.8122	0	1	0.333333	-2.53349e-06	-0.397169	-6.29711	-11.7112	1.69205	3.72205
0.605126	1.414	13.8122	0	1	0.333333	-4.11514e-06	-0.397826	-6.24696	-11.657	1.68442	3.72565
0.605698	1.415	13.8122	0	1	0.333333	4.69725e-06	-0.398468	-6.19672	-11.6026	1.6767	3.72917
0.606276	1.416	13.8122	0	1	0.333333	-5.17472e-06	-0.399117	-6.14641	-11.5481	1.66893	3.73272
0.60685	1.417	13.8122	0	1	0.333333	-5.39183e-07	-0.399762	-6.09603	-11.4935	1.66122	3.73626
0.607427	1.418	13.8122	0	1	0.333333	-1.20248e-06	-0.400409	-6.04556	-11.4387	1.65334	3.73981
0.608006	1.419	13.8122	0	1	0.333333	-2.04235e-06	-0.401059	-5.99501	-11.384	1.64558	3.74338
0.608583	1.42	13.8122	0	1	0.333333	3.03826e-06	-0.401707	-5.94438	-11.329	1.63773	3.74693
0.609154	1.421	13.8122	0	1	0.333333	3.62414e-06	-0.402348	-5.89366	-11.2741	1.62996	3.75045
0.609727	1.422	13.8122	0	1	0.333333	-4.88599e-06	-0.40299	-5.84287	-11.219	1.62214	3.75397
0.610301	1.423	13.8122	0	1	0.333333	-4.21647e-06	-0.403634	-5.79198	-11.1637	1.61426	3.75751
0.610874	1.424	13.8122	0	1	0.333333	3.30516e-07	-0.404277	-5.74102	-11.1085	1.6064	3.76104
0.611441	1.425	13.8122	0	1	0.333333	5.44187e-06	-0.404913	-5.68996	-11.0531	1.59862	3.76453
0.612011	1.426	13.8122	0	1	0.333333	-1.55166e-06	-0.405551	-5.63882	-10.9975	1.59069	3.76804
0.612585	1.427	13.8122	0	1	0.333333	-3.61843e-06	-0.406194	-5.58759	-10.9419	1.58275	3.77157
0.613159	1.428	13.8122	0	1	0.333333	1.47561e-06	-0.406837	-5.53627	-10.8862	1.5748	3.7751
0.613723	1.429	13.8122	0	1	0.333333	-3.79819e-07	-0.407468	-5.48485	-10.8303	1.56682	3.77858
0.614288	1.43	13.8122	0	1	0.333333	-1.13003e-06	-0.408099	-5.43335	-10.7742	1.55884	3.78205
0.614855	1.431	13.8122	0	1	0.333333	2.17815e-06	-0.408734	-5.38175	-10.7182	1.55086	3.78555
0.615419	1.432	13.8122	0	1	0.333333	-1.21293e-06	-0.409364	-5.33006	-10.6619	1.54281	3.78902
0.615983	1.433	13.8122	0	1	0.333333	-3.09505e-08	-0.409995	-5.27827	-10.6055	1.53476	3.79249
0.616546	1.434	13.8122	0	1	0.333333	-8.20036e-08	-0.410623	-5.22638	-10.549	1.52669	3.79596
0.617107	1.435	13.8122	0	1	0.333333	-2.66053e-07	-0.411249	-5.1744	-10.4924	1.51856	3.79941
0.617663	1.436	13.8122	0	1	0.333333	6.66553e-07	-0.411869	-5.12232	-10.4356	1.51049	3.80284
0.618218	1.437	13.8122	0	1	0.333333	1.74923e-06	-0.412488	-5.07014	-10.3789	1.50255	3.80625
0.61878	1.438	13.8122	0	1	0.333333	-2.51801e-06	-0.413114	-5.01785	-10.3217	1.49416	3.80971
0.619334	1.439	13.8122	0	1	0.333333	3.93489e-06	-0.413732	-4.96547	-10.2647	1.48607	3.81312
0.619889	1.44	13.8122	0	1	0.333333	-9.49945e-08	-0.414348	-4.91298	-10.2073	1.47782	3.81654
0.620438	1.441	13.8122	0	1	0.333333	4.4706e-07	-0.414959	-4.86039	-10.15	1.46968	3.81992
0.620996	1.442	13.8122	0	1	0.333333	-1.0818e-06	-0.41558	-4.80769	-10.0925	1.46141	3.82336
0.621543	1.443	13.8122	0	1	0.333333	-1.44549e-06	-0.416188	-4.75488	-10.0348	1.45319	3.82673
0.622091	1.444	13.8122	0	1	0.333333	-1.689e-06	-0.416796	-4.70196	-9.97695	1.44489	3.8301
0.622638	1.445	13.8122	0	1	0.333333	2.30354e-06	-0.417402	-4.64894	-9.91894	1.43654	3.83346
0.62319	1.446	13.8122	0	1	0.333333	2.6969e-06	-0.418015	-4.5958	-9.86086	1.4282	3.83686
0.623738	1.447	13.8122	0	1	0.333333	9.1486e-07	-0.418625	-4.54256	-9.80301	1.42021	3.84024
0.624271	1.448	13.8122	0	1	0.333333	1.71657e-06	-0.419211	-4.4892	-9.74419	1.41147	3.84352
0.624805	1.449	13.8122	0	1	0.333333	2.6852e-06	-0.419801	-4.43573	-9.68572	1.40319	3.84681
0.625347	1.45	13.8122	0	1	0.333333	-3.52839e-06	-0.4204	-4.38214	-9.627	1.39472	3.85014
0.625882	1.451	13.8122	0	1	0.333333	2.84139e-08	-0.42099	-4.32843	-9.56815	1.38627	3.85344
0.626419	1.452	13.8122	0	1	0.333333	2.84418e-08	-0.421582	-4.27461	-9.50909	1.37774	3.85674
0.626951	1.453	13.8122	0	1	0.333333	5.12264e-14	-0.422168	-4.22067	-9.45007	1.36938	3.86002
0.627479	1.454	13.8122	0	1	0.333333	-1.76295e-09	-0.422749	-4.16661	-9.39077	1.36089	3.86327
0.628001	1.455	13.8122	0	1	0.333333	-1.40917e-10	-0.423323	-4.11243	-9.33133	1.35242	3.86648
0.628532	1.456	13.8122	0	1	0.333333	2.78619e-08	-0.423906	-4.05813	-9.27169	1.34381	3.86975
0.629062	1.457	13.8122	0	1	0.333333	5.66076e-11	-0.424488	-4.00371	-9.21188	1.33515	3.87302
0.629575	1.458	13.8122	0	1	0.333333	-2.73332e-08	-0.425049	-3.94916	-9.15188	1.32655	3.87618
0.630094	1.459	13.8122	0	1	0.333333	6.00117e-07	-0.425617	-3.89448	-9.09177	1.31792	3.87937
0.63061	1.46	13.8122	0	1	0.333333	-5.37165e-10	-0.426181	-3.83968	-9.03154	1.30931	3.88255
0.631126	1.461	13.8122	0	1	0.333333	8.07107e-14	-0.426743	-3.78475	-8.97107	1.30059	3.88572
0.631646	1.462	13.8122	0	1	0.333333	-1.3707e-08	-0.427309	-3.7297	-8.91041	1.29179	3.88892
0.632156	1.463	13.8122	0	1	0.333333	-2.72303e-08	-0.427865	-3.67451	-8.84964	1.28306	3.89207
0.632673	1.464	13.8122	0	1	0.333333	3.11265e-07	-0.428426	-3.61919	-8.78858	1.27414	3.89525
0.633174	1.465	13.8122	0	1	0.333333	6.18316e-07	-0.42897	-3.56375	-8.72749	1.26541	3.89834
0.633687	1.466	13.8122	0	1	0.333333	-1.1221e-06	-0.429526	-3.50816	-8.66619	1.25653	3.90149
0.634172	1.467	13.8122	0	1	0.333333	-2.65489e-09	-0.430047	-3.45245	-8.60463	1.2477	3.90448
0.634669	1.468	13.8122	0	1	0.333333	-1.90552e-06	-0.430584	-3.3966	-8.54299	1.23886	3.90754
0.635175	1.469	13.8122	0	1	0.333333	1.63323e-08	-0.431129	-3.34061	-8.48104	1.22978	3.91065
0.635668	1.47	13.8122	0	1	0.333333	-2.65842e-08	-0.43166	-3.28449	-8.4191	1.22093	3.91369
0.636151	1.471	13.8122	0	1	0.333333	-1.60861e-11	-0.432177	-3.22822	-8.35689	1.212	3.91666
0.636645	1.472	13.8122	0	1	0.333333	-1.04356e-11	-0.432707	-3.17182	-8.29443	1.2029	3.9197
0.637135	1.473	13.8122	0	1	0.333333	-1.1652e-11	-0.433231	-3.11528	-8.23181	1.19381	3.92272
0.637621	1.474	13.8122	0	1	0.333333	4.33996e-09	-0.433749	-3.05859	-8.16904	1.18474	3.92571
0.638102	1.475	13.8122	0	1	0.333333	2.61581e-08	-0.434261	-3.00177	-8.10603	1.17559	3.92868
0.638581	1.476	13.8122	0	1	0.333333	-2.5127e-08	-0.434768	-2.9448	-8.04281	1.16639	3.93162
0.639058	1.477	13.8122	0	1	0.333333	-5.8876e-07	-0.435274	-2.88768	-7.97944	1.15719	3.93456
0.639527	1.478	13.8122	0	1	0.333333	2.591e-08	-0.435769	-2.83043	-7.91588	1.148	3.93745
0.64	1.479	13.8122	0	1	0.333333	2.83729e-07	-0.436267	-2.77302	-7.85214	1.13876	3.94036
0.640465	1.48	13.8122	0	1	0.333333	4.89724e-07	-0.436755	-2.71547	-7.78818	1.12949	3.94322
0.640932	1.481	13.8122	0	1	0.333333	-2.43679e-08	-0.437245	-2.65777	-7.72407	1.12021	3.94609
0.641388	1.482	13.8122	0	1	0.333333	-2.55813e-08	-0.437721	-2.59992	-7.65974	1.11091	3.94891
0.641852	1.483	13.8122	0	1	0.333333	6.92619e-07	-0.438205	-2.54193	-7.59515	1.10146	3.95176
0.64233	1.484	13.8122	0	1	0.333333	-2.46566e-08	-0.438704	-2.48378	-7.53035	1.09187	3.95471
0.642758	1.485	13.8122	0	1	0.333333	2.53225e-08	-0.439144	-2.42548	-7.4655	1.08268	3.95734
0.643222	1.486	13.8122	0	1	0.333333	-2.48095e-08	-0.439634	-2.36703	-7.40132	1.0741	3.96019
0.643664	1.487	13.8122	0	1	0.333333	-2.11706e-13	-0.440078	-2.30843	-7.33488	1.06353	3.96292
0.644106	1.488	13.8122	0	1	0.333333	-1.01952e-12	-0.44053	-2.24967	-7.26932	1.05401	3.96564
0.644545	1.489	13.8122	0	1	0.333333	-2.67611e-07	-0.440978	-2.19076	-7.20353	1.04443	3.96834
0.644987	1.49	13.8122	0	1	0.333333	-9.00317e-06	-0.441427	-2.13169	-7.13754	1.03478	3.97106
0.645423	1.491	13.8122	0	1	0.333333	-1.75507e-06	-0.441869	-2.07247	-7.07135	1.02513	3.97375
0.64587	1.492	13.8122	0	1	0.333333	-2.00546e-06	-0.442322	-2.0131	-7.00488	1.01528	3.9765
0.646283	1.493	13.8122	0	1	0.333333	-2.46972e-06	-0.442734	-1.95356	-6.93828	1.00567	3.97905
0.646717	1.494	13.8122	0	1	0.333333	-3.0575e-06	-0.443169	-1.89387	-6.87147	0.99588	3.98172
0.647142	1.495	13.8122	0	1	0.333333	-2.46076e-08	-0.443591	-1.83403	-6.80444	0.98608	3.98433
0.647557	1.496	13.8122	0	1	0.333333	-7.25008e-07	-0.444001	-1.77402	-6.73715	0.976245	3.98688
0.647973	1.497	13.8122	0	1	0.333333	2.13407e-08	-0.444411	-1.71386	-6.66975	0.966446	3.98945
0.648394	1.498	13.8122	0	1	0.333333	-8.35051e-07	-0.444825	-1.65353	-6.602	0.956421	3.99204
0.648801	1.499	13.8122	0	1	0.333333	-2.08196e-06	-0.44522	-1.59305	-6.53409	0.946486	3.99455
0.649207	1.5	13.8122	0	1	0.333333	2.55421e-06	-0.445613	-1.53241	-6.46599	0.936526	3.99705
0.64962	1.501	13.8122	0	1	0.333333	3.41534e-06	-0.446014	-1.47161	-6.39768	0.926477	3.99959
0.650025	1.502	13.8122	0	1	0.333333	1.83868e-06	-0.446401	-1.41065	-6.32917	0.916437	4.00208
0.650426	1.503	13.8122	0	1	0.333333	2.32832e-06	-0.446783	-1.34954	-6.26033	0.906238	4.00455
0.650827	1.504	13.8122	0	1	0.333333	-2.49757e-06	-0.447163	-1.28826	-6.19135	0.896075	4.00702
0.651218	1.505	13.8122	0	1	0.333333	-2.37881e-06	-0.44753	-1.22682	-6.1222	0.885953	4.00943
0.651627	1.506	13.8122	0	1	0.333333	1.32161e-06	-0.447922	-1.16522	-6.0534	0.876243	4.01194
0.651996	1.507	13.8122	0	1	0.333333	1.50801e-06	-0.448251	-1.10346	-5.98307	0.865396	4.01422
0.65238	1.508	13.8122	0	1	0.333333	9.81668e-07	-0.448604	-1.04154	-5.91328	0.855158	4.01658
0.652768	1.509	13.8122	0	1	0.333333	-5.71107e-08	-0.44896	-0.979461	-5.84325	0.844814	4.01897
0.653149	1.51	13.8122	0	1	0.333333	2.88221e-07	-0.449303	-0.917222	-5.77294	0.8344	4.02131
0.653516	1.511	13.8122	0	1	0.333333	-5.79038e-10	-0.449629	-0.854825	-5.70244	0.824038	4.02357
0.653901	1.512	13.8122	0	1	0.333333	-1.60981e-06	-0.449975	-0.792269	-5.6318	0.813591	4.02594
0.654271	1.513	13.8122	0	1	0.333333	2.13684e-06	-0.4503	-0.729555	-5.56084	0.803058	4.02823
0.654638	1.514	13.8122	0	1	0.333333	-2.57624e-06	-0.450619	-0.666683	-5.48973	0.792564	4.03048
0.655007	1.515	13.8122	0	1	0.333333	-3.36362e-06	-0.450938	-0.603654	-5.41841	0.781997	4.03276
0.65537	1.516	13.8122	0	1	0.333333	-8.86202e-07	-0.451247	-0.54047	-5.34683	0.771368	4.03499
0.65573	1.517	13.8122	0	1	0.333333	-2.95326e-06	-0.451549	-0.47713	-5.27502	0.760682	4.0372
0.656085	1.518	13.8122	0	1	0.333333	3.36544e-06	-0.451844	-0.413635	-5.2031	0.750079	4.03939
0.656442	1.519	13.8122	0	1	0.333333	1.88606e-06	-0.45214	-0.349987	-5.13098	0.739405	4.04159
0.656795	1.52	13.8122	0	1	0.333333	2.22983e-08	-0.452427	-0.286187	-5.0586	0.728649	4.04377
0.657143	1.521	13.8122	0	1	0.333333	-1.05333e-06	-0.452705	-0.222234	-4.986	0.717861	4.04591
0.657494	1.522	13.8122	0	1	0.333333	9.66435e-07	-0.452984	-0.158132	-4.91327	0.707066	4.04807
0.657839	1.523	13.8122	0	1	0.333333	1.0358e-06	-0.453254	-0.0938811	-4.84033	0.696254	4.05019
0.658192	1.524	13.8122	0	1	0.333333	-1.76965e-09	-0.453526	-0.0294836	-4.76709	0.68524	4.05236
0.658525	1.525	13.8122	0	1	0.333333	-1.55779e-06	-0.453775	0.0350606	-4.6937	0.674342	4.05442
0.658855	1.526	13.8122	0	1	0.333333	1.10268e-09	-0.45402	0.0997472	-4.62041	0.663707	4.05645
0.659197	1.527	13.8122	0	1	0.333333	-2.00048e-06	-0.454268	0.164578	-4.54638	0.652412	4.05855
0.659535	1.528	13.8122	0	1	0.333333	2.25474e-06	-0.45451	0.229548	-4.4724	0.641313	4.06063
0.659868	1.529	13.8122	0	1	0.333333	2.57484e-06	-0.454745	0.294655	-4.39836	0.630338	4.06268
0.660196	1.53	13.8122	0	1	0.333333	-2.68802e-06	-0.454968	0.3599	-4.324	0.619203	4.0647
0.660524	1.531	13.8122	0	1	0.333333	1.32061e-06	-0.455189	0.425277	-4.24951	0.608069	4.06672
0.66085	1.532	13.8122	0	1	0.333333	1.13762e-06	-0.455403	0.490784	-4.17489	0.596941	4.06873
0.661176	1.533	13.8122	0	1	0.333333	1.15548e-06	-0.455612	0.556421	-4.1	0.58568	4.07074
0.661502	1.534	13.8122	0	1	0.333333	-1.22723e-06	-0.455817	0.622181	-4.02503	0.574463	4.07274
0.661827	1.535	13.8122	0	1	0.333333	-5.06856e-07	-0.456015	0.688064	-3.94985	0.563175	4.07474
0.662144	1.536	13.8122	0	1	0.333333	-6.90451e-07	-0.4562	0.754066	-3.87455	0.551916	4.0767
0.662468	1.537	13.8122	0	1	0.333333	-7.43051e-07	-0.456388	0.820182	-3.79907	0.540557	4.07869
0.662782	1.538	13.8122	0	1	0.333333	-1.65062e-06	-0.456559	0.88641	-3.72343	0.529216	4.08062
0.6631	1.539	13.8122	0	1	0.333333	-7.93218e-08	-0.456729	0.952746	-3.64767	0.517832	4.08258
0.66342	1.54	13.8122	0	1	0.333333	-2.70135e-07	-0.456897	1.01918	-3.57178	0.50641	4.08455
0.663735	1.541	13.8122	0	1	0.333333	3.88544e-07	-0.457051	1.08572	-3.49574	0.494972	4.08649
0.66405	1.542	13.8122	0	1	0.333333	-7.21136e-07	-0.4572	1.15235	-3.41957	0.483491	4.08843
0.66436	1.543	13.8122	0	1	0.333333	-4.81202e-07	-0.45734	1.21907	-3.3434	0.472136	4.09034
0.664682	1.544	13.8122	0	1	0.333333	8.9291e-07	-0.457482	1.28588	-3.26696	0.460521	4.09232
0.664995	1.545	13.8122	0	1	0.333333	1.12764e-06	-0.45761	1.35276	-3.19048	0.44899	4.09425
0.665306	1.546	13.8122	0	1	0.333333	9.82725e-07	-0.457728	1.41972	-3.11394	0.437492	4.09617
0.665625	1.547	13.8122	0	1	0.333333	-1.29303e-06	-0.457846	1.48674	-3.03726	0.425869	4.09813
0.665945	1.548	13.8122	0	1	0.333333	-1.25654e-06	-0.45796	1.55382	-2.96066	0.414381	4.1001
0.666262	1.549	13.8122	0	1	0.333333	-2.28303e-06	-0.458056	1.62095	-2.88374	0.402641	4.10205
0.666577	1.55	13.8122	0	1	0.333333	3.92148e-06	-0.458146	1.68813	-2.80692	0.391059	4.10399
0.66689	1.551	13.8122	0	1	0.333333	3.73396e-06	-0.458226	1.75534	-2.73009	0.37951	4.10592
0.667212	1.552	13.8122	0	1	0.333333	4.69038e-06	-0.458302	1.82258	-2.65315	0.367838	4.1079
0.667536	1.553	13.8122	0	1	0.333333	1.74875e-08	-0.458371	1.88985	-2.5762	0.356148	4.1099
0.667863	1.554	13.8122	0	1	0.333333	1.04573e-09	-0.458433	1.95712	-2.49929	0.344499	4.11191
0.668192	1.555	13.8122	0	1	0.333333	3.31621e-07	-0.458486	2.02439	-2.42242	0.332881	4.11393
0.66852	1.556	13.8122	0	1	0.333333	9.4543e-07	-0.458525	2.09165	-2.34552	0.321219	4.11595
0.668856	1.557	13.8122	0	1	0.333333	-1.66878e-06	-0.458559	2.15888	-2.26869	0.309548	4.11802
0.669194	1.558	13.8122	0	1	0.333333	2.81704e-06	-0.458586	2.22608	-2.19202	0.298001	4.1201
0.66954	1.559	13.8122	0	1	0.333333	-4.12242e-06	-0.458601	2.29324	-2.1153	0.286303	4.12223
0.66989	1.56	13.8122	0	1	0.333333	-1.40666e-07	-0.458605	2.36032	-2.0387	0.274646	4.12438
0.67024	1.561	13.8122	0	1	0.333333	6.01865e-07	-0.458596	2.42734	-1.96233	0.263123	4.12654
0.6706	1.562	13.8122	0	1	0.333333	1.57501e-06	-0.458577	2.49425	-1.88603	0.251525	4.12876
0.670956	1.563	13.8122	0	1	0.333333	-2.21319e-06	-0.458538	2.56106	-1.81	0.240108	4.13095
0.671334	1.564	13.8122	0	1	0.333333	3.03439e-07	-0.458498	2.62774	-1.73413	0.228588	4.13327
0.671724	1.565	13.8122	0	1	0.333333	-4.85347e-07	-0.458456	2.69426	-1.65865	0.217231	4.13568
0.672125	1.566	13.8122	0	1	0.333333	-2.33667e-06	-0.458387	2.76061	-1.58319	0.205656	4.13815
0.672524	1.567	13.8122	0	1	0.333333	-4.24957e-06	-0.458297	2.82676	-1.50819	0.194346	4.14061
0.672945	1.568	13.8122	0	1	0.333333	7.72127e-10	-0.458199	2.8927	-1.43356	0.183061	4.14319
0.673385	1.569	13.8122	0	1	0.333333	2.95163e-06	-0.458084	2.95837	-1.35926	0.171729	4.1459
0.673829	1.57	13.8122	0	1	0.333333	-8.10867e-07	-0.457945	3.02377	-1.28551	0.160644	4.14864
0.674304	1.571	13.8122	0	1	0.333333	-1.83338e-06	-0.457795	3.08885	-1.21229	0.149573	4.15157
0.674792	1.572	13.8122	0	1	0.333333	5.7654e-06	-0.457612	3.15358	-1.13959	0.1386	4.15457
0.675304	1.573	13.8122	0	1	0.333333	-2.27905e-06	-0.45741	3.21791	-1.06764	0.127826	4.15772
0.67584	1.574	13.8122	0	1	0.333333	2.09941e-08	-0.457176	3.28179	-0.996427	0.117204	4.16102
0.676416	1.575	13.8122	0	1	0.333333	3.56938e-06	-0.456914	3.34519	-0.926027	0.106651	4.16456
0.67702	1.576	13.8122	0	1	0.333333	2.66122e-06	-0.456614	3.40803	-0.856613	0.0963567	4.16829
0.677671	1.577	13.8122	0	1	0.333333	-1.80604e-06	-0.456274	3.47026	-0.788291	0.0862542	4.17229
0.678366	1.578	13.8122	0	1	0.333333	1.53887e-06	-0.455882	3.53179	-0.721192	0.0764114	4.17657
0.679121	1.579	13.8122	0	1	0.333333	4.04835e-06	-0.455444	3.59255	-0.655573	0.0668986	4.18122
0.67993	1.58	13.8122	0	1	0.333333	-2.69672e-06	-0.454914	3.65243	-0.591456	0.0576897	4.1862
0.680823	1.581	13.8122	0	1	0.333333	-5.82446e-06	-0.454315	3.71133	-0.529282	0.0489166	4.1917
0.681802	1.582	13.8122	0	1	0.333333	-2.28254e-06	-0.45362	3.76913	-0.469274	0.0406721	4.19773
0.682897	1.583	13.8122	0	1	0.333333	-1.1601e-06	-0.452797	3.82566	-0.411749	0.0329388	4.20447
0.684106	1.584	13.8122	0	1	0.333333	-1.56053e-06	-0.45183	3.88077	-0.357093	0.025952	4.21191
0.685451	1.585	13.8122	0	1	0.333333	5.62422e-06	-0.45069	3.93428	-0.30569	0.0197793	4.22019
0.686964	1.586	13.8122	0	1	0.333333	4.37096e-06	-0.449339	3.986	-0.257982	0.0144743	4.22951
0.68857	1.587	13.8122	0	1	0.333333	-8.16609e-06	-0.44778	4.03574	-0.213919	0.0102641	4.2394
0.690324	1.588	13.8122	0	1	0.333333	2.03637e-06	-0.445955	4.08336	-0.173804	0.00696774	4.2502
0.692161	1.589	13.8122	0	1	0.333333	-6.47339e-07	-0.443941	4.12875	-0.137351	0.00459688	4.26151
0.694004	1.59	13.8122	0	1	0.333333	1.19574e-06	-0.441741	4.1719	-0.10393	0.0029756	4.27285
0.69584	1.591	13.8122	0	1	0.333333	5.26393e-07	-0.439402	4.21284	-0.0732191	0.00190107	4.28416
0.697614	1.592	13.8122	0	1	0.333333	1.07954e-06	-0.436976	4.25166	-0.0446255	0.00121309	4.29508
0.699323	1.593	13.8122	0	1	0.333333	-1.01261e-05	-0.434458	4.28849	-0.0178842	0.000772749	4.3056
0.700956	1.594	13.8122	0	1	0.333333	-2.18633e-08	-0.431902	4.32345	0.00730724	0.000494874	4.31565
0.702483	1.595	13.8122	0	1	0.333333	-6.02397e-06	-0.429324	4.35668	0.0313038	0.000320083	4.32505
0.703944	1.596	13.8122	0	1	0.333333	-1.93765e-06	-0.426688	4.38829	0.0540291	0.000207428	4.33405
0.705315	1.597	13.8122	0	1	0.333333	9.67839e-07	-0.424058	4.41839	0.0757643	0.000135898	4.34249
0.706604	1.598	13.8122	0	1	0.333333	1.15115e-09	-0.421381	4.4471	0.0965777	8.94667e-05	4.35043
0.707857	1.599	13.8122	0	1	0.333333	7.30253e-06	-0.418625	4.47448	0.116277	5.86801e-05	4.35814
0.70905	1.6	13.8122	0	1	0.333333	7.629e-10	-0.415799	4.5006	0.135073	3.84767e-05	4.36549
0.710167	1.601	13.8122	0	1	0.333333	-3.23638e-06	-0.412868	4.52552	0.153128	2.51868e-05	4.37237
0.711256	1.602	13.8122	0	1	0.333333	1.62506e-05	-0.409836	4.54929	0.170205	1.63688e-05	4.37907
0.712272	1.603	13.8122	0	1	0.333333	1.13578e-06	-0.406726	4.57197	0.186633	1.06439e-05	4.38533
0.713226	1.604	13.8122	0	1	0.333333	6.00139e-07	-0.403519	4.5936	0.202396	6.90308e-06	4.3912
0.714132	1.605	13.8122	0	1	0.333333	5.82047e-06	-0.400175	4.61422	0.217437	4.43886e-06	4.39678
0.714984	1.606	13.8122	0	1	0.333333	-8.7381e-07	-0.396689	4.63386	0.231842	2.83094e-06	4.40202
0.715794	1.607	13.8122	0	1	0.333333	-2.38926e-08	-0.393035	4.65258	0.245566	1.78288e-06	4.40701
0.716506	1.608	13.8122	0	1	0.333333	-5.03278e-08	-0.389307	4.67039	0.258993	1.12713e-06	4.41139
0.717193	1.609	13.8122	0	1	0.333333	-9.75055e-06	-0.385285	4.68732	0.271693	6.9332e-07	4.41562
0.717792	1.61	13.8122	0	1	0.333333	-4.9127e-07	-0.381146	4.7034	0.284092	4.25625e-07	4.41931
0.718337	1.611	13.8122	0	1	0.333333	-2.75158e-06	-0.376727	4.71865	0.295992	2.55454e-07	4.42266
0.718816	1.612	13.8122	0	1	0.333333	4.53071e-06	-0.372039	4.7331	0.307483	1.50223e-07	4.42562
0.719203	1.613	13.8122	0	1	0.333333	2.50265e-08	-0.36701	4.74675	0.318747	8.6197e-08	4.428
0.719515	1.614	13.8122	0	1	0.333333	6.88407e-06	-0.361585	4.75961	0.329691	4.78846e-08	4.42992
0.719728	1.615	13.8122	0	1	0.333333	2.08853e-06	-0.35573	4.77169	0.340467	2.57293e-08	4.43123
0.719836	1.616	13.8122	0	1	0.333333	8.59446e-07	-0.349093	4.783	0.351098	1.29011e-08	4.4319
0.719804	1.617	13.8122	0	1	0.333333	-2.25244e-06	-0.34168	4.7935	0.361804	6.06451e-09	4.4317
0.719588	1.618	13.8122	0	1	0.333333	-1.03649e-06	-0.332881	4.80318	0.372814	2.52062e-09	4.43037
0.719087	1.619	13.8122	0	1	0.333333	-1.04244e-06	-0.321908	4.81197	0.384684	8.63103e-10	4.42728
0.717927	1.62	13.8122	0	1	0.333333	-1.33533e-11	-0.304667	4.8197	0.399559	1.6594e-10	4.42014
0.709044	1.621	13.8122	0	1	0.333333	3.44549e-06	-0.122429	4.8112	0.44575	2.04325e-18	4.36545
0.709254	1.622	13.8122	0	1	0.333333	-3.46645e-06	-0.119518	4.81249	0.445753	1.46892e-18	4.36674
0.709458	1.623	13.8122	0	1	0.333333	3.4866e-06	-0.116885	4.81375	0.445753	1.08841e-18	4.368
0.709658	1.624	13.8122	0	1	0.333333	-6.10807e-07	-0.114482	4.81498	0.445747	8.27004e-19	4.36923
0.709851	1.625	13.8122	0	1	0.333333	-3.52436e-06	-0.112257	4.81617	0.445753	6.40857e-19	4.37042
0.710041	1.626	13.8122	0	1	0.333333	-3.53014e-06	-0.110189	4.81734	0.445753	5.05224e-19	4.37159
0.710226	1.627	13.8122	0	1	0.333333	-3.5414e-06	-0.108251	4.81848	0.445753	4.04065e-19	4.37273
0.710408	1.628	13.8122	0	1	0.333333	3.5522e-06	-0.106426	4.8196	0.445753	3.27198e-19	4.37385
0.710586	1.629	13.8122	0	1	0.333333	3.56863e-06	-0.104698	4.8207	0.445753	2.67846e-19	4.37495
0.710761	1.63	13.8122	0	1	0.333333	3.57903e-06	-0.103057	4.82178	0.445753	2.21376e-19	4.37602
0.710933	1.631	13.8122	0	1	0.333333	3.5839e-06	-0.101493	4.82284	0.445753	1.84541e-19	4.37708
0.711102	1.632	13.8122	0	1	0.333333	3.60352e-06	-0.099997	4.82388	0.445753	1.55024e-19	4.37812
0.711268	1.633	13.8122	0	1	0.333333	-3.61194e-06	-0.0985635	4.8249	0.445753	1.31138e-19	4.37915
0.711432	1.634	13.8122	0	1	0.333333	-3.62056e-06	-0.0971863	4.82591	0.445753	1.11637e-19	4.38015
0.711593	1.635	13.8122	0	1	0.333333	3.6248e-06	-0.0958606	4.8269	0.445753	9.55899e-20	4.38114
0.711752	1.636	13.8122	0	1	0.333333	-3.63387e-06	-0.0945822	4.82787	0.445753	8.22871e-20	4.38212
0.711908	1.637	13.8122	0	1	0.333333	-3.63106e-06	-0.0933472	4.82884	0.445753	7.11855e-20	4.38308
0.712062	1.638	13.8122	0	1	0.333333	3.6436e-06	-0.0921526	4.82979	0.445753	6.18636e-20	4.38403
0.712214	1.639	13.8122	0	1	0.333333	-3.65352e-06	-0.0909953	4.83072	0.445753	5.39915e-20	4.38497
0.712365	1.64	13.8122	0	1	0.333333	7.90388e-07	-0.0898708	4.83165	0.44575	4.72965e-20	4.3859
0.712512	1.641	13.8122	0	1	0.333333	3.66621e-06	-0.0887827	4.83256	0.445753	4.16067e-20	4.3868
0.712659	1.642	13.8122	0	1	0.333333	-3.67701e-06	-0.0877231	4.83346	0.445753	3.67199e-20	4.38771
0.712803	1.643	13.8122	0	1	0.333333	-9.89117e-07	-0.0866921	4.83435	0.445753	3.25136e-20	4.38859
0.712946	1.644	13.8122	0	1	0.333333	3.68502e-06	-0.0856879	4.83523	0.445753	2.88783e-20	4.38947
0.713087	1.645	13.8122	0	1	0.333333	3.69196e-06	-0.0847091	4.83609	0.445753	2.57245e-20	4.39034
0.713226	1.646	13.8122	0	1	0.333333	1.22196e-06	-0.0837542	4.83695	0.445753	2.29786e-20	4.3912
0.713364	1.647	13.8122	0	1	0.333333	1.30795e-06	-0.082822	4.8378	0.445753	2.05798e-20	4.39205
0.7135	1.648	13.8122	0	1	0.333333	-1.39407e-06	-0.081907	4.83864	0.445752	1.84694e-20	4.39289
0.713635	1.649	13.8122	0	1	0.333333	1.49201e-06	-0.081021	4.83947	0.445753	1.66294e-20	4.39372
0.713768	1.65	13.8122	0	1	0.333333	-1.58977e-06	-0.0801502	4.84029	0.445753	1.49999e-20	4.39454
0.7139	1.651	13.8122	0	1	0.333333	1.69101e-06	-0.0792978	4.8411	0.445753	1.35595e-20	4.39535
0.714031	1.652	13.8122	0	1	0.333333	-1.79686e-06	-0.0784632	4.8419	0.445753	1.22828e-20	4.39615
0.71416	1.653	13.8122	0	1	0.333333	-1.90596e-06	-0.0776453	4.8427	0.445753	1.11483e-20	4.39695
0.714288	1.654	13.8122	0	1	0.333333	-2.01885e-06	-0.0768437	4.84349	0.445753	1.01378e-20	4.39773
0.714414	1.655	13.8122	0	1	0.333333	-2.13524e-06	-0.0760574	4.84427	0.445753	9.23561e-21	4.39851
0.71454	1.656	13.8122	0	1	0.333333	2.25429e-06	-0.075286	4.84504	0.445753	8.42849e-21	4.39929
0.714664	1.657	13.8122	0	1	0.333333	-2.3786e-06	-0.0745288	4.8458	0.445753	7.70484e-21	4.40005
0.714787	1.658	13.8122	0	1	0.333333	-2.47335e-06	-0.0737853	4.84656	0.445753	7.05472e-21	4.40081
0.714908	1.659	13.8122	0	1	0.333333	2.4791e-06	-0.0730549	4.84731	0.445753	6.46954e-21	4.40156
0.715029	1.66	13.8122	0	1	0.333333	-2.48122e-06	-0.0723371	4.84805	0.445753	5.9418e-21	4.4023
0.715149	1.661	13.8122	0	1	0.333333	2.48182e-06	-0.0716315	4.84879	0.445753	5.46505e-21	4.40303
0.715267	1.662	13.8122	0	1	0.333333	-2.48164e-06	-0.0709376	4.84952	0.445753	5.03358e-21	4.40376
0.715384	1.663	13.8122	0	1	0.333333	-2.49377e-06	-0.0702551	4.85024	0.445753	4.64247e-21	4.40449
0.715501	1.664	13.8122	0	1	0.333333	-2.49258e-06	-0.0695834	4.85096	0.445753	4.28735e-21	4.4052
0.715616	1.665	13.8122	0	1	0.333333	-2.48832e-06	-0.0689224	4.85167	0.445753	3.96443e-21	4.40591
0.71573	1.666	13.8122	0	1	0.333333	-2.49845e-06	-0.0682715	4.85237	0.445753	3.67034e-21	4.40662
0.715844	1.667	13.8122	0	1	0.333333	2.51314e-06	-0.0676305	4.85307	0.445753	3.40211e-21	4.40732
0.715956	1.668	13.8122	0	1	0.333333	-2.50078e-06	-0.0669991	4.85376	0.445753	3.15713e-21	4.40801
0.716068	1.669	13.8122	0	1	0.333333	2.51103e-06	-0.066377	4.85445	0.445753	2.93308e-21	4.40869
0.716178	1.67	13.8122	0	1	0.333333	2.50756e-06	-0.0657638	4.85513	0.445753	2.72789e-21	4.40937
0.716288	1.671	13.8122	0	1	0.333333	2.52086e-06	-0.0651593	4.8558	0.445753	2.53975e-21	4.41005
0.716397	1.672	13.8122	0	1	0.333333	-2.52034e-06	-0.0645633	4.85647	0.445753	2.36702e-21	4.41072
0.716505	1.673	13.8122	0	1	0.333333	-2.51984e-06	-0.0639755	4.85714	0.445753	2.20825e-21	4.41138
0.716612	1.674	13.8122	0	1	0.333333	2.51949e-06	-0.0633957	4.8578	0.445753	2.06213e-21	4.41204
0.716718	1.675	13.8122	0	1	0.333333	2.52198e-06	-0.0628236	4.85845	0.445753	1.92751e-21	4.4127
0.716823	1.676	13.8122	0	1	0.333333	2.5325e-06	-0.0622591	4.8591	0.445753	1.80334e-21	4.41334
0.716928	1.677	13.8122	0	1	0.333333	2.52644e-06	-0.0617018	4.85974	0.445753	1.6887e-21	4.41399
0.717031	1.678	13.8122	0	1	0.333333	2.53612e-06	-0.0611518	4.86038	0.445753	1.58274e-21	4.41463
0.717134	1.679	13.8122	0	1	0.333333	-2.54231e-06	-0.0606086	4.86101	0.445753	1.48469e-21	4.41526
0.717236	1.68	13.8122	0	1	0.333333	2.5411e-06	-0.0600723	4.86164	0.445753	1.39388e-21	4.41589
0.717338	1.681	13.8122	0	1	0.333333	2.54771e-06	-0.0595425	4.86227	0.445753	1.3097e-21	4.41651
0.717438	1.682	13.8122	0	1	0.333333	-2.53861e-06	-0.0590192	4.86289	0.445753	1.23159e-21	4.41713
0.717538	1.683	13.8122	0	1	0.333333	2.54884e-06	-0.0585021	4.8635	0.445753	1.15904e-21	4.41775
0.717637	1.684	13.8122	0	1	0.333333	2.54877e-06	-0.0579912	4.86411	0.445753	1.09159e-21	4.41836
0.717736	1.685	13.8122	0	1	0.333333	-2.55509e-06	-0.0574862	4.86472	0.445753	1.02884e-21	4.41896
0.717834	1.686	13.8122	0	1	0.333333	-2.54966e-06	-0.0569871	4.86532	0.445753	9.70396e-22	4.41957
0.717931	1.687	13.8122	0	1	0.333333	-2.54866e-06	-0.0564937	4.86592	0.445753	9.15929e-22	4.42016
0.718027	1.688	13.8122	0	1	0.333333	2.55956e-06	-0.0560058	4.86651	0.445753	8.65124e-22	4.42076
0.718123	1.689	13.8122	0	1	0.333333	-2.55581e-06	-0.0555234	4.8671	0.445753	8.17698e-22	4.42135
0.718218	1.69	13.8122	0	1	0.333333	-2.56043e-06	-0.0550463	4.86768	0.445753	7.73388e-22	4.42193
0.718312	1.691	13.8122	0	1	0.333333	-2.56208e-06	-0.0545744	4.86826	0.445753	7.31961e-22	4.42251
0.718405	1.692	13.8122	0	1	0.333333	-2.56819e-06	-0.0541075	4.86884	0.445753	6.93198e-22	4.42309
0.718498	1.693	13.8122	0	1	0.333333	2.56641e-06	-0.0536457	4.86941	0.445753	6.56904e-22	4.42366
0.718591	1.694	13.8122	0	1	0.333333	-2.57617e-06	-0.0531888	4.86998	0.445753	6.22895e-22	4.42423
0.718683	1.695	13.8122	0	1	0.333333	2.58409e-06	-0.0527366	4.87055	0.445753	5.91006e-22	4.42479
0.718774	1.696	13.8122	0	1	0.333333	2.57779e-06	-0.0522891	4.87111	0.445753	5.61083e-22	4.42535
0.718864	1.697	13.8122	0	1	0.333333	2.57683e-06	-0.0518462	4.87166	0.445753	5.32987e-22	4.42591
0.718954	1.698	13.8122	0	1	0.333333	-2.58159e-06	-0.0514077	4.87222	0.445753	5.06589e-22	4.42647
0.719043	1.699	13.8122	0	1	0.333333	-2.58962e-06	-0.0509737	4.87277	0.445753	4.8177e-22	4.42702
0.719132	1.7	13.8122	0	1	0.333333	2.5983e-06	-0.050544	4.87331	0.445753	4.58421e-22	4.42756
0.71922	1.701	13.8122	0	1	0.333333	2.59448e-06	-0.0501185	4.87386	0.445753	4.3644e-22	4.4281
0.719308	1.702	13.8122	0	1	0.333333	-2.59308e-06	-0.0496971	4.8744	0.445753	4.15737e-22	4.42864
0.719395	1.703	13.8122	0	1	0.333333	-2.59786e-06	-0.0492799	4.87493	0.445753	3.96224e-22	4.42918
0.719481	1.704	13.8122	0	1	0.333333	-2.59088e-06	-0.0488666	4.87546	0.445753	3.77822e-22	4.42971
0.719567	1.705	13.8122	0	1	0.333333	2.59815e-06	-0.0484572	4.87599	0.445753	3.60458e-22	4.43024
0.719653	1.706	13.8122	0	1	0.333333	-2.6e-06	-0.0480517	4.87652	0.445753	3.44064e-22	4.43077
0.719737	1.707	13.8122	0	1	0.333333	2.60818e-06	-0.04765	4.87704	0.445753	3.28578e-22	4.43129
0.719822	1.708	13.8122	0	1	0.333333	-2.61329e-06	-0.047252	4.87756	0.445753	3.1394e-22	4.43181
0.719905	1.709	13.8122	0	1	0.333333	-2.6181e-06	-0.0468576	4.87807	0.445753	3.00098e-22	4.43232
0.719989	1.71	13.8122	0	1	0.333333	-2.61486e-06	-0.0464669	4.87859	0.445753	2.87e-22	4.43283
0.720071	1.711	13.8122	0	1	0.333333	2.61124e-06	-0.0460796	4.8791	0.445753	2.74601e-22	4.43334
0.720153	1.712	13.8122	0	1	0.333333	-2.62282e-06	-0.0456958	4.8796	0.445753	2.62858e-22	4.43385
0.720235	1.713	13.8122	0	1	0.333333	-2.62054e-06	-0.0453154	4.8801	0.445753	2.51729e-22	4.43435
0.720316	1.714	13.8122	0	1	0.333333	2.62352e-06	-0.0449384	4.8806	0.445753	2.41179e-22	4.43485
0.720397	1.715	13.8122	0	1	0.333333	-2.62149e-06	-0.0445647	4.8811	0.445753	2.31171e-22	4.43535
0.720477	1.716	13.8122	0	1	0.333333	2.62799e-06	-0.0441942	4.88159	0.445753	2.21674e-22	4.43584
0.720557	1.717	13.8122	0	1	0.333333	-2.63503e-06	-0.0438268	4.88208	0.445753	2.12656e-22	4.43633
0.720636	1.718	13.8122	0	1	0.333333	-2.63134e-06	-0.0434627	4.88257	0.445753	2.04091e-22	4.43682
0.720715	1.719	13.8122	0	1	0.333333	-2.63085e-06	-0.0431016	4.88306	0.445753	1.95951e-22	4.4373
0.720793	1.72	13.8122	0	1	0.333333	2.64164e-06	-0.0427435	4.88354	0.445753	1.88212e-22	4.43779
0.720871	1.721	13.8122	0	1	0.333333	-2.64286e-06	-0.0423884	4.88402	0.445753	1.80851e-22	4.43826
0.720948	1.722	13.8122	0	1	0.333333	2.64254e-06	-0.0420363	4.88449	0.445753	1.73847e-22	4.43874
0.721025	1.723	13.8122	0	1	0.333333	-2.64387e-06	-0.0416871	4.88497	0.445753	1.67179e-22	4.43921
0.721101	1.724	13.8122	0	1	0.333333	-2.64337e-06	-0.0413407	4.88544	0.445753	1.60828e-22	4.43968
0.721177	1.725	13.8122	0	1	0.333333	-2.65165e-06	-0.0409972	4.88591	0.445753	1.54777e-22	4.44015
0.721253	1.726	13.8122	0	1	0.333333	2.65062e-06	-0.0406564	4.88637	0.445753	1.49011e-22	4.44062
0.721328	1.727	13.8122	0	1	0.333333	2.64983e-06	-0.0403184	4.88683	0.445753	1.43511e-22	4.44108
0.721402	1.728	13.8122	0	1	0.333333	2.6598e-06	-0.039983	4.88729	0.445753	1.38266e-22	4.44154
0.721477	1.729	13.8122	0	1	0.333333	2.65593e-06	-0.0396503	4.88775	0.445753	1.3326e-22	4.442
0.72155	1.73	13.8122	0	1	0.333333	-2.65831e-06	-0.0393202	4.8882	0.445753	1.28481e-22	4.44245
0.721624	1.731	13.8122	0	1	0.333333	-2.67325e-06	-0.0389927	4.88865	0.445753	1.23917e-22	4.4429
0.721697	1.732	13.8122	0	1	0.333333	2.66291e-06	-0.0386678	4.8891	0.445753	1.19557e-22	4.44335
0.721769	1.733	13.8122	0	1	0.333333	-2.67378e-06	-0.0383453	4.88955	0.445753	1.1539e-22	4.4438
0.721841	1.734	13.8122	0	1	0.333333	-2.66689e-06	-0.0380254	4.88999	0.445753	1.11406e-22	4.44424
0.721913	1.735	13.8122	0	1	0.333333	2.67177e-06	-0.0377078	4.89043	0.445753	1.07595e-22	4.44468
0.721984	1.736	13.8122	0	1	0.333333	-2.66734e-06	-0.0373927	4.89087	0.445753	1.0395e-22	4.44512
0.722055	1.737	13.8122	0	1	0.333333	2.67415e-06	-0.03708	4.89131	0.445753	1.00461e-22	4.44556
0.722126	1.738	13.8122	0	1	0.333333	2.68316e-06	-0.0367696	4.89174	0.445753	9.71203e-23	4.44599
0.722196	1.739	13.8122	0	1	0.333333	2.67078e-06	-0.0364615	4.89218	0.445753	9.39212e-23	4.44642
0.722265	1.74	13.8122	0	1	0.333333	-2.68699e-06	-0.0361557	4.8926	0.445753	9.08561e-23	4.44685
0.722335	1.741	13.8122	0	1	0.333333	-2.6866e-06	-0.0358522	4.89303	0.445753	8.79186e-23	4.44728
0.722403	1.742	13.8122	0	1	0.333333	2.68864e-06	-0.0355509	4.89346	0.445753	8.51025e-23	4.4477
0.722472	1.743	13.8122	0	1	0.333333	-2.69342e-06	-0.0352518	4.89388	0.445753	8.2402e-23	4.44812
0.72254	1.744	13.8122	0	1	0.333333	-2.70066e-06	-0.0349548	4.8943	0.445753	7.98113e-23	4.44854
0.722608	1.745	13.8122	0	1	0.333333	-2.69138e-06	-0.03466	4.89471	0.445753	7.73254e-23	4.44896
0.722675	1.746	13.8122	0	1	0.333333	2.69989e-06	-0.0343674	4.89513	0.445753	7.49391e-23	4.44938
0.722742	1.747	13.8122	0	1	0.333333	-2.69814e-06	-0.0340768	4.89554	0.445753	7.26479e-23	4.44979
0.722809	1.748	13.8122	0	1	0.333333	2.70097e-06	-0.0337882	4.89595	0.445753	7.04471e-23	4.4502
0.722875	1.749	13.8122	0	1	0.333333	-2.7071e-06	-0.0335018	4.89636	0.445753	6.8333e-23	4.45061
0.722941	1.75	13.8122	0	1	0.333333	2.70182e-06	-0.0332173	4.89677	0.445753	6.63011e-23	4.45101
0.723007	1.751	13.8122	0	1	0.333333	2.7139e-06	-0.0329349	4.89717	0.445753	6.43478e-23	4.45142
0.723072	1.752	13.8122	0	1	0.333333	-2.70896e-06	-0.0326544	4.89757	0.445753	6.24696e-23	4.45182
0.723137	1.753	13.8122	0	1	0.333333	-2.71245e-06	-0.0323759	4.89797	0.445753	6.0663e-23	4.45222
0.723201	1.754	13.8122	0	1	0.333333	-2.71679e-06	-0.0320993	4.89837	0.445753	5.89248e-23	4.45261
0.723265	1.755	13.8122	0	1	0.333333	-2.71971e-06	-0.0318246	4.89876	0.445753	5.72521e-23	4.45301
0.723329	1.756	13.8122	0	1	0.333333	-2.71209e-06	-0.0315518	4.89916	0.445753	5.56418e-23	4.4534
0.723393	1.757	13.8122	0	1	0.333333	-2.72588e-06	-0.0312808	4.89955	0.445753	5.40911e-23	4.45379
0.723456	1.758	13.8122	0	1	0.333333	-2.72527e-06	-0.0310117	4.89993	0.445753	5.25976e-23	4.45418
0.723519	1.759	13.8122	0	1	0.333333	2.72928e-06	-0.0307444	4.90032	0.445753	5.11589e-23	4.45457
0.723581	1.76	13.8122	0	1	0.333333	-2.72863e-06	-0.0304789	4.90071	0.445753	4.97723e-23	4.45495
0.723643	1.761	13.8122	0	1	0.333333	2.73541e-06	-0.0302152	4.90109	0.445753	4.84357e-23	4.45534
0.723705	1.762	13.8122	0	1	0.333333	2.74132e-06	-0.0299533	4.90147	0.445753	4.71471e-23	4.45572
0.723766	1.763	13.8122	0	1	0.333333	2.73952e-06	-0.0296931	4.90185	0.445753	4.59043e-23	4.45609
0.723828	1.764	13.8122	0	1	0.333333	-2.73989e-06	-0.0294346	4.90222	0.445753	4.47055e-23	4.45647
0.723888	1.765	13.8122	0	1	0.333333	2.73439e-06	-0.0291779	4.9026	0.445753	4.35488e-23	4.45684
0.723949	1.766	13.8122	0	1	0.333333	-2.75063e-06	-0.0289228	4.90297	0.445753	4.24325e-23	4.45722
0.724009	1.767	13.8122	0	1	0.333333	-2.7421e-06	-0.0286694	4.90334	0.445753	4.13549e-23	4.45759
0.724069	1.768	13.8122	0	1	0.333333	-2.74017e-06	-0.0284177	4.90371	0.445753	4.03143e-23	4.45796
0.724128	1.769	13.8122	0	1	0.333333	-2.74674e-06	-0.0281676	4.90408	0.445753	3.93093e-23	4.45832
0.724188	1.77	13.8122	0	1	0.333333	-2.75409e-06	-0.0279192	4.90444	0.445753	3.83386e-23	4.45869
0.724247	1.771	13.8122	0	1	0.333333	-2.74994e-06	-0.0276723	4.9048	0.445753	3.74006e-23	4.45905
0.724305	1.772	13.8122	0	1	0.333333	2.75116e-06	-0.027427	4.90516	0.445753	3.64941e-23	4.45941
0.724363	1.773	13.8122	0	1	0.333333	2.74878e-06	-0.0271834	4.90552	0.445753	3.56178e-23	4.45977
0.724421	1.774	13.8122	0	1	0.333333	-2.76218e-06	-0.0269412	4.90588	0.445753	3.47705e-23	4.46013
0.724479	1.775	13.8122	0	1	0.333333	2.76557e-06	-0.0267006	4.90623	0.445753	3.39511e-23	4.46048
0.724536	1.776	13.8122	0	1	0.333333	-2.76676e-06	-0.0264616	4.90659	0.445753	3.31586e-23	4.46083
0.724593	1.777	13.8122	0	1	0.333333	2.75724e-06	-0.0262241	4.90694	0.445753	3.23917e-23	4.46119
0.72465	1.778	13.8122	0	1	0.333333	-2.76042e-06	-0.025988	4.90729	0.445753	3.16497e-23	4.46153
0.724707	1.779	13.8122	0	1	0.333333	2.77639e-06	-0.0257535	4.90764	0.445753	3.09314e-23	4.46188
0.724763	1.78	13.8122	0	1	0.333333	-2.76824e-06	-0.0255204	4.90798	0.445753	3.02361e-23	4.46223
0.724819	1.781	13.8122	0	1	0.333333	-2.76737e-06	-0.0252888	4.90833	0.445753	2.95628e-23	4.46257
0.724874	1.782	13.8122	0	1	0.333333	2.77282e-06	-0.0250587	4.90867	0.445753	2.89107e-23	4.46292
0.72493	1.783	13.8122	0	1	0.333333	2.77565e-06	-0.0248299	4.90901	0.445753	2.82791e-23	4.46326
0.724985	1.784	13.8122	0	1	0.333333	-2.77561e-06	-0.0246026	4.90935	0.445753	2.76671e-23	4.46359
0.725039	1.785	13.8122	0	1	0.333333	2.78868e-06	-0.0243768	4.90968	0.445753	2.70741e-23	4.46393
0.725094	1.786	13.8122	0	1	0.333333	-2.78974e-06	-0.0241523	4.91002	0.445753	2.64993e-23	4.46427
0.725148	1.787	13.8122	0	1	0.333333	-2.79209e-06	-0.0239292	4.91035	0.445753	2.5942e-23	4.4646
0.725202	1.788	13.8122	0	1	0.333333	2.79553e-06	-0.0237074	4.91068	0.445753	2.54017e-23	4.46493
0.725256	1.789	13.8122	0	1	0.333333	-2.78501e-06	-0.0234871	4.91101	0.445753	2.48778e-23	4.46526
0.725309	1.79	13.8122	0	1	0.333333	-2.78932e-06	-0.023268	4.91134	0.445753	2.43695e-23	4.46559
0.725362	1.791	13.8122	0	1	0.333333	2.78968e-06	-0.0230504	4.91167	0.445753	2.38765e-23	4.46592
0.725415	1.792	13.8122	0	1	0.333333	-2.79393e-06	-0.022834	4.91199	0.445753	2.33981e-23	4.46624
0.725467	1.793	13.8122	0	1	0.333333	2.79794e-06	-0.022619	4.91232	0.445753	2.29337e-23	4.46657
0.72552	1.794	13.8122	0	1	0.333333	2.80594e-06	-0.0224052	4.91264	0.445753	2.2483e-23	4.46689
0.725571	1.795	13.8122	0	1	0.333333	2.79884e-06	-0.0221928	4.91296	0.445753	2.20455e-23	4.46721
0.725623	1.796	13.8122	0	1	0.333333	-2.79894e-06	-0.0219816	4.91328	0.445753	2.16207e-23	4.46753
0.725675	1.797	13.8122	0	1	0.333333	2.80835e-06	-0.0217718	4.91359	0.445753	2.12081e-23	4.46784
0.725726	1.798	13.8122	0	1	0.333333	-2.80356e-06	-0.0215632	4.91391	0.445753	2.08073e-23	4.46816
0.725777	1.799	13.8122	0	1	0.333333	2.80939e-06	-0.0213558	4.91422	0.445753	2.0418e-23	4.46847
0.725827	1.8	13.8122	0	1	0.333333	2.80953e-06	-0.0211497	4.91454	0.445753	2.00397e-23	4.46878
0.725878	1.801	13.8122	0	1	0.333333	-2.81854e-06	-0.0209448	4.91485	0.445753	1.96721e-23	4.46909
0.725928	1.802	13.8122	0	1	0.333333	-2.81287e-06	-0.0207411	4.91515	0.445753	1.93148e-23	4.4694
0.725978	1.803	13.8122	0	1	0.333333	-2.81701e-06	-0.0205387	4.91546	0.445753	1.89674e-23	4.46971
0.726027	1.804	13.8122	0	1	0.333333	2.81562e-06	-0.0203374	4.91577	0.445753	1.86297e-23	4.47001
0.726077	1.805	13.8122	0	1	0.333333	2.8166e-06	-0.0201374	4.91607	0.445753	1.83013e-23	4.47032
0.726126	1.806	13.8122	0	1	0.333333	2.82126e-06	-0.0199386	4.91637	0.445753	1.7982e-23	4.47062
0.726175	1.807	13.8122	0	1	0.333333	2.82753e-06	-0.0197409	4.91667	0.445753	1.76713e-23	4.47092
0.726223	1.808	13.8122	0	1	0.333333	-2.82585e-06	-0.0195444	4.91697	0.445753	1.73691e-23	4.47122
0.726272	1.809	13.8122	0	1	0.333333	2.82925e-06	-0.0193491	4.91727	0.445753	1.70751e-23	4.47152
0.72632	1.81	13.8122	0	1	0.333333	2.82506e-06	-0.0191549	4.91757	0.445753	1.67889e-23	4.47181
0.726368	1.811	13.8122	0	1	0.333333	2.83544e-06	-0.0189618	4.91786	0.445753	1.65104e-23	4.47211
0.726415	1.812	13.8122	0	1	0.333333	2.83559e-06	-0.0187699	4.91815	0.445753	1.62393e-23	4.4724
0.726462	1.813	13.8122	0	1	0.333333	2.83802e-06	-0.0185791	4.91845	0.445753	1.59754e-23	4.47269
0.72651	1.814	13.8122	0	1	0.333333	2.83389e-06	-0.0183895	4.91874	0.445753	1.57184e-23	4.47298
0.726556	1.815	13.8122	0	1	0.333333	2.83118e-06	-0.0182009	4.91902	0.445753	1.54681e-23	4.47327
0.726603	1.816	13.8122	0	1	0.333333	2.83775e-06	-0.0180135	4.91931	0.445753	1.52244e-23	4.47356
0.726649	1.817	13.8122	0	1	0.333333	2.83289e-06	-0.0178272	4.9196	0.445753	1.4987e-23	4.47384
0.726696	1.818	13.8122	0	1	0.333333	2.84322e-06	-0.017642	4.91988	0.445753	1.47557e-23	4.47413
0.726742	1.819	13.8122	0	1	0.333333	2.85221e-06	-0.0174578	4.92016	0.445753	1.45303e-23	4.47441
0.726787	1.82	13.8122	0	1	0.333333	2.84459e-06	-0.0172747	4.92044	0.445753	1.43107e-23	4.47469
0.726833	1.821	13.8122	0	1	0.333333	-2.84557e-06	-0.0170927	4.92072	0.445753	1.40967e-23	4.47497
0.726878	1.822	13.8122	0	1	0.333333	2.84618e-06	-0.0169117	4.921	0.445753	1.38881e-23	4.47525
0.726923	1.823	13.8122	0	1	0.333333	2.85829e-06	-0.0167318	4.92128	0.445753	1.36847e-23	4.47553
0.726967	1.824	13.8122	0	1	0.333333	-2.85532e-06	-0.016553	4.92155	0.445753	1.34865e-23	4.4758
0.727012	1.825	13.8122	0	1	0.333333	2.8615e-06	-0.0163752	4.92183	0.445753	1.32931e-23	4.47608
0.727056	1.826	13.8122	0	1	0.333333	2.85807e-06	-0.0161984	4.9221	0.445753	1.31046e-23	4.47635
0.7271	1.827	13.8122	0	1	0.333333	-2.86765e-06	-0.0160227	4.92237	0.445753	1.29207e-23	4.47662
0.727144	1.828	13.8122	0	1	0.333333	2.86056e-06	-0.015848	4.92264	0.445753	1.27414e-23	4.47689
0.727188	1.829	13.8122	0	1	0.333333	-2.86389e-06	-0.0156743	4.92291	0.445753	1.25664e-23	4.47716
0.727231	1.83	13.8122	0	1	0.333333	2.86009e-06	-0.0155016	4.92318	0.445753	1.23957e-23	4.47742
0.727274	1.831	13.8122	0	1	0.333333	-2.86817e-06	-0.0153299	4.92344	0.445753	1.22292e-23	4.47769
0.727317	1.832	13.8122	0	1	0.333333	2.86184e-06	-0.0151592	4.92371	0.445753	1.20666e-23	4.47795
0.72736	1.833	13.8122	0	1	0.333333	-2.86089e-06	-0.0149896	4.92397	0.445753	1.1908e-23	4.47822
0.727402	1.834	13.8122	0	1	0.333333	-2.8759e-06	-0.0148209	4.92423	0.445753	1.17531e-23	4.47848
0.727444	1.835	13.8122	0	1	0.333333	2.87346e-06	-0.0146531	4.92449	0.445753	1.1602e-23	4.47874
0.727486	1.836	13.8122	0	1	0.333333	2.88031e-06	-0.0144864	4.92475	0.445753	1.14544e-23	4.479
0.727528	1.837	13.8122	0	1	0.333333	2.87815e-06	-0.0143206	4.92501	0.445753	1.13103e-23	4.47925
0.72757	1.838	13.8122	0	1	0.333333	-2.87989e-06	-0.0141558	4.92526	0.445753	1.11696e-23	4.47951
0.727611	1.839	13.8122	0	1	0.333333	2.88193e-06	-0.013992	4.92552	0.445753	1.10322e-23	4.47976
0.727652	1.84	13.8122	0	1	0.333333	2.88127e-06	-0.0138291	4.92577	0.445753	1.0898e-23	4.48002
0.727693	1.841	13.8122	0	1	0.333333	2.87411e-06	-0.0136671	4.92602	0.445753	1.07669e-23	4.48027
0.727734	1.842	13.8122	0	1	0.333333	2.88278e-06	-0.0135061	4.92627	0.445753	1.06389e-23	4.48052
0.727774	1.843	13.8122	0	1	0.333333	2.87878e-06	-0.0133461	4.92652	0.445753	1.05138e-23	4.48077
0.727814	1.844	13.8122	0	1	0.333333	2.8827e-06	-0.013187	4.92677	0.445753	1.03915e-23	4.48102
0.727854	1.845	13.8122	0	1	0.333333	2.893e-06	-0.0130288	4.92702	0.445753	1.02721e-23	4.48126
0.727894	1.846	13.8122	0	1	0.333333	2.88432e-06	-0.0128715	4.92726	0.445753	1.01554e-23	4.48151
0.727934	1.847	13.8122	0	1	0.333333	-2.88504e-06	-0.0127152	4.9275	0.445753	1.00413e-23	4.48175
0.727973	1.848	13.8122	0	1	0.333333	-2.88228e-06	-0.0125597	4.92775	0.445753	9.92978e-24	4.48199
0.728012	1.849	13.8122	0	1	0.333333	-2.89495e-06	-0.0124052	4.92799	0.445753	9.82079e-24	4.48224
0.728051	1.85	13.8122	0	1	0.333333	2.90132e-06	-0.0122516	4.92823	0.445753	9.71423e-24	4.48248
0.72809	1.851	13.8122	0	1	0.333333	2.89638e-06	-0.0120989	4.92847	0.445753	9.61005e-24	4.48271
0.728129	1.852	13.8122	0	1	0.333333	2.89626e-06	-0.0119471	4.9287	0.445753	9.50819e-24	4.48295
0.728167	1.853	13.8122	0	1	0.333333	2.89856e-06	-0.0117962	4.92894	0.445753	9.40859e-24	4.48319
0.728205	1.854	13.8122	0	1	0.333333	-2.8965e-06	-0.0116462	4.92917	0.445753	9.31117e-24	4.48342
0.728243	1.855	13.8122	0	1	0.333333	-2.89817e-06	-0.011497	4.92941	0.445753	9.21591e-24	4.48366
0.728281	1.856	13.8122	0	1	0.333333	-2.89316e-06	-0.0113488	4.92964	0.445753	9.12274e-24	4.48389
0.728318	1.857	13.8122	0	1	0.333333	-2.89674e-06	-0.0112014	4.92987	0.445753	9.03161e-24	4.48412
0.728356	1.858	13.8122	0	1	0.333333	2.90674e-06	-0.0110549	4.9301	0.445753	8.94245e-24	4.48435
0.728393	1.859	13.8122	0	1	0.333333	-2.89564e-06	-0.0109093	4.93033	0.445753	8.85523e-24	4.48458
0.72843	1.86	13.8122	0	1	0.333333	2.90234e-06	-0.0107645	4.93056	0.445753	8.76989e-24	4.4848
0.728466	1.861	13.8122	0	1	0.333333	-2.91153e-06	-0.0106206	4.93078	0.445753	8.6864e-24	4.48503
0.728503	1.862	13.8122	0	1	0.333333	-2.90547e-06	-0.0104776	4.93101	0.445753	8.6047e-24	4.48525
0.728539	1.863	13.8122	0	1	0.333333	-2.90459e-06	-0.0103354	4.93123	0.445753	8.52474e-24	4.48548
0.728575	1.864	13.8122	0	1	0.333333	2.903e-06	-0.0101941	4.93145	0.445753	8.44649e-24	4.4857
0.728611	1.865	13.8122	0	1	0.333333	-2.91479e-06	-0.0100536	4.93167	0.445753	8.36991e-24	4.48592
0.728647	1.866	13.8122	0	1	0.333333	2.90199e-06	-0.00991397	4.93189	0.445753	8.29495e-24	4.48614
0.728682	1.867	13.8122	0	1	0.333333	-2.90387e-06	-0.0097752	4.93211	0.445753	8.22158e-24	4.48636
0.728717	1.868	13.8122	0	1	0.333333	-2.90601e-06	-0.00963724	4.93233	0.445753	8.14975e-24	4.48658
0.728752	1.869	13.8122	0	1	0.333333	2.91033e-06	-0.00950014	4.93254	0.445753	8.07943e-24	4.48679
0.728787	1.87	13.8122	0	1	0.333333	-2.91196e-06	-0.00936386	4.93276	0.445753	8.01058e-24	4.48701
0.728822	1.871	13.8122	0	1	0.333333	-2.90746e-06	-0.00922842	4.93297	0.445753	7.94319e-24	4.48722
0.728856	1.872	13.8122	0	1	0.333333	-2.89554e-06	-0.00909381	4.93318	0.445753	7.87719e-24	4.48743
0.728891	1.873	13.8122	0	1	0.333333	2.90613e-06	-0.00896004	4.9334	0.445753	7.81256e-24	4.48764
0.728925	1.874	13.8122	0	1	0.333333	-2.90183e-06	-0.00882707	4.93361	0.445753	7.74927e-24	4.48785
0.728959	1.875	13.8122	0	1	0.333333	-2.91215e-06	-0.00869493	4.93381	0.445753	7.68729e-24	4.48806
0.728992	1.876	13.8122	0	1	0.333333	-2.90402e-06	-0.00856361	4.93402	0.445753	7.62659e-24	4.48827
0.729026	1.877	13.8122	0	1	0.333333	-2.91196e-06	-0.00843311	4.93423	0.445753	7.56713e-24	4.48847
0.729059	1.878	13.8122	0	1	0.333333	2.90138e-06	-0.00830341	4.93443	0.445753	7.5089e-24	4.48868
0.729092	1.879	13.8122	0	1	0.333333	-2.90138e-06	-0.00817453	4.93464	0.445753	7.45186e-24	4.48888
0.729125	1.88	13.8122	0	1	0.333333	2.90496e-06	-0.00804645	4.93484	0.445753	7.39598e-24	4.48909
0.729158	1.881	13.8122	0	1	0.333333	2.90792e-06	-0.0079192	4.93504	0.445753	7.34125e-24	4.48929
0.72919	1.882	13.8122	0	1	0.333333	2.90303e-06	-0.00779273	4.93524	0.445753	7.28761e-24	4.48949
0.729222	1.883	13.8122	0	1	0.333333	2.90171e-06	-0.00766708	4.93544	0.445753	7.23508e-24	4.48969
0.729255	1.884	13.8122	0	1	0.333333	2.90785e-06	-0.00754222	4.93564	0.445753	7.1836e-24	4.48988
0.729287	1.885	13.8122	0	1	0.333333	2.89995e-06	-0.00741815	4.93583	0.445753	7.13316e-24	4.49008
0.729318	1.886	13.8122	0	1	0.333333	2.89735e-06	-0.0072949	4.93603	0.445753	7.08375e-24	4.49027
0.72935	1.887	13.8122	0	1	0.333333	2.90071e-06	-0.00717244	4.93622	0.445753	7.03532e-24	4.49047
0.729381	1.888	13.8122	0	1	0.333333	2.8918e-06	-0.00705076	4.93641	0.445753	6.98786e-24	4.49066
0.729412	1.889	13.8122	0	1	0.333333	2.90167e-06	-0.00692988	4.93661	0.445753	6.94136e-24	4.49085
0.729443	1.89	13.8122	0	1	0.333333	-2.89887e-06	-0.00680978	4.9368	0.445753	6.89578e-24	4.49104
0.729474	1.891	13.8122	0	1	0.333333	2.89346e-06	-0.00669048	4.93699	0.445753	6.85112e-24	4.49123
0.729504	1.892	13.8122	0	1	0.333333	-2.88641e-06	-0.00657196	4.93717	0.445753	6.80734e-24	4.49142
0.729535	1.893	13.8122	0	1	0.333333	-2.89258e-06	-0.00645422	4.93736	0.445753	6.76443e-24	4.49161
0.729565	1.894	13.8122	0	1	0.333333	-2.88617e-06	-0.00633727	4.93755	0.445753	6.72238e-24	4.49179
0.729595	1.895	13.8122	0	1	0.333333	2.88921e-06	-0.0062211	4.93773	0.445753	6.68116e-24	4.49198
0.729625	1.896	13.8122	0	1	0.333333	-2.87932e-06	-0.00610571	4.93792	0.445753	6.64076e-24	4.49216
0.729654	1.897	13.8122	0	1	0.333333	2.87747e-06	-0.00599109	4.9381	0.445753	6.60115e-24	4.49234
0.729684	1.898	13.8122	0	1	0.333333	2.86701e-06	-0.00587727	4.93828	0.445753	6.56233e-24	4.49253
0.729713	1.899	13.8122	0	1	0.333333	-2.87516e-06	-0.00576421	4.93846	0.445753	6.52427e-24	4.49271
0.729742	1.9	13.8122	0	1	0.333333	2.86435e-06	-0.00565195	4.93864	0.445753	6.48696e-24	4.49288
0.729771	1.901	13.8122	0	1	0.333333	-2.87057e-06	-0.00554045	4.93882	0.445753	6.45039e-24	4.49306
0.7298	1.902	13.8122	0	1	0.333333	-2.86514e-06	-0.00542973	4.93899	0.445753	6.41453e-24	4.49324
0.729828	1.903	13.8122	0	1	0.333333	-2.85497e-06	-0.00531978	4.93917	0.445753	6.37938e-24	4.49341
0.729856	1.904	13.8122	0	1	0.333333	2.85042e-06	-0.0052106	4.93934	0.445753	6.34491e-24	4.49359
0.729884	1.905	13.8122	0	1	0.333333	-2.85353e-06	-0.00510222	4.93951	0.445753	6.31113e-24	4.49376
0.729912	1.906	13.8122	0	1	0.333333	-2.84916e-06	-0.00499458	4.93969	0.445753	6.278e-24	4.49393
0.72994	1.907	13.8122	0	1	0.333333	2.84387e-06	-0.00488773	4.93986	0.445753	6.24551e-24	4.4941
0.729967	1.908	13.8122	0	1	0.333333	2.84074e-06	-0.00478166	4.94003	0.445753	6.21367e-24	4.49427
0.729995	1.909	13.8122	0	1	0.333333	-2.83091e-06	-0.00467634	4.94019	0.445753	6.18245e-24	4.49444
0.730022	1.91	13.8122	0	1	0.333333	2.82203e-06	-0.00457181	4.94036	0.445753	6.15183e-24	4.49461
0.730049	1.911	13.8122	0	1	0.333333	-2.81927e-06	-0.00446803	4.94053	0.445753	6.12182e-24	4.49477
0.730076	1.912	13.8122	0	1	0.333333	2.81527e-06	-0.00436506	4.94069	0.445753	6.09238e-24	4.49494
0.730102	1.913	13.8122	0	1	0.333333	-2.81621e-06	-0.00426284	4.94085	0.445753	6.06353e-24	4.4951
0.730129	1.914	13.8122	0	1	0.333333	2.79603e-06	-0.00416138	4.94102	0.445753	6.03523e-24	4.49526
0.730155	1.915	13.8122	0	1	0.333333	-2.78741e-06	-0.00406072	4.94118	0.445753	6.00748e-24	4.49542
0.730181	1.916	13.8122	0	1	0.333333	-2.78555e-06	-0.00396082	4.94134	0.445753	5.98028e-24	4.49558
0.730206	1.917	13.8122	0	1	0.333333	-2.77218e-06	-0.00386169	4.9415	0.445753	5.95361e-24	4.49574
0.730232	1.918	13.8122	0	1	0.333333	-2.77229e-06	-0.00376333	4.94165	0.445753	5.92745e-24	4.4959
0.730257	1.919	13.8122	0	1	0.333333	-2.76479e-06	-0.00366577	4.94181	0.445753	5.9018e-24	4.49606
0.730283	1.92	13.8122	0	1	0.333333	-2.75317e-06	-0.00356896	4.94197	0.445753	5.87665e-24	4.49621
0.730308	1.921	13.8122	0	1	0.333333	-2.75069e-06	-0.00347293	4.94212	0.445753	5.85199e-24	4.49637
0.730333	1.922	13.8122	0	1	0.333333	-2.74217e-06	-0.00337771	4.94227	0.445753	5.82782e-24	4.49652
0.730357	1.923	13.8122	0	1	0.333333	2.72365e-06	-0.00328322	4.94242	0.445753	5.80411e-24	4.49667
0.730382	1.924	13.8122	0	1	0.333333	2.70751e-06	-0.00318954	4.94257	0.445753	5.78087e-24	4.49682
0.730406	1.925	13.8122	0	1	0.333333	2.70667e-06	-0.00309664	4.94272	0.445753	5.75808e-24	4.49697
0.73043	1.926	13.8122	0	1	0.333333	2.6901e-06	-0.00300452	4.94287	0.445753	5.73574e-24	4.49712
0.730454	1.927	13.8122	0	1	0.333333	-2.6764e-06	-0.00291319	4.94302	0.445753	5.71383e-24	4.49727
0.730477	1.928	13.8122	0	1	0.333333	-2.66656e-06	-0.00282263	4.94316	0.445753	5.69235e-24	4.49741
0.730501	1.929	13.8122	0	1	0.333333	2.65052e-06	-0.00273287	4.94331	0.445753	5.67129e-24	4.49756
0.730524	1.93	13.8122	0	1	0.333333	-2.62216e-06	-0.0026439	4.94345	0.445753	5.65065e-24	4.4977
0.730547	1.931	13.8122	0	1	0.333333	-2.61812e-06	-0.00255572	4.9436	0.445753	5.63041e-24	4.49784
0.73057	1.932	13.8122	0	1	0.333333	-2.5998e-06	-0.00246835	4.94374	0.445753	5.61057e-24	4.49798
0.730593	1.933	13.8122	0	1	0.333333	2.58701e-06	-0.00238181	4.94388	0.445753	5.59109e-24	4.49812
0.730615	1.934	13.8122	0	1	0.333333	2.56538e-06	-0.00229598	4.94401	0.445753	5.57205e-24	4.49826
0.730638	1.935	13.8122	0	1	0.333333	2.52582e-06	-0.0022109	4.94415	0.445753	5.55339e-24	4.4984
0.73066	1.936	13.8122	0	1	0.333333	2.51625e-06	-0.00212683	4.94429	0.445753	5.53504e-24	4.49853
0.730682	1.937	13.8122	0	1	0.333333	2.49155e-06	-0.00204345	4.94442	0.445753	5.51708e-24	4.49867
0.730703	1.938	13.8122	0	1	0.333333	2.4694e-06	-0.0019609	4.94456	0.445753	5.49948e-24	4.4988
0.730725	1.939	13.8122	0	1	0.333333	-2.43864e-06	-0.00187915	4.94469	0.445753	5.48223e-24	4.49894
0.730746	1.94	13.8122	0	1	0.333333	2.41583e-06	-0.00179824	4.94482	0.445753	5.46532e-24	4.49907
0.730767	1.941	13.8122	0	1	0.333333	-2.38514e-06	-0.00171814	4.94495	0.445753	5.44876e-24	4.4992
0.730788	1.942	13.8122	0	1	0.333333	-2.35742e-06	-0.00163887	4.94508	0.445753	5.43252e-24	4.49933
0.730809	1.943	13.8122	0	1	0.333333	-2.32277e-06	-0.00156042	4.94521	0.445753	5.41661e-24	4.49945
0.730829	1.944	13.8122	0	1	0.333333	-2.29151e-06	-0.00148281	4.94533	0.445753	5.40103e-24	4.49958
0.73085	1.945	13.8122	0	1	0.333333	-2.25161e-06	-0.00140605	4.94546	0.445753	5.38575e-24	4.4997
0.73087	1.946	13.8122	0	1	0.333333	-2.21369e-06	-0.00133014	4.94558	0.445753	5.37079e-24	4.49983
0.73089	1.947	13.8122	0	1	0.333333	2.16762e-06	-0.00125507	4.9457	0.445753	5.35614e-24	4.49995
0.730909	1.948	13.8122	0	1	0.333333	2.12068e-06	-0.00118086	4.94582	0.445753	5.34178e-24	4.50007
0.730929	1.949	13.8122	0	1	0.333333	-2.06927e-06	-0.00110751	4.94594	0.445753	5.32771e-24	4.50019
0.730948	1.95	13.8122	0	1	0.333333	2.01413e-06	-0.00103501	4.94606	0.445753	5.31395e-24	4.50031
0.730967	1.951	13.8122	0	1	0.333333	1.96205e-06	-0.000963406	4.94618	0.445753	5.30046e-24	4.50043
0.730986	1.952	13.8122	0	1	0.333333	-1.89775e-06	-0.000892672	4.9463	0.445753	5.28726e-24	4.50054
0.731004	1.953	13.8122	0	1	0.333333	-1.83371e-06	-0.000822848	4.94641	0.445753	5.27432e-24	4.50066
0.731023	1.954	13.8122	0	1	0.333333	1.7611e-06	-0.000753909	4.94652	0.445753	5.26167e-24	4.50077
0.731041	1.955	13.8122	0	1	0.333333	-1.69025e-06	-0.000685844	4.94664	0.445753	5.24928e-24	4.50088
0.731059	1.956	13.8122	0	1	0.333333	1.59752e-06	-0.000618713	4.94675	0.445753	5.23715e-24	4.50099
0.731077	1.957	13.8122	0	1	0.333333	-1.50394e-06	-0.000552498	4.94685	0.445753	5.22529e-24	4.5011
0.731094	1.958	13.8122	0	1	0.333333	-1.4e-06	-0.000487231	4.94696	0.445753	5.21368e-24	4.50121
0.731112	1.959	13.8122	0	1	0.333333	-1.2956e-06	-0.000422892	4.94707	0.445753	5.20232e-24	4.50132
0.731129	1.96	13.8122	0	1	0.333333	1.16914e-06	-0.000359498	4.94717	0.445753	5.19122e-24	4.50142
0.731146	1.961	13.8122	0	1	0.333333	1.03036e-06	-0.000297051	4.94728	0.445753	5.18034e-24	4.50153
0.731162	1.962	13.8122	0	1	0.333333	-8.76798e-07	-0.000235582	4.94738	0.445753	5.16972e-24	4.50163
0.731178	1.963	13.8122	0	1	0.333333	6.00237e-07	-0.000174029	4.94748	0.445754	5.15946e-24	4.50173
0.731195	1.964	13.8122	0	1	0.333333	-5.95785e-07	-0.000115621	4.94758	0.445753	5.14918e-24	4.50183
0.731211	1.965	13.8122	0	1	0.333333	-3.14008e-07	-5.71368e-05	4.94768	0.445753	5.13926e-24	4.50193
0.731226	1.966	13.8122	0	1	0.333333	-2.31919e-11	-2.4462e-09	4.94778	0.445753	5.12957e-24	4.50202
0.731242	1.967	13.8122	0	1	0.333333	-2.87677e-12	-3.8927e-11	4.94787	0.445753	5.12007e-24	4.50212
0.731242	1.968	13.8122	0	1	0.333333	-2.87677e-12	-3.8927e-11	4.94796	0.445847	5.12007e-24	4.50212
0.731272	1.969	13.8122	0	1	0.333333	2.37538e-11	-5.12946e-11	4.94806	0.445752	5.10151e-24	4.5023
0.731287	1.97	13.8122	0	1	0.333333	-6.36574e-12	-6.29765e-12	4.94815	0.445753	5.09254e-24	4.50239
0.731287	1.971	13.8122	0	1	0.333333	-6.36574e-12	-6.29765e-12	4.94824	0.445842	5.09254e-24	4.50239
0.731315	1.972	13.8122	0	1	0.333333	1.25443e-11	-2.11009e-11	4.94832	0.445753	5.07506e-24	4.50257
0.731329	1.973	13.8122	0	1	0.333333	3.56462e-11	-2.99675e-11	4.94841	0.445754	5.06662e-24	4.50266
0.731343	1.974	13.8122	0	1	0.333333	-3.61468e-13	-2.6438e-13	4.94849	0.445753	5.05817e-24	4.50274
0.731357	1.975	13.8122	0	1	0.333333	-7.02433e-13	-2.88457e-12	4.94858	0.445753	5.05001e-24	4.50282
0.73137	1.976	13.8122	0	1	0.333333	-2.20835e-11	-3.01981e-11	4.94866	0.445753	5.04199e-24	4.50291
0.731383	1.977	13.8122	0	1	0.333333	4.06061e-13	-1.03415e-12	4.94874	0.445753	5.03419e-24	4.50299
0.731395	1.978	13.8122	0	1	0.333333	1.74479e-12	2.14099e-12	4.94882	0.445753	5.02656e-24	4.50306
0.731408	1.979	13.8122	0	1	0.333333	-9.56194e-12	-3.29674e-12	4.94889	0.445753	5.01912e-24	4.50314
0.73142	1.98	13.8122	0	1	0.333333	-1.06085e-11	-5.35575e-12	4.94897	0.445753	5.01183e-24	4.50321
0.731432	1.981	13.8122	0	1	0.333333	8.02792e-12	-1.85999e-11	4.94904	0.445753	5.00478e-24	4.50329
0.731443	1.982	13.8122	0	1	0.333333	-4.99912e-13	-3.86899e-12	4.94911	0.445753	4.99789e-24	4.50336
0.731454	1.983	13.8122	0	1	0.333333	3.59047e-12	8.2586e-12	4.94918	0.445753	4.99121e-24	4.50343
0.731465	1.984	13.8122	0	1	0.333333	-1.38356e-11	-7.45638e-11	4.94924	0.445752	4.98462e-24	4.50349
0.731475	1.985	13.8122	0	1	0.333333	3.17995e-12	4.87574e-12	4.94931	0.445753	4.97847e-24	4.50356
0.731486	1.986	13.8122	0	1	0.333333	-9.40796e-13	-7.85022e-13	4.94937	0.445753	4.9724e-24	4.50362
0.731495	1.987	13.8122	0	1	0.333333	-4.37169e-11	-2.52068e-11	4.94943	0.445753	4.96654e-24	4.50368
0.731505	1.988	13.8122	0	1	0.333333	-2.8794e-12	1.16541e-11	4.94949	0.445753	4.96093e-24	4.50374
0.731514	1.989	13.8122	0	1	0.333333	-8.83019e-14	1.08631e-12	4.94955	0.445753	4.95558e-24	4.50379
0.731523	1.99	13.8122	0	1	0.333333	3.48873e-11	-1.52734e-11	4.9496	0.445753	4.95042e-24	4.50385
0.731531	1.991	13.8122	0	1	0.333333	-3.29941e-12	5.72445e-13	4.94965	0.445754	4.94562e-24	4.5039
0.731538	1.992	13.8122	0	1	0.333333	1.17312e-12	2.07003e-12	4.9497	0.445753	4.94094e-24	4.50394
0.731546	1.993	13.8122	0	1	0.333333	-8.57065e-11	1.10324e-10	4.94974	0.445754	4.9367e-24	4.50399
0.731553	1.994	13.8122	0	1	0.333333	6.80541e-13	-8.08559e-13	4.94978	0.445753	4.9326e-24	4.50403
0.731559	1.995	13.8122	0	1	0.333333	5.45099e-12	3.88365e-11	4.94982	0.445753	4.92889e-24	4.50407
0.731564	1.996	13.8122	0	1	0.333333	2.05788e-13	-3.46726e-13	4.94986	0.445753	4.92555e-24	4.5041
0.731569	1.997	13.8122	0	1	0.333333	-3.625e-11	-3.39864e-11	4.94989	0.445754	4.92269e-24	4.50413
0.731574	1.998	13.8122	0	1	0.333333	4.28554e-12	-4.5949e-12	4.94991	0.445753	4.9201e-24	4.50416
0.731577	1.999	13.8122	0	1	0.333333	-6.39591e-13	-2.3296e-12	4.94993	0.445753	4.91818e-24	4.50418
[truncated: 101 more rows]
