# Supplementary material for: Nanoalignment by critical Casimir torques
Source: Nat Commun. 2024 Jun 14;15:5086. doi: 10.1038/s41467-024-49220-1 (PMC11178905; doi:10.1038/s41467-024-49220-1)
Supplement: Supplementary file 11 — Source Data [file 41467_2024_49220_MOESM11_ESM.zip › fig1/python/data/theory/results_disk_20.dat]

#Delta	Lambda	Gamma	rho1	rho2	width	alpha	gamma	total_potential	CC_potential	electrostatic_potential	gravity_potential
0.249327	0.001	20	0	1	0.333333	-6.15795e-08	0.00049935	-286.613	-354.926	66.7785	1.53506
0.249357	0.002	20	0	1	0.333333	-3.90723e-08	0.000400954	-285.84	-353.903	66.5275	1.53524
0.249387	0.003	20	0	1	0.333333	-2.26705e-08	0.000304184	-285.07	-352.884	66.2787	1.53543
0.249416	0.004	20	0	1	0.333333	-5.15711e-08	0.000204002	-284.302	-351.875	66.038	1.53561
0.249446	0.005	20	0	1	0.333333	-1.36917e-08	9.95066e-05	-283.536	-350.873	65.8009	1.53579
0.249473	0.006	20	0	1	0.333333	1.6106e-09	8.91286e-06	-282.773	-349.899	65.5897	1.53596
0.249506	0.007	20	0	1	0.333333	-1.50843e-08	-4.01936e-05	-282.012	-348.873	65.3254	1.53616
0.24954	0.008	20	0	1	0.333333	-3.88596e-08	-0.000143208	-281.253	-347.851	65.062	1.53637
0.249571	0.009	20	0	1	0.333333	-5.3047e-08	-0.000232687	-280.496	-346.857	64.8248	1.53656
0.249604	0.01	20	0	1	0.333333	-6.90013e-08	-0.000332576	-279.741	-345.858	64.5798	1.53676
0.249635	0.011	20	0	1	0.333333	-6.20988e-08	-0.00043031	-278.989	-344.874	64.3479	1.53695
0.249667	0.012	20	0	1	0.333333	-8.16521e-08	-0.000529936	-278.24	-343.883	64.1062	1.53716
0.249699	0.013	20	0	1	0.333333	-8.39645e-08	-0.000626699	-277.492	-342.906	63.8762	1.53735
0.249732	0.014	20	0	1	0.333333	-8.67132e-08	-0.000725041	-276.748	-341.925	63.6398	1.53755
0.249764	0.015	20	0	1	0.333333	-1.00106e-07	-0.000823706	-276.005	-340.954	63.4114	1.53775
0.249797	0.016	20	0	1	0.333333	-7.55467e-08	-0.000921876	-275.265	-339.981	63.1786	1.53796
0.24983	0.017	20	0	1	0.333333	-9.8643e-08	-0.00101925	-274.527	-339.015	62.9499	1.53816
0.249864	0.018	20	0	1	0.333333	-1.01257e-07	-0.00111739	-273.791	-338.05	62.7205	1.53837
0.249898	0.019	20	0	1	0.333333	-1.03766e-07	-0.00121518	-273.058	-337.087	62.4903	1.53858
0.249931	0.02	20	0	1	0.333333	-1.04191e-07	-0.00131267	-272.327	-336.134	62.2683	1.53878
0.249965	0.021	20	0	1	0.333333	-9.25648e-08	-0.0014102	-271.598	-335.181	62.0437	1.53899
0.25	0.022	20	0	1	0.333333	-1.12602e-07	-0.00150783	-270.872	-334.228	61.817	1.5392
0.250035	0.023	20	0	1	0.333333	-8.50192e-08	-0.00160613	-270.147	-333.282	61.5949	1.53942
0.25007	0.024	20	0	1	0.333333	-1.25865e-07	-0.00170341	-269.425	-332.338	61.3727	1.53963
0.250104	0.025	20	0	1	0.333333	-9.25339e-08	-0.0018008	-268.706	-331.401	61.1554	1.53985
0.25014	0.026	20	0	1	0.333333	-1.1131e-07	-0.00189799	-267.988	-330.464	60.9359	1.54006
0.250176	0.027	20	0	1	0.333333	-3.15471e-09	-0.00199591	-267.273	-329.528	60.7151	1.54028
0.250211	0.028	20	0	1	0.333333	-1.21993e-07	-0.00209337	-266.56	-328.603	60.5029	1.5405
0.250247	0.029	20	0	1	0.333333	-1.54831e-07	-0.00219078	-265.849	-327.675	60.285	1.54072
0.250283	0.03	20	0	1	0.333333	-1.26964e-07	-0.0022879	-265.141	-326.751	60.0696	1.54095
0.25032	0.031	20	0	1	0.333333	-1.35995e-07	-0.00238548	-264.434	-325.833	59.8572	1.54117
0.250357	0.032	20	0	1	0.333333	-1.17647e-07	-0.00248233	-263.73	-324.913	59.6419	1.5414
0.250394	0.033	20	0	1	0.333333	-1.43364e-07	-0.00257982	-263.028	-323.996	59.4259	1.54163
0.250432	0.034	20	0	1	0.333333	2.21921e-07	-0.00267831	-262.328	-323.081	59.2113	1.54186
0.250467	0.035	20	0	1	0.333333	-1.42171e-07	-0.00277352	-261.631	-322.19	59.0174	1.54208
0.250504	0.036	20	0	1	0.333333	-1.55073e-07	-0.00287092	-260.935	-321.29	58.8123	1.54231
0.250543	0.037	20	0	1	0.333333	-1.65507e-07	-0.00296947	-260.242	-320.382	58.5981	1.54255
0.250581	0.038	20	0	1	0.333333	-1.43185e-07	-0.0030658	-259.55	-319.487	58.3941	1.54278
0.250619	0.039	20	0	1	0.333333	-1.80294e-07	-0.00316306	-258.861	-318.593	58.1883	1.54302
0.250659	0.04	20	0	1	0.333333	-1.58453e-07	-0.00326136	-258.174	-317.697	57.9797	1.54326
0.250697	0.041	20	0	1	0.333333	-1.81997e-07	-0.00335786	-257.489	-316.814	57.7813	1.54349
0.250736	0.042	20	0	1	0.333333	-1.77201e-07	-0.00345557	-256.807	-315.928	57.5774	1.54373
0.250774	0.043	20	0	1	0.333333	-1.89127e-07	-0.003553	-256.126	-315.054	57.3837	1.54397
0.250813	0.044	20	0	1	0.333333	-5.31984e-08	-0.00364973	-255.447	-314.176	57.1846	1.54421
0.250854	0.045	20	0	1	0.333333	-1.57613e-07	-0.00374799	-254.771	-313.297	56.9819	1.54446
0.250893	0.046	20	0	1	0.333333	-1.44206e-07	-0.00384405	-254.097	-312.429	56.7875	1.5447
0.250934	0.047	20	0	1	0.333333	-1.69037e-07	-0.00394144	-253.424	-311.558	56.5884	1.54495
0.250974	0.048	20	0	1	0.333333	-1.5792e-07	-0.00403876	-252.754	-310.69	56.3913	1.5452
0.251015	0.049	20	0	1	0.333333	-1.67755e-07	-0.00413633	-252.086	-309.827	56.1955	1.54545
0.251055	0.05	20	0	1	0.333333	-1.34854e-07	-0.00423396	-251.42	-308.973	56.0083	1.5457
0.251096	0.051	20	0	1	0.333333	-1.70177e-07	-0.00433109	-250.755	-308.115	55.8134	1.54595
0.251137	0.052	20	0	1	0.333333	-2.50564e-07	-0.00442866	-250.093	-307.262	55.6222	1.5462
0.251179	0.053	20	0	1	0.333333	-1.46532e-07	-0.00452572	-249.433	-306.413	55.4329	1.54646
0.251221	0.054	20	0	1	0.333333	-1.7257e-07	-0.0046237	-248.775	-305.563	55.241	1.54672
0.251262	0.055	20	0	1	0.333333	-1.84139e-07	-0.00472033	-248.119	-304.72	55.0536	1.54697
0.251304	0.056	20	0	1	0.333333	-1.93068e-07	-0.00481823	-247.465	-303.882	54.8693	1.54723
0.251347	0.057	20	0	1	0.333333	-1.70618e-07	-0.004916	-246.813	-303.042	54.6809	1.54749
0.251389	0.058	20	0	1	0.333333	-1.66661e-07	-0.0050132	-246.163	-302.205	54.4945	1.54776
0.251432	0.059	20	0	1	0.333333	-1.83322e-07	-0.00511007	-245.515	-301.372	54.3093	1.54802
0.251476	0.06	20	0	1	0.333333	-1.95723e-07	-0.00520805	-244.869	-300.539	54.1222	1.54829
0.25152	0.061	20	0	1	0.333333	-1.88971e-07	-0.00530668	-244.225	-299.709	53.9351	1.54856
0.251563	0.062	20	0	1	0.333333	4.27722e-09	-0.00540387	-243.583	-298.887	53.7555	1.54882
0.251605	0.063	20	0	1	0.333333	-7.57848e-08	-0.00550124	-242.943	-298.074	53.5824	1.54909
0.251649	0.064	20	0	1	0.333333	-1.54449e-07	-0.005599	-242.304	-297.255	53.4012	1.54936
0.251694	0.065	20	0	1	0.333333	-1.53589e-07	-0.00569745	-241.668	-296.437	53.2187	1.54963
0.251738	0.066	20	0	1	0.333333	-1.68379e-07	-0.00579445	-241.034	-295.625	53.0412	1.54991
0.251784	0.067	20	0	1	0.333333	-1.68161e-07	-0.0058931	-240.402	-294.812	52.8605	1.55018
0.251829	0.068	20	0	1	0.333333	-1.56375e-07	-0.00599162	-239.771	-294.006	52.6842	1.55046
0.251874	0.069	20	0	1	0.333333	-1.95555e-07	-0.00608942	-239.143	-293.201	52.5077	1.55074
0.251918	0.07	20	0	1	0.333333	-1.70926e-07	-0.00618711	-238.516	-292.404	52.3372	1.55101
0.251964	0.071	20	0	1	0.333333	-1.8408e-07	-0.00628535	-237.891	-291.605	52.1621	1.5513
0.25201	0.072	20	0	1	0.333333	-1.65991e-07	-0.00638369	-237.269	-290.809	51.9889	1.55158
0.252056	0.073	20	0	1	0.333333	-1.89997e-07	-0.0064824	-236.648	-290.017	51.817	1.55186
0.252103	0.074	20	0	1	0.333333	-1.72989e-07	-0.00658029	-236.029	-289.226	51.6447	1.55215
0.252149	0.075	20	0	1	0.333333	-1.49911e-07	-0.0066792	-235.412	-288.437	51.4726	1.55244
0.252195	0.076	20	0	1	0.333333	-2.01751e-07	-0.00677755	-234.797	-287.657	51.3077	1.55272
0.252243	0.077	20	0	1	0.333333	-2.07868e-07	-0.00687603	-234.183	-286.874	51.1378	1.55301
0.25229	0.078	20	0	1	0.333333	-2.02815e-07	-0.00697483	-233.572	-286.095	50.9698	1.5533
0.252337	0.079	20	0	1	0.333333	-1.92617e-07	-0.00707356	-232.962	-285.318	50.802	1.55359
0.252385	0.08	20	0	1	0.333333	-2.04004e-07	-0.00717235	-232.354	-284.543	50.6348	1.55389
0.252433	0.081	20	0	1	0.333333	-2.1245e-07	-0.00727126	-231.749	-283.77	50.4676	1.55419
0.252481	0.082	20	0	1	0.333333	-1.69225e-07	-0.00736925	-231.145	-283.006	50.3074	1.55448
0.25253	0.083	20	0	1	0.333333	-2.14926e-07	-0.00746889	-230.542	-282.237	50.1403	1.55478
0.252578	0.084	20	0	1	0.333333	-2.20456e-07	-0.00756756	-229.942	-281.475	49.9777	1.55508
0.252627	0.085	20	0	1	0.333333	-1.80701e-07	-0.00766709	-229.344	-280.714	49.815	1.55538
0.252677	0.086	20	0	1	0.333333	-2.21082e-07	-0.00776657	-228.747	-279.955	49.6521	1.55568
0.252727	0.087	20	0	1	0.333333	-2.32636e-07	-0.00786679	-228.152	-279.197	49.4889	1.55599
0.252775	0.088	20	0	1	0.333333	-1.99675e-07	-0.00796504	-227.559	-278.454	49.3382	1.55629
0.252824	0.089	20	0	1	0.333333	9.34385e-10	-0.00806397	-226.968	-277.705	49.181	1.55659
0.252875	0.09	20	0	1	0.333333	-5.11291e-08	-0.00816455	-226.378	-276.955	49.0194	1.5569
0.252926	0.091	20	0	1	0.333333	-2.21509e-07	-0.00826481	-225.791	-276.206	48.8583	1.55722
0.252977	0.092	20	0	1	0.333333	-1.61823e-07	-0.00836411	-225.205	-275.463	48.6999	1.55753
0.253027	0.093	20	0	1	0.333333	-1.44374e-07	-0.00846356	-224.621	-274.723	48.5437	1.55784
0.253078	0.094	20	0	1	0.333333	-1.75168e-07	-0.00856353	-224.039	-273.989	48.3923	1.55815
0.253129	0.095	20	0	1	0.333333	-1.68071e-07	-0.00866347	-223.458	-273.255	48.2379	1.55847
0.25318	0.096	20	0	1	0.333333	-1.96362e-07	-0.00876382	-222.88	-272.524	48.0854	1.55878
0.253233	0.097	20	0	1	0.333333	-1.69822e-07	-0.00886492	-222.303	-271.79	47.9281	1.55911
0.253285	0.098	20	0	1	0.333333	-1.80897e-07	-0.00896473	-221.728	-271.063	47.7759	1.55943
0.253337	0.099	20	0	1	0.333333	-1.9873e-07	-0.00906506	-221.154	-270.338	47.6237	1.55975
0.253389	0.1	20	0	1	0.333333	-1.81704e-07	-0.0091655	-220.583	-269.62	47.4767	1.56007
0.253442	0.101	20	0	1	0.333333	-1.21771e-07	-0.00926603	-220.013	-268.9	47.3263	1.56039
0.253495	0.102	20	0	1	0.333333	-1.87913e-07	-0.00936739	-219.445	-268.181	47.1751	1.56072
0.253549	0.103	20	0	1	0.333333	-2.00849e-07	-0.00946876	-218.878	-267.466	47.0266	1.56105
0.253602	0.104	20	0	1	0.333333	-2.06494e-07	-0.00956944	-218.314	-266.754	46.8793	1.56138
0.253656	0.105	20	0	1	0.333333	-1.78977e-07	-0.00967123	-217.751	-266.042	46.729	1.56171
0.253709	0.106	20	0	1	0.333333	-2.06748e-07	-0.00977168	-217.19	-265.341	46.5889	1.56204
0.253764	0.107	20	0	1	0.333333	-2.21392e-07	-0.00987285	-216.63	-264.632	46.4397	1.56238
0.253818	0.108	20	0	1	0.333333	-2.20508e-07	-0.00997456	-216.073	-263.929	46.2942	1.56271
0.253873	0.109	20	0	1	0.333333	-1.68307e-07	-0.0100758	-215.517	-263.229	46.1495	1.56305
0.253929	0.11	20	0	1	0.333333	-2.01299e-07	-0.010178	-214.962	-262.53	46.0045	1.56339
0.253984	0.111	20	0	1	0.333333	-2.29062e-07	-0.0102799	-214.41	-261.834	45.8602	1.56373
0.254038	0.112	20	0	1	0.333333	-1.66155e-07	-0.010381	-213.859	-261.146	45.7229	1.56407
0.254094	0.113	20	0	1	0.333333	-1.89872e-07	-0.0104835	-213.309	-260.454	45.58	1.56441
0.254151	0.114	20	0	1	0.333333	-1.90797e-07	-0.0105854	-212.762	-259.764	45.4375	1.56476
0.254208	0.115	20	0	1	0.333333	-2.22748e-07	-0.0106884	-212.216	-259.075	45.294	1.56511
0.254265	0.116	20	0	1	0.333333	-2.24444e-07	-0.010791	-211.672	-258.389	45.152	1.56546
0.254319	0.117	20	0	1	0.333333	-2.03546e-07	-0.0108924	-211.13	-257.718	45.0225	1.5658
0.254376	0.118	20	0	1	0.333333	-2.35896e-07	-0.0109952	-210.589	-257.04	44.8846	1.56615
0.254434	0.119	20	0	1	0.333333	-2.29143e-07	-0.0110991	-210.05	-256.362	44.7457	1.5665
0.254492	0.12	20	0	1	0.333333	-2.33011e-07	-0.011202	-209.512	-255.686	44.6071	1.56686
0.254549	0.121	20	0	1	0.333333	-1.8498e-07	-0.0113048	-208.976	-255.014	44.4708	1.56721
0.254608	0.122	20	0	1	0.333333	-2.53859e-07	-0.0114086	-208.442	-254.342	44.3323	1.56757
0.254665	0.123	20	0	1	0.333333	-2.02554e-07	-0.011511	-207.91	-253.679	44.2018	1.56793
0.254724	0.124	20	0	1	0.333333	-2.03403e-07	-0.011614	-207.379	-253.014	44.067	1.56829
0.254783	0.125	20	0	1	0.333333	-2.23474e-07	-0.0117187	-206.85	-252.35	43.9312	1.56865
0.254842	0.126	20	0	1	0.333333	-2.66405e-07	-0.0118223	-206.322	-251.688	43.7967	1.56902
0.254902	0.127	20	0	1	0.333333	-2.31288e-07	-0.0119265	-205.796	-251.028	43.6624	1.56938
0.25496	0.128	20	0	1	0.333333	-2.55566e-07	-0.0120294	-205.272	-250.378	43.5364	1.56974
0.25502	0.129	20	0	1	0.333333	-2.54605e-07	-0.0121338	-204.749	-249.723	43.4034	1.57011
0.255081	0.13	20	0	1	0.333333	-3.59802e-08	-0.0122382	-204.228	-249.071	43.2721	1.57048
0.255141	0.131	20	0	1	0.333333	-7.28987e-08	-0.0123434	-203.709	-248.422	43.1421	1.57086
0.255202	0.132	20	0	1	0.333333	-1.11229e-07	-0.0124476	-203.191	-247.775	43.0127	1.57123
0.255262	0.133	20	0	1	0.333333	-1.51207e-07	-0.0125524	-202.675	-247.133	42.8871	1.5716
0.255323	0.134	20	0	1	0.333333	-1.89705e-07	-0.0126571	-202.16	-246.49	42.7577	1.57198
0.255385	0.135	20	0	1	0.333333	-2.0671e-07	-0.0127623	-201.647	-245.848	42.6282	1.57236
0.255447	0.136	20	0	1	0.333333	-2.4228e-07	-0.0128677	-201.136	-245.209	42.5005	1.57274
0.255508	0.137	20	0	1	0.333333	-2.18178e-07	-0.0129729	-200.626	-244.573	42.3742	1.57312
0.255569	0.138	20	0	1	0.333333	-1.72932e-07	-0.0130774	-200.118	-243.943	42.2522	1.57349
0.255632	0.139	20	0	1	0.333333	-1.97768e-07	-0.0131839	-199.611	-243.311	42.1262	1.57388
0.255695	0.14	20	0	1	0.333333	-1.80097e-07	-0.0132893	-199.106	-242.681	42.0013	1.57427
0.255759	0.141	20	0	1	0.333333	-1.90125e-07	-0.0133959	-198.602	-242.051	41.8741	1.57466
0.255822	0.142	20	0	1	0.333333	-2.20438e-07	-0.0135023	-198.1	-241.425	41.7497	1.57505
0.255885	0.143	20	0	1	0.333333	-5.3783e-07	-0.0136084	-197.6	-240.802	41.6268	1.57544
0.255947	0.144	20	0	1	0.333333	-1.88397e-07	-0.0137132	-197.101	-240.189	41.5119	1.57582
0.256012	0.145	20	0	1	0.333333	-2.09316e-07	-0.0138202	-196.604	-239.569	41.3886	1.57622
0.256077	0.146	20	0	1	0.333333	-2.1775e-07	-0.0139277	-196.108	-238.949	41.2643	1.57662
0.256141	0.147	20	0	1	0.333333	-1.99876e-07	-0.0140338	-195.614	-238.334	41.1428	1.57701
0.256206	0.148	20	0	1	0.333333	-2.44323e-07	-0.0141411	-195.122	-237.721	41.022	1.57741
0.25627	0.149	20	0	1	0.333333	-5.17219e-07	-0.0142469	-194.631	-237.115	40.9071	1.5778
0.256335	0.15	20	0	1	0.333333	-2.28492e-07	-0.0143539	-194.141	-236.507	40.7876	1.57821
0.256401	0.151	20	0	1	0.333333	-1.92762e-07	-0.014461	-193.653	-235.9	40.6679	1.57861
0.256467	0.152	20	0	1	0.333333	5.0619e-07	-0.0145689	-193.167	-235.295	40.5491	1.57902
0.256533	0.153	20	0	1	0.333333	-5.03599e-07	-0.0146766	-192.682	-234.693	40.432	1.57942
0.256597	0.154	20	0	1	0.333333	-1.78016e-07	-0.0147827	-192.198	-234.099	40.3205	1.57982
0.256665	0.155	20	0	1	0.333333	-2.23218e-07	-0.0148914	-191.716	-233.498	40.2016	1.58024
0.25673	0.156	20	0	1	0.333333	-2.63566e-07	-0.0149983	-191.236	-232.905	40.0887	1.58064
0.256798	0.157	20	0	1	0.333333	-2.28777e-07	-0.0151074	-190.757	-232.309	39.9708	1.58106
0.256865	0.158	20	0	1	0.333333	-2.46481e-07	-0.0152148	-190.28	-231.717	39.8561	1.58147
0.256932	0.159	20	0	1	0.333333	-2.56662e-07	-0.0153227	-189.804	-231.131	39.7457	1.58188
0.256999	0.16	20	0	1	0.333333	-2.16669e-07	-0.0154307	-189.329	-230.545	39.6338	1.58229
0.257067	0.161	20	0	1	0.333333	-2.30489e-07	-0.0155398	-188.856	-229.959	39.5201	1.58272
0.257135	0.162	20	0	1	0.333333	-2.57236e-07	-0.015648	-188.385	-229.376	39.4078	1.58313
0.257202	0.163	20	0	1	0.333333	-2.85442e-07	-0.0157558	-187.915	-228.799	39.3006	1.58355
0.257271	0.164	20	0	1	0.333333	-1.9515e-07	-0.0158645	-187.447	-228.219	39.1883	1.58397
0.257341	0.165	20	0	1	0.333333	-2.45987e-07	-0.0159741	-186.98	-227.64	39.0761	1.5844
0.257409	0.166	20	0	1	0.333333	-2.65145e-07	-0.0160827	-186.514	-227.065	38.9665	1.58482
0.257479	0.167	20	0	1	0.333333	-2.11146e-07	-0.0161926	-186.05	-226.49	38.8551	1.58525
0.257547	0.168	20	0	1	0.333333	-1.89596e-07	-0.0163005	-185.587	-225.925	38.7525	1.58567
0.257617	0.169	20	0	1	0.333333	-2.60821e-07	-0.0164095	-185.126	-225.356	38.6434	1.5861
0.257688	0.17	20	0	1	0.333333	-2.61812e-07	-0.0165202	-184.666	-224.786	38.5335	1.58654
0.257758	0.171	20	0	1	0.333333	-4.55083e-07	-0.0166301	-184.208	-224.22	38.4245	1.58697
0.257829	0.172	20	0	1	0.333333	-2.62119e-07	-0.0167403	-183.751	-223.656	38.3172	1.58741
0.257898	0.173	20	0	1	0.333333	-2.78304e-07	-0.0168479	-183.296	-223.1	38.2163	1.58783
0.257969	0.174	20	0	1	0.333333	-2.09301e-07	-0.0169587	-182.842	-222.54	38.1098	1.58827
0.258041	0.175	20	0	1	0.333333	-2.34994e-07	-0.0170696	-182.389	-221.982	38.0043	1.58871
0.258112	0.176	20	0	1	0.333333	-2.86989e-07	-0.0171798	-181.938	-221.426	37.899	1.58915
0.258185	0.177	20	0	1	0.333333	-2.19072e-07	-0.0172909	-181.489	-220.872	37.7937	1.58959
0.258255	0.178	20	0	1	0.333333	-3.08731e-07	-0.0174	-181.04	-220.324	37.6933	1.59003
0.258328	0.179	20	0	1	0.333333	-2.5752e-07	-0.0175112	-180.593	-219.773	37.5892	1.59047
0.2584	0.18	20	0	1	0.333333	-2.85178e-07	-0.0176222	-180.148	-219.225	37.4857	1.59092
0.258473	0.181	20	0	1	0.333333	-2.19043e-07	-0.017733	-179.704	-218.678	37.3828	1.59137
0.258545	0.182	20	0	1	0.333333	-2.70267e-07	-0.017843	-179.261	-218.138	37.2849	1.59181
0.258618	0.183	20	0	1	0.333333	-3.02815e-07	-0.0179549	-178.82	-217.594	37.1819	1.59226
0.258692	0.184	20	0	1	0.333333	-2.33147e-07	-0.0180662	-178.38	-217.054	37.0815	1.59272
0.258765	0.185	20	0	1	0.333333	-4.22313e-07	-0.0181777	-177.942	-216.515	36.9806	1.59317
0.25884	0.186	20	0	1	0.333333	-4.21696e-07	-0.0182898	-177.504	-215.977	36.8787	1.59363
0.258912	0.187	20	0	1	0.333333	-3.10142e-07	-0.0184	-177.069	-215.447	36.7839	1.59407
0.258987	0.188	20	0	1	0.333333	-2.96698e-07	-0.0185128	-176.634	-214.913	36.6836	1.59454
0.259062	0.189	20	0	1	0.333333	-2.31155e-07	-0.0186251	-176.201	-214.382	36.5858	1.59499
0.259137	0.19	20	0	1	0.333333	-4.12894e-07	-0.0187371	-175.77	-213.853	36.4875	1.59546
0.259212	0.191	20	0	1	0.333333	-4.12766e-07	-0.0188499	-175.339	-213.323	36.3878	1.59592
0.259286	0.192	20	0	1	0.333333	-4.09576e-07	-0.018961	-174.911	-212.802	36.2952	1.59638
0.259362	0.193	20	0	1	0.333333	-4.74752e-08	-0.0190737	-174.483	-212.278	36.198	1.59684
0.259438	0.194	20	0	1	0.333333	-4.0764e-07	-0.0191871	-174.057	-211.754	36.1	1.59731
0.259514	0.195	20	0	1	0.333333	-4.02657e-07	-0.0193	-173.632	-211.233	36.0037	1.59778
0.259589	0.196	20	0	1	0.333333	-1.2685e-07	-0.0194113	-173.208	-210.721	35.914	1.59824
0.259665	0.197	20	0	1	0.333333	-1.53586e-07	-0.0195248	-172.786	-210.203	35.8178	1.59871
0.259743	0.198	20	0	1	0.333333	-1.78186e-07	-0.0196387	-172.365	-209.687	35.7223	1.59919
0.25982	0.199	20	0	1	0.333333	-2.06927e-07	-0.0197528	-171.946	-209.173	35.6271	1.59967
0.259897	0.2	20	0	1	0.333333	-1.642e-07	-0.0198658	-171.528	-208.661	35.5333	1.60014
0.259973	0.201	20	0	1	0.333333	-2.53439e-07	-0.0199783	-171.111	-208.155	35.4436	1.60061
0.260051	0.202	20	0	1	0.333333	-2.6576e-07	-0.0200927	-170.695	-207.647	35.3508	1.60109
0.260129	0.203	20	0	1	0.333333	-2.97634e-07	-0.0202067	-170.281	-207.142	35.2593	1.60157
0.260208	0.204	20	0	1	0.333333	-2.61404e-07	-0.020321	-169.868	-206.637	35.1666	1.60205
0.260285	0.205	20	0	1	0.333333	-2.30957e-07	-0.0204349	-169.457	-206.137	35.0778	1.60253
0.260363	0.206	20	0	1	0.333333	-2.77995e-07	-0.0205485	-169.046	-205.637	34.9875	1.60301
0.260443	0.207	20	0	1	0.333333	-2.47171e-07	-0.0206637	-168.637	-205.137	34.8962	1.6035
0.260522	0.208	20	0	1	0.333333	-3.91484e-07	-0.0207779	-168.229	-204.638	34.8042	1.60399
0.2606	0.209	20	0	1	0.333333	-7.80505e-08	-0.0208914	-167.823	-204.147	34.7195	1.60446
0.26068	0.21	20	0	1	0.333333	-2.90225e-07	-0.0210062	-167.418	-203.65	34.6277	1.60496
0.26076	0.211	20	0	1	0.333333	-2.52109e-07	-0.0211217	-167.014	-203.158	34.5386	1.60545
0.26084	0.212	20	0	1	0.333333	-3.00621e-07	-0.0212372	-166.611	-202.668	34.4504	1.60594
0.260921	0.213	20	0	1	0.333333	-2.96085e-07	-0.0213526	-166.21	-202.177	34.3606	1.60644
0.260999	0.214	20	0	1	0.333333	-3.10131e-07	-0.0214671	-165.81	-201.694	34.2774	1.60692
0.26108	0.215	20	0	1	0.333333	-2.52549e-07	-0.021582	-165.411	-201.208	34.1897	1.60742
0.261162	0.216	20	0	1	0.333333	-2.74933e-07	-0.0216985	-165.014	-200.724	34.102	1.60792
0.261243	0.217	20	0	1	0.333333	-3.10372e-07	-0.0218145	-164.617	-200.241	34.0148	1.60842
0.261323	0.218	20	0	1	0.333333	-2.41144e-07	-0.0219296	-164.222	-199.762	33.9307	1.60892
0.261405	0.219	20	0	1	0.333333	-2.19014e-07	-0.0220454	-163.829	-199.283	33.8448	1.60942
0.261487	0.22	20	0	1	0.333333	-3.09007e-07	-0.022162	-163.436	-198.805	33.759	1.60993
0.26157	0.221	20	0	1	0.333333	-2.76967e-07	-0.022279	-163.045	-198.328	33.6726	1.61044
0.261651	0.222	20	0	1	0.333333	-1.0845e-07	-0.0223937	-162.655	-197.857	33.5912	1.61093
0.261733	0.223	20	0	1	0.333333	-2.87495e-07	-0.0225105	-162.266	-197.385	33.5074	1.61144
0.261816	0.224	20	0	1	0.333333	-3.1602e-07	-0.0226272	-161.879	-196.913	33.423	1.61195
0.2619	0.225	20	0	1	0.333333	-2.65588e-07	-0.0227456	-161.492	-196.443	33.3382	1.61247
0.261983	0.226	20	0	1	0.333333	-2.64588e-07	-0.022862	-161.107	-195.976	33.2559	1.61298
0.262065	0.227	20	0	1	0.333333	-3.34433e-07	-0.0229775	-160.723	-195.514	33.1769	1.61348
0.262149	0.228	20	0	1	0.333333	-2.12686e-07	-0.0230953	-160.341	-195.049	33.0942	1.614
0.262233	0.229	20	0	1	0.333333	-2.65502e-07	-0.0232131	-159.959	-194.584	33.0103	1.61452
0.262318	0.23	20	0	1	0.333333	-2.508e-07	-0.0233307	-159.579	-194.122	32.9278	1.61504
0.2624	0.231	20	0	1	0.333333	-2.50219e-07	-0.023447	-159.2	-193.665	32.85	1.61555
0.262486	0.232	20	0	1	0.333333	-3.15878e-07	-0.0235656	-158.822	-193.206	32.7682	1.61607
0.26257	0.233	20	0	1	0.333333	-3.29967e-07	-0.0236827	-158.445	-192.75	32.6879	1.61659
0.262656	0.234	20	0	1	0.333333	-3.0627e-07	-0.0238021	-158.07	-192.294	32.6068	1.61712
0.262739	0.235	20	0	1	0.333333	-3.32134e-07	-0.0239183	-157.696	-191.845	32.5314	1.61763
0.262824	0.236	20	0	1	0.333333	-2.60764e-07	-0.0240366	-157.322	-191.393	32.4519	1.61816
0.262911	0.237	20	0	1	0.333333	-3.3223e-07	-0.0241564	-156.951	-190.941	32.3715	1.61869
0.262997	0.238	20	0	1	0.333333	-3.36898e-07	-0.0242742	-156.58	-190.491	32.2922	1.61922
0.263082	0.239	20	0	1	0.333333	-3.32672e-07	-0.0243922	-156.21	-190.046	32.2156	1.61975
0.263168	0.24	20	0	1	0.333333	-3.03616e-07	-0.0245111	-155.842	-189.6	32.1376	1.62028
0.263255	0.241	20	0	1	0.333333	-2.7614e-07	-0.0246299	-155.475	-189.154	32.0587	1.62081
0.263343	0.242	20	0	1	0.333333	-2.89151e-07	-0.0247499	-155.109	-188.711	31.9812	1.62135
0.26343	0.243	20	0	1	0.333333	-3.01599e-07	-0.0248692	-154.744	-188.268	31.9028	1.62189
0.263515	0.244	20	0	1	0.333333	-3.22307e-07	-0.0249865	-154.38	-187.832	31.8292	1.62241
0.263603	0.245	20	0	1	0.333333	-3.19716e-07	-0.0251067	-154.017	-187.392	31.7515	1.62296
0.263691	0.246	20	0	1	0.333333	-2.86817e-07	-0.0252263	-153.656	-186.955	31.6757	1.6235
0.263779	0.247	20	0	1	0.333333	-3.19968e-07	-0.0253465	-153.296	-186.519	31.5997	1.62404
0.263865	0.248	20	0	1	0.333333	-2.91571e-07	-0.025464	-152.936	-186.089	31.5279	1.62457
0.263954	0.249	20	0	1	0.333333	-2.43848e-07	-0.0255846	-152.578	-185.655	31.4513	1.62512
0.264043	0.25	20	0	1	0.333333	-3.21633e-07	-0.0257054	-152.222	-185.222	31.375	1.62567
0.264132	0.251	20	0	1	0.333333	-2.52312e-07	-0.0258253	-151.866	-184.793	31.3005	1.62621
0.264219	0.252	20	0	1	0.333333	3.23071e-07	-0.0259436	-151.511	-184.369	31.2307	1.62674
0.264308	0.253	20	0	1	0.333333	-3.22385e-07	-0.026064	-151.158	-183.942	31.1569	1.62729
0.264399	0.254	20	0	1	0.333333	-3.75939e-07	-0.0261866	-150.805	-183.513	31.0798	1.62786
0.264489	0.255	20	0	1	0.333333	3.19581e-07	-0.0263073	-150.454	-183.088	31.006	1.62841
0.264576	0.256	20	0	1	0.333333	3.2208e-07	-0.0264257	-150.104	-182.669	30.9368	1.62895
0.264667	0.257	20	0	1	0.333333	-3.21421e-07	-0.0265479	-149.755	-182.248	30.8634	1.62951
0.264758	0.258	20	0	1	0.333333	-3.41459e-07	-0.0266693	-149.407	-181.828	30.7912	1.63006
0.264848	0.259	20	0	1	0.333333	6.00348e-07	-0.0267903	-149.06	-181.41	30.7195	1.63062
0.264938	0.26	20	0	1	0.333333	-3.27286e-07	-0.0269104	-148.714	-180.994	30.6493	1.63117
0.265028	0.261	20	0	1	0.333333	3.13222e-07	-0.0270311	-148.369	-180.579	30.5778	1.63173
0.26512	0.262	20	0	1	0.333333	-3.26935e-07	-0.0271535	-148.026	-180.164	30.5056	1.63229
0.265211	0.263	20	0	1	0.333333	3.11596e-07	-0.0272755	-147.683	-179.751	30.4346	1.63286
0.265301	0.264	20	0	1	0.333333	-3.75932e-07	-0.0273959	-147.342	-179.341	30.3663	1.63341
0.265394	0.265	20	0	1	0.333333	-3.18495e-07	-0.0275187	-147.001	-178.929	30.294	1.63398
0.265485	0.266	20	0	1	0.333333	-3.11506e-07	-0.0276404	-146.662	-178.522	30.2255	1.63454
0.265577	0.267	20	0	1	0.333333	-3.11321e-07	-0.0277619	-146.324	-178.115	30.1562	1.63511
0.265669	0.268	20	0	1	0.333333	-3.37815e-07	-0.0278836	-145.987	-177.71	30.0874	1.63567
0.265761	0.269	20	0	1	0.333333	-3.89333e-07	-0.0280053	-145.651	-177.305	30.0185	1.63624
0.265855	0.27	20	0	1	0.333333	-3.79643e-07	-0.0281292	-145.316	-176.9	29.948	1.63682
0.265948	0.271	20	0	1	0.333333	3.05013e-07	-0.0282516	-144.982	-176.498	29.8786	1.63739
0.266039	0.272	20	0	1	0.333333	-3.72723e-07	-0.0283728	-144.649	-176.1	29.8135	1.63795
0.266132	0.273	20	0	1	0.333333	3.02672e-07	-0.0284956	-144.317	-175.701	29.7456	1.63853
0.266226	0.274	20	0	1	0.333333	-4.00961e-07	-0.0286188	-143.986	-175.302	29.6773	1.63911
0.26632	0.275	20	0	1	0.333333	-3.10563e-07	-0.0287422	-143.656	-174.905	29.609	1.63969
0.266412	0.276	20	0	1	0.333333	2.9939e-07	-0.0288633	-143.327	-174.513	29.5456	1.64025
0.266507	0.277	20	0	1	0.333333	-3.0205e-07	-0.0289867	-143	-174.118	29.4772	1.64083
0.266602	0.278	20	0	1	0.333333	2.99528e-07	-0.0291107	-142.673	-173.724	29.4095	1.64142
0.266697	0.279	20	0	1	0.333333	-3.06896e-07	-0.0292348	-142.347	-173.331	29.342	1.642
0.266789	0.28	20	0	1	0.333333	2.96857e-07	-0.0293556	-142.023	-172.944	29.2788	1.64257
0.266884	0.281	20	0	1	0.333333	-3.22187e-07	-0.0294799	-141.699	-172.555	29.2129	1.64316
0.26698	0.282	20	0	1	0.333333	-3.31288e-07	-0.0296047	-141.376	-172.166	29.1458	1.64375
0.267075	0.283	20	0	1	0.333333	-4.3065e-07	-0.0297287	-141.055	-171.78	29.0809	1.64433
0.267169	0.284	20	0	1	0.333333	2.93219e-07	-0.029851	-140.734	-171.397	29.0184	1.64491
0.267265	0.285	20	0	1	0.333333	-3.91093e-07	-0.0299756	-140.414	-171.014	28.9535	1.6455
0.267361	0.286	20	0	1	0.333333	-4.39991e-07	-0.0301001	-140.096	-170.63	28.8878	1.64609
0.267458	0.287	20	0	1	0.333333	2.90552e-07	-0.0302247	-139.778	-170.248	28.8233	1.64669
0.267552	0.288	20	0	1	0.333333	-4.04284e-07	-0.0303475	-139.462	-169.871	28.7617	1.64727
0.267649	0.289	20	0	1	0.333333	-3.40553e-07	-0.0304729	-139.146	-169.491	28.6967	1.64787
0.267745	0.29	20	0	1	0.333333	-3.08693e-07	-0.0305963	-138.831	-169.114	28.6337	1.64845
0.267843	0.291	20	0	1	0.333333	-3.42819e-07	-0.0307227	-138.518	-168.735	28.5683	1.64906
0.267938	0.292	20	0	1	0.333333	-3.23968e-07	-0.0308452	-138.205	-168.363	28.5082	1.64964
0.268036	0.293	20	0	1	0.333333	-4.26781e-07	-0.030971	-137.893	-167.988	28.444	1.65025
0.268134	0.294	20	0	1	0.333333	-2.95984e-07	-0.0310963	-137.583	-167.615	28.3812	1.65085
0.26823	0.295	20	0	1	0.333333	-4.24303e-07	-0.0312209	-137.273	-167.244	28.3198	1.65144
0.268327	0.296	20	0	1	0.333333	6.0069e-07	-0.0313451	-136.964	-166.875	28.2586	1.65204
0.268426	0.297	20	0	1	0.333333	2.83365e-07	-0.0314713	-136.656	-166.504	28.195	1.65265
0.268524	0.298	20	0	1	0.333333	2.82487e-07	-0.0315969	-136.349	-166.136	28.1333	1.65325
0.268623	0.299	20	0	1	0.333333	6.00027e-07	-0.0317231	-136.043	-165.769	28.072	1.65386
0.268719	0.3	20	0	1	0.333333	-3.90547e-07	-0.0318465	-135.738	-165.405	28.0125	1.65445
0.268818	0.301	20	0	1	0.333333	2.79995e-07	-0.0319732	-135.434	-165.041	27.9514	1.65506
0.268917	0.302	20	0	1	0.333333	2.80128e-07	-0.0320988	-135.131	-164.678	27.8909	1.65567
0.269018	0.303	20	0	1	0.333333	2.79437e-07	-0.0322267	-134.829	-164.314	27.8289	1.65629
0.269113	0.304	20	0	1	0.333333	-3.34098e-07	-0.0323489	-134.528	-163.958	27.7732	1.65688
0.269213	0.305	20	0	1	0.333333	-4.32372e-07	-0.0324759	-134.228	-163.596	27.7111	1.6575
0.269313	0.306	20	0	1	0.333333	-4.61006e-07	-0.0326023	-133.928	-163.236	27.6498	1.65811
0.269415	0.307	20	0	1	0.333333	-4.2914e-07	-0.0327309	-133.63	-162.877	27.5883	1.65874
0.269511	0.308	20	0	1	0.333333	-4.38336e-07	-0.0328528	-133.332	-162.525	27.5329	1.65933
0.269612	0.309	20	0	1	0.333333	-3.13926e-07	-0.0329802	-133.036	-162.168	27.4726	1.65995
0.269713	0.31	20	0	1	0.333333	2.74633e-07	-0.0331076	-132.74	-161.814	27.4133	1.66057
0.269813	0.311	20	0	1	0.333333	2.74087e-07	-0.0332339	-132.446	-161.461	27.3545	1.66119
0.269912	0.312	20	0	1	0.333333	2.72667e-07	-0.03336	-132.152	-161.111	27.2974	1.6618
0.270012	0.313	20	0	1	0.333333	2.73108e-07	-0.0334858	-131.859	-160.761	27.2399	1.66241
0.270113	0.314	20	0	1	0.333333	2.72494e-07	-0.0336134	-131.567	-160.411	27.1813	1.66304
0.270215	0.315	20	0	1	0.333333	2.72036e-07	-0.0337406	-131.276	-160.062	27.1226	1.66366
0.270315	0.316	20	0	1	0.333333	-4.90327e-07	-0.0338665	-130.985	-159.717	27.0672	1.66428
0.270417	0.317	20	0	1	0.333333	-2.81289e-07	-0.0339943	-130.696	-159.369	27.0082	1.6649
0.270518	0.318	20	0	1	0.333333	6.00892e-07	-0.0341216	-130.408	-159.024	26.9507	1.66553
0.27062	0.319	20	0	1	0.333333	-3.07986e-07	-0.0342493	-130.12	-158.679	26.893	1.66616
0.270721	0.32	20	0	1	0.333333	2.68057e-07	-0.0343758	-129.833	-158.338	26.8376	1.66678
0.270823	0.321	20	0	1	0.333333	2.69845e-07	-0.0345028	-129.548	-157.996	26.7807	1.66741
0.270925	0.322	20	0	1	0.333333	-2.70104e-07	-0.0346306	-129.263	-157.656	26.7254	1.66803
0.271026	0.323	20	0	1	0.333333	-3.77216e-07	-0.0347568	-128.979	-157.317	26.6702	1.66865
0.27113	0.324	20	0	1	0.333333	-3.27021e-07	-0.0348871	-128.695	-156.978	26.6134	1.6693
0.271231	0.325	20	0	1	0.333333	-3.8554e-07	-0.0350128	-128.413	-156.642	26.5585	1.66992
0.271334	0.326	20	0	1	0.333333	2.64569e-07	-0.0351414	-128.132	-156.304	26.5022	1.67056
0.271438	0.327	20	0	1	0.333333	-5.14748e-07	-0.0352703	-127.851	-155.97	26.4475	1.67119
0.27154	0.328	20	0	1	0.333333	-4.02474e-07	-0.0353977	-127.571	-155.635	26.3922	1.67182
0.271644	0.329	20	0	1	0.333333	-3.72732e-07	-0.0355261	-127.292	-155.302	26.3374	1.67246
0.271749	0.33	20	0	1	0.333333	-4.18106e-07	-0.0356557	-127.014	-154.967	26.2799	1.67311
0.271849	0.331	20	0	1	0.333333	-3.99055e-07	-0.0357811	-126.737	-154.64	26.2286	1.67373
0.271953	0.332	20	0	1	0.333333	-5.23797e-07	-0.0359094	-126.461	-154.31	26.1748	1.67436
0.272059	0.333	20	0	1	0.333333	-4.50734e-07	-0.0360402	-126.185	-153.978	26.1179	1.67502
0.272165	0.334	20	0	1	0.333333	-2.96893e-07	-0.0361706	-125.911	-153.649	26.0628	1.67567
0.272265	0.335	20	0	1	0.333333	2.61588e-07	-0.0362943	-125.637	-153.325	26.0116	1.67628
0.272371	0.336	20	0	1	0.333333	-3.05813e-07	-0.0364252	-125.364	-152.999	25.9578	1.67693
0.272476	0.337	20	0	1	0.333333	-3.54733e-07	-0.0365549	-125.092	-152.673	25.9032	1.67758
0.272581	0.338	20	0	1	0.333333	6.00458e-07	-0.036684	-124.82	-152.347	25.8483	1.67823
0.272686	0.339	20	0	1	0.333333	-4.22879e-07	-0.0368125	-124.55	-152.024	25.7955	1.67887
0.272791	0.34	20	0	1	0.333333	2.58776e-07	-0.036942	-124.28	-151.702	25.7421	1.67952
0.272896	0.341	20	0	1	0.333333	2.56291e-07	-0.0370711	-124.011	-151.382	25.6901	1.68017
0.273002	0.342	20	0	1	0.333333	-3.50888e-07	-0.037201	-123.743	-151.06	25.6364	1.68082
0.273105	0.343	20	0	1	0.333333	2.5522e-07	-0.0373284	-123.476	-150.744	25.586	1.68146
0.273211	0.344	20	0	1	0.333333	2.5499e-07	-0.0374574	-123.21	-150.425	25.5336	1.68211
0.273317	0.345	20	0	1	0.333333	-3.44244e-07	-0.037588	-122.944	-150.109	25.4821	1.68276
0.273425	0.346	20	0	1	0.333333	2.55046e-07	-0.0377196	-122.679	-149.791	25.4288	1.68342
0.273527	0.347	20	0	1	0.333333	-5.06636e-07	-0.0378454	-122.415	-149.48	25.381	1.68405
0.273635	0.348	20	0	1	0.333333	-4.64521e-07	-0.0379772	-122.152	-149.165	25.329	1.68472
0.273741	0.349	20	0	1	0.333333	-3.57722e-07	-0.0381063	-121.889	-148.852	25.2773	1.68537
0.273848	0.35	20	0	1	0.333333	-4.13604e-07	-0.0382373	-121.628	-148.54	25.2262	1.68603
0.273952	0.351	20	0	1	0.333333	-4.59998e-07	-0.0383646	-121.367	-148.23	25.1766	1.68667
0.27406	0.352	20	0	1	0.333333	2.525e-07	-0.0384959	-121.107	-147.918	25.1245	1.68734
0.274168	0.353	20	0	1	0.333333	2.51001e-07	-0.0386265	-120.847	-147.607	25.0717	1.688
0.274273	0.354	20	0	1	0.333333	2.50877e-07	-0.0387549	-120.589	-147.301	25.0238	1.68865
0.274381	0.355	20	0	1	0.333333	-4.08186e-07	-0.0388856	-120.331	-146.993	24.9732	1.68931
0.274488	0.356	20	0	1	0.333333	-5.16334e-07	-0.0390163	-120.074	-146.687	24.9232	1.68997
0.274596	0.357	20	0	1	0.333333	2.48762e-07	-0.0391467	-119.818	-146.382	24.8734	1.69063
0.274702	0.358	20	0	1	0.333333	2.48738e-07	-0.0392761	-119.562	-146.077	24.8235	1.69129
0.274811	0.359	20	0	1	0.333333	2.48921e-07	-0.0394077	-119.307	-145.773	24.7742	1.69196
0.274918	0.36	20	0	1	0.333333	2.55726e-07	-0.0395376	-119.053	-145.471	24.725	1.69262
0.275028	0.361	20	0	1	0.333333	-5.47196e-07	-0.0396698	-118.8	-145.167	24.6739	1.69329
0.275134	0.362	20	0	1	0.333333	-4.39715e-07	-0.0397984	-118.548	-144.869	24.6273	1.69395
0.275243	0.363	20	0	1	0.333333	-4.13086e-07	-0.0399305	-118.296	-144.568	24.5775	1.69462
0.275352	0.364	20	0	1	0.333333	-5.34825e-07	-0.0400613	-118.045	-144.268	24.5276	1.69529
0.275461	0.365	20	0	1	0.333333	2.4652e-07	-0.0401934	-117.795	-143.969	24.4781	1.69596
0.275569	0.366	20	0	1	0.333333	-5.13097e-07	-0.0403229	-117.545	-143.672	24.4301	1.69663
0.275677	0.367	20	0	1	0.333333	-4.20594e-07	-0.0404533	-117.296	-143.376	24.3823	1.69729
0.275789	0.368	20	0	1	0.333333	2.44851e-07	-0.0405868	-117.048	-143.078	24.3316	1.69798
0.275896	0.369	20	0	1	0.333333	-3.93452e-07	-0.0407167	-116.801	-142.785	24.2848	1.69864
0.276004	0.37	20	0	1	0.333333	-5.82871e-07	-0.0408466	-116.555	-142.492	24.2382	1.69931
0.276115	0.371	20	0	1	0.333333	2.43073e-07	-0.0409795	-116.309	-142.198	24.1894	1.69999
0.276224	0.372	20	0	1	0.333333	-5.97445e-07	-0.0411107	-116.064	-141.906	24.1415	1.70066
0.276335	0.373	20	0	1	0.333333	-4.12235e-07	-0.0412427	-115.819	-141.614	24.0931	1.70134
0.276444	0.374	20	0	1	0.333333	-5.93122e-07	-0.0413743	-115.576	-141.324	24.0465	1.70202
0.276554	0.375	20	0	1	0.333333	-4.65417e-07	-0.0415057	-115.333	-141.034	23.9992	1.70269
0.276665	0.376	20	0	1	0.333333	2.43504e-07	-0.0416379	-115.09	-140.745	23.9516	1.70337
0.276775	0.377	20	0	1	0.333333	-3.59767e-07	-0.04177	-114.849	-140.458	23.9047	1.70405
0.276884	0.378	20	0	1	0.333333	-4.30648e-07	-0.0419003	-114.608	-140.172	23.8595	1.70472
0.276995	0.379	20	0	1	0.333333	-5.94999e-07	-0.0420323	-114.368	-139.885	23.8115	1.7054
0.277101	0.38	20	0	1	0.333333	-2.49954e-07	-0.0421618	-114.128	-139.606	23.7712	1.70606
0.277216	0.381	20	0	1	0.333333	-5.11104e-07	-0.0422962	-113.89	-139.316	23.72	1.70676
0.277321	0.382	20	0	1	0.333333	-2.4351e-07	-0.0424227	-113.652	-139.037	23.6783	1.70741
0.277438	0.383	20	0	1	0.333333	-3.55393e-07	-0.0425611	-113.414	-138.75	23.6272	1.70813
0.277552	0.384	20	0	1	0.333333	-5.10141e-07	-0.0426964	-113.178	-138.466	23.5797	1.70883
0.27766	0.385	20	0	1	0.333333	2.3914e-07	-0.0428251	-112.942	-138.187	23.5358	1.7095
0.277771	0.386	20	0	1	0.333333	-5.99623e-07	-0.0429572	-112.706	-137.908	23.4915	1.71018
0.277883	0.387	20	0	1	0.333333	-5.75497e-07	-0.0430912	-112.472	-137.628	23.4456	1.71088
0.277995	0.388	20	0	1	0.333333	-5.29479e-07	-0.0432242	-112.238	-137.349	23.3998	1.71157
0.278105	0.389	20	0	1	0.333333	2.3645e-07	-0.0433541	-112.005	-137.073	23.3564	1.71224
0.278218	0.39	20	0	1	0.333333	2.385e-07	-0.0434885	-111.772	-136.795	23.3096	1.71294
0.278332	0.391	20	0	1	0.333333	-4.88352e-07	-0.0436226	-111.54	-136.518	23.2643	1.71363
0.278445	0.392	20	0	1	0.333333	6.00087e-07	-0.0437564	-111.309	-136.242	23.2185	1.71433
0.278554	0.393	20	0	1	0.333333	2.35174e-07	-0.0438862	-111.078	-135.969	23.1759	1.715
0.278668	0.394	20	0	1	0.333333	2.34949e-07	-0.0440209	-110.848	-135.694	23.1303	1.71571
0.27878	0.395	20	0	1	0.333333	-5.83289e-07	-0.0441529	-110.619	-135.422	23.0861	1.71639
0.278893	0.396	20	0	1	0.333333	-5.23387e-07	-0.0442871	-110.391	-135.15	23.0419	1.71709
0.279004	0.397	20	0	1	0.333333	2.34719e-07	-0.044418	-110.163	-134.879	22.9991	1.71777
0.279117	0.398	20	0	1	0.333333	-5.42712e-07	-0.0445507	-109.935	-134.608	22.9542	1.71847
0.279232	0.399	20	0	1	0.333333	-5.96235e-07	-0.0446865	-109.709	-134.338	22.9098	1.71918
0.279346	0.4	20	0	1	0.333333	-5.98664e-07	-0.0448201	-109.483	-134.067	22.8641	1.71988
0.279457	0.401	20	0	1	0.333333	2.33055e-07	-0.0449517	-109.257	-133.801	22.823	1.72056
0.27957	0.402	20	0	1	0.333333	2.34744e-07	-0.045084	-109.033	-133.533	22.7794	1.72126
0.279686	0.403	20	0	1	0.333333	-5.95045e-07	-0.0452202	-108.809	-133.265	22.7343	1.72197
0.2798	0.404	20	0	1	0.333333	-5.98878e-07	-0.0453549	-108.585	-132.998	22.6903	1.72268
0.27991	0.405	20	0	1	0.333333	-3.9996e-07	-0.0454853	-108.362	-132.736	22.6508	1.72336
0.280025	0.406	20	0	1	0.333333	-4.93492e-07	-0.0456191	-108.14	-132.471	22.607	1.72406
0.280141	0.407	20	0	1	0.333333	-5.4982e-07	-0.0457546	-107.919	-132.206	22.5622	1.72477
0.280256	0.408	20	0	1	0.333333	-5.99106e-07	-0.0458898	-107.698	-131.942	22.5192	1.72548
0.280359	0.409	20	0	1	0.333333	-2.3199e-07	-0.0460119	-107.477	-131.685	22.4819	1.72612
0.280482	0.41	20	0	1	0.333333	6.00078e-07	-0.0461548	-107.258	-131.42	22.4355	1.72687
0.280599	0.411	20	0	1	0.333333	-5.65233e-07	-0.0462911	-107.039	-131.157	22.3912	1.72759
0.280713	0.412	20	0	1	0.333333	2.29661e-07	-0.0464248	-106.82	-130.897	22.3487	1.7283
0.280825	0.413	20	0	1	0.333333	-3.8625e-07	-0.0465567	-106.602	-130.64	22.3088	1.72899
0.280941	0.414	20	0	1	0.333333	2.29408e-07	-0.0466917	-106.385	-130.382	22.2668	1.7297
0.281056	0.415	20	0	1	0.333333	-5.98162e-07	-0.0468265	-106.169	-130.124	22.2246	1.73041
0.281171	0.416	20	0	1	0.333333	-4.72561e-07	-0.04696	-105.953	-129.867	22.1831	1.73111
0.281287	0.417	20	0	1	0.333333	-4.75006e-07	-0.0470958	-105.737	-129.61	22.1407	1.73183
0.281399	0.418	20	0	1	0.333333	-2.27921e-07	-0.047228	-105.522	-129.357	22.1022	1.73252
0.281517	0.419	20	0	1	0.333333	6.01016e-07	-0.0473635	-105.308	-129.098	22.0569	1.73325
0.281633	0.42	20	0	1	0.333333	2.27853e-07	-0.0474987	-105.095	-128.845	22.0168	1.73396
0.281747	0.421	20	0	1	0.333333	-4.80233e-07	-0.0476313	-104.882	-128.592	21.9757	1.73466
0.281864	0.422	20	0	1	0.333333	6.00797e-07	-0.0477678	-104.669	-128.339	21.9342	1.73538
0.28198	0.423	20	0	1	0.333333	-5.97346e-07	-0.0479024	-104.458	-128.087	21.8933	1.7361
0.282096	0.424	20	0	1	0.333333	-5.99212e-07	-0.0480371	-104.246	-127.836	21.8526	1.73681
0.282211	0.425	20	0	1	0.333333	2.29164e-07	-0.0481719	-104.036	-127.585	21.8121	1.73752
0.282328	0.426	20	0	1	0.333333	-5.13027e-07	-0.0483065	-103.826	-127.335	21.7711	1.73824
0.282444	0.427	20	0	1	0.333333	-5.97622e-07	-0.0484419	-103.616	-127.085	21.7298	1.73896
0.28256	0.428	20	0	1	0.333333	-5.73187e-07	-0.0485765	-103.407	-126.837	21.6899	1.73967
0.282678	0.429	20	0	1	0.333333	2.25732e-07	-0.0487124	-103.199	-126.589	21.6496	1.74039
0.282793	0.43	20	0	1	0.333333	-5.27309e-07	-0.0488468	-102.991	-126.343	21.6107	1.7411
0.28291	0.431	20	0	1	0.333333	-5.96533e-07	-0.0489818	-102.784	-126.097	21.5709	1.74182
0.283026	0.432	20	0	1	0.333333	-4.3073e-07	-0.0491168	-102.578	-125.851	21.5308	1.74254
0.283144	0.433	20	0	1	0.333333	-5.97196e-07	-0.049252	-102.371	-125.605	21.49	1.74326
0.283263	0.434	20	0	1	0.333333	2.24237e-07	-0.0493898	-102.166	-125.36	21.4497	1.744
0.28338	0.435	20	0	1	0.333333	-5.95431e-07	-0.0495248	-101.961	-125.115	21.4096	1.74472
0.283493	0.436	20	0	1	0.333333	-4.15519e-07	-0.0496564	-101.757	-124.874	21.372	1.74542
0.283613	0.437	20	0	1	0.333333	-5.36884e-07	-0.0497946	-101.553	-124.631	21.3316	1.74615
0.283732	0.438	20	0	1	0.333333	-5.92875e-07	-0.0499312	-101.35	-124.388	21.2915	1.74688
0.28385	0.439	20	0	1	0.333333	-5.92948e-07	-0.0500671	-101.147	-124.147	21.2519	1.74761
0.283966	0.44	20	0	1	0.333333	2.23445e-07	-0.0502015	-100.945	-123.907	21.2139	1.74833
0.284084	0.441	20	0	1	0.333333	-5.72474e-07	-0.0503383	-100.743	-123.668	21.175	1.74905
0.284204	0.442	20	0	1	0.333333	-4.30188e-07	-0.0504759	-100.542	-123.428	21.1357	1.74979
0.28432	0.443	20	0	1	0.333333	-5.9505e-07	-0.0506093	-100.342	-123.19	21.0978	1.7505
0.284438	0.444	20	0	1	0.333333	-5.97341e-07	-0.0507452	-100.142	-122.952	21.0586	1.75123
0.284557	0.445	20	0	1	0.333333	-5.96035e-07	-0.0508823	-99.9427	-122.714	21.0196	1.75197
0.284675	0.446	20	0	1	0.333333	-5.06182e-07	-0.0510173	-99.7438	-122.478	20.9819	1.75269
0.284794	0.447	20	0	1	0.333333	-2.25125e-07	-0.0511543	-99.5455	-122.243	20.9438	1.75342
0.284911	0.448	20	0	1	0.333333	-5.73962e-07	-0.0512894	-99.3477	-122.007	20.9054	1.75415
0.285031	0.449	20	0	1	0.333333	-5.96436e-07	-0.0514273	-99.1505	-121.773	20.8673	1.75488
0.285149	0.45	20	0	1	0.333333	-5.95391e-07	-0.0515625	-98.9538	-121.539	20.8294	1.75561
0.28527	0.451	20	0	1	0.333333	-3.56701e-07	-0.0517006	-98.7576	-121.305	20.7908	1.75635
0.285388	0.452	20	0	1	0.333333	-5.50042e-07	-0.0518366	-98.5619	-121.072	20.7533	1.75708
0.285506	0.453	20	0	1	0.333333	-4.40426e-07	-0.0519709	-98.3668	-120.84	20.7152	1.75781
0.285628	0.454	20	0	1	0.333333	2.22944e-07	-0.0521113	-98.1722	-120.607	20.6767	1.75856
0.285747	0.455	20	0	1	0.333333	6.00808e-07	-0.0522473	-97.9781	-120.376	20.6383	1.75929
0.285864	0.456	20	0	1	0.333333	-5.97632e-07	-0.0523815	-97.7845	-120.148	20.6032	1.76001
0.285984	0.457	20	0	1	0.333333	-5.08312e-07	-0.052518	-97.5914	-119.918	20.5654	1.76075
0.286105	0.458	20	0	1	0.333333	-5.9833e-07	-0.0526569	-97.3989	-119.688	20.5277	1.7615
0.286225	0.459	20	0	1	0.333333	-5.71904e-07	-0.0527938	-97.2068	-119.459	20.4896	1.76223
0.286343	0.46	20	0	1	0.333333	-5.89333e-07	-0.0529286	-97.0153	-119.232	20.4533	1.76296
0.286465	0.461	20	0	1	0.333333	6.00887e-07	-0.0530682	-96.8243	-119.005	20.4166	1.76371
0.286585	0.462	20	0	1	0.333333	2.2176e-07	-0.0532046	-96.6338	-118.777	20.3788	1.76445
0.286705	0.463	20	0	1	0.333333	-5.7814e-07	-0.0533415	-96.4438	-118.551	20.3423	1.76519
0.286824	0.464	20	0	1	0.333333	6.00309e-07	-0.0534771	-96.2543	-118.326	20.3063	1.76592
0.286946	0.465	20	0	1	0.333333	2.18822e-07	-0.0536169	-96.0653	-118.101	20.2694	1.76667
0.287066	0.466	20	0	1	0.333333	-3.71957e-07	-0.0537531	-95.8768	-117.877	20.2326	1.76741
0.287189	0.467	20	0	1	0.333333	-5.026e-07	-0.0538927	-95.6887	-117.652	20.195	1.76817
0.287307	0.468	20	0	1	0.333333	-5.97022e-07	-0.0540275	-95.5012	-117.43	20.1598	1.7689
0.287428	0.469	20	0	1	0.333333	-5.99904e-07	-0.0541649	-95.3142	-117.208	20.124	1.76964
0.287548	0.47	20	0	1	0.333333	2.17986e-07	-0.0543022	-95.1277	-116.986	20.0884	1.77038
0.28767	0.471	20	0	1	0.333333	-2.18065e-07	-0.0544399	-94.9416	-116.764	20.0511	1.77113
0.287791	0.472	20	0	1	0.333333	-5.97935e-07	-0.0545778	-94.7561	-116.543	20.0153	1.77188
0.287912	0.473	20	0	1	0.333333	-5.42404e-07	-0.0547157	-94.571	-116.324	19.9799	1.77262
0.288034	0.474	20	0	1	0.333333	-5.98212e-07	-0.0548543	-94.3864	-116.104	19.9438	1.77337
0.288157	0.475	20	0	1	0.333333	6.02744e-07	-0.0549935	-94.2023	-115.883	19.9071	1.77413
0.288276	0.476	20	0	1	0.333333	-5.96703e-07	-0.0551285	-94.0186	-115.667	19.8734	1.77486
0.288396	0.477	20	0	1	0.333333	6.00039e-07	-0.0552649	-93.8355	-115.449	19.8378	1.7756
0.288522	0.478	20	0	1	0.333333	-5.83032e-07	-0.055407	-93.6528	-115.229	19.8003	1.77638
0.288645	0.479	20	0	1	0.333333	-5.35689e-07	-0.0555454	-93.4706	-115.012	19.7638	1.77713
0.288763	0.48	20	0	1	0.333333	-5.97427e-07	-0.0556801	-93.2889	-114.797	19.7303	1.77786
0.288886	0.481	20	0	1	0.333333	6.00224e-07	-0.0558192	-93.1076	-114.581	19.6951	1.77862
0.289008	0.482	20	0	1	0.333333	2.16489e-07	-0.0559583	-92.9268	-114.367	19.6606	1.77937
0.289128	0.483	20	0	1	0.333333	-2.2612e-07	-0.0560933	-92.7464	-114.152	19.6256	1.78011
0.289254	0.484	20	0	1	0.333333	-5.9358e-07	-0.0562362	-92.5666	-113.939	19.5912	1.78088
0.289372	0.485	20	0	1	0.333333	6.05839e-07	-0.0563701	-92.3871	-113.726	19.5573	1.78161
0.289498	0.486	20	0	1	0.333333	6.0021e-07	-0.056511	-92.2082	-113.511	19.5207	1.78238
0.289623	0.487	20	0	1	0.333333	6.00382e-07	-0.0566525	-92.0297	-113.298	19.4849	1.78315
0.289744	0.488	20	0	1	0.333333	-2.15821e-07	-0.0567877	-91.8516	-113.083	19.4473	1.7839
0.289863	0.489	20	0	1	0.333333	-5.93968e-07	-0.056923	-91.6741	-112.875	19.4165	1.78463
0.289989	0.49	20	0	1	0.333333	-5.90101e-07	-0.0570658	-91.4969	-112.665	19.3823	1.78541
0.290113	0.491	20	0	1	0.333333	-5.71472e-07	-0.0572055	-91.3203	-112.454	19.3478	1.78617
0.290237	0.492	20	0	1	0.333333	-5.94059e-07	-0.0573457	-91.144	-112.244	19.3133	1.78694
0.290359	0.493	20	0	1	0.333333	-5.94895e-07	-0.057483	-90.9682	-112.036	19.2802	1.78768
0.290483	0.494	20	0	1	0.333333	-2.14585e-07	-0.0576233	-90.7929	-111.828	19.2463	1.78845
0.290605	0.495	20	0	1	0.333333	-5.96985e-07	-0.0577605	-90.618	-111.619	19.2117	1.7892
0.290729	0.496	20	0	1	0.333333	-5.71345e-07	-0.0578996	-90.4436	-111.411	19.1777	1.78996
0.290853	0.497	20	0	1	0.333333	-5.95738e-07	-0.0580389	-90.2696	-111.204	19.1436	1.79073
0.290977	0.498	20	0	1	0.333333	-5.99632e-07	-0.0581788	-90.096	-110.997	19.1096	1.79149
0.291101	0.499	20	0	1	0.333333	-5.95572e-07	-0.0583185	-89.9229	-110.792	19.0764	1.79226
0.291225	0.5	20	0	1	0.333333	-5.7548e-07	-0.0584579	-89.7502	-110.586	19.0425	1.79302
0.291346	0.501	20	0	1	0.333333	2.14645e-07	-0.0585939	-89.5779	-110.382	19.0101	1.79376
0.291475	0.502	20	0	1	0.333333	-5.93042e-07	-0.0587388	-89.4061	-110.176	18.9753	1.79456
0.291595	0.503	20	0	1	0.333333	6.00551e-07	-0.0588733	-89.2347	-109.974	18.9436	1.7953
0.291723	0.504	20	0	1	0.333333	-3.85945e-07	-0.0590163	-89.0637	-109.768	18.9083	1.79608
0.291848	0.505	20	0	1	0.333333	-5.99759e-07	-0.0591568	-88.8932	-109.566	18.8759	1.79685
0.291967	0.506	20	0	1	0.333333	-5.94151e-07	-0.0592902	-88.7231	-109.365	18.8442	1.79758
0.292094	0.507	20	0	1	0.333333	-5.64278e-07	-0.0594334	-88.5534	-109.162	18.8103	1.79837
0.292223	0.508	20	0	1	0.333333	6.01244e-07	-0.0595775	-88.3841	-108.959	18.7756	1.79916
0.292344	0.509	20	0	1	0.333333	-5.14233e-07	-0.0597132	-88.2152	-108.76	18.7444	1.79991
0.292469	0.51	20	0	1	0.333333	-5.99994e-07	-0.0598539	-88.0468	-108.56	18.7123	1.80068
0.292594	0.511	20	0	1	0.333333	2.27403e-07	-0.0599938	-87.8788	-108.36	18.6794	1.80145
0.292721	0.512	20	0	1	0.333333	6.00226e-07	-0.0601349	-87.7112	-108.159	18.6461	1.80223
0.292846	0.513	20	0	1	0.333333	6.00466e-07	-0.060275	-87.544	-107.96	18.6132	1.803
0.29297	0.514	20	0	1	0.333333	-5.97803e-07	-0.0604141	-87.3772	-107.762	18.5807	1.80376
0.293096	0.515	20	0	1	0.333333	-5.99186e-07	-0.0605549	-87.2109	-107.564	18.5484	1.80454
0.293222	0.516	20	0	1	0.333333	-5.99134e-07	-0.0606958	-87.0449	-107.366	18.5157	1.80531
0.293349	0.517	20	0	1	0.333333	-5.97984e-07	-0.0608365	-86.8794	-107.168	18.4823	1.80609
0.293474	0.518	20	0	1	0.333333	-5.99248e-07	-0.0609769	-86.7143	-106.972	18.4507	1.80686
0.293599	0.519	20	0	1	0.333333	-5.99374e-07	-0.0611164	-86.5495	-106.776	18.4189	1.80763
0.293725	0.52	20	0	1	0.333333	-5.90819e-07	-0.0612565	-86.3852	-106.58	18.3868	1.80841
0.293852	0.521	20	0	1	0.333333	-5.93531e-07	-0.0613984	-86.2213	-106.385	18.3543	1.80919
0.293977	0.522	20	0	1	0.333333	-5.99645e-07	-0.061538	-86.0577	-106.19	18.3227	1.80996
0.294104	0.523	20	0	1	0.333333	-5.99462e-07	-0.0616799	-85.8946	-105.996	18.2906	1.81074
0.294229	0.524	20	0	1	0.333333	-5.98746e-07	-0.0618187	-85.7319	-105.803	18.2594	1.81151
0.294358	0.525	20	0	1	0.333333	-5.95469e-07	-0.0619634	-85.5696	-105.609	18.2269	1.81231
0.294482	0.526	20	0	1	0.333333	6.00094e-07	-0.0621019	-85.4076	-105.417	18.1964	1.81307
0.294608	0.527	20	0	1	0.333333	-5.98577e-07	-0.0622422	-85.2461	-105.225	18.1654	1.81385
0.294736	0.528	20	0	1	0.333333	-5.99955e-07	-0.0623848	-85.0849	-105.033	18.1334	1.81464
0.294864	0.529	20	0	1	0.333333	6.01002e-07	-0.0625269	-84.9241	-104.841	18.1012	1.81542
0.29499	0.53	20	0	1	0.333333	6.00745e-07	-0.0626673	-84.7638	-104.65	18.0702	1.8162
0.295116	0.531	20	0	1	0.333333	6.05558e-07	-0.0628071	-84.6038	-104.461	18.0398	1.81697
0.295244	0.532	20	0	1	0.333333	-5.98829e-07	-0.06295	-84.4442	-104.27	18.0082	1.81776
0.295372	0.533	20	0	1	0.333333	6.00206e-07	-0.0630919	-84.2849	-104.08	17.9766	1.81855
0.295499	0.534	20	0	1	0.333333	6.00154e-07	-0.0632321	-84.1261	-103.891	17.9455	1.81933
0.295625	0.535	20	0	1	0.333333	6.0022e-07	-0.0633726	-83.9676	-103.703	17.9148	1.82011
0.295755	0.536	20	0	1	0.333333	6.00368e-07	-0.0635168	-83.8095	-103.514	17.8831	1.82091
0.295881	0.537	20	0	1	0.333333	-2.13014e-07	-0.0636573	-83.6518	-103.326	17.8525	1.82169
0.296011	0.538	20	0	1	0.333333	-2.12679e-07	-0.0638017	-83.4945	-103.139	17.8216	1.82249
0.296135	0.539	20	0	1	0.333333	-2.12866e-07	-0.0639397	-83.3376	-102.953	17.7923	1.82325
0.296262	0.54	20	0	1	0.333333	-2.13003e-07	-0.0640802	-83.181	-102.767	17.7618	1.82403
0.296393	0.541	20	0	1	0.333333	-2.13023e-07	-0.0642248	-83.0248	-102.58	17.7304	1.82483
0.296522	0.542	20	0	1	0.333333	-2.11879e-07	-0.0643687	-82.8689	-102.394	17.6995	1.82563
0.296646	0.543	20	0	1	0.333333	-4.72371e-06	-0.0645039	-82.7135	-102.208	17.6682	1.82639
0.296776	0.544	20	0	1	0.333333	-2.13073e-07	-0.0646503	-82.5583	-102.025	17.6395	1.8272
0.296906	0.545	20	0	1	0.333333	-2.13129e-07	-0.0647936	-82.4036	-101.84	17.6089	1.82799
0.297034	0.546	20	0	1	0.333333	-2.12703e-07	-0.0649361	-82.2492	-101.657	17.5789	1.82878
0.297162	0.547	20	0	1	0.333333	-2.1268e-07	-0.0650771	-82.0952	-101.473	17.5483	1.82957
0.297291	0.548	20	0	1	0.333333	-2.12466e-07	-0.0652201	-81.9416	-101.29	17.5184	1.83037
0.297419	0.549	20	0	1	0.333333	-2.12944e-07	-0.0653618	-81.7883	-101.107	17.4878	1.83116
0.297551	0.55	20	0	1	0.333333	-2.11162e-07	-0.065507	-81.6354	-100.924	17.4565	1.83197
0.297675	0.551	20	0	1	0.333333	-1.47533e-07	-0.0656432	-81.4828	-100.743	17.4272	1.83273
0.297808	0.552	20	0	1	0.333333	-2.11866e-07	-0.0657911	-81.3306	-100.562	17.3974	1.83355
0.297938	0.553	20	0	1	0.333333	-2.12247e-07	-0.0659351	-81.1788	-100.38	17.3674	1.83435
0.298066	0.554	20	0	1	0.333333	-2.13223e-07	-0.0660768	-81.0273	-100.201	17.3382	1.83514
0.298195	0.555	20	0	1	0.333333	-2.124e-07	-0.066219	-80.8761	-100.021	17.309	1.83593
0.298326	0.556	20	0	1	0.333333	-2.11576e-07	-0.0663636	-80.7253	-99.8412	17.2792	1.83674
0.298455	0.557	20	0	1	0.333333	-2.13332e-07	-0.0665059	-80.5749	-99.6615	17.2492	1.83753
0.298583	0.558	20	0	1	0.333333	-2.12966e-07	-0.0666478	-80.4248	-99.4838	17.2208	1.83832
0.298716	0.559	20	0	1	0.333333	-2.11476e-07	-0.0667942	-80.275	-99.3037	17.1896	1.83914
0.298845	0.56	20	0	1	0.333333	-2.09242e-07	-0.0669362	-80.1256	-99.1264	17.1608	1.83993
0.29897	0.561	20	0	1	0.333333	-8.80157e-10	-0.0670755	-79.9766	-98.9517	17.1344	1.8407
0.2991	0.562	20	0	1	0.333333	4.33753e-11	-0.0672188	-79.8278	-98.7753	17.106	1.8415
0.299234	0.563	20	0	1	0.333333	2.61669e-08	-0.0673653	-79.6795	-98.5951	17.0733	1.84233
0.299366	0.564	20	0	1	0.333333	-2.13427e-07	-0.0675105	-79.5314	-98.4184	17.0439	1.84314
0.299489	0.565	20	0	1	0.333333	4.29176e-06	-0.0676483	-79.3837	-98.2471	17.0195	1.8439
0.299625	0.566	20	0	1	0.333333	-2.13628e-07	-0.0677956	-79.2364	-98.0679	16.9868	1.84473
0.299756	0.567	20	0	1	0.333333	-2.13131e-07	-0.0679402	-79.0894	-97.8918	16.9568	1.84554
0.299885	0.568	20	0	1	0.333333	1.5465e-08	-0.0680828	-78.9427	-97.7189	16.9299	1.84634
0.300019	0.569	20	0	1	0.333333	-2.13417e-07	-0.0682295	-78.7963	-97.5423	16.8988	1.84716
0.300149	0.57	20	0	1	0.333333	6.00166e-07	-0.0683714	-78.6503	-97.3685	16.8702	1.84796
0.30028	0.571	20	0	1	0.333333	-2.13604e-07	-0.0685159	-78.5047	-97.1948	16.8414	1.84877
0.300415	0.572	20	0	1	0.333333	-2.13382e-07	-0.0686647	-78.3593	-97.0204	16.8115	1.8496
0.300542	0.573	20	0	1	0.333333	-2.13117e-07	-0.0688038	-78.2143	-96.8492	16.7845	1.85038
0.300671	0.574	20	0	1	0.333333	-2.12992e-07	-0.0689462	-78.0696	-96.6772	16.7564	1.85118
0.300808	0.575	20	0	1	0.333333	3.06996e-08	-0.0690971	-77.9252	-96.5043	16.7271	1.85202
0.300935	0.576	20	0	1	0.333333	-2.13799e-07	-0.0692356	-77.7812	-96.3338	16.6998	1.8528
0.301064	0.577	20	0	1	0.333333	4.72773e-06	-0.0693797	-77.6375	-96.1657	16.6746	1.8536
0.3012	0.578	20	0	1	0.333333	-2.12364e-07	-0.0695275	-77.4941	-95.991	16.6425	1.85443
0.30133	0.579	20	0	1	0.333333	-2.14386e-07	-0.0696702	-77.351	-95.8213	16.6151	1.85523
0.301463	0.58	20	0	1	0.333333	-2.14199e-07	-0.069816	-77.2083	-95.6511	16.5868	1.85605
0.301595	0.581	20	0	1	0.333333	-2.1441e-07	-0.0699616	-77.0659	-95.4821	16.5594	1.85687
0.301726	0.582	20	0	1	0.333333	-2.14654e-07	-0.0701053	-76.9238	-95.3129	16.5315	1.85767
0.301858	0.583	20	0	1	0.333333	-2.14535e-07	-0.0702493	-76.782	-95.144	16.5035	1.85848
0.301992	0.584	20	0	1	0.333333	-2.14392e-07	-0.0703962	-76.6405	-94.9746	16.4748	1.85931
0.302123	0.585	20	0	1	0.333333	-2.12625e-07	-0.0705394	-76.4993	-94.8062	16.4468	1.86012
0.302259	0.586	20	0	1	0.333333	-2.1371e-07	-0.0706877	-76.3585	-94.6374	16.4179	1.86095
0.30239	0.587	20	0	1	0.333333	-2.14936e-07	-0.070832	-76.218	-94.4709	16.3912	1.86176
0.30252	0.588	20	0	1	0.333333	-2.14487e-07	-0.0709746	-76.0778	-94.3044	16.3641	1.86256
0.302656	0.589	20	0	1	0.333333	-2.14924e-07	-0.071123	-75.9378	-94.1375	16.3362	1.86339
0.302787	0.59	20	0	1	0.333333	-2.14818e-07	-0.0712674	-75.7982	-93.9714	16.309	1.86421
0.302923	0.591	20	0	1	0.333333	-2.15122e-07	-0.0714158	-75.659	-93.8043	16.2803	1.86504
0.303052	0.592	20	0	1	0.333333	-2.14931e-07	-0.071557	-75.52	-93.6399	16.2541	1.86583
0.303186	0.593	20	0	1	0.333333	-2.13547e-07	-0.0717033	-75.3813	-93.4751	16.2272	1.86666
0.303318	0.594	20	0	1	0.333333	-2.15641e-07	-0.0718485	-75.2429	-93.3103	16.1999	1.86747
0.303454	0.595	20	0	1	0.333333	-2.15161e-07	-0.0719972	-75.1049	-93.145	16.1718	1.86831
0.303588	0.596	20	0	1	0.333333	-2.1581e-07	-0.0721437	-74.9671	-92.9808	16.1446	1.86914
0.303721	0.597	20	0	1	0.333333	-2.15526e-07	-0.0722887	-74.8296	-92.8172	16.1177	1.86995
0.303853	0.598	20	0	1	0.333333	-2.12566e-07	-0.0724325	-74.6925	-92.6542	16.0909	1.87076
0.303989	0.599	20	0	1	0.333333	-2.15821e-07	-0.0725808	-74.5556	-92.4905	16.0633	1.8716
0.30412	0.6	20	0	1	0.333333	-2.15102e-07	-0.0727247	-74.419	-92.3285	16.0371	1.87241
0.304253	0.601	20	0	1	0.333333	-5.35196e-06	-0.0728702	-74.2828	-92.1668	16.0108	1.87323
0.304389	0.602	20	0	1	0.333333	-2.16167e-07	-0.0730185	-74.1468	-92.004	15.9831	1.87407
0.304523	0.603	20	0	1	0.333333	-2.16481e-07	-0.0731647	-74.0111	-91.8426	15.9566	1.87489
0.30466	0.604	20	0	1	0.333333	-2.16755e-07	-0.0733137	-73.8757	-91.6804	15.9289	1.87573
0.304795	0.605	20	0	1	0.333333	-2.15497e-07	-0.073461	-73.7406	-91.5194	15.9022	1.87656
0.304926	0.606	20	0	1	0.333333	-2.16679e-07	-0.0736043	-73.6058	-91.3593	15.8761	1.87737
0.305057	0.607	20	0	1	0.333333	-2.16407e-07	-0.0737465	-73.4713	-91.1997	15.8502	1.87818
0.305198	0.608	20	0	1	0.333333	2.20779e-07	-0.0739014	-73.3371	-91.0387	15.8226	1.87905
0.305332	0.609	20	0	1	0.333333	-5.99284e-07	-0.0740462	-73.2032	-90.8783	15.7953	1.87987
0.305467	0.61	20	0	1	0.333333	-5.96556e-07	-0.0741938	-73.0696	-90.7192	15.769	1.8807
0.305601	0.611	20	0	1	0.333333	-5.64218e-07	-0.0743393	-72.9362	-90.56	15.7423	1.88153
0.305737	0.612	20	0	1	0.333333	-5.99454e-07	-0.0744878	-72.8031	-90.4014	15.7159	1.88237
0.305872	0.613	20	0	1	0.333333	-5.61847e-07	-0.0746346	-72.6703	-90.2429	15.6893	1.8832
0.306007	0.614	20	0	1	0.333333	-5.99525e-07	-0.0747815	-72.5378	-90.0849	15.663	1.88403
0.306145	0.615	20	0	1	0.333333	-5.98772e-07	-0.0749312	-72.4056	-89.927	15.6365	1.88487
0.306279	0.616	20	0	1	0.333333	-5.99237e-07	-0.0750769	-72.2737	-89.7701	15.6107	1.8857
0.306414	0.617	20	0	1	0.333333	-5.98047e-07	-0.0752251	-72.142	-89.6135	15.585	1.88654
0.30655	0.618	20	0	1	0.333333	-5.98852e-07	-0.0753722	-72.0107	-89.4568	15.5587	1.88737
0.306686	0.619	20	0	1	0.333333	6.00576e-07	-0.0755208	-71.8796	-89.3008	15.533	1.88821
0.306822	0.62	20	0	1	0.333333	-4.97478e-07	-0.0756684	-71.7487	-89.1446	15.5068	1.88905
0.306959	0.621	20	0	1	0.333333	-5.98015e-07	-0.0758168	-71.6182	-88.9889	15.4808	1.88989
0.307094	0.622	20	0	1	0.333333	-5.99933e-07	-0.0759637	-71.4879	-88.8335	15.4548	1.89072
0.307232	0.623	20	0	1	0.333333	6.00161e-07	-0.0761135	-71.3579	-88.6784	15.4289	1.89157
0.307367	0.624	20	0	1	0.333333	-5.90506e-07	-0.0762609	-71.2282	-88.5238	15.4032	1.8924
0.307505	0.625	20	0	1	0.333333	6.00005e-07	-0.0764105	-71.0988	-88.3694	15.3774	1.89325
0.30764	0.626	20	0	1	0.333333	-5.96126e-07	-0.0765569	-70.9696	-88.2157	15.352	1.89408
0.307776	0.627	20	0	1	0.333333	-5.97141e-07	-0.0767047	-70.8407	-88.0618	15.3262	1.89492
0.307915	0.628	20	0	1	0.333333	-5.98546e-07	-0.0768563	-70.712	-87.9086	15.3008	1.89578
0.308054	0.629	20	0	1	0.333333	6.00017e-07	-0.0770066	-70.5837	-87.755	15.2747	1.89663
0.308184	0.63	20	0	1	0.333333	-5.99878e-07	-0.0771471	-70.4556	-87.603	15.2499	1.89743
0.308326	0.631	20	0	1	0.333333	-5.99681e-07	-0.0773019	-70.3277	-87.4504	15.2243	1.89831
0.308462	0.632	20	0	1	0.333333	-4.65866e-07	-0.0774497	-70.2002	-87.2983	15.199	1.89914
0.308599	0.633	20	0	1	0.333333	-5.99711e-07	-0.0775978	-70.0729	-87.1466	15.1737	1.89999
0.308739	0.634	20	0	1	0.333333	-5.9972e-07	-0.0777493	-69.9458	-86.9944	15.1478	1.90085
0.308875	0.635	20	0	1	0.333333	-5.8589e-07	-0.0778972	-69.8191	-86.8433	15.1226	1.90169
0.309011	0.636	20	0	1	0.333333	-5.99289e-07	-0.0780439	-69.6925	-86.6928	15.0978	1.90252
0.309156	0.637	20	0	1	0.333333	-5.95152e-07	-0.0782012	-69.5663	-86.5413	15.0716	1.90341
0.309288	0.638	20	0	1	0.333333	-5.9904e-07	-0.0783446	-69.4403	-86.3924	15.0479	1.90423
0.309427	0.639	20	0	1	0.333333	-5.96075e-07	-0.0784958	-69.3146	-86.2422	15.0225	1.90509
0.309565	0.64	20	0	1	0.333333	-5.99043e-07	-0.0786446	-69.1891	-86.0925	14.9975	1.90593
0.309703	0.641	20	0	1	0.333333	-5.99323e-07	-0.0787947	-69.0639	-85.943	14.9724	1.90679
0.309841	0.642	20	0	1	0.333333	-5.99068e-07	-0.0789435	-68.9389	-85.7943	14.9478	1.90763
0.309978	0.643	20	0	1	0.333333	-5.9466e-07	-0.079092	-68.8142	-85.6456	14.9229	1.90848
0.310121	0.644	20	0	1	0.333333	-5.98057e-07	-0.0792465	-68.6898	-85.4965	14.8973	1.90936
0.310258	0.645	20	0	1	0.333333	-2.30817e-07	-0.0793952	-68.5656	-85.3494	14.8736	1.9102
0.310395	0.646	20	0	1	0.333333	-5.98229e-07	-0.0795439	-68.4416	-85.2017	14.849	1.91105
0.310534	0.647	20	0	1	0.333333	6.01419e-07	-0.079694	-68.3179	-85.0546	14.8248	1.9119
0.310673	0.648	20	0	1	0.333333	-5.97906e-07	-0.0798446	-68.1945	-84.9076	14.8004	1.91275
0.310813	0.649	20	0	1	0.333333	6.00075e-07	-0.0799963	-68.0713	-84.7608	14.7759	1.91362
0.310951	0.65	20	0	1	0.333333	-5.99938e-07	-0.0801454	-67.9483	-84.6139	14.7511	1.91447
0.311091	0.651	20	0	1	0.333333	-5.98024e-07	-0.0802962	-67.8256	-84.4675	14.7265	1.91533
0.311232	0.652	20	0	1	0.333333	-5.9391e-07	-0.0804489	-67.7032	-84.321	14.7016	1.9162
0.311372	0.653	20	0	1	0.333333	-5.98155e-07	-0.0805995	-67.581	-84.1748	14.6767	1.91706
0.311511	0.654	20	0	1	0.333333	-5.96748e-07	-0.0807494	-67.459	-84.029	14.6521	1.91791
0.311651	0.655	20	0	1	0.333333	6.00279e-07	-0.0809013	-67.3373	-83.8837	14.6277	1.91878
0.31179	0.656	20	0	1	0.333333	-5.99497e-07	-0.0810513	-67.2158	-83.7393	14.6038	1.91963
0.31193	0.657	20	0	1	0.333333	6.0007e-07	-0.0812022	-67.0946	-83.5948	14.5796	1.92049
0.312069	0.658	20	0	1	0.333333	6.00903e-07	-0.0813522	-66.9736	-83.4509	14.5559	1.92135
0.312211	0.659	20	0	1	0.333333	6.02824e-07	-0.0815061	-66.8529	-83.3065	14.5314	1.92223
0.312352	0.66	20	0	1	0.333333	-2.26214e-07	-0.0816577	-66.7324	-83.1629	14.5074	1.92309
0.312491	0.661	20	0	1	0.333333	-2.27834e-07	-0.0818083	-66.6121	-83.0199	14.4838	1.92395
0.312633	0.662	20	0	1	0.333333	-2.27964e-07	-0.0819617	-66.4921	-82.8761	14.4592	1.92482
0.312772	0.663	20	0	1	0.333333	-2.28395e-07	-0.0821117	-66.3723	-82.7337	14.4357	1.92568
0.312914	0.664	20	0	1	0.333333	-2.26417e-07	-0.0822641	-66.2528	-82.5905	14.4112	1.92655
0.313056	0.665	20	0	1	0.333333	-2.28051e-07	-0.0824168	-66.1335	-82.4478	14.3868	1.92743
0.313195	0.666	20	0	1	0.333333	-2.27535e-07	-0.0825664	-66.0144	-82.306	14.3633	1.92828
0.313341	0.667	20	0	1	0.333333	3.24142e-08	-0.0827239	-65.8956	-82.1636	14.3389	1.92918
0.313479	0.668	20	0	1	0.333333	-2.29451e-07	-0.0828737	-65.777	-82.0227	14.3157	1.93003
0.31362	0.669	20	0	1	0.333333	-2.29888e-07	-0.0830254	-65.6586	-81.882	14.2925	1.9309
0.313762	0.67	20	0	1	0.333333	-2.30036e-07	-0.083178	-65.5405	-81.7413	14.269	1.93177
0.313902	0.671	20	0	1	0.333333	9.01901e-08	-0.0833296	-65.4226	-81.6008	14.2456	1.93264
0.314045	0.672	20	0	1	0.333333	-2.29029e-07	-0.0834831	-65.3049	-81.4602	14.2218	1.93351
0.314186	0.673	20	0	1	0.333333	-2.31242e-07	-0.0836355	-65.1874	-81.32	14.1982	1.93439
0.31433	0.674	20	0	1	0.333333	-2.31533e-07	-0.0837907	-65.0702	-81.1801	14.1746	1.93527
0.314472	0.675	20	0	1	0.333333	-2.29252e-07	-0.083943	-64.9532	-81.0406	14.1512	1.93614
0.314614	0.676	20	0	1	0.333333	-2.31702e-07	-0.0840964	-64.8365	-80.9013	14.1278	1.93702
0.314755	0.677	20	0	1	0.333333	-5.99335e-07	-0.0842481	-64.7199	-80.7624	14.1046	1.93789
0.314899	0.678	20	0	1	0.333333	-5.99019e-07	-0.0844026	-64.6036	-80.6236	14.0812	1.93877
0.31504	0.679	20	0	1	0.333333	6.03421e-07	-0.0845545	-64.4875	-80.4847	14.0575	1.93964
0.315184	0.68	20	0	1	0.333333	6.00826e-07	-0.0847092	-64.3717	-80.3468	14.0346	1.94053
0.315328	0.681	20	0	1	0.333333	-5.96715e-07	-0.0848639	-64.256	-80.2087	14.0113	1.94141
0.31547	0.682	20	0	1	0.333333	-5.99465e-07	-0.0850167	-64.1406	-80.0714	13.9885	1.94229
0.315613	0.683	20	0	1	0.333333	-5.99864e-07	-0.0851711	-64.0254	-79.9337	13.9651	1.94317
0.315757	0.684	20	0	1	0.333333	-5.98175e-07	-0.0853259	-63.9105	-79.7963	13.9418	1.94406
0.3159	0.685	20	0	1	0.333333	-5.9846e-07	-0.0854796	-63.7957	-79.6597	13.9191	1.94494
0.316043	0.686	20	0	1	0.333333	-5.97438e-07	-0.0856334	-63.6812	-79.5234	13.8963	1.94582
0.316185	0.687	20	0	1	0.333333	6.00921e-07	-0.0857852	-63.5669	-79.3868	13.8732	1.94669
0.316332	0.688	20	0	1	0.333333	-5.99582e-07	-0.0859433	-63.4528	-79.2503	13.8499	1.94759
0.316474	0.689	20	0	1	0.333333	-5.99551e-07	-0.0860957	-63.3389	-79.1146	13.8272	1.94847
0.316619	0.69	20	0	1	0.333333	-2.35302e-07	-0.0862514	-63.2253	-78.9788	13.8042	1.94936
0.316763	0.691	20	0	1	0.333333	-2.36819e-07	-0.086406	-63.1118	-78.8434	13.7813	1.95025
0.316907	0.692	20	0	1	0.333333	-2.37397e-07	-0.0865614	-62.9986	-78.7085	13.7588	1.95114
0.31705	0.693	20	0	1	0.333333	-2.35431e-07	-0.0867146	-62.8856	-78.5734	13.7358	1.95202
0.317195	0.694	20	0	1	0.333333	-2.38266e-07	-0.0868701	-62.7728	-78.4393	13.7136	1.95291
0.317338	0.695	20	0	1	0.333333	-2.38278e-07	-0.0870236	-62.6602	-78.3052	13.6912	1.95379
0.317485	0.696	20	0	1	0.333333	-2.3836e-07	-0.0871816	-62.5478	-78.1709	13.6684	1.95469
0.317626	0.697	20	0	1	0.333333	-2.39225e-07	-0.0873333	-62.4357	-78.0371	13.6459	1.95557
0.317773	0.698	20	0	1	0.333333	-2.36754e-07	-0.0874909	-62.3237	-77.9031	13.6229	1.95647
0.317923	0.699	20	0	1	0.333333	-2.40102e-07	-0.0876508	-62.212	-77.7691	13.5997	1.95739
0.318063	0.7	20	0	1	0.333333	-2.3408e-07	-0.0878019	-62.1005	-77.6367	13.578	1.95826
0.31821	0.701	20	0	1	0.333333	-2.37859e-07	-0.0879589	-61.9891	-77.5038	13.5555	1.95916
0.318355	0.702	20	0	1	0.333333	-2.40881e-07	-0.0881153	-61.878	-77.3714	13.5334	1.96005
0.318501	0.703	20	0	1	0.333333	-2.38114e-07	-0.088272	-61.7671	-77.2393	13.5112	1.96095
0.318644	0.704	20	0	1	0.333333	-2.42148e-07	-0.0884249	-61.6564	-77.1072	13.489	1.96183
0.318789	0.705	20	0	1	0.333333	-2.29716e-07	-0.0885808	-61.5459	-76.976	13.4674	1.96273
0.318936	0.706	20	0	1	0.333333	-5.99685e-07	-0.0887384	-61.4356	-76.8441	13.4448	1.96363
0.319085	0.707	20	0	1	0.333333	3.62817e-06	-0.0888973	-61.3256	-76.7115	13.4214	1.96455
0.319228	0.708	20	0	1	0.333333	-2.43799e-07	-0.0890503	-61.2157	-76.5811	13.4	1.96543
0.319377	0.709	20	0	1	0.333333	-5.99064e-07	-0.0892098	-61.106	-76.4502	13.3779	1.96634
0.319521	0.71	20	0	1	0.333333	-5.95143e-07	-0.0893649	-60.9965	-76.32	13.3563	1.96723
0.31967	0.711	20	0	1	0.333333	-5.97527e-07	-0.0895245	-60.8873	-76.1893	13.3339	1.96815
0.319815	0.712	20	0	1	0.333333	-5.99202e-07	-0.0896795	-60.7782	-76.0598	13.3126	1.96904
0.319961	0.713	20	0	1	0.333333	-2.46095e-07	-0.0898357	-60.6693	-75.9299	13.2907	1.96994
0.320108	0.714	20	0	1	0.333333	-2.46159e-07	-0.0899932	-60.5606	-75.8003	13.2689	1.97084
0.320257	0.715	20	0	1	0.333333	-2.44574e-07	-0.0901528	-60.4522	-75.6705	13.2465	1.97176
0.320405	0.716	20	0	1	0.333333	-2.47215e-07	-0.0903113	-60.3439	-75.5412	13.2246	1.97267
0.320551	0.717	20	0	1	0.333333	-2.47799e-07	-0.0904678	-60.2358	-75.4126	13.2032	1.97357
0.320696	0.718	20	0	1	0.333333	-2.48003e-07	-0.0906228	-60.128	-75.2843	13.1819	1.97447
0.320846	0.719	20	0	1	0.333333	-2.48637e-07	-0.0907835	-60.0203	-75.1552	13.1596	1.97539
0.320993	0.72	20	0	1	0.333333	-2.49412e-07	-0.0909397	-59.9128	-75.0269	13.1378	1.97629
0.321143	0.721	20	0	1	0.333333	-2.49827e-07	-0.0911007	-59.8055	-74.8981	13.1154	1.97722
0.32129	0.722	20	0	1	0.333333	-2.49809e-07	-0.091258	-59.6984	-74.7704	13.0939	1.97812
0.321437	0.723	20	0	1	0.333333	1.33608e-07	-0.0914145	-59.5915	-74.643	13.0724	1.97903
0.321585	0.724	20	0	1	0.333333	-2.51113e-07	-0.0915721	-59.4848	-74.5153	13.0505	1.97994
0.321734	0.725	20	0	1	0.333333	-2.51844e-07	-0.091732	-59.3783	-74.3885	13.0293	1.98085
0.321886	0.726	20	0	1	0.333333	-2.52322e-07	-0.091894	-59.272	-74.2609	13.0072	1.98179
0.322033	0.727	20	0	1	0.333333	-2.50902e-07	-0.0920515	-59.1658	-74.1347	12.9862	1.98269
0.322179	0.728	20	0	1	0.333333	-2.52484e-07	-0.0922081	-59.0599	-74.0088	12.9653	1.9836
0.322328	0.729	20	0	1	0.333333	-2.53888e-07	-0.0923667	-58.9542	-73.8823	12.9437	1.98451
0.322476	0.73	20	0	1	0.333333	-2.52738e-07	-0.0925254	-58.8486	-73.7567	12.9227	1.98542
0.322625	0.731	20	0	1	0.333333	-2.53912e-07	-0.0926843	-58.7432	-73.6313	12.9017	1.98634
0.322778	0.732	20	0	1	0.333333	-2.55439e-07	-0.0928483	-58.638	-73.5053	12.88	1.98728
0.322925	0.733	20	0	1	0.333333	-2.55198e-07	-0.0930053	-58.533	-73.38	12.8588	1.98819
0.323074	0.734	20	0	1	0.333333	-2.50964e-07	-0.0931644	-58.4282	-73.2549	12.8375	1.98911
0.323227	0.735	20	0	1	0.333333	-2.56266e-07	-0.093328	-58.3236	-73.1298	12.8161	1.99005
0.323374	0.736	20	0	1	0.333333	-2.57682e-07	-0.0934843	-58.2192	-73.0057	12.7956	1.99095
0.323523	0.737	20	0	1	0.333333	-2.57236e-07	-0.0936436	-58.1149	-72.8811	12.7743	1.99187
0.323676	0.738	20	0	1	0.333333	-5.46838e-07	-0.0938073	-58.0109	-72.7568	12.7531	1.99281
0.323825	0.739	20	0	1	0.333333	-2.58502e-07	-0.0939653	-57.907	-72.6325	12.7318	1.99373
0.323976	0.74	20	0	1	0.333333	-5.98935e-07	-0.0941273	-57.8033	-72.5088	12.7109	1.99466
0.324126	0.741	20	0	1	0.333333	6.014e-07	-0.0942876	-57.6998	-72.3857	12.6904	1.99559
0.324276	0.742	20	0	1	0.333333	6.01135e-07	-0.0944472	-57.5964	-72.2626	12.6697	1.99651
0.324426	0.743	20	0	1	0.333333	-5.98316e-07	-0.0946071	-57.4933	-72.1392	12.6485	1.99743
0.324577	0.744	20	0	1	0.333333	-5.99344e-07	-0.0947682	-57.3903	-72.0166	12.628	1.99836
0.32473	0.745	20	0	1	0.333333	-5.95153e-07	-0.094931	-57.2875	-71.8937	12.6069	1.9993
0.32488	0.746	20	0	1	0.333333	6.00273e-07	-0.0950918	-57.1849	-71.7725	12.5874	2.00022
0.325032	0.747	20	0	1	0.333333	-5.99342e-07	-0.095253	-57.0824	-71.6489	12.5653	2.00116
0.325182	0.748	20	0	1	0.333333	6.09558e-07	-0.0954133	-56.9802	-71.527	12.5447	2.00208
0.325339	0.749	20	0	1	0.333333	-5.97535e-07	-0.0955804	-56.8781	-71.4043	12.5232	2.00305
0.325489	0.75	20	0	1	0.333333	-5.96999e-07	-0.09574	-56.7762	-71.283	12.5028	2.00397
0.325639	0.751	20	0	1	0.333333	6.02095e-07	-0.0959002	-56.6745	-71.1617	12.4824	2.0049
0.325789	0.752	20	0	1	0.333333	-5.99882e-07	-0.0960606	-56.5729	-71.0409	12.4622	2.00582
0.325944	0.753	20	0	1	0.333333	-5.99609e-07	-0.0962251	-56.4716	-70.9194	12.4411	2.00678
0.326097	0.754	20	0	1	0.333333	-5.99892e-07	-0.096388	-56.3704	-70.7983	12.4202	2.00772
0.326251	0.755	20	0	1	0.333333	-5.99282e-07	-0.0965517	-56.2693	-70.6775	12.3994	2.00866
0.326401	0.756	20	0	1	0.333333	2.70973e-07	-0.0967116	-56.1685	-70.5574	12.3793	2.00959
0.326553	0.757	20	0	1	0.333333	-5.6152e-07	-0.0968736	-56.0678	-70.4373	12.3589	2.01053
0.326707	0.758	20	0	1	0.333333	-5.99841e-07	-0.0970379	-55.9673	-70.3178	12.339	2.01147
0.326863	0.759	20	0	1	0.333333	-5.98101e-07	-0.0972043	-55.867	-70.1978	12.3183	2.01243
0.327014	0.76	20	0	1	0.333333	6.04551e-07	-0.0973651	-55.7668	-70.0786	12.2984	2.01336
0.327164	0.761	20	0	1	0.333333	-5.7972e-07	-0.097525	-55.6668	-69.9599	12.2787	2.01429
0.32732	0.762	20	0	1	0.333333	-5.99409e-07	-0.0976913	-55.567	-69.8405	12.2582	2.01525
0.327473	0.763	20	0	1	0.333333	-5.98549e-07	-0.0978539	-55.4674	-69.722	12.2384	2.01619
0.327628	0.764	20	0	1	0.333333	-5.99523e-07	-0.0980189	-55.3679	-69.6034	12.2184	2.01714
0.327783	0.765	20	0	1	0.333333	-5.99504e-07	-0.0981842	-55.2686	-69.4838	12.1971	2.0181
0.327935	0.766	20	0	1	0.333333	-5.94604e-07	-0.0983454	-55.1695	-69.3656	12.1771	2.01904
0.32809	0.767	20	0	1	0.333333	-5.99936e-07	-0.0985098	-55.0705	-69.2473	12.1569	2.01999
0.328244	0.768	20	0	1	0.333333	-5.98801e-07	-0.0986737	-54.9717	-69.1295	12.1368	2.02094
0.3284	0.769	20	0	1	0.333333	-5.99631e-07	-0.0988399	-54.873	-69.0115	12.1165	2.0219
0.328554	0.77	20	0	1	0.333333	-5.99759e-07	-0.0990033	-54.7746	-68.8941	12.0967	2.02284
0.328709	0.771	20	0	1	0.333333	6.04882e-07	-0.0991691	-54.6763	-68.777	12.0769	2.0238
0.328863	0.772	20	0	1	0.333333	6.02243e-07	-0.0993329	-54.5781	-68.6599	12.057	2.02475
0.329017	0.773	20	0	1	0.333333	6.00613e-07	-0.0994967	-54.4801	-68.5433	12.0375	2.0257
0.329173	0.774	20	0	1	0.333333	-5.98982e-07	-0.0996624	-54.3823	-68.4267	12.0177	2.02666
0.329329	0.775	20	0	1	0.333333	-5.97996e-07	-0.0998281	-54.2847	-68.3095	11.9972	2.02762
0.329484	0.776	20	0	1	0.333333	6.00287e-07	-0.0999929	-54.1872	-68.1936	11.9778	2.02857
0.329639	0.777	20	0	1	0.333333	-5.98937e-07	-0.100158	-54.0899	-68.0775	11.9581	2.02953
0.329796	0.778	20	0	1	0.333333	6.11183e-07	-0.100325	-53.9927	-67.9612	11.938	2.03049
0.329954	0.779	20	0	1	0.333333	6.00993e-07	-0.100493	-53.8957	-67.8452	11.918	2.03147
0.33011	0.78	20	0	1	0.333333	-5.96437e-07	-0.100659	-53.7989	-67.7299	11.8986	2.03243
0.330261	0.781	20	0	1	0.333333	-5.99986e-07	-0.100819	-53.7022	-67.6153	11.8797	2.03336
0.330421	0.782	20	0	1	0.333333	-5.99084e-07	-0.100989	-53.6057	-67.5	11.86	2.03434
0.330576	0.783	20	0	1	0.333333	-5.98664e-07	-0.101154	-53.5093	-67.3852	11.8406	2.03529
0.330733	0.784	20	0	1	0.333333	6.00536e-07	-0.101321	-53.4131	-67.2704	11.8211	2.03626
0.330894	0.785	20	0	1	0.333333	-5.98394e-07	-0.101492	-53.317	-67.1551	11.8008	2.03725
0.331048	0.786	20	0	1	0.333333	-5.99077e-07	-0.101655	-53.2212	-67.0414	11.782	2.0382
0.331206	0.787	20	0	1	0.333333	-5.96601e-07	-0.101823	-53.1254	-66.9268	11.7622	2.03917
0.331357	0.788	20	0	1	0.333333	-5.59907e-07	-0.101985	-53.0299	-66.8157	11.7458	2.0401
0.331521	0.789	20	0	1	0.333333	-2.98276e-07	-0.102158	-52.9344	-66.6998	11.7242	2.04111
0.331677	0.79	20	0	1	0.333333	-5.32546e-07	-0.102322	-52.8392	-66.5847	11.7034	2.04207
0.331839	0.791	20	0	1	0.333333	-5.9854e-07	-0.102494	-52.7441	-66.4708	11.6836	2.04307
0.331994	0.792	20	0	1	0.333333	-5.99807e-07	-0.102658	-52.6491	-66.3579	11.6647	2.04402
0.332154	0.793	20	0	1	0.333333	-5.99862e-07	-0.102829	-52.5543	-66.2441	11.6447	2.04501
0.33231	0.794	20	0	1	0.333333	-5.99884e-07	-0.102995	-52.4597	-66.1317	11.626	2.04597
0.332469	0.795	20	0	1	0.333333	-5.63625e-07	-0.103163	-52.3652	-66.0188	11.6066	2.04695
0.332628	0.796	20	0	1	0.333333	-5.93726e-07	-0.103331	-52.2709	-65.9061	11.5873	2.04793
0.332791	0.797	20	0	1	0.333333	-3.04379e-07	-0.103504	-52.1767	-65.7936	11.568	2.04893
0.332947	0.798	20	0	1	0.333333	-3.03465e-07	-0.10367	-52.0827	-65.6812	11.5487	2.04989
0.333106	0.799	20	0	1	0.333333	-3.07532e-07	-0.103838	-51.9888	-65.5695	11.5298	2.05087
0.333267	0.8	20	0	1	0.333333	-3.08805e-07	-0.104009	-51.8951	-65.4575	11.5105	2.05186
0.333427	0.801	20	0	1	0.333333	1.23245e-07	-0.10418	-51.8015	-65.3465	11.4922	2.05285
0.333583	0.802	20	0	1	0.333333	-3.05921e-07	-0.104345	-51.7081	-65.2353	11.4734	2.05381
0.333744	0.803	20	0	1	0.333333	-3.11633e-07	-0.104516	-51.6148	-65.1243	11.4547	2.0548
0.333903	0.804	20	0	1	0.333333	9.60832e-08	-0.104685	-51.5216	-65.0129	11.4354	2.05578
0.334066	0.805	20	0	1	0.333333	-3.13258e-07	-0.104857	-51.4287	-64.9018	11.4164	2.05678
0.334224	0.806	20	0	1	0.333333	-3.15796e-07	-0.105025	-51.3358	-64.7912	11.3976	2.05775
0.334383	0.807	20	0	1	0.333333	-3.15971e-07	-0.105194	-51.2432	-64.6807	11.3788	2.05873
0.334546	0.808	20	0	1	0.333333	-3.17097e-07	-0.105366	-51.1506	-64.5698	11.3595	2.05974
0.33471	0.809	20	0	1	0.333333	-3.18828e-07	-0.10554	-51.0582	-64.4589	11.34	2.06075
0.334867	0.81	20	0	1	0.333333	-3.2099e-07	-0.105706	-50.966	-64.3491	11.3214	2.06171
0.33503	0.811	20	0	1	0.333333	-3.21739e-07	-0.10588	-50.8739	-64.2392	11.3026	2.06272
0.335192	0.812	20	0	1	0.333333	-3.22706e-07	-0.106051	-50.7819	-64.1292	11.2836	2.06371
0.335352	0.813	20	0	1	0.333333	-3.24761e-07	-0.10622	-50.6901	-64.0201	11.2653	2.0647
0.335514	0.814	20	0	1	0.333333	-3.2634e-07	-0.106392	-50.5985	-63.9109	11.2467	2.0657
0.335676	0.815	20	0	1	0.333333	-3.27464e-07	-0.106563	-50.5069	-63.8015	11.2278	2.06669
0.335838	0.816	20	0	1	0.333333	-3.28692e-07	-0.106736	-50.4156	-63.6924	11.2091	2.06769
0.336002	0.817	20	0	1	0.333333	-3.27887e-07	-0.106909	-50.3243	-63.5833	11.1903	2.0687
0.336161	0.818	20	0	1	0.333333	-3.31576e-07	-0.107078	-50.2332	-63.4749	11.172	2.06968
0.336325	0.819	20	0	1	0.333333	-3.32293e-07	-0.107251	-50.1423	-63.3665	11.1535	2.07069
0.336486	0.82	20	0	1	0.333333	-3.336e-07	-0.107421	-50.0515	-63.2581	11.1349	2.07168
0.33665	0.821	20	0	1	0.333333	-3.35854e-07	-0.107595	-49.9608	-63.1501	11.1166	2.07269
0.336813	0.822	20	0	1	0.333333	-3.37002e-07	-0.107768	-49.8703	-63.042	11.098	2.0737
0.336978	0.823	20	0	1	0.333333	-3.37753e-07	-0.107943	-49.7799	-62.9342	11.0796	2.07471
0.33714	0.824	20	0	1	0.333333	-3.4016e-07	-0.108114	-49.6897	-62.8265	11.0611	2.07571
0.337305	0.825	20	0	1	0.333333	-3.41651e-07	-0.108288	-49.5996	-62.7187	11.0424	2.07672
0.337469	0.826	20	0	1	0.333333	-3.43214e-07	-0.108462	-49.5096	-62.6112	11.0239	2.07773
0.337635	0.827	20	0	1	0.333333	-3.34069e-07	-0.108637	-49.4198	-62.5037	11.0052	2.07875
0.337792	0.828	20	0	1	0.333333	7.93306e-08	-0.108804	-49.3301	-62.3975	10.9876	2.07972
0.33796	0.829	20	0	1	0.333333	-3.47779e-07	-0.108982	-49.2406	-62.2904	10.9691	2.08076
0.338125	0.83	20	0	1	0.333333	-3.49408e-07	-0.109157	-49.1512	-62.1835	10.9506	2.08177
0.338291	0.831	20	0	1	0.333333	-3.49678e-07	-0.109332	-49.0619	-62.0768	10.9321	2.08279
0.338456	0.832	20	0	1	0.333333	-3.50756e-07	-0.109506	-48.9727	-61.9704	10.9139	2.08381
0.338621	0.833	20	0	1	0.333333	-3.5465e-07	-0.109681	-48.8837	-61.8642	10.8956	2.08483
0.338784	0.834	20	0	1	0.333333	-3.55071e-07	-0.109854	-48.7949	-61.7585	10.8778	2.08583
0.338954	0.835	20	0	1	0.333333	-3.57828e-07	-0.110033	-48.7062	-61.6522	10.8592	2.08687
0.339119	0.836	20	0	1	0.333333	-3.59589e-07	-0.110208	-48.6176	-61.5466	10.8411	2.08789
0.339283	0.837	20	0	1	0.333333	-3.61424e-07	-0.110382	-48.5291	-61.441	10.823	2.0889
0.339447	0.838	20	0	1	0.333333	6.34123e-08	-0.110555	-48.4408	-61.3358	10.8051	2.08991
0.339615	0.839	20	0	1	0.333333	-3.65015e-07	-0.110733	-48.3526	-61.2306	10.7871	2.09095
0.339782	0.84	20	0	1	0.333333	-3.66846e-07	-0.110909	-48.2645	-61.1256	10.7691	2.09197
0.339945	0.841	20	0	1	0.333333	-3.66969e-07	-0.111082	-48.1766	-61.0209	10.7513	2.09298
0.340118	0.842	20	0	1	0.333333	3.44785e-08	-0.111265	-48.0888	-60.9154	10.7326	2.09404
0.340263	0.843	20	0	1	0.333333	-3.6892e-07	-0.111421	-48.0012	-60.8155	10.7194	2.09494
0.34045	0.844	20	0	1	0.333333	-3.74173e-07	-0.111615	-47.9136	-60.7069	10.6972	2.09608
0.340615	0.845	20	0	1	0.333333	-3.76223e-07	-0.11179	-47.8262	-60.6026	10.6793	2.0971
0.340786	0.846	20	0	1	0.333333	-3.78498e-07	-0.111971	-47.739	-60.4981	10.661	2.09815
0.340952	0.847	20	0	1	0.333333	7.15455e-07	-0.112147	-47.6518	-60.3944	10.6433	2.09918
0.34112	0.848	20	0	1	0.333333	-3.81599e-07	-0.112324	-47.5648	-60.2905	10.6254	2.10021
0.341288	0.849	20	0	1	0.333333	-3.81962e-07	-0.112501	-47.478	-60.1868	10.6076	2.10124
0.341458	0.85	20	0	1	0.333333	-3.86483e-07	-0.112681	-47.3912	-60.083	10.5895	2.10229
0.341626	0.851	20	0	1	0.333333	-3.87298e-07	-0.112859	-47.3046	-59.9799	10.5719	2.10333
0.341793	0.852	20	0	1	0.333333	-3.90078e-07	-0.113035	-47.2181	-59.8768	10.5543	2.10435
0.341964	0.853	20	0	1	0.333333	-3.92395e-07	-0.113216	-47.1318	-59.7735	10.5363	2.10541
0.342131	0.854	20	0	1	0.333333	-3.95646e-07	-0.113392	-47.0456	-59.6708	10.5188	2.10644
0.342299	0.855	20	0	1	0.333333	-6.1656e-06	-0.11357	-46.9595	-59.5688	10.5018	2.10747
0.342471	0.856	20	0	1	0.333333	-3.99689e-07	-0.113751	-46.8735	-59.4654	10.4834	2.10853
0.342643	0.857	20	0	1	0.333333	-4.01623e-07	-0.113934	-46.7876	-59.3627	10.4655	2.10959
0.342811	0.858	20	0	1	0.333333	-4.04147e-07	-0.114111	-46.7019	-59.2606	10.4481	2.11062
0.342983	0.859	20	0	1	0.333333	-4.07418e-07	-0.114292	-46.6163	-59.1587	10.4307	2.11168
0.343151	0.86	20	0	1	0.333333	-4.06743e-07	-0.11447	-46.5309	-59.0571	10.4136	2.11272
0.343322	0.861	20	0	1	0.333333	-4.12255e-07	-0.114651	-46.4455	-58.9554	10.3961	2.11377
0.343494	0.862	20	0	1	0.333333	-4.13168e-07	-0.114832	-46.3603	-58.8537	10.3785	2.11483
0.343658	0.863	20	0	1	0.333333	-4.17283e-07	-0.115006	-46.2752	-58.7527	10.3616	2.11584
0.343832	0.864	20	0	1	0.333333	-4.20008e-07	-0.11519	-46.1903	-58.6513	10.3441	2.11691
0.344007	0.865	20	0	1	0.333333	-4.22391e-07	-0.115374	-46.1054	-58.5494	10.3261	2.11799
0.344177	0.866	20	0	1	0.333333	-4.2569e-07	-0.115554	-46.0207	-58.4484	10.3087	2.11903
0.34435	0.867	20	0	1	0.333333	-4.28451e-07	-0.115736	-45.9361	-58.3472	10.291	2.1201
0.344525	0.868	20	0	1	0.333333	-4.14877e-07	-0.115921	-45.8516	-58.2459	10.2731	2.12118
0.344696	0.869	20	0	1	0.333333	-4.31914e-07	-0.116101	-45.7673	-58.1453	10.2558	2.12223
0.344867	0.87	20	0	1	0.333333	-4.35545e-07	-0.116282	-45.6831	-58.0453	10.239	2.12328
0.345038	0.871	20	0	1	0.333333	-4.39518e-07	-0.116463	-45.5989	-57.945	10.2217	2.12434
0.345213	0.872	20	0	1	0.333333	1.5154e-09	-0.116647	-45.515	-57.8445	10.2041	2.12541
0.345385	0.873	20	0	1	0.333333	-4.46095e-07	-0.116829	-45.4311	-57.745	10.1875	2.12647
0.345555	0.874	20	0	1	0.333333	1.17329e-07	-0.117008	-45.3474	-57.6454	10.1705	2.12752
0.345733	0.875	20	0	1	0.333333	-4.5054e-07	-0.117196	-45.2637	-57.5451	10.1528	2.12861
0.345905	0.876	20	0	1	0.333333	-4.55675e-07	-0.117378	-45.1802	-57.4458	10.1359	2.12967
0.346082	0.877	20	0	1	0.333333	-4.15906e-07	-0.117565	-45.0969	-57.3463	10.1187	2.13076
0.346252	0.878	20	0	1	0.333333	-4.61976e-07	-0.117744	-45.0136	-57.2471	10.1017	2.13181
0.346426	0.879	20	0	1	0.333333	-4.638e-07	-0.117928	-44.9304	-57.1478	10.0845	2.13288
0.346603	0.88	20	0	1	0.333333	-4.68493e-07	-0.118114	-44.8474	-57.0486	10.0672	2.13397
0.346778	0.881	20	0	1	0.333333	-4.7053e-07	-0.118299	-44.7645	-56.9497	10.0501	2.13505
0.346952	0.882	20	0	1	0.333333	-4.75084e-07	-0.118483	-44.6817	-56.8512	10.0333	2.13612
0.34713	0.883	20	0	1	0.333333	-4.79858e-07	-0.11867	-44.5991	-56.7521	10.0159	2.13721
0.347305	0.884	20	0	1	0.333333	-4.81624e-07	-0.118855	-44.5165	-56.6539	9.99912	2.13829
0.347477	0.885	20	0	1	0.333333	-4.87385e-07	-0.119036	-44.4341	-56.5556	9.98219	2.13935
0.347652	0.886	20	0	1	0.333333	-4.76979e-07	-0.119221	-44.3518	-56.4577	9.96555	2.14043
0.34783	0.887	20	0	1	0.333333	-4.95388e-07	-0.119409	-44.2696	-56.3595	9.94838	2.14152
0.348007	0.888	20	0	1	0.333333	-4.98539e-07	-0.119595	-44.1875	-56.2615	9.93146	2.14261
0.348184	0.889	20	0	1	0.333333	-4.91762e-07	-0.119782	-44.1055	-56.1638	9.91459	2.1437
0.348356	0.89	20	0	1	0.333333	-5.07875e-07	-0.119964	-44.0236	-56.0665	9.89811	2.14476
0.34854	0.891	20	0	1	0.333333	-5.05901e-07	-0.120158	-43.9419	-55.9687	9.88088	2.14589
0.348711	0.892	20	0	1	0.333333	-5.16228e-07	-0.120338	-43.8603	-55.8717	9.86443	2.14695
0.348892	0.893	20	0	1	0.333333	1.35676e-07	-0.120528	-43.7788	-55.7741	9.84729	2.14806
0.349069	0.894	20	0	1	0.333333	6.21178e-07	-0.120715	-43.6974	-55.6768	9.83025	2.14915
0.349245	0.895	20	0	1	0.333333	-5.98699e-07	-0.120901	-43.6161	-55.5799	9.81356	2.15024
0.349425	0.896	20	0	1	0.333333	-5.98708e-07	-0.121091	-43.5349	-55.4832	9.79699	2.15135
0.349597	0.897	20	0	1	0.333333	6.00076e-07	-0.121273	-43.4538	-55.3882	9.782	2.1524
0.349781	0.898	20	0	1	0.333333	6.0104e-07	-0.121466	-43.3729	-55.2897	9.76328	2.15354
0.349959	0.899	20	0	1	0.333333	7.4977e-07	-0.121654	-43.2921	-55.1935	9.74677	2.15463
0.350139	0.9	20	0	1	0.333333	6.06199e-07	-0.121844	-43.2113	-55.0974	9.73028	2.15574
0.35032	0.901	20	0	1	0.333333	-5.99656e-07	-0.122034	-43.1307	-55.0012	9.71355	2.15685
0.350496	0.902	20	0	1	0.333333	7.86869e-07	-0.12222	-43.0502	-54.9055	9.69736	2.15794
0.350675	0.903	20	0	1	0.333333	-5.99149e-07	-0.122409	-42.9699	-54.8098	9.68093	2.15904
0.350857	0.904	20	0	1	0.333333	-5.98816e-07	-0.1226	-42.8896	-54.7139	9.66415	2.16016
0.351038	0.905	20	0	1	0.333333	-5.98886e-07	-0.122791	-42.8094	-54.618	9.64735	2.16127
0.351215	0.906	20	0	1	0.333333	6.35632e-07	-0.122978	-42.7294	-54.5226	9.63088	2.16237
0.351399	0.907	20	0	1	0.333333	6.00376e-07	-0.123172	-42.6494	-54.4271	9.6142	2.1635
0.35158	0.908	20	0	1	0.333333	-6.0269e-07	-0.123363	-42.5696	-54.332	9.59777	2.16461
0.351758	0.909	20	0	1	0.333333	-6.08272e-07	-0.12355	-42.4898	-54.2376	9.58204	2.16571
0.35194	0.91	20	0	1	0.333333	6.1975e-07	-0.123742	-42.4102	-54.1426	9.56551	2.16683
0.352123	0.911	20	0	1	0.333333	6.44087e-07	-0.123934	-42.3307	-54.0474	9.54876	2.16795
0.352304	0.912	20	0	1	0.333333	-6.29141e-07	-0.124125	-42.2513	-53.9527	9.53232	2.16907
0.352483	0.913	20	0	1	0.333333	6.36546e-07	-0.124314	-42.172	-53.8583	9.5161	2.17017
0.352668	0.914	20	0	1	0.333333	6.439e-07	-0.124509	-42.0928	-53.7638	9.49966	2.17131
0.352848	0.915	20	0	1	0.333333	-6.50813e-07	-0.124699	-42.0138	-53.6697	9.48349	2.17242
0.353036	0.916	20	0	1	0.333333	-6.59263e-07	-0.124896	-41.9348	-53.5752	9.46679	2.17358
0.353215	0.917	20	0	1	0.333333	6.69505e-07	-0.125085	-41.8559	-53.4814	9.45082	2.17468
0.353399	0.918	20	0	1	0.333333	6.76433e-07	-0.125279	-41.7772	-53.3875	9.43455	2.17581
0.353583	0.919	20	0	1	0.333333	6.83806e-07	-0.125473	-41.6985	-53.2939	9.41845	2.17694
0.353767	0.92	20	0	1	0.333333	6.91534e-07	-0.125666	-41.62	-53.2	9.40192	2.17808
0.353951	0.921	20	0	1	0.333333	7.00781e-07	-0.12586	-41.5415	-53.1065	9.38575	2.17921
0.354133	0.922	20	0	1	0.333333	-7.13892e-07	-0.126052	-41.4632	-53.0133	9.36982	2.18033
0.354319	0.923	20	0	1	0.333333	-7.19127e-07	-0.126248	-41.385	-52.92	9.35354	2.18148
0.3545	0.924	20	0	1	0.333333	-7.31688e-07	-0.126439	-41.3068	-52.8269	9.33751	2.18259
0.354688	0.925	20	0	1	0.333333	-7.4502e-07	-0.126637	-41.2288	-52.7337	9.32118	2.18375
0.354872	0.926	20	0	1	0.333333	-7.49784e-07	-0.12683	-41.1509	-52.6412	9.30542	2.18488
0.355054	0.927	20	0	1	0.333333	7.62235e-07	-0.127022	-41.0731	-52.5486	9.28953	2.186
0.355242	0.928	20	0	1	0.333333	-7.71136e-07	-0.12722	-40.9954	-52.4556	9.27311	2.18716
0.355428	0.929	20	0	1	0.333333	-7.82152e-07	-0.127415	-40.9177	-52.3629	9.25682	2.1883
0.355618	0.93	20	0	1	0.333333	7.97539e-07	-0.127616	-40.8402	-52.27	9.2403	2.18947
0.355806	0.931	20	0	1	0.333333	-8.07716e-07	-0.127813	-40.7628	-52.1773	9.22387	2.19063
0.355992	0.932	20	0	1	0.333333	8.19208e-07	-0.128009	-40.6855	-52.0853	9.20801	2.19178
0.356174	0.933	20	0	1	0.333333	8.33218e-07	-0.1282	-40.6083	-51.9938	9.19252	2.19289
0.356359	0.934	20	0	1	0.333333	8.45661e-07	-0.128396	-40.5312	-51.9021	9.17681	2.19404
0.356547	0.935	20	0	1	0.333333	8.59274e-07	-0.128594	-40.4542	-51.8104	9.16096	2.19519
0.356731	0.936	20	0	1	0.333333	8.73385e-07	-0.128789	-40.3773	-51.7203	9.14659	2.19633
0.356927	0.937	20	0	1	0.333333	-8.89117e-07	-0.128994	-40.3006	-51.627	9.12895	2.19753
0.357118	0.938	20	0	1	0.333333	-9.04094e-07	-0.129195	-40.2239	-51.5351	9.11255	2.19871
0.357298	0.939	20	0	1	0.333333	9.21454e-07	-0.129384	-40.1473	-51.4445	9.09738	2.19981
0.357491	0.94	20	0	1	0.333333	9.47665e-07	-0.129587	-40.0708	-51.353	9.08123	2.201
0.357681	0.941	20	0	1	0.333333	9.55689e-07	-0.129787	-39.9944	-51.2617	9.06514	2.20217
0.357871	0.942	20	0	1	0.333333	-9.77974e-07	-0.129988	-39.9181	-51.171	9.0496	2.20334
0.358055	0.943	20	0	1	0.333333	9.92626e-07	-0.130181	-39.8419	-51.0808	9.03441	2.20448
0.358248	0.944	20	0	1	0.333333	-1.01196e-06	-0.130385	-39.7658	-50.9902	9.01878	2.20567
0.358435	0.945	20	0	1	0.333333	-1.03258e-06	-0.130582	-39.6898	-50.8998	9.00319	2.20682
0.358628	0.946	20	0	1	0.333333	-1.05454e-06	-0.130785	-39.6139	-50.8093	8.98739	2.208
0.358811	0.947	20	0	1	0.333333	-1.07699e-06	-0.130979	-39.5381	-50.7203	8.97306	2.20913
0.359007	0.948	20	0	1	0.333333	1.10198e-06	-0.131184	-39.4624	-50.6292	8.95651	2.21034
0.359195	0.949	20	0	1	0.333333	1.12847e-06	-0.131382	-39.3868	-50.5388	8.94058	2.2115
0.359391	0.95	20	0	1	0.333333	-1.15186e-06	-0.131587	-39.3112	-50.4485	8.9245	2.2127
0.359581	0.951	20	0	1	0.333333	1.17989e-06	-0.131788	-39.2358	-50.3585	8.90875	2.21388
0.359774	0.952	20	0	1	0.333333	-1.20882e-06	-0.13199	-39.1605	-50.2689	8.89331	2.21506
0.359966	0.953	20	0	1	0.333333	-1.23985e-06	-0.132193	-39.0853	-50.1794	8.87786	2.21624
0.360155	0.954	20	0	1	0.333333	-1.27273e-06	-0.132392	-39.0102	-50.0902	8.86258	2.21741
0.360348	0.955	20	0	1	0.333333	1.59626e-06	-0.132596	-38.9351	-50.0011	8.84739	2.21859
0.360544	0.956	20	0	1	0.333333	1.34116e-06	-0.132801	-38.8602	-49.9114	8.83141	2.2198
0.360733	0.957	20	0	1	0.333333	1.3795e-06	-0.133001	-38.7854	-49.8225	8.81614	2.22097
0.360926	0.958	20	0	1	0.333333	-1.4205e-06	-0.133204	-38.7106	-49.7334	8.80063	2.22216
0.361122	0.959	20	0	1	0.333333	-1.46319e-06	-0.133409	-38.636	-49.6444	8.78506	2.22336
0.361318	0.96	20	0	1	0.333333	-1.50934e-06	-0.133616	-38.5614	-49.5554	8.76948	2.22456
0.361512	0.961	20	0	1	0.333333	1.5591e-06	-0.13382	-38.4869	-49.4666	8.75392	2.22576
0.361705	0.962	20	0	1	0.333333	-1.61205e-06	-0.134023	-38.4126	-49.3782	8.73864	2.22695
0.361901	0.963	20	0	1	0.333333	-1.6678e-06	-0.134229	-38.3383	-49.2895	8.723	2.22816
0.362094	0.964	20	0	1	0.333333	3.43475e-06	-0.134432	-38.2641	-49.2018	8.70833	2.22934
0.36229	0.965	20	0	1	0.333333	-1.79828e-06	-0.134637	-38.19	-49.1128	8.69221	2.23055
0.362481	0.966	20	0	1	0.333333	1.86548e-06	-0.13484	-38.116	-49.0255	8.67769	2.23173
0.36268	0.967	20	0	1	0.333333	-1.9428e-06	-0.135049	-38.0421	-48.9371	8.662	2.23295
0.36288	0.968	20	0	1	0.333333	-2.02705e-06	-0.135259	-37.9683	-48.8488	8.64632	2.23418
0.363071	0.969	20	0	1	0.333333	-2.11937e-06	-0.135461	-37.8946	-48.7615	8.63151	2.23536
0.363268	0.97	20	0	1	0.333333	2.22075e-06	-0.135668	-37.821	-48.6738	8.61628	2.23658
0.363467	0.971	20	0	1	0.333333	-2.33236e-06	-0.135877	-37.7474	-48.5861	8.60091	2.2378
0.363665	0.972	20	0	1	0.333333	2.45654e-06	-0.136085	-37.674	-48.4986	8.58559	2.23902
0.363861	0.973	20	0	1	0.333333	-2.59499e-06	-0.136291	-37.6006	-48.4111	8.57026	2.24022
0.364059	0.974	20	0	1	0.333333	2.7506e-06	-0.136499	-37.5274	-48.3239	8.55511	2.24144
0.364256	0.975	20	0	1	0.333333	2.92672e-06	-0.136707	-37.4542	-48.2367	8.53984	2.24266
0.364456	0.976	20	0	1	0.333333	-3.12973e-06	-0.136917	-37.3811	-48.1504	8.52541	2.24389
0.364657	0.977	20	0	1	0.333333	3.35892e-06	-0.137129	-37.3081	-48.0628	8.50954	2.24513
0.36485	0.978	20	0	1	0.333333	-3.62768e-06	-0.137332	-37.2352	-47.9766	8.49502	2.24631
0.365049	0.979	20	0	1	0.333333	-3.94464e-06	-0.137541	-37.1624	-47.8898	8.47989	2.24754
0.365253	0.98	20	0	1	0.333333	-5.9842e-07	-0.137755	-37.0897	-47.8028	8.46436	2.24879
0.365453	0.981	20	0	1	0.333333	-4.78486e-06	-0.137966	-37.0171	-47.7162	8.44909	2.25003
0.36565	0.982	20	0	1	0.333333	-2.29798e-07	-0.138173	-36.9445	-47.6302	8.4345	2.25124
0.365852	0.983	20	0	1	0.333333	-6.0899e-06	-0.138386	-36.872	-47.5439	8.41933	2.25248
0.366052	0.984	20	0	1	0.333333	-7.05928e-06	-0.138597	-36.7997	-47.4589	8.40554	2.25371
0.366255	0.985	20	0	1	0.333333	-4.44139e-07	-0.13881	-36.7274	-47.3718	8.38948	2.25496
0.366455	0.986	20	0	1	0.333333	-5.99824e-07	-0.139019	-36.6552	-47.2858	8.37438	2.25619
0.36666	0.987	20	0	1	0.333333	6.14277e-07	-0.139235	-36.5831	-47.1998	8.35923	2.25746
0.366859	0.988	20	0	1	0.333333	-5.14115e-08	-0.139444	-36.5111	-47.1145	8.34475	2.25868
0.367058	0.989	20	0	1	0.333333	-4.19029e-07	-0.139654	-36.4391	-47.029	8.32992	2.25991
0.36726	0.99	20	0	1	0.333333	3.62258e-06	-0.139866	-36.3673	-46.9437	8.31526	2.26115
0.367469	0.991	20	0	1	0.333333	-8.21052e-07	-0.140086	-36.2955	-46.8578	8.29987	2.26243
0.367669	0.992	20	0	1	0.333333	-5.99999e-07	-0.140297	-36.2239	-46.7725	8.28501	2.26367
0.367872	0.993	20	0	1	0.333333	-5.99818e-07	-0.14051	-36.1523	-46.6874	8.27019	2.26492
0.368075	0.994	20	0	1	0.333333	-5.33749e-07	-0.140723	-36.0808	-46.6023	8.25538	2.26617
0.368275	0.995	20	0	1	0.333333	-2.52153e-08	-0.140935	-36.0093	-46.5193	8.24259	2.2674
0.368483	0.996	20	0	1	0.333333	-7.47215e-06	-0.141153	-35.938	-46.4329	8.2262	2.26868
0.368687	0.997	20	0	1	0.333333	6.35915e-06	-0.141367	-35.8668	-46.3477	8.21096	2.26993
0.368894	0.998	20	0	1	0.333333	-5.53197e-06	-0.141585	-35.7956	-46.2631	8.19626	2.27121
0.369096	0.999	20	0	1	0.333333	4.89418e-06	-0.141797	-35.7245	-46.1784	8.18142	2.27246
0.369307	1	20	0	1	0.333333	4.38619e-06	-0.142019	-35.6535	-46.0936	8.16632	2.27375
0.36951	1.001	20	0	1	0.333333	3.97301e-06	-0.142232	-35.5826	-46.0095	8.15184	2.275
0.369715	1.002	20	0	1	0.333333	-3.6299e-06	-0.142448	-35.5118	-45.9253	8.13722	2.27627
0.369923	1.003	20	0	1	0.333333	3.34032e-06	-0.142667	-35.441	-45.8411	8.12247	2.27755
0.370129	1.004	20	0	1	0.333333	-3.09311e-06	-0.142883	-35.3704	-45.7572	8.10795	2.27881
0.370336	1.005	20	0	1	0.333333	-2.87922e-06	-0.143101	-35.2998	-45.6733	8.09343	2.28009
0.370541	1.006	20	0	1	0.333333	2.69262e-06	-0.143316	-35.2293	-45.5896	8.0789	2.28135
0.37075	1.007	20	0	1	0.333333	2.52805e-06	-0.143537	-35.1589	-45.5054	8.06388	2.28264
0.370956	1.008	20	0	1	0.333333	-2.38219e-06	-0.143753	-35.0886	-45.4221	8.04961	2.2839
0.371169	1.009	20	0	1	0.333333	-2.27253e-06	-0.143977	-35.0183	-45.338	8.03444	2.28522
0.371376	1.01	20	0	1	0.333333	-2.13449e-06	-0.144194	-34.9482	-45.2549	8.02021	2.28649
0.371577	1.011	20	0	1	0.333333	-2.03232e-06	-0.144405	-34.8781	-45.1718	8.00603	2.28773
0.371795	1.012	20	0	1	0.333333	1.93235e-06	-0.144635	-34.8081	-45.0881	7.9909	2.28907
0.372001	1.013	20	0	1	0.333333	-1.84527e-06	-0.144851	-34.7382	-45.0051	7.97656	2.29034
0.372222	1.014	20	0	1	0.333333	1.76458e-06	-0.145084	-34.6683	-44.9216	7.96159	2.2917
0.372427	1.015	20	0	1	0.333333	-1.69051e-06	-0.1453	-34.5986	-44.839	7.94748	2.29296
0.372629	1.016	20	0	1	0.333333	1.62244e-06	-0.145512	-34.5289	-44.7566	7.93354	2.29421
0.372843	1.017	20	0	1	0.333333	1.5595e-06	-0.145738	-34.4593	-44.6738	7.91904	2.29553
0.373055	1.018	20	0	1	0.333333	1.50158e-06	-0.145961	-34.3898	-44.5911	7.9045	2.29683
0.373272	1.019	20	0	1	0.333333	-1.46284e-06	-0.146188	-34.3203	-44.5083	7.88983	2.29816
0.373477	1.02	20	0	1	0.333333	-1.40859e-06	-0.146404	-34.251	-44.4262	7.87583	2.29943
0.373691	1.021	20	0	1	0.333333	-1.34819e-06	-0.14663	-34.1817	-44.344	7.86154	2.30075
0.373901	1.022	20	0	1	0.333333	-1.30391e-06	-0.14685	-34.1125	-44.2617	7.84717	2.30204
0.374116	1.023	20	0	1	0.333333	1.26212e-06	-0.147076	-34.0434	-44.1793	7.83255	2.30336
0.374327	1.024	20	0	1	0.333333	-1.22271e-06	-0.147298	-33.9743	-44.0975	7.81855	2.30466
0.374543	1.025	20	0	1	0.333333	1.18662e-06	-0.147525	-33.9054	-44.0153	7.8039	2.30599
0.374758	1.026	20	0	1	0.333333	-1.15079e-06	-0.14775	-33.8365	-43.933	7.78925	2.30731
0.374972	1.027	20	0	1	0.333333	1.11782e-06	-0.147976	-33.7677	-43.8511	7.77484	2.30863
0.375186	1.028	20	0	1	0.333333	-1.08647e-06	-0.1482	-33.6989	-43.7696	7.76075	2.30995
0.375399	1.029	20	0	1	0.333333	-1.05675e-06	-0.148425	-33.6303	-43.688	7.74645	2.31126
0.375617	1.03	20	0	1	0.333333	-1.0287e-06	-0.148653	-33.5617	-43.6063	7.732	2.3126
0.375833	1.031	20	0	1	0.333333	-1.00211e-06	-0.148881	-33.4932	-43.5249	7.71771	2.31393
0.376052	1.032	20	0	1	0.333333	9.76413e-07	-0.14911	-33.4248	-43.4433	7.70319	2.31528
0.376274	1.033	20	0	1	0.333333	9.60263e-07	-0.149345	-33.3564	-43.3619	7.68883	2.31665
0.376483	1.034	20	0	1	0.333333	-9.3339e-07	-0.149564	-33.2882	-43.2809	7.6748	2.31794
0.376698	1.035	20	0	1	0.333333	1.08495e-06	-0.149789	-33.22	-43.2	7.66072	2.31926
0.376916	1.036	20	0	1	0.333333	-1.29645e-06	-0.150019	-33.1519	-43.1191	7.64667	2.3206
0.377131	1.037	20	0	1	0.333333	-8.65124e-07	-0.150245	-33.0838	-43.0384	7.63263	2.32193
0.377351	1.038	20	0	1	0.333333	8.45806e-07	-0.150476	-33.0159	-42.9575	7.61836	2.32328
0.37757	1.039	20	0	1	0.333333	8.27076e-07	-0.150706	-32.948	-42.877	7.60439	2.32462
0.377787	1.04	20	0	1	0.333333	-8.09275e-07	-0.150935	-32.8802	-42.7966	7.5905	2.32596
0.378007	1.041	20	0	1	0.333333	1.05717e-06	-0.151166	-32.8124	-42.7161	7.57632	2.32732
0.37823	1.042	20	0	1	0.333333	1.32726e-06	-0.151401	-32.7448	-42.6356	7.56212	2.32869
0.378448	1.043	20	0	1	0.333333	-7.5978e-07	-0.15163	-32.6772	-42.5553	7.54806	2.33003
0.378665	1.044	20	0	1	0.333333	-7.46978e-07	-0.151859	-32.6097	-42.4753	7.53431	2.33137
0.378876	1.045	20	0	1	0.333333	-7.31017e-07	-0.152081	-32.5422	-42.3966	7.52177	2.33267
0.379109	1.046	20	0	1	0.333333	-7.17556e-07	-0.152325	-32.4748	-42.315	7.50608	2.3341
0.379331	1.047	20	0	1	0.333333	-9.59726e-07	-0.152559	-32.4075	-42.2351	7.49208	2.33547
0.379552	1.048	20	0	1	0.333333	6.89298e-07	-0.152791	-32.3403	-42.1553	7.4781	2.33683
0.379772	1.049	20	0	1	0.333333	8.29104e-07	-0.153022	-32.2732	-42.0757	7.46437	2.33818
0.379993	1.05	20	0	1	0.333333	1.14685e-06	-0.153255	-32.2061	-41.9962	7.45055	2.33955
0.380216	1.051	20	0	1	0.333333	-6.51634e-07	-0.15349	-32.1391	-41.9167	7.43663	2.34092
0.380439	1.052	20	0	1	0.333333	-6.40838e-07	-0.153724	-32.0722	-41.8371	7.42264	2.34229
0.380665	1.053	20	0	1	0.333333	9.61045e-07	-0.153962	-32.0053	-41.7576	7.4086	2.34368
0.380889	1.054	20	0	1	0.333333	1.52383e-06	-0.154197	-31.9385	-41.6783	7.39474	2.34506
0.381112	1.055	20	0	1	0.333333	6.07392e-07	-0.154432	-31.8718	-41.5991	7.38081	2.34644
0.381332	1.056	20	0	1	0.333333	6.00111e-07	-0.154662	-31.8052	-41.5201	7.3671	2.34779
0.381563	1.057	20	0	1	0.333333	7.18938e-07	-0.154906	-31.7386	-41.441	7.35316	2.34921
0.381787	1.058	20	0	1	0.333333	-1.3678e-06	-0.155141	-31.6721	-41.362	7.3393	2.35059
0.382012	1.059	20	0	1	0.333333	-5.79969e-07	-0.155378	-31.6057	-41.2831	7.32546	2.35198
0.382236	1.06	20	0	1	0.333333	-5.99835e-07	-0.155613	-31.5393	-41.2045	7.31178	2.35335
0.38247	1.061	20	0	1	0.333333	6.10913e-07	-0.155859	-31.4731	-41.1256	7.29773	2.3548
0.38269	1.062	20	0	1	0.333333	-5.99942e-07	-0.156091	-31.4069	-41.0472	7.28416	2.35615
0.382923	1.063	20	0	1	0.333333	-7.93313e-07	-0.156336	-31.3407	-40.9685	7.27019	2.35758
0.383144	1.064	20	0	1	0.333333	-1.28747e-06	-0.156568	-31.2746	-40.8905	7.25688	2.35895
0.383371	1.065	20	0	1	0.333333	6.00503e-07	-0.156807	-31.2086	-40.8121	7.24312	2.36034
0.383602	1.066	20	0	1	0.333333	-8.75108e-07	-0.157051	-31.1427	-40.7339	7.22943	2.36177
0.383831	1.067	20	0	1	0.333333	-1.03019e-06	-0.157292	-31.0768	-40.6558	7.21577	2.36318
0.384055	1.068	20	0	1	0.333333	-5.70897e-07	-0.157526	-31.0111	-40.5778	7.20218	2.36455
0.38429	1.069	20	0	1	0.333333	6.00213e-07	-0.157774	-30.9453	-40.4998	7.18851	2.366
0.384521	1.07	20	0	1	0.333333	6.00287e-07	-0.158017	-30.8797	-40.4219	7.17485	2.36742
0.384749	1.071	20	0	1	0.333333	-7.43255e-07	-0.158257	-30.8141	-40.3443	7.16134	2.36883
0.384978	1.072	20	0	1	0.333333	-4.99029e-07	-0.158497	-30.7486	-40.2661	7.14734	2.37024
0.385212	1.073	20	0	1	0.333333	-3.8745e-06	-0.158743	-30.6831	-40.1884	7.13358	2.37168
0.385444	1.074	20	0	1	0.333333	-4.56278e-07	-0.158987	-30.6177	-40.1105	7.11969	2.3731
0.385673	1.075	20	0	1	0.333333	-4.49804e-07	-0.159228	-30.5524	-40.0339	7.10692	2.37451
0.385908	1.076	20	0	1	0.333333	-4.45679e-07	-0.159476	-30.4872	-39.9564	7.09329	2.37597
0.386142	1.077	20	0	1	0.333333	-5.92608e-07	-0.159721	-30.422	-39.879	7.07958	2.3774
0.386382	1.078	20	0	1	0.333333	6.01724e-07	-0.159974	-30.3569	-39.8016	7.06586	2.37888
0.386614	1.079	20	0	1	0.333333	4.30072e-07	-0.160218	-30.2919	-39.7238	7.05167	2.38031
0.386845	1.08	20	0	1	0.333333	-5.99841e-07	-0.160461	-30.2269	-39.6476	7.03898	2.38173
0.387073	1.081	20	0	1	0.333333	-7.34585e-07	-0.160701	-30.162	-39.5709	7.02575	2.38314
0.387308	1.082	20	0	1	0.333333	-1.00306e-06	-0.160948	-30.0971	-39.4939	7.0122	2.38458
0.38754	1.083	20	0	1	0.333333	-5.98115e-07	-0.161192	-30.0324	-39.4172	6.99885	2.38601
0.387782	1.084	20	0	1	0.333333	9.10798e-07	-0.161447	-29.9676	-39.3402	6.98502	2.3875
0.388017	1.085	20	0	1	0.333333	-4.81354e-07	-0.161695	-29.903	-39.2636	6.97164	2.38895
0.388255	1.086	20	0	1	0.333333	-5.97774e-07	-0.161945	-29.8384	-39.1868	6.95792	2.39042
0.388489	1.087	20	0	1	0.333333	9.16975e-07	-0.162191	-29.7739	-39.1105	6.94468	2.39186
0.388729	1.088	20	0	1	0.333333	3.85142e-07	-0.162442	-29.7095	-39.0335	6.9307	2.39333
0.388965	1.089	20	0	1	0.333333	-5.96547e-07	-0.162691	-29.6451	-38.9577	6.91786	2.39478
0.38921	1.09	20	0	1	0.333333	-3.73974e-07	-0.162949	-29.5808	-38.8813	6.90427	2.39629
0.389446	1.091	20	0	1	0.333333	6.00053e-07	-0.163197	-29.5165	-38.8053	6.891	2.39774
0.389683	1.092	20	0	1	0.333333	-7.80089e-07	-0.163446	-29.4523	-38.7292	6.87767	2.3992
0.389922	1.093	20	0	1	0.333333	-1.34352e-06	-0.163698	-29.3882	-38.6534	6.86452	2.40067
0.390158	1.094	20	0	1	0.333333	6.71974e-07	-0.163946	-29.3242	-38.5776	6.85129	2.40213
0.390403	1.095	20	0	1	0.333333	3.52791e-07	-0.164204	-29.2602	-38.5017	6.8379	2.40364
0.390643	1.096	20	0	1	0.333333	6.00203e-07	-0.164457	-29.1962	-38.426	6.82463	2.40511
0.390882	1.097	20	0	1	0.333333	-1.07687e-06	-0.164709	-29.1324	-38.3505	6.81155	2.40659
0.391128	1.098	20	0	1	0.333333	3.45141e-07	-0.164967	-29.0686	-38.2747	6.79802	2.4081
0.391369	1.099	20	0	1	0.333333	-5.45113e-07	-0.165221	-29.0048	-38.1992	6.78481	2.40958
0.39161	1.1	20	0	1	0.333333	-1.26569e-06	-0.165475	-28.9412	-38.1239	6.77164	2.41107
0.391855	1.101	20	0	1	0.333333	1.7469e-06	-0.165733	-28.8776	-38.0486	6.75848	2.41258
0.392092	1.102	20	0	1	0.333333	3.26908e-07	-0.165982	-28.814	-37.9734	6.74538	2.41404
0.392336	1.103	20	0	1	0.333333	6.00182e-07	-0.166239	-28.7505	-37.8983	6.73219	2.41554
0.392585	1.104	20	0	1	0.333333	1.10201e-06	-0.166501	-28.6871	-37.8228	6.71862	2.41707
0.392831	1.105	20	0	1	0.333333	-1.32379e-06	-0.166759	-28.6237	-37.7477	6.70533	2.41858
0.393072	1.106	20	0	1	0.333333	-5.9942e-07	-0.167013	-28.5604	-37.6728	6.69225	2.42007
0.393319	1.107	20	0	1	0.333333	3.1047e-07	-0.167273	-28.4972	-37.5978	6.679	2.42159
0.393565	1.108	20	0	1	0.333333	-5.95573e-07	-0.167532	-28.434	-37.5229	6.66577	2.42311
0.393815	1.109	20	0	1	0.333333	1.17083e-06	-0.167795	-28.3709	-37.4482	6.65264	2.42464
0.394062	1.11	20	0	1	0.333333	-4.30928e-07	-0.168056	-28.3079	-37.3733	6.63928	2.42617
0.394305	1.111	20	0	1	0.333333	-2.98166e-07	-0.168312	-28.2449	-37.299	6.62647	2.42766
0.39455	1.112	20	0	1	0.333333	-5.99626e-07	-0.168569	-28.182	-37.2246	6.6135	2.42917
0.394797	1.113	20	0	1	0.333333	8.3368e-07	-0.168829	-28.1191	-37.1504	6.60058	2.43069
0.395046	1.114	20	0	1	0.333333	-1.67691e-06	-0.169091	-28.0563	-37.076	6.58747	2.43222
0.395303	1.115	20	0	1	0.333333	-3.38945e-07	-0.169362	-27.9935	-37.0015	6.57411	2.43381
0.395547	1.116	20	0	1	0.333333	-2.8421e-07	-0.169618	-27.9309	-36.9275	6.56132	2.43531
0.395799	1.117	20	0	1	0.333333	-4.73086e-07	-0.169883	-27.8682	-36.8532	6.54814	2.43686
0.396049	1.118	20	0	1	0.333333	7.9138e-07	-0.170147	-27.8057	-36.7792	6.53518	2.4384
0.396296	1.119	20	0	1	0.333333	-1.59454e-06	-0.170407	-27.7432	-36.7054	6.52231	2.43992
0.39655	1.12	20	0	1	0.333333	-5.99895e-07	-0.170674	-27.6807	-36.6314	6.50922	2.44148
0.396804	1.121	20	0	1	0.333333	-9.38461e-07	-0.170941	-27.6183	-36.5574	6.49603	2.44305
0.397059	1.122	20	0	1	0.333333	-1.70007e-06	-0.17121	-27.556	-36.4836	6.48304	2.44462
0.397308	1.123	20	0	1	0.333333	-9.67345e-07	-0.171472	-27.4937	-36.41	6.47015	2.44615
0.397566	1.124	20	0	1	0.333333	-2.64484e-07	-0.171744	-27.4315	-36.3362	6.45691	2.44774
0.397815	1.125	20	0	1	0.333333	2.61328e-07	-0.172006	-27.3694	-36.263	6.44436	2.44927
0.398072	1.126	20	0	1	0.333333	-3.71878e-07	-0.172278	-27.3073	-36.1895	6.43135	2.45086
0.398319	1.127	20	0	1	0.333333	-7.96876e-07	-0.172537	-27.2452	-36.1163	6.41867	2.45237
0.398588	1.128	20	0	1	0.333333	6.74812e-07	-0.172821	-27.1833	-36.0426	6.40528	2.45403
0.398844	1.129	20	0	1	0.333333	-2.53847e-07	-0.17309	-27.1214	-35.9692	6.39226	2.45561
0.399092	1.13	20	0	1	0.333333	-2.5007e-07	-0.173352	-27.0595	-35.8966	6.37993	2.45714
0.399348	1.131	20	0	1	0.333333	6.00018e-07	-0.173621	-26.9977	-35.8235	6.36709	2.45871
0.399602	1.132	20	0	1	0.333333	2.52491e-07	-0.173891	-26.9359	-35.7521	6.35584	2.46027
0.399863	1.133	20	0	1	0.333333	-5.99975e-07	-0.174164	-26.8743	-35.6777	6.34156	2.46188
0.400123	1.134	20	0	1	0.333333	1.18099e-06	-0.174437	-26.8126	-35.6047	6.32862	2.46348
0.400383	1.135	20	0	1	0.333333	1.5462e-06	-0.174711	-26.7511	-35.532	6.31582	2.46508
0.400641	1.136	20	0	1	0.333333	2.47025e-07	-0.174983	-26.6895	-35.4594	6.30315	2.46667
0.400902	1.137	20	0	1	0.333333	-4.63267e-07	-0.175259	-26.6281	-35.3866	6.2902	2.46828
0.401162	1.138	20	0	1	0.333333	1.2065e-06	-0.175532	-26.5667	-35.314	6.27743	2.46988
0.401423	1.139	20	0	1	0.333333	2.31972e-07	-0.175807	-26.5053	-35.2416	6.26474	2.47148
0.401683	1.14	20	0	1	0.333333	2.30281e-07	-0.176081	-26.444	-35.1689	6.25175	2.47309
0.401946	1.141	20	0	1	0.333333	1.07238e-06	-0.176359	-26.3828	-35.0968	6.23932	2.47471
0.402204	1.142	20	0	1	0.333333	-1.58475e-06	-0.176631	-26.3216	-35.0246	6.22667	2.4763
0.402462	1.143	20	0	1	0.333333	2.23925e-07	-0.176907	-26.2605	-34.9554	6.217	2.47788
0.402731	1.144	20	0	1	0.333333	-7.87022e-07	-0.177186	-26.1994	-34.8807	6.20177	2.47954
0.402999	1.145	20	0	1	0.333333	2.22788e-07	-0.177468	-26.1384	-34.8081	6.18851	2.48119
0.403267	1.146	20	0	1	0.333333	-2.18855e-07	-0.177751	-26.0775	-34.7361	6.1758	2.48284
0.403529	1.147	20	0	1	0.333333	-4.23066e-07	-0.178027	-26.0166	-34.6642	6.16316	2.48445
0.403791	1.148	20	0	1	0.333333	9.90257e-07	-0.178303	-25.9557	-34.5924	6.15062	2.48607
0.40406	1.149	20	0	1	0.333333	-1.86422e-06	-0.178587	-25.8949	-34.5208	6.13819	2.48772
0.404325	1.15	20	0	1	0.333333	2.11791e-07	-0.178865	-25.8342	-34.4489	6.12531	2.48935
0.404589	1.151	20	0	1	0.333333	-2.10049e-07	-0.179144	-25.7735	-34.3771	6.11262	2.49098
0.404863	1.152	20	0	1	0.333333	-5.99876e-07	-0.179433	-25.7129	-34.3053	6.09979	2.49267
0.405128	1.153	20	0	1	0.333333	1.41569e-06	-0.179712	-25.6523	-34.2338	6.08721	2.4943
0.405395	1.154	20	0	1	0.333333	-2.05558e-09	-0.179994	-25.5918	-34.1626	6.0749	2.49594
0.405662	1.155	20	0	1	0.333333	1.25723e-12	-0.180275	-25.5313	-34.0913	6.06243	2.49758
0.405936	1.156	20	0	1	0.333333	-2.98114e-09	-0.180564	-25.4709	-34.0199	6.04974	2.49927
0.406211	1.157	20	0	1	0.333333	-2.00379e-07	-0.180853	-25.4105	-33.948	6.03654	2.50096
0.406481	1.158	20	0	1	0.333333	-6.03155e-10	-0.181139	-25.3502	-33.8773	6.02449	2.50263
0.406744	1.159	20	0	1	0.333333	1.86429e-07	-0.181416	-25.29	-33.8067	6.01244	2.50424
0.407024	1.16	20	0	1	0.333333	-1.92553e-07	-0.181711	-25.2298	-33.7352	5.99943	2.50597
0.407293	1.161	20	0	1	0.333333	-1.14612e-09	-0.181995	-25.1696	-33.6644	5.98712	2.50763
0.407562	1.162	20	0	1	0.333333	3.73101e-09	-0.182279	-25.1095	-33.5933	5.97446	2.50929
0.407842	1.163	20	0	1	0.333333	4.69397e-11	-0.182574	-25.0495	-33.5227	5.9622	2.51101
0.408109	1.164	20	0	1	0.333333	-7.60123e-08	-0.182855	-24.9895	-33.452	5.9499	2.51265
0.408386	1.165	20	0	1	0.333333	-1.88087e-07	-0.183148	-24.9295	-33.3813	5.93738	2.51435
0.408662	1.166	20	0	1	0.333333	1.52633e-07	-0.183439	-24.8696	-33.3106	5.92491	2.51605
0.408938	1.167	20	0	1	0.333333	1.06174e-09	-0.183731	-24.8098	-33.24	5.91247	2.51776
0.409214	1.168	20	0	1	0.333333	-7.26771e-09	-0.184022	-24.75	-33.1696	5.90014	2.51945
0.409492	1.169	20	0	1	0.333333	1.82211e-07	-0.184315	-24.6903	-33.0991	5.88767	2.52117
0.409775	1.17	20	0	1	0.333333	2.91455e-06	-0.184614	-24.6306	-33.0286	5.87514	2.52291
0.410046	1.171	20	0	1	0.333333	1.92012e-06	-0.184899	-24.571	-32.9588	5.86324	2.52457
0.410323	1.172	20	0	1	0.333333	4.46253e-11	-0.185192	-24.5114	-32.8886	5.8509	2.52628
0.410603	1.173	20	0	1	0.333333	-8.87501e-10	-0.185487	-24.4518	-32.8183	5.83843	2.528
0.410883	1.174	20	0	1	0.333333	-6.55546e-08	-0.185782	-24.3924	-32.7482	5.82607	2.52973
0.411167	1.175	20	0	1	0.333333	-1.75668e-07	-0.186082	-24.3329	-32.6779	5.81353	2.53148
0.411445	1.176	20	0	1	0.333333	1.34785e-06	-0.186376	-24.2735	-32.6079	5.80122	2.53319
0.411729	1.177	20	0	1	0.333333	2.392e-06	-0.186676	-24.2142	-32.5379	5.78871	2.53494
0.412016	1.178	20	0	1	0.333333	1.7229e-07	-0.186978	-24.1549	-32.4678	5.77617	2.5367
0.412294	1.179	20	0	1	0.333333	-5.48734e-07	-0.187272	-24.0957	-32.3983	5.76414	2.53842
0.41258	1.18	20	0	1	0.333333	1.55046e-06	-0.187573	-24.0365	-32.3284	5.75173	2.54018
0.412862	1.181	20	0	1	0.333333	1.70251e-06	-0.187872	-23.9774	-32.2589	5.7396	2.54191
0.413146	1.182	20	0	1	0.333333	-7.0082e-07	-0.188172	-23.9183	-32.1893	5.72738	2.54366
0.41343	1.183	20	0	1	0.333333	1.42611e-06	-0.188471	-23.8593	-32.1198	5.71516	2.54541
0.413715	1.184	20	0	1	0.333333	-7.55478e-07	-0.188772	-23.8003	-32.0503	5.70286	2.54717
0.414004	1.185	20	0	1	0.333333	-1.64098e-07	-0.189077	-23.7413	-31.9809	5.69066	2.54894
0.414283	1.186	20	0	1	0.333333	2.05824e-07	-0.189372	-23.6824	-31.9123	5.67919	2.55066
0.414573	1.187	20	0	1	0.333333	-1.4744e-05	-0.18968	-23.6236	-31.8434	5.66737	2.55245
0.414865	1.188	20	0	1	0.333333	-1.4202e-06	-0.189986	-23.5648	-31.7729	5.65386	2.55425
0.415153	1.189	20	0	1	0.333333	5.14705e-07	-0.19029	-23.506	-31.7037	5.64161	2.55602
0.415444	1.19	20	0	1	0.333333	-1.06954e-06	-0.190597	-23.4473	-31.6347	5.62953	2.55781
0.415737	1.191	20	0	1	0.333333	-1.59706e-06	-0.190907	-23.3887	-31.5655	5.61719	2.55961
0.416024	1.192	20	0	1	0.333333	1.56459e-07	-0.19121	-23.3301	-31.4966	5.60518	2.56138
0.416301	1.193	20	0	1	0.333333	1.80787e-07	-0.191502	-23.2715	-31.4277	5.59309	2.56309
0.416605	1.194	20	0	1	0.333333	-7.89925e-07	-0.191825	-23.213	-31.3591	5.5811	2.56496
0.416896	1.195	20	0	1	0.333333	1.31592e-06	-0.192132	-23.1546	-31.2904	5.56907	2.56675
0.417191	1.196	20	0	1	0.333333	-1.76455e-06	-0.192444	-23.0961	-31.2216	5.55686	2.56857
0.417487	1.197	20	0	1	0.333333	-5.24563e-07	-0.192756	-23.0378	-31.1529	5.54473	2.57039
0.41778	1.198	20	0	1	0.333333	1.5044e-07	-0.193066	-22.9794	-31.0843	5.53265	2.57219
0.418072	1.199	20	0	1	0.333333	-4.04292e-07	-0.193375	-22.9212	-31.0157	5.52058	2.57399
0.418372	1.2	20	0	1	0.333333	1.08346e-06	-0.193691	-22.8629	-30.9472	5.50844	2.57584
0.418667	1.201	20	0	1	0.333333	-1.49499e-07	-0.194003	-22.8048	-30.8788	5.4964	2.57765
0.418965	1.202	20	0	1	0.333333	-5.99827e-07	-0.194318	-22.7466	-30.8105	5.48441	2.57949
0.419259	1.203	20	0	1	0.333333	1.80644e-06	-0.194628	-22.6885	-30.7422	5.47241	2.5813
0.419562	1.204	20	0	1	0.333333	-8.01818e-07	-0.194949	-22.6305	-30.6738	5.46021	2.58316
0.419864	1.205	20	0	1	0.333333	-1.44183e-07	-0.195268	-22.5725	-30.6057	5.44818	2.58502
0.420161	1.206	20	0	1	0.333333	-5.99568e-07	-0.195583	-22.5145	-30.5376	5.4362	2.58685
0.420459	1.207	20	0	1	0.333333	-2.62635e-11	-0.195898	-22.4566	-30.4695	5.4242	2.58869
0.420759	1.208	20	0	1	0.333333	-4.62601e-10	-0.196215	-22.3987	-30.4014	5.41215	2.59054
0.42106	1.209	20	0	1	0.333333	-1.40212e-07	-0.196532	-22.3409	-30.3335	5.40019	2.59238
0.421363	1.21	20	0	1	0.333333	-1.0249e-06	-0.196853	-22.2831	-30.2656	5.38818	2.59425
0.421669	1.211	20	0	1	0.333333	1.72498e-06	-0.197177	-22.2254	-30.1978	5.37633	2.59613
0.421967	1.212	20	0	1	0.333333	-8.8524e-07	-0.197492	-22.1677	-30.13	5.3643	2.59797
0.422281	1.213	20	0	1	0.333333	-1.36807e-07	-0.197824	-22.11	-30.0621	5.35211	2.5999
0.422582	1.214	20	0	1	0.333333	-1.82226e-07	-0.198142	-22.0524	-29.9944	5.34021	2.60176
0.422884	1.215	20	0	1	0.333333	-7.39312e-07	-0.198461	-21.9949	-29.9267	5.32823	2.60362
0.423192	1.216	20	0	1	0.333333	-1.55775e-06	-0.198787	-21.9374	-29.8591	5.31623	2.60551
0.423503	1.217	20	0	1	0.333333	-3.75006e-07	-0.199117	-21.8799	-29.7918	5.3045	2.60743
0.423806	1.218	20	0	1	0.333333	1.06848e-06	-0.199437	-21.8224	-29.7243	5.29251	2.60929
0.424114	1.219	20	0	1	0.333333	-4.42553e-07	-0.199762	-21.7651	-29.6568	5.28057	2.61119
0.424422	1.22	20	0	1	0.333333	-1.31087e-07	-0.200088	-21.7077	-29.5895	5.26873	2.61309
0.424735	1.221	20	0	1	0.333333	2.31628e-07	-0.20042	-21.6504	-29.5221	5.25667	2.61501
0.425043	1.222	20	0	1	0.333333	-5.40358e-07	-0.200745	-21.5931	-29.4549	5.24482	2.61691
0.42535	1.223	20	0	1	0.333333	1.293e-07	-0.201071	-21.5359	-29.3883	5.23355	2.6188
0.425664	1.224	20	0	1	0.333333	3.92548e-07	-0.201403	-21.4788	-29.3208	5.22126	2.62074
0.42598	1.225	20	0	1	0.333333	2.70744e-07	-0.201737	-21.4216	-29.2536	5.20935	2.62268
0.426289	1.226	20	0	1	0.333333	-5.99439e-07	-0.202065	-21.3645	-29.1867	5.19759	2.62458
0.426602	1.227	20	0	1	0.333333	-2.98567e-07	-0.202396	-21.3075	-29.1198	5.18581	2.62651
0.426921	1.228	20	0	1	0.333333	-1.31527e-07	-0.202733	-21.2505	-29.0527	5.17376	2.62847
0.427236	1.229	20	0	1	0.333333	6.42801e-07	-0.203067	-21.1935	-28.986	5.1621	2.63041
0.427552	1.23	20	0	1	0.333333	-1.60608e-06	-0.203402	-21.1366	-28.9192	5.15028	2.63236
0.42787	1.231	20	0	1	0.333333	1.34255e-07	-0.203738	-21.0797	-28.8525	5.13848	2.63432
0.428186	1.232	20	0	1	0.333333	8.62916e-07	-0.204073	-21.0228	-28.7858	5.12671	2.63626
0.428511	1.233	20	0	1	0.333333	-1.24755e-07	-0.204417	-20.966	-28.7191	5.11479	2.63826
0.428821	1.234	20	0	1	0.333333	-5.16714e-07	-0.204746	-20.9093	-28.6526	5.10317	2.64017
0.429144	1.235	20	0	1	0.333333	3.51573e-07	-0.205088	-20.8525	-28.586	5.0913	2.64216
0.42946	1.236	20	0	1	0.333333	-1.92031e-07	-0.205423	-20.7958	-28.5201	5.08016	2.6441
0.429785	1.237	20	0	1	0.333333	-1.02249e-06	-0.205767	-20.7392	-28.4532	5.06793	2.64611
0.430106	1.238	20	0	1	0.333333	1.17843e-07	-0.206106	-20.6826	-28.3869	5.05627	2.64808
0.430433	1.239	20	0	1	0.333333	8.23677e-07	-0.206453	-20.626	-28.3205	5.0444	2.65009
0.430753	1.24	20	0	1	0.333333	-2.54033e-07	-0.206793	-20.5695	-28.2544	5.03279	2.65207
0.431082	1.241	20	0	1	0.333333	-7.75657e-07	-0.20714	-20.513	-28.188	5.02094	2.65409
0.431404	1.242	20	0	1	0.333333	-2.00871e-07	-0.207482	-20.4566	-28.1219	5.00928	2.65608
0.431726	1.243	20	0	1	0.333333	7.90932e-07	-0.207823	-20.4002	-28.0561	4.99788	2.65805
0.432056	1.244	20	0	1	0.333333	-1.76947e-06	-0.208173	-20.3438	-27.99	4.9861	2.66009
0.432381	1.245	20	0	1	0.333333	-1.91721e-07	-0.208517	-20.2874	-27.9241	4.97461	2.66209
0.43271	1.246	20	0	1	0.333333	-7.64404e-07	-0.208866	-20.2312	-27.8582	4.96294	2.66411
0.433036	1.247	20	0	1	0.333333	2.06751e-06	-0.209212	-20.1749	-27.7923	4.9513	2.66612
0.43337	1.248	20	0	1	0.333333	7.90877e-07	-0.209566	-20.1187	-27.7264	4.93953	2.66818
0.433701	1.249	20	0	1	0.333333	1.85505e-06	-0.209917	-20.0625	-27.6606	4.92787	2.67021
0.434034	1.25	20	0	1	0.333333	-1.13617e-07	-0.210271	-20.0064	-27.5947	4.91612	2.67227
0.434358	1.251	20	0	1	0.333333	-2.1433e-07	-0.210614	-19.9502	-27.5292	4.90473	2.67426
0.434693	1.252	20	0	1	0.333333	-5.30793e-07	-0.21097	-19.8942	-27.4637	4.89319	2.67633
0.435028	1.253	20	0	1	0.333333	-7.70943e-07	-0.211325	-19.8381	-27.3981	4.88155	2.67839
0.43536	1.254	20	0	1	0.333333	-1.82926e-06	-0.211677	-19.7821	-27.3326	4.86999	2.68043
0.435698	1.255	20	0	1	0.333333	-4.30773e-07	-0.212035	-19.7262	-27.2671	4.85839	2.68251
0.436032	1.256	20	0	1	0.333333	1.22056e-06	-0.21239	-19.6703	-27.2016	4.84681	2.68457
0.436372	1.257	20	0	1	0.333333	-5.37784e-07	-0.212751	-19.6144	-27.1362	4.8352	2.68666
0.43671	1.258	20	0	1	0.333333	-9.64015e-07	-0.213109	-19.5585	-27.0709	4.82359	2.68874
0.437046	1.259	20	0	1	0.333333	-2.0148e-06	-0.213466	-19.5027	-27.0056	4.81204	2.69081
0.437385	1.26	20	0	1	0.333333	1.37288e-06	-0.213826	-19.4469	-26.9404	4.80055	2.6929
0.437726	1.261	20	0	1	0.333333	-2.38025e-07	-0.214187	-19.3912	-26.8752	4.78899	2.69499
0.43807	1.262	20	0	1	0.333333	-5.27585e-07	-0.214552	-19.3355	-26.8101	4.77748	2.69711
0.43841	1.263	20	0	1	0.333333	-1.02469e-07	-0.214913	-19.2798	-26.7451	4.76603	2.69921
0.438749	1.264	20	0	1	0.333333	-1.02524e-07	-0.215274	-19.2242	-26.6801	4.75461	2.7013
0.439093	1.265	20	0	1	0.333333	-4.52501e-07	-0.215639	-19.1686	-26.615	4.74304	2.70341
0.439439	1.266	20	0	1	0.333333	-1.33828e-06	-0.216005	-19.113	-26.5501	4.73151	2.70554
0.439783	1.267	20	0	1	0.333333	-1.65135e-06	-0.216371	-19.0575	-26.4852	4.72	2.70766
0.440123	1.268	20	0	1	0.333333	3.84091e-09	-0.216734	-19.002	-26.4215	4.70977	2.70975
0.440474	1.269	20	0	1	0.333333	-8.64972e-08	-0.217105	-18.9465	-26.3555	4.69709	2.71192
0.44082	1.27	20	0	1	0.333333	2.37015e-12	-0.217472	-18.8911	-26.2908	4.68571	2.71404
0.441171	1.271	20	0	1	0.333333	8.37135e-10	-0.217845	-18.8357	-26.2261	4.67419	2.71621
0.441518	1.272	20	0	1	0.333333	6.82104e-08	-0.218214	-18.7803	-26.1615	4.66282	2.71834
0.441872	1.273	20	0	1	0.333333	1.73199e-08	-0.21859	-18.725	-26.0968	4.65128	2.72052
0.442218	1.274	20	0	1	0.333333	-5.93814e-07	-0.218957	-18.6697	-26.0323	4.63993	2.72265
0.442569	1.275	20	0	1	0.333333	-4.78722e-13	-0.21933	-18.6144	-25.9678	4.62853	2.72481
0.44292	1.276	20	0	1	0.333333	-1.56207e-08	-0.219705	-18.5592	-25.9041	4.61789	2.72698
0.443268	1.277	20	0	1	0.333333	4.1978e-08	-0.220076	-18.504	-25.8405	4.60732	2.72912
0.443635	1.278	20	0	1	0.333333	-2.99236e-10	-0.220463	-18.4488	-25.7742	4.59396	2.73138
0.443988	1.279	20	0	1	0.333333	-1.92019e-06	-0.220839	-18.3937	-25.7101	4.58281	2.73355
0.444347	1.28	20	0	1	0.333333	-9.35545e-08	-0.221221	-18.3386	-25.6457	4.57135	2.73576
0.4447	1.281	20	0	1	0.333333	5.48732e-11	-0.221595	-18.2835	-25.5816	4.56017	2.73793
0.445058	1.282	20	0	1	0.333333	-2.21427e-11	-0.221977	-18.2285	-25.5175	4.5489	2.74014
0.445417	1.283	20	0	1	0.333333	-9.21241e-08	-0.222358	-18.1735	-25.4534	4.53751	2.74235
0.445774	1.284	20	0	1	0.333333	8.90202e-08	-0.222738	-18.1185	-25.3896	4.52657	2.74454
0.446136	1.285	20	0	1	0.333333	-9.11711e-08	-0.223123	-18.0636	-25.3253	4.51491	2.74677
0.446497	1.286	20	0	1	0.333333	9.00111e-08	-0.223508	-18.0087	-25.2615	4.50385	2.749
0.446859	1.287	20	0	1	0.333333	-1.60241e-06	-0.223892	-17.9538	-25.1973	4.49227	2.75122
0.447221	1.288	20	0	1	0.333333	-5.62795e-11	-0.224277	-17.8989	-25.1334	4.48097	2.75345
0.447591	1.289	20	0	1	0.333333	-6.36028e-08	-0.224671	-17.8441	-25.0693	4.46946	2.75573
0.447951	1.29	20	0	1	0.333333	-4.60466e-11	-0.225054	-17.7893	-25.0055	4.45822	2.75795
0.448317	1.291	20	0	1	0.333333	-8.83206e-08	-0.225443	-17.7346	-24.9418	4.44697	2.7602
0.448683	1.292	20	0	1	0.333333	-1.02723e-06	-0.225833	-17.6798	-24.8779	4.43561	2.76246
0.449055	1.293	20	0	1	0.333333	-5.70611e-08	-0.226228	-17.6251	-24.8142	4.42435	2.76474
0.449416	1.294	20	0	1	0.333333	1.56479e-06	-0.226614	-17.5705	-24.7506	4.41319	2.76697
0.449786	1.295	20	0	1	0.333333	3.2459e-10	-0.227006	-17.5158	-24.6869	4.40184	2.76925
0.450158	1.296	20	0	1	0.333333	-2.80514e-08	-0.227403	-17.4612	-24.6234	4.39069	2.77154
0.450534	1.297	20	0	1	0.333333	8.57104e-08	-0.227804	-17.4066	-24.5598	4.37935	2.77385
0.450902	1.298	20	0	1	0.333333	6.2317e-14	-0.228196	-17.3521	-24.4966	4.36841	2.77612
0.45128	1.299	20	0	1	0.333333	-8.46274e-08	-0.228598	-17.2975	-24.433	4.35697	2.77845
0.451649	1.3	20	0	1	0.333333	8.44196e-08	-0.228991	-17.243	-24.3696	4.3458	2.78072
0.452031	1.301	20	0	1	0.333333	-5.52566e-08	-0.229398	-17.1886	-24.3061	4.33446	2.78307
0.45241	1.302	20	0	1	0.333333	-7.36197e-11	-0.229802	-17.1341	-24.2428	4.32325	2.7854
0.452782	1.303	20	0	1	0.333333	8.6423e-11	-0.230198	-17.0797	-24.1794	4.31203	2.78769
0.453158	1.304	20	0	1	0.333333	7.12796e-08	-0.230598	-17.0253	-24.1162	4.30092	2.79001
0.453534	1.305	20	0	1	0.333333	5.41874e-08	-0.230999	-16.971	-24.0531	4.28977	2.79232
0.453925	1.306	20	0	1	0.333333	1.3432e-06	-0.231416	-16.9166	-23.9898	4.2784	2.79473
0.454297	1.307	20	0	1	0.333333	-3.2105e-06	-0.231813	-16.8623	-23.9266	4.26729	2.79702
0.454682	1.308	20	0	1	0.333333	-8.10469e-08	-0.232223	-16.808	-23.8635	4.25608	2.79939
0.455064	1.309	20	0	1	0.333333	-1.35716e-06	-0.23263	-16.7538	-23.8004	4.24492	2.80174
0.455446	1.31	20	0	1	0.333333	8.01178e-08	-0.233037	-16.6995	-23.7374	4.23378	2.80409
0.455834	1.311	20	0	1	0.333333	7.63267e-07	-0.233451	-16.6453	-23.6743	4.22251	2.80648
0.456214	1.312	20	0	1	0.333333	-1.15707e-06	-0.233857	-16.5912	-23.6114	4.21144	2.80883
0.456608	1.313	20	0	1	0.333333	-9.8123e-09	-0.234276	-16.537	-23.5485	4.2002	2.81125
0.456992	1.314	20	0	1	0.333333	-3.74006e-07	-0.234686	-16.4829	-23.4856	4.18909	2.81361
0.457386	1.315	20	0	1	0.333333	-7.82755e-08	-0.235106	-16.4288	-23.4227	4.17784	2.81604
0.457778	1.316	20	0	1	0.333333	-7.71429e-08	-0.235525	-16.3747	-23.3598	4.16664	2.81845
0.458162	1.317	20	0	1	0.333333	1.74598e-09	-0.235934	-16.3206	-23.2971	4.15563	2.82082
0.458555	1.318	20	0	1	0.333333	-1.00879e-07	-0.236353	-16.2666	-23.2343	4.14443	2.82324
0.458948	1.319	20	0	1	0.333333	1.49184e-07	-0.236773	-16.2126	-23.1716	4.1333	2.82566
0.459353	1.32	20	0	1	0.333333	1.1774e-07	-0.237205	-16.1586	-23.1088	4.12201	2.82815
0.459734	1.321	20	0	1	0.333333	-9.66649e-07	-0.237611	-16.1047	-23.0463	4.11116	2.83049
0.460138	1.322	20	0	1	0.333333	-7.70295e-08	-0.238042	-16.0507	-22.9836	4.09992	2.83298
0.460537	1.323	20	0	1	0.333333	-3.82082e-07	-0.238469	-15.9968	-22.921	4.08872	2.83544
0.460935	1.324	20	0	1	0.333333	1.2742e-06	-0.238894	-15.9429	-22.8584	4.07758	2.83789
0.461329	1.325	20	0	1	0.333333	-2.49541e-06	-0.239314	-15.8891	-22.7959	4.06656	2.84032
0.46173	1.326	20	0	1	0.333333	-3.32582e-07	-0.239742	-15.8352	-22.7335	4.05553	2.84278
0.462128	1.327	20	0	1	0.333333	-1.39573e-07	-0.240168	-15.7814	-22.6712	4.04456	2.84523
0.462535	1.328	20	0	1	0.333333	-7.84898e-07	-0.240602	-15.7276	-22.6088	4.03344	2.84774
0.462937	1.329	20	0	1	0.333333	2.0487e-06	-0.241032	-15.6738	-22.5464	4.0224	2.85022
0.463338	1.33	20	0	1	0.333333	7.28213e-08	-0.24146	-15.6201	-22.4842	4.01143	2.85268
0.463746	1.331	20	0	1	0.333333	-4.8333e-07	-0.241896	-15.5663	-22.4218	4.00033	2.8552
0.464153	1.332	20	0	1	0.333333	-1.58378e-09	-0.242331	-15.5126	-22.3596	3.98929	2.8577
0.464562	1.333	20	0	1	0.333333	7.17524e-08	-0.242768	-15.4589	-22.2973	3.97815	2.86022
0.464969	1.334	20	0	1	0.333333	1.07981e-06	-0.243204	-15.4052	-22.2352	3.9672	2.86273
0.465378	1.335	20	0	1	0.333333	-2.11082e-06	-0.243641	-15.3516	-22.173	3.95615	2.86525
0.465791	1.336	20	0	1	0.333333	-6.82724e-08	-0.244082	-15.2979	-22.1108	3.94509	2.86779
0.466206	1.337	20	0	1	0.333333	-6.56815e-08	-0.244526	-15.2443	-22.0488	3.93412	2.87034
0.466613	1.338	20	0	1	0.333333	-4.15587e-09	-0.244961	-15.1907	-21.9867	3.92309	2.87285
0.467036	1.339	20	0	1	0.333333	6.91095e-08	-0.245414	-15.1372	-21.9246	3.91196	2.87545
0.467444	1.34	20	0	1	0.333333	-6.93848e-08	-0.24585	-15.0836	-21.8626	3.90106	2.87797
0.467858	1.341	20	0	1	0.333333	1.50855e-12	-0.246292	-15.0301	-21.8007	3.89009	2.88051
0.468275	1.342	20	0	1	0.333333	-6.83012e-08	-0.246739	-14.9765	-21.7387	3.87909	2.88308
0.468693	1.343	20	0	1	0.333333	-9.86727e-07	-0.247186	-14.923	-21.6769	3.86818	2.88565
0.469093	1.344	20	0	1	0.333333	-9.1486e-07	-0.247616	-14.8696	-21.6164	3.8587	2.88812
0.469525	1.345	20	0	1	0.333333	2.58428e-08	-0.248078	-14.8161	-21.5539	3.84701	2.89078
0.469957	1.346	20	0	1	0.333333	-4.53114e-08	-0.248539	-14.7626	-21.4913	3.83521	2.89344
0.470378	1.347	20	0	1	0.333333	6.17524e-08	-0.248989	-14.7092	-21.4293	3.82409	2.89603
0.470805	1.348	20	0	1	0.333333	-3.0355e-08	-0.249446	-14.6558	-21.3676	3.8131	2.89866
0.47123	1.349	20	0	1	0.333333	1.93004e-10	-0.249901	-14.6024	-21.3058	3.80216	2.90128
0.471659	1.35	20	0	1	0.333333	1.69936e-06	-0.25036	-14.549	-21.2441	3.79115	2.90391
0.472081	1.351	20	0	1	0.333333	-3.9309e-08	-0.250811	-14.4956	-21.1824	3.78023	2.90651
0.472513	1.352	20	0	1	0.333333	-6.5538e-08	-0.251275	-14.4423	-21.1207	3.76919	2.90917
0.472943	1.353	20	0	1	0.333333	1.21686e-06	-0.251735	-14.389	-21.0591	3.75831	2.91182
0.473374	1.354	20	0	1	0.333333	-1.28388e-06	-0.252198	-14.3356	-20.9975	3.74736	2.91448
0.473808	1.355	20	0	1	0.333333	-6.47155e-08	-0.252663	-14.2823	-20.9359	3.73642	2.91715
0.474245	1.356	20	0	1	0.333333	6.03924e-07	-0.25313	-14.229	-20.8745	3.72559	2.91983
0.47467	1.357	20	0	1	0.333333	-6.41281e-08	-0.253585	-14.1758	-20.8129	3.71466	2.92245
0.475112	1.358	20	0	1	0.333333	6.11128e-07	-0.254059	-14.1225	-20.7513	3.70359	2.92518
0.475546	1.359	20	0	1	0.333333	-1.54703e-06	-0.254525	-14.0692	-20.6898	3.69274	2.92785
0.475983	1.36	20	0	1	0.333333	-8.4947e-07	-0.254993	-14.016	-20.6284	3.68183	2.93054
0.476423	1.361	20	0	1	0.333333	-3.25644e-07	-0.255465	-13.9628	-20.5669	3.67089	2.93325
0.47686	1.362	20	0	1	0.333333	4.31392e-07	-0.255933	-13.9096	-20.5054	3.65991	2.93594
0.477305	1.363	20	0	1	0.333333	-6.67131e-08	-0.256411	-13.8564	-20.444	3.64893	2.93868
0.477748	1.364	20	0	1	0.333333	-4.8984e-07	-0.256885	-13.8032	-20.3826	3.638	2.9414
0.478186	1.365	20	0	1	0.333333	-4.25876e-07	-0.257355	-13.75	-20.3213	3.62719	2.9441
0.478638	1.366	20	0	1	0.333333	-1.26052e-06	-0.257839	-13.6969	-20.2599	3.61617	2.94688
0.479083	1.367	20	0	1	0.333333	-5.99989e-07	-0.258318	-13.6437	-20.1988	3.60545	2.94962
0.47953	1.368	20	0	1	0.333333	-9.84674e-07	-0.258797	-13.5906	-20.1374	3.59443	2.95238
0.479976	1.369	20	0	1	0.333333	-6.65859e-08	-0.259275	-13.5374	-20.0762	3.58361	2.95512
0.480427	1.37	20	0	1	0.333333	-4.54244e-07	-0.25976	-13.4843	-20.0149	3.57268	2.9579
0.480871	1.371	20	0	1	0.333333	-2.26542e-07	-0.260236	-13.4312	-19.9538	3.56193	2.96063
0.481338	1.372	20	0	1	0.333333	-6.06459e-08	-0.260737	-13.3781	-19.8924	3.55077	2.96351
0.481784	1.373	20	0	1	0.333333	1.88743e-07	-0.261216	-13.325	-19.8313	3.54001	2.96626
0.482234	1.374	20	0	1	0.333333	3.06195e-07	-0.261699	-13.2719	-19.7702	3.52922	2.96903
0.482693	1.375	20	0	1	0.333333	9.32741e-07	-0.262192	-13.2189	-19.709	3.51824	2.97185
0.483154	1.376	20	0	1	0.333333	5.86644e-08	-0.262687	-13.1658	-19.6477	3.50724	2.97469
0.483594	1.377	20	0	1	0.333333	-5.10276e-07	-0.263163	-13.1127	-19.5882	3.49803	2.9774
0.484058	1.378	20	0	1	0.333333	-1.61261e-07	-0.263659	-13.0597	-19.5262	3.48623	2.98026
0.484521	1.379	20	0	1	0.333333	-1.21832e-06	-0.264156	-13.0067	-19.4647	3.47495	2.98311
0.484984	1.38	20	0	1	0.333333	-1.5312e-06	-0.264653	-12.9536	-19.4036	3.46404	2.98596
0.485449	1.381	20	0	1	0.333333	6.83549e-07	-0.265152	-12.9006	-19.3425	3.45307	2.98882
0.485916	1.382	20	0	1	0.333333	-1.87813e-07	-0.265654	-12.8476	-19.2814	3.44217	2.99169
0.486374	1.383	20	0	1	0.333333	4.12218e-07	-0.266146	-12.7946	-19.2205	3.43142	2.99451
0.486842	1.384	20	0	1	0.333333	-7.273e-07	-0.266649	-12.7415	-19.1595	3.42056	2.99739
0.48731	1.385	20	0	1	0.333333	1.98841e-06	-0.267153	-12.6885	-19.0985	3.40971	3.00028
0.48778	1.386	20	0	1	0.333333	-4.07294e-07	-0.267658	-12.6355	-19.0375	3.39883	3.00317
0.488248	1.387	20	0	1	0.333333	8.31819e-06	-0.268162	-12.5825	-18.9771	3.38851	3.00605
0.488719	1.388	20	0	1	0.333333	-4.12455e-07	-0.268668	-12.5295	-18.9157	3.37724	3.00895
0.489191	1.389	20	0	1	0.333333	1.17415e-06	-0.269175	-12.4766	-18.8548	3.36639	3.01186
0.489667	1.39	20	0	1	0.333333	7.00798e-07	-0.269687	-12.4236	-18.7938	3.35545	3.01479
0.490146	1.391	20	0	1	0.333333	5.60025e-08	-0.270202	-12.3706	-18.7329	3.3446	3.01774
0.490619	1.392	20	0	1	0.333333	-5.99996e-07	-0.270711	-12.3176	-18.672	3.33373	3.02065
0.491098	1.393	20	0	1	0.333333	-1.77839e-06	-0.271227	-12.2646	-18.6111	3.32286	3.0236
0.491575	1.394	20	0	1	0.333333	4.72252e-08	-0.27174	-12.2116	-18.5502	3.31203	3.02654
0.492059	1.395	20	0	1	0.333333	9.98479e-11	-0.272261	-12.1587	-18.4893	3.3011	3.02952
0.492537	1.396	20	0	1	0.333333	-5.35792e-08	-0.272775	-12.1057	-18.4285	3.29032	3.03246
0.493021	1.397	20	0	1	0.333333	-1.13662e-06	-0.273296	-12.0527	-18.3677	3.2795	3.03544
0.493507	1.398	20	0	1	0.333333	-5.05142e-10	-0.273819	-11.9997	-18.3068	3.26859	3.03843
0.493988	1.399	20	0	1	0.333333	-7.84979e-09	-0.274337	-11.9468	-18.246	3.25782	3.04139
0.494477	1.4	20	0	1	0.333333	5.25886e-08	-0.274864	-11.8938	-18.1852	3.24698	3.0444
0.494961	1.401	20	0	1	0.333333	-5.63158e-09	-0.275385	-11.8408	-18.1245	3.23634	3.04738
0.495451	1.402	20	0	1	0.333333	-2.32852e-06	-0.275913	-11.7878	-18.0636	3.22536	3.0504
0.495942	1.403	20	0	1	0.333333	-4.86016e-08	-0.276442	-11.7349	-18.0028	3.21454	3.05342
0.496433	1.404	20	0	1	0.333333	-8.05532e-12	-0.276971	-11.6819	-17.942	3.20366	3.05644
0.496923	1.405	20	0	1	0.333333	1.58646e-06	-0.277498	-11.6289	-17.8812	3.19286	3.05946
0.497419	1.406	20	0	1	0.333333	-1.5306e-12	-0.278033	-11.5759	-17.8204	3.18196	3.06252
0.497918	1.407	20	0	1	0.333333	-5.06913e-08	-0.278571	-11.5229	-17.7595	3.171	3.06559
0.498413	1.408	20	0	1	0.333333	1.50942e-11	-0.279103	-11.4699	-17.6988	3.16021	3.06863
0.498914	1.409	20	0	1	0.333333	6.95131e-07	-0.279644	-11.4169	-17.638	3.14932	3.07172
0.499408	1.41	20	0	1	0.333333	-1.25273e-06	-0.280176	-11.3639	-17.5773	3.13863	3.07476
0.499913	1.411	20	0	1	0.333333	5.42158e-07	-0.280724	-11.3109	-17.5176	3.12886	3.07787
0.500414	1.412	20	0	1	0.333333	-7.98983e-07	-0.281262	-11.2579	-17.456	3.11713	3.08095
0.500883	1.413	20	0	1	0.333333	5.10674e-08	-0.281772	-11.2049	-17.3972	3.10855	3.08384
0.501408	1.414	20	0	1	0.333333	-3.8741e-07	-0.282335	-11.1518	-17.3349	3.09599	3.08708
0.501916	1.415	20	0	1	0.333333	-1.35551e-06	-0.282881	-11.0988	-17.2735	3.08455	3.0902
0.502429	1.416	20	0	1	0.333333	1.34157e-06	-0.283434	-11.0457	-17.2128	3.07371	3.09336
0.502929	1.417	20	0	1	0.333333	-1.49557e-06	-0.283974	-10.9927	-17.152	3.0629	3.09644
0.503443	1.418	20	0	1	0.333333	-6.8566e-08	-0.284528	-10.9396	-17.0913	3.05206	3.0996
0.503955	1.419	20	0	1	0.333333	6.84819e-07	-0.285081	-10.8865	-17.0305	3.04116	3.10276
0.504462	1.42	20	0	1	0.333333	6.00083e-07	-0.285628	-10.8335	-16.9697	3.03037	3.10588
0.504977	1.421	20	0	1	0.333333	-5.52639e-06	-0.286184	-10.7804	-16.9089	3.01953	3.10905
0.50549	1.422	20	0	1	0.333333	-7.75926e-07	-0.286736	-10.7273	-16.848	3.00855	3.1122
0.506006	1.423	20	0	1	0.333333	1.98024e-06	-0.287294	-10.6741	-16.7872	2.99768	3.11538
0.506521	1.424	20	0	1	0.333333	8.11571e-08	-0.287849	-10.621	-16.7264	2.98681	3.11855
0.507044	1.425	20	0	1	0.333333	2.51355e-07	-0.288414	-10.5679	-16.6655	2.97584	3.12177
0.507562	1.426	20	0	1	0.333333	-1.18262e-06	-0.288973	-10.5147	-16.6046	2.96493	3.12497
0.508081	1.427	20	0	1	0.333333	-4.93351e-07	-0.289534	-10.4615	-16.5438	2.9541	3.12816
0.508605	1.428	20	0	1	0.333333	-1.67195e-06	-0.290099	-10.4084	-16.4829	2.94311	3.13138
0.509127	1.429	20	0	1	0.333333	-1.09563e-07	-0.290663	-10.3552	-16.422	2.93223	3.1346
0.509645	1.43	20	0	1	0.333333	8.27593e-07	-0.291222	-10.3019	-16.3611	2.92141	3.13779
0.510172	1.431	20	0	1	0.333333	-2.03729e-06	-0.291791	-10.2487	-16.3003	2.91051	3.14103
0.510706	1.432	20	0	1	0.333333	-1.3475e-07	-0.292368	-10.1955	-16.2393	2.89953	3.14432
0.511223	1.433	20	0	1	0.333333	-9.23829e-07	-0.292927	-10.1422	-16.1784	2.88872	3.14751
0.511753	1.434	20	0	1	0.333333	-2.43898e-06	-0.293499	-10.0889	-16.1175	2.87785	3.15077
0.512289	1.435	20	0	1	0.333333	1.23936e-06	-0.294078	-10.0356	-16.0565	2.8668	3.15407
0.512811	1.436	20	0	1	0.333333	-1.92712e-07	-0.294642	-9.98231	-15.9957	2.85613	3.15728
0.51334	1.437	20	0	1	0.333333	9.62082e-07	-0.295213	-9.92898	-15.9347	2.8452	3.16054
0.51388	1.438	20	0	1	0.333333	2.2363e-06	-0.295797	-9.87562	-15.8737	2.83418	3.16387
0.514425	1.439	20	0	1	0.333333	-5.94693e-07	-0.296387	-9.82224	-15.8126	2.82318	3.16722
0.514948	1.44	20	0	1	0.333333	2.21132e-06	-0.296951	-9.76885	-15.7517	2.8124	3.17044
0.515485	1.441	20	0	1	0.333333	9.36859e-07	-0.297531	-9.71543	-15.6907	2.80149	3.17374
0.516017	1.442	20	0	1	0.333333	-4.39601e-08	-0.298107	-9.66199	-15.6296	2.79061	3.17702
0.516558	1.443	20	0	1	0.333333	2.85258e-07	-0.298691	-9.60852	-15.5685	2.77962	3.18035
0.517106	1.444	20	0	1	0.333333	1.14833e-06	-0.299283	-9.55503	-15.5073	2.76857	3.18372
0.517645	1.445	20	0	1	0.333333	-4.55178e-08	-0.299866	-9.50152	-15.4462	2.75764	3.18704
0.518186	1.446	20	0	1	0.333333	-5.82314e-07	-0.30045	-9.44798	-15.3851	2.74674	3.19037
0.518729	1.447	20	0	1	0.333333	1.84499e-06	-0.301038	-9.39442	-15.3242	2.73604	3.19372
0.519277	1.448	20	0	1	0.333333	-4.2085e-07	-0.30163	-9.34082	-15.2627	2.72474	3.19709
0.519818	1.449	20	0	1	0.333333	-8.82179e-07	-0.302215	-9.28721	-15.2016	2.71395	3.20042
0.520362	1.45	20	0	1	0.333333	-4.23472e-08	-0.302803	-9.23356	-15.1403	2.703	3.20377
0.520911	1.451	20	0	1	0.333333	4.21203e-08	-0.303397	-9.17989	-15.079	2.69199	3.20715
0.521461	1.452	20	0	1	0.333333	3.29452e-07	-0.303992	-9.12618	-15.0177	2.68094	3.21054
0.522015	1.453	20	0	1	0.333333	-1.32984e-06	-0.304591	-9.07245	-14.9563	2.66989	3.21395
0.522568	1.454	20	0	1	0.333333	-1.4321e-07	-0.305191	-9.01869	-14.8955	2.65944	3.21735
0.523118	1.455	20	0	1	0.333333	8.16519e-06	-0.305785	-8.96489	-14.834	2.64834	3.22074
0.523671	1.456	20	0	1	0.333333	-2.42161e-06	-0.306382	-8.91107	-14.7721	2.63685	3.22414
0.524227	1.457	20	0	1	0.333333	1.40086e-07	-0.306983	-8.85721	-14.7106	2.6258	3.22757
0.524785	1.458	20	0	1	0.333333	6.00108e-07	-0.307586	-8.80332	-14.649	2.61471	3.231
0.525339	1.459	20	0	1	0.333333	-1.68304e-06	-0.308185	-8.74939	-14.5875	2.6037	3.23441
0.525899	1.46	20	0	1	0.333333	1.81301e-06	-0.308792	-8.69543	-14.5261	2.59276	3.23786
0.526446	1.461	20	0	1	0.333333	-8.84133e-06	-0.309383	-8.64143	-14.4645	2.58187	3.24123
0.527015	1.462	20	0	1	0.333333	-1.55624e-07	-0.309997	-8.5874	-14.4026	2.57048	3.24473
0.527573	1.463	20	0	1	0.333333	5.88193e-06	-0.310601	-8.53333	-14.3408	2.55926	3.24817
0.528134	1.464	20	0	1	0.333333	6.00079e-07	-0.311207	-8.47922	-14.2792	2.54838	3.25162
0.528694	1.465	20	0	1	0.333333	-1.46813e-06	-0.311813	-8.42507	-14.2174	2.53725	3.25507
0.529252	1.466	20	0	1	0.333333	1.27171e-06	-0.312416	-8.37089	-14.1555	2.52608	3.25851
0.529824	1.467	20	0	1	0.333333	-4.00105e-08	-0.313034	-8.31666	-14.0935	2.51486	3.26203
0.530382	1.468	20	0	1	0.333333	-6.13498e-07	-0.313637	-8.26239	-14.0316	2.5038	3.26546
0.530961	1.469	20	0	1	0.333333	8.05403e-07	-0.314264	-8.20808	-13.9696	2.49253	3.26903
0.531524	1.47	20	0	1	0.333333	-5.73406e-07	-0.314873	-8.15373	-13.9077	2.48143	3.27249
0.532088	1.471	20	0	1	0.333333	1.116e-06	-0.315483	-8.09933	-13.8456	2.47034	3.27597
0.532656	1.472	20	0	1	0.333333	2.69804e-06	-0.316097	-8.04489	-13.7835	2.45917	3.27946
0.533229	1.473	20	0	1	0.333333	-3.27018e-07	-0.316716	-7.9904	-13.7214	2.448	3.28299
0.533791	1.474	20	0	1	0.333333	-7.66523e-07	-0.317324	-7.93587	-13.6593	2.43696	3.28645
0.534363	1.475	20	0	1	0.333333	9.69371e-07	-0.317942	-7.88129	-13.5969	2.42567	3.28997
0.534935	1.476	20	0	1	0.333333	-2.42706e-06	-0.318559	-7.82666	-13.5343	2.41416	3.29349
0.535507	1.477	20	0	1	0.333333	-3.69662e-06	-0.319179	-7.77198	-13.4722	2.40319	3.29702
0.536077	1.478	20	0	1	0.333333	-2.97511e-06	-0.319794	-7.71726	-13.4097	2.39194	3.30052
0.536642	1.479	20	0	1	0.333333	-3.74493e-08	-0.320404	-7.66248	-13.3473	2.3808	3.304
0.537225	1.48	20	0	1	0.333333	7.94056e-07	-0.321035	-7.60765	-13.2846	2.36938	3.3076
0.537795	1.481	20	0	1	0.333333	5.56108e-06	-0.32165	-7.55277	-13.2222	2.35836	3.3111
0.53837	1.482	20	0	1	0.333333	-6.8727e-14	-0.32227	-7.49783	-13.1594	2.34688	3.31464
0.538945	1.483	20	0	1	0.333333	3.58322e-08	-0.322892	-7.44284	-13.0966	2.33552	3.31819
0.539526	1.484	20	0	1	0.333333	3.66627e-08	-0.323518	-7.3878	-13.0336	2.32407	3.32176
0.540106	1.485	20	0	1	0.333333	1.78065e-06	-0.324145	-7.3327	-12.9708	2.31275	3.32533
0.540676	1.486	20	0	1	0.333333	5.07057e-12	-0.32476	-7.27754	-12.9078	2.30143	3.32884
0.541252	1.487	20	0	1	0.333333	2.3283e-07	-0.325382	-7.22232	-12.8449	2.29014	3.33239
0.541828	1.488	20	0	1	0.333333	1.05349e-06	-0.326003	-7.16705	-12.7817	2.27874	3.33593
0.542392	1.489	20	0	1	0.333333	-1.61885e-06	-0.326612	-7.11171	-12.7187	2.26759	3.33941
0.542986	1.49	20	0	1	0.333333	-3.52878e-08	-0.327252	-7.05631	-12.6553	2.25589	3.34306
0.543569	1.491	20	0	1	0.333333	-1.56813e-06	-0.327881	-7.00086	-12.5919	2.24441	3.34665
0.544147	1.492	20	0	1	0.333333	1.79463e-06	-0.328505	-6.94533	-12.5286	2.23302	3.35021
0.544728	1.493	20	0	1	0.333333	-1.42178e-08	-0.329131	-6.88975	-12.4652	2.22165	3.35379
0.545306	1.494	20	0	1	0.333333	-5.01006e-07	-0.329754	-6.8341	-12.4015	2.21007	3.35735
0.54589	1.495	20	0	1	0.333333	1.1224e-06	-0.330383	-6.77838	-12.3379	2.19859	3.36094
0.546479	1.496	20	0	1	0.333333	1.1582e-06	-0.331018	-6.72259	-12.2742	2.18702	3.36457
0.547048	1.497	20	0	1	0.333333	2.40772e-06	-0.331631	-6.66674	-12.2106	2.17578	3.36807
0.547627	1.498	20	0	1	0.333333	1.50846e-10	-0.332254	-6.61082	-12.1466	2.16411	3.37164
0.548216	1.499	20	0	1	0.333333	-7.71723e-09	-0.332888	-6.55483	-12.0825	2.15237	3.37526
0.548793	1.5	20	0	1	0.333333	5.24092e-14	-0.333507	-6.49876	-12.0183	2.14069	3.37881
0.549373	1.501	20	0	1	0.333333	1.12854e-08	-0.334132	-6.44262	-11.954	2.12903	3.38239
0.549952	1.502	20	0	1	0.333333	2.13267e-09	-0.334754	-6.38641	-11.8899	2.11754	3.38595
0.550539	1.503	20	0	1	0.333333	1.26721e-09	-0.335385	-6.33013	-11.8256	2.10586	3.38956
0.551111	1.504	20	0	1	0.333333	1.12675e-12	-0.336	-6.27377	-11.7611	2.09427	3.39309
0.551704	1.505	20	0	1	0.333333	-7.26265e-09	-0.336637	-6.21733	-11.6965	2.08246	3.39674
0.552274	1.506	20	0	1	0.333333	3.35132e-08	-0.337248	-6.16082	-11.6319	2.07084	3.40025
0.55286	1.507	20	0	1	0.333333	-3.34555e-08	-0.337877	-6.10422	-11.567	2.05891	3.40386
0.553441	1.508	20	0	1	0.333333	-1.51403e-05	-0.338502	-6.04755	-11.5026	2.04764	3.40743
0.554023	1.509	20	0	1	0.333333	2.91391e-06	-0.339124	-5.99079	-11.4372	2.03544	3.41101
0.554604	1.51	20	0	1	0.333333	-8.76634e-07	-0.339747	-5.93395	-11.3722	2.02368	3.41459
0.555189	1.511	20	0	1	0.333333	-4.65598e-06	-0.340374	-5.87703	-11.3069	2.01173	3.4182
0.555757	1.512	20	0	1	0.333333	2.70225e-06	-0.340982	-5.82002	-11.2418	2.00007	3.42169
0.556343	1.513	20	0	1	0.333333	4.12755e-06	-0.341609	-5.76293	-11.1763	1.98807	3.4253
0.556918	1.514	20	0	1	0.333333	2.82322e-07	-0.342224	-5.70575	-11.1109	1.97632	3.42884
0.557498	1.515	20	0	1	0.333333	-1.57502e-06	-0.342844	-5.64848	-11.0452	1.96429	3.43241
0.558072	1.516	20	0	1	0.333333	-8.18048e-07	-0.343457	-5.59112	-10.9795	1.95243	3.43595
0.558653	1.517	20	0	1	0.333333	3.44557e-06	-0.344077	-5.53367	-10.9136	1.94038	3.43952
0.559224	1.518	20	0	1	0.333333	3.71029e-06	-0.344685	-5.47613	-10.8475	1.92835	3.44303
0.559806	1.519	20	0	1	0.333333	-5.72149e-07	-0.345306	-5.4185	-10.7813	1.91618	3.44662
0.560378	1.52	20	0	1	0.333333	-1.56266e-06	-0.345915	-5.36077	-10.7151	1.90423	3.45014
0.560955	1.521	20	0	1	0.333333	-2.82852e-06	-0.346529	-5.30295	-10.6487	1.89204	3.4537
0.561527	1.522	20	0	1	0.333333	7.97626e-08	-0.347139	-5.24503	-10.5824	1.88011	3.45722
0.562102	1.523	20	0	1	0.333333	4.83133e-07	-0.34775	-5.18701	-10.5159	1.86811	3.46076
0.562655	1.524	20	0	1	0.333333	5.16987e-07	-0.348336	-5.1289	-10.449	1.85596	3.46416
0.563241	1.525	20	0	1	0.333333	-1.97875e-06	-0.348959	-5.07068	-10.3822	1.84374	3.46777
0.563809	1.526	20	0	1	0.333333	-4.90039e-08	-0.349561	-5.01237	-10.3151	1.83151	3.47127
0.564379	1.527	20	0	1	0.333333	3.70031e-07	-0.350164	-4.95395	-10.2479	1.81919	3.47477
0.564952	1.528	20	0	1	0.333333	1.12375e-06	-0.350771	-4.89543	-10.1805	1.80679	3.4783
0.565517	1.529	20	0	1	0.333333	2.02978e-06	-0.351368	-4.8368	-10.1131	1.79454	3.48178
0.566085	1.53	20	0	1	0.333333	-5.2738e-07	-0.351969	-4.77807	-10.0456	1.78226	3.48528
0.566646	1.531	20	0	1	0.333333	-1.16322e-06	-0.352561	-4.71923	-9.97794	1.76997	3.48873
0.567215	1.532	20	0	1	0.333333	-2.15157e-06	-0.353161	-4.66028	-9.90998	1.75745	3.49224
0.56778	1.533	20	0	1	0.333333	-2.07164e-07	-0.353755	-4.60123	-9.84191	1.74497	3.49571
0.568336	1.534	20	0	1	0.333333	3.08988e-08	-0.354339	-4.54206	-9.77368	1.73248	3.49914
0.568899	1.535	20	0	1	0.333333	2.778e-07	-0.35493	-4.48278	-9.70539	1.72	3.5026
0.56946	1.536	20	0	1	0.333333	3.00076e-08	-0.355519	-4.42339	-9.63688	1.70743	3.50605
0.570011	1.537	20	0	1	0.333333	-3.94115e-08	-0.356097	-4.36389	-9.5683	1.69496	3.50945
0.570568	1.538	20	0	1	0.333333	-3.82204e-08	-0.35668	-4.30427	-9.49952	1.68237	3.51288
0.571119	1.539	20	0	1	0.333333	3.51903e-07	-0.357255	-4.24453	-9.43055	1.66974	3.51627
0.571673	1.54	20	0	1	0.333333	-9.09639e-07	-0.357833	-4.18468	-9.36146	1.65709	3.51968
0.572222	1.541	20	0	1	0.333333	1.64955e-06	-0.358405	-4.12471	-9.29221	1.64444	3.52306
0.572772	1.542	20	0	1	0.333333	7.00783e-07	-0.358978	-4.06462	-9.22276	1.6317	3.52645
0.573317	1.543	20	0	1	0.333333	1.36051e-06	-0.359544	-4.00441	-9.15322	1.61901	3.5298
0.573864	1.544	20	0	1	0.333333	5.63384e-06	-0.360111	-3.94407	-9.08345	1.60621	3.53317
0.574408	1.545	20	0	1	0.333333	-9.76063e-07	-0.360675	-3.88362	-9.01352	1.59338	3.53652
0.57495	1.546	20	0	1	0.333333	1.38053e-06	-0.361235	-3.82304	-8.94342	1.58052	3.53986
0.575488	1.547	20	0	1	0.333333	1.2778e-06	-0.36179	-3.76234	-8.87311	1.56759	3.54317
0.576028	1.548	20	0	1	0.333333	1.06579e-06	-0.362345	-3.70151	-8.80263	1.55463	3.54649
0.576561	1.549	20	0	1	0.333333	2.86505e-08	-0.362893	-3.64055	-8.73205	1.54172	3.54977
0.577096	1.55	20	0	1	0.333333	-3.44263e-07	-0.363441	-3.57947	-8.6611	1.52856	3.55307
0.577627	1.551	20	0	1	0.333333	-1.015e-06	-0.363986	-3.51826	-8.59025	1.51565	3.55634
0.578159	1.552	20	0	1	0.333333	1.93801e-06	-0.364529	-3.45692	-8.5191	1.50256	3.55962
0.578682	1.553	20	0	1	0.333333	2.19344e-06	-0.365061	-3.39545	-8.44769	1.4894	3.56284
0.579203	1.554	20	0	1	0.333333	-3.65386e-06	-0.365592	-3.33385	-8.37636	1.47647	3.56605
0.579726	1.555	20	0	1	0.333333	3.78025e-06	-0.366122	-3.27211	-8.3047	1.46332	3.56926
0.58025	1.556	20	0	1	0.333333	-3.77506e-06	-0.366655	-3.21025	-8.23314	1.4504	3.57249
0.580758	1.557	20	0	1	0.333333	7.06966e-08	-0.367163	-3.14825	-8.16058	1.43671	3.57562
0.581282	1.558	20	0	1	0.333333	-1.10678e-06	-0.367691	-3.08611	-8.08821	1.42325	3.57885
0.581797	1.559	20	0	1	0.333333	1.39214e-06	-0.368207	-3.02385	-8.01579	1.40993	3.58201
0.582306	1.56	20	0	1	0.333333	7.33436e-07	-0.368717	-2.96144	-7.94313	1.39655	3.58515
0.582812	1.561	20	0	1	0.333333	8.36956e-07	-0.369221	-2.8989	-7.87029	1.38313	3.58826
0.583326	1.562	20	0	1	0.333333	-6.47225e-07	-0.369734	-2.83622	-7.79731	1.36966	3.59143
0.583814	1.563	20	0	1	0.333333	1.16188e-06	-0.370216	-2.7734	-7.72402	1.35618	3.59444
0.584317	1.564	20	0	1	0.333333	2.35159e-07	-0.370713	-2.71045	-7.65074	1.34276	3.59753
0.584817	1.565	20	0	1	0.333333	1.56332e-06	-0.371205	-2.64736	-7.57701	1.32904	3.60061
0.585337	1.566	20	0	1	0.333333	-1.5228e-07	-0.371718	-2.58413	-7.50303	1.31509	3.60381
0.5858	1.567	20	0	1	0.333333	1.92725e-06	-0.372166	-2.52076	-7.42917	1.30175	3.60666
0.58629	1.568	20	0	1	0.333333	1.40591e-06	-0.372643	-2.45725	-7.35491	1.28798	3.60968
0.586775	1.569	20	0	1	0.333333	-1.45465e-06	-0.373114	-2.3936	-7.28056	1.27429	3.61267
0.587259	1.57	20	0	1	0.333333	1.78734e-07	-0.373581	-2.32981	-7.20594	1.26048	3.61564
0.587739	1.571	20	0	1	0.333333	3.69641e-07	-0.374041	-2.26588	-7.1312	1.24672	3.6186
0.588216	1.572	20	0	1	0.333333	-1.95979e-06	-0.374498	-2.2018	-7.05611	1.23277	3.62154
0.588694	1.573	20	0	1	0.333333	-9.6378e-07	-0.374954	-2.13759	-6.98099	1.21892	3.62448
0.58916	1.574	20	0	1	0.333333	-1.32242e-06	-0.375393	-2.07324	-6.90554	1.20495	3.62735
0.589632	1.575	20	0	1	0.333333	-1.77953e-06	-0.375838	-2.00875	-6.82984	1.19085	3.63025
0.590098	1.576	20	0	1	0.333333	2.27324e-06	-0.376276	-1.94411	-6.75407	1.17683	3.63313
0.590558	1.577	20	0	1	0.333333	-2.77648e-06	-0.376705	-1.87934	-6.67823	1.16294	3.63595
0.591018	1.578	20	0	1	0.333333	-3.37299e-06	-0.377131	-1.81443	-6.60196	1.14874	3.63879
0.59147	1.579	20	0	1	0.333333	-3.96304e-06	-0.377545	-1.74937	-6.52555	1.13461	3.64157
0.591921	1.58	20	0	1	0.333333	-3.37681e-09	-0.377957	-1.68418	-6.44887	1.12034	3.64435
0.592372	1.581	20	0	1	0.333333	2.85578e-09	-0.378368	-1.61885	-6.37212	1.10614	3.64712
0.592822	1.582	20	0	1	0.333333	-6.24958e-07	-0.378775	-1.55338	-6.29528	1.092	3.64989
0.593272	1.583	20	0	1	0.333333	9.83271e-07	-0.379179	-1.48778	-6.21793	1.07749	3.65267
0.593708	1.584	20	0	1	0.333333	-1.45896e-06	-0.379566	-1.42203	-6.14066	1.06328	3.65535
0.594142	1.585	20	0	1	0.333333	1.9506e-06	-0.379948	-1.35615	-6.06307	1.0489	3.65802
0.59458	1.586	20	0	1	0.333333	-2.82812e-06	-0.380332	-1.29014	-5.98525	1.03439	3.66071
0.595013	1.587	20	0	1	0.333333	-2.55369e-08	-0.38071	-1.22399	-5.9074	1.02002	3.66338
0.595439	1.588	20	0	1	0.333333	-4.99545e-06	-0.381077	-1.15771	-5.82939	1.00567	3.66601
0.59586	1.589	20	0	1	0.333333	7.02548e-14	-0.381432	-1.09131	-5.75093	0.991033	3.6686
0.596285	1.59	20	0	1	0.333333	3.25013e-09	-0.381791	-1.02477	-5.67237	0.976389	3.67121
0.596704	1.591	20	0	1	0.333333	-2.83867e-06	-0.382143	-0.958098	-5.59382	0.961929	3.67379
0.597117	1.592	20	0	1	0.333333	3.08163e-06	-0.382483	-0.891304	-5.51487	0.947227	3.67634
0.597534	1.593	20	0	1	0.333333	9.85051e-06	-0.382825	-0.824386	-5.43579	0.932496	3.67891
0.597941	1.594	20	0	1	0.333333	2.87128e-06	-0.383152	-0.757345	-5.35658	0.917823	3.68141
0.598343	1.595	20	0	1	0.333333	-6.1152e-06	-0.383474	-0.690184	-5.27731	0.903234	3.68389
0.59875	1.596	20	0	1	0.333333	3.40294e-06	-0.383794	-0.622905	-5.19769	0.888398	3.68639
0.599151	1.597	20	0	1	0.333333	2.31571e-06	-0.384105	-0.555509	-5.11793	0.873561	3.68886
0.599549	1.598	20	0	1	0.333333	-2.55746e-06	-0.384411	-0.488001	-5.03805	0.858734	3.69131
0.599942	1.599	20	0	1	0.333333	3.26303e-06	-0.384707	-0.420382	-4.95803	0.843925	3.69373
0.600335	1.6	20	0	1	0.333333	-4.17567e-06	-0.385	-0.352657	-4.87791	0.829101	3.69615
0.600734	1.601	20	0	1	0.333333	3.2066e-06	-0.385296	-0.284826	-4.79755	0.81412	3.69861
0.601109	1.602	20	0	1	0.333333	-4.58224e-06	-0.38556	-0.216894	-4.71707	0.799263	3.70091
0.601493	1.603	20	0	1	0.333333	4.84521e-06	-0.385831	-0.148865	-4.63642	0.78428	3.70328
0.601875	1.604	20	0	1	0.333333	-5.78872e-06	-0.386095	-0.0807413	-4.55568	0.769312	3.70563
0.602257	1.605	20	0	1	0.333333	5.70461e-06	-0.386356	-0.0125278	-4.4748	0.754288	3.70799
0.602626	1.606	20	0	1	0.333333	6.54259e-06	-0.386597	0.0557718	-4.39386	0.739384	3.71025
0.603002	1.607	20	0	1	0.333333	6.2083e-07	-0.386843	0.124152	-4.31277	0.724355	3.71257
0.60337	1.608	20	0	1	0.333333	1.00999e-06	-0.387073	0.192611	-4.23144	0.709211	3.71484
0.603736	1.609	20	0	1	0.333333	6.81953e-06	-0.387299	0.261142	-4.15025	0.694298	3.71709
0.604103	1.61	20	0	1	0.333333	-2.05986e-06	-0.387518	0.329738	-4.0688	0.679186	3.71935
0.604475	1.611	20	0	1	0.333333	2.72725e-06	-0.38774	0.398396	-3.98734	0.664093	3.72164
0.604834	1.612	20	0	1	0.333333	2.40839e-08	-0.387939	0.46711	-3.90571	0.648974	3.72385
0.605191	1.613	20	0	1	0.333333	1.43694e-07	-0.388133	0.535874	-3.82412	0.633942	3.72605
0.605552	1.614	20	0	1	0.333333	-4.48355e-07	-0.388323	0.604681	-3.74239	0.618799	3.72827
0.605905	1.615	20	0	1	0.333333	-1.22789e-06	-0.3885	0.673525	-3.66061	0.603694	3.73044
0.606259	1.616	20	0	1	0.333333	-2.10485e-06	-0.388671	0.742399	-3.57884	0.588612	3.73262
0.60661	1.617	20	0	1	0.333333	2.63857e-06	-0.388833	0.811295	-3.49711	0.573622	3.73478
0.606964	1.618	20	0	1	0.333333	-3.88348e-06	-0.388991	0.880206	-3.41525	0.55849	3.73696
0.607309	1.619	20	0	1	0.333333	2.37347e-08	-0.389134	0.949123	-3.33355	0.543587	3.73909
0.607661	1.62	20	0	1	0.333333	5.70875e-06	-0.389275	1.01804	-3.25174	0.52852	3.74126
0.608008	1.621	20	0	1	0.333333	-4.66403e-08	-0.389402	1.08694	-3.16987	0.513418	3.74339
0.608353	1.622	20	0	1	0.333333	-1.24666e-07	-0.38952	1.15582	-3.08815	0.498455	3.74552
0.608706	1.623	20	0	1	0.333333	1.83793e-07	-0.389637	1.22467	-3.00644	0.483424	3.74769
0.60905	1.624	20	0	1	0.333333	-3.4718e-06	-0.389736	1.29348	-2.92485	0.468531	3.7498
0.609397	1.625	20	0	1	0.333333	1.95955e-06	-0.389828	1.36224	-2.84329	0.453582	3.75194
0.609739	1.626	20	0	1	0.333333	2.68805e-06	-0.389907	1.43093	-2.76193	0.43882	3.75405
0.610083	1.627	20	0	1	0.333333	-2.34015e-08	-0.389977	1.49955	-2.68066	0.424044	3.75616
0.61043	1.628	20	0	1	0.333333	6.03988e-07	-0.390042	1.56807	-2.59958	0.409349	3.7583
0.610779	1.629	20	0	1	0.333333	-1.38043e-06	-0.39009	1.63649	-2.51843	0.394471	3.76045
0.611106	1.63	20	0	1	0.333333	-1.99442e-07	-0.390108	1.7048	-2.43765	0.379981	3.76247
0.61148	1.631	20	0	1	0.333333	-5.09963e-06	-0.39016	1.77297	-2.35701	0.365207	3.76477
0.61182	1.632	20	0	1	0.333333	-5.11411e-07	-0.390165	1.84098	-2.27665	0.350777	3.76686
0.61218	1.633	20	0	1	0.333333	2.98824e-06	-0.390178	1.90884	-2.19663	0.336388	3.76908
0.612533	1.634	20	0	1	0.333333	-4.41733e-11	-0.390168	1.9765	-2.11686	0.322108	3.77125
0.612898	1.635	20	0	1	0.333333	-7.22291e-07	-0.390151	2.04396	-2.03732	0.307781	3.7735
0.61325	1.636	20	0	1	0.333333	3.53841e-06	-0.39011	2.1112	-1.95829	0.293827	3.77567
0.613621	1.637	20	0	1	0.333333	6.89817e-06	-0.390062	2.17819	-1.87945	0.279687	3.77795
0.61399	1.638	20	0	1	0.333333	1.3512e-06	-0.389997	2.2449	-1.80116	0.265845	3.78022
0.614364	1.639	20	0	1	0.333333	6.28461e-06	-0.389917	2.31133	-1.72333	0.252133	3.78253
0.614741	1.64	20	0	1	0.333333	7.90643e-07	-0.389818	2.37743	-1.64602	0.23861	3.78485
0.615135	1.641	20	0	1	0.333333	-6.09074e-06	-0.389707	2.44319	-1.56917	0.225085	3.78727
0.615526	1.642	20	0	1	0.333333	-1.40487e-06	-0.389567	2.50857	-1.4929	0.211792	3.78967
0.615926	1.643	20	0	1	0.333333	-1.99182e-07	-0.389416	2.57353	-1.41743	0.198815	3.79214
0.61634	1.644	20	0	1	0.333333	-1.20158e-06	-0.389249	2.63806	-1.34267	0.18604	3.79469
0.616755	1.645	20	0	1	0.333333	-2.5321e-08	-0.389038	2.7021	-1.26844	0.173299	3.79724
0.61717	1.646	20	0	1	0.333333	-6.02287e-07	-0.388805	2.76563	-1.19524	0.161071	3.7998
0.617632	1.647	20	0	1	0.333333	2.28272e-08	-0.388565	2.82859	-1.12282	0.148774	3.80264
0.618084	1.648	20	0	1	0.333333	-2.29489e-06	-0.388285	2.89096	-1.05148	0.137013	3.80543
0.618551	1.649	20	0	1	0.333333	2.4579e-06	-0.387968	2.95267	-0.981138	0.125504	3.8083
0.61904	1.65	20	0	1	0.333333	2.33551e-06	-0.387617	3.01367	-0.911894	0.114255	3.81131
0.619542	1.651	20	0	1	0.333333	7.08286e-07	-0.387224	3.07391	-0.843896	0.103405	3.8144
0.620071	1.652	20	0	1	0.333333	1.63277e-06	-0.386789	3.13334	-0.777232	0.0929108	3.81766
0.620621	1.653	20	0	1	0.333333	-2.50744e-06	-0.386306	3.19187	-0.712034	0.0828616	3.82104
0.621185	1.654	20	0	1	0.333333	-7.1859e-06	-0.385765	3.24945	-0.648409	0.0733416	3.82452
0.621785	1.655	20	0	1	0.333333	1.76438e-10	-0.385166	3.306	-0.586476	0.0642679	3.82821
0.622411	1.656	20	0	1	0.333333	-2.95802e-07	-0.384493	3.36144	-0.52634	0.0557139	3.83207
0.623068	1.657	20	0	1	0.333333	1.84171e-09	-0.383741	3.41569	-0.468169	0.0477434	3.83611
0.623766	1.658	20	0	1	0.333333	2.66952e-07	-0.382907	3.46865	-0.412142	0.0403799	3.84041
0.624495	1.659	20	0	1	0.333333	2.29453e-08	-0.381968	3.52023	-0.358336	0.0336641	3.8449
0.625262	1.66	20	0	1	0.333333	-2.41755e-06	-0.380912	3.57033	-0.306897	0.0276084	3.84962
0.626061	1.661	20	0	1	0.333333	-5.26609e-07	-0.379735	3.61886	-0.257956	0.0222798	3.85454
0.626897	1.662	20	0	1	0.333333	2.9057e-06	-0.378405	3.66572	-0.211587	0.0176279	3.85968
0.627776	1.663	20	0	1	0.333333	2.55357e-06	-0.376911	3.71081	-0.16793	0.013645	3.8651
0.628689	1.664	20	0	1	0.333333	2.32232e-08	-0.375221	3.75403	-0.127004	0.0103113	3.87072
0.62961	1.665	20	0	1	0.333333	2.14585e-06	-0.373326	3.79529	-0.0887209	0.00762498	3.87639
0.630574	1.666	20	0	1	0.333333	-2.28296e-08	-0.371198	3.83454	-0.0532588	0.00547771	3.88232
0.631498	1.667	20	0	1	0.333333	4.4662e-07	-0.368869	3.87173	-0.0201618	0.00387328	3.88801
0.632415	1.668	20	0	1	0.333333	-9.11926e-07	-0.366264	3.90682	0.010495	0.00266472	3.89366
0.633281	1.669	20	0	1	0.333333	1.49665e-07	-0.363393	3.93982	0.0390397	0.00179502	3.89899
0.634098	1.67	20	0	1	0.333333	3.43513e-06	-0.360249	3.97075	0.0655459	0.00118238	3.90402
0.634853	1.671	20	0	1	0.333333	-7.09738e-07	-0.356782	3.99963	0.0902048	0.000758913	3.90867
0.635512	1.672	20	0	1	0.333333	8.33885e-06	-0.352964	4.02651	0.113309	0.000475234	3.91272
0.636055	1.673	20	0	1	0.333333	7.33994e-06	-0.348758	4.05142	0.135059	0.000289778	3.91607
0.636466	1.674	20	0	1	0.333333	1.20549e-06	-0.344037	4.0744	0.155623	0.000170148	3.9186
0.636703	1.675	20	0	1	0.333333	-5.85164e-10	-0.338675	4.09547	0.175313	9.54371e-05	3.92006
0.636716	1.676	20	0	1	0.333333	5.28234e-06	-0.332346	4.11464	0.194449	4.97181e-05	3.92014
0.636382	1.677	20	0	1	0.333333	1.68142e-06	-0.324562	4.13185	0.213743	2.31941e-05	3.91808
0.635372	1.678	20	0	1	0.333333	-1.58007e-08	-0.313452	4.14691	0.235035	8.29172e-06	3.91187
0.602208	1.679	20	0	1	0.333333	2.07569e-06	-0.0437567	4.01552	0.307841	3.11031e-16	3.70768
0.602281	1.68	20	0	1	0.333333	2.07216e-06	-0.0433489	4.01597	0.307841	2.9761e-16	3.70813
0.602353	1.681	20	0	1	0.333333	-2.07553e-06	-0.0429469	4.01642	0.307841	2.84964e-16	3.70858
0.602425	1.682	20	0	1	0.333333	-2.07849e-06	-0.0425506	4.01686	0.307841	2.73037e-16	3.70902
0.602496	1.683	20	0	1	0.333333	-2.08466e-06	-0.0421598	4.01729	0.307841	2.61779e-16	3.70945
0.602566	1.684	20	0	1	0.333333	2.0837e-06	-0.0417743	4.01773	0.307841	2.51144e-16	3.70989
0.602636	1.685	20	0	1	0.333333	-2.08372e-06	-0.0413941	4.01816	0.307841	2.41089e-16	3.71032
0.602706	1.686	20	0	1	0.333333	2.0912e-06	-0.0410189	4.01859	0.307841	2.31575e-16	3.71075
0.602775	1.687	20	0	1	0.333333	-2.09197e-06	-0.0406487	4.01901	0.307841	2.22566e-16	3.71117
0.602843	1.688	20	0	1	0.333333	-2.09221e-06	-0.0402832	4.01943	0.307841	2.14029e-16	3.71159
0.602911	1.689	20	0	1	0.333333	-2.10301e-06	-0.0399224	4.01985	0.307841	2.05933e-16	3.71201
0.602978	1.69	20	0	1	0.333333	2.09133e-06	-0.0395661	4.02026	0.307841	1.98252e-16	3.71242
0.603045	1.691	20	0	1	0.333333	-2.09711e-06	-0.0392143	4.02068	0.307841	1.90957e-16	3.71283
0.603111	1.692	20	0	1	0.333333	-2.09532e-06	-0.0388667	4.02108	0.307841	1.84025e-16	3.71324
0.603177	1.693	20	0	1	0.333333	-2.10431e-06	-0.0385233	4.02149	0.307841	1.77434e-16	3.71365
0.603243	1.694	20	0	1	0.333333	-2.08815e-06	-0.0381841	4.02189	0.30784	1.71163e-16	3.71405
0.603308	1.695	20	0	1	0.333333	2.10421e-06	-0.0378488	4.02229	0.307841	1.65194e-16	3.71445
0.603372	1.696	20	0	1	0.333333	-2.10814e-06	-0.0375174	4.02269	0.307841	1.59508e-16	3.71485
0.603436	1.697	20	0	1	0.333333	-2.11836e-06	-0.0371898	4.02308	0.307841	1.54088e-16	3.71524
0.6035	1.698	20	0	1	0.333333	-2.11083e-06	-0.0368659	4.02347	0.307841	1.48919e-16	3.71563
0.603563	1.699	20	0	1	0.333333	2.11777e-06	-0.0365457	4.02386	0.307841	1.43987e-16	3.71602
0.603626	1.7	20	0	1	0.333333	-2.12151e-06	-0.036229	4.02425	0.307841	1.39279e-16	3.71641
0.603688	1.701	20	0	1	0.333333	-2.1212e-06	-0.0359158	4.02463	0.307841	1.34781e-16	3.71679
0.60375	1.702	20	0	1	0.333333	-2.12605e-06	-0.035606	4.02501	0.307841	1.30483e-16	3.71717
0.603811	1.703	20	0	1	0.333333	-2.11513e-06	-0.0352995	4.02539	0.307841	1.26373e-16	3.71755
0.603872	1.704	20	0	1	0.333333	2.13343e-06	-0.0349963	4.02577	0.307841	1.22442e-16	3.71793
0.603933	1.705	20	0	1	0.333333	2.12831e-06	-0.0346962	4.02614	0.307841	1.18679e-16	3.7183
0.603993	1.706	20	0	1	0.333333	2.13453e-06	-0.0343992	4.02651	0.307841	1.15075e-16	3.71867
0.604053	1.707	20	0	1	0.333333	2.12876e-06	-0.0341054	4.02688	0.307841	1.11623e-16	3.71904
0.604112	1.708	20	0	1	0.333333	2.13199e-06	-0.0338144	4.02724	0.307841	1.08315e-16	3.7194
0.604171	1.709	20	0	1	0.333333	2.14041e-06	-0.0335265	4.02761	0.307841	1.05143e-16	3.71977
0.60423	1.71	20	0	1	0.333333	2.14215e-06	-0.0332414	4.02797	0.307841	1.02099e-16	3.72013
0.604288	1.711	20	0	1	0.333333	2.1391e-06	-0.0329591	4.02833	0.307841	9.91791e-17	3.72049
0.604346	1.712	20	0	1	0.333333	2.13732e-06	-0.0326796	4.02868	0.307841	9.63753e-17	3.72084
0.604403	1.713	20	0	1	0.333333	-2.13972e-06	-0.0324027	4.02904	0.307841	9.36825e-17	3.7212
0.604461	1.714	20	0	1	0.333333	-2.15016e-06	-0.0321286	4.02939	0.307841	9.1095e-17	3.72155
0.604517	1.715	20	0	1	0.333333	-2.15146e-06	-0.0318571	4.02974	0.307841	8.8608e-17	3.7219
0.604574	1.716	20	0	1	0.333333	-2.14638e-06	-0.0315881	4.03009	0.307841	8.62163e-17	3.72225
0.60463	1.717	20	0	1	0.333333	-2.15039e-06	-0.0313216	4.03043	0.307841	8.39158e-17	3.72259
0.604686	1.718	20	0	1	0.333333	-2.15871e-06	-0.0310576	4.03078	0.307841	8.17019e-17	3.72294
0.604741	1.719	20	0	1	0.333333	-2.15734e-06	-0.030796	4.03112	0.307841	7.95708e-17	3.72328
0.604796	1.72	20	0	1	0.333333	2.16031e-06	-0.0305368	4.03146	0.307841	7.75185e-17	3.72361
0.604851	1.721	20	0	1	0.333333	2.15871e-06	-0.03028	4.03179	0.307841	7.55415e-17	3.72395
0.604905	1.722	20	0	1	0.333333	-2.16074e-06	-0.0300255	4.03213	0.307841	7.36363e-17	3.72429
0.604959	1.723	20	0	1	0.333333	2.16952e-06	-0.0297732	4.03246	0.307841	7.17999e-17	3.72462
0.605013	1.724	20	0	1	0.333333	-2.16814e-06	-0.0295231	4.03279	0.307841	7.00289e-17	3.72495
0.605066	1.725	20	0	1	0.333333	2.16377e-06	-0.0292753	4.03312	0.307841	6.83206e-17	3.72528
0.605119	1.726	20	0	1	0.333333	-2.17496e-06	-0.0290296	4.03345	0.307841	6.66723e-17	3.7256
0.605172	1.727	20	0	1	0.333333	2.16621e-06	-0.028786	4.03377	0.307841	6.50812e-17	3.72593
0.605224	1.728	20	0	1	0.333333	2.17788e-06	-0.0285445	4.03409	0.307841	6.3545e-17	3.72625
0.605276	1.729	20	0	1	0.333333	2.1749e-06	-0.0283051	4.03441	0.307841	6.20614e-17	3.72657
0.605328	1.73	20	0	1	0.333333	2.17989e-06	-0.0280676	4.03473	0.307841	6.0628e-17	3.72689
0.60538	1.731	20	0	1	0.333333	-2.17968e-06	-0.0278322	4.03505	0.307841	5.92429e-17	3.72721
0.605431	1.732	20	0	1	0.333333	-2.18725e-06	-0.0275987	4.03536	0.307841	5.7904e-17	3.72752
0.605482	1.733	20	0	1	0.333333	-2.18303e-06	-0.0273671	4.03568	0.307841	5.66093e-17	3.72784
0.605532	1.734	20	0	1	0.333333	-2.19187e-06	-0.0271375	4.03599	0.307841	5.53571e-17	3.72815
0.605583	1.735	20	0	1	0.333333	-2.17986e-06	-0.0269097	4.0363	0.307841	5.41456e-17	3.72846
0.605633	1.736	20	0	1	0.333333	2.19633e-06	-0.0266838	4.03661	0.307841	5.29733e-17	3.72877
0.605682	1.737	20	0	1	0.333333	2.19365e-06	-0.0264596	4.03691	0.307841	5.18385e-17	3.72907
0.605732	1.738	20	0	1	0.333333	2.18988e-06	-0.0262373	4.03722	0.307841	5.07398e-17	3.72938
0.605781	1.739	20	0	1	0.333333	2.19306e-06	-0.0260167	4.03752	0.307841	4.96757e-17	3.72968
0.60583	1.74	20	0	1	0.333333	2.19308e-06	-0.0257979	4.03782	0.307841	4.86449e-17	3.72998
0.605878	1.741	20	0	1	0.333333	-2.20192e-06	-0.0255808	4.03812	0.307841	4.76461e-17	3.73028
0.605927	1.742	20	0	1	0.333333	-2.20388e-06	-0.0253654	4.03842	0.307841	4.66781e-17	3.73058
0.605975	1.743	20	0	1	0.333333	2.20003e-06	-0.0251516	4.03871	0.307841	4.57396e-17	3.73087
0.606022	1.744	20	0	1	0.333333	-2.19742e-06	-0.0249395	4.03901	0.307841	4.48297e-17	3.73117
0.60607	1.745	20	0	1	0.333333	-2.21419e-06	-0.024729	4.0393	0.307841	4.39471e-17	3.73146
0.606117	1.746	20	0	1	0.333333	2.20228e-06	-0.0245202	4.03959	0.307841	4.30909e-17	3.73175
0.606164	1.747	20	0	1	0.333333	2.20604e-06	-0.0243128	4.03988	0.307841	4.22602e-17	3.73204
0.606211	1.748	20	0	1	0.333333	-2.21792e-06	-0.0241071	4.04017	0.307841	4.14539e-17	3.73233
0.606257	1.749	20	0	1	0.333333	2.21124e-06	-0.0239029	4.04045	0.307841	4.06712e-17	3.73261
0.606303	1.75	20	0	1	0.333333	-2.2202e-06	-0.0237002	4.04074	0.307841	3.99112e-17	3.7329
0.606349	1.751	20	0	1	0.333333	-2.21647e-06	-0.0234991	4.04102	0.307841	3.91731e-17	3.73318
0.606395	1.752	20	0	1	0.333333	-2.2149e-06	-0.0232993	4.0413	0.307841	3.84562e-17	3.73346
0.60644	1.753	20	0	1	0.333333	2.22212e-06	-0.0231011	4.04158	0.307841	3.77596e-17	3.73374
0.606486	1.754	20	0	1	0.333333	-2.24018e-06	-0.0229043	4.04186	0.307841	3.70827e-17	3.73402
0.606531	1.755	20	0	1	0.333333	-2.22441e-06	-0.022709	4.04213	0.307841	3.64248e-17	3.73429
0.606575	1.756	20	0	1	0.333333	-2.22914e-06	-0.022515	4.04241	0.307841	3.57852e-17	3.73457
0.60662	1.757	20	0	1	0.333333	-2.22536e-06	-0.0223224	4.04268	0.307841	3.51633e-17	3.73484
0.606664	1.758	20	0	1	0.333333	2.2342e-06	-0.0221312	4.04296	0.307841	3.45584e-17	3.73511
0.606708	1.759	20	0	1	0.333333	-2.24303e-06	-0.0219414	4.04323	0.307841	3.397e-17	3.73539
0.606751	1.76	20	0	1	0.333333	2.23307e-06	-0.0217529	4.04349	0.307841	3.33977e-17	3.73565
0.606795	1.761	20	0	1	0.333333	2.23335e-06	-0.0215658	4.04376	0.307841	3.28407e-17	3.73592
0.606838	1.762	20	0	1	0.333333	-2.23647e-06	-0.0213799	4.04403	0.307841	3.22985e-17	3.73619
0.606881	1.763	20	0	1	0.333333	-2.24155e-06	-0.0211954	4.04429	0.307841	3.17708e-17	3.73645
0.606924	1.764	20	0	1	0.333333	2.24513e-06	-0.0210121	4.04456	0.307841	3.1257e-17	3.73672
0.606966	1.765	20	0	1	0.333333	-2.23949e-06	-0.0208301	4.04482	0.307841	3.07567e-17	3.73698
0.607009	1.766	20	0	1	0.333333	2.24893e-06	-0.0206494	4.04508	0.307841	3.02695e-17	3.73724
0.607051	1.767	20	0	1	0.333333	-2.25273e-06	-0.0204699	4.04534	0.307841	2.97948e-17	3.7375
0.607093	1.768	20	0	1	0.333333	2.25478e-06	-0.0202916	4.0456	0.307841	2.93324e-17	3.73775
0.607134	1.769	20	0	1	0.333333	2.24776e-06	-0.0201146	4.04585	0.307841	2.88818e-17	3.73801
0.607176	1.77	20	0	1	0.333333	2.25356e-06	-0.0199387	4.04611	0.307841	2.84426e-17	3.73827
0.607217	1.771	20	0	1	0.333333	2.26031e-06	-0.019764	4.04636	0.307841	2.80145e-17	3.73852
0.607258	1.772	20	0	1	0.333333	-2.25645e-06	-0.0195906	4.04661	0.307841	2.75972e-17	3.73877
0.607299	1.773	20	0	1	0.333333	2.26002e-06	-0.0194182	4.04686	0.307841	2.71903e-17	3.73902
0.607339	1.774	20	0	1	0.333333	-2.25979e-06	-0.019247	4.04711	0.307841	2.67935e-17	3.73927
0.607379	1.775	20	0	1	0.333333	-2.25893e-06	-0.019077	4.04736	0.307841	2.64064e-17	3.73952
0.607419	1.776	20	0	1	0.333333	-2.2686e-06	-0.0189081	4.04761	0.307841	2.60288e-17	3.73977
0.607459	1.777	20	0	1	0.333333	-2.2638e-06	-0.0187403	4.04785	0.307841	2.56604e-17	3.74001
0.607499	1.778	20	0	1	0.333333	-2.26679e-06	-0.0185736	4.0481	0.307841	2.5301e-17	3.74026
0.607538	1.779	20	0	1	0.333333	-2.27275e-06	-0.018408	4.04834	0.307841	2.49502e-17	3.7405
0.607578	1.78	20	0	1	0.333333	2.26749e-06	-0.0182435	4.04858	0.307841	2.46078e-17	3.74074
0.607617	1.781	20	0	1	0.333333	2.27159e-06	-0.01808	4.04882	0.307841	2.42735e-17	3.74098
0.607656	1.782	20	0	1	0.333333	2.27088e-06	-0.0179176	4.04906	0.307841	2.39472e-17	3.74122
0.607694	1.783	20	0	1	0.333333	-2.28274e-06	-0.0177563	4.0493	0.307841	2.36285e-17	3.74146
0.607733	1.784	20	0	1	0.333333	-2.27858e-06	-0.017596	4.04954	0.307841	2.33173e-17	3.7417
0.607771	1.785	20	0	1	0.333333	-2.27896e-06	-0.0174367	4.04977	0.307841	2.30133e-17	3.74193
0.607809	1.786	20	0	1	0.333333	2.27955e-06	-0.0172785	4.05001	0.307841	2.27163e-17	3.74217
0.607847	1.787	20	0	1	0.333333	-2.28248e-06	-0.0171212	4.05024	0.307841	2.24262e-17	3.7424
0.607884	1.788	20	0	1	0.333333	-2.28168e-06	-0.016965	4.05047	0.307841	2.21427e-17	3.74263
0.607922	1.789	20	0	1	0.333333	2.29627e-06	-0.0168098	4.0507	0.307841	2.18657e-17	3.74286
0.607959	1.79	20	0	1	0.333333	2.30052e-06	-0.0166555	4.05093	0.307841	2.15949e-17	3.74309
0.607996	1.791	20	0	1	0.333333	2.29868e-06	-0.0165022	4.05116	0.307841	2.13303e-17	3.74332
0.608033	1.792	20	0	1	0.333333	2.29644e-06	-0.0163499	4.05139	0.307841	2.10715e-17	3.74354
0.60807	1.793	20	0	1	0.333333	-2.29178e-06	-0.0161986	4.05161	0.307841	2.08186e-17	3.74377
0.608106	1.794	20	0	1	0.333333	-2.30427e-06	-0.0160482	4.05184	0.307841	2.05712e-17	3.744
0.608142	1.795	20	0	1	0.333333	-2.30372e-06	-0.0158987	4.05206	0.307841	2.03293e-17	3.74422
0.608179	1.796	20	0	1	0.333333	2.29979e-06	-0.0157502	4.05228	0.307841	2.00927e-17	3.74444
0.608214	1.797	20	0	1	0.333333	2.31187e-06	-0.0156026	4.0525	0.307841	1.98613e-17	3.74466
0.60825	1.798	20	0	1	0.333333	-2.30282e-06	-0.0154559	4.05272	0.307841	1.96348e-17	3.74488
0.608286	1.799	20	0	1	0.333333	2.31012e-06	-0.0153101	4.05294	0.307841	1.94133e-17	3.7451
0.608321	1.8	20	0	1	0.333333	2.31078e-06	-0.0151652	4.05316	0.307841	1.91965e-17	3.74532
0.608356	1.801	20	0	1	0.333333	2.31008e-06	-0.0150213	4.05338	0.307841	1.89844e-17	3.74553
0.608391	1.802	20	0	1	0.333333	2.31216e-06	-0.0148782	4.05359	0.307841	1.87768e-17	3.74575
0.608426	1.803	20	0	1	0.333333	2.31762e-06	-0.014736	4.05381	0.307841	1.85736e-17	3.74596
0.608461	1.804	20	0	1	0.333333	2.31486e-06	-0.0145946	4.05402	0.307841	1.83747e-17	3.74618
0.608495	1.805	20	0	1	0.333333	-2.31694e-06	-0.0144542	4.05423	0.307841	1.81799e-17	3.74639
0.608529	1.806	20	0	1	0.333333	-2.31846e-06	-0.0143145	4.05444	0.307841	1.79892e-17	3.7466
0.608563	1.807	20	0	1	0.333333	-2.32544e-06	-0.0141758	4.05465	0.307841	1.78025e-17	3.74681
0.608597	1.808	20	0	1	0.333333	-2.32183e-06	-0.0140379	4.05486	0.307841	1.76196e-17	3.74702
0.608631	1.809	20	0	1	0.333333	2.33399e-06	-0.0139008	4.05507	0.307841	1.74405e-17	3.74723
0.608665	1.81	20	0	1	0.333333	-2.33598e-06	-0.0137645	4.05527	0.307841	1.72651e-17	3.74743
0.608698	1.811	20	0	1	0.333333	2.33179e-06	-0.0136291	4.05548	0.307841	1.70933e-17	3.74764
0.608731	1.812	20	0	1	0.333333	-2.33839e-06	-0.0134945	4.05568	0.307841	1.69249e-17	3.74784
0.608764	1.813	20	0	1	0.333333	-2.33832e-06	-0.0133607	4.05589	0.307841	1.67599e-17	3.74805
0.608797	1.814	20	0	1	0.333333	2.33282e-06	-0.0132277	4.05609	0.307841	1.65983e-17	3.74825
0.60883	1.815	20	0	1	0.333333	2.34064e-06	-0.0130956	4.05629	0.307841	1.64399e-17	3.74845
0.608862	1.816	20	0	1	0.333333	2.33929e-06	-0.0129642	4.05649	0.307841	1.62847e-17	3.74865
0.608895	1.817	20	0	1	0.333333	-2.33662e-06	-0.0128336	4.05669	0.307841	1.61325e-17	3.74885
0.608927	1.818	20	0	1	0.333333	2.33944e-06	-0.0127038	4.05689	0.307841	1.59834e-17	3.74905
0.608959	1.819	20	0	1	0.333333	-2.34991e-06	-0.0125747	4.05709	0.307841	1.58372e-17	3.74925
0.608991	1.82	20	0	1	0.333333	-2.34962e-06	-0.0124465	4.05728	0.307841	1.56938e-17	3.74944
0.609022	1.821	20	0	1	0.333333	-2.34828e-06	-0.012319	4.05748	0.307841	1.55533e-17	3.74964
0.609054	1.822	20	0	1	0.333333	-2.35595e-06	-0.0121922	4.05767	0.307841	1.54155e-17	3.74983
0.609085	1.823	20	0	1	0.333333	-2.35441e-06	-0.0120663	4.05786	0.307841	1.52804e-17	3.75002
0.609117	1.824	20	0	1	0.333333	2.35772e-06	-0.0119411	4.05806	0.307841	1.51479e-17	3.75022
0.609148	1.825	20	0	1	0.333333	2.3577e-06	-0.0118166	4.05825	0.307841	1.50179e-17	3.75041
0.609178	1.826	20	0	1	0.333333	-2.3552e-06	-0.0116929	4.05844	0.307841	1.48904e-17	3.7506
0.609209	1.827	20	0	1	0.333333	-2.3608e-06	-0.0115699	4.05863	0.307841	1.47653e-17	3.75079
0.60924	1.828	20	0	1	0.333333	2.36567e-06	-0.0114476	4.05881	0.307841	1.46427e-17	3.75097
0.60927	1.829	20	0	1	0.333333	2.36581e-06	-0.0113261	4.059	0.307841	1.45223e-17	3.75116
0.6093	1.83	20	0	1	0.333333	2.36654e-06	-0.0112053	4.05919	0.307841	1.44042e-17	3.75135
0.60933	1.831	20	0	1	0.333333	2.36956e-06	-0.0110852	4.05937	0.307841	1.42883e-17	3.75153
0.60936	1.832	20	0	1	0.333333	-2.37958e-06	-0.0109658	4.05956	0.307841	1.41746e-17	3.75172
0.60939	1.833	20	0	1	0.333333	-2.37013e-06	-0.0108471	4.05974	0.307841	1.4063e-17	3.7519
0.60942	1.834	20	0	1	0.333333	-2.37898e-06	-0.0107292	4.05992	0.307841	1.39535e-17	3.75208
0.609449	1.835	20	0	1	0.333333	2.37837e-06	-0.0106119	4.0601	0.307841	1.3846e-17	3.75226
0.609478	1.836	20	0	1	0.333333	2.38038e-06	-0.0104953	4.06028	0.307841	1.37405e-17	3.75244
0.609507	1.837	20	0	1	0.333333	2.37748e-06	-0.0103795	4.06046	0.307841	1.3637e-17	3.75262
0.609536	1.838	20	0	1	0.333333	-2.38152e-06	-0.0102643	4.06064	0.307841	1.35353e-17	3.7528
0.609565	1.839	20	0	1	0.333333	2.38318e-06	-0.0101498	4.06082	0.307841	1.34355e-17	3.75298
0.609594	1.84	20	0	1	0.333333	2.37958e-06	-0.010036	4.061	0.307841	1.33375e-17	3.75315
0.609622	1.841	20	0	1	0.333333	-2.38245e-06	-0.00992283	4.06117	0.307841	1.32412e-17	3.75333
0.609651	1.842	20	0	1	0.333333	2.39065e-06	-0.00981036	4.06135	0.307841	1.31467e-17	3.75351
0.609679	1.843	20	0	1	0.333333	-2.38261e-06	-0.00969855	4.06152	0.307841	1.30539e-17	3.75368
0.609707	1.844	20	0	1	0.333333	2.39117e-06	-0.00958741	4.06169	0.307841	1.29628e-17	3.75385
0.609735	1.845	20	0	1	0.333333	2.3974e-06	-0.00947693	4.06186	0.307841	1.28733e-17	3.75402
0.609763	1.846	20	0	1	0.333333	2.39467e-06	-0.00936712	4.06203	0.307841	1.27854e-17	3.75419
0.60979	1.847	20	0	1	0.333333	2.40103e-06	-0.00925797	4.0622	0.307841	1.26991e-17	3.75436
0.609818	1.848	20	0	1	0.333333	2.40085e-06	-0.00914944	4.06237	0.307841	1.26143e-17	3.75453
0.609845	1.849	20	0	1	0.333333	2.40444e-06	-0.00904159	4.06254	0.307841	1.2531e-17	3.7547
0.609872	1.85	20	0	1	0.333333	2.40647e-06	-0.00893437	4.06271	0.307841	1.24491e-17	3.75487
0.609899	1.851	20	0	1	0.333333	2.3961e-06	-0.00882778	4.06288	0.307841	1.23687e-17	3.75503
0.609926	1.852	20	0	1	0.333333	2.40862e-06	-0.00872184	4.06304	0.307841	1.22897e-17	3.7552
0.609953	1.853	20	0	1	0.333333	2.40495e-06	-0.00861652	4.06321	0.307841	1.22121e-17	3.75536
0.609979	1.854	20	0	1	0.333333	2.40241e-06	-0.00851185	4.06337	0.307841	1.21358e-17	3.75553
0.610006	1.855	20	0	1	0.333333	-2.40811e-06	-0.00840781	4.06353	0.307841	1.20609e-17	3.75569
0.610032	1.856	20	0	1	0.333333	-2.42139e-06	-0.00830439	4.06369	0.307841	1.19872e-17	3.75585
0.610058	1.857	20	0	1	0.333333	-2.40954e-06	-0.00820158	4.06385	0.307841	1.19148e-17	3.75601
0.610084	1.858	20	0	1	0.333333	-2.41753e-06	-0.0080994	4.06401	0.307841	1.18437e-17	3.75617
0.61011	1.859	20	0	1	0.333333	2.41603e-06	-0.00799783	4.06417	0.307841	1.17738e-17	3.75633
0.610136	1.86	20	0	1	0.333333	2.41983e-06	-0.00789689	4.06433	0.307841	1.17051e-17	3.75649
0.610161	1.861	20	0	1	0.333333	2.41703e-06	-0.00779655	4.06449	0.307841	1.16375e-17	3.75665
0.610187	1.862	20	0	1	0.333333	-2.41856e-06	-0.00769682	4.06465	0.307841	1.15711e-17	3.7568
0.610212	1.863	20	0	1	0.333333	-2.42156e-06	-0.00759769	4.0648	0.307841	1.15059e-17	3.75696
0.610237	1.864	20	0	1	0.333333	-2.4293e-06	-0.00749917	4.06496	0.307841	1.14417e-17	3.75712
0.610262	1.865	20	0	1	0.333333	2.4207e-06	-0.00740125	4.06511	0.307841	1.13786e-17	3.75727
0.610287	1.866	20	0	1	0.333333	2.42746e-06	-0.00730393	4.06526	0.307841	1.13166e-17	3.75742
0.610312	1.867	20	0	1	0.333333	-2.42491e-06	-0.0072072	4.06541	0.307841	1.12557e-17	3.75757
0.610336	1.868	20	0	1	0.333333	2.43313e-06	-0.00711107	4.06557	0.307841	1.11957e-17	3.75773
0.610361	1.869	20	0	1	0.333333	-1.01181e-06	-0.00701551	4.06572	0.307841	1.11368e-17	3.75788
0.610385	1.87	20	0	1	0.333333	1.63369e-06	-0.00692057	4.06587	0.307841	1.10788e-17	3.75803
0.610409	1.871	20	0	1	0.333333	1.62706e-06	-0.00682619	4.06601	0.307841	1.10218e-17	3.75817
0.610433	1.872	20	0	1	0.333333	1.64514e-06	-0.00673242	4.06616	0.307841	1.09658e-17	3.75832
0.610457	1.873	20	0	1	0.333333	1.64041e-06	-0.00663921	4.06631	0.307841	1.09107e-17	3.75847
0.610481	1.874	20	0	1	0.333333	1.63279e-06	-0.00654661	4.06646	0.307841	1.08565e-17	3.75861
0.610504	1.875	20	0	1	0.333333	1.64294e-06	-0.00645456	4.0666	0.307841	1.08032e-17	3.75876
0.610528	1.876	20	0	1	0.333333	-1.64928e-06	-0.00636309	4.06675	0.307841	1.07508e-17	3.7589
0.610551	1.877	20	0	1	0.333333	1.64223e-06	-0.0062722	4.06689	0.307841	1.06992e-17	3.75905
0.610574	1.878	20	0	1	0.333333	1.6395e-06	-0.00618188	4.06703	0.307841	1.06485e-17	3.75919
0.610597	1.879	20	0	1	0.333333	1.64183e-06	-0.00609213	4.06717	0.307841	1.05986e-17	3.75933
0.61062	1.88	20	0	1	0.333333	1.64563e-06	-0.00600296	4.06731	0.307841	1.05496e-17	3.75947
0.610643	1.881	20	0	1	0.333333	1.64332e-06	-0.00591434	4.06745	0.307841	1.05013e-17	3.75961
0.610666	1.882	20	0	1	0.333333	1.65189e-06	-0.00582629	4.06759	0.307841	1.04539e-17	3.75975
0.610688	1.883	20	0	1	0.333333	-1.65273e-06	-0.00573882	4.06773	0.307841	1.04072e-17	3.75989
0.610711	1.884	20	0	1	0.333333	1.64085e-06	-0.0056519	4.06787	0.307841	1.03613e-17	3.76003
0.610733	1.885	20	0	1	0.333333	-1.64243e-06	-0.00556554	4.06801	0.307841	1.03161e-17	3.76017
0.610755	1.886	20	0	1	0.333333	-1.65161e-06	-0.00547975	4.06814	0.307841	1.02716e-17	3.7603
0.610777	1.887	20	0	1	0.333333	-1.65368e-06	-0.00539449	4.06828	0.307841	1.02279e-17	3.76044
0.610799	1.888	20	0	1	0.333333	-1.64782e-06	-0.00530981	4.06841	0.307841	1.01849e-17	3.76057
0.61082	1.889	20	0	1	0.333333	1.65183e-06	-0.00522568	4.06855	0.307841	1.01426e-17	3.76071
0.610842	1.89	20	0	1	0.333333	-1.65518e-06	-0.00514211	4.06868	0.307841	1.01009e-17	3.76084
0.610863	1.891	20	0	1	0.333333	-1.64308e-06	-0.00505908	4.06881	0.307841	1.006e-17	3.76097
0.610885	1.892	20	0	1	0.333333	1.6557e-06	-0.0049766	4.06894	0.307841	1.00197e-17	3.7611
0.610906	1.893	20	0	1	0.333333	-1.65647e-06	-0.00489468	4.06907	0.307841	9.98003e-18	3.76123
0.610927	1.894	20	0	1	0.333333	-1.65014e-06	-0.00481331	4.0692	0.307841	9.94102e-18	3.76136
0.610948	1.895	20	0	1	0.333333	-1.6563e-06	-0.00473249	4.06933	0.307841	9.90262e-18	3.76149
0.610968	1.896	20	0	1	0.333333	1.64954e-06	-0.00465221	4.06946	0.307841	9.86486e-18	3.76162
0.610989	1.897	20	0	1	0.333333	1.64062e-06	-0.00457246	4.06958	0.307841	9.82769e-18	3.76174
0.611009	1.898	20	0	1	0.333333	-1.65406e-06	-0.00449329	4.06971	0.307841	9.79113e-18	3.76187
0.61103	1.899	20	0	1	0.333333	1.65606e-06	-0.00441465	4.06984	0.307841	9.75515e-18	3.762
0.61105	1.9	20	0	1	0.333333	1.66442e-06	-0.00433655	4.06996	0.307841	9.71974e-18	3.76212
0.61107	1.901	20	0	1	0.333333	1.65847e-06	-0.00425899	4.07008	0.307841	9.68491e-18	3.76224
0.61109	1.902	20	0	1	0.333333	-1.65791e-06	-0.00418198	4.07021	0.307841	9.65062e-18	3.76237
0.61111	1.903	20	0	1	0.333333	1.65975e-06	-0.00410549	4.07033	0.307841	9.61689e-18	3.76249
0.61113	1.904	20	0	1	0.333333	-1.65263e-06	-0.00402957	4.07045	0.307841	9.58371e-18	3.76261
0.611149	1.905	20	0	1	0.333333	1.65471e-06	-0.00395418	4.07057	0.307841	9.55104e-18	3.76273
0.611169	1.906	20	0	1	0.333333	-1.65156e-06	-0.00387932	4.07069	0.307841	9.5189e-18	3.76285
0.611188	1.907	20	0	1	0.333333	1.65576e-06	-0.00380502	4.07081	0.307841	9.48729e-18	3.76297
0.611207	1.908	20	0	1	0.333333	-1.66376e-06	-0.00373124	4.07093	0.307841	9.45616e-18	3.76309
0.611226	1.909	20	0	1	0.333333	1.66513e-06	-0.00365801	4.07104	0.307841	9.42554e-18	3.7632
0.611245	1.91	20	0	1	0.333333	-1.65421e-06	-0.00358531	4.07116	0.307841	9.39541e-18	3.76332
0.611264	1.911	20	0	1	0.333333	1.65495e-06	-0.00351314	4.07128	0.307841	9.36576e-18	3.76343
0.611282	1.912	20	0	1	0.333333	1.66089e-06	-0.00344154	4.07139	0.307841	9.33659e-18	3.76355
0.611301	1.913	20	0	1	0.333333	-1.65696e-06	-0.00337046	4.0715	0.307841	9.30789e-18	3.76366
0.611319	1.914	20	0	1	0.333333	1.65521e-06	-0.00329992	4.07162	0.307841	9.27963e-18	3.76378
0.611337	1.915	20	0	1	0.333333	-1.65178e-06	-0.00322992	4.07173	0.307841	9.25184e-18	3.76389
0.611355	1.916	20	0	1	0.333333	-1.65353e-06	-0.00316045	4.07184	0.307841	9.22448e-18	3.764
0.611373	1.917	20	0	1	0.333333	-1.66096e-06	-0.00309153	4.07195	0.307841	9.19758e-18	3.76411
0.611391	1.918	20	0	1	0.333333	-1.65903e-06	-0.00302314	4.07206	0.307841	9.1711e-18	3.76422
0.611409	1.919	20	0	1	0.333333	1.65532e-06	-0.0029553	4.07217	0.307841	9.14503e-18	3.76433
0.611426	1.92	20	0	1	0.333333	1.66148e-06	-0.002888	4.07228	0.307841	9.1194e-18	3.76444
0.611444	1.921	20	0	1	0.333333	1.64686e-06	-0.00282122	4.07238	0.307841	9.09418e-18	3.76454
0.611461	1.922	20	0	1	0.333333	1.64207e-06	-0.002755	4.07249	0.307841	9.06937e-18	3.76465
0.611478	1.923	20	0	1	0.333333	-1.6497e-06	-0.00268931	4.0726	0.307841	9.04495e-18	3.76476
0.611495	1.924	20	0	1	0.333333	-1.63318e-06	-0.00262421	4.0727	0.307841	9.02092e-18	3.76486
0.611512	1.925	20	0	1	0.333333	1.64398e-06	-0.00255958	4.07281	0.307841	8.99729e-18	3.76497
0.611529	1.926	20	0	1	0.333333	-1.63923e-06	-0.00249552	4.07291	0.307841	8.97404e-18	3.76507
0.611546	1.927	20	0	1	0.333333	-1.63226e-06	-0.00243202	4.07301	0.307841	8.95117e-18	3.76517
0.611562	1.928	20	0	1	0.333333	1.64292e-06	-0.00236907	4.07311	0.307841	8.92867e-18	3.76527
0.611578	1.929	20	0	1	0.333333	-1.62855e-06	-0.00230664	4.07321	0.307841	8.90653e-18	3.76537
0.611595	1.93	20	0	1	0.333333	1.63302e-06	-0.00224476	4.07331	0.307841	8.88476e-18	3.76547
0.611611	1.931	20	0	1	0.333333	1.62596e-06	-0.00218346	4.07341	0.307841	8.86334e-18	3.76557
0.611627	1.932	20	0	1	0.333333	1.62454e-06	-0.0021227	4.07351	0.307841	8.84228e-18	3.76567
0.611642	1.933	20	0	1	0.333333	-1.62614e-06	-0.00206248	4.07361	0.307841	8.82156e-18	3.76577
0.611658	1.934	20	0	1	0.333333	-1.62742e-06	-0.00200281	4.0737	0.307841	8.80118e-18	3.76586
0.611674	1.935	20	0	1	0.333333	-1.62162e-06	-0.00194371	4.0738	0.307841	8.78115e-18	3.76596
0.611689	1.936	20	0	1	0.333333	-1.62312e-06	-0.00188518	4.07389	0.307841	8.76144e-18	3.76605
0.611704	1.937	20	0	1	0.333333	1.60947e-06	-0.00182719	4.07399	0.307841	8.74206e-18	3.76615
0.611719	1.938	20	0	1	0.333333	1.59732e-06	-0.00176976	4.07408	0.307841	8.723e-18	3.76624
0.611734	1.939	20	0	1	0.333333	-1.60273e-06	-0.0017129	4.07417	0.307841	8.70427e-18	3.76633
0.611749	1.94	20	0	1	0.333333	1.58956e-06	-0.00165661	4.07426	0.307841	8.68585e-18	3.76642
0.611764	1.941	20	0	1	0.333333	1.59599e-06	-0.00160089	4.07435	0.307841	8.66774e-18	3.76651
0.611778	1.942	20	0	1	0.333333	-1.59634e-06	-0.0015457	4.07444	0.307841	8.64996e-18	3.7666
0.611793	1.943	20	0	1	0.333333	-1.5745e-06	-0.00149115	4.07453	0.307841	8.63244e-18	3.76669
0.611807	1.944	20	0	1	0.333333	-1.56479e-06	-0.00143716	4.07462	0.307841	8.61524e-18	3.76678
0.611821	1.945	20	0	1	0.333333	1.55746e-06	-0.00138374	4.07471	0.307841	8.59833e-18	3.76687
0.611835	1.946	20	0	1	0.333333	-1.55216e-06	-0.00133091	4.07479	0.307841	8.58172e-18	3.76695
0.611849	1.947	20	0	1	0.333333	1.54135e-06	-0.00127866	4.07488	0.307841	8.5654e-18	3.76704
0.611863	1.948	20	0	1	0.333333	-1.53573e-06	-0.00122698	4.07496	0.307841	8.54935e-18	3.76712
0.611876	1.949	20	0	1	0.333333	-1.53285e-06	-0.00117593	4.07505	0.307841	8.5336e-18	3.76721
0.611889	1.95	20	0	1	0.333333	-1.52083e-06	-0.00112545	4.07513	0.307841	8.51812e-18	3.76729
0.611903	1.951	20	0	1	0.333333	1.50949e-06	-0.0010756	4.07521	0.307841	8.50292e-18	3.76737
0.611916	1.952	20	0	1	0.333333	1.4965e-06	-0.00102633	4.07529	0.307841	8.48798e-18	3.76745
0.611929	1.953	20	0	1	0.333333	-1.47659e-06	-0.000977695	4.07537	0.307841	8.47333e-18	3.76753
0.611942	1.954	20	0	1	0.333333	-1.47237e-06	-0.000929666	4.07545	0.307841	8.45893e-18	3.76761
0.611954	1.955	20	0	1	0.333333	1.45447e-06	-0.000882247	4.07553	0.307841	8.4448e-18	3.76769
0.611967	1.956	20	0	1	0.333333	1.43961e-06	-0.000835458	4.0756	0.307841	8.43093e-18	3.76776
0.611979	1.957	20	0	1	0.333333	-1.42273e-06	-0.000789323	4.07568	0.307841	8.41732e-18	3.76784
0.611991	1.958	20	0	1	0.333333	1.39933e-06	-0.000743814	4.07576	0.307841	8.40396e-18	3.76792
0.612003	1.959	20	0	1	0.333333	1.38528e-06	-0.000698931	4.07583	0.307841	8.39086e-18	3.76799
0.612015	1.96	20	0	1	0.333333	-1.36493e-06	-0.000654724	4.0759	0.307841	8.37801e-18	3.76806
0.612027	1.961	20	0	1	0.333333	1.3271e-06	-0.000611169	4.07598	0.307841	8.3654e-18	3.76813
0.612038	1.962	20	0	1	0.333333	1.30662e-06	-0.000568287	4.07605	0.307841	8.35305e-18	3.76821
0.61205	1.963	20	0	1	0.333333	1.26696e-06	-0.000526048	4.07612	0.307841	8.34094e-18	3.76828
0.612061	1.964	20	0	1	0.333333	-1.25135e-06	-0.00048444	4.07619	0.30784	8.32903e-18	3.76835
0.612072	1.965	20	0	1	0.333333	-1.20003e-06	-0.000443674	4.07625	0.307841	8.31745e-18	3.76841
0.612083	1.966	20	0	1	0.333333	1.15947e-06	-0.000403526	4.07632	0.307841	8.30606e-18	3.76848
0.612094	1.967	20	0	1	0.333333	-1.11561e-06	-0.000364093	4.07639	0.307841	8.29492e-18	3.76855
0.612104	1.968	20	0	1	0.333333	-1.06159e-06	-0.000325374	4.07645	0.307841	8.284e-18	3.76861
0.612115	1.969	20	0	1	0.333333	-1.00574e-06	-0.000287385	4.07652	0.307841	8.27333e-18	3.76868
0.612125	1.97	20	0	1	0.333333	-9.40362e-07	-0.000250161	4.07658	0.307841	8.26289e-18	3.76874
0.612135	1.971	20	0	1	0.333333	-5.97831e-07	-0.000213823	4.07664	0.307839	8.25247e-18	3.7688
0.612145	1.972	20	0	1	0.333333	7.79715e-07	-0.000177955	4.0767	0.307841	8.24271e-18	3.76886
0.612155	1.973	20	0	1	0.333333	-5.99946e-07	-0.000142962	4.07676	0.30784	8.23294e-18	3.76892
0.612164	1.974	20	0	1	0.333333	-5.99712e-07	-0.000108894	4.07682	0.307841	8.22346e-18	3.76898
0.612173	1.975	20	0	1	0.333333	-5.24405e-07	-7.5586e-05	4.07688	0.307841	8.21418e-18	3.76904
0.612183	1.976	20	0	1	0.333333	-3.22074e-07	-4.30874e-05	4.07693	0.307841	8.20513e-18	3.76909
0.612191	1.977	20	0	1	0.333333	-9.28126e-08	-1.14716e-05	4.07699	0.307841	8.19632e-18	3.76915
0.6122	1.978	20	0	1	0.333333	3.13016e-10	-1.7608e-09	4.07704	0.30784	8.18771e-18	3.7692
0.612209	1.979	20	0	1	0.333333	2.4524e-10	-4.85871e-10	4.07709	0.307841	8.17941e-18	3.76925
0.612217	1.98	20	0	1	0.333333	1.01241e-11	-1.13159e-10	4.07715	0.307841	8.17118e-18	3.76931
0.612225	1.981	20	0	1	0.333333	-1.69061e-11	-2.86164e-11	4.0772	0.307841	8.1632e-18	3.76936
0.612233	1.982	20	0	1	0.333333	8.3888e-13	-9.89958e-12	4.07724	0.30784	8.15542e-18	3.7694
0.612241	1.983	20	0	1	0.333333	1.41413e-12	-4.63309e-12	4.07729	0.307841	8.14794e-18	3.76945
0.612248	1.984	20	0	1	0.333333	-3.33511e-10	-5.40828e-10	4.07734	0.307842	8.14083e-18	3.7695
0.612256	1.985	20	0	1	0.333333	3.66465e-11	-1.48202e-11	4.07738	0.307841	8.13354e-18	3.76954
0.612263	1.986	20	0	1	0.333333	-2.41989e-10	2.01095e-11	4.07743	0.307841	8.12671e-18	3.76959
0.612269	1.987	20	0	1	0.333333	5.38457e-12	-2.17278e-11	4.07747	0.307841	8.12009e-18	3.76963
0.612276	1.988	20	0	1	0.333333	2.27216e-11	1.54577e-10	4.07751	0.307841	8.11378e-18	3.76967
0.612282	1.989	20	0	1	0.333333	-3.6851e-10	-1.35825e-10	4.07755	0.307841	8.10778e-18	3.7697
0.612288	1.99	20	0	1	0.333333	-1.74214e-11	-4.46122e-12	4.07758	0.307841	8.10188e-18	3.76974
0.612294	1.991	20	0	1	0.333333	1.22652e-10	-2.64598e-10	4.07762	0.307842	8.09659e-18	3.76978
0.612299	1.992	20	0	1	0.333333	7.76548e-11	6.28729e-12	4.07765	0.30784	8.09107e-18	3.76981
0.612304	1.993	20	0	1	0.333333	6.59785e-12	4.08441e-12	4.07768	0.307841	8.08626e-18	3.76984
0.612309	1.994	20	0	1	0.333333	5.7919e-12	-2.10071e-12	4.07771	0.30784	8.08167e-18	3.76987
0.612313	1.995	20	0	1	0.333333	-7.30206e-13	5.16098e-13	4.07774	0.307841	8.07753e-18	3.7699
0.612317	1.996	20	0	1	0.333333	2.7097e-10	1.78537e-10	4.07776	0.307841	8.07375e-18	3.76992
0.612321	1.997	20	0	1	0.333333	1.77336e-13	-1.15603e-12	4.07778	0.307841	8.0704e-18	3.76994
0.612323	1.998	20	0	1	0.333333	2.92488e-11	2.07424e-11	4.0778	0.307841	8.06764e-18	3.76996
0.612326	1.999	20	0	1	0.333333	-2.4048e-12	1.09708e-12	4.07781	0.307841	8.06542e-18	3.76997
[truncated: 201 more rows]
