# Supplementary material for: Nanoalignment by critical Casimir torques
Source: Nat Commun. 2024 Jun 14;15:5086. doi: 10.1038/s41467-024-49220-1 (PMC11178905; doi:10.1038/s41467-024-49220-1)
Supplement: Supplementary file 11 — Source Data [file 41467_2024_49220_MOESM11_ESM.zip › fig1/python/data/theory/results_disk_30.dat]

#Delta	Lambda	Gamma	rho1	rho2	width	alpha	gamma	total_potential	CC_potential	electrostatic_potential	gravity_potential
0.246678	0.001	30	0	1	0.333333	1.46241e-07	0.000325606	-270.754	-364.015	91.742	1.51875
0.246701	0.002	30	0	1	0.333333	-1.5456e-08	0.000248003	-270.105	-363.102	91.4777	1.51889
0.246725	0.003	30	0	1	0.333333	-1.82263e-08	0.000170324	-269.458	-362.185	91.2082	1.51904
0.246749	0.004	30	0	1	0.333333	-2.63735e-09	9.95112e-05	-268.812	-361.277	90.9453	1.51919
0.246775	0.005	30	0	1	0.333333	-1.77554e-10	2.01928e-05	-268.169	-360.347	90.659	1.51935
0.246801	0.006	30	0	1	0.333333	-1.58433e-08	-3.91857e-05	-267.527	-359.426	90.3793	1.51951
0.246822	0.007	30	0	1	0.333333	-2.63118e-08	-0.000112566	-266.887	-358.564	90.157	1.51963
0.246846	0.008	30	0	1	0.333333	-3.47596e-08	-0.000192466	-266.249	-357.668	89.8987	1.51978
0.246871	0.009	30	0	1	0.333333	-2.8895e-08	-0.000267476	-265.613	-356.773	89.6397	1.51994
0.246895	0.01	30	0	1	0.333333	-2.53387e-08	-0.00034404	-264.979	-355.879	89.3796	1.52009
0.24692	0.011	30	0	1	0.333333	-2.53083e-08	-0.000421225	-264.347	-354.994	89.1267	1.52024
0.246945	0.012	30	0	1	0.333333	-2.94386e-08	-0.000496478	-263.717	-354.107	88.8698	1.52039
0.24697	0.013	30	0	1	0.333333	-2.38685e-08	-0.000572506	-263.088	-353.225	88.6159	1.52055
0.246996	0.014	30	0	1	0.333333	-3.56987e-08	-0.000648783	-262.461	-352.342	88.3598	1.52071
0.247021	0.015	30	0	1	0.333333	-5.65422e-08	-0.000724643	-261.837	-351.469	88.1111	1.52086
0.247046	0.016	30	0	1	0.333333	-4.50406e-08	-0.000800255	-261.214	-350.592	87.8571	1.52102
0.247072	0.017	30	0	1	0.333333	-2.79784e-08	-0.000876146	-260.593	-349.717	87.6031	1.52118
0.247098	0.018	30	0	1	0.333333	-5.56765e-08	-0.000951502	-259.974	-348.854	87.3589	1.52133
0.247124	0.019	30	0	1	0.333333	-6.17658e-08	-0.00102674	-259.356	-347.99	87.1126	1.52149
0.24715	0.02	30	0	1	0.333333	-4.74873e-08	-0.0011028	-258.741	-347.126	86.8635	1.52165
0.247176	0.021	30	0	1	0.333333	-5.19313e-08	-0.00117839	-258.127	-346.264	86.6149	1.52182
0.247202	0.022	30	0	1	0.333333	-5.27549e-08	-0.00125314	-257.515	-345.411	86.3732	1.52198
0.247229	0.023	30	0	1	0.333333	-6.00486e-08	-0.00132874	-256.905	-344.557	86.1293	1.52214
0.247255	0.024	30	0	1	0.333333	-5.78269e-08	-0.00140402	-256.297	-343.706	85.8867	1.5223
0.247282	0.025	30	0	1	0.333333	-4.78332e-08	-0.00147855	-255.691	-342.858	85.6454	1.52247
0.247309	0.026	30	0	1	0.333333	-6.67313e-08	-0.00155392	-255.086	-342.011	85.4028	1.52263
0.247336	0.027	30	0	1	0.333333	-6.96158e-08	-0.00162917	-254.483	-341.167	85.1613	1.5228
0.247362	0.028	30	0	1	0.333333	-5.46634e-08	-0.00170465	-253.882	-340.34	84.9356	1.52296
0.247389	0.029	30	0	1	0.333333	-6.47821e-08	-0.00177831	-253.282	-339.507	84.7016	1.52313
0.247417	0.03	30	0	1	0.333333	-4.97258e-08	-0.00185377	-252.685	-338.669	84.4615	1.5233
0.247445	0.031	30	0	1	0.333333	-7.41068e-08	-0.00192897	-252.089	-337.829	84.2164	1.52347
0.247472	0.032	30	0	1	0.333333	-6.69623e-08	-0.00200218	-251.495	-337.001	83.9832	1.52364
0.247501	0.033	30	0	1	0.333333	-9.21626e-08	-0.00207667	-250.902	-336.171	83.7451	1.52381
0.247529	0.034	30	0	1	0.333333	-1.30954e-07	-0.00215125	-250.311	-335.346	83.5103	1.52399
0.247556	0.035	30	0	1	0.333333	-8.03061e-08	-0.00222501	-249.722	-334.532	83.2852	1.52416
0.247585	0.036	30	0	1	0.333333	-8.51009e-08	-0.00230004	-249.135	-333.71	83.0505	1.52433
0.247613	0.037	30	0	1	0.333333	-8.81666e-08	-0.00237413	-248.55	-332.897	82.8234	1.5245
0.247641	0.038	30	0	1	0.333333	-7.84979e-08	-0.00244903	-247.966	-332.084	82.5933	1.52468
0.247669	0.039	30	0	1	0.333333	-8.39532e-08	-0.00252256	-247.383	-331.275	82.3668	1.52485
0.247699	0.04	30	0	1	0.333333	-8.45262e-08	-0.00259715	-246.803	-330.461	82.1334	1.52503
0.247727	0.041	30	0	1	0.333333	-9.2796e-08	-0.00267034	-246.224	-329.664	81.9146	1.52521
0.247756	0.042	30	0	1	0.333333	-9.01196e-08	-0.00274475	-245.647	-328.859	81.6867	1.52539
0.247785	0.043	30	0	1	0.333333	-8.58767e-08	-0.00281851	-245.071	-328.06	81.463	1.52556
0.247814	0.044	30	0	1	0.333333	-8.49454e-08	-0.00289312	-244.497	-327.262	81.239	1.52574
0.247843	0.045	30	0	1	0.333333	-9.86139e-08	-0.00296641	-243.925	-326.468	81.0168	1.52592
0.247873	0.046	30	0	1	0.333333	-1.18287e-07	-0.00304055	-243.354	-325.675	80.7942	1.52611
0.247903	0.047	30	0	1	0.333333	-2.34962e-08	-0.00311417	-242.785	-324.883	80.5713	1.52629
0.247932	0.048	30	0	1	0.333333	-8.74787e-08	-0.00318798	-242.218	-324.1	80.3558	1.52647
0.247961	0.049	30	0	1	0.333333	-7.99631e-08	-0.00326143	-241.652	-323.317	80.1381	1.52665
0.247992	0.05	30	0	1	0.333333	-9.20369e-08	-0.0033355	-241.088	-322.533	79.9181	1.52684
0.248022	0.051	30	0	1	0.333333	-9.92647e-08	-0.00340864	-240.526	-321.751	79.6979	1.52702
0.248052	0.052	30	0	1	0.333333	-7.74006e-08	-0.00348257	-239.965	-320.97	79.4782	1.52721
0.248083	0.053	30	0	1	0.333333	-8.45356e-08	-0.00355599	-239.406	-320.196	79.2635	1.5274
0.248112	0.054	30	0	1	0.333333	-9.7413e-08	-0.0036293	-238.848	-319.433	79.0578	1.52758
0.248143	0.055	30	0	1	0.333333	-8.15734e-08	-0.00370269	-238.292	-318.663	78.8434	1.52777
0.248174	0.056	30	0	1	0.333333	-9.91764e-08	-0.00377651	-237.737	-317.892	78.6271	1.52796
0.248204	0.057	30	0	1	0.333333	-1.05694e-07	-0.00384937	-237.184	-317.127	78.4152	1.52815
0.248236	0.058	30	0	1	0.333333	-8.98756e-08	-0.00392308	-236.633	-316.363	78.2023	1.52834
0.248267	0.059	30	0	1	0.333333	-1.12104e-07	-0.0039966	-236.083	-315.603	77.9917	1.52853
0.248297	0.06	30	0	1	0.333333	-9.84513e-08	-0.00406937	-235.534	-314.85	77.7873	1.52872
0.248329	0.061	30	0	1	0.333333	-1.021e-07	-0.00414312	-234.988	-314.093	77.5763	1.52891
0.24836	0.062	30	0	1	0.333333	-1.11316e-07	-0.00421614	-234.442	-313.34	77.3689	1.52911
0.248392	0.063	30	0	1	0.333333	-8.2368e-08	-0.00428971	-233.899	-312.589	77.161	1.5293
0.248423	0.064	30	0	1	0.333333	-1.12748e-07	-0.00436302	-233.357	-311.841	76.955	1.5295
0.248455	0.065	30	0	1	0.333333	-1.14358e-07	-0.00443629	-232.816	-311.094	76.7482	1.52969
0.248487	0.066	30	0	1	0.333333	-9.53571e-08	-0.00450936	-232.277	-310.355	76.5479	1.52989
0.248519	0.067	30	0	1	0.333333	-1.67702e-08	-0.00458217	-231.739	-309.613	76.3433	1.53008
0.248551	0.068	30	0	1	0.333333	-9.17569e-08	-0.00465571	-231.203	-308.871	76.1377	1.53028
0.248583	0.069	30	0	1	0.333333	-1.00315e-07	-0.00472843	-230.668	-308.136	75.9366	1.53048
0.248616	0.07	30	0	1	0.333333	-1.00741e-07	-0.00480148	-230.135	-307.399	75.7334	1.53068
0.248649	0.071	30	0	1	0.333333	-8.73148e-08	-0.00487464	-229.604	-306.668	75.533	1.53088
0.248681	0.072	30	0	1	0.333333	-9.28379e-08	-0.0049478	-229.074	-305.942	75.3377	1.53108
0.248714	0.073	30	0	1	0.333333	-8.08965e-08	-0.00502095	-228.545	-305.214	75.1378	1.53128
0.248746	0.074	30	0	1	0.333333	-9.95324e-08	-0.0050939	-228.018	-304.489	74.9395	1.53148
0.24878	0.075	30	0	1	0.333333	-9.6888e-08	-0.00516701	-227.492	-303.763	74.7393	1.53169
0.248813	0.076	30	0	1	0.333333	-9.02629e-08	-0.00524006	-226.968	-303.04	74.5402	1.5319
0.248847	0.077	30	0	1	0.333333	-9.08044e-08	-0.00531314	-226.445	-302.318	74.3407	1.5321
0.248879	0.078	30	0	1	0.333333	-9.96704e-08	-0.00538526	-225.924	-301.611	74.1548	1.5323
0.248912	0.079	30	0	1	0.333333	-9.9974e-08	-0.0054586	-225.404	-300.896	73.9602	1.53251
0.248946	0.08	30	0	1	0.333333	-1.03144e-07	-0.00553176	-224.885	-300.182	73.7637	1.53272
0.24898	0.081	30	0	1	0.333333	-1.1131e-07	-0.00560504	-224.368	-299.472	73.5708	1.53292
0.249014	0.082	30	0	1	0.333333	-1.01913e-07	-0.00567801	-223.853	-298.764	73.3779	1.53313
0.249048	0.083	30	0	1	0.333333	-1.05753e-07	-0.00575077	-223.339	-298.056	73.1836	1.53334
0.249082	0.084	30	0	1	0.333333	-1.01162e-07	-0.00582313	-222.826	-297.359	72.9996	1.53355
0.249116	0.085	30	0	1	0.333333	-1.07512e-07	-0.00589639	-222.315	-296.655	72.8064	1.53376
0.249151	0.086	30	0	1	0.333333	-9.12163e-08	-0.00596948	-221.805	-295.954	72.6157	1.53397
0.249185	0.087	30	0	1	0.333333	-1.14264e-07	-0.00604256	-221.296	-295.259	72.4285	1.53419
0.24922	0.088	30	0	1	0.333333	-1.00277e-07	-0.00611515	-220.789	-294.563	72.2392	1.5344
0.249255	0.089	30	0	1	0.333333	-1.03845e-07	-0.0061884	-220.284	-293.867	72.0492	1.53462
0.249289	0.09	30	0	1	0.333333	-1.12646e-07	-0.00626064	-219.779	-293.183	71.869	1.53482
0.249324	0.091	30	0	1	0.333333	-1.05462e-07	-0.00633421	-219.276	-292.491	71.6798	1.53504
0.249359	0.092	30	0	1	0.333333	-8.26925e-08	-0.00640692	-218.775	-291.807	71.4964	1.53526
0.249395	0.093	30	0	1	0.333333	-1.17713e-07	-0.00647991	-218.275	-291.121	71.311	1.53548
0.24943	0.094	30	0	1	0.333333	-1.13773e-07	-0.00655317	-217.776	-290.438	71.1267	1.53569
0.249465	0.095	30	0	1	0.333333	-1.03888e-07	-0.00662593	-217.279	-289.758	70.9434	1.53591
0.249501	0.096	30	0	1	0.333333	-2.60848e-09	-0.00669888	-216.783	-289.083	70.7645	1.53613
0.249536	0.097	30	0	1	0.333333	-5.76951e-08	-0.006772	-216.288	-288.407	70.5826	1.53635
0.249572	0.098	30	0	1	0.333333	-9.22245e-08	-0.00684481	-215.795	-287.733	70.4018	1.53657
0.249608	0.099	30	0	1	0.333333	-8.50094e-08	-0.00691765	-215.303	-287.059	70.2193	1.53679
0.249645	0.1	30	0	1	0.333333	-8.29098e-08	-0.00699098	-214.812	-286.388	70.0386	1.53701
0.249681	0.101	30	0	1	0.333333	-7.11155e-08	-0.00706413	-214.323	-285.717	69.8571	1.53724
0.249716	0.102	30	0	1	0.333333	-1.09038e-07	-0.00713619	-213.835	-285.062	69.6889	1.53745
0.249753	0.103	30	0	1	0.333333	-1.06927e-07	-0.00720959	-213.349	-284.396	69.5093	1.53768
0.24979	0.104	30	0	1	0.333333	-1.04825e-07	-0.00728266	-212.863	-283.731	69.3298	1.53791
0.249827	0.105	30	0	1	0.333333	-8.83649e-08	-0.0073561	-212.38	-283.069	69.1516	1.53814
0.249863	0.106	30	0	1	0.333333	-8.09914e-08	-0.00742882	-211.897	-282.412	68.9769	1.53836
0.249901	0.107	30	0	1	0.333333	-1.00142e-07	-0.00750205	-211.416	-281.754	68.7994	1.53859
0.249937	0.108	30	0	1	0.333333	-6.34628e-08	-0.00757472	-210.936	-281.104	68.6295	1.53881
0.249974	0.109	30	0	1	0.333333	-1.11212e-07	-0.00764791	-210.457	-280.452	68.4562	1.53904
0.250012	0.11	30	0	1	0.333333	-8.99964e-08	-0.00772115	-209.98	-279.8	68.2806	1.53928
0.250049	0.111	30	0	1	0.333333	-1.09888e-07	-0.0077945	-209.504	-279.152	68.1087	1.53951
0.250087	0.112	30	0	1	0.333333	-1.05206e-07	-0.00786744	-209.029	-278.504	67.9355	1.53974
0.250124	0.113	30	0	1	0.333333	-1.04179e-07	-0.0079401	-208.556	-277.865	67.7693	1.53996
0.250162	0.114	30	0	1	0.333333	-1.02504e-07	-0.00801353	-208.083	-277.22	67.5966	1.5402
0.2502	0.115	30	0	1	0.333333	-1.12916e-07	-0.0080867	-207.613	-276.58	67.4266	1.54043
0.250238	0.116	30	0	1	0.333333	-9.62656e-08	-0.00816034	-207.143	-275.94	67.2563	1.54067
0.250276	0.117	30	0	1	0.333333	-1.13681e-07	-0.00823339	-206.675	-275.305	67.0897	1.5409
0.250315	0.118	30	0	1	0.333333	-1.10634e-07	-0.00830717	-206.208	-274.667	66.9184	1.54114
0.250352	0.119	30	0	1	0.333333	-1.21881e-07	-0.00837988	-205.742	-274.04	66.7563	1.54137
0.250391	0.12	30	0	1	0.333333	-8.75372e-08	-0.008453	-205.277	-273.407	66.5881	1.54161
0.25043	0.121	30	0	1	0.333333	-1.02129e-07	-0.00852659	-204.814	-272.777	66.4208	1.54185
0.250469	0.122	30	0	1	0.333333	-1.18403e-07	-0.0086	-204.352	-272.15	66.2556	1.54209
0.250507	0.123	30	0	1	0.333333	-1.10647e-07	-0.00867336	-203.892	-271.524	66.09	1.54233
0.250546	0.124	30	0	1	0.333333	-1.09248e-07	-0.00874706	-203.432	-270.905	65.9299	1.54256
0.250585	0.125	30	0	1	0.333333	-9.63093e-08	-0.00881988	-202.974	-270.284	65.7669	1.5428
0.250625	0.126	30	0	1	0.333333	-9.28382e-08	-0.00889352	-202.517	-269.661	65.601	1.54305
0.250664	0.127	30	0	1	0.333333	-1.12457e-07	-0.00896698	-202.061	-269.041	65.4365	1.54329
0.250704	0.128	30	0	1	0.333333	-1.15086e-07	-0.00904084	-201.607	-268.422	65.2718	1.54354
0.250744	0.129	30	0	1	0.333333	-1.35445e-07	-0.00911408	-201.153	-267.809	65.1116	1.54378
0.250783	0.13	30	0	1	0.333333	-1.00743e-07	-0.00918718	-200.701	-267.2	64.9551	1.54402
0.250823	0.131	30	0	1	0.333333	-1.30157e-07	-0.00926115	-200.251	-266.59	64.7947	1.54427
0.250863	0.132	30	0	1	0.333333	-1.00404e-07	-0.00933491	-199.801	-265.98	64.6341	1.54451
0.250903	0.133	30	0	1	0.333333	-1.10315e-07	-0.00940889	-199.353	-265.372	64.4746	1.54476
0.250943	0.134	30	0	1	0.333333	-1.20443e-07	-0.00948224	-198.905	-264.767	64.3166	1.54501
0.250983	0.135	30	0	1	0.333333	-1.28004e-07	-0.00955568	-198.459	-264.167	64.1628	1.54525
0.251023	0.136	30	0	1	0.333333	-1.14683e-07	-0.00962957	-198.015	-263.565	64.0049	1.5455
0.251064	0.137	30	0	1	0.333333	-1.19386e-07	-0.00970343	-197.571	-262.964	63.8471	1.54576
0.251105	0.138	30	0	1	0.333333	-1.26184e-07	-0.00977721	-197.129	-262.365	63.6908	1.54601
0.251146	0.139	30	0	1	0.333333	2.57914e-09	-0.0098513	-196.688	-261.769	63.5354	1.54626
0.251187	0.14	30	0	1	0.333333	-3.9494e-08	-0.00992568	-196.248	-261.172	63.3777	1.54651
0.251228	0.141	30	0	1	0.333333	-7.02025e-08	-0.00999875	-195.809	-260.582	63.2269	1.54676
0.251269	0.142	30	0	1	0.333333	-9.87033e-08	-0.0100729	-195.371	-259.99	63.0714	1.54702
0.251311	0.143	30	0	1	0.333333	-8.50816e-08	-0.0101466	-194.935	-259.399	62.9171	1.54727
0.251352	0.144	30	0	1	0.333333	-8.64953e-08	-0.0102208	-194.499	-258.811	62.7641	1.54753
0.251394	0.145	30	0	1	0.333333	-9.16285e-08	-0.0102948	-194.065	-258.224	62.6113	1.54778
0.251435	0.146	30	0	1	0.333333	-7.22704e-08	-0.0103691	-193.632	-257.644	62.464	1.54804
0.251477	0.147	30	0	1	0.333333	-9.91957e-08	-0.0104431	-193.201	-257.061	62.3121	1.5483
0.251519	0.148	30	0	1	0.333333	-9.85863e-08	-0.0105175	-192.77	-256.479	62.1606	1.54855
0.251561	0.149	30	0	1	0.333333	-7.94324e-08	-0.0105915	-192.341	-255.899	62.0099	1.54881
0.251604	0.15	30	0	1	0.333333	-1.07912e-07	-0.010666	-191.912	-255.32	61.8588	1.54908
0.251645	0.151	30	0	1	0.333333	-1.10518e-07	-0.0107401	-191.485	-254.749	61.7145	1.54933
0.251688	0.152	30	0	1	0.333333	-8.78715e-08	-0.0108141	-191.059	-254.175	61.5664	1.54959
0.25173	0.153	30	0	1	0.333333	-1.13252e-07	-0.0108886	-190.634	-253.601	61.4164	1.54986
0.251774	0.154	30	0	1	0.333333	-1.06217e-07	-0.0109634	-190.211	-253.028	61.2669	1.55012
0.251817	0.155	30	0	1	0.333333	-9.72334e-08	-0.011038	-189.788	-252.458	61.119	1.55039
0.251859	0.156	30	0	1	0.333333	-9.85013e-08	-0.0111122	-189.367	-251.89	60.9724	1.55065
0.251902	0.157	30	0	1	0.333333	-1.04439e-07	-0.0111863	-188.947	-251.328	60.8307	1.55091
0.251945	0.158	30	0	1	0.333333	-1.0524e-07	-0.0112613	-188.527	-250.763	60.6844	1.55118
0.251989	0.159	30	0	1	0.333333	-1.00328e-07	-0.011336	-188.109	-250.199	60.5386	1.55145
0.252032	0.16	30	0	1	0.333333	-1.14843e-07	-0.0114106	-187.692	-249.639	60.395	1.55171
0.252076	0.161	30	0	1	0.333333	-1.14065e-07	-0.0114856	-187.277	-249.078	60.2495	1.55198
0.252119	0.162	30	0	1	0.333333	-1.05785e-07	-0.0115599	-186.862	-248.524	60.1098	1.55225
0.252163	0.163	30	0	1	0.333333	-9.77296e-08	-0.011635	-186.448	-247.967	59.9663	1.55252
0.252207	0.164	30	0	1	0.333333	-1.22705e-07	-0.0117099	-186.036	-247.412	59.823	1.55279
0.252251	0.165	30	0	1	0.333333	-1.2074e-07	-0.0117849	-185.625	-246.858	59.6807	1.55306
0.252296	0.166	30	0	1	0.333333	-1.0811e-07	-0.0118596	-185.214	-246.305	59.5375	1.55334
0.25234	0.167	30	0	1	0.333333	-1.12909e-07	-0.0119344	-184.805	-245.759	59.4002	1.55361
0.252384	0.168	30	0	1	0.333333	-1.19796e-07	-0.0120099	-184.397	-245.211	59.2602	1.55388
0.252429	0.169	30	0	1	0.333333	-1.08863e-07	-0.0120849	-183.99	-244.666	59.1215	1.55416
0.252474	0.17	30	0	1	0.333333	-1.18848e-07	-0.0121601	-183.584	-244.12	58.9808	1.55443
0.252518	0.171	30	0	1	0.333333	-1.28594e-07	-0.0122351	-183.18	-243.575	58.8408	1.55471
0.252563	0.172	30	0	1	0.333333	-1.35741e-07	-0.0123099	-182.776	-243.037	58.7061	1.55498
0.252608	0.173	30	0	1	0.333333	-1.16284e-07	-0.0123855	-182.373	-242.495	58.5659	1.55526
0.252653	0.174	30	0	1	0.333333	-1.37505e-07	-0.012461	-181.972	-241.957	58.4297	1.55554
0.252699	0.175	30	0	1	0.333333	-1.20475e-07	-0.0125364	-181.571	-241.419	58.2913	1.55582
0.252745	0.176	30	0	1	0.333333	-1.17122e-07	-0.0126121	-181.172	-240.882	58.1542	1.5561
0.252789	0.177	30	0	1	0.333333	-6.3201e-08	-0.0126868	-180.774	-240.352	58.0221	1.55638
0.252835	0.178	30	0	1	0.333333	-1.16353e-07	-0.0127625	-180.376	-239.82	57.8864	1.55666
0.252881	0.179	30	0	1	0.333333	-1.1819e-07	-0.0128384	-179.98	-239.287	57.7501	1.55694
0.252928	0.18	30	0	1	0.333333	-1.0987e-07	-0.0129142	-179.585	-238.756	57.6139	1.55723
0.252974	0.181	30	0	1	0.333333	-1.3947e-07	-0.0129904	-179.191	-238.226	57.4775	1.55751
0.25302	0.182	30	0	1	0.333333	-1.36982e-07	-0.0130658	-178.798	-237.7	57.3446	1.5578
0.253066	0.183	30	0	1	0.333333	-1.29861e-07	-0.0131414	-178.406	-237.179	57.2152	1.55808
0.253112	0.184	30	0	1	0.333333	-1.13152e-07	-0.0132171	-178.015	-236.656	57.0821	1.55837
0.253159	0.185	30	0	1	0.333333	-1.34897e-07	-0.0132932	-177.625	-236.134	56.9499	1.55865
0.253206	0.186	30	0	1	0.333333	-1.23145e-07	-0.0133692	-177.237	-235.613	56.8177	1.55894
0.253253	0.187	30	0	1	0.333333	-1.42969e-07	-0.0134458	-176.849	-235.093	56.685	1.55923
0.253299	0.188	30	0	1	0.333333	-1.27918e-07	-0.0135213	-176.462	-234.58	56.5584	1.55952
0.253346	0.189	30	0	1	0.333333	-1.37112e-07	-0.0135975	-176.076	-234.064	56.4282	1.55981
0.253394	0.19	30	0	1	0.333333	-1.42471e-07	-0.0136736	-175.692	-233.548	56.2966	1.5601
0.253441	0.191	30	0	1	0.333333	-1.33372e-07	-0.0137498	-175.308	-233.034	56.1659	1.56039
0.253489	0.192	30	0	1	0.333333	-1.43895e-07	-0.0138262	-174.925	-232.522	56.0355	1.56068
0.253536	0.193	30	0	1	0.333333	-1.34037e-07	-0.0139021	-174.544	-232.015	55.9106	1.56097
0.253584	0.194	30	0	1	0.333333	-1.0661e-07	-0.0139788	-174.163	-231.506	55.7811	1.56127
0.253632	0.195	30	0	1	0.333333	-1.58383e-07	-0.0140556	-173.784	-230.998	55.6524	1.56156
0.25368	0.196	30	0	1	0.333333	-1.48724e-07	-0.0141321	-173.405	-230.493	55.5258	1.56186
0.253728	0.197	30	0	1	0.333333	-1.37674e-07	-0.0142092	-173.027	-229.988	55.3981	1.56216
0.253776	0.198	30	0	1	0.333333	-1.46982e-07	-0.0142849	-172.651	-229.489	55.2751	1.56245
0.253824	0.199	30	0	1	0.333333	-1.2107e-07	-0.014362	-172.275	-228.986	55.1477	1.56275
0.253873	0.2	30	0	1	0.333333	-1.11988e-07	-0.0144387	-171.901	-228.486	55.0219	1.56305
0.253922	0.201	30	0	1	0.333333	-1.54419e-07	-0.0145158	-171.527	-227.987	54.8966	1.56335
0.253971	0.202	30	0	1	0.333333	-1.39144e-07	-0.0145929	-171.155	-227.49	54.7713	1.56365
0.254019	0.203	30	0	1	0.333333	-1.51823e-07	-0.0146687	-170.783	-226.997	54.6501	1.56394
0.254068	0.204	30	0	1	0.333333	-1.34388e-07	-0.0147462	-170.413	-226.502	54.5246	1.56425
0.254117	0.205	30	0	1	0.333333	-1.4854e-07	-0.0148233	-170.043	-226.009	54.4016	1.56455
0.254167	0.206	30	0	1	0.333333	-6.30989e-09	-0.014901	-169.675	-225.516	54.2762	1.56486
0.254216	0.207	30	0	1	0.333333	-4.34509e-08	-0.0149781	-169.307	-225.026	54.1543	1.56516
0.254265	0.208	30	0	1	0.333333	-7.13664e-08	-0.0150546	-168.94	-224.543	54.0371	1.56546
0.254314	0.209	30	0	1	0.333333	-8.64884e-08	-0.015132	-168.575	-224.055	53.9146	1.56577
0.254365	0.21	30	0	1	0.333333	-8.90996e-08	-0.0152099	-168.21	-223.567	53.7905	1.56608
0.254415	0.211	30	0	1	0.333333	-9.11713e-08	-0.0152871	-167.846	-223.083	53.6698	1.56638
0.254464	0.212	30	0	1	0.333333	-1.08862e-07	-0.0153642	-167.484	-222.601	53.5511	1.56669
0.254515	0.213	30	0	1	0.333333	-1.27949e-07	-0.0154423	-167.122	-222.119	53.4304	1.567
0.254565	0.214	30	0	1	0.333333	-1.16227e-07	-0.0155193	-166.761	-221.639	53.3108	1.56731
0.254615	0.215	30	0	1	0.333333	-1.22625e-07	-0.0155972	-166.401	-221.159	53.1899	1.56762
0.254666	0.216	30	0	1	0.333333	-1.05812e-07	-0.0156756	-166.042	-220.681	53.0704	1.56793
0.254716	0.217	30	0	1	0.333333	-9.73475e-08	-0.0157525	-165.685	-220.208	52.9554	1.56824
0.254767	0.218	30	0	1	0.333333	-8.4948e-08	-0.0158304	-165.328	-219.733	52.8374	1.56855
0.254818	0.219	30	0	1	0.333333	-1.17352e-07	-0.0159089	-164.972	-219.26	52.7193	1.56887
0.254869	0.22	30	0	1	0.333333	-1.20801e-07	-0.015987	-164.617	-218.788	52.6018	1.56918
0.25492	0.221	30	0	1	0.333333	-1.01162e-07	-0.016065	-164.262	-218.317	52.485	1.5695
0.254971	0.222	30	0	1	0.333333	-1.18265e-07	-0.0161427	-163.909	-217.848	52.3691	1.56981
0.255023	0.223	30	0	1	0.333333	-1.15789e-07	-0.0162208	-163.557	-217.38	52.2532	1.57013
0.255074	0.224	30	0	1	0.333333	-1.17184e-07	-0.0162993	-163.206	-216.913	52.1368	1.57044
0.255126	0.225	30	0	1	0.333333	-1.21755e-07	-0.0163779	-162.855	-216.446	52.0202	1.57076
0.255178	0.226	30	0	1	0.333333	-8.22391e-08	-0.0164561	-162.506	-215.981	51.9036	1.57108
0.25523	0.227	30	0	1	0.333333	-1.06409e-07	-0.0165342	-162.157	-215.52	51.7916	1.5714
0.255282	0.228	30	0	1	0.333333	-1.70254e-07	-0.0166127	-161.81	-215.059	51.6776	1.57172
0.255334	0.229	30	0	1	0.333333	-1.32451e-07	-0.0166914	-161.463	-214.598	51.5631	1.57204
0.255386	0.23	30	0	1	0.333333	-1.30647e-07	-0.0167705	-161.118	-214.139	51.4492	1.57237
0.255439	0.231	30	0	1	0.333333	-9.39346e-08	-0.0168491	-160.773	-213.68	51.335	1.57269
0.255491	0.232	30	0	1	0.333333	-1.32079e-07	-0.0169271	-160.429	-213.228	51.2265	1.57301
0.255543	0.233	30	0	1	0.333333	-1.09888e-07	-0.0170062	-160.086	-212.773	51.1143	1.57333
0.255597	0.234	30	0	1	0.333333	-1.29096e-07	-0.0170854	-159.744	-212.317	50.9997	1.57366
0.25565	0.235	30	0	1	0.333333	-1.51002e-07	-0.0171649	-159.403	-211.864	50.8875	1.57399
0.255702	0.236	30	0	1	0.333333	-1.07561e-07	-0.0172434	-159.062	-211.417	50.7805	1.57431
0.255755	0.237	30	0	1	0.333333	-1.01821e-07	-0.0173217	-158.723	-210.967	50.6689	1.57464
0.255809	0.238	30	0	1	0.333333	-1.00092e-07	-0.0174018	-158.385	-210.517	50.5573	1.57497
0.255862	0.239	30	0	1	0.333333	-1.25371e-07	-0.0174806	-158.047	-210.07	50.447	1.5753
0.255916	0.24	30	0	1	0.333333	-1.38911e-07	-0.0175601	-157.711	-209.623	50.3367	1.57563
0.255969	0.241	30	0	1	0.333333	-1.23335e-07	-0.0176395	-157.375	-209.18	50.2296	1.57596
0.256023	0.242	30	0	1	0.333333	-1.40714e-07	-0.0177185	-157.04	-208.736	50.1198	1.57629
0.256077	0.243	30	0	1	0.333333	-1.17823e-07	-0.0177983	-156.706	-208.294	50.0111	1.57662
0.256131	0.244	30	0	1	0.333333	-1.33226e-07	-0.0178779	-156.373	-207.852	49.9022	1.57695
0.256186	0.245	30	0	1	0.333333	-1.41188e-07	-0.0179574	-156.041	-207.411	49.7932	1.57729
0.25624	0.246	30	0	1	0.333333	-1.45985e-07	-0.018037	-155.71	-206.975	49.6881	1.57762
0.256294	0.247	30	0	1	0.333333	-1.41588e-07	-0.0181172	-155.379	-206.537	49.58	1.57796
0.256349	0.248	30	0	1	0.333333	-9.18813e-08	-0.0181967	-155.05	-206.101	49.4727	1.57829
0.256403	0.249	30	0	1	0.333333	-1.06765e-07	-0.0182769	-154.721	-205.667	49.3671	1.57863
0.256459	0.25	30	0	1	0.333333	-1.37351e-07	-0.0183571	-154.393	-205.231	49.2587	1.57897
0.256513	0.251	30	0	1	0.333333	-1.38897e-07	-0.0184365	-154.066	-204.802	49.1565	1.5793
0.256568	0.252	30	0	1	0.333333	-1.46489e-07	-0.0185167	-153.74	-204.37	49.0502	1.57964
0.256624	0.253	30	0	1	0.333333	-1.247e-07	-0.0185972	-153.415	-203.939	48.9443	1.57998
0.256679	0.254	30	0	1	0.333333	-9.71847e-08	-0.0186775	-153.091	-203.51	48.8393	1.58032
0.256734	0.255	30	0	1	0.333333	-1.1358e-07	-0.0187571	-152.767	-203.085	48.7374	1.58066
0.256789	0.256	30	0	1	0.333333	-1.42837e-07	-0.018838	-152.445	-202.659	48.6334	1.581
0.256846	0.257	30	0	1	0.333333	-1.24633e-07	-0.0189185	-152.123	-202.232	48.5273	1.58135
0.256901	0.258	30	0	1	0.333333	-1.44541e-07	-0.0189991	-151.802	-201.807	48.4236	1.58169
0.256958	0.259	30	0	1	0.333333	-1.53518e-07	-0.01908	-151.482	-201.383	48.3188	1.58204
0.257013	0.26	30	0	1	0.333333	-1.24111e-07	-0.0191597	-151.163	-200.965	48.2199	1.58238
0.257069	0.261	30	0	1	0.333333	-1.30636e-07	-0.0192408	-150.844	-200.544	48.1167	1.58273
0.257126	0.262	30	0	1	0.333333	-1.31496e-07	-0.0193216	-150.527	-200.124	48.014	1.58308
0.257183	0.263	30	0	1	0.333333	-9.18144e-08	-0.0194029	-150.21	-199.705	47.9111	1.58343
0.257238	0.264	30	0	1	0.333333	-1.16016e-07	-0.019483	-149.894	-199.291	47.8128	1.58377
0.257295	0.265	30	0	1	0.333333	-1.49697e-07	-0.019564	-149.579	-198.874	47.7108	1.58412
0.257352	0.266	30	0	1	0.333333	-1.63153e-07	-0.0196456	-149.265	-198.459	47.6088	1.58447
0.257409	0.267	30	0	1	0.333333	-1.5318e-07	-0.0197262	-148.952	-198.044	47.5076	1.58482
0.257467	0.268	30	0	1	0.333333	-1.17214e-07	-0.0198079	-148.64	-197.631	47.4067	1.58517
0.257523	0.269	30	0	1	0.333333	-1.46309e-07	-0.0198886	-148.328	-197.223	47.3094	1.58552
0.257581	0.27	30	0	1	0.333333	-1.17835e-07	-0.0199701	-148.017	-196.812	47.2093	1.58588
0.257638	0.271	30	0	1	0.333333	-1.4941e-07	-0.0200517	-147.707	-196.403	47.1102	1.58623
0.257696	0.272	30	0	1	0.333333	-1.57502e-07	-0.0201333	-147.398	-195.995	47.0102	1.58659
0.257754	0.273	30	0	1	0.333333	-1.28608e-07	-0.020215	-147.089	-195.586	46.91	1.58694
0.257811	0.274	30	0	1	0.333333	-1.67088e-07	-0.020296	-146.782	-195.184	46.8149	1.58729
0.257869	0.275	30	0	1	0.333333	-1.20083e-07	-0.0203782	-146.475	-194.779	46.7162	1.58765
0.257927	0.276	30	0	1	0.333333	-1.64442e-07	-0.0204599	-146.169	-194.376	46.6187	1.58801
0.257986	0.277	30	0	1	0.333333	-1.70551e-07	-0.0205418	-145.864	-193.973	46.5209	1.58837
0.258044	0.278	30	0	1	0.333333	-1.34995e-07	-0.0206233	-145.56	-193.574	46.4255	1.58873
0.258102	0.279	30	0	1	0.333333	-1.42809e-07	-0.0207054	-145.256	-193.173	46.328	1.58909
0.258161	0.28	30	0	1	0.333333	-1.59758e-07	-0.0207872	-144.954	-192.774	46.2308	1.58945
0.25822	0.281	30	0	1	0.333333	-1.24426e-07	-0.0208697	-144.652	-192.376	46.1347	1.58981
0.258279	0.282	30	0	1	0.333333	-1.24877e-07	-0.0209523	-144.351	-191.979	46.0386	1.59017
0.258337	0.283	30	0	1	0.333333	-1.50938e-07	-0.0210337	-144.05	-191.586	45.9452	1.59053
0.258396	0.284	30	0	1	0.333333	-1.65137e-07	-0.0211164	-143.751	-191.19	45.8485	1.5909
0.258456	0.285	30	0	1	0.333333	-1.6592e-07	-0.0211985	-143.452	-190.796	45.7523	1.59126
0.258515	0.286	30	0	1	0.333333	-1.76031e-07	-0.0212812	-143.154	-190.403	45.6569	1.59163
0.258574	0.287	30	0	1	0.333333	-1.1085e-07	-0.021363	-142.857	-190.015	45.5655	1.59199
0.258634	0.288	30	0	1	0.333333	-1.61661e-07	-0.0214456	-142.561	-189.624	45.4708	1.59236
0.258694	0.289	30	0	1	0.333333	-1.53365e-07	-0.0215285	-142.265	-189.234	45.3761	1.59273
0.258753	0.29	30	0	1	0.333333	-1.45051e-07	-0.0216117	-141.97	-188.847	45.2836	1.5931
0.258814	0.291	30	0	1	0.333333	-1.63456e-07	-0.021695	-141.676	-188.459	45.189	1.59347
0.258873	0.292	30	0	1	0.333333	-1.42032e-07	-0.021777	-141.383	-188.076	45.0995	1.59383
0.258933	0.293	30	0	1	0.333333	-1.34443e-07	-0.0218598	-141.091	-187.691	45.0065	1.5942
0.258994	0.294	30	0	1	0.333333	-1.33285e-07	-0.0219434	-140.799	-187.307	44.9133	1.59458
0.259054	0.295	30	0	1	0.333333	-1.63843e-07	-0.0220265	-140.508	-186.923	44.8202	1.59495
0.259114	0.296	30	0	1	0.333333	-1.30863e-07	-0.0221089	-140.218	-186.543	44.7303	1.59532
0.259175	0.297	30	0	1	0.333333	-4.03511e-07	-0.0221926	-139.928	-186.162	44.638	1.59569
0.259236	0.298	30	0	1	0.333333	-1.22168e-07	-0.0222752	-139.64	-185.784	44.5477	1.59607
0.259298	0.299	30	0	1	0.333333	-1.71048e-07	-0.0223605	-139.352	-185.403	44.4545	1.59645
0.259358	0.3	30	0	1	0.333333	-1.14521e-07	-0.0224429	-139.065	-185.026	44.3646	1.59682
0.259418	0.301	30	0	1	0.333333	-1.53848e-07	-0.0225253	-138.778	-184.653	44.2776	1.59719
0.25948	0.302	30	0	1	0.333333	-1.58376e-07	-0.0226096	-138.493	-184.276	44.1852	1.59757
0.259542	0.303	30	0	1	0.333333	-1.69826e-07	-0.0226936	-138.208	-183.902	44.0956	1.59795
0.259603	0.304	30	0	1	0.333333	-1.75928e-07	-0.022777	-137.924	-183.529	44.0063	1.59833
0.259664	0.305	30	0	1	0.333333	-1.2793e-07	-0.0228602	-137.641	-183.158	43.9188	1.5987
0.259727	0.306	30	0	1	0.333333	-1.82455e-07	-0.0229446	-137.358	-182.786	43.8288	1.59909
0.259789	0.307	30	0	1	0.333333	-1.64121e-07	-0.0230285	-137.076	-182.415	43.7398	1.59947
0.259851	0.308	30	0	1	0.333333	-1.5617e-07	-0.0231125	-136.795	-182.046	43.6512	1.59985
0.259913	0.309	30	0	1	0.333333	-1.29486e-07	-0.0231967	-136.515	-181.678	43.5634	1.60023
0.259975	0.31	30	0	1	0.333333	-1.66508e-07	-0.0232806	-136.235	-181.312	43.4768	1.60061
0.260037	0.311	30	0	1	0.333333	-1.8961e-07	-0.0233651	-135.956	-180.946	43.3887	1.601
0.2601	0.312	30	0	1	0.333333	-1.58813e-07	-0.0234493	-135.678	-180.581	43.3016	1.60138
0.260163	0.313	30	0	1	0.333333	-1.72285e-07	-0.0235339	-135.4	-180.216	43.2134	1.60177
0.260224	0.314	30	0	1	0.333333	-1.76074e-07	-0.0236172	-135.124	-179.856	43.1299	1.60215
0.260287	0.315	30	0	1	0.333333	-1.54921e-07	-0.023702	-134.848	-179.492	43.042	1.60254
0.26035	0.316	30	0	1	0.333333	-1.85773e-07	-0.0237864	-134.572	-179.131	42.9556	1.60293
0.260414	0.317	30	0	1	0.333333	-1.76016e-07	-0.0238719	-134.298	-178.768	42.8664	1.60332
0.260476	0.318	30	0	1	0.333333	-1.45349e-07	-0.0239553	-134.024	-178.413	42.7848	1.6037
0.260539	0.319	30	0	1	0.333333	-1.3152e-07	-0.0240395	-133.751	-178.053	42.698	1.60409
0.260604	0.32	30	0	1	0.333333	-1.62165e-07	-0.0241256	-133.479	-177.695	42.6118	1.60449
0.260667	0.321	30	0	1	0.333333	-1.95163e-07	-0.0242102	-133.207	-177.34	42.5286	1.60488
0.26073	0.322	30	0	1	0.333333	-3.82418e-07	-0.0242953	-132.936	-176.985	42.4442	1.60527
0.260794	0.323	30	0	1	0.333333	-1.1526e-07	-0.0243803	-132.666	-176.633	42.3614	1.60566
0.260858	0.324	30	0	1	0.333333	-3.79116e-07	-0.0244651	-132.396	-176.279	42.2773	1.60605
0.260922	0.325	30	0	1	0.333333	-1.14335e-07	-0.0245505	-132.127	-175.926	42.1921	1.60645
0.260986	0.326	30	0	1	0.333333	-1.63256e-07	-0.0246359	-131.859	-175.574	42.108	1.60684
0.26105	0.327	30	0	1	0.333333	-2.07546e-07	-0.0247207	-131.592	-175.225	42.0265	1.60724
0.261114	0.328	30	0	1	0.333333	-1.6803e-07	-0.0248054	-131.325	-174.875	41.9427	1.60763
0.261179	0.329	30	0	1	0.333333	-2.04853e-07	-0.0248918	-131.059	-174.526	41.8587	1.60803
0.261244	0.33	30	0	1	0.333333	-1.88505e-07	-0.0249776	-130.793	-174.177	41.7754	1.60843
0.261309	0.331	30	0	1	0.333333	-2.14941e-07	-0.0250626	-130.529	-173.828	41.6908	1.60883
0.261373	0.332	30	0	1	0.333333	-2.14977e-07	-0.0251473	-130.265	-173.484	41.6102	1.60922
0.261438	0.333	30	0	1	0.333333	-1.35986e-07	-0.0252329	-130.002	-173.139	41.528	1.60962
0.261504	0.334	30	0	1	0.333333	-2.03482e-07	-0.0253197	-129.739	-172.794	41.4447	1.61003
0.261569	0.335	30	0	1	0.333333	-1.72815e-07	-0.0254051	-129.477	-172.451	41.3638	1.61043
0.261634	0.336	30	0	1	0.333333	-2.11119e-07	-0.0254903	-129.216	-172.11	41.2831	1.61083
0.261699	0.337	30	0	1	0.333333	-2.13992e-07	-0.0255766	-128.955	-171.769	41.2028	1.61123
0.261765	0.338	30	0	1	0.333333	-1.74739e-07	-0.0256633	-128.695	-171.429	41.1223	1.61164
0.26183	0.339	30	0	1	0.333333	-1.29795e-07	-0.0257492	-128.436	-171.09	41.042	1.61204
0.261895	0.34	30	0	1	0.333333	-2.05987e-07	-0.025835	-128.178	-170.754	40.9641	1.61244
0.261962	0.341	30	0	1	0.333333	-3.76461e-07	-0.0259218	-127.92	-170.414	40.8817	1.61285
0.262028	0.342	30	0	1	0.333333	-3.69435e-07	-0.0260082	-127.663	-170.079	40.8028	1.61326
0.262094	0.343	30	0	1	0.333333	-3.66318e-07	-0.0260945	-127.406	-169.742	40.722	1.61367
0.262161	0.344	30	0	1	0.333333	-2.1414e-07	-0.0261809	-127.15	-169.407	40.6422	1.61407
0.262226	0.345	30	0	1	0.333333	-1.26466e-07	-0.0262663	-126.895	-169.076	40.5667	1.61447
0.262292	0.346	30	0	1	0.333333	-1.51811e-07	-0.0263533	-126.641	-168.743	40.4873	1.61488
0.262359	0.347	30	0	1	0.333333	-1.63593e-07	-0.0264393	-126.387	-168.408	40.4063	1.61529
0.262427	0.348	30	0	1	0.333333	-1.82402e-07	-0.0265272	-126.134	-168.076	40.3271	1.61571
0.262493	0.349	30	0	1	0.333333	-2.02749e-07	-0.0266133	-125.881	-167.747	40.2493	1.61612
0.262559	0.35	30	0	1	0.333333	-2.05368e-07	-0.0266993	-125.629	-167.418	40.172	1.61653
0.262627	0.351	30	0	1	0.333333	-1.77088e-07	-0.0267866	-125.378	-167.088	40.0935	1.61694
0.262694	0.352	30	0	1	0.333333	-1.93184e-07	-0.0268737	-125.127	-166.76	40.0155	1.61736
0.262761	0.353	30	0	1	0.333333	-1.4698e-07	-0.0269606	-124.877	-166.435	39.9395	1.61777
0.262828	0.354	30	0	1	0.333333	-1.6243e-07	-0.0270471	-124.628	-166.108	39.8619	1.61818
0.262895	0.355	30	0	1	0.333333	-1.47664e-07	-0.0271342	-124.38	-165.784	39.7857	1.6186
0.262963	0.356	30	0	1	0.333333	-2.32656e-07	-0.0272225	-124.132	-165.46	39.7092	1.61902
0.263031	0.357	30	0	1	0.333333	-1.98238e-07	-0.0273102	-123.884	-165.136	39.6324	1.61943
0.263097	0.358	30	0	1	0.333333	-2.32268e-07	-0.0273958	-123.637	-164.817	39.5597	1.61984
0.263166	0.359	30	0	1	0.333333	-3.55776e-07	-0.0274839	-123.391	-164.493	39.4819	1.62026
0.263235	0.36	30	0	1	0.333333	-2.29652e-07	-0.0275722	-123.146	-164.171	39.4047	1.62069
0.263303	0.361	30	0	1	0.333333	-2.09366e-07	-0.0276589	-122.901	-163.851	39.329	1.6211
0.26337	0.362	30	0	1	0.333333	-1.48279e-07	-0.0277453	-122.657	-163.534	39.2551	1.62152
0.263439	0.363	30	0	1	0.333333	-2.04768e-07	-0.0278346	-122.413	-163.215	39.1795	1.62195
0.263507	0.364	30	0	1	0.333333	-3.52706e-07	-0.0279216	-122.17	-162.896	39.1035	1.62237
0.263576	0.365	30	0	1	0.333333	-2.19254e-07	-0.0280099	-121.928	-162.579	39.0283	1.62279
0.263644	0.366	30	0	1	0.333333	-2.02809e-07	-0.028097	-121.686	-162.265	38.9556	1.62321
0.263712	0.367	30	0	1	0.333333	-1.40409e-07	-0.0281841	-121.445	-161.952	38.8827	1.62363
0.263782	0.368	30	0	1	0.333333	-2.10704e-07	-0.0282724	-121.205	-161.636	38.8073	1.62405
0.263851	0.369	30	0	1	0.333333	-1.82641e-07	-0.0283615	-120.965	-161.323	38.733	1.62448
0.263921	0.37	30	0	1	0.333333	-2.29152e-07	-0.02845	-120.726	-161.009	38.6581	1.62491
0.263988	0.371	30	0	1	0.333333	-2.38123e-07	-0.0285359	-120.487	-160.7	38.5873	1.62533
0.264058	0.372	30	0	1	0.333333	-1.77476e-07	-0.0286252	-120.249	-160.389	38.5137	1.62576
0.264128	0.373	30	0	1	0.333333	-3.49192e-07	-0.0287139	-120.012	-160.078	38.4402	1.62619
0.264198	0.374	30	0	1	0.333333	-1.71489e-07	-0.0288024	-119.775	-159.769	38.3672	1.62662
0.264267	0.375	30	0	1	0.333333	-2.12196e-07	-0.0288901	-119.539	-159.461	38.2953	1.62704
0.264336	0.376	30	0	1	0.333333	-2.27235e-07	-0.0289786	-119.304	-159.154	38.2234	1.62747
0.264406	0.377	30	0	1	0.333333	-2.17279e-07	-0.0290669	-119.069	-158.847	38.1505	1.6279
0.264477	0.378	30	0	1	0.333333	-1.12674e-07	-0.0291561	-118.834	-158.54	38.0774	1.62833
0.264546	0.379	30	0	1	0.333333	-1.48197e-07	-0.0292436	-118.6	-158.237	38.0081	1.62876
0.264616	0.38	30	0	1	0.333333	-1.66379e-07	-0.0293325	-118.367	-157.932	37.9359	1.62919
0.264687	0.381	30	0	1	0.333333	-2.24333e-07	-0.0294227	-118.135	-157.628	37.8637	1.62963
0.264757	0.382	30	0	1	0.333333	-3.50873e-07	-0.0295095	-117.903	-157.325	37.7925	1.63006
0.264828	0.383	30	0	1	0.333333	-3.43496e-07	-0.0295997	-117.671	-157.021	37.7194	1.6305
0.264898	0.384	30	0	1	0.333333	-3.42704e-07	-0.0296874	-117.441	-156.722	37.6505	1.63093
0.264969	0.385	30	0	1	0.333333	-2.02854e-07	-0.0297767	-117.21	-156.42	37.5782	1.63136
0.26504	0.386	30	0	1	0.333333	-2.39173e-07	-0.0298666	-116.981	-156.12	37.5073	1.6318
0.265111	0.387	30	0	1	0.333333	-1.38869e-07	-0.0299551	-116.752	-155.821	37.4374	1.63224
0.265181	0.388	30	0	1	0.333333	-2.42351e-07	-0.0300443	-116.523	-155.525	37.3689	1.63267
0.265252	0.389	30	0	1	0.333333	-2.5875e-07	-0.0301331	-116.295	-155.228	37.2992	1.63311
0.265325	0.39	30	0	1	0.333333	-2.55116e-07	-0.030224	-116.068	-154.93	37.2281	1.63355
0.265395	0.391	30	0	1	0.333333	-1.63894e-07	-0.0303122	-115.842	-154.635	37.1592	1.63399
0.265466	0.392	30	0	1	0.333333	-2.47441e-07	-0.0304013	-115.615	-154.342	37.0921	1.63442
0.265538	0.393	30	0	1	0.333333	-1.47896e-07	-0.0304919	-115.39	-154.048	37.0229	1.63487
0.265609	0.394	30	0	1	0.333333	-3.57098e-07	-0.0305808	-115.165	-153.754	36.9538	1.63531
0.265681	0.395	30	0	1	0.333333	-2.18909e-07	-0.0306702	-114.94	-153.461	36.8852	1.63575
0.265753	0.396	30	0	1	0.333333	-1.56801e-07	-0.0307605	-114.717	-153.169	36.8162	1.63619
0.265825	0.397	30	0	1	0.333333	-3.37154e-07	-0.0308496	-114.493	-152.878	36.7486	1.63663
0.265897	0.398	30	0	1	0.333333	-1.74321e-07	-0.0309393	-114.271	-152.587	36.6795	1.63708
0.26597	0.399	30	0	1	0.333333	-3.37829e-07	-0.0310294	-114.048	-152.296	36.6098	1.63753
0.266042	0.4	30	0	1	0.333333	-3.35716e-07	-0.0311195	-113.827	-152.006	36.5411	1.63797
0.266114	0.401	30	0	1	0.333333	-3.39317e-07	-0.0312088	-113.606	-151.72	36.4755	1.63841
0.266186	0.402	30	0	1	0.333333	-3.34705e-07	-0.0312984	-113.385	-151.432	36.4075	1.63886
0.266259	0.403	30	0	1	0.333333	-3.41141e-07	-0.0313898	-113.165	-151.145	36.3404	1.63931
0.266332	0.404	30	0	1	0.333333	-1.93662e-07	-0.0314801	-112.946	-150.858	36.2726	1.63976
0.266403	0.405	30	0	1	0.333333	-2.5641e-07	-0.0315685	-112.727	-150.575	36.2077	1.6402
0.266477	0.406	30	0	1	0.333333	-2.48017e-07	-0.0316595	-112.509	-150.289	36.1399	1.64065
0.26655	0.407	30	0	1	0.333333	-3.36617e-07	-0.0317502	-112.291	-150.005	36.0731	1.6411
0.266623	0.408	30	0	1	0.333333	-2.2547e-07	-0.0318407	-112.074	-149.723	36.0071	1.64155
0.266696	0.409	30	0	1	0.333333	-2.4818e-07	-0.0319301	-111.857	-149.441	35.9417	1.64199
0.26677	0.41	30	0	1	0.333333	-2.00134e-07	-0.0320214	-111.641	-149.158	35.8744	1.64245
0.266844	0.411	30	0	1	0.333333	-3.34417e-07	-0.0321129	-111.426	-148.877	35.8083	1.64291
0.266915	0.412	30	0	1	0.333333	-3.30939e-07	-0.0322012	-111.211	-148.598	35.7439	1.64335
0.266991	0.413	30	0	1	0.333333	-3.30841e-07	-0.0322951	-110.996	-148.318	35.6779	1.64381
0.267062	0.414	30	0	1	0.333333	-3.32375e-07	-0.0323821	-110.782	-148.042	35.6151	1.64425
0.267137	0.415	30	0	1	0.333333	-1.56976e-07	-0.0324739	-110.569	-147.761	35.5479	1.64471
0.267212	0.416	30	0	1	0.333333	-2.33706e-07	-0.0325668	-110.356	-147.482	35.4812	1.64518
0.267285	0.417	30	0	1	0.333333	-2.59947e-07	-0.0326559	-110.144	-147.207	35.418	1.64562
0.267358	0.418	30	0	1	0.333333	-2.74798e-07	-0.0327469	-109.932	-146.933	35.3551	1.64608
0.267433	0.419	30	0	1	0.333333	-2.79457e-07	-0.0328383	-109.72	-146.657	35.2903	1.64653
0.267508	0.42	30	0	1	0.333333	-1.9557e-07	-0.0329302	-109.51	-146.381	35.224	1.647
0.26758	0.421	30	0	1	0.333333	-2.09933e-07	-0.0330187	-109.299	-146.108	35.1614	1.64744
0.267655	0.422	30	0	1	0.333333	-3.29784e-07	-0.0331101	-109.09	-145.834	35.0967	1.6479
0.267731	0.423	30	0	1	0.333333	-3.26933e-07	-0.0332025	-108.881	-145.561	35.0317	1.64837
0.267806	0.424	30	0	1	0.333333	-3.29195e-07	-0.0332937	-108.672	-145.288	34.967	1.64883
0.26788	0.425	30	0	1	0.333333	-2.17022e-07	-0.0333844	-108.464	-145.017	34.9044	1.64928
0.267954	0.426	30	0	1	0.333333	-2.04583e-07	-0.0334753	-108.256	-144.747	34.8409	1.64974
0.268031	0.427	30	0	1	0.333333	-1.84672e-07	-0.0335693	-108.049	-144.477	34.7778	1.65022
0.268104	0.428	30	0	1	0.333333	-3.276e-07	-0.0336583	-107.842	-144.209	34.7157	1.65067
0.268179	0.429	30	0	1	0.333333	-3.25254e-07	-0.0337501	-107.636	-143.94	34.6525	1.65113
0.268257	0.43	30	0	1	0.333333	-3.25844e-07	-0.0338446	-107.431	-143.67	34.588	1.65161
0.268329	0.431	30	0	1	0.333333	-2.3234e-07	-0.0339328	-107.226	-143.406	34.5281	1.65205
0.268405	0.432	30	0	1	0.333333	-2.01659e-07	-0.0340252	-107.021	-143.138	34.465	1.65252
0.268482	0.433	30	0	1	0.333333	-2.51402e-07	-0.0341175	-106.817	-142.871	34.4008	1.65299
0.268558	0.434	30	0	1	0.333333	-3.26182e-07	-0.0342101	-106.613	-142.606	34.3396	1.65346
0.268631	0.435	30	0	1	0.333333	-2.31525e-07	-0.0342998	-106.41	-142.345	34.2804	1.65391
0.268709	0.436	30	0	1	0.333333	-2.05118e-07	-0.0343935	-106.208	-142.079	34.217	1.65439
0.268784	0.437	30	0	1	0.333333	-2.43641e-07	-0.0344844	-106.006	-141.816	34.1559	1.65485
0.26886	0.438	30	0	1	0.333333	-2.77084e-07	-0.0345766	-105.804	-141.553	34.0935	1.65532
0.268937	0.439	30	0	1	0.333333	-3.22501e-07	-0.0346695	-105.603	-141.29	34.0317	1.65579
0.269013	0.44	30	0	1	0.333333	-2.38092e-07	-0.0347621	-105.402	-141.029	33.9704	1.65626
0.269088	0.441	30	0	1	0.333333	-2.69765e-07	-0.0348531	-105.202	-140.77	33.9106	1.65673
0.269165	0.442	30	0	1	0.333333	-2.20669e-07	-0.0349463	-105.003	-140.509	33.8496	1.6572
0.269242	0.443	30	0	1	0.333333	-3.21359e-07	-0.035039	-104.803	-140.25	33.7893	1.65767
0.269317	0.444	30	0	1	0.333333	-3.20693e-07	-0.03513	-104.605	-139.993	33.7302	1.65814
0.269394	0.445	30	0	1	0.333333	-3.20738e-07	-0.0352221	-104.407	-139.734	33.6691	1.65861
0.269472	0.446	30	0	1	0.333333	-3.27763e-07	-0.035316	-104.209	-139.476	33.6079	1.65909
0.269548	0.447	30	0	1	0.333333	-3.23024e-07	-0.035408	-104.012	-139.22	33.5484	1.65956
0.269625	0.448	30	0	1	0.333333	-2.54947e-07	-0.0355004	-103.815	-138.964	33.4892	1.66003
0.269702	0.449	30	0	1	0.333333	-2.75751e-07	-0.0355929	-103.619	-138.708	33.4289	1.6605
0.269779	0.45	30	0	1	0.333333	-2.27397e-07	-0.0356852	-103.423	-138.453	33.3691	1.66098
0.269856	0.451	30	0	1	0.333333	-3.24889e-07	-0.0357779	-103.228	-138.199	33.3097	1.66145
0.269934	0.452	30	0	1	0.333333	-2.46428e-07	-0.035872	-103.033	-137.945	33.2504	1.66193
0.27001	0.453	30	0	1	0.333333	-2.63902e-07	-0.035963	-102.839	-137.693	33.1922	1.6624
0.270087	0.454	30	0	1	0.333333	-2.01808e-07	-0.0360564	-102.645	-137.441	33.1333	1.66288
0.270166	0.455	30	0	1	0.333333	-2.05438e-07	-0.036151	-102.451	-137.189	33.0741	1.66336
0.270243	0.456	30	0	1	0.333333	-3.19827e-07	-0.0362431	-102.258	-136.937	33.0149	1.66384
0.27032	0.457	30	0	1	0.333333	-3.24353e-07	-0.0363356	-102.066	-136.689	32.9583	1.66431
0.270398	0.458	30	0	1	0.333333	-3.19206e-07	-0.0364294	-101.874	-136.439	32.8998	1.66479
0.270478	0.459	30	0	1	0.333333	-2.83155e-07	-0.0365238	-101.682	-136.187	32.8394	1.66528
0.270555	0.46	30	0	1	0.333333	-2.05213e-07	-0.0366162	-101.491	-135.938	32.7807	1.66576
0.270632	0.461	30	0	1	0.333333	-2.1951e-07	-0.0367079	-101.301	-135.691	32.7237	1.66623
0.27071	0.462	30	0	1	0.333333	-3.24418e-07	-0.0368013	-101.111	-135.443	32.6659	1.66671
0.270789	0.463	30	0	1	0.333333	-3.16675e-07	-0.036895	-100.921	-135.195	32.6067	1.6672
0.270869	0.464	30	0	1	0.333333	-2.38292e-07	-0.0369897	-100.732	-134.948	32.5483	1.66769
0.270947	0.465	30	0	1	0.333333	-2.70474e-07	-0.037083	-100.543	-134.703	32.4918	1.66817
0.271025	0.466	30	0	1	0.333333	-1.74828e-07	-0.0371761	-100.354	-134.458	32.4352	1.66865
0.271103	0.467	30	0	1	0.333333	-2.87676e-07	-0.037269	-100.167	-134.214	32.3788	1.66913
0.271182	0.468	30	0	1	0.333333	-2.89542e-07	-0.0373635	-99.9791	-133.969	32.3208	1.66962
0.271261	0.469	30	0	1	0.333333	-2.45668e-07	-0.0374568	-99.7921	-133.727	32.2644	1.6701
0.271339	0.47	30	0	1	0.333333	-2.50956e-07	-0.0375497	-99.6056	-133.485	32.2086	1.67058
0.271418	0.471	30	0	1	0.333333	-2.96119e-07	-0.0376444	-99.4195	-133.242	32.1514	1.67107
0.271497	0.472	30	0	1	0.333333	-3.07176e-07	-0.0377373	-99.2338	-133.001	32.0954	1.67155
0.271577	0.473	30	0	1	0.333333	-2.99828e-07	-0.0378322	-99.0486	-132.759	32.0384	1.67205
0.271656	0.474	30	0	1	0.333333	-3.2413e-07	-0.0379263	-98.8638	-132.519	31.9826	1.67253
0.271735	0.475	30	0	1	0.333333	-3.32285e-07	-0.0380201	-98.6794	-132.279	31.9265	1.67302
0.271815	0.476	30	0	1	0.333333	-3.14499e-07	-0.0381142	-98.4955	-132.039	31.8698	1.67351
0.271894	0.477	30	0	1	0.333333	-3.22134e-07	-0.0382078	-98.3121	-131.8	31.8138	1.674
0.271975	0.478	30	0	1	0.333333	3.13329e-07	-0.0383039	-98.129	-131.56	31.7569	1.6745
0.272053	0.479	30	0	1	0.333333	-3.15172e-07	-0.0383962	-97.9464	-131.324	31.7027	1.67498
0.272134	0.48	30	0	1	0.333333	-3.13926e-07	-0.0384913	-97.7643	-131.086	31.6467	1.67548
0.272213	0.481	30	0	1	0.333333	-3.13371e-07	-0.0385855	-97.5825	-130.85	31.5916	1.67597
0.272295	0.482	30	0	1	0.333333	3.13367e-07	-0.0386815	-97.4012	-130.613	31.5357	1.67647
0.272373	0.483	30	0	1	0.333333	-2.71064e-07	-0.0387737	-97.2203	-130.38	31.4828	1.67695
0.272454	0.484	30	0	1	0.333333	-2.46141e-07	-0.0388693	-97.0399	-130.145	31.4272	1.67745
0.272533	0.485	30	0	1	0.333333	-2.93351e-07	-0.0389624	-96.8598	-129.91	31.3725	1.67793
0.272615	0.486	30	0	1	0.333333	-3.02586e-07	-0.039059	-96.6802	-129.675	31.3167	1.67844
0.272695	0.487	30	0	1	0.333333	-2.30187e-07	-0.0391532	-96.501	-129.443	31.2626	1.67893
0.272772	0.488	30	0	1	0.333333	-2.61959e-07	-0.0392439	-96.3223	-129.212	31.2101	1.67941
0.272856	0.489	30	0	1	0.333333	-2.91898e-07	-0.0393427	-96.1439	-128.978	31.1545	1.67992
0.272936	0.49	30	0	1	0.333333	-2.95436e-07	-0.0394371	-95.966	-128.747	31.1005	1.68042
0.273017	0.491	30	0	1	0.333333	-2.04572e-07	-0.0395316	-95.7884	-128.516	31.0466	1.68091
0.273096	0.492	30	0	1	0.333333	-2.89767e-07	-0.0396256	-95.6113	-128.287	30.9946	1.6814
0.273178	0.493	30	0	1	0.333333	-3.14031e-07	-0.0397209	-95.4347	-128.056	30.9399	1.6819
0.273259	0.494	30	0	1	0.333333	-3.15157e-07	-0.0398161	-95.2584	-127.827	30.8858	1.6824
0.273341	0.495	30	0	1	0.333333	-2.92817e-07	-0.0399116	-95.0825	-127.596	30.831	1.68291
0.27342	0.496	30	0	1	0.333333	-2.51711e-07	-0.0400049	-94.907	-127.369	30.7786	1.6834
0.273503	0.497	30	0	1	0.333333	-1.75835e-07	-0.0401017	-94.732	-127.141	30.7248	1.68391
0.273584	0.498	30	0	1	0.333333	-1.91398e-07	-0.0401968	-94.5573	-126.913	30.6715	1.68441
0.273666	0.499	30	0	1	0.333333	-3.11981e-07	-0.0402922	-94.3831	-126.686	30.6175	1.68491
0.273747	0.5	30	0	1	0.333333	-3.23592e-07	-0.0403876	-94.2093	-126.46	30.5649	1.68541
0.273828	0.501	30	0	1	0.333333	-3.13357e-07	-0.0404822	-94.0358	-126.234	30.5126	1.68591
0.273909	0.502	30	0	1	0.333333	-2.25412e-07	-0.0405769	-93.8628	-126.01	30.4608	1.68641
0.273993	0.503	30	0	1	0.333333	-2.83214e-07	-0.0406743	-93.6902	-125.785	30.4078	1.68692
0.274075	0.504	30	0	1	0.333333	-2.65842e-07	-0.0407697	-93.5179	-125.56	30.3543	1.68743
0.274155	0.505	30	0	1	0.333333	-2.91467e-07	-0.0408638	-93.3461	-125.337	30.3033	1.68792
0.274238	0.506	30	0	1	0.333333	-1.62588e-07	-0.0409602	-93.1746	-125.114	30.2507	1.68843
0.274319	0.507	30	0	1	0.333333	-3.10642e-07	-0.0410551	-93.0036	-124.892	30.1991	1.68893
0.274402	0.508	30	0	1	0.333333	-3.13425e-07	-0.041152	-92.8329	-124.67	30.1472	1.68944
0.274485	0.509	30	0	1	0.333333	-3.24633e-07	-0.0412483	-92.6627	-124.447	30.0946	1.68995
0.274565	0.51	30	0	1	0.333333	-2.92157e-07	-0.0413415	-92.4928	-124.227	30.0438	1.69045
0.274649	0.511	30	0	1	0.333333	-2.59201e-07	-0.0414391	-92.3233	-124.006	29.9919	1.69096
0.274733	0.512	30	0	1	0.333333	-3.47358e-07	-0.0415362	-92.1542	-123.785	29.9397	1.69148
0.274814	0.513	30	0	1	0.333333	-3.11652e-07	-0.0416306	-91.9855	-123.565	29.8878	1.69198
0.274896	0.514	30	0	1	0.333333	3.09004e-07	-0.0417266	-91.8172	-123.348	29.8384	1.69249
0.274978	0.515	30	0	1	0.333333	-3.28974e-07	-0.0418207	-91.6492	-123.13	29.7882	1.69299
0.275063	0.516	30	0	1	0.333333	-3.13309e-07	-0.0419193	-91.4816	-122.911	29.7355	1.69351
0.275145	0.517	30	0	1	0.333333	-3.50024e-07	-0.0420145	-91.3145	-122.693	29.6843	1.69402
0.275229	0.518	30	0	1	0.333333	-2.06857e-07	-0.042112	-91.1477	-122.475	29.6325	1.69453
0.275311	0.519	30	0	1	0.333333	-2.58126e-07	-0.042207	-90.9812	-122.259	29.5829	1.69504
0.275395	0.52	30	0	1	0.333333	-3.11729e-07	-0.0423038	-90.8152	-122.043	29.5318	1.69555
0.275478	0.521	30	0	1	0.333333	-3.15579e-07	-0.0424003	-90.6495	-121.828	29.482	1.69607
0.275561	0.522	30	0	1	0.333333	-2.76201e-07	-0.0424972	-90.4842	-121.613	29.4318	1.69658
0.275643	0.523	30	0	1	0.333333	-3.03985e-07	-0.0425924	-90.3193	-121.4	29.3834	1.69709
0.275728	0.524	30	0	1	0.333333	-2.62923e-07	-0.04269	-90.1548	-121.186	29.3332	1.6976
0.275811	0.525	30	0	1	0.333333	-2.96622e-07	-0.0427866	-89.9906	-120.972	29.283	1.69812
0.275895	0.526	30	0	1	0.333333	-2.6045e-07	-0.0428831	-89.8268	-120.758	29.2324	1.69864
0.275979	0.527	30	0	1	0.333333	-2.91387e-07	-0.0429803	-89.6633	-120.545	29.1822	1.69915
0.276063	0.528	30	0	1	0.333333	-3.0883e-07	-0.0430764	-89.5003	-120.333	29.1334	1.69967
0.276145	0.529	30	0	1	0.333333	-3.0878e-07	-0.0431713	-89.3375	-120.121	29.0832	1.70017
0.276231	0.53	30	0	1	0.333333	-3.50008e-07	-0.0432696	-89.1752	-119.909	29.0332	1.7007
0.276316	0.531	30	0	1	0.333333	-3.19213e-07	-0.0433683	-89.0132	-119.698	28.9836	1.70123
0.276398	0.532	30	0	1	0.333333	-2.70824e-07	-0.0434625	-88.8516	-119.489	28.9361	1.70173
0.276481	0.533	30	0	1	0.333333	-2.96512e-07	-0.0435583	-88.6903	-119.28	28.8871	1.70224
0.276569	0.534	30	0	1	0.333333	-2.95275e-07	-0.0436591	-88.5295	-119.069	28.8366	1.70278
0.276651	0.535	30	0	1	0.333333	-2.52162e-07	-0.0437539	-88.3689	-118.861	28.7891	1.70329
0.276736	0.536	30	0	1	0.333333	-3.66615e-07	-0.0438523	-88.2087	-118.652	28.7396	1.70381
0.27682	0.537	30	0	1	0.333333	-3.16164e-07	-0.043948	-88.0489	-118.445	28.6913	1.70433
0.276907	0.538	30	0	1	0.333333	-3.12251e-07	-0.0440477	-87.8894	-118.236	28.6416	1.70486
0.276989	0.539	30	0	1	0.333333	-3.02183e-07	-0.0441419	-87.7303	-118.03	28.5947	1.70537
0.277076	0.54	30	0	1	0.333333	-2.57348e-07	-0.0442413	-87.5716	-117.821	28.544	1.7059
0.277159	0.541	30	0	1	0.333333	-2.83438e-07	-0.0443373	-87.4132	-117.617	28.4978	1.70641
0.277245	0.542	30	0	1	0.333333	-3.29276e-07	-0.044436	-87.2551	-117.411	28.4493	1.70694
0.277329	0.543	30	0	1	0.333333	-3.10182e-07	-0.0445319	-87.0974	-117.206	28.4015	1.70746
0.277415	0.544	30	0	1	0.333333	-3.7153e-07	-0.0446314	-86.94	-117.001	28.3527	1.70799
0.277501	0.545	30	0	1	0.333333	-3.54202e-07	-0.0447291	-86.783	-116.795	28.3038	1.70852
0.277586	0.546	30	0	1	0.333333	-2.97244e-07	-0.0448266	-86.6263	-116.593	28.2575	1.70904
0.277671	0.547	30	0	1	0.333333	-2.62823e-07	-0.0449237	-86.47	-116.39	28.2101	1.70957
0.277756	0.548	30	0	1	0.333333	-2.90369e-07	-0.0450219	-86.314	-116.187	28.1628	1.71009
0.277842	0.549	30	0	1	0.333333	-3.07056e-07	-0.0451203	-86.1584	-115.984	28.1153	1.71062
0.277927	0.55	30	0	1	0.333333	-2.79372e-07	-0.0452173	-86.0031	-115.783	28.0689	1.71114
0.278013	0.551	30	0	1	0.333333	-3.00491e-07	-0.0453155	-85.8481	-115.581	28.0213	1.71167
0.278099	0.552	30	0	1	0.333333	-2.92697e-07	-0.045413	-85.6935	-115.379	27.973	1.7122
0.278185	0.553	30	0	1	0.333333	-3.06078e-07	-0.0455115	-85.5392	-115.177	27.925	1.71273
0.278272	0.554	30	0	1	0.333333	-1.67842e-07	-0.0456109	-85.3853	-114.976	27.8775	1.71327
0.278356	0.555	30	0	1	0.333333	-3.08905e-07	-0.0457064	-85.2317	-114.776	27.8309	1.71379
0.278443	0.556	30	0	1	0.333333	-3.34522e-07	-0.0458049	-85.0784	-114.576	27.7838	1.71432
0.278531	0.557	30	0	1	0.333333	-3.10226e-07	-0.0459047	-84.9254	-114.376	27.7357	1.71486
0.278615	0.558	30	0	1	0.333333	-3.60866e-07	-0.046001	-84.7728	-114.179	27.6907	1.71538
0.278703	0.559	30	0	1	0.333333	-3.37012e-07	-0.0461018	-84.6205	-113.98	27.644	1.71592
0.278787	0.56	30	0	1	0.333333	-3.33526e-07	-0.0461975	-84.4686	-113.784	27.5994	1.71644
0.278874	0.561	30	0	1	0.333333	-3.38029e-07	-0.0462961	-84.317	-113.588	27.5536	1.71697
0.278962	0.562	30	0	1	0.333333	-3.47588e-07	-0.0463972	-84.1657	-113.389	27.5059	1.71752
0.279048	0.563	30	0	1	0.333333	-3.74377e-07	-0.0464941	-84.0147	-113.192	27.4597	1.71805
0.279135	0.564	30	0	1	0.333333	-2.19869e-07	-0.0465929	-83.8641	-112.997	27.4145	1.71858
0.279219	0.565	30	0	1	0.333333	-3.08373e-07	-0.0466888	-83.7137	-112.803	27.3701	1.7191
0.279309	0.566	30	0	1	0.333333	-3.18144e-07	-0.0467907	-83.5637	-112.606	27.3229	1.71965
0.279397	0.567	30	0	1	0.333333	-3.68405e-07	-0.0468906	-83.4141	-112.411	27.2766	1.72019
0.279482	0.568	30	0	1	0.333333	-3.54351e-07	-0.046987	-83.2647	-112.217	27.2316	1.72072
0.279569	0.569	30	0	1	0.333333	-2.43288e-07	-0.0470857	-83.1157	-112.023	27.1862	1.72125
0.279656	0.57	30	0	1	0.333333	-3.08693e-07	-0.0471845	-82.9669	-111.828	27.1397	1.72179
0.279744	0.571	30	0	1	0.333333	-1.63419e-07	-0.0472843	-82.8186	-111.635	27.0938	1.72233
0.279833	0.572	30	0	1	0.333333	-1.60465e-07	-0.0473849	-82.6705	-111.441	27.0479	1.72288
0.279919	0.573	30	0	1	0.333333	-3.0844e-07	-0.0474824	-82.5227	-111.25	27.0036	1.72341
0.280007	0.574	30	0	1	0.333333	-3.09439e-07	-0.0475822	-82.3753	-111.059	26.9599	1.72395
0.280094	0.575	30	0	1	0.333333	-3.47353e-07	-0.0476809	-82.2281	-110.868	26.9158	1.72448
0.280182	0.576	30	0	1	0.333333	-2.99395e-07	-0.0477803	-82.0813	-110.677	26.8711	1.72503
0.280268	0.577	30	0	1	0.333333	-3.08776e-07	-0.0478784	-81.9348	-110.487	26.8263	1.72556
0.280359	0.578	30	0	1	0.333333	-2.87885e-07	-0.0479805	-81.7886	-110.295	26.7807	1.72612
0.280446	0.579	30	0	1	0.333333	-3.08946e-07	-0.0480789	-81.6427	-110.104	26.7348	1.72665
0.280534	0.58	30	0	1	0.333333	-3.01323e-07	-0.0481779	-81.4971	-109.915	26.6911	1.72719
0.280621	0.581	30	0	1	0.333333	-2.76736e-07	-0.0482761	-81.3518	-109.726	26.6467	1.72773
0.280711	0.582	30	0	1	0.333333	-3.2303e-07	-0.0483779	-81.2068	-109.536	26.6011	1.72829
0.280797	0.583	30	0	1	0.333333	-3.45835e-07	-0.0484755	-81.0622	-109.349	26.5584	1.72882
0.280886	0.584	30	0	1	0.333333	-3.15222e-07	-0.0485761	-80.9178	-109.161	26.5143	1.72937
0.280974	0.585	30	0	1	0.333333	-3.12322e-07	-0.0486752	-80.7737	-108.974	26.4705	1.72991
0.281063	0.586	30	0	1	0.333333	-3.12548e-07	-0.0487751	-80.63	-108.787	26.4264	1.73045
0.281153	0.587	30	0	1	0.333333	-2.18136e-07	-0.0488768	-80.4865	-108.599	26.3818	1.73101
0.281241	0.588	30	0	1	0.333333	-3.4831e-07	-0.0489756	-80.3433	-108.414	26.3387	1.73155
0.28133	0.589	30	0	1	0.333333	-3.15629e-07	-0.0490761	-80.2005	-108.227	26.2947	1.7321
0.281418	0.59	30	0	1	0.333333	-3.23643e-07	-0.0491753	-80.0579	-108.042	26.2519	1.73264
0.281508	0.591	30	0	1	0.333333	-3.11881e-07	-0.0492761	-79.9157	-107.857	26.2078	1.73319
0.281596	0.592	30	0	1	0.333333	3.11779e-07	-0.0493756	-79.7737	-107.672	26.1643	1.73374
0.281686	0.593	30	0	1	0.333333	-3.1191e-07	-0.0494772	-79.632	-107.488	26.1215	1.73429
0.281773	0.594	30	0	1	0.333333	-3.26477e-07	-0.0495749	-79.4906	-107.304	26.079	1.73483
0.281864	0.595	30	0	1	0.333333	-3.12695e-07	-0.0496768	-79.3495	-107.12	26.0355	1.73538
0.281954	0.596	30	0	1	0.333333	-3.08526e-07	-0.0497775	-79.2088	-106.937	25.9919	1.73594
0.282042	0.597	30	0	1	0.333333	-3.1133e-07	-0.0498769	-79.0682	-106.754	25.949	1.73648
0.282131	0.598	30	0	1	0.333333	-3.10533e-07	-0.0499762	-78.928	-106.571	25.9063	1.73703
0.282224	0.599	30	0	1	0.333333	-2.83219e-07	-0.0500806	-78.7881	-106.388	25.8622	1.7376
0.282311	0.6	30	0	1	0.333333	-2.09931e-07	-0.0501785	-78.6485	-106.207	25.8202	1.73814
0.282401	0.601	30	0	1	0.333333	-1.97211e-07	-0.0502791	-78.5091	-106.025	25.7775	1.73869
0.282489	0.602	30	0	1	0.333333	-3.4038e-07	-0.0503782	-78.3701	-105.845	25.7357	1.73923
0.282581	0.603	30	0	1	0.333333	-3.09552e-07	-0.0504814	-78.2313	-105.664	25.6929	1.7398
0.28267	0.604	30	0	1	0.333333	-2.65248e-07	-0.050581	-78.0928	-105.484	25.6504	1.74035
0.28276	0.605	30	0	1	0.333333	-2.91915e-07	-0.050682	-77.9546	-105.303	25.6079	1.7409
0.282852	0.606	30	0	1	0.333333	-3.11999e-07	-0.0507843	-77.8167	-105.123	25.5652	1.74146
0.282942	0.607	30	0	1	0.333333	-3.9077e-07	-0.050886	-77.679	-104.944	25.5228	1.74202
0.283032	0.608	30	0	1	0.333333	-3.89183e-07	-0.0509861	-77.5416	-104.765	25.4807	1.74257
0.283122	0.609	30	0	1	0.333333	-3.07539e-07	-0.0510862	-77.4046	-104.587	25.4391	1.74313
0.283212	0.61	30	0	1	0.333333	-3.13703e-07	-0.0511874	-77.2677	-104.409	25.3973	1.74368
0.283302	0.611	30	0	1	0.333333	-3.11912e-07	-0.0512879	-77.1312	-104.231	25.3554	1.74424
0.283393	0.612	30	0	1	0.333333	-3.07067e-07	-0.0513894	-76.995	-104.054	25.314	1.7448
0.283484	0.613	30	0	1	0.333333	-3.49438e-07	-0.0514909	-76.859	-103.877	25.2722	1.74536
0.283574	0.614	30	0	1	0.333333	-4.42362e-07	-0.0515914	-76.7233	-103.7	25.2309	1.74591
0.283666	0.615	30	0	1	0.333333	-3.16103e-07	-0.0516939	-76.5879	-103.523	25.1886	1.74648
0.283756	0.616	30	0	1	0.333333	-3.87986e-07	-0.0517944	-76.4527	-103.346	25.1467	1.74703
0.283848	0.617	30	0	1	0.333333	-2.21414e-07	-0.0518969	-76.3178	-103.171	25.1056	1.7476
0.283938	0.618	30	0	1	0.333333	-3.15352e-07	-0.0519978	-76.1832	-102.996	25.0651	1.74815
0.28403	0.619	30	0	1	0.333333	-3.16117e-07	-0.0521	-76.0489	-102.82	25.0228	1.74872
0.28412	0.62	30	0	1	0.333333	-1.86688e-07	-0.0522004	-75.9148	-102.646	24.9816	1.74927
0.284212	0.621	30	0	1	0.333333	-3.15968e-07	-0.0523035	-75.781	-102.472	24.9408	1.74984
0.284303	0.622	30	0	1	0.333333	-3.15342e-07	-0.0524046	-75.6475	-102.298	24.9004	1.7504
0.284395	0.623	30	0	1	0.333333	-3.13748e-07	-0.0525072	-75.5142	-102.125	24.8596	1.75097
0.284487	0.624	30	0	1	0.333333	-4.05854e-07	-0.0526088	-75.3812	-101.951	24.8181	1.75153
0.284579	0.625	30	0	1	0.333333	-4.27521e-07	-0.0527114	-75.2485	-101.777	24.7765	1.7521
0.284671	0.626	30	0	1	0.333333	-3.18638e-07	-0.0528138	-75.116	-101.605	24.7364	1.75266
0.28476	0.627	30	0	1	0.333333	-3.18793e-07	-0.052913	-74.9838	-101.434	24.6971	1.75321
0.284856	0.628	30	0	1	0.333333	3.18771e-07	-0.0530194	-74.8518	-101.261	24.6553	1.7538
0.284946	0.629	30	0	1	0.333333	3.18549e-07	-0.0531192	-74.7202	-101.09	24.6156	1.75436
0.285037	0.63	30	0	1	0.333333	3.2396e-07	-0.053221	-74.5887	-100.92	24.5761	1.75492
0.285132	0.631	30	0	1	0.333333	-3.71786e-07	-0.0533264	-74.4576	-100.747	24.5342	1.7555
0.285221	0.632	30	0	1	0.333333	-4.31227e-07	-0.0534258	-74.3267	-100.579	24.4962	1.75605
0.285314	0.633	30	0	1	0.333333	-3.35812e-07	-0.0535286	-74.196	-100.408	24.4556	1.75662
0.285407	0.634	30	0	1	0.333333	-3.25786e-07	-0.0536314	-74.0656	-100.238	24.4148	1.7572
0.285502	0.635	30	0	1	0.333333	3.20095e-07	-0.0537375	-73.9355	-100.067	24.3734	1.75778
0.285592	0.636	30	0	1	0.333333	-3.59418e-07	-0.0538368	-73.8056	-99.8975	24.3335	1.75834
0.285685	0.637	30	0	1	0.333333	-3.21387e-07	-0.0539394	-73.676	-99.7291	24.2942	1.75891
0.285778	0.638	30	0	1	0.333333	-3.45963e-07	-0.0540425	-73.5466	-99.5604	24.2543	1.75948
0.28587	0.639	30	0	1	0.333333	-3.64188e-07	-0.054145	-73.4175	-99.3929	24.2153	1.76005
0.285964	0.64	30	0	1	0.333333	-3.77511e-07	-0.0542488	-73.2887	-99.2248	24.1756	1.76062
0.286057	0.641	30	0	1	0.333333	-3.03107e-07	-0.0543519	-73.16	-99.0567	24.1355	1.7612
0.28615	0.642	30	0	1	0.333333	-3.20473e-07	-0.0544544	-73.0317	-98.8891	24.0957	1.76177
0.286244	0.643	30	0	1	0.333333	-2.33786e-07	-0.0545588	-72.9036	-98.722	24.0561	1.76235
0.286336	0.644	30	0	1	0.333333	3.26863e-07	-0.0546603	-72.7757	-98.556	24.0174	1.76292
0.286428	0.645	30	0	1	0.333333	-3.19698e-07	-0.0547626	-72.6481	-98.3895	23.9779	1.76349
0.286523	0.646	30	0	1	0.333333	-3.20628e-07	-0.0548677	-72.5207	-98.2229	23.9381	1.76407
0.286616	0.647	30	0	1	0.333333	-3.21753e-07	-0.0549704	-72.3936	-98.0571	23.8989	1.76464
0.286709	0.648	30	0	1	0.333333	-4.06293e-07	-0.0550735	-72.2667	-97.8926	23.8607	1.76522
0.286803	0.649	30	0	1	0.333333	-3.97124e-07	-0.055177	-72.1401	-97.727	23.8211	1.76579
0.286897	0.65	30	0	1	0.333333	-3.81322e-07	-0.0552802	-72.0137	-97.5625	23.7824	1.76637
0.28699	0.651	30	0	1	0.333333	-4.16526e-07	-0.0553828	-71.8876	-97.398	23.7435	1.76694
0.287084	0.652	30	0	1	0.333333	-3.06273e-07	-0.0554869	-71.7617	-97.2341	23.7049	1.76752
0.287179	0.653	30	0	1	0.333333	-2.82105e-07	-0.0555916	-71.636	-97.0701	23.6659	1.76811
0.287273	0.654	30	0	1	0.333333	-2.57669e-07	-0.0556957	-71.5106	-96.9066	23.6273	1.76869
0.287366	0.655	30	0	1	0.333333	-3.22248e-07	-0.055798	-71.3854	-96.7444	23.5897	1.76926
0.287463	0.656	30	0	1	0.333333	-4.25243e-07	-0.0559051	-71.2605	-96.5807	23.5504	1.76985
0.287554	0.657	30	0	1	0.333333	6.05535e-07	-0.0560062	-71.1358	-96.4195	23.5133	1.77042
0.287649	0.658	30	0	1	0.333333	6.00079e-07	-0.0561105	-71.0113	-96.257	23.4746	1.771
0.287744	0.659	30	0	1	0.333333	6.00488e-07	-0.0562149	-70.8871	-96.0948	23.4361	1.77158
0.287839	0.66	30	0	1	0.333333	-4.33879e-07	-0.0563194	-70.7631	-95.9332	23.3979	1.77217
0.287933	0.661	30	0	1	0.333333	3.3037e-07	-0.0564234	-70.6394	-95.7715	23.3593	1.77275
0.288027	0.662	30	0	1	0.333333	-3.31364e-07	-0.0565262	-70.5159	-95.6115	23.3223	1.77333
0.288125	0.663	30	0	1	0.333333	-3.4502e-07	-0.0566345	-70.3926	-95.45	23.2835	1.77393
0.288216	0.664	30	0	1	0.333333	-3.39075e-07	-0.0567347	-70.2695	-95.2911	23.2471	1.77449
0.288312	0.665	30	0	1	0.333333	-3.18109e-07	-0.05684	-70.1467	-95.1306	23.2088	1.77508
0.288407	0.666	30	0	1	0.333333	-3.26305e-07	-0.0569451	-70.0241	-94.9708	23.1711	1.77567
0.288504	0.667	30	0	1	0.333333	-2.47465e-07	-0.0570518	-69.9018	-94.8112	23.1331	1.77626
0.288597	0.668	30	0	1	0.333333	-3.30566e-07	-0.0571542	-69.7796	-94.6524	23.0959	1.77684
0.288693	0.669	30	0	1	0.333333	-3.30368e-07	-0.0572589	-69.6577	-94.4933	23.0581	1.77743
0.288789	0.67	30	0	1	0.333333	-3.30706e-07	-0.0573651	-69.5361	-94.3337	23.0196	1.77802
0.288885	0.671	30	0	1	0.333333	-2.5823e-07	-0.0574697	-69.4146	-94.1752	22.982	1.77861
0.288981	0.672	30	0	1	0.333333	-3.31474e-07	-0.0575758	-69.2934	-94.0176	22.945	1.7792
0.289074	0.673	30	0	1	0.333333	-3.30323e-07	-0.0576783	-69.1724	-93.8618	22.9096	1.77978
0.28917	0.674	30	0	1	0.333333	-3.13865e-07	-0.0577837	-69.0517	-93.7042	22.8721	1.78037
0.289267	0.675	30	0	1	0.333333	-3.15445e-07	-0.0578896	-68.9311	-93.5461	22.834	1.78096
0.289364	0.676	30	0	1	0.333333	-3.10255e-07	-0.0579954	-68.8108	-93.3888	22.7964	1.78156
0.289459	0.677	30	0	1	0.333333	-3.34691e-07	-0.0580994	-68.6907	-93.2318	22.7589	1.78214
0.289558	0.678	30	0	1	0.333333	-3.31497e-07	-0.058209	-68.5709	-93.0748	22.7211	1.78276
0.28965	0.679	30	0	1	0.333333	-3.50898e-07	-0.0583094	-68.4512	-92.9204	22.6858	1.78332
0.289749	0.68	30	0	1	0.333333	3.37084e-07	-0.0584174	-68.3318	-92.7641	22.6484	1.78393
0.289846	0.681	30	0	1	0.333333	-4.43147e-07	-0.0585239	-68.2126	-92.6081	22.6109	1.78453
0.28994	0.682	30	0	1	0.333333	-3.37254e-07	-0.058627	-68.0936	-92.453	22.5743	1.78511
0.290038	0.683	30	0	1	0.333333	-3.47652e-07	-0.0587339	-67.9749	-92.2979	22.5373	1.78571
0.290134	0.684	30	0	1	0.333333	-2.98863e-07	-0.0588392	-67.8563	-92.1436	22.501	1.7863
0.290231	0.685	30	0	1	0.333333	-3.36673e-07	-0.0589448	-67.738	-91.9886	22.4637	1.7869
0.290329	0.686	30	0	1	0.333333	-3.35162e-07	-0.0590519	-67.6199	-91.8348	22.4274	1.7875
0.290425	0.687	30	0	1	0.333333	-3.23058e-07	-0.0591573	-67.502	-91.6807	22.3906	1.78809
0.290523	0.688	30	0	1	0.333333	-1.54552e-07	-0.0592644	-67.3843	-91.5275	22.3544	1.78869
0.29062	0.689	30	0	1	0.333333	-3.3762e-07	-0.0593709	-67.2669	-91.3741	22.3179	1.78929
0.290713	0.69	30	0	1	0.333333	-3.40827e-07	-0.0594725	-67.1496	-91.2225	22.283	1.78987
0.290813	0.691	30	0	1	0.333333	-3.15829e-07	-0.059581	-67.0326	-91.0694	22.2464	1.79048
0.29091	0.692	30	0	1	0.333333	-3.3737e-07	-0.0596879	-66.9158	-90.9179	22.2111	1.79108
0.291009	0.693	30	0	1	0.333333	-3.4002e-07	-0.0597957	-66.7992	-90.7655	22.1747	1.79169
0.291105	0.694	30	0	1	0.333333	-2.60615e-07	-0.0599009	-66.6828	-90.6133	22.1383	1.79228
0.291202	0.695	30	0	1	0.333333	-3.41084e-07	-0.0600062	-66.5666	-90.4623	22.1028	1.79287
0.291301	0.696	30	0	1	0.333333	-3.40396e-07	-0.0601149	-66.4506	-90.3102	22.0661	1.79349
0.291399	0.697	30	0	1	0.333333	-3.41634e-07	-0.060221	-66.3348	-90.1596	22.0307	1.79409
0.291498	0.698	30	0	1	0.333333	-3.245e-07	-0.060329	-66.2193	-90.008	21.994	1.7947
0.291596	0.699	30	0	1	0.333333	-3.3749e-07	-0.060436	-66.1039	-89.8576	21.9583	1.7953
0.291693	0.7	30	0	1	0.333333	-2.07273e-07	-0.0605422	-65.9888	-89.7078	21.9231	1.7959
0.291789	0.701	30	0	1	0.333333	-3.40395e-07	-0.060647	-65.8739	-89.5589	21.8886	1.79649
0.291891	0.702	30	0	1	0.333333	-3.4318e-07	-0.0607576	-65.7591	-89.4083	21.8521	1.79712
0.29199	0.703	30	0	1	0.333333	-3.56162e-07	-0.0608659	-65.6446	-89.2584	21.816	1.79773
0.292087	0.704	30	0	1	0.333333	-4.30291e-07	-0.0609717	-65.5303	-89.1102	21.7816	1.79832
0.292184	0.705	30	0	1	0.333333	6.00896e-07	-0.0610771	-65.4162	-88.9618	21.7467	1.79892
0.292284	0.706	30	0	1	0.333333	-3.57058e-07	-0.0611864	-65.3023	-88.8132	21.7114	1.79954
0.292383	0.707	30	0	1	0.333333	6.0031e-07	-0.0612939	-65.1886	-88.6651	21.6764	1.80014
0.292481	0.708	30	0	1	0.333333	-3.51118e-07	-0.0614014	-65.0751	-88.5174	21.6416	1.80075
0.292581	0.709	30	0	1	0.333333	-3.69124e-07	-0.0615103	-64.9618	-88.3694	21.6062	1.80137
0.292681	0.71	30	0	1	0.333333	-3.52675e-07	-0.0616181	-64.8487	-88.2216	21.5709	1.80198
0.292779	0.711	30	0	1	0.333333	-3.50195e-07	-0.0617248	-64.7358	-88.0743	21.5359	1.80258
0.292878	0.712	30	0	1	0.333333	-3.47328e-07	-0.061833	-64.6231	-87.9275	21.5012	1.8032
0.292977	0.713	30	0	1	0.333333	-3.53265e-07	-0.0619413	-64.5106	-87.7814	21.467	1.80381
0.293078	0.714	30	0	1	0.333333	-3.00615e-07	-0.0620504	-64.3983	-87.6347	21.432	1.80442
0.293176	0.715	30	0	1	0.333333	-3.55011e-07	-0.0621577	-64.2862	-87.4888	21.3975	1.80503
0.293275	0.716	30	0	1	0.333333	-3.54765e-07	-0.0622653	-64.1743	-87.3434	21.3635	1.80564
0.293378	0.717	30	0	1	0.333333	-3.41231e-07	-0.0623767	-64.0626	-87.1968	21.3279	1.80627
0.293476	0.718	30	0	1	0.333333	-3.56492e-07	-0.0624826	-63.9511	-87.0516	21.2936	1.80687
0.293577	0.719	30	0	1	0.333333	-3.22974e-07	-0.0625926	-63.8398	-86.9057	21.2584	1.8075
0.293678	0.72	30	0	1	0.333333	-3.58525e-07	-0.0627018	-63.7287	-86.7601	21.2233	1.80812
0.293777	0.721	30	0	1	0.333333	-3.57192e-07	-0.0628094	-63.6177	-86.6153	21.1889	1.80873
0.293877	0.722	30	0	1	0.333333	-3.57958e-07	-0.0629183	-63.507	-86.4716	21.1553	1.80935
0.293976	0.723	30	0	1	0.333333	-2.88396e-07	-0.0630254	-63.3965	-86.3278	21.1214	1.80995
0.294078	0.724	30	0	1	0.333333	-3.5854e-07	-0.0631361	-63.2861	-86.1837	21.087	1.81058
0.294179	0.725	30	0	1	0.333333	-3.58757e-07	-0.0632461	-63.176	-86.0394	21.0522	1.81121
0.294277	0.726	30	0	1	0.333333	-2.30213e-07	-0.063352	-63.066	-85.8959	21.0181	1.81181
0.294384	0.727	30	0	1	0.333333	-3.61754e-07	-0.0634681	-62.9563	-85.7511	20.9824	1.81247
0.294477	0.728	30	0	1	0.333333	-3.62387e-07	-0.0635688	-62.8467	-85.6101	20.9503	1.81304
0.294582	0.729	30	0	1	0.333333	6.00204e-07	-0.063682	-62.7373	-85.4664	20.9154	1.81368
0.294685	0.73	30	0	1	0.333333	3.65966e-07	-0.0637942	-62.6281	-85.3234	20.881	1.81432
0.294785	0.731	30	0	1	0.333333	-4.32453e-07	-0.0639024	-62.5191	-85.1816	20.8475	1.81494
0.294884	0.732	30	0	1	0.333333	-3.70931e-07	-0.0640092	-62.4103	-85.0403	20.8145	1.81554
0.294987	0.733	30	0	1	0.333333	-3.98727e-07	-0.0641212	-62.3016	-84.8981	20.7803	1.81618
0.295089	0.734	30	0	1	0.333333	-4.07096e-07	-0.0642317	-62.1932	-84.7565	20.7465	1.81681
0.295189	0.735	30	0	1	0.333333	-3.8994e-07	-0.0643401	-62.0849	-84.6157	20.7133	1.81742
0.295293	0.736	30	0	1	0.333333	3.70515e-07	-0.0644519	-61.9769	-84.4739	20.679	1.81806
0.295393	0.737	30	0	1	0.333333	6.00768e-07	-0.0645613	-61.869	-84.3339	20.6462	1.81868
0.295496	0.738	30	0	1	0.333333	6.00047e-07	-0.0646718	-61.7613	-84.1929	20.6123	1.81931
0.295598	0.739	30	0	1	0.333333	6.01199e-07	-0.0647827	-61.6538	-84.0523	20.5786	1.81994
0.2957	0.74	30	0	1	0.333333	-5.54657e-07	-0.0648921	-61.5464	-83.9122	20.5452	1.82057
0.295803	0.741	30	0	1	0.333333	6.00253e-07	-0.0650038	-61.4393	-83.7727	20.5122	1.8212
0.295903	0.742	30	0	1	0.333333	-4.63296e-07	-0.0651125	-61.3323	-83.6342	20.48	1.82182
0.296006	0.743	30	0	1	0.333333	-3.67843e-07	-0.0652237	-61.2255	-83.4943	20.4463	1.82245
0.29611	0.744	30	0	1	0.333333	-3.7038e-07	-0.0653364	-61.1189	-83.3546	20.4125	1.8231
0.296211	0.745	30	0	1	0.333333	-3.54129e-07	-0.0654456	-61.0125	-83.2165	20.3802	1.82372
0.296316	0.746	30	0	1	0.333333	-3.71099e-07	-0.0655585	-60.9063	-83.0773	20.3467	1.82436
0.296418	0.747	30	0	1	0.333333	-3.34361e-07	-0.0656685	-60.8002	-82.9389	20.3137	1.82499
0.296522	0.748	30	0	1	0.333333	-2.50524e-07	-0.0657808	-60.6943	-82.8	20.2801	1.82563
0.296623	0.749	30	0	1	0.333333	-3.76567e-07	-0.0658897	-60.5886	-82.6625	20.2476	1.82625
0.29673	0.75	30	0	1	0.333333	-4.26738e-07	-0.0660052	-60.4831	-82.5242	20.2141	1.82691
0.29683	0.751	30	0	1	0.333333	-3.8628e-07	-0.0661136	-60.3778	-82.3869	20.1817	1.82753
0.296935	0.752	30	0	1	0.333333	-4.13005e-07	-0.0662267	-60.2726	-82.2492	20.1485	1.82817
0.297038	0.753	30	0	1	0.333333	-4.35813e-07	-0.0663369	-60.1676	-82.1121	20.1157	1.8288
0.297142	0.754	30	0	1	0.333333	-5.10018e-07	-0.0664495	-60.0628	-81.975	20.0828	1.82945
0.297245	0.755	30	0	1	0.333333	-3.9733e-07	-0.0665611	-59.9582	-81.8388	20.0505	1.83008
0.297349	0.756	30	0	1	0.333333	-4.61064e-07	-0.0666731	-59.8537	-81.7023	20.0179	1.83072
0.297451	0.757	30	0	1	0.333333	-4.98013e-07	-0.066783	-59.7494	-81.5666	19.9859	1.83135
0.297556	0.758	30	0	1	0.333333	-3.90813e-07	-0.0668958	-59.6453	-81.4308	19.9535	1.832
0.29766	0.759	30	0	1	0.333333	-4.60253e-07	-0.0670075	-59.5413	-81.2952	19.9212	1.83263
0.297767	0.76	30	0	1	0.333333	-3.96349e-07	-0.0671227	-59.4376	-81.1586	19.8877	1.83329
0.29787	0.761	30	0	1	0.333333	-3.93022e-07	-0.067234	-59.334	-81.0231	19.8552	1.83393
0.297974	0.762	30	0	1	0.333333	-4.0323e-07	-0.0673459	-59.2306	-80.8884	19.8233	1.83457
0.298078	0.763	30	0	1	0.333333	6.0031e-07	-0.0674575	-59.1273	-80.7543	19.7918	1.83521
0.298186	0.764	30	0	1	0.333333	-3.97111e-07	-0.0675748	-59.0242	-80.6191	19.759	1.83588
0.298288	0.765	30	0	1	0.333333	6.00165e-07	-0.067684	-58.9213	-80.4854	19.7276	1.8365
0.298394	0.766	30	0	1	0.333333	-4.98962e-07	-0.067798	-58.8186	-80.351	19.6953	1.83715
0.2985	0.767	30	0	1	0.333333	-4.0436e-07	-0.0679127	-58.716	-80.2164	19.6626	1.83781
0.298604	0.768	30	0	1	0.333333	-4.00448e-07	-0.0680242	-58.6136	-80.0834	19.6314	1.83845
0.298709	0.769	30	0	1	0.333333	-4.4198e-07	-0.0681372	-58.5114	-79.9502	19.5997	1.8391
0.298812	0.77	30	0	1	0.333333	-1.72607e-07	-0.0682478	-58.4093	-79.8169	19.5679	1.83973
0.298923	0.771	30	0	1	0.333333	-4.00086e-07	-0.0683666	-58.3074	-79.6825	19.5347	1.84041
0.299026	0.772	30	0	1	0.333333	-3.23684e-07	-0.0684781	-58.2057	-79.5501	19.5033	1.84105
0.299132	0.773	30	0	1	0.333333	-2.91442e-07	-0.0685913	-58.1041	-79.4174	19.4716	1.8417
0.299239	0.774	30	0	1	0.333333	-2.33666e-07	-0.0687061	-58.0027	-79.2844	19.4393	1.84236
0.299342	0.775	30	0	1	0.333333	-3.48701e-07	-0.0688166	-57.9015	-79.1525	19.4081	1.84299
0.299451	0.776	30	0	1	0.333333	-4.61272e-07	-0.0689341	-57.8004	-79.0203	19.3762	1.84366
0.299556	0.777	30	0	1	0.333333	-5.77934e-07	-0.0690472	-57.6995	-78.8884	19.3446	1.84431
0.299662	0.778	30	0	1	0.333333	-4.12739e-07	-0.0691615	-57.5987	-78.7575	19.3138	1.84497
0.299768	0.779	30	0	1	0.333333	-4.14765e-07	-0.0692749	-57.4982	-78.6262	19.2825	1.84562
0.299876	0.78	30	0	1	0.333333	-4.438e-07	-0.06939	-57.3978	-78.4945	19.2504	1.84628
0.299981	0.781	30	0	1	0.333333	-4.38693e-07	-0.0695034	-57.2975	-78.364	19.2195	1.84693
0.30009	0.782	30	0	1	0.333333	-5.3925e-07	-0.0696197	-57.1974	-78.2328	19.1878	1.84759
0.300194	0.783	30	0	1	0.333333	-4.19549e-07	-0.0697324	-57.0975	-78.1029	19.1572	1.84824
0.300303	0.784	30	0	1	0.333333	6.0028e-07	-0.0698486	-56.9977	-77.9721	19.1255	1.84891
0.300409	0.785	30	0	1	0.333333	6.00097e-07	-0.0699622	-56.8981	-77.8422	19.0945	1.84956
0.300518	0.786	30	0	1	0.333333	6.0051e-07	-0.0700791	-56.7987	-77.7122	19.0633	1.85023
0.300625	0.787	30	0	1	0.333333	-4.25002e-07	-0.0701936	-56.6994	-77.5826	19.0323	1.85089
0.30073	0.788	30	0	1	0.333333	-4.25035e-07	-0.0703064	-56.6003	-77.4538	19.002	1.85154
0.300841	0.789	30	0	1	0.333333	-4.26367e-07	-0.0704264	-56.5013	-77.3237	18.9701	1.85222
0.300948	0.79	30	0	1	0.333333	6.00434e-07	-0.0705406	-56.4025	-77.1945	18.9392	1.85288
0.301055	0.791	30	0	1	0.333333	-4.37589e-07	-0.0706547	-56.3038	-77.0656	18.9082	1.85354
0.301161	0.792	30	0	1	0.333333	-4.32191e-07	-0.0707684	-56.2054	-76.9374	18.8779	1.85419
0.301271	0.793	30	0	1	0.333333	-4.33979e-07	-0.070886	-56.107	-76.8089	18.847	1.85487
0.301379	0.794	30	0	1	0.333333	6.009e-07	-0.0710027	-56.0088	-76.6807	18.8163	1.85554
0.301487	0.795	30	0	1	0.333333	6.00015e-07	-0.0711178	-55.9108	-76.5528	18.7858	1.8562
0.301593	0.796	30	0	1	0.333333	-4.41272e-07	-0.0712311	-55.8129	-76.4251	18.7553	1.85685
0.301704	0.797	30	0	1	0.333333	-4.38834e-07	-0.0713493	-55.7152	-76.2968	18.724	1.85753
0.301812	0.798	30	0	1	0.333333	-4.77655e-07	-0.0714656	-55.6177	-76.1693	18.6934	1.8582
0.301922	0.799	30	0	1	0.333333	-5.21933e-07	-0.0715833	-55.5203	-76.0419	18.6627	1.85888
0.302031	0.8	30	0	1	0.333333	-4.51265e-07	-0.0716996	-55.423	-75.9143	18.6317	1.85955
0.302138	0.801	30	0	1	0.333333	-4.63224e-07	-0.071814	-55.3259	-75.7883	18.6021	1.86021
0.302248	0.802	30	0	1	0.333333	-4.4576e-07	-0.0719313	-55.229	-75.6611	18.5713	1.86088
0.302359	0.803	30	0	1	0.333333	6.01437e-07	-0.07205	-55.1322	-75.5341	18.5404	1.86157
0.302467	0.804	30	0	1	0.333333	-4.4869e-07	-0.0721661	-55.0355	-75.4078	18.51	1.86224
0.302578	0.805	30	0	1	0.333333	6.02022e-07	-0.0722846	-54.9391	-75.2818	18.4798	1.86292
0.302685	0.806	30	0	1	0.333333	-4.52095e-07	-0.0723984	-54.8427	-75.1565	18.4502	1.86357
0.302795	0.807	30	0	1	0.333333	-4.5384e-07	-0.0725163	-54.7465	-75.0307	18.4199	1.86425
0.302906	0.808	30	0	1	0.333333	4.54889e-07	-0.0726351	-54.6505	-74.9054	18.3899	1.86493
0.303014	0.809	30	0	1	0.333333	6.00312e-07	-0.0727505	-54.5546	-74.7807	18.3605	1.8656
0.303126	0.81	30	0	1	0.333333	6.00128e-07	-0.07287	-54.4589	-74.6552	18.33	1.86629
0.303236	0.811	30	0	1	0.333333	6.00605e-07	-0.0729876	-54.3633	-74.5301	18.2999	1.86697
0.303344	0.812	30	0	1	0.333333	6.00976e-07	-0.0731034	-54.2678	-74.4055	18.2701	1.86763
0.303458	0.813	30	0	1	0.333333	6.0003e-07	-0.0732243	-54.1725	-74.2805	18.2396	1.86833
0.303565	0.814	30	0	1	0.333333	-4.71829e-07	-0.0733388	-54.0774	-74.1572	18.2108	1.86899
0.303676	0.815	30	0	1	0.333333	-4.2301e-07	-0.0734578	-53.9824	-74.0326	18.1805	1.86968
0.303789	0.816	30	0	1	0.333333	-3.86427e-07	-0.0735786	-53.8876	-73.9082	18.1503	1.87037
0.303899	0.817	30	0	1	0.333333	-2.83084e-07	-0.0736955	-53.7929	-73.7852	18.1213	1.87105
0.304008	0.818	30	0	1	0.333333	-2.4166e-07	-0.0738114	-53.6983	-73.6617	18.0917	1.87172
0.304122	0.819	30	0	1	0.333333	-3.7958e-07	-0.0739332	-53.6039	-73.5376	18.0613	1.87242
0.304232	0.82	30	0	1	0.333333	-4.61597e-07	-0.0740506	-53.5096	-73.4144	18.0317	1.8731
0.304344	0.821	30	0	1	0.333333	-4.75968e-07	-0.07417	-53.4155	-73.2909	18.0016	1.87379
0.304457	0.822	30	0	1	0.333333	-3.20953e-07	-0.0742907	-53.3215	-73.1674	17.9714	1.87449
0.304569	0.823	30	0	1	0.333333	-4.60044e-07	-0.0744099	-53.2277	-73.0445	17.9416	1.87518
0.304679	0.824	30	0	1	0.333333	-3.48492e-07	-0.0745264	-53.134	-72.9228	17.9129	1.87585
0.304791	0.825	30	0	1	0.333333	-2.12168e-07	-0.0746468	-53.0404	-72.8004	17.8835	1.87654
0.304902	0.826	30	0	1	0.333333	-4.17314e-07	-0.0747648	-52.947	-72.6787	17.8544	1.87723
0.305015	0.827	30	0	1	0.333333	-4.70675e-07	-0.0748848	-52.8537	-72.5573	17.8256	1.87792
0.305128	0.828	30	0	1	0.333333	-4.1442e-07	-0.0750058	-52.7606	-72.4353	17.7961	1.87862
0.305241	0.829	30	0	1	0.333333	-3.25304e-07	-0.0751256	-52.6676	-72.3137	17.7668	1.87931
0.305352	0.83	30	0	1	0.333333	-3.06224e-07	-0.075244	-52.5748	-72.1926	17.7378	1.87999
0.305465	0.831	30	0	1	0.333333	-3.2312e-07	-0.0753646	-52.4821	-72.0717	17.7089	1.88069
0.305577	0.832	30	0	1	0.333333	-2.64011e-07	-0.0754834	-52.3895	-71.9508	17.6799	1.88138
0.305691	0.833	30	0	1	0.333333	-3.17239e-07	-0.0756049	-52.2971	-71.8295	17.6503	1.88208
0.305804	0.834	30	0	1	0.333333	-3.95604e-07	-0.0757256	-52.2048	-71.7084	17.6208	1.88278
0.305919	0.835	30	0	1	0.333333	-4.44521e-07	-0.0758477	-52.1127	-71.5877	17.5915	1.88349
0.306029	0.836	30	0	1	0.333333	-2.10565e-07	-0.0759644	-52.0207	-71.4679	17.5631	1.88416
0.306144	0.837	30	0	1	0.333333	-4.0491e-07	-0.0760875	-51.9288	-71.3479	17.5342	1.88487
0.306259	0.838	30	0	1	0.333333	-3.98953e-07	-0.0762092	-51.8371	-71.2278	17.5051	1.88558
0.306373	0.839	30	0	1	0.333333	-4.31425e-07	-0.0763308	-51.7455	-71.1084	17.4766	1.88628
0.306485	0.84	30	0	1	0.333333	-4.44214e-07	-0.0764503	-51.654	-70.9895	17.4485	1.88697
0.306596	0.841	30	0	1	0.333333	-4.36422e-07	-0.0765681	-51.5627	-70.8706	17.4202	1.88765
0.306712	0.842	30	0	1	0.333333	-5.26316e-07	-0.0766912	-51.4715	-70.7512	17.3913	1.88836
0.306829	0.843	30	0	1	0.333333	-5.32613e-07	-0.0768155	-51.3805	-70.6309	17.3613	1.88909
0.30694	0.844	30	0	1	0.333333	6.0032e-07	-0.0769331	-51.2896	-70.5127	17.3333	1.88977
0.307059	0.845	30	0	1	0.333333	6.00929e-07	-0.0770598	-51.1988	-70.3927	17.3034	1.8905
0.307171	0.846	30	0	1	0.333333	-5.37425e-07	-0.0771784	-51.1081	-70.2745	17.2752	1.89119
0.307284	0.847	30	0	1	0.333333	6.02518e-07	-0.0772992	-51.0176	-70.1567	17.2471	1.89189
0.307403	0.848	30	0	1	0.333333	-5.4265e-07	-0.0774251	-50.9273	-70.0377	17.2179	1.89262
0.307515	0.849	30	0	1	0.333333	-5.52119e-07	-0.0775443	-50.837	-69.9202	17.1898	1.89331
0.307632	0.85	30	0	1	0.333333	-5.49257e-07	-0.0776682	-50.7469	-69.8022	17.1613	1.89403
0.307746	0.851	30	0	1	0.333333	-5.53434e-07	-0.0777898	-50.6569	-69.685	17.1333	1.89473
0.307862	0.852	30	0	1	0.333333	-5.56725e-07	-0.0779131	-50.5671	-69.5675	17.1049	1.89545
0.307975	0.853	30	0	1	0.333333	6.0083e-07	-0.0780324	-50.4774	-69.4507	17.0772	1.89614
0.30809	0.854	30	0	1	0.333333	6.00018e-07	-0.0781553	-50.3878	-69.3334	17.0488	1.89685
0.30821	0.855	30	0	1	0.333333	-5.98667e-07	-0.0782828	-50.2983	-69.2158	17.0199	1.89759
0.308328	0.856	30	0	1	0.333333	6.00006e-07	-0.0784076	-50.209	-69.0984	16.9911	1.89832
0.308438	0.857	30	0	1	0.333333	-5.69695e-07	-0.0785244	-50.1198	-68.9827	16.9639	1.899
0.308558	0.858	30	0	1	0.333333	-5.82788e-07	-0.0786516	-50.0308	-68.8655	16.935	1.89973
0.308675	0.859	30	0	1	0.333333	-5.99369e-07	-0.0787757	-49.9418	-68.7487	16.9064	1.90046
0.308791	0.86	30	0	1	0.333333	2.08024e-11	-0.078898	-49.853	-68.6328	16.8786	1.90117
0.308905	0.861	30	0	1	0.333333	-6.79272e-08	-0.0790196	-49.7644	-68.5174	16.8512	1.90187
0.309024	0.862	30	0	1	0.333333	-3.85263e-07	-0.0791455	-49.6758	-68.4017	16.8233	1.9026
0.309141	0.863	30	0	1	0.333333	-3.15421e-07	-0.0792692	-49.5874	-68.2858	16.7951	1.90332
0.309259	0.864	30	0	1	0.333333	-5.39366e-07	-0.0793946	-49.4991	-68.1701	16.7669	1.90405
0.309376	0.865	30	0	1	0.333333	-2.64732e-07	-0.0795187	-49.4109	-68.055	16.7393	1.90477
0.309492	0.866	30	0	1	0.333333	-2.94791e-07	-0.0796419	-49.3229	-67.9398	16.7114	1.90549
0.309609	0.867	30	0	1	0.333333	-3.24564e-07	-0.0797658	-49.235	-67.8254	16.6842	1.9062
0.309724	0.868	30	0	1	0.333333	-3.8597e-07	-0.0798875	-49.1472	-67.7109	16.6568	1.90691
0.309845	0.869	30	0	1	0.333333	-4.53632e-07	-0.0800163	-49.0596	-67.596	16.6287	1.90766
0.309964	0.87	30	0	1	0.333333	-5.1864e-07	-0.0801419	-48.972	-67.4815	16.6011	1.90839
0.310081	0.871	30	0	1	0.333333	-4.14935e-07	-0.080266	-48.8846	-67.3675	16.5738	1.90911
0.310196	0.872	30	0	1	0.333333	-7.62265e-09	-0.0803877	-48.7973	-67.254	16.5469	1.90982
0.310318	0.873	30	0	1	0.333333	-2.95491e-07	-0.0805178	-48.7102	-67.1396	16.5189	1.91057
0.310434	0.874	30	0	1	0.333333	-2.52207e-07	-0.0806403	-48.6231	-67.0263	16.4919	1.91128
0.310555	0.875	30	0	1	0.333333	-5.36998e-07	-0.0807682	-48.5362	-66.912	16.4638	1.91203
0.310674	0.876	30	0	1	0.333333	-5.72765e-07	-0.0808939	-48.4494	-66.7984	16.4362	1.91276
0.310792	0.877	30	0	1	0.333333	-2.11932e-07	-0.0810187	-48.3628	-66.6853	16.409	1.91349
0.31091	0.878	30	0	1	0.333333	-4.3012e-07	-0.0811437	-48.2762	-66.5723	16.3818	1.91421
0.311029	0.879	30	0	1	0.333333	-3.81429e-07	-0.0812695	-48.1898	-66.4594	16.3546	1.91495
0.311149	0.88	30	0	1	0.333333	-2.28813e-07	-0.0813968	-48.1035	-66.3466	16.3274	1.91568
0.311269	0.881	30	0	1	0.333333	-3.85613e-07	-0.081524	-48.0174	-66.2338	16.3	1.91643
0.311387	0.882	30	0	1	0.333333	-5.92172e-07	-0.0816487	-47.9313	-66.1215	16.273	1.91715
0.31151	0.883	30	0	1	0.333333	-1.906e-07	-0.0817783	-47.8454	-66.0084	16.2451	1.91791
0.311628	0.884	30	0	1	0.333333	-2.36595e-07	-0.0819033	-47.7596	-65.8961	16.218	1.91863
0.311749	0.885	30	0	1	0.333333	-5.12193e-07	-0.0820315	-47.6739	-65.7841	16.1908	1.91938
0.311869	0.886	30	0	1	0.333333	-5.09083e-07	-0.0821578	-47.5883	-65.6721	16.1637	1.92012
0.311989	0.887	30	0	1	0.333333	-5.93344e-07	-0.0822853	-47.5028	-65.5603	16.1366	1.92086
0.312108	0.888	30	0	1	0.333333	-3.86332e-07	-0.082411	-47.4175	-65.4488	16.1097	1.92159
0.312234	0.889	30	0	1	0.333333	1.47191e-10	-0.0825434	-47.3323	-65.3366	16.0819	1.92236
0.31235	0.89	30	0	1	0.333333	-2.22111e-08	-0.0826667	-47.2472	-65.2263	16.056	1.92308
0.312473	0.891	30	0	1	0.333333	-3.07322e-07	-0.0827965	-47.1622	-65.1147	16.0286	1.92384
0.312594	0.892	30	0	1	0.333333	-3.87035e-07	-0.082924	-47.0774	-65.0039	16.002	1.92458
0.312713	0.893	30	0	1	0.333333	-4.72576e-07	-0.0830499	-46.9926	-64.8935	15.9756	1.92531
0.312835	0.894	30	0	1	0.333333	-2.51729e-06	-0.0831791	-46.908	-64.7837	15.9496	1.92606
0.312957	0.895	30	0	1	0.333333	-2.75302e-07	-0.0833076	-46.8235	-64.6726	15.9223	1.92681
0.313079	0.896	30	0	1	0.333333	-4.54928e-07	-0.0834372	-46.7391	-64.562	15.8954	1.92757
0.313199	0.897	30	0	1	0.333333	-3.23077e-07	-0.0835639	-46.6548	-64.4523	15.8691	1.92831
0.313324	0.898	30	0	1	0.333333	-3.27477e-07	-0.083696	-46.5707	-64.3412	15.8414	1.92908
0.313445	0.899	30	0	1	0.333333	-3.99643e-07	-0.0838233	-46.4866	-64.2313	15.8149	1.92982
0.313568	0.9	30	0	1	0.333333	-5.77411e-07	-0.0839529	-46.4027	-64.1212	15.7879	1.93058
0.313689	0.901	30	0	1	0.333333	-4.68665e-07	-0.0840809	-46.3189	-64.0121	15.7619	1.93133
0.313814	0.902	30	0	1	0.333333	-2.65986e-07	-0.0842125	-46.2352	-63.902	15.7347	1.93209
0.313937	0.903	30	0	1	0.333333	-4.91654e-07	-0.0843426	-46.1516	-63.7929	15.7084	1.93285
0.314057	0.904	30	0	1	0.333333	-2.8765e-07	-0.0844688	-46.0681	-63.6846	15.6829	1.93359
0.314181	0.905	30	0	1	0.333333	-6.9312e-07	-0.0845998	-45.9848	-63.5752	15.6561	1.93435
0.314305	0.906	30	0	1	0.333333	-3.25694e-07	-0.0847302	-45.9015	-63.4661	15.6294	1.93511
0.314428	0.907	30	0	1	0.333333	-3.83252e-07	-0.0848604	-45.8184	-63.3574	15.6031	1.93587
0.314551	0.908	30	0	1	0.333333	-5.99058e-07	-0.0849899	-45.7354	-63.2489	15.5769	1.93663
0.314675	0.909	30	0	1	0.333333	-3.74208e-07	-0.0851215	-45.6525	-63.1407	15.5508	1.9374
0.314799	0.91	30	0	1	0.333333	-5.06993e-07	-0.0852515	-45.5697	-63.0325	15.5247	1.93816
0.314923	0.911	30	0	1	0.333333	-4.64917e-07	-0.0853827	-45.487	-62.9243	15.4984	1.93892
0.315046	0.912	30	0	1	0.333333	-4.59112e-07	-0.0855124	-45.4044	-62.8166	15.4725	1.93968
0.315171	0.913	30	0	1	0.333333	-2.67338e-07	-0.0856443	-45.322	-62.7087	15.4463	1.94045
0.315296	0.914	30	0	1	0.333333	-4.57535e-07	-0.0857759	-45.2396	-62.6009	15.4201	1.94122
0.315419	0.915	30	0	1	0.333333	-4.9042e-07	-0.0859057	-45.1574	-62.4937	15.3944	1.94198
0.315548	0.916	30	0	1	0.333333	-4.80485e-07	-0.0860415	-45.0752	-62.3854	15.3674	1.94277
0.315671	0.917	30	0	1	0.333333	-9.19737e-08	-0.0861709	-44.9932	-62.2787	15.342	1.94353
0.315793	0.918	30	0	1	0.333333	-2.824e-07	-0.086299	-44.9113	-62.1719	15.3163	1.94428
0.31592	0.919	30	0	1	0.333333	-4.69587e-07	-0.0864334	-44.8295	-62.0646	15.29	1.94506
0.316047	0.92	30	0	1	0.333333	-9.48133e-07	-0.0865668	-44.7478	-61.9571	15.2635	1.94584
0.316176	0.921	30	0	1	0.333333	3.29367e-10	-0.0867026	-44.6663	-61.8498	15.2369	1.94663
0.316298	0.922	30	0	1	0.333333	-1.54003e-07	-0.0868318	-44.5848	-61.7439	15.2117	1.94739
0.31642	0.923	30	0	1	0.333333	9.82972e-07	-0.0869604	-44.5034	-61.6386	15.187	1.94814
0.316551	0.924	30	0	1	0.333333	9.9624e-07	-0.0870979	-44.4222	-61.5319	15.1608	1.94894
0.316676	0.925	30	0	1	0.333333	-1.00775e-06	-0.0872302	-44.341	-61.4257	15.135	1.94972
0.316803	0.926	30	0	1	0.333333	-1.28824e-07	-0.087363	-44.26	-61.3196	15.1091	1.95049
0.316929	0.927	30	0	1	0.333333	2.10348e-07	-0.0874955	-44.179	-61.2138	15.0835	1.95127
0.317055	0.928	30	0	1	0.333333	-2.44344e-09	-0.0876289	-44.0982	-61.1081	15.0579	1.95205
0.317184	0.929	30	0	1	0.333333	-5.99443e-07	-0.0877646	-44.0175	-61.0022	15.0319	1.95284
0.31731	0.93	30	0	1	0.333333	-3.29899e-08	-0.0878972	-43.9369	-60.897	15.0065	1.95362
0.317438	0.931	30	0	1	0.333333	-2.8915e-07	-0.0880313	-43.8564	-60.7919	14.9811	1.9544
0.317566	0.932	30	0	1	0.333333	-4.16932e-07	-0.0881665	-43.7759	-60.6868	14.9556	1.95519
0.317691	0.933	30	0	1	0.333333	-5.85576e-07	-0.0882979	-43.6956	-60.5819	14.9303	1.95596
0.317819	0.934	30	0	1	0.333333	-4.96882e-07	-0.0884329	-43.6155	-60.4773	14.9051	1.95675
0.317949	0.935	30	0	1	0.333333	-2.96568e-07	-0.0885699	-43.5354	-60.3723	14.8794	1.95755
0.318075	0.936	30	0	1	0.333333	-5.85769e-07	-0.0887015	-43.4554	-60.268	14.8543	1.95833
0.318205	0.937	30	0	1	0.333333	-2.30105e-07	-0.0888389	-43.3755	-60.163	14.8284	1.95913
0.318335	0.938	30	0	1	0.333333	-5.73469e-07	-0.0889753	-43.2957	-60.0583	14.8027	1.95993
0.318461	0.939	30	0	1	0.333333	-4.47649e-07	-0.0891075	-43.216	-59.9539	14.7772	1.96071
0.318591	0.94	30	0	1	0.333333	-2.95188e-07	-0.0892443	-43.1365	-59.8499	14.752	1.9615
0.318719	0.941	30	0	1	0.333333	1.49065e-09	-0.089379	-43.057	-59.7463	14.7271	1.96229
0.318849	0.942	30	0	1	0.333333	-2.22772e-10	-0.0895156	-42.9776	-59.6422	14.7014	1.96309
0.318978	0.943	30	0	1	0.333333	-3.01272e-07	-0.0896506	-42.8984	-59.5385	14.6763	1.96389
0.319108	0.944	30	0	1	0.333333	-4.77295e-07	-0.0897876	-42.8192	-59.4346	14.6507	1.96469
0.319238	0.945	30	0	1	0.333333	-5.95882e-07	-0.0899235	-42.7401	-59.3313	14.6257	1.96549
0.319369	0.946	30	0	1	0.333333	-2.55046e-09	-0.0900618	-42.6612	-59.2277	14.6002	1.9663
0.319495	0.947	30	0	1	0.333333	-2.226e-11	-0.0901943	-42.5823	-59.1258	14.5764	1.96707
0.319628	0.948	30	0	1	0.333333	-9.56449e-08	-0.0903348	-42.5036	-59.0228	14.5513	1.96789
0.319757	0.949	30	0	1	0.333333	-4.09997e-07	-0.0904693	-42.4249	-58.92	14.5264	1.96868
0.319889	0.95	30	0	1	0.333333	-5.99566e-07	-0.0906085	-42.3463	-58.8171	14.5012	1.9695
0.320019	0.951	30	0	1	0.333333	-5.99266e-07	-0.0907447	-42.2679	-58.7146	14.4764	1.97029
0.32015	0.952	30	0	1	0.333333	-3.65825e-07	-0.0908828	-42.1895	-58.6117	14.451	1.97111
0.320283	0.953	30	0	1	0.333333	-7.86392e-08	-0.0910226	-42.1113	-58.5095	14.4263	1.97192
0.320411	0.954	30	0	1	0.333333	-1.02618e-07	-0.0911571	-42.0331	-58.4076	14.4017	1.97271
0.320545	0.955	30	0	1	0.333333	-5.32031e-07	-0.0912974	-41.9551	-58.3051	14.3765	1.97354
0.320676	0.956	30	0	1	0.333333	7.96267e-07	-0.0914354	-41.8771	-58.2034	14.352	1.97434
0.320809	0.957	30	0	1	0.333333	-3.94573e-07	-0.091574	-41.7992	-58.101	14.3266	1.97516
0.320939	0.958	30	0	1	0.333333	6.01209e-10	-0.0917106	-41.7215	-57.9997	14.3022	1.97596
0.321072	0.959	30	0	1	0.333333	-3.04742e-07	-0.0918507	-41.6438	-57.8983	14.2777	1.97678
0.321205	0.96	30	0	1	0.333333	-3.36022e-07	-0.0919905	-41.5662	-57.7971	14.2532	1.9776
0.321336	0.961	30	0	1	0.333333	-4.60362e-07	-0.0921278	-41.4888	-57.6961	14.2289	1.9784
0.32147	0.962	30	0	1	0.333333	-3.0868e-07	-0.0922686	-41.4114	-57.5949	14.2042	1.97923
0.321602	0.963	30	0	1	0.333333	-4.62623e-07	-0.0924065	-41.3341	-57.4937	14.1796	1.98004
0.321733	0.964	30	0	1	0.333333	-2.83305e-07	-0.0925446	-41.2569	-57.3927	14.1549	1.98085
0.321869	0.965	30	0	1	0.333333	-1.29589e-08	-0.0926865	-41.1799	-57.2914	14.1299	1.98169
0.322004	0.966	30	0	1	0.333333	-2.98379e-07	-0.0928284	-41.1029	-57.1903	14.1049	1.98252
0.322137	0.967	30	0	1	0.333333	-3.76581e-07	-0.0929681	-41.026	-57.0898	14.0805	1.98334
0.322268	0.968	30	0	1	0.333333	-5.81362e-07	-0.0931056	-40.9492	-56.99	14.0567	1.98415
0.322403	0.969	30	0	1	0.333333	-5.60459e-07	-0.0932466	-40.8725	-56.8899	14.0324	1.98497
0.32254	0.97	30	0	1	0.333333	-4.49876e-07	-0.0933906	-40.7959	-56.7894	14.0077	1.98582
0.322674	0.971	30	0	1	0.333333	-2.35878e-07	-0.0935308	-40.7194	-56.6893	13.9833	1.98664
0.322806	0.972	30	0	1	0.333333	-4.14847e-07	-0.0936692	-40.6429	-56.59	13.9596	1.98745
0.322942	0.973	30	0	1	0.333333	-5.999e-07	-0.093812	-40.5666	-56.4897	13.9348	1.98829
0.323075	0.974	30	0	1	0.333333	-1.89125e-07	-0.0939514	-40.4904	-56.3905	13.911	1.98911
0.323218	0.975	30	0	1	0.333333	-9.78813e-08	-0.0941015	-40.4143	-56.2896	13.8854	1.98999
0.323347	0.976	30	0	1	0.333333	-2.40544e-07	-0.0942364	-40.3382	-56.191	13.862	1.99079
0.323483	0.977	30	0	1	0.333333	-4.74821e-07	-0.094379	-40.2623	-56.0915	13.8376	1.99162
0.323617	0.978	30	0	1	0.333333	6.59939e-10	-0.0945199	-40.1864	-55.9926	13.8138	1.99245
0.323756	0.979	30	0	1	0.333333	-3.28646e-09	-0.0946647	-40.1107	-55.8932	13.7893	1.9933
0.323893	0.98	30	0	1	0.333333	-2.04447e-07	-0.0948092	-40.035	-55.794	13.7649	1.99415
0.324028	0.981	30	0	1	0.333333	-5.25966e-07	-0.0949503	-39.9594	-55.6954	13.741	1.99498
0.324164	0.982	30	0	1	0.333333	-4.16579e-09	-0.095092	-39.8839	-55.5966	13.7169	1.99581
0.3243	0.983	30	0	1	0.333333	-1.83902e-07	-0.0952353	-39.8085	-55.4985	13.6933	1.99666
0.324438	0.984	30	0	1	0.333333	6.46989e-08	-0.0953793	-39.7332	-55.3996	13.6688	1.9975
0.324573	0.985	30	0	1	0.333333	-3.29359e-07	-0.0955213	-39.658	-55.3019	13.6455	1.99834
0.324713	0.986	30	0	1	0.333333	3.13264e-07	-0.0956674	-39.5829	-55.2036	13.6215	1.99919
0.324851	0.987	30	0	1	0.333333	-1.47729e-07	-0.0958129	-39.5079	-55.1054	13.5975	2.00005
0.324987	0.988	30	0	1	0.333333	-5.485e-08	-0.0959547	-39.4329	-55.0076	13.5738	2.00088
0.325126	0.989	30	0	1	0.333333	5.99443e-08	-0.0961002	-39.3581	-54.9099	13.5501	2.00174
0.325262	0.99	30	0	1	0.333333	-1.72446e-08	-0.0962436	-39.2833	-54.8127	13.5268	2.00258
0.325402	0.991	30	0	1	0.333333	-5.73119e-08	-0.0963894	-39.2087	-54.715	13.5028	2.00344
0.325542	0.992	30	0	1	0.333333	-1.05559e-07	-0.0965359	-39.1341	-54.6172	13.4788	2.0043
0.325679	0.993	30	0	1	0.333333	-5.99202e-07	-0.0966794	-39.0596	-54.5201	13.4554	2.00514
0.325818	0.994	30	0	1	0.333333	-5.25973e-07	-0.0968255	-38.9852	-54.4227	13.4315	2.006
0.325962	0.995	30	0	1	0.333333	-6.39308e-08	-0.0969763	-38.9109	-54.3252	13.4074	2.00689
0.326095	0.996	30	0	1	0.333333	-5.0126e-07	-0.0971153	-38.8367	-54.2285	13.3841	2.00771
0.326236	0.997	30	0	1	0.333333	-2.10801e-08	-0.0972624	-38.7625	-54.1311	13.36	2.00857
0.326377	0.998	30	0	1	0.333333	-4.61983e-08	-0.0974099	-38.6885	-54.0343	13.3364	2.00944
0.326518	0.999	30	0	1	0.333333	-3.88024e-08	-0.0975574	-38.6145	-53.9378	13.3129	2.01031
0.326659	1	30	0	1	0.333333	-2.74563e-10	-0.0977056	-38.5407	-53.841	13.2892	2.01118
0.326798	1.001	30	0	1	0.333333	-6.71879e-08	-0.0978505	-38.4669	-53.7449	13.2659	2.01203
0.326937	1.002	30	0	1	0.333333	6.25298e-08	-0.0979964	-38.3932	-53.6486	13.2425	2.01289
0.327077	1.003	30	0	1	0.333333	-3.1321e-08	-0.0981425	-38.3196	-53.5524	13.2191	2.01375
0.327216	1.004	30	0	1	0.333333	-5.82871e-08	-0.0982877	-38.2461	-53.4565	13.1959	2.01461
0.327363	1.005	30	0	1	0.333333	5.48931e-11	-0.0984411	-38.1726	-53.3598	13.1717	2.01551
0.327506	1.006	30	0	1	0.333333	-4.79917e-08	-0.0985906	-38.0993	-53.2638	13.1481	2.01639
0.327645	1.007	30	0	1	0.333333	-3.36661e-08	-0.098736	-38.026	-53.1685	13.1253	2.01725
0.327786	1.008	30	0	1	0.333333	6.01112e-07	-0.0988836	-37.9528	-53.0732	13.1022	2.01811
0.327929	1.009	30	0	1	0.333333	-2.83192e-08	-0.0990332	-37.8798	-52.9777	13.079	2.01899
0.328072	1.01	30	0	1	0.333333	-4.6811e-08	-0.099183	-37.8067	-52.882	13.0554	2.01988
0.328213	1.011	30	0	1	0.333333	8.14025e-10	-0.0993306	-37.7338	-52.7869	13.0324	2.02075
0.328355	1.012	30	0	1	0.333333	-1.545e-07	-0.099479	-37.661	-52.6919	13.0093	2.02162
0.328501	1.013	30	0	1	0.333333	-4.07342e-07	-0.0996313	-37.5882	-52.5966	12.9859	2.02252
0.328642	1.014	30	0	1	0.333333	-4.65181e-07	-0.0997789	-37.5156	-52.5019	12.963	2.02339
0.328784	1.015	30	0	1	0.333333	-5.21623e-07	-0.0999276	-37.443	-52.407	12.9397	2.02426
0.32893	1.016	30	0	1	0.333333	-3.28526e-07	-0.10008	-37.3705	-52.312	12.9164	2.02516
0.329074	1.017	30	0	1	0.333333	-1.27015e-07	-0.100231	-37.2981	-52.2172	12.893	2.02605
0.329219	1.018	30	0	1	0.333333	-3.79593e-07	-0.100381	-37.2258	-52.1225	12.8698	2.02694
0.329363	1.019	30	0	1	0.333333	-3.34064e-07	-0.100532	-37.1535	-52.0279	12.8466	2.02783
0.329508	1.02	30	0	1	0.333333	-2.61253e-07	-0.100683	-37.0814	-51.9338	12.8237	2.02872
0.329653	1.021	30	0	1	0.333333	1.75288e-07	-0.100835	-37.0093	-51.8395	12.8006	2.02961
0.329798	1.022	30	0	1	0.333333	2.28809e-06	-0.100987	-36.9373	-51.7457	12.7779	2.0305
0.329939	1.023	30	0	1	0.333333	2.20263e-06	-0.101135	-36.8654	-51.6523	12.7555	2.03137
0.330085	1.024	30	0	1	0.333333	1.01087e-09	-0.101287	-36.7935	-51.5587	12.7329	2.03227
0.330234	1.025	30	0	1	0.333333	2.04772e-06	-0.101443	-36.7218	-51.4644	12.7095	2.03319
0.330378	1.026	30	0	1	0.333333	-4.02852e-07	-0.101593	-36.6501	-51.3707	12.6865	2.03408
0.330525	1.027	30	0	1	0.333333	-2.76674e-07	-0.101746	-36.5785	-51.277	12.6635	2.03498
0.33067	1.028	30	0	1	0.333333	-1.85538e-06	-0.101897	-36.507	-51.1837	12.6408	2.03587
0.330819	1.029	30	0	1	0.333333	-4.74013e-07	-0.102053	-36.4356	-51.0898	12.6174	2.03679
0.330968	1.03	30	0	1	0.333333	1.74637e-06	-0.102209	-36.3643	-50.9967	12.5948	2.03771
0.331112	1.031	30	0	1	0.333333	-1.6883e-06	-0.102359	-36.293	-50.9038	12.5721	2.03859
0.331258	1.032	30	0	1	0.333333	-1.63999e-06	-0.102512	-36.2218	-50.8112	12.5499	2.03949
0.331408	1.033	30	0	1	0.333333	-8.79196e-11	-0.102669	-36.1507	-50.7181	12.527	2.04042
0.331553	1.034	30	0	1	0.333333	-1.55077e-06	-0.10282	-36.0797	-50.6254	12.5044	2.04131
0.331703	1.035	30	0	1	0.333333	-2.36598e-07	-0.102977	-36.0088	-50.5325	12.4815	2.04223
0.33185	1.036	30	0	1	0.333333	3.71337e-06	-0.10313	-35.9379	-50.4402	12.4592	2.04314
0.332001	1.037	30	0	1	0.333333	6.97349e-07	-0.103288	-35.8671	-50.3474	12.4362	2.04407
0.332149	1.038	30	0	1	0.333333	-1.39645e-06	-0.103442	-35.7965	-50.2552	12.4138	2.04498
0.332297	1.039	30	0	1	0.333333	1.36709e-06	-0.103596	-35.7258	-50.1629	12.3912	2.04589
0.332445	1.04	30	0	1	0.333333	6.00252e-07	-0.103751	-35.6553	-50.0711	12.369	2.0468
0.332595	1.041	30	0	1	0.333333	-1.29887e-06	-0.103908	-35.5848	-49.9787	12.3462	2.04773
0.332745	1.042	30	0	1	0.333333	1.26941e-06	-0.104064	-35.5144	-49.887	12.3239	2.04865
0.332899	1.043	30	0	1	0.333333	6.06231e-07	-0.104225	-35.4441	-49.7947	12.3009	2.0496
0.333047	1.044	30	0	1	0.333333	-1.21333e-06	-0.104379	-35.3739	-49.7028	12.2784	2.05051
0.333196	1.045	30	0	1	0.333333	1.18741e-06	-0.104535	-35.3038	-49.6115	12.2564	2.05143
0.333345	1.046	30	0	1	0.333333	1.16209e-06	-0.10469	-35.2337	-49.5202	12.2342	2.05234
0.333498	1.047	30	0	1	0.333333	1.4076e-06	-0.10485	-35.1637	-49.4288	12.2118	2.05329
0.333648	1.048	30	0	1	0.333333	1.11488e-06	-0.105006	-35.0938	-49.3375	12.1895	2.05421
0.333807	1.049	30	0	1	0.333333	-1.54184e-06	-0.105172	-35.024	-49.2456	12.1665	2.05519
0.333952	1.05	30	0	1	0.333333	-1.07044e-06	-0.105324	-34.9542	-49.1551	12.1448	2.05608
0.334104	1.051	30	0	1	0.333333	1.04967e-06	-0.105482	-34.8845	-49.064	12.1225	2.05702
0.334255	1.052	30	0	1	0.333333	-1.02952e-06	-0.10564	-34.8149	-48.9732	12.1003	2.05795
0.334407	1.053	30	0	1	0.333333	1.01043e-06	-0.105798	-34.7454	-48.8826	12.0784	2.05888
0.33456	1.054	30	0	1	0.333333	9.91888e-07	-0.105957	-34.6759	-48.792	12.0563	2.05982
0.334713	1.055	30	0	1	0.333333	9.73677e-07	-0.106117	-34.6065	-48.7011	12.0338	2.06076
0.334867	1.056	30	0	1	0.333333	9.56061e-07	-0.106278	-34.5372	-48.6107	12.0117	2.06172
0.335022	1.057	30	0	1	0.333333	9.38932e-07	-0.106439	-34.468	-48.5201	11.9894	2.06266
0.335176	1.058	30	0	1	0.333333	-9.22782e-07	-0.106601	-34.3989	-48.43	11.9675	2.06362
0.335329	1.059	30	0	1	0.333333	-9.06711e-07	-0.106759	-34.3298	-48.3402	11.9458	2.06455
0.33548	1.06	30	0	1	0.333333	-8.91606e-07	-0.106917	-34.2608	-48.2503	11.924	2.06548
0.335636	1.061	30	0	1	0.333333	-8.7655e-07	-0.10708	-34.1919	-48.16	11.9017	2.06645
0.335792	1.062	30	0	1	0.333333	8.62427e-07	-0.107242	-34.123	-48.0699	11.8795	2.06741
0.335948	1.063	30	0	1	0.333333	8.48013e-07	-0.107405	-34.0542	-47.98	11.8574	2.06837
0.336099	1.064	30	0	1	0.333333	-8.34563e-07	-0.107563	-33.9855	-47.8908	11.8359	2.0693
0.336255	1.065	30	0	1	0.333333	8.21141e-07	-0.107725	-33.9169	-47.8011	11.8139	2.07026
0.336411	1.066	30	0	1	0.333333	8.08303e-07	-0.107888	-33.8483	-47.7113	11.7918	2.07122
0.336571	1.067	30	0	1	0.333333	-7.96239e-07	-0.108055	-33.7799	-47.6215	11.7694	2.07221
0.336725	1.068	30	0	1	0.333333	-7.83669e-07	-0.108215	-33.7115	-47.5324	11.7478	2.07315
0.336882	1.069	30	0	1	0.333333	7.74138e-07	-0.108378	-33.6431	-47.4432	11.726	2.07412
0.337039	1.07	30	0	1	0.333333	7.60402e-07	-0.108542	-33.5749	-47.354	11.7041	2.07509
0.337194	1.071	30	0	1	0.333333	7.52129e-07	-0.108703	-33.5067	-47.2653	11.6825	2.07604
0.337351	1.072	30	0	1	0.333333	-7.38433e-07	-0.108867	-33.4386	-47.1764	11.6608	2.07701
0.337515	1.073	30	0	1	0.333333	-7.28385e-07	-0.109038	-33.3705	-47.087	11.6384	2.07801
0.337669	1.074	30	0	1	0.333333	-7.17466e-07	-0.109199	-33.3026	-46.9986	11.6171	2.07897
0.337826	1.075	30	0	1	0.333333	-7.07416e-07	-0.109362	-33.2347	-46.9102	11.5956	2.07993
0.337984	1.076	30	0	1	0.333333	-6.97402e-07	-0.109527	-33.1668	-46.8219	11.5742	2.0809
0.338143	1.077	30	0	1	0.333333	6.88533e-07	-0.109693	-33.0991	-46.7333	11.5524	2.08189
0.338301	1.078	30	0	1	0.333333	6.78566e-07	-0.109857	-33.0314	-46.6452	11.531	2.08286
0.338463	1.079	30	0	1	0.333333	-6.69361e-07	-0.110026	-32.9638	-46.5566	11.5089	2.08386
0.338624	1.08	30	0	1	0.333333	-6.60604e-07	-0.110193	-32.8963	-46.4684	11.4873	2.08484
0.33878	1.081	30	0	1	0.333333	6.60086e-07	-0.110356	-32.8288	-46.3808	11.4662	2.0858
0.338941	1.082	30	0	1	0.333333	6.43195e-07	-0.110524	-32.7614	-46.2928	11.4446	2.08679
0.339099	1.083	30	0	1	0.333333	6.34954e-07	-0.110688	-32.6941	-46.2049	11.4231	2.08777
0.339261	1.084	30	0	1	0.333333	7.23953e-07	-0.110857	-32.6268	-46.117	11.4014	2.08877
0.339425	1.085	30	0	1	0.333333	-9.17571e-07	-0.111027	-32.5597	-46.029	11.3796	2.08977
0.339586	1.086	30	0	1	0.333333	8.04419e-07	-0.111195	-32.4925	-45.9412	11.3579	2.09076
0.339747	1.087	30	0	1	0.333333	6.07818e-07	-0.111363	-32.4255	-45.8538	11.3366	2.09176
0.339909	1.088	30	0	1	0.333333	7.60468e-07	-0.111532	-32.3585	-45.7665	11.3152	2.09276
0.340071	1.089	30	0	1	0.333333	-5.95346e-07	-0.1117	-32.2916	-45.6793	11.294	2.09375
0.340231	1.09	30	0	1	0.333333	6.15592e-07	-0.111867	-32.2248	-45.5924	11.2728	2.09474
0.340394	1.091	30	0	1	0.333333	6.02233e-07	-0.112037	-32.158	-45.5051	11.2514	2.09574
0.340561	1.092	30	0	1	0.333333	-5.68829e-07	-0.11221	-32.0913	-45.418	11.2299	2.09677
0.34072	1.093	30	0	1	0.333333	-5.71874e-07	-0.112376	-32.0247	-45.3312	11.2087	2.09775
0.340886	1.094	30	0	1	0.333333	6.00155e-07	-0.112549	-31.9582	-45.2442	11.1873	2.09877
0.341046	1.095	30	0	1	0.333333	7.92499e-07	-0.112716	-31.8917	-45.1579	11.1664	2.09976
0.341212	1.096	30	0	1	0.333333	-5.99746e-07	-0.112888	-31.8253	-45.0713	11.1453	2.10078
0.341377	1.097	30	0	1	0.333333	9.09751e-07	-0.11306	-31.7589	-44.9846	11.1239	2.10179
0.34154	1.098	30	0	1	0.333333	-5.99368e-07	-0.11323	-31.6926	-44.8981	11.1027	2.1028
0.341706	1.099	30	0	1	0.333333	-5.24838e-07	-0.113403	-31.6264	-44.8117	11.0815	2.10382
0.341871	1.1	30	0	1	0.333333	6.00326e-07	-0.113575	-31.5603	-44.7254	11.0603	2.10484
0.34204	1.101	30	0	1	0.333333	-5.12413e-07	-0.113751	-31.4942	-44.6389	11.0388	2.10588
0.342203	1.102	30	0	1	0.333333	6.55981e-07	-0.11392	-31.4282	-44.5532	11.0181	2.10688
0.342369	1.103	30	0	1	0.333333	-8.8127e-07	-0.114093	-31.3623	-44.4672	10.997	2.1079
0.342535	1.104	30	0	1	0.333333	-4.9605e-07	-0.114266	-31.2964	-44.3813	10.976	2.10892
0.342703	1.105	30	0	1	0.333333	6.00074e-07	-0.11444	-31.2306	-44.2953	10.9547	2.10996
0.342872	1.106	30	0	1	0.333333	6.02356e-07	-0.114616	-31.1648	-44.2095	10.9336	2.111
0.343033	1.107	30	0	1	0.333333	2.32157e-06	-0.114784	-31.0992	-44.1246	10.9135	2.11199
0.343205	1.108	30	0	1	0.333333	1.18938e-06	-0.114963	-31.0336	-44.0385	10.8919	2.11305
0.343378	1.109	30	0	1	0.333333	-4.70516e-07	-0.115143	-30.968	-43.952	10.8698	2.11412
0.343541	1.11	30	0	1	0.333333	4.67157e-07	-0.115313	-30.9025	-43.8677	10.85	2.11512
0.343709	1.111	30	0	1	0.333333	-7.04309e-07	-0.115487	-30.8371	-43.782	10.8287	2.11615
0.34388	1.112	30	0	1	0.333333	-8.35775e-07	-0.115666	-30.7718	-43.6969	10.8079	2.11721
0.344049	1.113	30	0	1	0.333333	-4.53835e-07	-0.115841	-30.7065	-43.6118	10.787	2.11825
0.344217	1.114	30	0	1	0.333333	-1.0676e-06	-0.116015	-30.6413	-43.5268	10.7662	2.11928
0.344387	1.115	30	0	1	0.333333	6.00096e-07	-0.116192	-30.5762	-43.442	10.7455	2.12032
0.344558	1.116	30	0	1	0.333333	6.46857e-07	-0.116371	-30.5111	-43.3575	10.725	2.12138
0.34473	1.117	30	0	1	0.333333	6.01254e-07	-0.11655	-30.4461	-43.2728	10.7042	2.12243
0.344897	1.118	30	0	1	0.333333	-4.31189e-07	-0.116724	-30.3811	-43.1883	10.6836	2.12347
0.345068	1.119	30	0	1	0.333333	-1.39711e-06	-0.116902	-30.3163	-43.1038	10.663	2.12452
0.345243	1.12	30	0	1	0.333333	-4.21798e-07	-0.117084	-30.2514	-43.0189	10.6419	2.1256
0.345414	1.121	30	0	1	0.333333	1.06947e-06	-0.117262	-30.1867	-42.9344	10.6211	2.12665
0.345584	1.122	30	0	1	0.333333	8.00147e-07	-0.117438	-30.122	-42.8502	10.6005	2.1277
0.345761	1.123	30	0	1	0.333333	-4.17197e-07	-0.117622	-30.0574	-42.7656	10.5795	2.12879
0.345931	1.124	30	0	1	0.333333	-4.97489e-07	-0.117799	-29.9928	-42.6816	10.5589	2.12983
0.346102	1.125	30	0	1	0.333333	-4.03085e-07	-0.117977	-29.9283	-42.5978	10.5386	2.13088
0.346275	1.126	30	0	1	0.333333	6.37276e-07	-0.118157	-29.8639	-42.5139	10.5181	2.13195
0.346453	1.127	30	0	1	0.333333	8.84772e-07	-0.118343	-29.7995	-42.4298	10.4972	2.13305
0.346624	1.128	30	0	1	0.333333	-4.41077e-07	-0.11852	-29.7352	-42.3464	10.4771	2.1341
0.346801	1.129	30	0	1	0.333333	-5.98899e-07	-0.118705	-29.671	-42.2627	10.4566	2.13519
0.346974	1.13	30	0	1	0.333333	-3.8471e-07	-0.118884	-29.6068	-42.1793	10.4363	2.13625
0.347149	1.131	30	0	1	0.333333	-4.39394e-07	-0.119066	-29.5427	-42.0954	10.4154	2.13733
0.347325	1.132	30	0	1	0.333333	-8.49968e-07	-0.119249	-29.4786	-42.0123	10.3953	2.13841
0.3475	1.133	30	0	1	0.333333	-5.99441e-07	-0.119431	-29.4146	-41.9289	10.3748	2.13949
0.347675	1.134	30	0	1	0.333333	-3.89633e-07	-0.119613	-29.3507	-41.8456	10.3543	2.14057
0.347853	1.135	30	0	1	0.333333	-3.70638e-07	-0.119798	-29.2868	-41.7623	10.3338	2.14166
0.34803	1.136	30	0	1	0.333333	-3.65268e-07	-0.119983	-29.223	-41.6791	10.3133	2.14276
0.348209	1.137	30	0	1	0.333333	4.97044e-07	-0.120169	-29.1593	-41.5959	10.2928	2.14386
0.348384	1.138	30	0	1	0.333333	-3.58635e-07	-0.120351	-29.0956	-41.5131	10.2725	2.14494
0.348562	1.139	30	0	1	0.333333	6.29432e-07	-0.120536	-29.032	-41.4307	10.2527	2.14603
0.34874	1.14	30	0	1	0.333333	3.54146e-07	-0.12072	-28.9684	-41.3475	10.232	2.14713
0.348919	1.141	30	0	1	0.333333	-7.60369e-07	-0.120907	-28.9049	-41.2648	10.2116	2.14823
0.349096	1.142	30	0	1	0.333333	6.00356e-07	-0.12109	-28.8415	-41.1823	10.1915	2.14932
0.349279	1.143	30	0	1	0.333333	6.00986e-07	-0.121281	-28.7781	-41.0993	10.1708	2.15045
0.349459	1.144	30	0	1	0.333333	6.00808e-07	-0.121469	-28.7148	-41.0168	10.1504	2.15156
0.349637	1.145	30	0	1	0.333333	-5.31173e-07	-0.121653	-28.6516	-40.9345	10.1303	2.15265
0.349818	1.146	30	0	1	0.333333	-5.97789e-07	-0.121841	-28.5884	-40.8523	10.1101	2.15376
0.349997	1.147	30	0	1	0.333333	3.33798e-07	-0.122028	-28.5253	-40.7704	10.0902	2.15487
0.35018	1.148	30	0	1	0.333333	-4.83597e-07	-0.122217	-28.4622	-40.688	10.0698	2.15599
0.350357	1.149	30	0	1	0.333333	7.10502e-07	-0.122402	-28.3992	-40.6061	10.0498	2.15708
0.350542	1.15	30	0	1	0.333333	-4.72155e-07	-0.122594	-28.3362	-40.524	10.0296	2.15822
0.350725	1.151	30	0	1	0.333333	-3.23514e-07	-0.122785	-28.2734	-40.4427	10.01	2.15935
0.350905	1.152	30	0	1	0.333333	6.01694e-07	-0.122972	-28.2105	-40.3606	9.98959	2.16046
0.351089	1.153	30	0	1	0.333333	-3.9818e-07	-0.123162	-28.1478	-40.2785	9.96917	2.16159
0.351272	1.154	30	0	1	0.333333	-4.43234e-07	-0.123352	-28.085	-40.1971	9.9493	2.16271
0.351454	1.155	30	0	1	0.333333	6.00924e-07	-0.123542	-28.0224	-40.1156	9.92935	2.16384
0.35164	1.156	30	0	1	0.333333	3.24477e-07	-0.123735	-27.9598	-40.0339	9.90915	2.16498
0.351823	1.157	30	0	1	0.333333	-3.07168e-07	-0.123926	-27.8973	-39.9526	9.88923	2.16611
0.352008	1.158	30	0	1	0.333333	6.22197e-07	-0.124118	-27.8348	-39.8713	9.86922	2.16725
0.352194	1.159	30	0	1	0.333333	-5.64441e-07	-0.124312	-27.7724	-39.7899	9.84906	2.16839
0.352373	1.16	30	0	1	0.333333	3.14805e-07	-0.124497	-27.71	-39.7089	9.82937	2.1695
0.352564	1.161	30	0	1	0.333333	-5.99917e-07	-0.124696	-27.6478	-39.6279	9.80943	2.17067
0.35275	1.162	30	0	1	0.333333	6.00221e-07	-0.124889	-27.5855	-39.5468	9.78946	2.17182
0.352936	1.163	30	0	1	0.333333	2.93452e-07	-0.125082	-27.5233	-39.4658	9.76948	2.17296
0.353126	1.164	30	0	1	0.333333	-5.15928e-07	-0.125279	-27.4612	-39.3848	9.74946	2.17413
0.353311	1.165	30	0	1	0.333333	1.05993e-06	-0.125472	-27.3992	-39.3043	9.72989	2.17527
0.353499	1.166	30	0	1	0.333333	-2.86773e-07	-0.125667	-27.3372	-39.2236	9.71003	2.17643
0.353688	1.167	30	0	1	0.333333	-3.82416e-07	-0.125864	-27.2752	-39.1428	9.69	2.17759
0.353876	1.168	30	0	1	0.333333	6.88307e-07	-0.126059	-27.2133	-39.0623	9.67018	2.17875
0.354067	1.169	30	0	1	0.333333	-3.16803e-07	-0.126258	-27.1515	-38.9818	9.6504	2.17992
0.354251	1.17	30	0	1	0.333333	-5.93141e-07	-0.126449	-27.0897	-38.9021	9.63132	2.18106
0.354441	1.171	30	0	1	0.333333	6.00407e-07	-0.126646	-27.028	-38.8217	9.61147	2.18223
0.354632	1.172	30	0	1	0.333333	-2.74476e-07	-0.126845	-26.9663	-38.7415	9.59174	2.1834
0.354824	1.173	30	0	1	0.333333	6.00315e-07	-0.127045	-26.9047	-38.6611	9.57181	2.18459
0.355014	1.174	30	0	1	0.333333	2.73825e-07	-0.127242	-26.8432	-38.5811	9.55217	2.18576
0.355207	1.175	30	0	1	0.333333	-4.27464e-07	-0.127443	-26.7817	-38.5012	9.53253	2.18694
0.355393	1.176	30	0	1	0.333333	9.24984e-07	-0.127636	-26.7203	-38.4219	9.5135	2.18809
0.355588	1.177	30	0	1	0.333333	-2.649e-07	-0.127839	-26.6589	-38.3418	9.49362	2.18929
0.35579	1.178	30	0	1	0.333333	-2.63424e-07	-0.128049	-26.5976	-38.2617	9.4736	2.19053
0.355974	1.179	30	0	1	0.333333	2.61377e-07	-0.12824	-26.5363	-38.1824	9.45445	2.19166
0.35617	1.18	30	0	1	0.333333	2.63646e-07	-0.128444	-26.4751	-38.1026	9.43461	2.19287
0.356361	1.181	30	0	1	0.333333	6.00318e-07	-0.128642	-26.414	-38.0232	9.41524	2.19405
0.356554	1.182	30	0	1	0.333333	-2.56087e-07	-0.128843	-26.3529	-37.9438	9.39565	2.19524
0.356748	1.183	30	0	1	0.333333	6.47097e-07	-0.129044	-26.2918	-37.8645	9.37626	2.19643
0.356942	1.184	30	0	1	0.333333	-6.08509e-07	-0.129245	-26.2308	-37.7854	9.35691	2.19762
0.35714	1.185	30	0	1	0.333333	-3.19236e-07	-0.129451	-26.1699	-37.7059	9.3371	2.19884
0.357334	1.186	30	0	1	0.333333	-5.70809e-07	-0.129653	-26.109	-37.6267	9.31765	2.20004
0.357528	1.187	30	0	1	0.333333	-3.08033e-07	-0.129854	-26.0482	-37.5478	9.29833	2.20123
0.35773	1.188	30	0	1	0.333333	2.46419e-07	-0.130064	-25.9875	-37.4684	9.27842	2.20247
0.357923	1.189	30	0	1	0.333333	-2.43858e-07	-0.130264	-25.9267	-37.3897	9.25928	2.20366
0.358122	1.19	30	0	1	0.333333	-5.99934e-07	-0.130471	-25.8661	-37.3106	9.23959	2.20489
0.358321	1.191	30	0	1	0.333333	-9.47101e-07	-0.130678	-25.8055	-37.2318	9.22023	2.20612
0.358518	1.192	30	0	1	0.333333	6.39245e-07	-0.130883	-25.7449	-37.1531	9.2008	2.20733
0.358713	1.193	30	0	1	0.333333	-2.38219e-07	-0.131085	-25.6845	-37.075	9.18205	2.20853
0.358912	1.194	30	0	1	0.333333	-2.57317e-07	-0.131292	-25.624	-36.9962	9.1624	2.20975
0.359117	1.195	30	0	1	0.333333	-5.98733e-07	-0.131505	-25.5636	-36.9174	9.14274	2.21102
0.359313	1.196	30	0	1	0.333333	1.06828e-06	-0.131709	-25.5033	-36.8392	9.12367	2.21222
0.35951	1.197	30	0	1	0.333333	-2.76594e-07	-0.131913	-25.443	-36.7611	9.10467	2.21344
0.359713	1.198	30	0	1	0.333333	6.21257e-07	-0.132124	-25.3828	-36.6828	9.08532	2.21469
0.359914	1.199	30	0	1	0.333333	-2.28118e-07	-0.132333	-25.3226	-36.6046	9.06606	2.21593
0.360116	1.2	30	0	1	0.333333	3.1302e-07	-0.132543	-25.2625	-36.5264	9.04672	2.21717
0.360318	1.201	30	0	1	0.333333	-7.39704e-07	-0.132753	-25.2025	-36.4483	9.02744	2.21841
0.360522	1.202	30	0	1	0.333333	1.23637e-06	-0.132965	-25.1425	-36.3707	9.00862	2.21967
0.360724	1.203	30	0	1	0.333333	-3.17375e-07	-0.133175	-25.0825	-36.293	8.98956	2.22091
0.360922	1.204	30	0	1	0.333333	4.76045e-07	-0.13338	-25.0226	-36.2156	8.97086	2.22213
0.361131	1.205	30	0	1	0.333333	-2.19525e-07	-0.133598	-24.9627	-36.1376	8.95139	2.22342
0.361337	1.206	30	0	1	0.333333	-2.18076e-07	-0.133811	-24.9029	-36.0598	8.93213	2.22468
0.361541	1.207	30	0	1	0.333333	6.00101e-07	-0.134024	-24.8432	-35.9822	8.91306	2.22594
0.361745	1.208	30	0	1	0.333333	-8.26485e-07	-0.134236	-24.7835	-35.9048	8.89411	2.2272
0.36195	1.209	30	0	1	0.333333	1.12085e-06	-0.134449	-24.7239	-35.8275	8.8752	2.22846
0.362159	1.21	30	0	1	0.333333	-2.14174e-07	-0.134665	-24.6643	-35.7499	8.8559	2.22974
0.362365	1.211	30	0	1	0.333333	-2.52514e-07	-0.13488	-24.6047	-35.6728	8.837	2.23101
0.362571	1.212	30	0	1	0.333333	-5.27233e-07	-0.135094	-24.5453	-35.5955	8.81801	2.23228
0.362777	1.213	30	0	1	0.333333	-4.31738e-07	-0.135307	-24.4858	-35.5185	8.79912	2.23355
0.362986	1.214	30	0	1	0.333333	3.34251e-07	-0.135525	-24.4264	-35.4412	8.77993	2.23484
0.363193	1.215	30	0	1	0.333333	1.03527e-06	-0.135742	-24.3671	-35.3656	8.76235	2.23611
0.363404	1.216	30	0	1	0.333333	8.82233e-07	-0.13596	-24.3078	-35.2874	8.74214	2.23741
0.363612	1.217	30	0	1	0.333333	6.00938e-07	-0.136176	-24.2486	-35.2106	8.72332	2.23869
0.363825	1.218	30	0	1	0.333333	6.01407e-07	-0.136399	-24.1894	-35.135	8.70559	2.24
0.364035	1.219	30	0	1	0.333333	-3.49151e-07	-0.136615	-24.1303	-35.0571	8.68549	2.24129
0.364246	1.22	30	0	1	0.333333	2.88545e-07	-0.136834	-24.0712	-34.9803	8.66644	2.24259
0.364453	1.221	30	0	1	0.333333	-2.54584e-07	-0.13705	-24.0122	-34.9039	8.64782	2.24387
0.364667	1.222	30	0	1	0.333333	-1.97613e-07	-0.137271	-23.9532	-34.8273	8.62889	2.24518
0.364879	1.223	30	0	1	0.333333	-5.06396e-07	-0.137492	-23.8943	-34.751	8.61018	2.24649
0.365092	1.224	30	0	1	0.333333	-8.85935e-07	-0.137713	-23.8354	-34.6747	8.59143	2.2478
0.365304	1.225	30	0	1	0.333333	1.19482e-06	-0.137933	-23.7766	-34.5985	8.57275	2.2491
0.365513	1.226	30	0	1	0.333333	-2.88371e-07	-0.13815	-23.7178	-34.5218	8.5536	2.2504
0.365733	1.227	30	0	1	0.333333	6.80907e-07	-0.13838	-23.6591	-34.4459	8.53499	2.25175
0.365948	1.228	30	0	1	0.333333	-1.90688e-07	-0.138602	-23.6004	-34.3698	8.51626	2.25307
0.36616	1.229	30	0	1	0.333333	-4.02517e-07	-0.138823	-23.5418	-34.294	8.4978	2.25438
0.366379	1.23	30	0	1	0.333333	7.28678e-07	-0.13905	-23.4832	-34.2179	8.47889	2.25572
0.366592	1.231	30	0	1	0.333333	6.00862e-07	-0.139272	-23.4247	-34.1422	8.4604	2.25704
0.366811	1.232	30	0	1	0.333333	-4.3492e-07	-0.1395	-23.3662	-34.0663	8.44171	2.25839
0.367027	1.233	30	0	1	0.333333	7.9998e-07	-0.139724	-23.3078	-33.9906	8.42309	2.25971
0.367244	1.234	30	0	1	0.333333	-3.84948e-07	-0.13995	-23.2494	-33.915	8.4045	2.26105
0.367461	1.235	30	0	1	0.333333	-2.09388e-07	-0.140174	-23.1911	-33.8395	8.38605	2.26239
0.367682	1.236	30	0	1	0.333333	-7.88484e-07	-0.140405	-23.1328	-33.7639	8.36735	2.26375
0.367903	1.237	30	0	1	0.333333	-2.37836e-07	-0.140634	-23.0746	-33.6884	8.34866	2.26511
0.368121	1.238	30	0	1	0.333333	-5.70705e-07	-0.140861	-23.0164	-33.6131	8.33022	2.26645
0.368342	1.239	30	0	1	0.333333	-4.80285e-07	-0.141091	-22.9583	-33.5377	8.31156	2.26781
0.368563	1.24	30	0	1	0.333333	9.36818e-07	-0.14132	-22.9002	-33.4624	8.29302	2.26917
0.368784	1.241	30	0	1	0.333333	-3.21681e-07	-0.14155	-22.8422	-33.3872	8.27446	2.27054
0.369004	1.242	30	0	1	0.333333	-5.99219e-07	-0.141779	-22.7842	-33.3122	8.25611	2.27189
0.369227	1.243	30	0	1	0.333333	-1.18263e-06	-0.14201	-22.7262	-33.2371	8.2376	2.27326
0.36945	1.244	30	0	1	0.333333	-2.19047e-07	-0.142242	-22.6683	-33.1621	8.21915	2.27463
0.369674	1.245	30	0	1	0.333333	-5.96896e-07	-0.142474	-22.6105	-33.0871	8.20059	2.27601
0.369895	1.246	30	0	1	0.333333	4.40653e-07	-0.142704	-22.5527	-33.0124	8.18238	2.27737
0.370123	1.247	30	0	1	0.333333	-1.71946e-07	-0.142941	-22.4949	-32.9375	8.16373	2.27878
0.370346	1.248	30	0	1	0.333333	-2.21181e-07	-0.143173	-22.4372	-32.8627	8.14535	2.28015
0.370572	1.249	30	0	1	0.333333	-5.8546e-07	-0.143407	-22.3796	-32.7879	8.12678	2.28154
0.370793	1.25	30	0	1	0.333333	1.68634e-07	-0.143637	-22.322	-32.7137	8.10886	2.2829
0.371026	1.251	30	0	1	0.333333	1.77939e-07	-0.143879	-22.2644	-32.6388	8.09009	2.28434
0.371251	1.252	30	0	1	0.333333	-6.53872e-07	-0.144113	-22.2069	-32.5645	8.07185	2.28572
0.371475	1.253	30	0	1	0.333333	4.51206e-06	-0.144346	-22.1494	-32.4903	8.05374	2.2871
0.371706	1.254	30	0	1	0.333333	-1.64058e-07	-0.144586	-22.092	-32.4157	8.03521	2.28852
0.371934	1.255	30	0	1	0.333333	-2.34596e-07	-0.144823	-22.0346	-32.3415	8.01694	2.28993
0.372166	1.256	30	0	1	0.333333	6.00036e-07	-0.145064	-21.9773	-32.2671	7.99843	2.29136
0.372398	1.257	30	0	1	0.333333	-9.1968e-07	-0.145306	-21.92	-32.1929	7.9801	2.29279
0.372623	1.258	30	0	1	0.333333	-1.60485e-07	-0.14554	-21.8628	-32.1191	7.96216	2.29417
0.372854	1.259	30	0	1	0.333333	-3.81477e-07	-0.145779	-21.8056	-32.045	7.94385	2.29559
0.373088	1.26	30	0	1	0.333333	7.81411e-07	-0.146023	-21.7485	-31.971	7.92549	2.29703
0.373322	1.261	30	0	1	0.333333	-3.04639e-07	-0.146265	-21.6914	-31.897	7.90715	2.29847
0.373553	1.262	30	0	1	0.333333	-7.55558e-07	-0.146506	-21.6343	-31.8232	7.88904	2.2999
0.373784	1.263	30	0	1	0.333333	-1.56151e-07	-0.146746	-21.5773	-31.7495	7.8709	2.30132
0.374021	1.264	30	0	1	0.333333	1.91318e-07	-0.146992	-21.5203	-31.6757	7.85263	2.30277
0.374254	1.265	30	0	1	0.333333	-7.1267e-07	-0.147234	-21.4634	-31.6021	7.83449	2.30421
0.374489	1.266	30	0	1	0.333333	1.18814e-06	-0.147479	-21.4065	-31.5287	7.81646	2.30566
0.374724	1.267	30	0	1	0.333333	-2.45305e-07	-0.147722	-21.3497	-31.4552	7.79842	2.3071
0.37496	1.268	30	0	1	0.333333	-5.39363e-07	-0.147968	-21.2929	-31.3816	7.78015	2.30856
0.375196	1.269	30	0	1	0.333333	-8.74173e-07	-0.148213	-21.2362	-31.3083	7.76206	2.31001
0.375436	1.27	30	0	1	0.333333	1.50553e-07	-0.148463	-21.1795	-31.2347	7.74371	2.31149
0.375671	1.271	30	0	1	0.333333	-2.04153e-07	-0.148707	-21.1229	-31.1617	7.7259	2.31294
0.375908	1.272	30	0	1	0.333333	-5.99275e-07	-0.148954	-21.0663	-31.0886	7.70795	2.3144
0.376148	1.273	30	0	1	0.333333	-3.92838e-07	-0.149203	-21.0097	-31.0155	7.68994	2.31587
0.376392	1.274	30	0	1	0.333333	-5.98446e-07	-0.149456	-20.9532	-30.9422	7.67161	2.31737
0.376631	1.275	30	0	1	0.333333	-2.43989e-07	-0.149705	-20.8967	-30.8692	7.65367	2.31885
0.376872	1.276	30	0	1	0.333333	6.37581e-07	-0.149955	-20.8403	-30.7963	7.63564	2.32033
0.377109	1.277	30	0	1	0.333333	-4.37865e-07	-0.150202	-20.7839	-30.7238	7.6181	2.32179
0.377356	1.278	30	0	1	0.333333	-1.44338e-07	-0.150459	-20.7276	-30.6508	7.59991	2.32331
0.377596	1.279	30	0	1	0.333333	-2.78498e-07	-0.150709	-20.6713	-30.5782	7.58214	2.32479
0.377842	1.28	30	0	1	0.333333	3.46443e-07	-0.150964	-20.615	-30.5054	7.56403	2.3263
0.378083	1.281	30	0	1	0.333333	-1.03412e-06	-0.151215	-20.5588	-30.433	7.54641	2.32779
0.378329	1.282	30	0	1	0.333333	-4.37128e-07	-0.151471	-20.5027	-30.3604	7.52843	2.3293
0.378573	1.283	30	0	1	0.333333	2.2763e-07	-0.151725	-20.4465	-30.2879	7.51059	2.3308
0.378818	1.284	30	0	1	0.333333	-6.38091e-07	-0.151979	-20.3905	-30.2156	7.49286	2.33231
0.37907	1.285	30	0	1	0.333333	1.45577e-07	-0.152241	-20.3344	-30.1427	7.47446	2.33386
0.379311	1.286	30	0	1	0.333333	-1.4034e-07	-0.152492	-20.2784	-30.071	7.45721	2.33535
0.379558	1.287	30	0	1	0.333333	-4.4302e-07	-0.152749	-20.2225	-29.9987	7.4394	2.33687
0.379809	1.288	30	0	1	0.333333	-1.04354e-06	-0.15301	-20.1666	-29.9265	7.42148	2.33841
0.380055	1.289	30	0	1	0.333333	2.43274e-07	-0.153266	-20.1107	-29.8544	7.40378	2.33993
0.380304	1.29	30	0	1	0.333333	7.66213e-07	-0.153524	-20.0549	-29.7823	7.386	2.34146
0.380555	1.291	30	0	1	0.333333	-4.95381e-07	-0.153785	-19.9991	-29.7102	7.36811	2.343
0.380807	1.292	30	0	1	0.333333	-4.93124e-07	-0.154047	-19.9434	-29.6382	7.35026	2.34455
0.381065	1.293	30	0	1	0.333333	1.35354e-07	-0.154316	-19.8877	-29.566	7.33218	2.34614
0.381311	1.294	30	0	1	0.333333	-1.32939e-07	-0.154572	-19.832	-29.4946	7.31489	2.34766
0.381565	1.295	30	0	1	0.333333	-4.52072e-07	-0.154836	-19.7764	-29.4228	7.29717	2.34922
0.381817	1.296	30	0	1	0.333333	-1.13182e-06	-0.155098	-19.7208	-29.3511	7.2795	2.35078
0.382071	1.297	30	0	1	0.333333	-1.44557e-06	-0.155363	-19.6653	-29.2796	7.26193	2.35234
0.382324	1.298	30	0	1	0.333333	3.2837e-07	-0.155626	-19.6098	-29.2081	7.2444	2.3539
0.382579	1.299	30	0	1	0.333333	-9.66444e-07	-0.155891	-19.5544	-29.1366	7.2268	2.35547
0.382836	1.3	30	0	1	0.333333	-1.321e-07	-0.156158	-19.499	-29.0651	7.2091	2.35705
0.383094	1.301	30	0	1	0.333333	3.51493e-07	-0.156427	-19.4436	-28.9937	7.19143	2.35864
0.383351	1.302	30	0	1	0.333333	-1.07847e-06	-0.156694	-19.3883	-28.9223	7.17378	2.36022
0.383611	1.303	30	0	1	0.333333	-1.26821e-07	-0.156965	-19.333	-28.8509	7.15614	2.36182
0.383869	1.304	30	0	1	0.333333	-4.33726e-07	-0.157232	-19.2777	-28.7797	7.1386	2.36341
0.384125	1.305	30	0	1	0.333333	-1.51104e-07	-0.157499	-19.2225	-28.7087	7.12115	2.36499
0.384388	1.306	30	0	1	0.333333	-1.25498e-07	-0.157773	-19.1674	-28.6374	7.10344	2.36661
0.384651	1.307	30	0	1	0.333333	-2.1369e-07	-0.158046	-19.1122	-28.5664	7.08588	2.36822
0.384909	1.308	30	0	1	0.333333	7.40247e-07	-0.158315	-19.0572	-28.4956	7.0686	2.36981
0.385171	1.309	30	0	1	0.333333	-1.23094e-07	-0.158587	-19.0021	-28.4246	7.05102	2.37142
0.385435	1.31	30	0	1	0.333333	-1.48061e-07	-0.158862	-18.9471	-28.3537	7.0335	2.37305
0.385698	1.311	30	0	1	0.333333	1.55637e-06	-0.159135	-18.8922	-28.2829	7.01607	2.37467
0.385963	1.312	30	0	1	0.333333	1.21349e-07	-0.159412	-18.8372	-28.2121	6.99856	2.3763
0.386227	1.313	30	0	1	0.333333	1.20835e-07	-0.159686	-18.7824	-28.1413	6.98105	2.37793
0.386494	1.314	30	0	1	0.333333	-5.93169e-07	-0.159964	-18.7275	-28.0708	6.9637	2.37957
0.38676	1.315	30	0	1	0.333333	-7.29847e-07	-0.16024	-18.6727	-28.0002	6.94631	2.38121
0.387026	1.316	30	0	1	0.333333	-5.99863e-07	-0.160518	-18.6179	-27.9299	6.92909	2.38285
0.387296	1.317	30	0	1	0.333333	1.18368e-07	-0.160799	-18.5632	-27.8593	6.91159	2.38451
0.387564	1.318	30	0	1	0.333333	3.39091e-07	-0.161078	-18.5085	-27.7888	6.89416	2.38616
0.387833	1.319	30	0	1	0.333333	-8.32777e-07	-0.161358	-18.4539	-27.7185	6.87678	2.38782
0.388102	1.32	30	0	1	0.333333	3.10281e-07	-0.161638	-18.3993	-27.6484	6.85962	2.38947
0.388373	1.321	30	0	1	0.333333	9.55135e-07	-0.16192	-18.3447	-27.5781	6.84227	2.39114
0.388646	1.322	30	0	1	0.333333	-1.82579e-07	-0.162204	-18.2902	-27.5078	6.82483	2.39282
0.388921	1.323	30	0	1	0.333333	-3.77296e-06	-0.162491	-18.2357	-27.4375	6.80737	2.39452
0.389189	1.324	30	0	1	0.333333	-4.52398e-07	-0.162769	-18.1812	-27.3677	6.79033	2.39616
0.389468	1.325	30	0	1	0.333333	-1.14697e-07	-0.16306	-18.1268	-27.2978	6.7731	2.39788
0.389738	1.326	30	0	1	0.333333	2.25611e-07	-0.163341	-18.0724	-27.2278	6.75583	2.39954
0.390014	1.327	30	0	1	0.333333	8.58354e-07	-0.163628	-18.0181	-27.1578	6.73853	2.40124
0.390288	1.328	30	0	1	0.333333	-7.72844e-07	-0.163913	-17.9638	-27.0881	6.72142	2.40293
0.390567	1.329	30	0	1	0.333333	1.83449e-07	-0.164204	-17.9095	-27.0182	6.70407	2.40465
0.390852	1.33	30	0	1	0.333333	1.12069e-07	-0.164501	-17.8553	-26.9481	6.68642	2.4064
0.391121	1.331	30	0	1	0.333333	9.01391e-07	-0.164781	-17.8011	-26.8789	6.66977	2.40806
0.391399	1.332	30	0	1	0.333333	1.10259e-07	-0.16507	-17.7469	-26.8094	6.65273	2.40977
0.391681	1.333	30	0	1	0.333333	-2.46489e-07	-0.165364	-17.6928	-26.7397	6.63543	2.41151
0.391962	1.334	30	0	1	0.333333	-5.96763e-07	-0.165657	-17.6387	-26.6702	6.61826	2.41324
0.392239	1.335	30	0	1	0.333333	-1.10142e-06	-0.165945	-17.5847	-26.6008	6.60121	2.41494
0.392526	1.336	30	0	1	0.333333	-1.09738e-06	-0.166244	-17.5307	-26.5312	6.58386	2.41671
0.392808	1.337	30	0	1	0.333333	-1.1164e-07	-0.166538	-17.4767	-26.4619	6.56681	2.41845
0.393094	1.338	30	0	1	0.333333	-2.34787e-07	-0.166835	-17.4227	-26.3925	6.54954	2.4202
0.393377	1.339	30	0	1	0.333333	-5.99227e-07	-0.16713	-17.3688	-26.3232	6.53242	2.42195
0.393663	1.34	30	0	1	0.333333	1.26084e-06	-0.167428	-17.315	-26.2539	6.51522	2.42371
0.393948	1.341	30	0	1	0.333333	8.13618e-07	-0.167724	-17.2611	-26.1848	6.49824	2.42546
0.394233	1.342	30	0	1	0.333333	-4.16294e-07	-0.168021	-17.2074	-26.1157	6.48118	2.42722
0.394521	1.343	30	0	1	0.333333	4.14557e-07	-0.168322	-17.1536	-26.0467	6.46416	2.42899
0.394809	1.344	30	0	1	0.333333	-1.04658e-07	-0.168621	-17.0999	-25.9779	6.44722	2.43076
0.395102	1.345	30	0	1	0.333333	-1.36238e-06	-0.168927	-17.0462	-25.9089	6.43014	2.43257
0.395391	1.346	30	0	1	0.333333	-5.99525e-07	-0.169228	-16.9925	-25.8401	6.41326	2.43434
0.395682	1.347	30	0	1	0.333333	1.50515e-06	-0.169531	-16.9389	-25.7713	6.39624	2.43614
0.395972	1.348	30	0	1	0.333333	6.00197e-07	-0.169833	-16.8853	-25.7027	6.37942	2.43792
0.396265	1.349	30	0	1	0.333333	-1.01609e-07	-0.170139	-16.8318	-25.6339	6.36234	2.43973
0.396558	1.35	30	0	1	0.333333	-3.05697e-07	-0.170444	-16.7783	-25.5652	6.34542	2.44153
0.396854	1.351	30	0	1	0.333333	-1.57853e-07	-0.170752	-16.7248	-25.4966	6.3284	2.44335
0.397158	1.352	30	0	1	0.333333	1.07544e-07	-0.17107	-16.6714	-25.4279	6.31129	2.44523
0.397446	1.353	30	0	1	0.333333	-2.46597e-07	-0.17137	-16.618	-25.3594	6.29441	2.447
0.397743	1.354	30	0	1	0.333333	-7.0819e-07	-0.171679	-16.5646	-25.291	6.27756	2.44883
0.398038	1.355	30	0	1	0.333333	-4.63304e-07	-0.171986	-16.5112	-25.2225	6.26066	2.45065
0.398335	1.356	30	0	1	0.333333	-2.69237e-07	-0.172296	-16.4579	-25.1543	6.24388	2.45247
0.398639	1.357	30	0	1	0.333333	-1.53156e-07	-0.172613	-16.4047	-25.0859	6.22688	2.45435
0.398936	1.358	30	0	1	0.333333	9.79138e-08	-0.172922	-16.3514	-25.0177	6.21015	2.45617
0.399241	1.359	30	0	1	0.333333	-3.94808e-07	-0.17324	-16.2982	-24.9493	6.19301	2.45805
0.39954	1.36	30	0	1	0.333333	1.03833e-06	-0.173552	-16.245	-24.8813	6.17633	2.4599
0.399842	1.361	30	0	1	0.333333	-1.55855e-07	-0.173867	-16.1919	-24.8132	6.15956	2.46175
0.400151	1.362	30	0	1	0.333333	2.51596e-07	-0.174189	-16.1388	-24.7451	6.14265	2.46366
0.400452	1.363	30	0	1	0.333333	7.75229e-07	-0.174503	-16.0857	-24.6772	6.12595	2.46551
0.400763	1.364	30	0	1	0.333333	-4.88313e-06	-0.174827	-16.0327	-24.609	6.10888	2.46742
0.401064	1.365	30	0	1	0.333333	-3.08258e-07	-0.175141	-15.9797	-24.5413	6.09237	2.46928
0.401369	1.366	30	0	1	0.333333	1.03901e-06	-0.175459	-15.9267	-24.4735	6.07564	2.47116
0.401677	1.367	30	0	1	0.333333	8.56101e-07	-0.17578	-15.8738	-24.4057	6.05891	2.47305
0.401987	1.368	30	0	1	0.333333	-1.38119e-07	-0.176103	-15.8208	-24.3379	6.04206	2.47496
0.402298	1.369	30	0	1	0.333333	-4.81736e-07	-0.176428	-15.768	-24.2702	6.02531	2.47687
0.402609	1.37	30	0	1	0.333333	9.22163e-08	-0.176752	-15.7151	-24.2026	6.00865	2.47879
0.40292	1.371	30	0	1	0.333333	-5.346e-07	-0.177076	-15.6623	-24.135	5.99195	2.4807
0.403236	1.372	30	0	1	0.333333	-5.99433e-07	-0.177406	-15.6095	-24.0673	5.97512	2.48265
0.40355	1.373	30	0	1	0.333333	-6.18733e-08	-0.177734	-15.5568	-23.9998	5.95846	2.48458
0.403861	1.374	30	0	1	0.333333	7.03018e-09	-0.178058	-15.5041	-23.9324	5.94182	2.4865
0.404177	1.375	30	0	1	0.333333	2.60823e-09	-0.178387	-15.4514	-23.865	5.92519	2.48844
0.404492	1.376	30	0	1	0.333333	-4.01304e-10	-0.178716	-15.3987	-23.7977	5.90861	2.49038
0.404812	1.377	30	0	1	0.333333	-8.69419e-08	-0.17905	-15.3461	-23.7303	5.89184	2.49235
0.405129	1.378	30	0	1	0.333333	6.94164e-08	-0.17938	-15.2935	-23.6631	5.87535	2.4943
0.405451	1.379	30	0	1	0.333333	1.58416e-08	-0.179716	-15.2409	-23.5957	5.85855	2.49628
0.405767	1.38	30	0	1	0.333333	-1.72774e-09	-0.180045	-15.1884	-23.5286	5.84203	2.49823
0.406087	1.381	30	0	1	0.333333	-8.70064e-08	-0.18038	-15.1359	-23.4616	5.82553	2.5002
0.40641	1.382	30	0	1	0.333333	1.79707e-08	-0.180717	-15.0834	-23.3945	5.80892	2.50219
0.406734	1.383	30	0	1	0.333333	-8.69084e-08	-0.181055	-15.0309	-23.3275	5.79232	2.50418
0.407058	1.384	30	0	1	0.333333	-8.20593e-08	-0.181393	-14.9785	-23.2606	5.77585	2.50618
0.407384	1.385	30	0	1	0.333333	9.6375e-07	-0.181733	-14.9261	-23.1935	5.75921	2.50819
0.40771	1.386	30	0	1	0.333333	-8.6568e-08	-0.182074	-14.8738	-23.1267	5.74271	2.5102
0.408036	1.387	30	0	1	0.333333	-3.62404e-07	-0.182414	-14.8215	-23.0598	5.72615	2.5122
0.408363	1.388	30	0	1	0.333333	-9.08317e-07	-0.182755	-14.7692	-22.993	5.70962	2.51422
0.408693	1.389	30	0	1	0.333333	7.98285e-07	-0.1831	-14.7169	-22.9262	5.69302	2.51625
0.409023	1.39	30	0	1	0.333333	3.51779e-07	-0.183444	-14.6646	-22.8595	5.67654	2.51828
0.409355	1.391	30	0	1	0.333333	-8.86626e-07	-0.18379	-14.6124	-22.7927	5.65999	2.52032
0.409685	1.392	30	0	1	0.333333	-1.24869e-06	-0.184134	-14.5602	-22.7261	5.64351	2.52235
0.41002	1.393	30	0	1	0.333333	-4.24953e-07	-0.184484	-14.5081	-22.6595	5.62701	2.52441
0.410355	1.394	30	0	1	0.333333	-8.27797e-08	-0.184834	-14.456	-22.5929	5.61043	2.52648
0.410688	1.395	30	0	1	0.333333	1.74068e-07	-0.185182	-14.4039	-22.5264	5.59403	2.52853
0.411025	1.396	30	0	1	0.333333	-8.52291e-07	-0.185534	-14.3518	-22.4599	5.57748	2.53061
0.411363	1.397	30	0	1	0.333333	1.52201e-06	-0.185886	-14.2997	-22.3935	5.56106	2.53268
0.411698	1.398	30	0	1	0.333333	9.88769e-08	-0.186236	-14.2477	-22.3272	5.54469	2.53475
0.412039	1.399	30	0	1	0.333333	-7.44786e-07	-0.186593	-14.1957	-22.2608	5.52821	2.53685
0.412379	1.4	30	0	1	0.333333	-3.91505e-07	-0.186947	-14.1438	-22.1945	5.5118	2.53894
0.41272	1.401	30	0	1	0.333333	-9.64956e-07	-0.187305	-14.0918	-22.129	5.49618	2.54104
0.413061	1.402	30	0	1	0.333333	-1.81231e-07	-0.187659	-14.0399	-22.0622	5.47916	2.54314
0.413406	1.403	30	0	1	0.333333	3.48011e-07	-0.18802	-13.988	-21.9959	5.46265	2.54526
0.413747	1.404	30	0	1	0.333333	8.10599e-08	-0.188376	-13.9362	-21.9299	5.44641	2.54736
0.414092	1.405	30	0	1	0.333333	-8.0724e-08	-0.188736	-13.8843	-21.8639	5.43003	2.54948
0.414438	1.406	30	0	1	0.333333	-2.18749e-07	-0.189098	-13.8325	-21.7979	5.41379	2.55161
0.41479	1.407	30	0	1	0.333333	9.86993e-07	-0.189466	-13.7808	-21.7319	5.39741	2.55379
0.415135	1.408	30	0	1	0.333333	7.7951e-08	-0.189827	-13.729	-21.6662	5.38126	2.55591
0.415485	1.409	30	0	1	0.333333	9.07716e-08	-0.190192	-13.6773	-21.6003	5.36495	2.55806
0.415836	1.41	30	0	1	0.333333	-7.7098e-08	-0.190558	-13.6256	-21.5344	5.3486	2.56022
0.416185	1.411	30	0	1	0.333333	-3.96423e-07	-0.190923	-13.5739	-21.4687	5.3324	2.56237
0.41654	1.412	30	0	1	0.333333	-3.72234e-07	-0.191295	-13.5222	-21.4029	5.31612	2.56456
0.416895	1.413	30	0	1	0.333333	-1.33847e-07	-0.191666	-13.4706	-21.3371	5.29972	2.56675
0.417249	1.414	30	0	1	0.333333	6.00236e-07	-0.192035	-13.419	-21.2714	5.28351	2.56892
0.417608	1.415	30	0	1	0.333333	-9.75516e-08	-0.19241	-13.3674	-21.2058	5.26726	2.57113
0.417966	1.416	30	0	1	0.333333	-6.35746e-07	-0.192785	-13.3159	-21.1401	5.25089	2.57334
0.418322	1.417	30	0	1	0.333333	1.33687e-06	-0.193157	-13.2643	-21.0746	5.23478	2.57553
0.418679	1.418	30	0	1	0.333333	1.70895e-07	-0.19353	-13.2128	-21.0092	5.21864	2.57773
0.419043	1.419	30	0	1	0.333333	1.5254e-06	-0.193911	-13.1613	-20.9437	5.20238	2.57997
0.419408	1.42	30	0	1	0.333333	2.82274e-07	-0.194292	-13.1099	-20.8781	5.18601	2.58222
0.419768	1.421	30	0	1	0.333333	-7.48173e-07	-0.194669	-13.0584	-20.8128	5.16992	2.58443
0.42013	1.422	30	0	1	0.333333	-2.01701e-07	-0.195047	-13.007	-20.7475	5.15386	2.58666
0.420492	1.423	30	0	1	0.333333	-3.99713e-07	-0.195426	-12.9556	-20.6824	5.13789	2.58889
0.420863	1.424	30	0	1	0.333333	-8.74547e-07	-0.195814	-12.9043	-20.6169	5.1215	2.59118
0.421232	1.425	30	0	1	0.333333	-3.01553e-07	-0.196199	-12.8529	-20.5516	5.10528	2.59344
0.421599	1.426	30	0	1	0.333333	7.19521e-08	-0.196584	-12.8016	-20.4865	5.08916	2.59571
0.421976	1.427	30	0	1	0.333333	-5.80028e-07	-0.196977	-12.7503	-20.4211	5.07283	2.59802
0.422342	1.428	30	0	1	0.333333	-2.23303e-07	-0.19736	-12.699	-20.356	5.05671	2.60028
0.422712	1.429	30	0	1	0.333333	-9.71686e-07	-0.197747	-12.6477	-20.291	5.04071	2.60256
0.423085	1.43	30	0	1	0.333333	-7.05228e-08	-0.198137	-12.5965	-20.226	5.02465	2.60485
0.423458	1.431	30	0	1	0.333333	-4.01113e-08	-0.198527	-12.5453	-20.1609	5.00848	2.60715
0.423839	1.432	30	0	1	0.333333	1.39996e-10	-0.198926	-12.4941	-20.0959	4.99232	2.6095
0.424213	1.433	30	0	1	0.333333	6.93148e-08	-0.199318	-12.4429	-20.0311	4.97638	2.6118
0.424589	1.434	30	0	1	0.333333	8.09423e-07	-0.199711	-12.3917	-19.9664	4.96051	2.61411
0.424969	1.435	30	0	1	0.333333	6.87555e-08	-0.200109	-12.3406	-19.9015	4.94446	2.61646
0.42535	1.436	30	0	1	0.333333	-9.28906e-07	-0.200507	-12.2895	-19.8364	4.92808	2.6188
0.425731	1.437	30	0	1	0.333333	2.91149e-08	-0.200905	-12.2384	-19.7717	4.91214	2.62114
0.426116	1.438	30	0	1	0.333333	-4.84926e-07	-0.201308	-12.1873	-19.7068	4.89595	2.62352
0.4265	1.439	30	0	1	0.333333	1.56605e-06	-0.20171	-12.1362	-19.642	4.87987	2.62588
0.42689	1.44	30	0	1	0.333333	-6.53166e-11	-0.202119	-12.0852	-19.5772	4.86372	2.62828
0.427276	1.441	30	0	1	0.333333	-1.50031e-08	-0.202523	-12.0342	-19.5129	4.84812	2.63066
0.427661	1.442	30	0	1	0.333333	-6.70133e-08	-0.202925	-11.9832	-19.448	4.83183	2.63303
0.428045	1.443	30	0	1	0.333333	-1.91226e-06	-0.203327	-11.9322	-19.3836	4.81608	2.63539
0.428436	1.444	30	0	1	0.333333	6.64724e-08	-0.203737	-11.8812	-19.319	4.8	2.6378
0.428828	1.445	30	0	1	0.333333	8.60875e-07	-0.204147	-11.8303	-19.2544	4.78392	2.64021
0.429223	1.446	30	0	1	0.333333	5.96024e-08	-0.20456	-11.7793	-19.1898	4.76782	2.64264
0.429618	1.447	30	0	1	0.333333	-8.36658e-11	-0.204973	-11.7284	-19.1253	4.75178	2.64508
0.430011	1.448	30	0	1	0.333333	7.67617e-07	-0.205385	-11.6775	-19.0609	4.73587	2.6475
0.430409	1.449	30	0	1	0.333333	-6.42886e-08	-0.205801	-11.6266	-18.9964	4.71984	2.64995
0.430805	1.45	30	0	1	0.333333	-6.25523e-08	-0.206216	-11.5758	-18.9321	4.70395	2.65239
0.431203	1.451	30	0	1	0.333333	-1.82145e-06	-0.206633	-11.5249	-18.8679	4.68812	2.65484
0.431606	1.452	30	0	1	0.333333	6.26662e-08	-0.207056	-11.4741	-18.8036	4.67222	2.65732
0.432007	1.453	30	0	1	0.333333	-7.62284e-07	-0.207475	-11.4233	-18.7393	4.6563	2.65978
0.432409	1.454	30	0	1	0.333333	6.45619e-07	-0.207896	-11.3725	-18.6751	4.64039	2.66226
0.432814	1.455	30	0	1	0.333333	-1.29701e-06	-0.20832	-11.3217	-18.6108	4.62443	2.66475
0.433213	1.456	30	0	1	0.333333	-1.12534e-09	-0.208738	-11.2709	-18.5468	4.60872	2.66721
0.433622	1.457	30	0	1	0.333333	-6.28414e-08	-0.209167	-11.2201	-18.4827	4.59286	2.66973
0.434032	1.458	30	0	1	0.333333	-6.04063e-08	-0.209596	-11.1694	-18.4186	4.57693	2.67225
0.434441	1.459	30	0	1	0.333333	-1.15408e-09	-0.210025	-11.1187	-18.3545	4.56105	2.67477
0.434854	1.46	30	0	1	0.333333	6.19668e-08	-0.210457	-11.0679	-18.2902	4.54498	2.67731
0.435265	1.461	30	0	1	0.333333	-1.28403e-06	-0.210887	-11.0172	-18.2262	4.52913	2.67984
0.43568	1.462	30	0	1	0.333333	-1.9227e-09	-0.211323	-10.9665	-18.1622	4.5133	2.6824
0.436096	1.463	30	0	1	0.333333	-9.2155e-13	-0.211759	-10.9159	-18.0983	4.49745	2.68496
0.436507	1.464	30	0	1	0.333333	-2.35881e-10	-0.212189	-10.8652	-18.0344	4.48174	2.68749
0.436927	1.465	30	0	1	0.333333	6.00641e-08	-0.212629	-10.8146	-17.9705	4.46587	2.69008
0.437343	1.466	30	0	1	0.333333	1.15051e-06	-0.213065	-10.7639	-17.9066	4.45	2.69264
0.437765	1.467	30	0	1	0.333333	5.90672e-08	-0.213507	-10.7133	-17.8426	4.43413	2.69523
0.438186	1.468	30	0	1	0.333333	-8.93907e-07	-0.213949	-10.6627	-17.7788	4.41829	2.69783
0.438609	1.469	30	0	1	0.333333	1.78501e-06	-0.214392	-10.6121	-17.715	4.40249	2.70043
0.439032	1.47	30	0	1	0.333333	-5.94875e-08	-0.214835	-10.5615	-17.6511	4.38659	2.70304
0.439458	1.471	30	0	1	0.333333	-5.92567e-08	-0.215282	-10.5109	-17.5872	4.37071	2.70566
0.439886	1.472	30	0	1	0.333333	-5.90018e-08	-0.21573	-10.4603	-17.5235	4.35492	2.70829
0.440312	1.473	30	0	1	0.333333	-6.06533e-08	-0.216177	-10.4097	-17.4598	4.33914	2.71092
0.440744	1.474	30	0	1	0.333333	-1.18806e-07	-0.21663	-10.3592	-17.396	4.32326	2.71358
0.441173	1.475	30	0	1	0.333333	6.1129e-07	-0.217079	-10.3086	-17.3324	4.30757	2.71622
0.441605	1.476	30	0	1	0.333333	-1.52615e-06	-0.217532	-10.2581	-17.2687	4.29175	2.71888
0.44204	1.477	30	0	1	0.333333	5.77695e-08	-0.217988	-10.2076	-17.2051	4.27593	2.72156
0.44247	1.478	30	0	1	0.333333	6.06573e-08	-0.218439	-10.157	-17.1415	4.26028	2.7242
0.442907	1.479	30	0	1	0.333333	-2.36614e-07	-0.218898	-10.1065	-17.0781	4.24462	2.72689
0.443352	1.48	30	0	1	0.333333	8.61759e-07	-0.219364	-10.056	-17.0142	4.2285	2.72963
0.443788	1.481	30	0	1	0.333333	-1.23757e-06	-0.219822	-10.0055	-16.9506	4.21279	2.73232
0.444227	1.482	30	0	1	0.333333	5.67419e-08	-0.220282	-9.95504	-16.8871	4.19705	2.73502
0.444669	1.483	30	0	1	0.333333	3.02381e-07	-0.220745	-9.90455	-16.8236	4.18131	2.73774
0.445113	1.484	30	0	1	0.333333	-2.41118e-07	-0.22121	-9.85407	-16.7601	4.1655	2.74048
0.445555	1.485	30	0	1	0.333333	1.40791e-06	-0.221674	-9.8036	-16.6966	4.14984	2.7432
0.446	1.486	30	0	1	0.333333	7.95007e-10	-0.22214	-9.75313	-16.6331	4.13408	2.74594
0.446449	1.487	30	0	1	0.333333	-5.43896e-08	-0.222611	-9.70267	-16.5696	4.11824	2.7487
0.4469	1.488	30	0	1	0.333333	-5.02181e-08	-0.223084	-9.65221	-16.506	4.10235	2.75148
0.447351	1.489	30	0	1	0.333333	1.86353e-06	-0.223557	-9.60176	-16.4425	4.08653	2.75425
0.447792	1.49	30	0	1	0.333333	-3.0148e-06	-0.224019	-9.55131	-16.3794	4.07117	2.75697
0.448254	1.491	30	0	1	0.333333	-5.43787e-08	-0.224504	-9.50086	-16.3157	4.05503	2.75982
0.448713	1.492	30	0	1	0.333333	5.40394e-08	-0.224985	-9.45042	-16.2522	4.03914	2.76264
0.449167	1.493	30	0	1	0.333333	-1.17278e-06	-0.225462	-9.39997	-16.1888	4.02334	2.76544
0.44963	1.494	30	0	1	0.333333	-5.55484e-08	-0.225946	-9.34954	-16.1252	4.0074	2.76828
0.450084	1.495	30	0	1	0.333333	-5.21417e-08	-0.226423	-9.2991	-16.062	3.99182	2.77108
0.450537	1.496	30	0	1	0.333333	1.23909e-06	-0.226898	-9.24866	-15.9988	3.97628	2.77387
0.451004	1.497	30	0	1	0.333333	8.46502e-07	-0.227388	-9.19823	-15.9354	3.96044	2.77675
0.451471	1.498	30	0	1	0.333333	-4.25297e-07	-0.227878	-9.1478	-15.8722	3.94478	2.77962
0.451934	1.499	30	0	1	0.333333	-7.5083e-07	-0.228364	-9.09736	-15.809	3.92916	2.78247
0.452398	1.5	30	0	1	0.333333	1.57731e-06	-0.228851	-9.04693	-15.7457	3.91348	2.78533
0.452866	1.501	30	0	1	0.333333	-5.12982e-08	-0.229342	-8.9965	-15.6824	3.89773	2.78821
0.453335	1.502	30	0	1	0.333333	4.76333e-08	-0.229834	-8.94606	-15.619	3.88188	2.7911
0.453806	1.503	30	0	1	0.333333	-1.30408e-06	-0.230327	-8.89563	-15.5557	3.86606	2.794
0.454279	1.504	30	0	1	0.333333	1.90936e-06	-0.230824	-8.84519	-15.4924	3.8503	2.79691
0.454756	1.505	30	0	1	0.333333	3.3769e-11	-0.231324	-8.79475	-15.4292	3.83457	2.79985
0.455239	1.506	30	0	1	0.333333	-1.44803e-09	-0.23183	-8.7443	-15.3658	3.81864	2.80282
0.455704	1.507	30	0	1	0.333333	-5.08468e-08	-0.232319	-8.69386	-15.3027	3.80314	2.80569
0.45618	1.508	30	0	1	0.333333	5.06329e-08	-0.232817	-8.64341	-15.2394	3.7874	2.80861
0.456658	1.509	30	0	1	0.333333	1.58193e-06	-0.233319	-8.59295	-15.1762	3.77167	2.81156
0.457148	1.51	30	0	1	0.333333	7.81929e-10	-0.233833	-8.5425	-15.1127	3.75567	2.81457
0.45762	1.511	30	0	1	0.333333	-4.9829e-08	-0.234327	-8.49203	-15.0497	3.7402	2.81748
0.45811	1.512	30	0	1	0.333333	3.66436e-11	-0.234842	-8.44156	-14.9865	3.72439	2.82049
0.45859	1.513	30	0	1	0.333333	2.31235e-06	-0.235346	-8.39109	-14.9232	3.70869	2.82345
0.459076	1.514	30	0	1	0.333333	4.89055e-08	-0.235856	-8.34061	-14.86	3.69299	2.82645
0.459581	1.515	30	0	1	0.333333	-2.0558e-09	-0.236385	-8.29012	-14.7967	3.67708	2.82955
0.460055	1.516	30	0	1	0.333333	3.35635e-08	-0.236882	-8.23962	-14.7335	3.66141	2.83247
0.460544	1.517	30	0	1	0.333333	-1.43045e-09	-0.237395	-8.18912	-14.6703	3.64569	2.83548
0.461034	1.518	30	0	1	0.333333	4.84853e-08	-0.237909	-8.13861	-14.6071	3.63003	2.8385
0.461528	1.519	30	0	1	0.333333	-4.82886e-08	-0.238427	-8.08808	-14.544	3.61434	2.84154
0.462023	1.52	30	0	1	0.333333	-6.82402e-10	-0.238947	-8.03755	-14.4808	3.59863	2.84459
0.462524	1.521	30	0	1	0.333333	1.52749e-08	-0.239472	-7.98701	-14.4176	3.58294	2.84767
0.463033	1.522	30	0	1	0.333333	-2.57926e-08	-0.240007	-7.93646	-14.3546	3.56735	2.85081
0.46352	1.523	30	0	1	0.333333	-8.32493e-07	-0.240517	-7.8859	-14.2911	3.55143	2.85381
0.464021	1.524	30	0	1	0.333333	-7.77704e-10	-0.241042	-7.83532	-14.2278	3.53561	2.85689
0.46452	1.525	30	0	1	0.333333	-3.95083e-08	-0.241565	-7.78474	-14.1646	3.51988	2.85996
0.465024	1.526	30	0	1	0.333333	-6.71293e-07	-0.242094	-7.73414	-14.1014	3.50417	2.86307
0.465529	1.527	30	0	1	0.333333	-4.48707e-08	-0.242623	-7.68352	-14.0379	3.48824	2.86618
0.466036	1.528	30	0	1	0.333333	2.49818e-12	-0.243155	-7.6329	-13.9748	3.47265	2.86929
0.466548	1.529	30	0	1	0.333333	2.40052e-08	-0.243692	-7.58226	-13.9117	3.45699	2.87245
0.467057	1.53	30	0	1	0.333333	-4.61802e-08	-0.244226	-7.5316	-13.8482	3.44102	2.87558
0.467566	1.531	30	0	1	0.333333	1.69705e-06	-0.244758	-7.48093	-13.7848	3.42512	2.87871
0.468079	1.532	30	0	1	0.333333	4.57875e-08	-0.245296	-7.43024	-13.7214	3.40925	2.88187
0.468591	1.533	30	0	1	0.333333	1.20215e-06	-0.245834	-7.37954	-13.6581	3.39357	2.88503
0.469104	1.534	30	0	1	0.333333	-8.57758e-13	-0.246371	-7.32881	-13.5949	3.37791	2.88818
0.46962	1.535	30	0	1	0.333333	4.49232e-08	-0.246911	-7.27807	-13.5315	3.36203	2.89136
0.470141	1.536	30	0	1	0.333333	-3.25433e-07	-0.247458	-7.22732	-13.4681	3.3462	2.89457
0.470659	1.537	30	0	1	0.333333	6.81522e-07	-0.248001	-7.17654	-13.4047	3.33043	2.89776
0.471178	1.538	30	0	1	0.333333	4.46728e-08	-0.248544	-7.12574	-13.3413	3.31465	2.90095
0.471701	1.539	30	0	1	0.333333	-1.3436e-06	-0.249092	-7.07492	-13.2779	3.2988	2.90417
0.472221	1.54	30	0	1	0.333333	4.42929e-08	-0.249637	-7.02408	-13.2145	3.28308	2.90737
0.472745	1.541	30	0	1	0.333333	-8.43114e-07	-0.250186	-6.97322	-13.1511	3.26724	2.9106
0.47331	1.542	30	0	1	0.333333	3.54927e-06	-0.25078	-6.92234	-13.0873	3.25086	2.91408
0.4738	1.543	30	0	1	0.333333	-2.03531e-12	-0.251291	-6.87143	-13.0239	3.23536	2.9171
0.474327	1.544	30	0	1	0.333333	-4.27146e-08	-0.251842	-6.8205	-12.9603	3.21948	2.92034
0.474863	1.545	30	0	1	0.333333	9.43779e-07	-0.252404	-6.76954	-12.8966	3.20346	2.92364
0.475389	1.546	30	0	1	0.333333	2.36344e-06	-0.252954	-6.71856	-12.8332	3.18779	2.92688
0.475916	1.547	30	0	1	0.333333	4.30322e-08	-0.253506	-6.66756	-12.7696	3.17192	2.93012
0.476453	1.548	30	0	1	0.333333	4.27959e-08	-0.254068	-6.61653	-12.7061	3.15612	2.93343
0.476982	1.549	30	0	1	0.333333	-1.63889e-10	-0.254621	-6.56547	-12.6424	3.14021	2.93669
0.477519	1.55	30	0	1	0.333333	-5.31299e-12	-0.255184	-6.51438	-12.5788	3.12439	2.94
0.478054	1.551	30	0	1	0.333333	3.369e-11	-0.255743	-6.46326	-12.515	3.10849	2.94329
0.478595	1.552	30	0	1	0.333333	4.21499e-08	-0.256309	-6.41212	-12.4511	3.09239	2.94662
0.479135	1.553	30	0	1	0.333333	-7.24282e-07	-0.256873	-6.36094	-12.3873	3.07641	2.94994
0.479679	1.554	30	0	1	0.333333	1.65751e-08	-0.257443	-6.30973	-12.3236	3.06059	2.95329
0.480221	1.555	30	0	1	0.333333	-6.0088e-11	-0.258009	-6.2585	-12.2598	3.04467	2.95663
0.480763	1.556	30	0	1	0.333333	3.80263e-10	-0.258576	-6.20723	-12.1959	3.02869	2.95997
0.481293	1.557	30	0	1	0.333333	-3.25232e-08	-0.259128	-6.15592	-12.132	3.01284	2.96323
0.481844	1.558	30	0	1	0.333333	6.80402e-07	-0.259705	-6.10459	-12.068	2.99679	2.96662
0.48239	1.559	30	0	1	0.333333	2.91483e-09	-0.260275	-6.05321	-12.004	2.98078	2.96998
0.482939	1.56	30	0	1	0.333333	1.21305e-06	-0.260849	-6.00181	-11.9399	2.96469	2.97336
0.483492	1.561	30	0	1	0.333333	1.57994e-10	-0.261426	-5.95036	-11.8756	2.94849	2.97677
0.484036	1.562	30	0	1	0.333333	1.57476e-07	-0.261993	-5.89888	-11.8115	2.93252	2.98012
0.484586	1.563	30	0	1	0.333333	-4.99367e-09	-0.262568	-5.84736	-11.7474	2.9165	2.98351
0.485143	1.564	30	0	1	0.333333	3.99998e-08	-0.263148	-5.79581	-11.6831	2.90035	2.98693
0.485691	1.565	30	0	1	0.333333	-1.02659e-06	-0.263719	-5.74421	-11.6187	2.88422	2.99031
0.486244	1.566	30	0	1	0.333333	4.7196e-07	-0.264297	-5.69258	-11.5545	2.8682	2.99371
0.486798	1.567	30	0	1	0.333333	-8.71427e-07	-0.264873	-5.6409	-11.49	2.85202	2.99712
0.487355	1.568	30	0	1	0.333333	-4.13829e-06	-0.265454	-5.58918	-11.4258	2.83609	3.00055
0.487904	1.569	30	0	1	0.333333	4.36909e-07	-0.266027	-5.53742	-11.3614	2.82008	3.00393
0.488464	1.57	30	0	1	0.333333	2.42183e-07	-0.26661	-5.48561	-11.2969	2.80391	3.00738
0.489024	1.571	30	0	1	0.333333	1.14829e-06	-0.267192	-5.43376	-11.2321	2.78754	3.01083
0.489575	1.572	30	0	1	0.333333	-9.95804e-07	-0.267766	-5.38187	-11.1675	2.77143	3.01422
0.490138	1.573	30	0	1	0.333333	-4.49886e-07	-0.268351	-5.32993	-11.1028	2.75515	3.01769
0.490699	1.574	30	0	1	0.333333	-3.85894e-08	-0.268934	-5.27794	-11.0379	2.73884	3.02114
0.491263	1.575	30	0	1	0.333333	4.17672e-07	-0.269521	-5.2259	-10.9731	2.72254	3.02461
0.491815	1.576	30	0	1	0.333333	-3.92144e-07	-0.270094	-5.17382	-10.9084	2.70654	3.02801
0.492374	1.577	30	0	1	0.333333	3.21331e-06	-0.270674	-5.12168	-10.8434	2.69022	3.03145
0.492941	1.578	30	0	1	0.333333	6.00074e-07	-0.271263	-5.0695	-10.7783	2.67383	3.03494
0.493503	1.579	30	0	1	0.333333	-1.6716e-06	-0.271846	-5.01726	-10.7132	2.65754	3.03841
0.494066	1.58	30	0	1	0.333333	1.12243e-06	-0.27243	-4.96497	-10.6481	2.64122	3.04187
0.49463	1.581	30	0	1	0.333333	-5.59794e-08	-0.273015	-4.91263	-10.5829	2.6249	3.04534
0.495192	1.582	30	0	1	0.333333	-2.37837e-07	-0.273597	-4.86024	-10.5175	2.60846	3.0488
0.49576	1.583	30	0	1	0.333333	1.09271e-06	-0.274185	-4.80779	-10.4522	2.59211	3.0523
0.496322	1.584	30	0	1	0.333333	3.70644e-08	-0.274766	-4.75528	-10.3867	2.57563	3.05576
0.496888	1.585	30	0	1	0.333333	-1.43374e-07	-0.275352	-4.70272	-10.3212	2.55925	3.05925
0.497456	1.586	30	0	1	0.333333	8.56975e-07	-0.27594	-4.6501	-10.2556	2.54272	3.06275
0.498026	1.587	30	0	1	0.333333	-2.08703e-06	-0.276528	-4.59742	-10.1898	2.52615	3.06625
0.498587	1.588	30	0	1	0.333333	-2.03435e-07	-0.277107	-4.54468	-10.1241	2.50967	3.0697
0.499157	1.589	30	0	1	0.333333	-8.81075e-08	-0.277696	-4.49188	-10.0583	2.49324	3.07321
0.499725	1.59	30	0	1	0.333333	1.61037e-07	-0.278282	-4.43902	-9.99243	2.4767	3.07671
0.500286	1.591	30	0	1	0.333333	-8.65559e-07	-0.27886	-4.38609	-9.92644	2.46018	3.08017
0.50085	1.592	30	0	1	0.333333	8.84049e-09	-0.27944	-4.33311	-9.86044	2.44369	3.08364
0.501425	1.593	30	0	1	0.333333	3.56238e-08	-0.280032	-4.28005	-9.79417	2.42694	3.08718
0.501987	1.594	30	0	1	0.333333	-1.70158e-08	-0.28061	-4.22694	-9.72787	2.41029	3.09064
0.502551	1.595	30	0	1	0.333333	-3.55206e-08	-0.281189	-4.17375	-9.66152	2.39365	3.09411
0.50312	1.596	30	0	1	0.333333	-2.29891e-08	-0.281772	-4.1205	-9.59496	2.37684	3.09761
0.503692	1.597	30	0	1	0.333333	3.52359e-08	-0.28236	-4.06719	-9.52838	2.36006	3.10114
0.504256	1.598	30	0	1	0.333333	1.40184e-08	-0.282939	-4.0138	-9.46181	2.3434	3.10461
0.504821	1.599	30	0	1	0.333333	-6.08423e-09	-0.283517	-3.96034	-9.39512	2.32668	3.10809
0.505387	1.6	30	0	1	0.333333	-2.98018e-13	-0.284096	-3.90681	-9.32832	2.30993	3.11157
0.505955	1.601	30	0	1	0.333333	-3.46422e-08	-0.284676	-3.85321	-9.26127	2.29299	3.11507
0.506522	1.602	30	0	1	0.333333	9.39629e-12	-0.285254	-3.79954	-9.19401	2.2759	3.11856
0.507084	1.603	30	0	1	0.333333	2.10668e-14	-0.285828	-3.7458	-9.12694	2.25912	3.12202
0.507645	1.604	30	0	1	0.333333	-3.43133e-08	-0.286399	-3.69198	-9.05971	2.24226	3.12548
0.508211	1.605	30	0	1	0.333333	7.4833e-07	-0.286976	-3.63808	-8.99236	2.22532	3.12896
0.508778	1.606	30	0	1	0.333333	-6.42159e-07	-0.287552	-3.58411	-8.92493	2.20837	3.13245
0.509336	1.607	30	0	1	0.333333	1.87795e-06	-0.288118	-3.53006	-8.85721	2.19126	3.13589
0.509902	1.608	30	0	1	0.333333	1.86983e-06	-0.288692	-3.47593	-8.78952	2.17422	3.13937
0.510463	1.609	30	0	1	0.333333	9.54841e-10	-0.289261	-3.42173	-8.7218	2.15725	3.14283
0.511022	1.61	30	0	1	0.333333	-5.72383e-08	-0.289826	-3.36744	-8.65387	2.14017	3.14627
0.511585	1.611	30	0	1	0.333333	-5.21872e-07	-0.290395	-3.31307	-8.58567	2.12286	3.14973
0.51215	1.612	30	0	1	0.333333	-5.05542e-06	-0.290965	-3.25862	-8.51732	2.10549	3.15321
0.512701	1.613	30	0	1	0.333333	3.94048e-08	-0.291519	-3.20409	-8.4492	2.08851	3.1566
0.513258	1.614	30	0	1	0.333333	4.75677e-07	-0.292079	-3.14948	-8.38067	2.07116	3.16003
0.513812	1.615	30	0	1	0.333333	-6.53323e-07	-0.292636	-3.09478	-8.31224	2.05402	3.16344
0.514368	1.616	30	0	1	0.333333	1.47431e-06	-0.293193	-3.04	-8.24339	2.03653	3.16687
0.514919	1.617	30	0	1	0.333333	-3.99822e-13	-0.293744	-2.98513	-8.17468	2.01929	3.17026
0.515473	1.618	30	0	1	0.333333	2.04495e-07	-0.294298	-2.93017	-8.10571	2.00187	3.17367
0.516022	1.619	30	0	1	0.333333	-5.5743e-07	-0.294845	-2.87513	-8.03666	1.98447	3.17705
0.516571	1.62	30	0	1	0.333333	-1.00672e-06	-0.295392	-2.82	-7.96749	1.96705	3.18043
0.517126	1.621	30	0	1	0.333333	3.53764e-06	-0.295944	-2.76479	-7.89818	1.94954	3.18385
0.517666	1.622	30	0	1	0.333333	3.95803e-07	-0.296478	-2.70948	-7.82856	1.9319	3.18717
0.518211	1.623	30	0	1	0.333333	-1.1855e-06	-0.297018	-2.65409	-7.75899	1.91437	3.19053
0.51875	1.624	30	0	1	0.333333	1.73331e-06	-0.297549	-2.5986	-7.68941	1.89697	3.19384
0.519282	1.625	30	0	1	0.333333	7.67493e-08	-0.298072	-2.54302	-7.61952	1.87938	3.19712
0.519838	1.626	30	0	1	0.333333	-5.59729e-07	-0.29862	-2.48735	-7.54933	1.86144	3.20054
0.520377	1.627	30	0	1	0.333333	-1.68016e-06	-0.299149	-2.43159	-7.47916	1.84371	3.20386
0.520909	1.628	30	0	1	0.333333	-1.70839e-06	-0.29967	-2.37574	-7.409	1.82612	3.20714
0.521445	1.629	30	0	1	0.333333	-5.50925e-07	-0.300192	-2.3198	-7.33838	1.80814	3.21044
0.521974	1.63	30	0	1	0.333333	-6.53337e-07	-0.300706	-2.26376	-7.26787	1.79042	3.21369
0.522506	1.631	30	0	1	0.333333	-7.6696e-07	-0.301223	-2.20763	-7.19721	1.77261	3.21697
0.52304	1.632	30	0	1	0.333333	-7.76312e-06	-0.30174	-2.1514	-7.12627	1.75461	3.22026
0.523558	1.633	30	0	1	0.333333	-1.39129e-06	-0.302239	-2.09508	-7.05533	1.7368	3.22345
0.524094	1.634	30	0	1	0.333333	-1.06373e-07	-0.302755	-2.03867	-6.98397	1.71855	3.22675
0.524602	1.635	30	0	1	0.333333	-7.10374e-07	-0.30324	-1.98216	-6.91283	1.7008	3.22987
0.525122	1.636	30	0	1	0.333333	-1.13649e-06	-0.303738	-1.92556	-6.84135	1.68271	3.23308
0.525648	1.637	30	0	1	0.333333	-4.05103e-08	-0.304238	-1.86886	-6.76953	1.66435	3.23631
0.526152	1.638	30	0	1	0.333333	-1.20917e-06	-0.304716	-1.81207	-6.69793	1.64644	3.23942
0.526663	1.639	30	0	1	0.333333	-1.2268e-07	-0.305199	-1.75518	-6.6261	1.62835	3.24256
0.527169	1.64	30	0	1	0.333333	-4.90866e-07	-0.305675	-1.6982	-6.55398	1.6101	3.24568
0.527686	1.641	30	0	1	0.333333	3.01692e-08	-0.306159	-1.64113	-6.48151	1.59152	3.24886
0.528181	1.642	30	0	1	0.333333	1.97544e-06	-0.30662	-1.58396	-6.40932	1.57346	3.25191
0.528681	1.643	30	0	1	0.333333	4.3525e-08	-0.307085	-1.5267	-6.33682	1.55513	3.25499
0.529177	1.644	30	0	1	0.333333	3.61002e-07	-0.307544	-1.46934	-6.26427	1.53688	3.25804
0.529665	1.645	30	0	1	0.333333	1.29994e-06	-0.307992	-1.41189	-6.19143	1.51849	3.26105
0.530173	1.646	30	0	1	0.333333	1.04742e-06	-0.308459	-1.35435	-6.11836	1.49983	3.26417
0.530651	1.647	30	0	1	0.333333	2.12274e-06	-0.308893	-1.29672	-6.04532	1.48148	3.26712
0.531138	1.648	30	0	1	0.333333	3.5446e-06	-0.309334	-1.239	-5.97208	1.46296	3.27012
0.531614	1.649	30	0	1	0.333333	3.32751e-06	-0.309763	-1.18118	-5.89881	1.44457	3.27305
0.532097	1.65	30	0	1	0.333333	2.86256e-07	-0.310195	-1.12328	-5.82512	1.42582	3.27602
0.532576	1.651	30	0	1	0.333333	2.07011e-06	-0.310622	-1.06529	-5.7514	1.40714	3.27897
0.533047	1.652	30	0	1	0.333333	1.33732e-06	-0.311037	-1.00721	-5.67756	1.38848	3.28187
0.533514	1.653	30	0	1	0.333333	-1.33752e-07	-0.311446	-0.949051	-5.60356	1.36976	3.28474
0.533983	1.654	30	0	1	0.333333	-5.30365e-08	-0.311856	-0.890803	-5.52945	1.35101	3.28763
0.534448	1.655	30	0	1	0.333333	-2.81775e-07	-0.312259	-0.832471	-5.4552	1.33224	3.29049
0.534906	1.656	30	0	1	0.333333	-7.48185e-07	-0.312651	-0.774058	-5.38072	1.31334	3.29331
0.535371	1.657	30	0	1	0.333333	3.08836e-08	-0.31305	-0.715565	-5.30621	1.29447	3.29618
0.535813	1.658	30	0	1	0.333333	2.34308e-06	-0.31342	-0.656994	-5.23158	1.27569	3.2989
0.536263	1.659	30	0	1	0.333333	1.35938e-07	-0.313797	-0.598347	-5.15688	1.25686	3.30167
0.536707	1.66	30	0	1	0.333333	-2.85305e-08	-0.314165	-0.539626	-5.08194	1.23791	3.30441
0.537152	1.661	30	0	1	0.333333	-2.5628e-08	-0.31453	-0.480833	-5.00694	1.21897	3.30714
0.537588	1.662	30	0	1	0.333333	-2.83693e-08	-0.314884	-0.42197	-4.93185	1.20005	3.30983
0.538023	1.663	30	0	1	0.333333	-7.68603e-07	-0.315233	-0.363039	-4.85645	1.1809	3.31251
0.538452	1.664	30	0	1	0.333333	-1.42544e-06	-0.315574	-0.304043	-4.78119	1.162	3.31515
0.538879	1.665	30	0	1	0.333333	-1.25512e-08	-0.315908	-0.244987	-4.70566	1.1429	3.31777
0.539308	1.666	30	0	1	0.333333	-2.84538e-06	-0.316242	-0.185871	-4.63011	1.12382	3.32042
0.539727	1.667	30	0	1	0.333333	-6.87074e-09	-0.316562	-0.126701	-4.55437	1.10467	3.323
0.540143	1.668	30	0	1	0.333333	-2.79239e-08	-0.316875	-0.0674777	-4.4786	1.08557	3.32556
0.540554	1.669	30	0	1	0.333333	2.78577e-08	-0.317181	-0.00820643	-4.4028	1.0665	3.32809
0.540959	1.67	30	0	1	0.333333	-1.67165e-06	-0.317476	0.0511105	-4.32683	1.04736	3.33058
0.541368	1.671	30	0	1	0.333333	-2.72537e-08	-0.31777	0.110468	-4.2508	1.02817	3.3331
0.54177	1.672	30	0	1	0.333333	-5.97208e-07	-0.318055	0.169862	-4.17473	1.00901	3.33558
0.542166	1.673	30	0	1	0.333333	1.56022e-06	-0.318329	0.229289	-4.09859	0.989858	3.33802
0.542561	1.674	30	0	1	0.333333	5.5719e-07	-0.318597	0.288743	-4.02231	0.970605	3.34045
0.542952	1.675	30	0	1	0.333333	1.3183e-06	-0.318857	0.348221	-3.94605	0.951416	3.34285
0.543335	1.676	30	0	1	0.333333	9.3857e-07	-0.319106	0.407717	-3.86983	0.932335	3.34521
0.54372	1.677	30	0	1	0.333333	2.9496e-10	-0.31935	0.467225	-3.79338	0.913022	3.34758
0.544103	1.678	30	0	1	0.333333	-8.84778e-08	-0.319589	0.526741	-3.71702	0.893825	3.34994
0.544477	1.679	30	0	1	0.333333	4.99369e-07	-0.319813	0.586257	-3.64069	0.874705	3.35224
0.544845	1.68	30	0	1	0.333333	-1.35322e-06	-0.320027	0.645769	-3.56429	0.855555	3.35451
0.545218	1.681	30	0	1	0.333333	-1.18722e-10	-0.320239	0.70527	-3.48787	0.836338	3.3568
0.545584	1.682	30	0	1	0.333333	-2.72326e-08	-0.32044	0.764752	-3.4115	0.817193	3.35906
0.545941	1.683	30	0	1	0.333333	2.10627e-07	-0.320627	0.824209	-3.33516	0.798114	3.36126
0.546308	1.684	30	0	1	0.333333	-5.18343e-07	-0.320816	0.883634	-3.25877	0.778883	3.36352
0.546656	1.685	30	0	1	0.333333	-1.7566e-06	-0.320982	0.943018	-3.18254	0.759903	3.36566
0.547006	1.686	30	0	1	0.333333	-2.89471e-08	-0.321143	1.00235	-3.10641	0.740952	3.36781
0.547349	1.687	30	0	1	0.333333	-1.15404e-07	-0.321291	1.06163	-3.03037	0.722079	3.36992
0.547694	1.688	30	0	1	0.333333	1.11035e-06	-0.321435	1.12085	-2.95431	0.703103	3.37205
0.548042	1.689	30	0	1	0.333333	1.64754e-06	-0.321572	1.17999	-2.87822	0.684017	3.37419
0.548373	1.69	30	0	1	0.333333	-3.70756e-06	-0.321686	1.23904	-2.80241	0.665219	3.37623
0.548706	1.691	30	0	1	0.333333	-2.24893e-11	-0.321797	1.298	-2.72676	0.646482	3.37828
0.549047	1.692	30	0	1	0.333333	2.25388e-08	-0.321906	1.35685	-2.65108	0.627549	3.38038
0.549369	1.693	30	0	1	0.333333	-2.44243e-06	-0.321987	1.41559	-2.57568	0.60891	3.38236
0.549696	1.694	30	0	1	0.333333	1.58979e-06	-0.322068	1.4742	-2.5005	0.590319	3.38438
0.550017	1.695	30	0	1	0.333333	4.56604e-07	-0.32213	1.53267	-2.42543	0.571747	3.38635
0.550335	1.696	30	0	1	0.333333	2.33835e-06	-0.322184	1.59099	-2.35072	0.553399	3.38831
0.550658	1.697	30	0	1	0.333333	5.05254e-10	-0.322231	1.64914	-2.27611	0.534949	3.3903
0.550971	1.698	30	0	1	0.333333	8.38046e-07	-0.322257	1.70711	-2.20175	0.516639	3.39222
0.551286	1.699	30	0	1	0.333333	-3.69296e-06	-0.322277	1.76489	-2.12777	0.498489	3.39416
0.551597	1.7	30	0	1	0.333333	-1.05599e-06	-0.32228	1.82246	-2.05399	0.480361	3.39608
0.551903	1.701	30	0	1	0.333333	-2.19114e-06	-0.322268	1.8798	-1.98062	0.462449	3.39797
0.552207	1.702	30	0	1	0.333333	2.62608e-08	-0.322241	1.9369	-1.90759	0.44465	3.39984
0.552516	1.703	30	0	1	0.333333	-1.02652e-09	-0.322207	1.99374	-1.83496	0.42696	3.40174
0.552812	1.704	30	0	1	0.333333	-5.16623e-11	-0.322147	2.05031	-1.76275	0.409489	3.40356
0.553118	1.705	30	0	1	0.333333	2.24128e-06	-0.322079	2.10657	-1.69087	0.392007	3.40544
0.553418	1.706	30	0	1	0.333333	1.84675e-08	-0.32199	2.16252	-1.61946	0.374691	3.40729
0.553712	1.707	30	0	1	0.333333	-2.23561e-07	-0.321885	2.21814	-1.54872	0.357755	3.4091
0.554012	1.708	30	0	1	0.333333	-2.58748e-08	-0.321768	2.27339	-1.4785	0.340947	3.41095
0.554306	1.709	30	0	1	0.333333	2.60472e-08	-0.321619	2.32827	-1.40863	0.324135	3.41276
0.554601	1.71	30	0	1	0.333333	1.95357e-06	-0.321458	2.38273	-1.33951	0.307665	3.41458
0.554895	1.711	30	0	1	0.333333	2.28956e-06	-0.321275	2.43677	-1.27106	0.291441	3.41639
0.555186	1.712	30	0	1	0.333333	1.1304e-06	-0.321066	2.49034	-1.20327	0.275437	3.41818
0.55549	1.713	30	0	1	0.333333	-2.33065e-08	-0.320839	2.54342	-1.13603	0.259409	3.42004
0.555778	1.714	30	0	1	0.333333	-2.43796e-08	-0.320584	2.59599	-1.06992	0.244088	3.42182
0.556064	1.715	30	0	1	0.333333	2.30873e-06	-0.320294	2.64801	-1.00445	0.228872	3.42358
0.556357	1.716	30	0	1	0.333333	-2.43214e-06	-0.31998	2.69944	-0.939841	0.213894	3.42539
0.556651	1.717	30	0	1	0.333333	-1.40559e-07	-0.31963	2.75026	-0.876066	0.199126	3.4272
0.556943	1.718	30	0	1	0.333333	6.04447e-07	-0.319253	2.80041	-0.813518	0.184941	3.42899
0.557239	1.719	30	0	1	0.333333	2.59114e-08	-0.318833	2.84988	-0.751821	0.17088	3.43082
0.557525	1.72	30	0	1	0.333333	-2.82908e-10	-0.318371	2.8986	-0.69138	0.1574	3.43258
0.557826	1.721	30	0	1	0.333333	-4.22408e-07	-0.317865	2.94654	-0.631964	0.144069	3.43443
0.558116	1.722	30	0	1	0.333333	-3.21519e-06	-0.317303	2.99364	-0.573853	0.131276	3.43622
0.55842	1.723	30	0	1	0.333333	-4.21902e-07	-0.316699	3.03986	-0.517135	0.118912	3.43808
0.558697	1.724	30	0	1	0.333333	-1.21367e-06	-0.316	3.08514	-0.461632	0.10698	3.43979
0.558987	1.725	30	0	1	0.333333	1.80714e-06	-0.315245	3.12942	-0.407699	0.0955376	3.44158
0.559274	1.726	30	0	1	0.333333	1.72758e-08	-0.314403	3.17263	-0.355311	0.0845991	3.44334
0.55956	1.727	30	0	1	0.333333	1.40632e-07	-0.313467	3.21471	-0.304577	0.0741831	3.44511
0.559832	1.728	30	0	1	0.333333	-8.60177e-07	-0.312407	3.25558	-0.255521	0.0643229	3.44678
0.560094	1.729	30	0	1	0.333333	-4.0255e-13	-0.311216	3.29516	-0.208318	0.0550812	3.4484
0.560344	1.73	30	0	1	0.333333	1.01269e-06	-0.309866	3.33335	-0.163043	0.0464674	3.44993
0.560579	1.731	30	0	1	0.333333	9.74374e-07	-0.308326	3.37007	-0.119803	0.0384945	3.45138
0.560758	1.732	30	0	1	0.333333	-3.45786e-07	-0.306538	3.40519	-0.0785789	0.0312872	3.45248
0.560904	1.733	30	0	1	0.333333	-1.89233e-06	-0.304441	3.43859	-0.0395059	0.0247196	3.45338
0.560971	1.734	30	0	1	0.333333	-1.05029e-08	-0.301942	3.47013	-0.00255934	0.0189037	3.45379
0.560929	1.735	30	0	1	0.333333	-2.6128e-08	-0.298874	3.49965	0.0323109	0.0138	3.45353
0.560688	1.736	30	0	1	0.333333	-2.45623e-08	-0.294965	3.52691	0.0654085	0.00944642	3.45205
0.560107	1.737	30	0	1	0.333333	2.71148e-08	-0.28971	3.55161	0.0972882	0.00584873	3.44847
0.558554	1.738	30	0	1	0.333333	2.93409e-08	-0.280744	3.57316	0.131493	0.00275525	3.43891
0.499922	1.739	30	0	1	0.333333	1.08053e-06	-0.0177865	3.28315	0.205227	9.78925e-12	3.07792
0.499955	1.74	30	0	1	0.333333	-1.07101e-06	-0.0176361	3.28335	0.205227	9.67171e-12	3.07813
0.499987	1.741	30	0	1	0.333333	-1.07863e-06	-0.017487	3.28356	0.205227	9.55691e-12	3.07833
0.50002	1.742	30	0	1	0.333333	-1.07799e-06	-0.0173391	3.28376	0.205227	9.44476e-12	3.07853
0.500052	1.743	30	0	1	0.333333	-1.07203e-06	-0.0171924	3.28396	0.205227	9.3352e-12	3.07873
0.500085	1.744	30	0	1	0.333333	1.0831e-06	-0.0170468	3.28415	0.205227	9.22814e-12	3.07893
0.500117	1.745	30	0	1	0.333333	-1.08256e-06	-0.0169025	3.28435	0.205227	9.1235e-12	3.07912
0.500149	1.746	30	0	1	0.333333	1.07364e-06	-0.0167592	3.28455	0.205227	9.02121e-12	3.07932
0.50018	1.747	30	0	1	0.333333	1.07948e-06	-0.0166172	3.28474	0.205227	8.92121e-12	3.07952
0.500212	1.748	30	0	1	0.333333	-1.08563e-06	-0.0164762	3.28494	0.205227	8.82344e-12	3.07971
0.500243	1.749	30	0	1	0.333333	-1.08354e-06	-0.0163363	3.28513	0.205227	8.7278e-12	3.0799
0.500274	1.75	30	0	1	0.333333	1.08357e-06	-0.0161975	3.28532	0.205227	8.63427e-12	3.08009
0.500305	1.751	30	0	1	0.333333	-1.09112e-06	-0.0160598	3.28551	0.205227	8.54277e-12	3.08028
0.500336	1.752	30	0	1	0.333333	-1.08524e-06	-0.0159231	3.2857	0.205227	8.45324e-12	3.08047
0.500367	1.753	30	0	1	0.333333	-1.09437e-06	-0.0157875	3.28589	0.205227	8.36563e-12	3.08066
0.500397	1.754	30	0	1	0.333333	-1.08238e-06	-0.0156529	3.28608	0.205227	8.27988e-12	3.08085
0.500427	1.755	30	0	1	0.333333	-1.0914e-06	-0.0155194	3.28626	0.205227	8.19595e-12	3.08104
0.500457	1.756	30	0	1	0.333333	-1.09432e-06	-0.0153868	3.28645	0.205227	8.11379e-12	3.08122
0.500487	1.757	30	0	1	0.333333	-1.08894e-06	-0.0152552	3.28663	0.205227	8.03333e-12	3.08141
0.500517	1.758	30	0	1	0.333333	1.08544e-06	-0.0151246	3.28682	0.205227	7.95454e-12	3.08159
0.500547	1.759	30	0	1	0.333333	-1.09706e-06	-0.014995	3.287	0.205227	7.87738e-12	3.08177
0.500576	1.76	30	0	1	0.333333	1.09489e-06	-0.0148663	3.28718	0.205227	7.80181e-12	3.08195
0.500605	1.761	30	0	1	0.333333	-1.09527e-06	-0.0147385	3.28736	0.205227	7.72777e-12	3.08213
0.500635	1.762	30	0	1	0.333333	1.01015e-06	-0.0146119	3.28754	0.205227	7.65526e-12	3.08231
0.500664	1.763	30	0	1	0.333333	-1.08953e-06	-0.0144858	3.28772	0.205227	7.58413e-12	3.08249
0.500692	1.764	30	0	1	0.333333	1.09799e-06	-0.0143608	3.2879	0.205227	7.51447e-12	3.08267
0.500721	1.765	30	0	1	0.333333	1.10655e-06	-0.0142367	3.28807	0.205227	7.44619e-12	3.08284
0.500749	1.766	30	0	1	0.333333	-1.09692e-06	-0.0141135	3.28825	0.205227	7.37925e-12	3.08302
0.500778	1.767	30	0	1	0.333333	-1.10506e-06	-0.0139911	3.28842	0.205227	7.31363e-12	3.08319
0.500806	1.768	30	0	1	0.333333	-1.09314e-06	-0.0138696	3.2886	0.205227	7.24929e-12	3.08337
0.500834	1.769	30	0	1	0.333333	-5.99882e-07	-0.013749	3.28877	0.205227	7.18618e-12	3.08354
0.500862	1.77	30	0	1	0.333333	1.10065e-06	-0.0136292	3.28894	0.205227	7.12432e-12	3.08371
0.50089	1.771	30	0	1	0.333333	1.10257e-06	-0.0135103	3.28911	0.205227	7.06363e-12	3.08388
0.500917	1.772	30	0	1	0.333333	-1.10639e-06	-0.0133922	3.28928	0.205227	7.00411e-12	3.08405
0.500945	1.773	30	0	1	0.333333	1.1111e-06	-0.0132748	3.28945	0.205227	6.94571e-12	3.08422
0.500972	1.774	30	0	1	0.333333	1.10572e-06	-0.0131583	3.28962	0.205227	6.8884e-12	3.08439
0.500999	1.775	30	0	1	0.333333	1.10714e-06	-0.0130426	3.28978	0.205227	6.83217e-12	3.08456
0.501026	1.776	30	0	1	0.333333	-1.11386e-06	-0.0129277	3.28995	0.205227	6.777e-12	3.08472
0.501053	1.777	30	0	1	0.333333	1.10822e-06	-0.0128136	3.29012	0.205227	6.72284e-12	3.08489
0.50108	1.778	30	0	1	0.333333	1.11417e-06	-0.0127003	3.29028	0.205227	6.66969e-12	3.08505
0.501106	1.779	30	0	1	0.333333	1.11425e-06	-0.0125877	3.29044	0.205227	6.61751e-12	3.08522
0.501133	1.78	30	0	1	0.333333	-1.11046e-06	-0.0124758	3.29061	0.205227	6.56628e-12	3.08538
0.501159	1.781	30	0	1	0.333333	-1.118e-06	-0.0123647	3.29077	0.205227	6.51599e-12	3.08554
0.501185	1.782	30	0	1	0.333333	-1.11272e-06	-0.0122544	3.29093	0.205227	6.4666e-12	3.0857
0.501211	1.783	30	0	1	0.333333	1.1203e-06	-0.0121448	3.29109	0.205227	6.4181e-12	3.08586
0.501237	1.784	30	0	1	0.333333	1.1103e-06	-0.0120359	3.29125	0.205227	6.37047e-12	3.08602
0.501263	1.785	30	0	1	0.333333	-1.11039e-06	-0.0119278	3.29141	0.205227	6.32369e-12	3.08618
0.501288	1.786	30	0	1	0.333333	1.12343e-06	-0.0118203	3.29156	0.205227	6.27773e-12	3.08634
0.501314	1.787	30	0	1	0.333333	1.12352e-06	-0.0117136	3.29172	0.205227	6.23259e-12	3.08649
0.501339	1.788	30	0	1	0.333333	-1.11312e-06	-0.0116076	3.29188	0.205227	6.18823e-12	3.08665
0.501364	1.789	30	0	1	0.333333	1.12618e-06	-0.0115022	3.29203	0.205227	6.14465e-12	3.0868
0.501389	1.79	30	0	1	0.333333	-1.11981e-06	-0.0113975	3.29219	0.205227	6.10183e-12	3.08696
0.501414	1.791	30	0	1	0.333333	-1.12147e-06	-0.0112936	3.29234	0.205227	6.05975e-12	3.08711
0.501439	1.792	30	0	1	0.333333	-1.1259e-06	-0.0111902	3.29249	0.205227	6.01839e-12	3.08726
0.501464	1.793	30	0	1	0.333333	1.123e-06	-0.0110876	3.29264	0.205227	5.97774e-12	3.08742
0.501488	1.794	30	0	1	0.333333	-1.13365e-06	-0.0109856	3.29279	0.205227	5.93778e-12	3.08757
0.501512	1.795	30	0	1	0.333333	1.13265e-06	-0.0108843	3.29294	0.205227	5.8985e-12	3.08772
0.501537	1.796	30	0	1	0.333333	-1.13401e-06	-0.0107836	3.29309	0.205227	5.85989e-12	3.08787
0.501561	1.797	30	0	1	0.333333	-1.12975e-06	-0.0106835	3.29324	0.205227	5.82192e-12	3.08802
0.501585	1.798	30	0	1	0.333333	1.12849e-06	-0.0105841	3.29339	0.205227	5.78459e-12	3.08816
0.501609	1.799	30	0	1	0.333333	-1.12714e-06	-0.0104854	3.29354	0.205227	5.74788e-12	3.08831
0.501633	1.8	30	0	1	0.333333	-1.13417e-06	-0.0103872	3.29368	0.205227	5.71178e-12	3.08846
0.501656	1.801	30	0	1	0.333333	-5.99783e-07	-0.0102896	3.29383	0.205228	5.67632e-12	3.0886
0.50168	1.802	30	0	1	0.333333	1.13802e-06	-0.0101927	3.29397	0.205227	5.64136e-12	3.08875
0.501703	1.803	30	0	1	0.333333	-1.13277e-06	-0.0100964	3.29412	0.205227	5.60701e-12	3.08889
0.501726	1.804	30	0	1	0.333333	-1.135e-06	-0.0100007	3.29426	0.205227	5.57322e-12	3.08903
0.50175	1.805	30	0	1	0.333333	-1.14256e-06	-0.00990563	3.2944	0.205227	5.53999e-12	3.08918
0.501773	1.806	30	0	1	0.333333	-1.14386e-06	-0.00981111	3.29455	0.205227	5.50729e-12	3.08932
0.501795	1.807	30	0	1	0.333333	-1.1396e-06	-0.00971719	3.29469	0.205227	5.47512e-12	3.08946
0.501818	1.808	30	0	1	0.333333	-1.13913e-06	-0.00962386	3.29483	0.205227	5.44345e-12	3.0896
0.501841	1.809	30	0	1	0.333333	-1.14554e-06	-0.00953109	3.29497	0.205227	5.41231e-12	3.08974
0.501864	1.81	30	0	1	0.333333	-1.14809e-06	-0.0094389	3.29511	0.205227	5.38165e-12	3.08988
0.501886	1.811	30	0	1	0.333333	-1.14803e-06	-0.00934729	3.29524	0.205227	5.35148e-12	3.09002
0.501908	1.812	30	0	1	0.333333	-1.14776e-06	-0.00925623	3.29538	0.205227	5.32179e-12	3.09015
0.50193	1.813	30	0	1	0.333333	1.1449e-06	-0.00916575	3.29552	0.205227	5.29257e-12	3.09029
0.501953	1.814	30	0	1	0.333333	-1.14527e-06	-0.00907581	3.29565	0.205227	5.2638e-12	3.09043
0.501975	1.815	30	0	1	0.333333	1.15079e-06	-0.00898643	3.29579	0.205227	5.23548e-12	3.09056
0.501996	1.816	30	0	1	0.333333	1.14874e-06	-0.0088976	3.29592	0.205227	5.20761e-12	3.0907
0.502018	1.817	30	0	1	0.333333	-1.14571e-06	-0.0088093	3.29606	0.205227	5.18016e-12	3.09083
0.50204	1.818	30	0	1	0.333333	-1.15353e-06	-0.00872155	3.29619	0.205227	5.15315e-12	3.09096
0.502061	1.819	30	0	1	0.333333	-1.15319e-06	-0.00863433	3.29632	0.205227	5.12654e-12	3.0911
0.502083	1.82	30	0	1	0.333333	1.16002e-06	-0.00854766	3.29646	0.205227	5.10034e-12	3.09123
0.502104	1.821	30	0	1	0.333333	1.14887e-06	-0.00846151	3.29659	0.205227	5.07455e-12	3.09136
0.502125	1.822	30	0	1	0.333333	-1.14962e-06	-0.00837586	3.29672	0.205227	5.04914e-12	3.09149
0.502146	1.823	30	0	1	0.333333	-1.14998e-06	-0.00829076	3.29685	0.205227	5.02412e-12	3.09162
0.502167	1.824	30	0	1	0.333333	-1.15465e-06	-0.00820617	3.29698	0.205227	4.99948e-12	3.09175
0.502188	1.825	30	0	1	0.333333	-1.16303e-06	-0.0081221	3.2971	0.205227	4.97522e-12	3.09188
0.502209	1.826	30	0	1	0.333333	-1.15516e-06	-0.00803852	3.29723	0.205227	4.95132e-12	3.092
0.502229	1.827	30	0	1	0.333333	-1.15919e-06	-0.00795546	3.29736	0.205227	4.92777e-12	3.09213
0.50225	1.828	30	0	1	0.333333	-1.15802e-06	-0.00787288	3.29748	0.205227	4.90458e-12	3.09226
0.50227	1.829	30	0	1	0.333333	-1.1651e-06	-0.00779082	3.29761	0.205227	4.88173e-12	3.09238
0.502291	1.83	30	0	1	0.333333	1.16025e-06	-0.00770925	3.29774	0.205227	4.85922e-12	3.09251
0.502311	1.831	30	0	1	0.333333	1.1653e-06	-0.00762819	3.29786	0.205227	4.83704e-12	3.09263
0.502331	1.832	30	0	1	0.333333	-1.16752e-06	-0.0075476	3.29798	0.205227	4.81519e-12	3.09276
0.502351	1.833	30	0	1	0.333333	1.17088e-06	-0.0074675	3.29811	0.205227	4.79367e-12	3.09288
0.502371	1.834	30	0	1	0.333333	-1.17498e-06	-0.00738788	3.29823	0.205227	4.77245e-12	3.093
0.50239	1.835	30	0	1	0.333333	-1.16862e-06	-0.00730874	3.29835	0.205227	4.75155e-12	3.09312
0.50241	1.836	30	0	1	0.333333	1.1642e-06	-0.00723009	3.29847	0.205227	4.73095e-12	3.09324
0.50243	1.837	30	0	1	0.333333	-1.16677e-06	-0.00715189	3.29859	0.205227	4.71065e-12	3.09336
0.502449	1.838	30	0	1	0.333333	-1.17511e-06	-0.00707418	3.29871	0.205227	4.69065e-12	3.09348
0.502468	1.839	30	0	1	0.333333	1.17971e-06	-0.00699693	3.29883	0.205227	4.67093e-12	3.0936
0.502488	1.84	30	0	1	0.333333	-1.16389e-06	-0.00692014	3.29895	0.205227	4.65149e-12	3.09372
0.502507	1.841	30	0	1	0.333333	-1.17397e-06	-0.00684383	3.29907	0.205227	4.63235e-12	3.09384
0.502526	1.842	30	0	1	0.333333	-1.17827e-06	-0.00676796	3.29918	0.205227	4.61347e-12	3.09396
0.502545	1.843	30	0	1	0.333333	1.17753e-06	-0.00669257	3.2993	0.205227	4.59486e-12	3.09407
0.502564	1.844	30	0	1	0.333333	-1.17012e-06	-0.0066176	3.29942	0.205227	4.57651e-12	3.09419
0.502582	1.845	30	0	1	0.333333	-1.17253e-06	-0.00654311	3.29953	0.205227	4.55843e-12	3.0943
0.502601	1.846	30	0	1	0.333333	1.17731e-06	-0.00646905	3.29965	0.205227	4.5406e-12	3.09442
0.50262	1.847	30	0	1	0.333333	1.1823e-06	-0.00639545	3.29976	0.205227	4.52303e-12	3.09453
0.502638	1.848	30	0	1	0.333333	1.18854e-06	-0.00632228	3.29987	0.205227	4.5057e-12	3.09465
0.502656	1.849	30	0	1	0.333333	-1.19278e-06	-0.00624957	3.29999	0.205227	4.48861e-12	3.09476
0.502674	1.85	30	0	1	0.333333	1.18629e-06	-0.0061773	3.3001	0.205227	4.47177e-12	3.09487
0.502693	1.851	30	0	1	0.333333	1.18373e-06	-0.00610545	3.30021	0.205227	4.45517e-12	3.09498
0.502711	1.852	30	0	1	0.333333	-1.18325e-06	-0.00603404	3.30032	0.205227	4.43879e-12	3.09509
0.502729	1.853	30	0	1	0.333333	-1.18786e-06	-0.00596306	3.30043	0.205227	4.42265e-12	3.09521
0.502746	1.854	30	0	1	0.333333	-1.18598e-06	-0.00589251	3.30054	0.205227	4.40672e-12	3.09531
0.502764	1.855	30	0	1	0.333333	-1.19267e-06	-0.0058224	3.30065	0.205227	4.39102e-12	3.09542
0.502782	1.856	30	0	1	0.333333	-1.18943e-06	-0.0057527	3.30076	0.205227	4.37553e-12	3.09553
0.502799	1.857	30	0	1	0.333333	-1.19185e-06	-0.00568343	3.30087	0.205227	4.36027e-12	3.09564
0.502817	1.858	30	0	1	0.333333	-1.1843e-06	-0.00561458	3.30098	0.205227	4.34521e-12	3.09575
0.502834	1.859	30	0	1	0.333333	1.20295e-06	-0.00554615	3.30108	0.205227	4.33035e-12	3.09585
0.502851	1.86	30	0	1	0.333333	1.18987e-06	-0.00547814	3.30119	0.205227	4.31571e-12	3.09596
0.502869	1.861	30	0	1	0.333333	-1.19215e-06	-0.00541055	3.30129	0.205227	4.30126e-12	3.09607
0.502886	1.862	30	0	1	0.333333	-1.18846e-06	-0.00534336	3.3014	0.205227	4.28701e-12	3.09617
0.502903	1.863	30	0	1	0.333333	1.1981e-06	-0.00527658	3.3015	0.205227	4.27296e-12	3.09628
0.502919	1.864	30	0	1	0.333333	-1.19664e-06	-0.00521023	3.30161	0.205227	4.25909e-12	3.09638
0.502936	1.865	30	0	1	0.333333	1.20216e-06	-0.00514427	3.30171	0.205227	4.24542e-12	3.09648
0.502953	1.866	30	0	1	0.333333	1.20636e-06	-0.00507873	3.30181	0.205227	4.23193e-12	3.09659
0.502969	1.867	30	0	1	0.333333	-1.20105e-06	-0.00501358	3.30191	0.205227	4.21862e-12	3.09669
0.502986	1.868	30	0	1	0.333333	1.19824e-06	-0.00494884	3.30202	0.205227	4.2055e-12	3.09679
0.503002	1.869	30	0	1	0.333333	-1.20114e-06	-0.0048845	3.30212	0.205227	4.19255e-12	3.09689
0.503019	1.87	30	0	1	0.333333	1.21085e-06	-0.00482056	3.30222	0.205227	4.17978e-12	3.09699
0.503035	1.871	30	0	1	0.333333	-1.20199e-06	-0.00475701	3.30232	0.205227	4.16718e-12	3.09709
0.503051	1.872	30	0	1	0.333333	1.20301e-06	-0.00469386	3.30242	0.205227	4.15475e-12	3.09719
0.503067	1.873	30	0	1	0.333333	1.2011e-06	-0.00463111	3.30252	0.205227	4.14248e-12	3.09729
0.503083	1.874	30	0	1	0.333333	-1.21707e-06	-0.00456873	3.30261	0.205227	4.13039e-12	3.09739
0.503099	1.875	30	0	1	0.333333	-1.20584e-06	-0.00450678	3.30271	0.205227	4.11844e-12	3.09748
0.503114	1.876	30	0	1	0.333333	1.2102e-06	-0.0044452	3.30281	0.205227	4.10667e-12	3.09758
0.50313	1.877	30	0	1	0.333333	-1.21089e-06	-0.004384	3.3029	0.205227	4.09505e-12	3.09768
0.503146	1.878	30	0	1	0.333333	-1.20652e-06	-0.00432321	3.303	0.205227	4.08358e-12	3.09777
0.503161	1.879	30	0	1	0.333333	-1.2093e-06	-0.00426279	3.30309	0.205227	4.07227e-12	3.09787
0.503176	1.88	30	0	1	0.333333	1.2167e-06	-0.00420276	3.30319	0.205227	4.06111e-12	3.09796
0.503192	1.881	30	0	1	0.333333	-1.21816e-06	-0.00414312	3.30328	0.205227	4.0501e-12	3.09806
0.503207	1.882	30	0	1	0.333333	1.21898e-06	-0.00408385	3.30338	0.205227	4.03923e-12	3.09815
0.503222	1.883	30	0	1	0.333333	-1.21362e-06	-0.00402497	3.30347	0.205227	4.02852e-12	3.09824
0.503237	1.884	30	0	1	0.333333	1.21696e-06	-0.00396648	3.30356	0.205227	4.01793e-12	3.09834
0.503252	1.885	30	0	1	0.333333	-1.22584e-06	-0.00390834	3.30365	0.205227	4.0075e-12	3.09843
0.503267	1.886	30	0	1	0.333333	1.21625e-06	-0.00385058	3.30375	0.205227	3.9972e-12	3.09852
0.503281	1.887	30	0	1	0.333333	-1.22709e-06	-0.00379322	3.30384	0.205227	3.98703e-12	3.09861
0.503296	1.888	30	0	1	0.333333	-1.22741e-06	-0.00373623	3.30393	0.205227	3.977e-12	3.0987
0.503311	1.889	30	0	1	0.333333	1.22238e-06	-0.0036796	3.30402	0.205227	3.96711e-12	3.09879
0.503325	1.89	30	0	1	0.333333	1.21868e-06	-0.00362336	3.3041	0.205227	3.95735e-12	3.09888
0.503339	1.891	30	0	1	0.333333	1.22623e-06	-0.00356748	3.30419	0.205227	3.94771e-12	3.09897
0.503354	1.892	30	0	1	0.333333	1.23516e-06	-0.00351199	3.30428	0.205227	3.9382e-12	3.09905
0.503368	1.893	30	0	1	0.333333	1.22708e-06	-0.00345685	3.30437	0.205227	3.92882e-12	3.09914
0.503382	1.894	30	0	1	0.333333	-1.22725e-06	-0.00340209	3.30446	0.205227	3.91956e-12	3.09923
0.503396	1.895	30	0	1	0.333333	-1.24045e-06	-0.00334769	3.30454	0.205227	3.91043e-12	3.09931
0.50341	1.896	30	0	1	0.333333	-1.23332e-06	-0.00329368	3.30463	0.205227	3.90141e-12	3.0994
0.503424	1.897	30	0	1	0.333333	-1.23271e-06	-0.00324002	3.30471	0.205227	3.89251e-12	3.09949
0.503437	1.898	30	0	1	0.333333	-1.2283e-06	-0.00318673	3.3048	0.205227	3.88374e-12	3.09957
0.503451	1.899	30	0	1	0.333333	-1.22471e-06	-0.00313381	3.30488	0.205227	3.87507e-12	3.09965
0.503465	1.9	30	0	1	0.333333	-1.22758e-06	-0.00308125	3.30496	0.205227	3.86652e-12	3.09974
0.503478	1.901	30	0	1	0.333333	-1.2282e-06	-0.00302906	3.30505	0.205227	3.85809e-12	3.09982
0.503492	1.902	30	0	1	0.333333	1.23621e-06	-0.00297725	3.30513	0.205227	3.84977e-12	3.0999
0.503505	1.903	30	0	1	0.333333	1.24288e-06	-0.00292578	3.30521	0.205227	3.84155e-12	3.09998
0.503518	1.904	30	0	1	0.333333	-1.2399e-06	-0.00287468	3.30529	0.205227	3.83345e-12	3.10007
0.503531	1.905	30	0	1	0.333333	-1.23286e-06	-0.00282395	3.30537	0.205227	3.82545e-12	3.10015
0.503544	1.906	30	0	1	0.333333	-1.2411e-06	-0.00277358	3.30545	0.205227	3.81756e-12	3.10023
0.503557	1.907	30	0	1	0.333333	1.24057e-06	-0.00272357	3.30553	0.205227	3.80977e-12	3.10031
0.50357	1.908	30	0	1	0.333333	-1.24029e-06	-0.00267393	3.30561	0.205227	3.80209e-12	3.10038
0.503583	1.909	30	0	1	0.333333	-1.24433e-06	-0.00262464	3.30569	0.205227	3.79451e-12	3.10046
0.503595	1.91	30	0	1	0.333333	1.23563e-06	-0.00257571	3.30577	0.205227	3.78703e-12	3.10054
0.503608	1.911	30	0	1	0.333333	-1.24336e-06	-0.00252714	3.30585	0.205227	3.77965e-12	3.10062
0.50362	1.912	30	0	1	0.333333	-1.24545e-06	-0.00247895	3.30592	0.205227	3.77237e-12	3.1007
0.503633	1.913	30	0	1	0.333333	-1.24878e-06	-0.00243111	3.306	0.205227	3.76518e-12	3.10077
0.503645	1.914	30	0	1	0.333333	-1.24634e-06	-0.00238364	3.30607	0.205227	3.75809e-12	3.10085
0.503657	1.915	30	0	1	0.333333	-1.25023e-06	-0.00233652	3.30615	0.205227	3.7511e-12	3.10092
0.503669	1.916	30	0	1	0.333333	1.25045e-06	-0.00228977	3.30622	0.205227	3.7442e-12	3.101
0.503681	1.917	30	0	1	0.333333	1.24507e-06	-0.00224337	3.3063	0.205227	3.73739e-12	3.10107
0.503693	1.918	30	0	1	0.333333	1.25053e-06	-0.00219733	3.30637	0.205227	3.73067e-12	3.10115
0.503705	1.919	30	0	1	0.333333	-1.24033e-06	-0.00215166	3.30645	0.205227	3.72405e-12	3.10122
0.503717	1.92	30	0	1	0.333333	-1.25036e-06	-0.00210635	3.30652	0.205227	3.71751e-12	3.10129
0.503729	1.921	30	0	1	0.333333	-1.24499e-06	-0.00206141	3.30659	0.205227	3.71106e-12	3.10136
0.50374	1.922	30	0	1	0.333333	-1.25395e-06	-0.00201682	3.30666	0.205227	3.7047e-12	3.10143
0.503752	1.923	30	0	1	0.333333	1.25017e-06	-0.0019726	3.30673	0.205227	3.69843e-12	3.1015
0.503763	1.924	30	0	1	0.333333	1.26056e-06	-0.00192873	3.3068	0.205227	3.69224e-12	3.10157
0.503774	1.925	30	0	1	0.333333	-1.25331e-06	-0.00188523	3.30687	0.205227	3.68614e-12	3.10164
0.503786	1.926	30	0	1	0.333333	1.24778e-06	-0.0018421	3.30694	0.205227	3.68012e-12	3.10171
0.503797	1.927	30	0	1	0.333333	1.24926e-06	-0.00179933	3.30701	0.205227	3.67418e-12	3.10178
0.503808	1.928	30	0	1	0.333333	-1.24425e-06	-0.00175692	3.30708	0.205227	3.66832e-12	3.10185
0.503819	1.929	30	0	1	0.333333	1.25221e-06	-0.00171489	3.30714	0.205227	3.66255e-12	3.10192
0.50383	1.93	30	0	1	0.333333	1.2497e-06	-0.00167322	3.30721	0.205227	3.65685e-12	3.10198
0.50384	1.931	30	0	1	0.333333	1.24596e-06	-0.00163191	3.30728	0.205227	3.65124e-12	3.10205
0.503851	1.932	30	0	1	0.333333	-1.24653e-06	-0.00159097	3.30734	0.205227	3.6457e-12	3.10212
0.503862	1.933	30	0	1	0.333333	1.24684e-06	-0.00155039	3.30741	0.205227	3.64024e-12	3.10218
0.503872	1.934	30	0	1	0.333333	-1.24599e-06	-0.0015102	3.30747	0.205227	3.63486e-12	3.10225
0.503883	1.935	30	0	1	0.333333	-1.26204e-06	-0.00147037	3.30754	0.205227	3.62956e-12	3.10231
0.503893	1.936	30	0	1	0.333333	-1.25482e-06	-0.00143091	3.3076	0.205227	3.62433e-12	3.10237
0.503903	1.937	30	0	1	0.333333	-1.25527e-06	-0.00139182	3.30766	0.205227	3.61917e-12	3.10244
0.503913	1.938	30	0	1	0.333333	1.24709e-06	-0.00135311	3.30773	0.205227	3.61409e-12	3.1025
0.503923	1.939	30	0	1	0.333333	-1.24415e-06	-0.00131478	3.30779	0.205227	3.60908e-12	3.10256
0.503933	1.94	30	0	1	0.333333	1.24694e-06	-0.00127682	3.30785	0.205227	3.60415e-12	3.10262
0.503943	1.941	30	0	1	0.333333	1.25275e-06	-0.00123924	3.30791	0.205227	3.59928e-12	3.10268
0.503953	1.942	30	0	1	0.333333	-1.24465e-06	-0.00120204	3.30797	0.205227	3.59449e-12	3.10274
0.503963	1.943	30	0	1	0.333333	-1.24792e-06	-0.00116522	3.30803	0.205227	3.58977e-12	3.1028
0.503972	1.944	30	0	1	0.333333	-1.24922e-06	-0.00112879	3.30809	0.205227	3.58512e-12	3.10286
0.503982	1.945	30	0	1	0.333333	-1.24415e-06	-0.00109274	3.30815	0.205227	3.58054e-12	3.10292
0.503991	1.946	30	0	1	0.333333	1.24837e-06	-0.00105709	3.3082	0.205227	3.57603e-12	3.10298
0.504	1.947	30	0	1	0.333333	-1.23964e-06	-0.00102182	3.30826	0.205227	3.57158e-12	3.10303
0.504009	1.948	30	0	1	0.333333	-1.24386e-06	-0.000986935	3.30832	0.205227	3.5672e-12	3.10309
0.504018	1.949	30	0	1	0.333333	-1.23212e-06	-0.000952455	3.30837	0.205227	3.56289e-12	3.10315
0.504027	1.95	30	0	1	0.333333	-1.22963e-06	-0.000918367	3.30843	0.205227	3.55865e-12	3.1032
0.504036	1.951	30	0	1	0.333333	1.22911e-06	-0.00088468	3.30848	0.205227	3.55448e-12	3.10326
0.504045	1.952	30	0	1	0.333333	1.23324e-06	-0.000851398	3.30854	0.205227	3.55037e-12	3.10331
0.504054	1.953	30	0	1	0.333333	1.22317e-06	-0.000818508	3.30859	0.205227	3.54632e-12	3.10336
0.504062	1.954	30	0	1	0.333333	1.2263e-06	-0.00078603	3.30864	0.205227	3.54235e-12	3.10342
0.504071	1.955	30	0	1	0.333333	-1.22784e-06	-0.000753973	3.3087	0.205227	3.53843e-12	3.10347
0.504079	1.956	30	0	1	0.333333	1.21514e-06	-0.000722324	3.30875	0.205227	3.53458e-12	3.10352
0.504087	1.957	30	0	1	0.333333	1.21246e-06	-0.000691092	3.3088	0.205227	3.5308e-12	3.10357
0.504096	1.958	30	0	1	0.333333	-1.20809e-06	-0.000660276	3.30885	0.205227	3.52708e-12	3.10362
0.504104	1.959	30	0	1	0.333333	-1.21261e-06	-0.000629896	3.3089	0.205227	3.52342e-12	3.10367
0.504112	1.96	30	0	1	0.333333	-1.19697e-06	-0.000599937	3.30895	0.205227	3.51982e-12	3.10372
0.504119	1.961	30	0	1	0.333333	-1.19058e-06	-0.000570429	3.309	0.205227	3.51629e-12	3.10377
0.504127	1.962	30	0	1	0.333333	1.18888e-06	-0.000541348	3.30904	0.205227	3.51282e-12	3.10382
0.504135	1.963	30	0	1	0.333333	-1.17582e-06	-0.000512705	3.30909	0.205227	3.50942e-12	3.10386
0.504142	1.964	30	0	1	0.333333	-1.17227e-06	-0.000484522	3.30914	0.205227	3.50607e-12	3.10391
0.50415	1.965	30	0	1	0.333333	1.16498e-06	-0.00045678	3.30918	0.205227	3.50279e-12	3.10396
0.504157	1.966	30	0	1	0.333333	1.16149e-06	-0.000429503	3.30923	0.205227	3.49957e-12	3.104
0.504164	1.967	30	0	1	0.333333	1.14059e-06	-0.000402706	3.30927	0.205227	3.49641e-12	3.10404
0.504171	1.968	30	0	1	0.333333	1.12899e-06	-0.000376368	3.30931	0.205227	3.49331e-12	3.10409
0.504178	1.969	30	0	1	0.333333	1.12159e-06	-0.000350508	3.30936	0.205227	3.49028e-12	3.10413
0.504185	1.97	30	0	1	0.333333	1.1068e-06	-0.000325131	3.3094	0.205227	3.4873e-12	3.10417
0.504192	1.971	30	0	1	0.333333	1.08558e-06	-0.000300256	3.30944	0.205227	3.48439e-12	3.10421
0.504198	1.972	30	0	1	0.333333	1.06964e-06	-0.000275887	3.30948	0.205227	3.48154e-12	3.10425
0.504205	1.973	30	0	1	0.333333	-1.05261e-06	-0.000252039	3.30952	0.205227	3.47875e-12	3.10429
0.504211	1.974	30	0	1	0.333333	-1.02181e-06	-0.000228697	3.30956	0.205227	3.47603e-12	3.10433
0.504218	1.975	30	0	1	0.333333	-9.95243e-07	-0.000205888	3.3096	0.205227	3.47337e-12	3.10437
0.504224	1.976	30	0	1	0.333333	-9.58424e-07	-0.000183626	3.30964	0.205227	3.47077e-12	3.10441
0.50423	1.977	30	0	1	0.333333	-9.30809e-07	-0.000161921	3.30967	0.205227	3.46823e-12	3.10445
0.504235	1.978	30	0	1	0.333333	8.85989e-07	-0.000140791	3.30971	0.205227	3.46576e-12	3.10448
0.504241	1.979	30	0	1	0.333333	-5.99893e-07	-0.000120226	3.30975	0.205227	3.46335e-12	3.10452
0.504247	1.98	30	0	1	0.333333	-5.99901e-07	-0.0001003	3.30978	0.205227	3.46101e-12	3.10455
0.504252	1.981	30	0	1	0.333333	-5.99997e-07	-8.09488e-05	3.30981	0.205227	3.45873e-12	3.10459
0.504257	1.982	30	0	1	0.333333	6.00435e-07	-6.22138e-05	3.30985	0.205227	3.45652e-12	3.10462
0.504263	1.983	30	0	1	0.333333	6.00545e-07	-4.41947e-05	3.30988	0.205227	3.45437e-12	3.10465
0.504268	1.984	30	0	1	0.333333	6.00033e-07	-2.68368e-05	3.30991	0.205227	3.45229e-12	3.10468
0.504272	1.985	30	0	1	0.333333	-6.00033e-07	-1.02486e-05	3.30994	0.205227	3.45031e-12	3.10471
0.504277	1.986	30	0	1	0.333333	6.00012e-07	-1.4572e-06	3.30997	0.205227	3.44836e-12	3.10474
0.504282	1.987	30	0	1	0.333333	6.03499e-07	-7.43162e-07	3.30999	0.205227	3.44651e-12	3.10477
0.504286	1.988	30	0	1	0.333333	6.00015e-07	-4.79537e-07	3.31002	0.205227	3.44471e-12	3.10479
0.50429	1.989	30	0	1	0.333333	6.00021e-07	-3.04795e-07	3.31005	0.205227	3.44299e-12	3.10482
0.504294	1.99	30	0	1	0.333333	6.0008e-07	-2.45827e-07	3.31007	0.205228	3.44139e-12	3.10484
0.504298	1.991	30	0	1	0.333333	6.00029e-07	-1.38933e-07	3.31009	0.205227	3.43977e-12	3.10487
0.504299	1.992	30	0	1	0.333333	6.00004e-07	2.38902e-07	3.31012	0.20524	3.4392e-12	3.10488
0.504304	1.993	30	0	1	0.333333	-6.00004e-07	-1.12853e-07	3.31014	0.20523	3.43708e-12	3.10491
0.504308	1.994	30	0	1	0.333333	6.00007e-07	-7.38851e-08	3.31016	0.205228	3.43566e-12	3.10493
0.504311	1.995	30	0	1	0.333333	6.00016e-07	1.2593e-07	3.31017	0.205227	3.43446e-12	3.10495
0.504313	1.996	30	0	1	0.333333	-6.00013e-07	1.92086e-07	3.31019	0.205227	3.43336e-12	3.10496
0.504315	1.997	30	0	1	0.333333	-6.00008e-07	5.21034e-08	3.3102	0.20523	3.43261e-12	3.10497
0.504315	1.998	30	0	1	0.333333	-6.00008e-07	5.21034e-08	3.31022	0.205242	3.43261e-12	3.10497
0.504316	1.999	30	0	1	0.333333	-6.00006e-07	-1.91122e-07	3.31023	0.205245	3.43222e-12	3.10498
[truncated: 201 more rows]
