# Supplementary material for: Nanoalignment by critical Casimir torques
Source: Nat Commun. 2024 Jun 14;15:5086. doi: 10.1038/s41467-024-49220-1 (PMC11178905; doi:10.1038/s41467-024-49220-1)
Supplement: Supplementary file 11 — Source Data [file 41467_2024_49220_MOESM11_ESM.zip › fig1/python/data/theory/results_disk_40.dat]

#Delta	Lambda	Gamma	rho1	rho2	width	alpha	gamma	total_potential	CC_potential	electrostatic_potential	gravity_potential
0.246151	0.001	40	0	1	0.333333	1.90315e-07	0.000241336	-199.868	-299.108	97.7242	1.5155
0.246172	0.002	40	0	1	0.333333	-1.84132e-08	0.000171178	-199.393	-298.374	97.4654	1.51564
0.246194	0.003	40	0	1	0.333333	-5.57787e-09	0.000101399	-198.919	-297.64	97.2053	1.51577
0.246216	0.004	40	0	1	0.333333	-5.2682e-09	3.27373e-05	-198.447	-296.919	96.9564	1.5159
0.246238	0.005	40	0	1	0.333333	-3.33422e-09	-2.73919e-05	-197.976	-296.185	96.6931	1.51604
0.24626	0.006	40	0	1	0.333333	-1.00019e-08	-9.66286e-05	-197.507	-295.466	96.4431	1.51618
0.246282	0.007	40	0	1	0.333333	-1.71527e-08	-0.000165797	-197.039	-294.744	96.1884	1.51631
0.246305	0.008	40	0	1	0.333333	-1.55442e-08	-0.000235338	-196.573	-294.025	95.936	1.51645
0.246327	0.009	40	0	1	0.333333	-2.1304e-08	-0.000304874	-196.108	-293.31	95.6851	1.51659
0.246349	0.01	40	0	1	0.333333	-1.76197e-08	-0.000373734	-195.645	-292.597	95.4355	1.51673
0.246372	0.011	40	0	1	0.333333	-2.25731e-08	-0.000442944	-195.184	-291.886	95.185	1.51687
0.246395	0.012	40	0	1	0.333333	-1.82089e-08	-0.000512035	-194.724	-291.178	94.9375	1.51701
0.246418	0.013	40	0	1	0.333333	-3.33815e-08	-0.000580585	-194.265	-290.473	94.6904	1.51715
0.246441	0.014	40	0	1	0.333333	-2.92157e-08	-0.000649392	-193.808	-289.771	94.446	1.51729
0.246464	0.015	40	0	1	0.333333	-2.22115e-08	-0.000718025	-193.353	-289.07	94.1998	1.51743
0.246487	0.016	40	0	1	0.333333	-1.4077e-08	-0.000786281	-192.899	-288.373	93.9565	1.51757
0.24651	0.017	40	0	1	0.333333	-3.92717e-08	-0.000854835	-192.446	-287.677	93.7137	1.51772
0.246533	0.018	40	0	1	0.333333	-3.88981e-08	-0.000922915	-191.995	-286.984	93.4715	1.51786
0.246557	0.019	40	0	1	0.333333	-3.47546e-08	-0.000990915	-191.545	-286.294	93.2312	1.518
0.24658	0.02	40	0	1	0.333333	-3.70974e-08	-0.00105923	-191.097	-285.605	92.9899	1.51815
0.246604	0.021	40	0	1	0.333333	-3.87981e-08	-0.0011268	-190.65	-284.92	92.7514	1.51829
0.246628	0.022	40	0	1	0.333333	-3.28136e-08	-0.0011947	-190.205	-284.237	92.5131	1.51844
0.246652	0.023	40	0	1	0.333333	-3.83233e-08	-0.00126263	-189.761	-283.553	92.2736	1.51859
0.246676	0.024	40	0	1	0.333333	-4.5905e-08	-0.00132988	-189.319	-282.876	92.0383	1.51874
0.2467	0.025	40	0	1	0.333333	-4.1084e-08	-0.00139732	-188.878	-282.203	91.8064	1.51888
0.246724	0.026	40	0	1	0.333333	-4.76596e-08	-0.00146501	-188.438	-281.527	91.5699	1.51903
0.246748	0.027	40	0	1	0.333333	-5.48149e-08	-0.0015318	-188	-280.856	91.3373	1.51918
0.246773	0.028	40	0	1	0.333333	-3.59767e-08	-0.00159934	-187.563	-280.186	91.1032	1.51933
0.246797	0.029	40	0	1	0.333333	-4.31704e-08	-0.00166628	-187.128	-279.52	90.8727	1.51948
0.246821	0.03	40	0	1	0.333333	-4.6794e-08	-0.00173327	-186.694	-278.857	90.6437	1.51963
0.246846	0.031	40	0	1	0.333333	-4.92589e-08	-0.0018004	-186.261	-278.194	90.4134	1.51979
0.246871	0.032	40	0	1	0.333333	-4.71486e-08	-0.00186694	-185.83	-277.534	90.1844	1.51994
0.246896	0.033	40	0	1	0.333333	-5.49744e-08	-0.0019335	-185.4	-276.877	89.957	1.52009
0.246921	0.034	40	0	1	0.333333	-5.65034e-08	-0.00200059	-184.971	-276.22	89.7285	1.52025
0.246946	0.035	40	0	1	0.333333	-6.11467e-08	-0.00206673	-184.544	-275.568	89.5034	1.5204
0.246971	0.036	40	0	1	0.333333	-6.28676e-08	-0.00213319	-184.118	-274.918	89.2792	1.52055
0.246996	0.037	40	0	1	0.333333	-6.46963e-08	-0.00219972	-183.693	-274.267	89.0534	1.52071
0.247022	0.038	40	0	1	0.333333	-6.56974e-08	-0.00226555	-183.27	-273.622	88.8306	1.52087
0.247047	0.039	40	0	1	0.333333	-6.60537e-08	-0.00233202	-182.848	-272.977	88.6078	1.52102
0.247073	0.04	40	0	1	0.333333	-6.15193e-08	-0.00239828	-182.428	-272.334	88.3857	1.52118
0.247098	0.041	40	0	1	0.333333	-5.82021e-08	-0.00246396	-182.008	-271.696	88.1664	1.52134
0.247124	0.042	40	0	1	0.333333	-7.19984e-08	-0.00253004	-181.59	-271.058	87.9458	1.52149
0.24715	0.043	40	0	1	0.333333	-7.6105e-08	-0.00259582	-181.174	-270.422	87.7265	1.52165
0.247176	0.044	40	0	1	0.333333	-6.30849e-08	-0.00266155	-180.758	-269.788	87.5076	1.52181
0.247202	0.045	40	0	1	0.333333	-6.67128e-08	-0.00272743	-180.344	-269.155	87.2886	1.52197
0.247228	0.046	40	0	1	0.333333	-7.01623e-08	-0.00279278	-179.931	-268.526	87.0728	1.52213
0.247254	0.047	40	0	1	0.333333	-7.1614e-08	-0.00285844	-179.52	-267.9	86.8582	1.5223
0.24728	0.048	40	0	1	0.333333	-7.65448e-08	-0.00292404	-179.109	-267.275	86.643	1.52246
0.247306	0.049	40	0	1	0.333333	-7.62707e-08	-0.00298928	-178.7	-266.652	86.4286	1.52262
0.247333	0.05	40	0	1	0.333333	-8.07544e-08	-0.00305466	-178.293	-266.031	86.2153	1.52278
0.24736	0.051	40	0	1	0.333333	-7.53193e-08	-0.0031201	-177.886	-265.412	86.0026	1.52295
0.247386	0.052	40	0	1	0.333333	-8.003e-08	-0.00318505	-177.481	-264.796	85.7921	1.52311
0.247413	0.053	40	0	1	0.333333	-5.9052e-08	-0.00325027	-177.077	-264.18	85.5801	1.52327
0.24744	0.054	40	0	1	0.333333	-7.10928e-08	-0.00331531	-176.674	-263.567	85.3696	1.52344
0.247467	0.055	40	0	1	0.333333	-5.78879e-08	-0.00338019	-176.272	-262.956	85.1604	1.52361
0.247494	0.056	40	0	1	0.333333	-7.38786e-08	-0.0034452	-175.872	-262.347	84.9511	1.52377
0.247521	0.057	40	0	1	0.333333	-6.11954e-08	-0.00350999	-175.473	-261.741	84.7445	1.52394
0.247548	0.058	40	0	1	0.333333	-5.99302e-08	-0.00357476	-175.075	-261.136	84.5374	1.52411
0.247575	0.059	40	0	1	0.333333	-6.14424e-08	-0.00363965	-174.678	-260.533	84.3309	1.52427
0.247603	0.06	40	0	1	0.333333	-7.89917e-08	-0.00370422	-174.283	-259.932	84.125	1.52444
0.24763	0.061	40	0	1	0.333333	-6.71584e-08	-0.00376884	-173.888	-259.333	83.9197	1.52461
0.247658	0.062	40	0	1	0.333333	-6.30337e-08	-0.0038335	-173.495	-258.736	83.7158	1.52478
0.247685	0.063	40	0	1	0.333333	-6.23909e-08	-0.00389786	-173.103	-258.143	83.5144	1.52495
0.247713	0.064	40	0	1	0.333333	-7.49438e-08	-0.00396232	-172.713	-257.549	83.3115	1.52512
0.247741	0.065	40	0	1	0.333333	-7.91284e-08	-0.00402675	-172.323	-256.957	83.1088	1.52529
0.247769	0.066	40	0	1	0.333333	-6.10878e-08	-0.00409108	-171.935	-256.367	82.9074	1.52546
0.247797	0.067	40	0	1	0.333333	-7.85461e-08	-0.00415532	-171.547	-255.78	82.707	1.52564
0.247825	0.068	40	0	1	0.333333	-8.04868e-08	-0.0042195	-171.161	-255.195	82.5083	1.52581
0.247853	0.069	40	0	1	0.333333	-8.00673e-08	-0.00428372	-170.776	-254.612	82.3094	1.52598
0.247881	0.07	40	0	1	0.333333	-7.24718e-08	-0.00434791	-170.392	-254.03	82.1114	1.52616
0.247909	0.071	40	0	1	0.333333	-8.23536e-08	-0.00441186	-170.01	-253.45	81.9137	1.52633
0.247938	0.072	40	0	1	0.333333	-7.73608e-08	-0.00447593	-169.628	-252.871	81.7164	1.52651
0.247966	0.073	40	0	1	0.333333	-7.21454e-08	-0.00453986	-169.248	-252.297	81.5221	1.52668
0.247995	0.074	40	0	1	0.333333	-8.02606e-08	-0.00460381	-168.869	-251.722	81.3266	1.52686
0.248024	0.075	40	0	1	0.333333	-2.13012e-08	-0.00466781	-168.49	-251.149	81.1314	1.52703
0.248052	0.076	40	0	1	0.333333	-6.36993e-08	-0.00473145	-168.113	-250.578	80.9375	1.52721
0.248081	0.077	40	0	1	0.333333	-6.25729e-08	-0.00479528	-167.738	-250.009	80.7441	1.52739
0.24811	0.078	40	0	1	0.333333	-6.44871e-08	-0.00485901	-167.363	-249.443	80.5524	1.52757
0.248139	0.079	40	0	1	0.333333	-6.90923e-08	-0.0049226	-166.989	-248.877	80.3603	1.52775
0.248168	0.08	40	0	1	0.333333	-6.19164e-08	-0.00498642	-166.616	-248.314	80.1692	1.52793
0.248198	0.081	40	0	1	0.333333	-6.8217e-08	-0.00504997	-166.245	-247.751	79.9784	1.52811
0.248227	0.082	40	0	1	0.333333	-7.12828e-08	-0.00511351	-165.875	-247.192	79.7888	1.52829
0.248256	0.083	40	0	1	0.333333	-7.37396e-08	-0.00517721	-165.505	-246.633	79.5995	1.52847
0.248285	0.084	40	0	1	0.333333	-6.57588e-08	-0.00524062	-165.137	-246.079	79.413	1.52865
0.248315	0.085	40	0	1	0.333333	-6.41414e-08	-0.00530395	-164.77	-245.523	79.2247	1.52883
0.248345	0.086	40	0	1	0.333333	-8.04658e-08	-0.00536748	-164.404	-244.97	79.0368	1.52901
0.248375	0.087	40	0	1	0.333333	-7.55849e-08	-0.00543082	-164.039	-244.418	78.8498	1.5292
0.248404	0.088	40	0	1	0.333333	-5.94053e-08	-0.00549406	-163.675	-243.869	78.6642	1.52938
0.248434	0.089	40	0	1	0.333333	-7.70134e-08	-0.00555741	-163.312	-243.322	78.4801	1.52956
0.248464	0.09	40	0	1	0.333333	-7.41885e-08	-0.0056207	-162.95	-242.776	78.2956	1.52975
0.248494	0.091	40	0	1	0.333333	-7.56495e-08	-0.00568392	-162.589	-242.231	78.1113	1.52993
0.248524	0.092	40	0	1	0.333333	-6.86935e-08	-0.00574717	-162.23	-241.688	77.9286	1.53012
0.248555	0.093	40	0	1	0.333333	-8.29227e-08	-0.00581031	-161.871	-241.147	77.7457	1.5303
0.248585	0.094	40	0	1	0.333333	-7.98734e-08	-0.00587341	-161.513	-240.609	77.5646	1.53049
0.248615	0.095	40	0	1	0.333333	-7.25067e-08	-0.00593646	-161.157	-240.071	77.3831	1.53068
0.248646	0.096	40	0	1	0.333333	-8.57572e-08	-0.00599957	-160.801	-239.535	77.2024	1.53086
0.248676	0.097	40	0	1	0.333333	-7.26285e-08	-0.00606268	-160.447	-239	77.0224	1.53105
0.248707	0.098	40	0	1	0.333333	-8.65671e-08	-0.00612571	-160.093	-238.468	76.8433	1.53124
0.248738	0.099	40	0	1	0.333333	-9.01557e-08	-0.00618868	-159.741	-237.937	76.665	1.53143
0.248768	0.1	40	0	1	0.333333	-8.66826e-08	-0.00625153	-159.389	-237.408	76.4868	1.53162
0.248799	0.101	40	0	1	0.333333	-7.83733e-08	-0.00631453	-159.039	-236.879	76.309	1.53181
0.24883	0.102	40	0	1	0.333333	-8.53152e-08	-0.00637748	-158.689	-236.353	76.1321	1.532
0.248861	0.103	40	0	1	0.333333	-8.73818e-08	-0.00644031	-158.341	-235.829	75.9557	1.53219
0.248892	0.104	40	0	1	0.333333	-9.29231e-08	-0.00650312	-157.993	-235.307	75.7811	1.53238
0.248924	0.105	40	0	1	0.333333	-9.56282e-08	-0.00656596	-157.647	-234.785	75.6058	1.53258
0.248955	0.106	40	0	1	0.333333	-8.50545e-08	-0.00662873	-157.301	-234.265	75.4308	1.53277
0.248986	0.107	40	0	1	0.333333	-8.03059e-08	-0.00669151	-156.957	-233.746	75.2567	1.53296
0.249018	0.108	40	0	1	0.333333	-1.29033e-08	-0.00675433	-156.613	-233.23	75.0832	1.53316
0.249049	0.109	40	0	1	0.333333	-6.38588e-08	-0.00681696	-156.271	-232.716	74.9115	1.53335
0.249081	0.11	40	0	1	0.333333	-6.3915e-08	-0.00687972	-155.929	-232.202	74.7393	1.53354
0.249113	0.111	40	0	1	0.333333	-7.13528e-08	-0.00694243	-155.589	-231.69	74.5678	1.53374
0.249144	0.112	40	0	1	0.333333	-6.64286e-08	-0.00700506	-155.249	-231.18	74.3967	1.53394
0.249176	0.113	40	0	1	0.333333	-6.00013e-08	-0.00706775	-154.91	-230.671	74.2263	1.53413
0.249208	0.114	40	0	1	0.333333	-7.94263e-08	-0.00713042	-154.573	-230.165	74.0576	1.53433
0.24924	0.115	40	0	1	0.333333	-7.41399e-08	-0.00719289	-154.236	-229.659	73.8881	1.53453
0.249272	0.116	40	0	1	0.333333	-5.82151e-08	-0.00725554	-153.9	-229.154	73.719	1.53472
0.249305	0.117	40	0	1	0.333333	-6.63515e-08	-0.0073181	-153.565	-228.652	73.5512	1.53492
0.249337	0.118	40	0	1	0.333333	-7.92782e-08	-0.00738071	-153.231	-228.15	73.3834	1.53512
0.249369	0.119	40	0	1	0.333333	-6.27968e-08	-0.00744312	-152.899	-227.651	73.2172	1.53532
0.249402	0.12	40	0	1	0.333333	-6.68331e-08	-0.0075057	-152.567	-227.152	73.0503	1.53552
0.249434	0.121	40	0	1	0.333333	-6.67582e-08	-0.00756823	-152.235	-226.656	72.8847	1.53572
0.249467	0.122	40	0	1	0.333333	-6.98275e-08	-0.00763075	-151.905	-226.161	72.7197	1.53592
0.2495	0.123	40	0	1	0.333333	-8.20149e-08	-0.00769327	-151.576	-225.667	72.5546	1.53612
0.249532	0.124	40	0	1	0.333333	-8.33141e-08	-0.00775572	-151.248	-225.175	72.3913	1.53632
0.249565	0.125	40	0	1	0.333333	-8.40056e-08	-0.00781808	-150.921	-224.684	72.2273	1.53653
0.249598	0.126	40	0	1	0.333333	-6.95829e-08	-0.00788053	-150.594	-224.195	72.064	1.53673
0.249631	0.127	40	0	1	0.333333	-8.42902e-08	-0.00794295	-150.269	-223.707	71.9012	1.53693
0.249664	0.128	40	0	1	0.333333	-7.97193e-08	-0.00800547	-149.944	-223.22	71.7388	1.53714
0.249697	0.129	40	0	1	0.333333	-7.19023e-08	-0.00806772	-149.62	-222.736	71.5789	1.53734
0.249731	0.13	40	0	1	0.333333	-7.26808e-08	-0.0081301	-149.297	-222.253	71.4179	1.53754
0.249764	0.131	40	0	1	0.333333	-7.04607e-08	-0.00819258	-148.976	-221.77	71.257	1.53775
0.249797	0.132	40	0	1	0.333333	-7.99453e-08	-0.00825492	-148.655	-221.29	71.0972	1.53796
0.249831	0.133	40	0	1	0.333333	-7.84584e-08	-0.00831731	-148.334	-220.81	70.9372	1.53816
0.249865	0.134	40	0	1	0.333333	-7.50721e-08	-0.00837954	-148.015	-220.333	70.7793	1.53837
0.249898	0.135	40	0	1	0.333333	-7.17481e-08	-0.00844184	-147.697	-219.856	70.6209	1.53858
0.249932	0.136	40	0	1	0.333333	-7.80544e-08	-0.00850423	-147.379	-219.381	70.463	1.53878
0.249966	0.137	40	0	1	0.333333	-8.89898e-08	-0.00856661	-147.063	-218.908	70.306	1.53899
0.25	0.138	40	0	1	0.333333	-7.96767e-08	-0.00862896	-146.747	-218.436	70.1494	1.5392
0.250034	0.139	40	0	1	0.333333	-7.32634e-08	-0.00869125	-146.432	-217.966	69.9939	1.53941
0.250068	0.14	40	0	1	0.333333	-9.36218e-08	-0.00875348	-146.118	-217.496	69.8375	1.53962
0.250102	0.141	40	0	1	0.333333	-7.97134e-08	-0.0088159	-145.805	-217.028	69.6823	1.53983
0.250136	0.142	40	0	1	0.333333	-8.21134e-08	-0.0088782	-145.493	-216.561	69.5276	1.54004
0.250171	0.143	40	0	1	0.333333	-7.90801e-08	-0.00894043	-145.182	-216.095	69.3731	1.54025
0.250205	0.144	40	0	1	0.333333	-8.06301e-08	-0.00900261	-144.871	-215.632	69.2201	1.54046
0.250239	0.145	40	0	1	0.333333	-8.78581e-08	-0.00906511	-144.562	-215.169	69.067	1.54068
0.250274	0.146	40	0	1	0.333333	-8.70397e-08	-0.00912731	-144.253	-214.708	68.9143	1.54089
0.250309	0.147	40	0	1	0.333333	-8.29095e-08	-0.00918954	-143.945	-214.248	68.7621	1.5411
0.250343	0.148	40	0	1	0.333333	-8.43843e-08	-0.00925186	-143.638	-213.789	68.61	1.54132
0.250378	0.149	40	0	1	0.333333	-9.24504e-08	-0.00931406	-143.332	-213.333	68.4595	1.54153
0.250413	0.15	40	0	1	0.333333	-9.74564e-08	-0.00937637	-143.026	-212.877	68.309	1.54175
0.250448	0.151	40	0	1	0.333333	-8.93247e-08	-0.00943869	-142.722	-212.422	68.1585	1.54196
0.250483	0.152	40	0	1	0.333333	-9.30904e-08	-0.00950099	-142.418	-211.969	68.0085	1.54218
0.250518	0.153	40	0	1	0.333333	-9.24356e-08	-0.00956323	-142.115	-211.517	67.8594	1.54239
0.250553	0.154	40	0	1	0.333333	-9.10184e-08	-0.00962544	-141.813	-211.067	67.711	1.54261
0.250589	0.155	40	0	1	0.333333	-9.06283e-08	-0.00968773	-141.512	-210.618	67.5628	1.54283
0.250624	0.156	40	0	1	0.333333	-1.01506e-07	-0.00975004	-141.212	-210.169	67.4148	1.54304
0.250659	0.157	40	0	1	0.333333	5.35341e-09	-0.00981228	-140.912	-209.723	67.2674	1.54326
0.250695	0.158	40	0	1	0.333333	-4.24428e-08	-0.00987465	-140.613	-209.277	67.1201	1.54348
0.25073	0.159	40	0	1	0.333333	-6.86856e-08	-0.00993679	-140.315	-208.833	66.9743	1.5437
0.250766	0.16	40	0	1	0.333333	-6.44021e-08	-0.00999914	-140.018	-208.391	66.8284	1.54392
0.250802	0.161	40	0	1	0.333333	-7.0859e-08	-0.0100615	-139.722	-207.949	66.683	1.54414
0.250838	0.162	40	0	1	0.333333	-6.5042e-08	-0.0101237	-139.426	-207.509	66.538	1.54436
0.250874	0.163	40	0	1	0.333333	-6.79118e-08	-0.0101859	-139.132	-207.07	66.3938	1.54458
0.25091	0.164	40	0	1	0.333333	-7.84961e-08	-0.0102482	-138.838	-206.632	66.2494	1.5448
0.250946	0.165	40	0	1	0.333333	-7.75663e-08	-0.0103106	-138.545	-206.195	66.1053	1.54503
0.250982	0.166	40	0	1	0.333333	-7.07713e-08	-0.0103728	-138.252	-205.76	65.9624	1.54525
0.251018	0.167	40	0	1	0.333333	-6.98022e-08	-0.0104351	-137.961	-205.326	65.82	1.54547
0.251054	0.168	40	0	1	0.333333	-6.78376e-08	-0.0104975	-137.67	-204.894	65.6784	1.54569
0.251091	0.169	40	0	1	0.333333	-7.32794e-08	-0.0105599	-137.38	-204.462	65.5359	1.54592
0.251127	0.17	40	0	1	0.333333	-7.79057e-08	-0.0106222	-137.091	-204.032	65.3947	1.54614
0.251164	0.171	40	0	1	0.333333	-8.09602e-08	-0.0106845	-136.803	-203.602	65.2535	1.54637
0.251201	0.172	40	0	1	0.333333	-6.97154e-08	-0.0107468	-136.515	-203.174	65.1129	1.54659
0.251237	0.173	40	0	1	0.333333	-7.84181e-08	-0.0108093	-136.228	-202.748	64.9732	1.54682
0.251274	0.174	40	0	1	0.333333	-8.56681e-08	-0.0108715	-135.942	-202.323	64.834	1.54705
0.251311	0.175	40	0	1	0.333333	-7.57874e-08	-0.0109339	-135.657	-201.898	64.6941	1.54727
0.251348	0.176	40	0	1	0.333333	-6.85104e-08	-0.0109963	-135.372	-201.475	64.5553	1.5475
0.251385	0.177	40	0	1	0.333333	-8.84723e-08	-0.0110588	-135.089	-201.053	64.4171	1.54773
0.251422	0.178	40	0	1	0.333333	-7.38835e-08	-0.011121	-134.806	-200.633	64.2798	1.54796
0.251459	0.179	40	0	1	0.333333	-7.49862e-08	-0.0111834	-134.523	-200.214	64.1424	1.54819
0.251496	0.18	40	0	1	0.333333	-8.01808e-08	-0.0112457	-134.242	-199.796	64.0054	1.54842
0.251534	0.181	40	0	1	0.333333	-8.593e-08	-0.0113082	-133.961	-199.378	63.8686	1.54865
0.251571	0.182	40	0	1	0.333333	-8.89151e-08	-0.0113708	-133.681	-198.962	63.7319	1.54888
0.251609	0.183	40	0	1	0.333333	-8.47973e-08	-0.0114331	-133.402	-198.548	63.5966	1.54911
0.251646	0.184	40	0	1	0.333333	-7.27981e-08	-0.0114956	-133.124	-198.134	63.461	1.54934
0.251684	0.185	40	0	1	0.333333	-7.987e-08	-0.011558	-132.846	-197.722	63.3262	1.54957
0.251722	0.186	40	0	1	0.333333	-8.58106e-08	-0.0116206	-132.569	-197.311	63.192	1.5498
0.25176	0.187	40	0	1	0.333333	-9.13651e-08	-0.011683	-132.293	-196.901	63.0582	1.55004
0.251798	0.188	40	0	1	0.333333	-8.38016e-08	-0.0117455	-132.017	-196.492	62.9245	1.55027
0.251836	0.189	40	0	1	0.333333	-7.53784e-08	-0.011808	-131.742	-196.084	62.7911	1.5505
0.251874	0.19	40	0	1	0.333333	-9.81851e-08	-0.0118705	-131.468	-195.677	62.6578	1.55074
0.251912	0.191	40	0	1	0.333333	-7.6397e-08	-0.0119332	-131.195	-195.272	62.5258	1.55097
0.25195	0.192	40	0	1	0.333333	-8.78129e-08	-0.0119956	-130.923	-194.868	62.394	1.55121
0.251988	0.193	40	0	1	0.333333	-8.13271e-08	-0.0120582	-130.651	-194.464	62.262	1.55145
0.252027	0.194	40	0	1	0.333333	-8.29441e-08	-0.0121207	-130.38	-194.062	62.1309	1.55168
0.252065	0.195	40	0	1	0.333333	-8.20287e-08	-0.0121834	-130.109	-193.662	62.0006	1.55192
0.252104	0.196	40	0	1	0.333333	-9.35045e-08	-0.012246	-129.84	-193.262	61.8701	1.55216
0.252142	0.197	40	0	1	0.333333	-9.00119e-08	-0.0123085	-129.571	-192.863	61.7403	1.55239
0.252181	0.198	40	0	1	0.333333	-7.4159e-08	-0.0123711	-129.302	-192.465	61.6101	1.55263
0.25222	0.199	40	0	1	0.333333	-7.24229e-08	-0.012434	-129.035	-192.068	61.4806	1.55287
0.252259	0.2	40	0	1	0.333333	-9.20497e-08	-0.0124966	-128.768	-191.673	61.3516	1.55311
0.252298	0.201	40	0	1	0.333333	-1.34409e-07	-0.0125589	-128.502	-191.279	61.2242	1.55335
0.252337	0.202	40	0	1	0.333333	-8.15308e-08	-0.0126219	-128.237	-190.886	61.0961	1.55359
0.252376	0.203	40	0	1	0.333333	-9.84629e-08	-0.0126848	-127.972	-190.494	60.9684	1.55383
0.252415	0.204	40	0	1	0.333333	-8.05312e-08	-0.0127471	-127.708	-190.104	60.8418	1.55407
0.252454	0.205	40	0	1	0.333333	-7.20382e-08	-0.0128104	-127.445	-189.713	60.714	1.55431
0.252494	0.206	40	0	1	0.333333	-9.67719e-08	-0.0128729	-127.182	-189.325	60.5883	1.55456
0.252533	0.207	40	0	1	0.333333	-7.34993e-08	-0.0129358	-126.92	-188.936	60.4615	1.5548
0.252573	0.208	40	0	1	0.333333	-1.00564e-07	-0.0129984	-126.659	-188.55	60.336	1.55504
0.252612	0.209	40	0	1	0.333333	-8.62553e-08	-0.0130613	-126.398	-188.164	60.2107	1.55529
0.252652	0.21	40	0	1	0.333333	-8.44162e-08	-0.013124	-126.138	-187.78	60.0856	1.55553
0.252692	0.211	40	0	1	0.333333	-9.31696e-08	-0.013187	-125.879	-187.396	59.9611	1.55577
0.252731	0.212	40	0	1	0.333333	-1.03391e-07	-0.0132497	-125.621	-187.014	59.837	1.55602
0.252771	0.213	40	0	1	0.333333	-9.95788e-08	-0.0133128	-125.363	-186.633	59.7135	1.55626
0.252811	0.214	40	0	1	0.333333	-9.17995e-08	-0.0133756	-125.106	-186.252	59.59	1.55651
0.252851	0.215	40	0	1	0.333333	-9.18494e-08	-0.0134385	-124.849	-185.873	59.4667	1.55676
0.252891	0.216	40	0	1	0.333333	-1.04112e-07	-0.0135015	-124.594	-185.495	59.344	1.557
0.252932	0.217	40	0	1	0.333333	-7.24888e-08	-0.0135644	-124.338	-185.117	59.2217	1.55725
0.252972	0.218	40	0	1	0.333333	-8.58835e-08	-0.0136275	-124.084	-184.741	59.0993	1.5575
0.253012	0.219	40	0	1	0.333333	-9.54409e-08	-0.0136906	-123.83	-184.366	58.9775	1.55775
0.253053	0.22	40	0	1	0.333333	-1.02435e-07	-0.0137536	-123.577	-183.992	58.8568	1.558
0.253093	0.221	40	0	1	0.333333	-1.00993e-07	-0.0138167	-123.325	-183.619	58.7356	1.55825
0.253134	0.222	40	0	1	0.333333	-1.05214e-07	-0.0138796	-123.073	-183.247	58.6155	1.5585
0.253175	0.223	40	0	1	0.333333	-1.00416e-07	-0.0139427	-122.822	-182.875	58.4949	1.55875
0.253215	0.224	40	0	1	0.333333	-8.66607e-08	-0.0140058	-122.571	-182.505	58.3751	1.559
0.253256	0.225	40	0	1	0.333333	-1.0644e-07	-0.0140689	-122.322	-182.137	58.2558	1.55925
0.253297	0.226	40	0	1	0.333333	-1.03324e-07	-0.0141323	-122.072	-181.768	58.1365	1.5595
0.253338	0.227	40	0	1	0.333333	-9.34847e-08	-0.0141954	-121.824	-181.401	58.0178	1.55975
0.253379	0.228	40	0	1	0.333333	-1.11066e-07	-0.0142585	-121.576	-181.036	57.8996	1.56001
0.253421	0.229	40	0	1	0.333333	-1.08393e-07	-0.0143222	-121.329	-180.67	57.7808	1.56026
0.253462	0.23	40	0	1	0.333333	-9.91118e-08	-0.0143851	-121.082	-180.306	57.6633	1.56052
0.253503	0.231	40	0	1	0.333333	-1.15978e-07	-0.0144481	-120.836	-179.943	57.5464	1.56077
0.253544	0.232	40	0	1	0.333333	-1.17039e-07	-0.0145116	-120.591	-179.581	57.4292	1.56102
0.253586	0.233	40	0	1	0.333333	-1.04634e-07	-0.014575	-120.346	-179.22	57.3127	1.56128
0.253627	0.234	40	0	1	0.333333	-8.91279e-08	-0.0146382	-120.102	-178.86	57.1964	1.56153
0.253669	0.235	40	0	1	0.333333	-2.22498e-08	-0.0147018	-119.859	-178.501	57.0802	1.56179
0.25371	0.236	40	0	1	0.333333	-4.34135e-08	-0.0147647	-119.616	-178.143	56.9649	1.56205
0.253752	0.237	40	0	1	0.333333	-6.98025e-08	-0.0148286	-119.374	-177.785	56.8492	1.56231
0.253794	0.238	40	0	1	0.333333	-7.70725e-08	-0.0148922	-119.133	-177.429	56.734	1.56256
0.253836	0.239	40	0	1	0.333333	-5.64993e-08	-0.0149554	-118.892	-177.074	56.6197	1.56282
0.253878	0.24	40	0	1	0.333333	-7.37737e-08	-0.015019	-118.651	-176.719	56.5048	1.56308
0.25392	0.241	40	0	1	0.333333	-7.14272e-08	-0.0150824	-118.412	-176.367	56.3915	1.56334
0.253963	0.242	40	0	1	0.333333	-5.53374e-08	-0.015146	-118.173	-176.014	56.2777	1.5636
0.254005	0.243	40	0	1	0.333333	-7.49992e-08	-0.0152093	-117.934	-175.662	56.1639	1.56386
0.254047	0.244	40	0	1	0.333333	-6.14858e-08	-0.015273	-117.697	-175.312	56.051	1.56412
0.25409	0.245	40	0	1	0.333333	-8.16331e-08	-0.0153367	-117.459	-174.962	55.9381	1.56438
0.254132	0.246	40	0	1	0.333333	-7.02014e-08	-0.0154003	-117.223	-174.613	55.8259	1.56464
0.254175	0.247	40	0	1	0.333333	-8.83476e-08	-0.0154643	-116.987	-174.265	55.7137	1.56491
0.254217	0.248	40	0	1	0.333333	-7.4509e-08	-0.0155277	-116.752	-173.92	55.6028	1.56517
0.25426	0.249	40	0	1	0.333333	-8.96734e-08	-0.0155916	-116.517	-173.574	55.4912	1.56543
0.254303	0.25	40	0	1	0.333333	-8.55771e-08	-0.0156553	-116.283	-173.229	55.3803	1.56569
0.254346	0.251	40	0	1	0.333333	-8.09546e-08	-0.0157192	-116.049	-172.884	55.2691	1.56596
0.254389	0.252	40	0	1	0.333333	-9.62903e-08	-0.0157827	-115.816	-172.541	55.1585	1.56622
0.254432	0.253	40	0	1	0.333333	-7.28913e-08	-0.0158466	-115.584	-172.199	55.0485	1.56649
0.254475	0.254	40	0	1	0.333333	-8.15043e-08	-0.0159103	-115.352	-171.858	54.9389	1.56675
0.254518	0.255	40	0	1	0.333333	-8.99517e-08	-0.015974	-115.121	-171.518	54.8297	1.56702
0.254561	0.256	40	0	1	0.333333	-8.49809e-08	-0.0160381	-114.891	-171.179	54.7207	1.56729
0.254605	0.257	40	0	1	0.333333	-7.9932e-08	-0.0161023	-114.661	-170.839	54.6112	1.56755
0.254648	0.258	40	0	1	0.333333	-8.22395e-08	-0.0161661	-114.431	-170.502	54.503	1.56782
0.254692	0.259	40	0	1	0.333333	-8.75963e-08	-0.0162301	-114.203	-170.166	54.395	1.56809
0.254735	0.26	40	0	1	0.333333	-9.62403e-08	-0.0162943	-113.974	-169.829	54.2868	1.56836
0.254779	0.261	40	0	1	0.333333	-9.62157e-08	-0.0163582	-113.747	-169.495	54.1794	1.56863
0.254823	0.262	40	0	1	0.333333	-9.82094e-08	-0.0164224	-113.52	-169.161	54.0721	1.5689
0.254867	0.263	40	0	1	0.333333	-9.61512e-08	-0.0164863	-113.293	-168.827	53.9649	1.56917
0.25491	0.264	40	0	1	0.333333	-8.36629e-08	-0.0165504	-113.067	-168.495	53.8583	1.56944
0.254955	0.265	40	0	1	0.333333	-7.71791e-08	-0.0166148	-112.842	-168.163	53.7515	1.56971
0.254999	0.266	40	0	1	0.333333	-8.28872e-08	-0.0166789	-112.617	-167.833	53.6458	1.56998
0.255043	0.267	40	0	1	0.333333	-9.22303e-08	-0.0167432	-112.393	-167.503	53.5397	1.57025
0.255087	0.268	40	0	1	0.333333	-6.94195e-08	-0.0168073	-112.17	-167.175	53.4347	1.57052
0.255131	0.269	40	0	1	0.333333	-9.55466e-08	-0.0168717	-111.947	-166.847	53.3294	1.57079
0.255176	0.27	40	0	1	0.333333	-8.30614e-08	-0.0169361	-111.724	-166.52	53.2244	1.57107
0.25522	0.271	40	0	1	0.333333	-8.98258e-08	-0.0170004	-111.502	-166.194	53.1202	1.57134
0.255265	0.272	40	0	1	0.333333	-9.03961e-08	-0.0170647	-111.281	-165.868	53.0156	1.57162
0.255309	0.273	40	0	1	0.333333	-9.06467e-08	-0.0171291	-111.06	-165.544	52.9116	1.57189
0.255354	0.274	40	0	1	0.333333	-9.83681e-08	-0.0171935	-110.84	-165.221	52.8082	1.57217
0.255399	0.275	40	0	1	0.333333	-9.99609e-08	-0.017258	-110.621	-164.898	52.7046	1.57244
0.255444	0.276	40	0	1	0.333333	-7.71741e-08	-0.0173227	-110.402	-164.575	52.601	1.57272
0.255488	0.277	40	0	1	0.333333	-9.59133e-08	-0.0173866	-110.183	-164.255	52.4995	1.57299
0.255533	0.278	40	0	1	0.333333	-9.21408e-08	-0.0174513	-109.965	-163.935	52.3968	1.57327
0.255579	0.279	40	0	1	0.333333	-9.3606e-08	-0.0175168	-109.748	-163.614	52.293	1.57355
0.255623	0.28	40	0	1	0.333333	-1.0393e-07	-0.01758	-109.531	-163.297	52.1925	1.57382
0.255669	0.281	40	0	1	0.333333	-8.13261e-08	-0.0176452	-109.315	-162.979	52.0902	1.5741
0.255714	0.282	40	0	1	0.333333	-1.0346e-07	-0.0177106	-109.099	-162.662	51.9885	1.57439
0.255759	0.283	40	0	1	0.333333	-9.1261e-08	-0.0177746	-108.884	-162.346	51.8881	1.57466
0.255805	0.284	40	0	1	0.333333	-7.77426e-08	-0.0178392	-108.669	-162.031	51.7876	1.57494
0.255851	0.285	40	0	1	0.333333	-1.10052e-07	-0.0179042	-108.455	-161.717	51.6868	1.57522
0.255896	0.286	40	0	1	0.333333	-9.31743e-08	-0.0179688	-108.241	-161.403	51.5864	1.5755
0.255942	0.287	40	0	1	0.333333	-9.80974e-08	-0.0180344	-108.028	-161.089	51.4852	1.57579
0.255988	0.288	40	0	1	0.333333	-9.91217e-08	-0.0180986	-107.816	-160.778	51.3863	1.57607
0.256033	0.289	40	0	1	0.333333	-1.01092e-07	-0.0181636	-107.604	-160.467	51.2873	1.57635
0.25608	0.29	40	0	1	0.333333	-9.57123e-08	-0.0182289	-107.392	-160.156	51.1876	1.57663
0.256125	0.291	40	0	1	0.333333	-1.01893e-07	-0.0182933	-107.181	-159.847	51.0889	1.57692
0.256172	0.292	40	0	1	0.333333	-8.83003e-08	-0.0183585	-106.971	-159.538	50.9903	1.5772
0.256218	0.293	40	0	1	0.333333	-9.65911e-08	-0.0184233	-106.761	-159.231	50.8921	1.57748
0.256264	0.294	40	0	1	0.333333	-1.10858e-07	-0.0184887	-106.552	-158.924	50.794	1.57777
0.25631	0.295	40	0	1	0.333333	-1.00933e-07	-0.0185536	-106.343	-158.617	50.6964	1.57805
0.256357	0.296	40	0	1	0.333333	-1.06868e-07	-0.0186188	-106.135	-158.312	50.5986	1.57834
0.256403	0.297	40	0	1	0.333333	-9.79295e-08	-0.0186839	-105.927	-158.007	50.5011	1.57863
0.25645	0.298	40	0	1	0.333333	-1.08347e-07	-0.0187493	-105.72	-157.702	50.4037	1.57891
0.256497	0.299	40	0	1	0.333333	-1.0392e-07	-0.0188147	-105.513	-157.399	50.3068	1.5792
0.256543	0.3	40	0	1	0.333333	-9.41213e-08	-0.0188792	-105.307	-157.098	50.2118	1.57949
0.256589	0.301	40	0	1	0.333333	-9.6118e-08	-0.0189443	-105.101	-156.797	50.1157	1.57977
0.256637	0.302	40	0	1	0.333333	-1.05359e-07	-0.0190112	-104.896	-156.494	50.0179	1.58007
0.256683	0.303	40	0	1	0.333333	-1.03784e-07	-0.0190754	-104.691	-156.195	49.9236	1.58035
0.256731	0.304	40	0	1	0.333333	-1.16962e-07	-0.019141	-104.487	-155.896	49.828	1.58064
0.256778	0.305	40	0	1	0.333333	-8.19465e-08	-0.0192067	-104.284	-155.597	49.7327	1.58093
0.256825	0.306	40	0	1	0.333333	-1.04595e-07	-0.0192717	-104.08	-155.3	49.6382	1.58122
0.256872	0.307	40	0	1	0.333333	-1.05001e-07	-0.0193372	-103.878	-155.003	49.5434	1.58151
0.256919	0.308	40	0	1	0.333333	-8.77665e-08	-0.0194026	-103.676	-154.706	49.4488	1.5818
0.256967	0.309	40	0	1	0.333333	-9.14696e-08	-0.0194684	-103.474	-154.41	49.3543	1.5821
0.257015	0.31	40	0	1	0.333333	-1.0852e-07	-0.0195343	-103.273	-154.116	49.2602	1.58239
0.257062	0.311	40	0	1	0.333333	-8.86862e-08	-0.0195994	-103.072	-153.822	49.1673	1.58268
0.257109	0.312	40	0	1	0.333333	-9.97691e-08	-0.0196647	-102.872	-153.529	49.0739	1.58297
0.257157	0.313	40	0	1	0.333333	-1.11591e-07	-0.0197312	-102.673	-153.236	48.9799	1.58327
0.257205	0.314	40	0	1	0.333333	-9.44731e-08	-0.019797	-102.473	-152.944	48.8872	1.58356
0.257253	0.315	40	0	1	0.333333	-1.09019e-07	-0.0198621	-102.275	-152.654	48.7952	1.58386
0.257301	0.316	40	0	1	0.333333	-1.09246e-07	-0.0199282	-102.077	-152.364	48.7029	1.58415
0.257349	0.317	40	0	1	0.333333	-1.04172e-07	-0.0199939	-101.879	-152.075	48.6112	1.58445
0.257397	0.318	40	0	1	0.333333	-1.12261e-07	-0.0200598	-101.682	-151.786	48.5196	1.58474
0.257445	0.319	40	0	1	0.333333	-9.77052e-08	-0.0201259	-101.485	-151.498	48.4275	1.58504
0.257493	0.32	40	0	1	0.333333	-1.01935e-07	-0.0201917	-101.289	-151.211	48.3362	1.58534
0.257541	0.321	40	0	1	0.333333	-1.08033e-07	-0.0202571	-101.093	-150.924	48.2448	1.58563
0.25759	0.322	40	0	1	0.333333	-1.08362e-07	-0.0203232	-100.898	-150.638	48.154	1.58593
0.257639	0.323	40	0	1	0.333333	-1.01281e-07	-0.0203898	-100.703	-150.352	48.062	1.58623
0.257687	0.324	40	0	1	0.333333	-1.08878e-07	-0.0204555	-100.509	-150.068	47.9721	1.58653
0.257735	0.325	40	0	1	0.333333	-1.16268e-07	-0.0205216	-100.315	-149.784	47.8822	1.58683
0.257784	0.326	40	0	1	0.333333	-1.19489e-07	-0.0205878	-100.122	-149.501	47.7922	1.58713
0.257833	0.327	40	0	1	0.333333	-1.17204e-07	-0.0206541	-99.9292	-149.219	47.7027	1.58743
0.257881	0.328	40	0	1	0.333333	-1.26137e-07	-0.02072	-99.7369	-148.939	47.6139	1.58773
0.257931	0.329	40	0	1	0.333333	-1.25492e-07	-0.0207865	-99.545	-148.657	47.5241	1.58803
0.257979	0.33	40	0	1	0.333333	-4.80196e-08	-0.0208521	-99.3536	-148.378	47.4364	1.58833
0.258028	0.331	40	0	1	0.333333	-9.58397e-08	-0.0209187	-99.1627	-148.099	47.3475	1.58863
0.258078	0.332	40	0	1	0.333333	-1.10591e-07	-0.0209855	-98.9722	-147.819	47.2578	1.58894
0.258127	0.333	40	0	1	0.333333	-6.79064e-08	-0.0210518	-98.7822	-147.541	47.1695	1.58924
0.258176	0.334	40	0	1	0.333333	-1.08669e-07	-0.0211179	-98.5927	-147.264	47.082	1.58954
0.258226	0.335	40	0	1	0.333333	-1.20784e-07	-0.0211846	-98.4036	-146.987	46.9937	1.58985
0.258275	0.336	40	0	1	0.333333	-8.2852e-08	-0.0212515	-98.215	-146.711	46.9061	1.59015
0.258325	0.337	40	0	1	0.333333	-1.2726e-07	-0.021318	-98.0269	-146.436	46.8184	1.59046
0.258373	0.338	40	0	1	0.333333	-8.01379e-08	-0.0213832	-97.8392	-146.163	46.7328	1.59076
0.258424	0.339	40	0	1	0.333333	-1.09468e-07	-0.0214512	-97.652	-145.887	46.6443	1.59107
0.258473	0.34	40	0	1	0.333333	-1.12894e-07	-0.021517	-97.4652	-145.615	46.5583	1.59137
0.258524	0.341	40	0	1	0.333333	-8.85016e-08	-0.0215843	-97.2789	-145.342	46.4711	1.59168
0.258573	0.342	40	0	1	0.333333	-1.11491e-07	-0.0216508	-97.0931	-145.071	46.3855	1.59199
0.258623	0.343	40	0	1	0.333333	-4.38626e-07	-0.0217178	-96.9077	-144.8	46.2998	1.5923
0.258673	0.344	40	0	1	0.333333	-1.26619e-07	-0.0217836	-96.7227	-144.531	46.2154	1.5926
0.258723	0.345	40	0	1	0.333333	-4.37445e-07	-0.0218507	-96.5382	-144.26	46.129	1.59291
0.258774	0.346	40	0	1	0.333333	-4.3665e-07	-0.0219186	-96.3542	-143.99	46.0431	1.59322
0.258823	0.347	40	0	1	0.333333	-1.09731e-07	-0.0219843	-96.1706	-143.723	45.9588	1.59353
0.258874	0.348	40	0	1	0.333333	-1.19034e-07	-0.0220513	-95.9874	-143.456	45.8744	1.59384
0.258924	0.349	40	0	1	0.333333	-4.34488e-07	-0.0221184	-95.8047	-143.188	45.7889	1.59415
0.258975	0.35	40	0	1	0.333333	-1.16799e-07	-0.0221857	-95.6224	-142.921	45.7043	1.59446
0.259025	0.351	40	0	1	0.333333	-1.2108e-07	-0.022252	-95.4406	-142.656	45.6202	1.59477
0.259076	0.352	40	0	1	0.333333	-9.99576e-08	-0.0223199	-95.2592	-142.39	45.5356	1.59508
0.259127	0.353	40	0	1	0.333333	-1.23951e-07	-0.0223872	-95.0783	-142.125	45.4514	1.5954
0.259177	0.354	40	0	1	0.333333	-1.26866e-07	-0.0224536	-94.8978	-141.862	45.3689	1.59571
0.259228	0.355	40	0	1	0.333333	-1.03479e-07	-0.0225206	-94.7177	-141.599	45.2856	1.59602
0.25928	0.356	40	0	1	0.333333	-1.24794e-07	-0.0225884	-94.5381	-141.337	45.2022	1.59634
0.25933	0.357	40	0	1	0.333333	-1.19403e-07	-0.0226551	-94.3589	-141.075	45.1197	1.59665
0.259381	0.358	40	0	1	0.333333	-1.13443e-07	-0.0227227	-94.1801	-140.814	45.0368	1.59696
0.259433	0.359	40	0	1	0.333333	-9.27473e-08	-0.0227898	-94.0017	-140.553	44.9544	1.59728
0.259484	0.36	40	0	1	0.333333	-1.28212e-07	-0.0228569	-93.8238	-140.294	44.8724	1.59759
0.259535	0.361	40	0	1	0.333333	-9.68798e-08	-0.0229241	-93.6464	-140.035	44.7904	1.59791
0.259587	0.362	40	0	1	0.333333	-1.36995e-07	-0.0229923	-93.4693	-139.775	44.7078	1.59823
0.259638	0.363	40	0	1	0.333333	-1.37536e-07	-0.0230596	-93.2927	-139.517	44.6261	1.59854
0.259689	0.364	40	0	1	0.333333	-1.17539e-07	-0.0231267	-93.1165	-139.26	44.5449	1.59886
0.259741	0.365	40	0	1	0.333333	-1.29906e-07	-0.0231943	-92.9407	-139.004	44.4639	1.59918
0.259793	0.366	40	0	1	0.333333	-1.30724e-07	-0.023262	-92.7653	-138.748	44.3829	1.59949
0.259844	0.367	40	0	1	0.333333	-1.30216e-07	-0.0233295	-92.5904	-138.492	44.3017	1.59981
0.259896	0.368	40	0	1	0.333333	-1.304e-07	-0.0233972	-92.4159	-138.238	44.2215	1.60013
0.259948	0.369	40	0	1	0.333333	-1.24099e-07	-0.0234648	-92.2418	-137.983	44.1412	1.60045
0.26	0.37	40	0	1	0.333333	-1.18969e-07	-0.0235328	-92.0681	-137.73	44.0612	1.60077
0.260052	0.371	40	0	1	0.333333	-1.38152e-07	-0.0236001	-91.8948	-137.477	43.9813	1.60109
0.260104	0.372	40	0	1	0.333333	-1.37435e-07	-0.0236681	-91.722	-137.225	43.9012	1.60141
0.260156	0.373	40	0	1	0.333333	-1.25858e-07	-0.0237356	-91.5495	-136.973	43.8217	1.60173
0.260209	0.374	40	0	1	0.333333	-4.19925e-07	-0.0238039	-91.3775	-136.722	43.7426	1.60205
0.260261	0.375	40	0	1	0.333333	-4.19409e-07	-0.0238717	-91.2059	-136.471	43.6627	1.60238
0.260313	0.376	40	0	1	0.333333	-4.21295e-07	-0.0239393	-91.0347	-136.221	43.5837	1.6027
0.260365	0.377	40	0	1	0.333333	-4.20936e-07	-0.0240071	-90.8639	-135.972	43.505	1.60302
0.260418	0.378	40	0	1	0.333333	-4.19428e-07	-0.0240753	-90.6935	-135.723	43.4262	1.60335
0.260471	0.379	40	0	1	0.333333	-4.18595e-07	-0.0241433	-90.5235	-135.475	43.3482	1.60367
0.260524	0.38	40	0	1	0.333333	-1.41956e-07	-0.0242116	-90.3539	-135.228	43.2699	1.60399
0.260576	0.381	40	0	1	0.333333	-1.22083e-07	-0.0242798	-90.1848	-134.981	43.1921	1.60432
0.260629	0.382	40	0	1	0.333333	-4.16253e-07	-0.0243472	-90.016	-134.736	43.115	1.60464
0.260682	0.383	40	0	1	0.333333	-1.05828e-07	-0.0244167	-89.8476	-134.489	43.0361	1.60497
0.260735	0.384	40	0	1	0.333333	-1.14045e-07	-0.024484	-89.6796	-134.244	42.9595	1.60529
0.260787	0.385	40	0	1	0.333333	-4.25561e-07	-0.0245515	-89.512	-134	42.8826	1.60562
0.260841	0.386	40	0	1	0.333333	-1.49681e-07	-0.0246202	-89.3449	-133.756	42.8053	1.60595
0.260895	0.387	40	0	1	0.333333	-1.32254e-07	-0.0246898	-89.1781	-133.512	42.7274	1.60628
0.260947	0.388	40	0	1	0.333333	-9.4573e-08	-0.0247574	-89.0117	-133.27	42.6514	1.6066
0.261001	0.389	40	0	1	0.333333	-1.1746e-07	-0.0248255	-88.8457	-133.028	42.5751	1.60693
0.261055	0.39	40	0	1	0.333333	-1.39273e-07	-0.0248947	-88.6801	-132.786	42.4982	1.60726
0.261108	0.391	40	0	1	0.333333	-1.39855e-07	-0.0249626	-88.5149	-132.546	42.4231	1.60759
0.261161	0.392	40	0	1	0.333333	8.08029e-08	-0.0250306	-88.35	-132.306	42.3476	1.60792
0.261215	0.393	40	0	1	0.333333	-1.38167e-07	-0.0251009	-88.1856	-132.065	42.2709	1.60825
0.261269	0.394	40	0	1	0.333333	-1.16907e-07	-0.0251686	-88.0215	-131.825	42.1952	1.60858
0.261321	0.395	40	0	1	0.333333	-1.00606e-07	-0.0252353	-87.8579	-131.588	42.1215	1.6089
0.261377	0.396	40	0	1	0.333333	-1.21729e-07	-0.0253073	-87.6946	-131.347	42.0433	1.60925
0.261429	0.397	40	0	1	0.333333	-1.6367e-07	-0.0253727	-87.5317	-131.112	41.971	1.60957
0.261484	0.398	40	0	1	0.333333	-1.44134e-07	-0.0254433	-87.3692	-130.874	41.8949	1.60991
0.261538	0.399	40	0	1	0.333333	-1.49071e-07	-0.0255121	-87.207	-130.637	41.82	1.61024
0.261592	0.4	40	0	1	0.333333	-4.07597e-07	-0.0255797	-87.0453	-130.402	41.7466	1.61057
0.261647	0.401	40	0	1	0.333333	-1.3835e-07	-0.0256508	-86.8839	-130.166	41.6707	1.61091
0.261701	0.402	40	0	1	0.333333	-1.31864e-07	-0.0257186	-86.7229	-129.931	41.5971	1.61124
0.261754	0.403	40	0	1	0.333333	-4.14431e-07	-0.0257863	-86.5623	-129.698	41.5242	1.61157
0.261809	0.404	40	0	1	0.333333	4.06204e-07	-0.0258558	-86.402	-129.464	41.4504	1.61191
0.261864	0.405	40	0	1	0.333333	-4.06548e-07	-0.0259248	-86.2421	-129.231	41.3768	1.61224
0.261918	0.406	40	0	1	0.333333	-1.40551e-07	-0.025994	-86.0826	-128.999	41.3035	1.61258
0.261973	0.407	40	0	1	0.333333	-1.11941e-07	-0.0260628	-85.9235	-128.767	41.2304	1.61292
0.262028	0.408	40	0	1	0.333333	-1.30419e-07	-0.0261327	-85.7648	-128.535	41.1569	1.61326
0.262082	0.409	40	0	1	0.333333	-1.14142e-07	-0.0262009	-85.6064	-128.305	41.0851	1.61359
0.262137	0.41	40	0	1	0.333333	-1.13403e-07	-0.026271	-85.4483	-128.074	41.0121	1.61393
0.262192	0.411	40	0	1	0.333333	-1.33048e-07	-0.0263395	-85.2907	-127.845	40.9403	1.61426
0.262246	0.412	40	0	1	0.333333	-1.46854e-07	-0.0264084	-85.1334	-127.616	40.8679	1.6146
0.262302	0.413	40	0	1	0.333333	-1.51629e-07	-0.0264789	-84.9765	-127.387	40.7952	1.61495
0.262356	0.414	40	0	1	0.333333	-1.39879e-07	-0.026547	-84.8199	-127.16	40.7244	1.61528
0.262412	0.415	40	0	1	0.333333	-5.4775e-08	-0.0266171	-84.6637	-126.931	40.6516	1.61562
0.262467	0.416	40	0	1	0.333333	-1.29032e-07	-0.0266856	-84.5079	-126.704	40.5801	1.61596
0.262523	0.417	40	0	1	0.333333	-1.44278e-07	-0.0267563	-84.3524	-126.476	40.5077	1.61631
0.262578	0.418	40	0	1	0.333333	-1.55512e-07	-0.026825	-84.1973	-126.251	40.4372	1.61664
0.262633	0.419	40	0	1	0.333333	-1.31905e-07	-0.0268944	-84.0425	-126.026	40.3665	1.61698
0.26269	0.42	40	0	1	0.333333	-1.51308e-07	-0.0269652	-83.8881	-125.8	40.295	1.61733
0.262745	0.421	40	0	1	0.333333	-1.56315e-07	-0.027034	-83.7341	-125.576	40.2246	1.61767
0.2628	0.422	40	0	1	0.333333	-1.67831e-07	-0.027103	-83.5804	-125.352	40.1541	1.61801
0.262856	0.423	40	0	1	0.333333	-1.4136e-07	-0.0271725	-83.4271	-125.129	40.0836	1.61835
0.262912	0.424	40	0	1	0.333333	-1.38427e-07	-0.027243	-83.2741	-124.906	40.0129	1.6187
0.262967	0.425	40	0	1	0.333333	-1.51646e-07	-0.027312	-83.1215	-124.684	39.9433	1.61904
0.263024	0.426	40	0	1	0.333333	-1.38981e-07	-0.0273821	-82.9692	-124.461	39.8728	1.61939
0.26308	0.427	40	0	1	0.333333	-1.69002e-07	-0.0274522	-82.8172	-124.24	39.8034	1.61973
0.263136	0.428	40	0	1	0.333333	-1.58176e-07	-0.0275221	-82.6657	-124.019	39.7337	1.62008
0.263192	0.429	40	0	1	0.333333	-1.65187e-07	-0.0275916	-82.5144	-123.799	39.6644	1.62042
0.263248	0.43	40	0	1	0.333333	-1.37571e-07	-0.0276621	-82.3635	-123.579	39.5949	1.62077
0.263304	0.431	40	0	1	0.333333	-1.53284e-07	-0.0277309	-82.213	-123.361	39.5271	1.62111
0.26336	0.432	40	0	1	0.333333	-1.25632e-07	-0.0278016	-82.0628	-123.142	39.4577	1.62146
0.263417	0.433	40	0	1	0.333333	-1.47239e-07	-0.0278714	-81.9129	-122.924	39.3892	1.62181
0.263473	0.434	40	0	1	0.333333	-1.59937e-07	-0.0279407	-81.7634	-122.707	39.3211	1.62215
0.26353	0.435	40	0	1	0.333333	-1.18518e-07	-0.0280115	-81.6142	-122.488	39.2512	1.6225
0.263587	0.436	40	0	1	0.333333	-1.68047e-07	-0.0280818	-81.4654	-122.271	39.1826	1.62285
0.263643	0.437	40	0	1	0.333333	-1.19437e-07	-0.0281514	-81.3169	-122.056	39.1157	1.6232
0.2637	0.438	40	0	1	0.333333	-1.68822e-07	-0.0282221	-81.1687	-121.839	39.047	1.62355
0.263757	0.439	40	0	1	0.333333	-1.6105e-07	-0.0282924	-81.0209	-121.624	38.9792	1.6239
0.263813	0.44	40	0	1	0.333333	-1.62637e-07	-0.0283622	-80.8734	-121.41	38.9121	1.62425
0.263872	0.441	40	0	1	0.333333	-1.54153e-07	-0.0284344	-80.7263	-121.194	38.8428	1.62461
0.263929	0.442	40	0	1	0.333333	-3.93766e-07	-0.0285048	-80.5794	-120.98	38.7756	1.62496
0.263984	0.443	40	0	1	0.333333	3.93201e-07	-0.0285731	-80.433	-120.769	38.7106	1.6253
0.264042	0.444	40	0	1	0.333333	3.94287e-07	-0.0286446	-80.2868	-120.555	38.6425	1.62566
0.2641	0.445	40	0	1	0.333333	-3.93445e-07	-0.0287152	-80.141	-120.343	38.5757	1.62601
0.264156	0.446	40	0	1	0.333333	-1.04221e-07	-0.0287844	-79.9955	-120.132	38.5103	1.62636
0.264214	0.447	40	0	1	0.333333	-1.41482e-07	-0.0288558	-79.8503	-119.92	38.443	1.62671
0.264271	0.448	40	0	1	0.333333	-3.92396e-07	-0.0289262	-79.7055	-119.709	38.3761	1.62707
0.264329	0.449	40	0	1	0.333333	-3.92217e-07	-0.0289969	-79.5609	-119.498	38.31	1.62742
0.264387	0.45	40	0	1	0.333333	-1.73206e-07	-0.0290679	-79.4167	-119.288	38.2438	1.62778
0.264444	0.451	40	0	1	0.333333	-1.59847e-07	-0.0291379	-79.2729	-119.08	38.1786	1.62813
0.264501	0.452	40	0	1	0.333333	-1.68618e-07	-0.0292087	-79.1293	-118.871	38.113	1.62848
0.26456	0.453	40	0	1	0.333333	-1.50183e-07	-0.0292798	-78.9861	-118.661	38.0464	1.62884
0.264618	0.454	40	0	1	0.333333	-1.22797e-07	-0.029351	-78.8432	-118.453	37.9805	1.6292
0.264675	0.455	40	0	1	0.333333	-1.16575e-07	-0.0294211	-78.7006	-118.246	37.9158	1.62955
0.264733	0.456	40	0	1	0.333333	-1.40382e-07	-0.0294927	-78.5584	-118.039	37.8505	1.62991
0.264791	0.457	40	0	1	0.333333	-6.72723e-08	-0.0295635	-78.4164	-117.832	37.7856	1.63027
0.264849	0.458	40	0	1	0.333333	-1.03209e-07	-0.029634	-78.2748	-117.626	37.7203	1.63063
0.264907	0.459	40	0	1	0.333333	-1.11061e-07	-0.0297049	-78.1335	-117.421	37.6561	1.63098
0.264966	0.46	40	0	1	0.333333	-1.25466e-07	-0.0297765	-77.9925	-117.215	37.5911	1.63135
0.265024	0.461	40	0	1	0.333333	-1.26916e-07	-0.0298474	-77.8518	-117.011	37.5273	1.6317
0.265082	0.462	40	0	1	0.333333	-1.64248e-07	-0.0299185	-77.7114	-116.806	37.463	1.63206
0.265141	0.463	40	0	1	0.333333	-1.37218e-07	-0.0299896	-77.5714	-116.603	37.3987	1.63242
0.265199	0.464	40	0	1	0.333333	-1.74581e-07	-0.0300607	-77.4316	-116.399	37.3348	1.63278
0.265258	0.465	40	0	1	0.333333	-1.64365e-07	-0.0301318	-77.2922	-116.196	37.2711	1.63314
0.265316	0.466	40	0	1	0.333333	-1.49885e-07	-0.0302028	-77.1531	-115.994	37.2078	1.6335
0.265375	0.467	40	0	1	0.333333	-1.6241e-07	-0.0302737	-77.0142	-115.792	37.1441	1.63386
0.265434	0.468	40	0	1	0.333333	-3.89057e-07	-0.030346	-76.8757	-115.59	37.08	1.63423
0.265492	0.469	40	0	1	0.333333	-3.87525e-07	-0.0304166	-76.7375	-115.389	37.0174	1.63459
0.265552	0.47	40	0	1	0.333333	-3.88052e-07	-0.0304886	-76.5996	-115.188	36.9538	1.63495
0.265612	0.471	40	0	1	0.333333	3.89941e-07	-0.0305616	-76.462	-114.987	36.8893	1.63532
0.265669	0.472	40	0	1	0.333333	-3.86927e-07	-0.0306301	-76.3247	-114.788	36.828	1.63567
0.265729	0.473	40	0	1	0.333333	3.87052e-07	-0.0307028	-76.1877	-114.589	36.7649	1.63604
0.265789	0.474	40	0	1	0.333333	-3.86693e-07	-0.030775	-76.0511	-114.389	36.7015	1.63641
0.265847	0.475	40	0	1	0.333333	-3.91714e-07	-0.0308452	-75.9147	-114.192	36.6408	1.63677
0.265906	0.476	40	0	1	0.333333	3.86468e-07	-0.030917	-75.7786	-113.994	36.5782	1.63713
0.265967	0.477	40	0	1	0.333333	-3.88069e-07	-0.0309904	-75.6428	-113.796	36.5153	1.63751
0.266025	0.478	40	0	1	0.333333	-3.86189e-07	-0.0310602	-75.5073	-113.6	36.4546	1.63786
0.266085	0.479	40	0	1	0.333333	3.87551e-07	-0.0311331	-75.3721	-113.402	36.392	1.63823
0.266144	0.48	40	0	1	0.333333	3.85818e-07	-0.0312049	-75.2372	-113.207	36.3308	1.6386
0.266204	0.481	40	0	1	0.333333	3.8564e-07	-0.0312768	-75.1026	-113.01	36.2688	1.63897
0.266264	0.482	40	0	1	0.333333	-3.86656e-07	-0.031349	-74.9683	-112.815	36.2072	1.63934
0.266323	0.483	40	0	1	0.333333	3.85199e-07	-0.0314203	-74.8343	-112.62	36.1463	1.6397
0.266384	0.484	40	0	1	0.333333	-3.85904e-07	-0.0314927	-74.7005	-112.425	36.0848	1.64007
0.266443	0.485	40	0	1	0.333333	-3.87299e-07	-0.0315644	-74.5671	-112.231	36.0235	1.64044
0.266503	0.486	40	0	1	0.333333	-3.85038e-07	-0.0316362	-74.434	-112.037	35.9624	1.64081
0.266563	0.487	40	0	1	0.333333	3.85265e-07	-0.0317077	-74.3011	-111.844	35.9022	1.64118
0.266624	0.488	40	0	1	0.333333	3.84709e-07	-0.031781	-74.1685	-111.651	35.8407	1.64155
0.266684	0.489	40	0	1	0.333333	-3.84604e-07	-0.0318526	-74.0363	-111.458	35.7803	1.64192
0.266743	0.49	40	0	1	0.333333	3.84464e-07	-0.0319239	-73.9043	-111.267	35.7201	1.64229
0.266804	0.491	40	0	1	0.333333	3.84899e-07	-0.0319971	-73.7726	-111.074	35.6588	1.64266
0.266864	0.492	40	0	1	0.333333	3.84264e-07	-0.032069	-73.6411	-110.884	35.5999	1.64303
0.266925	0.493	40	0	1	0.333333	-3.84866e-07	-0.0321413	-73.51	-110.693	35.5399	1.6434
0.266986	0.494	40	0	1	0.333333	3.85117e-07	-0.0322145	-73.3791	-110.503	35.4798	1.64378
0.267045	0.495	40	0	1	0.333333	3.86314e-07	-0.0322847	-73.2486	-110.313	35.4206	1.64414
0.267107	0.496	40	0	1	0.333333	3.84159e-07	-0.0323597	-73.1183	-110.122	35.3596	1.64453
0.267167	0.497	40	0	1	0.333333	-3.85383e-07	-0.0324306	-72.9883	-109.934	35.3009	1.6449
0.267228	0.498	40	0	1	0.333333	-3.83546e-07	-0.0325033	-72.8585	-109.746	35.2418	1.64527
0.267288	0.499	40	0	1	0.333333	-3.8385e-07	-0.0325751	-72.7291	-109.558	35.1831	1.64564
0.267351	0.5	40	0	1	0.333333	-3.83378e-07	-0.0326498	-72.5999	-109.368	35.1223	1.64603
0.267411	0.501	40	0	1	0.333333	3.83775e-07	-0.0327213	-72.471	-109.181	35.0636	1.6464
0.26747	0.502	40	0	1	0.333333	-3.85535e-07	-0.0327919	-72.3424	-108.995	35.0063	1.64676
0.267533	0.503	40	0	1	0.333333	-3.83136e-07	-0.032867	-72.214	-108.808	34.9463	1.64715
0.267594	0.504	40	0	1	0.333333	-3.83329e-07	-0.0329391	-72.086	-108.621	34.8877	1.64753
0.267655	0.505	40	0	1	0.333333	3.83231e-07	-0.0330121	-71.9582	-108.435	34.8294	1.6479
0.267716	0.506	40	0	1	0.333333	3.83688e-07	-0.0330839	-71.8306	-108.251	34.7717	1.64828
0.267778	0.507	40	0	1	0.333333	-3.83324e-07	-0.0331578	-71.7034	-108.065	34.7127	1.64866
0.267839	0.508	40	0	1	0.333333	-3.82958e-07	-0.0332299	-71.5764	-107.881	34.6555	1.64903
0.267901	0.509	40	0	1	0.333333	-3.85284e-07	-0.0333035	-71.4497	-107.695	34.596	1.64942
0.267962	0.51	40	0	1	0.333333	3.82988e-07	-0.0333758	-71.3232	-107.512	34.5388	1.64979
0.268024	0.511	40	0	1	0.333333	3.82672e-07	-0.0334489	-71.1971	-107.328	34.4812	1.65017
0.268084	0.512	40	0	1	0.333333	-3.85645e-07	-0.0335204	-71.0712	-107.147	34.425	1.65054
0.268146	0.513	40	0	1	0.333333	-1.67075e-07	-0.0335943	-70.9455	-106.964	34.3673	1.65093
0.268209	0.514	40	0	1	0.333333	-1.7607e-07	-0.0336686	-70.8201	-106.78	34.3083	1.65131
0.268271	0.515	40	0	1	0.333333	-1.88395e-07	-0.0337424	-70.695	-106.598	34.2509	1.6517
0.268333	0.516	40	0	1	0.333333	-1.55082e-07	-0.0338148	-70.5702	-106.417	34.1947	1.65207
0.268393	0.517	40	0	1	0.333333	-1.83509e-07	-0.0338861	-70.4456	-106.237	34.139	1.65245
0.268457	0.518	40	0	1	0.333333	-1.6916e-07	-0.0339613	-70.3213	-106.055	34.081	1.65284
0.268519	0.519	40	0	1	0.333333	-1.83533e-07	-0.0340343	-70.1972	-105.874	34.0238	1.65322
0.26858	0.52	40	0	1	0.333333	-1.82966e-07	-0.0341072	-70.0734	-105.695	33.9679	1.6536
0.268643	0.521	40	0	1	0.333333	-1.12435e-07	-0.0341809	-69.9499	-105.515	33.9113	1.65398
0.268705	0.522	40	0	1	0.333333	-1.51733e-07	-0.0342543	-69.8266	-105.336	33.855	1.65437
0.268767	0.523	40	0	1	0.333333	-2.04034e-07	-0.0343265	-69.7035	-105.157	33.799	1.65475
0.268831	0.524	40	0	1	0.333333	-1.79238e-07	-0.034402	-69.5808	-104.978	33.7417	1.65514
0.268892	0.525	40	0	1	0.333333	-1.79182e-07	-0.0344741	-69.4583	-104.801	33.6869	1.65552
0.268955	0.526	40	0	1	0.333333	-1.9292e-07	-0.0345484	-69.336	-104.622	33.6304	1.65591
0.269018	0.527	40	0	1	0.333333	-1.65279e-07	-0.0346224	-69.214	-104.445	33.5742	1.65629
0.26908	0.528	40	0	1	0.333333	-1.66798e-07	-0.0346948	-69.0923	-104.268	33.5187	1.65667
0.269143	0.529	40	0	1	0.333333	-1.94875e-07	-0.0347687	-68.9708	-104.091	33.4634	1.65706
0.269205	0.53	40	0	1	0.333333	-1.75499e-07	-0.0348421	-68.8495	-103.915	33.4079	1.65745
0.269268	0.531	40	0	1	0.333333	-3.82297e-07	-0.0349151	-68.7286	-103.739	33.353	1.65783
0.269332	0.532	40	0	1	0.333333	-1.4177e-07	-0.0349912	-68.6078	-103.563	33.2966	1.65823
0.269394	0.533	40	0	1	0.333333	-1.35843e-07	-0.0350637	-68.4873	-103.388	33.2422	1.65861
0.269459	0.534	40	0	1	0.333333	-1.56431e-07	-0.0351394	-68.3671	-103.212	33.1863	1.65901
0.269521	0.535	40	0	1	0.333333	-1.51142e-07	-0.0352123	-68.2471	-103.039	33.1323	1.65939
0.269584	0.536	40	0	1	0.333333	-3.82534e-07	-0.0352856	-68.1274	-102.865	33.0779	1.65978
0.269648	0.537	40	0	1	0.333333	-1.85696e-07	-0.0353605	-68.0079	-102.691	33.0229	1.66017
0.269711	0.538	40	0	1	0.333333	-1.86179e-07	-0.0354345	-67.8886	-102.517	32.9682	1.66056
0.269774	0.539	40	0	1	0.333333	-1.92139e-07	-0.0355078	-67.7696	-102.344	32.9139	1.66095
0.269838	0.54	40	0	1	0.333333	-1.89727e-07	-0.0355821	-67.6509	-102.172	32.8594	1.66134
0.269902	0.541	40	0	1	0.333333	-6.93158e-08	-0.035657	-67.5324	-101.999	32.8048	1.66173
0.269964	0.542	40	0	1	0.333333	-3.8675e-07	-0.03573	-67.4141	-101.828	32.7518	1.66212
0.270029	0.543	40	0	1	0.333333	-1.68982e-07	-0.0358056	-67.2961	-101.655	32.6966	1.66252
0.270093	0.544	40	0	1	0.333333	-1.86064e-07	-0.0358802	-67.1783	-101.484	32.6425	1.66291
0.270156	0.545	40	0	1	0.333333	-1.62399e-07	-0.0359537	-67.0608	-101.313	32.589	1.6633
0.270221	0.546	40	0	1	0.333333	-1.87233e-07	-0.0360291	-66.9435	-101.142	32.535	1.6637
0.270285	0.547	40	0	1	0.333333	-3.83811e-07	-0.0361036	-66.8264	-100.971	32.4808	1.66409
0.270348	0.548	40	0	1	0.333333	-3.85204e-07	-0.0361776	-66.7096	-100.802	32.4281	1.66448
0.270413	0.549	40	0	1	0.333333	-3.86927e-07	-0.0362521	-66.593	-100.632	32.3746	1.66488
0.270476	0.55	40	0	1	0.333333	-3.84051e-07	-0.036326	-66.4767	-100.464	32.3217	1.66527
0.270541	0.551	40	0	1	0.333333	-1.68933e-07	-0.0364021	-66.3606	-100.295	32.2684	1.66567
0.270605	0.552	40	0	1	0.333333	-1.95519e-07	-0.0364762	-66.2447	-100.126	32.215	1.66607
0.270671	0.553	40	0	1	0.333333	-1.43166e-07	-0.036552	-66.1291	-99.9571	32.1616	1.66647
0.270734	0.554	40	0	1	0.333333	-1.52772e-07	-0.0366257	-66.0137	-99.7901	32.1096	1.66686
0.270798	0.555	40	0	1	0.333333	-1.93154e-07	-0.0367003	-65.8985	-99.6225	32.0567	1.66726
0.270864	0.556	40	0	1	0.333333	-2.10749e-07	-0.036776	-65.7836	-99.4554	32.0042	1.66766
0.270928	0.557	40	0	1	0.333333	-1.98935e-07	-0.0368506	-65.6689	-99.2881	31.9512	1.66805
0.270993	0.558	40	0	1	0.333333	-2.1877e-07	-0.036926	-65.5544	-99.1214	31.8986	1.66845
0.271058	0.559	40	0	1	0.333333	-1.78349e-07	-0.0370013	-65.4402	-98.9554	31.8464	1.66885
0.271124	0.56	40	0	1	0.333333	-1.69937e-07	-0.0370782	-65.3262	-98.7889	31.7934	1.66926
0.271187	0.561	40	0	1	0.333333	-2.17582e-07	-0.0371501	-65.2124	-98.6249	31.7429	1.66965
0.271254	0.562	40	0	1	0.333333	-2.31019e-07	-0.0372283	-65.0989	-98.4582	31.6893	1.67006
0.271318	0.563	40	0	1	0.333333	-1.82808e-07	-0.0373024	-64.9856	-98.2945	31.6385	1.67045
0.271383	0.564	40	0	1	0.333333	-1.93209e-07	-0.0373772	-64.8725	-98.1302	31.5868	1.67085
0.271448	0.565	40	0	1	0.333333	-1.59632e-07	-0.0374519	-64.7596	-97.9661	31.5352	1.67125
0.271514	0.566	40	0	1	0.333333	-1.67093e-07	-0.0375284	-64.647	-97.8017	31.4831	1.67166
0.271579	0.567	40	0	1	0.333333	-2.184e-07	-0.0376037	-64.5346	-97.6379	31.4313	1.67206
0.271643	0.568	40	0	1	0.333333	-2.1687e-07	-0.0376771	-64.4224	-97.476	31.3811	1.67245
0.271711	0.569	40	0	1	0.333333	-1.64888e-07	-0.0377558	-64.3104	-97.3116	31.3283	1.67287
0.271777	0.57	40	0	1	0.333333	-2.04163e-07	-0.0378313	-64.1987	-97.1489	31.2769	1.67328
0.271841	0.571	40	0	1	0.333333	-2.11e-07	-0.0379054	-64.0872	-96.9877	31.2268	1.67367
0.271908	0.572	40	0	1	0.333333	-1.90548e-07	-0.0379827	-63.9759	-96.8249	31.1749	1.67409
0.271974	0.573	40	0	1	0.333333	-1.87671e-07	-0.0380582	-63.8649	-96.6631	31.1238	1.67449
0.27204	0.574	40	0	1	0.333333	-2.02644e-07	-0.0381351	-63.754	-96.5013	31.0723	1.6749
0.272104	0.575	40	0	1	0.333333	-2.0216e-07	-0.0382088	-63.6434	-96.3414	31.0227	1.6753
0.272172	0.576	40	0	1	0.333333	-1.46231e-07	-0.0382865	-63.533	-96.1797	30.971	1.67571
0.272238	0.577	40	0	1	0.333333	-1.73648e-07	-0.0383622	-63.4228	-96.0189	30.9199	1.67612
0.272303	0.578	40	0	1	0.333333	-1.18893e-07	-0.0384374	-63.3129	-95.8598	30.8704	1.67652
0.27237	0.579	40	0	1	0.333333	-2.21313e-07	-0.0385143	-63.2031	-95.6996	30.8195	1.67693
0.272437	0.58	40	0	1	0.333333	-2.23286e-07	-0.0385908	-63.0936	-95.5403	30.7694	1.67734
0.272503	0.581	40	0	1	0.333333	-1.53132e-07	-0.0386664	-62.9843	-95.3818	30.7198	1.67775
0.272569	0.582	40	0	1	0.333333	-2.04844e-07	-0.0387426	-62.8752	-95.2226	30.6693	1.67816
0.272636	0.583	40	0	1	0.333333	-1.63743e-07	-0.0388197	-62.7663	-95.064	30.6191	1.67857
0.272702	0.584	40	0	1	0.333333	-7.7693e-08	-0.0388951	-62.6576	-94.9066	30.5699	1.67898
0.272768	0.585	40	0	1	0.333333	-1.93474e-07	-0.0389708	-62.5492	-94.7491	30.5206	1.67938
0.272837	0.586	40	0	1	0.333333	-2.04725e-07	-0.0390494	-62.441	-94.5906	30.4699	1.6798
0.272904	0.587	40	0	1	0.333333	-1.27821e-07	-0.0391262	-62.3329	-94.4327	30.4196	1.68022
0.27297	0.588	40	0	1	0.333333	-2.12227e-07	-0.0392013	-62.2251	-94.2766	30.3709	1.68062
0.273037	0.589	40	0	1	0.333333	-1.70281e-07	-0.039279	-62.1175	-94.1195	30.3209	1.68104
0.273104	0.59	40	0	1	0.333333	-2.01755e-07	-0.0393554	-62.0101	-93.9633	30.2717	1.68145
0.273171	0.591	40	0	1	0.333333	-1.4445e-07	-0.0394318	-61.903	-93.8075	30.2227	1.68186
0.273239	0.592	40	0	1	0.333333	-2.29032e-07	-0.0395088	-61.796	-93.6514	30.1731	1.68228
0.273306	0.593	40	0	1	0.333333	-1.91049e-07	-0.0395862	-61.6893	-93.4957	30.1237	1.6827
0.273374	0.594	40	0	1	0.333333	-2.13516e-07	-0.0396632	-61.5827	-93.3408	30.075	1.68311
0.273442	0.595	40	0	1	0.333333	-2.01523e-07	-0.0397406	-61.4764	-93.1855	30.0256	1.68353
0.273507	0.596	40	0	1	0.333333	-2.25094e-07	-0.039816	-61.3702	-93.0323	29.9781	1.68393
0.273576	0.597	40	0	1	0.333333	-2.03509e-07	-0.039894	-61.2643	-92.877	29.9283	1.68436
0.273643	0.598	40	0	1	0.333333	-1.8113e-07	-0.03997	-61.1586	-92.7238	29.8805	1.68477
0.273711	0.599	40	0	1	0.333333	-2.26531e-07	-0.0400483	-61.0531	-92.5695	29.8313	1.68519
0.273779	0.6	40	0	1	0.333333	-1.24426e-07	-0.0401257	-60.9478	-92.4168	29.7834	1.68561
0.273847	0.601	40	0	1	0.333333	-2.01462e-07	-0.0402028	-60.8427	-92.2638	29.7351	1.68602
0.273916	0.602	40	0	1	0.333333	-1.93697e-07	-0.0402809	-60.7378	-92.1103	29.6861	1.68645
0.273984	0.603	40	0	1	0.333333	-2.11433e-07	-0.0403586	-60.6331	-91.9575	29.6376	1.68687
0.27405	0.604	40	0	1	0.333333	-1.55186e-07	-0.0404337	-60.5286	-91.8069	29.5911	1.68727
0.274119	0.605	40	0	1	0.333333	-1.95427e-07	-0.0405126	-60.4243	-91.6544	29.5424	1.6877
0.274187	0.606	40	0	1	0.333333	-2.28519e-07	-0.04059	-60.3202	-91.5029	29.4946	1.68812
0.274256	0.607	40	0	1	0.333333	-1.6702e-07	-0.0406678	-60.2163	-91.3509	29.4461	1.68854
0.274325	0.608	40	0	1	0.333333	-2.35588e-07	-0.0407461	-60.1126	-91.1999	29.3983	1.68897
0.274392	0.609	40	0	1	0.333333	-2.19208e-07	-0.0408227	-60.0091	-91.0497	29.3512	1.68938
0.274462	0.61	40	0	1	0.333333	-1.3775e-07	-0.0409016	-59.9058	-90.899	29.3034	1.68981
0.274528	0.611	40	0	1	0.333333	-1.65218e-07	-0.0409771	-59.8027	-90.7501	29.2572	1.69022
0.274597	0.612	40	0	1	0.333333	-1.71573e-07	-0.0410554	-59.6998	-90.5997	29.2092	1.69064
0.274669	0.613	40	0	1	0.333333	-2.18394e-07	-0.0411363	-59.5971	-90.4482	29.16	1.69108
0.274736	0.614	40	0	1	0.333333	-1.96817e-07	-0.0412121	-59.4946	-90.2997	29.1136	1.6915
0.274804	0.615	40	0	1	0.333333	-1.10214e-07	-0.0412896	-59.3923	-90.1513	29.0671	1.69192
0.274872	0.616	40	0	1	0.333333	-2.13208e-07	-0.0413672	-59.2902	-90.0031	29.0205	1.69234
0.274944	0.617	40	0	1	0.333333	-2.23058e-07	-0.0414482	-59.1883	-89.8527	28.9716	1.69278
0.275012	0.618	40	0	1	0.333333	-2.43901e-07	-0.0415244	-59.0865	-89.7051	28.9254	1.69319
0.275081	0.619	40	0	1	0.333333	-2.08342e-07	-0.0416032	-58.985	-89.5574	28.8788	1.69362
0.275151	0.62	40	0	1	0.333333	-1.52711e-07	-0.0416825	-58.8837	-89.4092	28.8315	1.69405
0.275219	0.621	40	0	1	0.333333	-2.40335e-07	-0.0417596	-58.7825	-89.2625	28.7855	1.69447
0.275289	0.622	40	0	1	0.333333	-1.0101e-07	-0.0418386	-58.6816	-89.1153	28.7388	1.6949
0.275359	0.623	40	0	1	0.333333	-2.55563e-07	-0.0419176	-58.5808	-88.9682	28.692	1.69533
0.275428	0.624	40	0	1	0.333333	-2.38989e-07	-0.0419958	-58.4802	-88.822	28.6459	1.69576
0.275497	0.625	40	0	1	0.333333	-2.27873e-07	-0.0420738	-58.3799	-88.6762	28.6001	1.69619
0.275568	0.626	40	0	1	0.333333	-3.98138e-07	-0.042153	-58.2797	-88.5299	28.5536	1.69662
0.275638	0.627	40	0	1	0.333333	6.01202e-07	-0.0422322	-58.1797	-88.3846	28.5079	1.69705
0.275707	0.628	40	0	1	0.333333	3.9848e-07	-0.0423101	-58.0799	-88.2386	28.4613	1.69748
0.275777	0.629	40	0	1	0.333333	3.98506e-07	-0.0423892	-57.9802	-88.0936	28.4154	1.69791
0.275847	0.63	40	0	1	0.333333	3.9968e-07	-0.0424684	-57.8808	-87.9483	28.3692	1.69834
0.275917	0.631	40	0	1	0.333333	-3.99392e-07	-0.0425469	-57.7815	-87.8042	28.3239	1.69877
0.275985	0.632	40	0	1	0.333333	-4.0015e-07	-0.0426236	-57.6825	-87.6609	28.2793	1.69919
0.276057	0.633	40	0	1	0.333333	-4.01386e-07	-0.042705	-57.5836	-87.5155	28.2323	1.69963
0.276129	0.634	40	0	1	0.333333	-4.0513e-07	-0.042786	-57.4849	-87.3708	28.1859	1.70008
0.276197	0.635	40	0	1	0.333333	-4.00646e-07	-0.0428615	-57.3864	-87.2289	28.142	1.70049
0.276268	0.636	40	0	1	0.333333	4.01782e-07	-0.0429413	-57.2881	-87.0851	28.0961	1.70093
0.276337	0.637	40	0	1	0.333333	-4.03434e-07	-0.04302	-57.1899	-86.9424	28.0511	1.70136
0.276411	0.638	40	0	1	0.333333	4.01726e-07	-0.0431024	-57.0919	-86.7973	28.0035	1.70181
0.276481	0.639	40	0	1	0.333333	-4.07283e-07	-0.0431808	-56.9942	-86.6552	27.9588	1.70224
0.276551	0.64	40	0	1	0.333333	4.02983e-07	-0.0432597	-56.8966	-86.5133	27.9141	1.70267
0.276622	0.641	40	0	1	0.333333	-4.02921e-07	-0.0433393	-56.7992	-86.3714	27.8691	1.70311
0.276691	0.642	40	0	1	0.333333	-4.03789e-07	-0.0434167	-56.7019	-86.2308	27.8254	1.70353
0.276762	0.643	40	0	1	0.333333	4.05158e-07	-0.0434972	-56.6049	-86.0894	27.7806	1.70397
0.276834	0.644	40	0	1	0.333333	-4.04911e-07	-0.0435768	-56.508	-85.9475	27.7351	1.70441
0.276905	0.645	40	0	1	0.333333	-4.06715e-07	-0.0436572	-56.4113	-85.8065	27.6904	1.70485
0.276977	0.646	40	0	1	0.333333	-4.04978e-07	-0.0437377	-56.3148	-85.6656	27.6455	1.70529
0.277048	0.647	40	0	1	0.333333	-1.44251e-07	-0.0438178	-56.2184	-85.5251	27.601	1.70573
0.277118	0.648	40	0	1	0.333333	-2.68852e-07	-0.0438959	-56.1223	-85.386	27.5576	1.70616
0.27719	0.649	40	0	1	0.333333	-2.1953e-07	-0.0439765	-56.0263	-85.2458	27.5129	1.70661
0.27726	0.65	40	0	1	0.333333	-4.06874e-07	-0.0440552	-55.9305	-85.1068	27.4693	1.70704
0.277334	0.651	40	0	1	0.333333	-4.07088e-07	-0.0441383	-55.8348	-84.966	27.4237	1.7075
0.277404	0.652	40	0	1	0.333333	4.07745e-07	-0.0442162	-55.7394	-84.8276	27.3803	1.70793
0.277476	0.653	40	0	1	0.333333	6.00337e-07	-0.0442971	-55.6441	-84.6883	27.3358	1.70837
0.277547	0.654	40	0	1	0.333333	-4.08446e-07	-0.0443763	-55.549	-84.5498	27.292	1.70881
0.27762	0.655	40	0	1	0.333333	-4.11793e-07	-0.0444571	-55.4541	-84.4111	27.2478	1.70925
0.277691	0.656	40	0	1	0.333333	-4.1031e-07	-0.0445369	-55.3593	-84.2732	27.2042	1.70969
0.277763	0.657	40	0	1	0.333333	-4.11543e-07	-0.0446173	-55.2647	-84.1356	27.1608	1.71013
0.277836	0.658	40	0	1	0.333333	-4.10376e-07	-0.0446985	-55.1703	-83.9977	27.1169	1.71058
0.277908	0.659	40	0	1	0.333333	4.10984e-07	-0.0447788	-55.076	-83.8603	27.0732	1.71102
0.277979	0.66	40	0	1	0.333333	-4.12964e-07	-0.0448585	-54.982	-83.723	27.0296	1.71147
0.278053	0.661	40	0	1	0.333333	-4.12022e-07	-0.0449404	-54.8881	-83.5856	26.9856	1.71192
0.278125	0.662	40	0	1	0.333333	4.123e-07	-0.0450211	-54.7943	-83.4486	26.9419	1.71236
0.278196	0.663	40	0	1	0.333333	4.12744e-07	-0.0451005	-54.7008	-83.3131	26.8996	1.7128
0.27827	0.664	40	0	1	0.333333	-4.23509e-07	-0.0451823	-54.6074	-83.1764	26.8558	1.71325
0.278341	0.665	40	0	1	0.333333	-4.13759e-07	-0.0452617	-54.5141	-83.0405	26.8127	1.71369
0.278415	0.666	40	0	1	0.333333	6.00323e-07	-0.0453446	-54.4211	-82.904	26.7688	1.71415
0.278487	0.667	40	0	1	0.333333	6.01039e-07	-0.045424	-54.3282	-82.7694	26.7266	1.71459
0.278559	0.668	40	0	1	0.333333	-4.15314e-07	-0.0455046	-54.2355	-82.6343	26.6838	1.71504
0.278632	0.669	40	0	1	0.333333	-4.1581e-07	-0.0455858	-54.1429	-82.4997	26.6413	1.71548
0.278705	0.67	40	0	1	0.333333	6.00383e-07	-0.045667	-54.0505	-82.3645	26.598	1.71593
0.278778	0.671	40	0	1	0.333333	-4.16892e-07	-0.0457483	-53.9583	-82.2298	26.5552	1.71638
0.27885	0.672	40	0	1	0.333333	-4.17818e-07	-0.0458281	-53.8662	-82.0964	26.5133	1.71683
0.278924	0.673	40	0	1	0.333333	4.17926e-07	-0.0459102	-53.7743	-81.9616	26.47	1.71728
0.278997	0.674	40	0	1	0.333333	-4.18845e-07	-0.0459914	-53.6826	-81.8279	26.4276	1.71773
0.27907	0.675	40	0	1	0.333333	4.19036e-07	-0.0460729	-53.591	-81.6948	26.3856	1.71818
0.279145	0.676	40	0	1	0.333333	-4.21479e-07	-0.0461557	-53.4996	-81.5607	26.3424	1.71864
0.279216	0.677	40	0	1	0.333333	-4.20493e-07	-0.0462345	-53.4084	-81.4283	26.3008	1.71908
0.279291	0.678	40	0	1	0.333333	-4.26632e-07	-0.0463184	-53.3173	-81.2946	26.2578	1.71954
0.279366	0.679	40	0	1	0.333333	4.26171e-07	-0.0464007	-53.2264	-81.1615	26.2151	1.72
0.279438	0.68	40	0	1	0.333333	-1.74948e-07	-0.0464808	-53.1356	-81.0301	26.1741	1.72045
0.279511	0.681	40	0	1	0.333333	-4.23416e-07	-0.0465617	-53.045	-80.8982	26.1323	1.7209
0.279586	0.682	40	0	1	0.333333	4.23925e-07	-0.046645	-52.9546	-80.7655	26.0896	1.72136
0.27966	0.683	40	0	1	0.333333	6.00544e-07	-0.0467275	-52.8643	-80.6336	26.0475	1.72182
0.279734	0.684	40	0	1	0.333333	-4.24558e-07	-0.0468086	-52.7742	-80.5022	26.0058	1.72227
0.279807	0.685	40	0	1	0.333333	-2.28743e-07	-0.04689	-52.6842	-80.3714	25.9645	1.72272
0.279881	0.686	40	0	1	0.333333	-4.27105e-07	-0.0469715	-52.5944	-80.2405	25.923	1.72317
0.279955	0.687	40	0	1	0.333333	6.00481e-07	-0.0470535	-52.5047	-80.1097	25.8813	1.72363
0.280032	0.688	40	0	1	0.333333	-4.28815e-07	-0.0471389	-52.4153	-79.978	25.8387	1.7241
0.280105	0.689	40	0	1	0.333333	-4.29667e-07	-0.0472194	-52.3259	-79.8484	25.7979	1.72455
0.280177	0.69	40	0	1	0.333333	4.35588e-07	-0.0472999	-52.2368	-79.719	25.7573	1.725
0.280253	0.691	40	0	1	0.333333	-4.29556e-07	-0.0473834	-52.1477	-79.5887	25.7155	1.72546
0.280327	0.692	40	0	1	0.333333	6.00413e-07	-0.047465	-52.0589	-79.4591	25.6743	1.72592
0.280402	0.693	40	0	1	0.333333	-4.30912e-07	-0.0475484	-51.9702	-79.3291	25.6325	1.72638
0.280477	0.694	40	0	1	0.333333	6.01056e-07	-0.0476304	-51.8816	-79.2004	25.592	1.72684
0.280552	0.695	40	0	1	0.333333	-4.33556e-07	-0.0477139	-51.7932	-79.0709	25.5504	1.72731
0.280625	0.696	40	0	1	0.333333	4.3252e-07	-0.0477945	-51.705	-78.9431	25.5104	1.72776
0.280701	0.697	40	0	1	0.333333	-4.32744e-07	-0.0478785	-51.6169	-78.8139	25.4688	1.72823
0.280776	0.698	40	0	1	0.333333	-4.35597e-07	-0.0479606	-51.5289	-78.6854	25.4278	1.72868
0.280852	0.699	40	0	1	0.333333	6.02451e-07	-0.0480443	-51.4411	-78.5569	25.3866	1.72915
0.280926	0.7	40	0	1	0.333333	-4.35386e-07	-0.0481265	-51.3535	-78.4295	25.3464	1.72961
0.281002	0.701	40	0	1	0.333333	-4.36062e-07	-0.04821	-51.266	-78.3016	25.3056	1.73008
0.281076	0.702	40	0	1	0.333333	-4.36768e-07	-0.048292	-51.1787	-78.1747	25.2655	1.73053
0.281151	0.703	40	0	1	0.333333	6.0108e-07	-0.0483745	-51.0915	-78.0477	25.2252	1.73099
0.281228	0.704	40	0	1	0.333333	-4.41528e-07	-0.0484586	-51.0044	-77.9198	25.1839	1.73147
0.281303	0.705	40	0	1	0.333333	-4.3892e-07	-0.0485422	-50.9175	-77.7931	25.1436	1.73193
0.281378	0.706	40	0	1	0.333333	6.00165e-07	-0.0486238	-50.8308	-77.6675	25.1043	1.73239
0.281454	0.707	40	0	1	0.333333	-4.40063e-07	-0.0487077	-50.7442	-77.5405	25.0634	1.73286
0.281529	0.708	40	0	1	0.333333	-4.42633e-07	-0.0487905	-50.6578	-77.4146	25.0235	1.73332
0.281606	0.709	40	0	1	0.333333	4.41542e-07	-0.048875	-50.5715	-77.2882	24.9829	1.73379
0.281682	0.71	40	0	1	0.333333	6.00419e-07	-0.0489588	-50.4853	-77.1621	24.9425	1.73426
0.281759	0.711	40	0	1	0.333333	4.43197e-07	-0.0490439	-50.3993	-77.0364	24.9023	1.73474
0.281832	0.712	40	0	1	0.333333	-4.4399e-07	-0.0491235	-50.3135	-76.9124	24.8638	1.73519
0.281909	0.713	40	0	1	0.333333	-4.44848e-07	-0.0492083	-50.2278	-76.7869	24.8234	1.73566
0.281985	0.714	40	0	1	0.333333	-1.66058e-07	-0.0492918	-50.1422	-76.6622	24.7839	1.73613
0.282063	0.715	40	0	1	0.333333	6.00166e-07	-0.0493772	-50.0568	-76.5363	24.7429	1.73661
0.282137	0.716	40	0	1	0.333333	-4.4839e-07	-0.0494589	-49.9715	-76.4128	24.7042	1.73707
0.282215	0.717	40	0	1	0.333333	4.48135e-07	-0.0495437	-49.8864	-76.2882	24.6643	1.73754
0.282292	0.718	40	0	1	0.333333	4.48735e-07	-0.0496286	-49.8014	-76.1637	24.6243	1.73802
0.282368	0.719	40	0	1	0.333333	-4.5047e-07	-0.0497118	-49.7165	-76.0401	24.5851	1.73849
0.282444	0.72	40	0	1	0.333333	-4.57133e-07	-0.0497953	-49.6318	-75.9166	24.5458	1.73895
0.282521	0.721	40	0	1	0.333333	4.52051e-07	-0.0498794	-49.5473	-75.7925	24.5058	1.73943
0.282598	0.722	40	0	1	0.333333	4.5227e-07	-0.0499642	-49.4629	-75.6699	24.4671	1.7399
0.282676	0.723	40	0	1	0.333333	-4.54716e-07	-0.0500492	-49.3786	-75.5464	24.4275	1.74038
0.282751	0.724	40	0	1	0.333333	-1.49092e-07	-0.050132	-49.2945	-75.4241	24.3888	1.74085
0.282829	0.725	40	0	1	0.333333	-1.66513e-07	-0.050217	-49.2105	-75.3015	24.3497	1.74132
0.282906	0.726	40	0	1	0.333333	-4.55938e-07	-0.0503021	-49.1266	-75.1789	24.3105	1.7418
0.282984	0.727	40	0	1	0.333333	-1.17705e-07	-0.0503869	-49.0429	-75.056	24.2708	1.74228
0.283061	0.728	40	0	1	0.333333	-4.59078e-07	-0.0504715	-48.9593	-74.934	24.232	1.74276
0.283138	0.729	40	0	1	0.333333	-6.90453e-08	-0.0505557	-48.8759	-74.8128	24.1937	1.74323
0.283214	0.73	40	0	1	0.333333	-4.59709e-07	-0.0506388	-48.7926	-74.6918	24.1555	1.7437
0.283293	0.731	40	0	1	0.333333	4.61948e-07	-0.0507251	-48.7094	-74.57	24.1164	1.74418
0.283371	0.732	40	0	1	0.333333	-4.62001e-07	-0.0508109	-48.6264	-74.4487	24.0777	1.74466
0.283449	0.733	40	0	1	0.333333	-4.62586e-07	-0.0508953	-48.5435	-74.3274	24.0388	1.74514
0.283525	0.734	40	0	1	0.333333	6.00607e-07	-0.0509785	-48.4608	-74.2072	24.0008	1.74561
0.283604	0.735	40	0	1	0.333333	-4.64504e-07	-0.0510653	-48.3782	-74.0862	23.9619	1.7461
0.283681	0.736	40	0	1	0.333333	6.01318e-07	-0.0511497	-48.2957	-73.9663	23.924	1.74657
0.283759	0.737	40	0	1	0.333333	-4.71288e-07	-0.0512341	-48.2134	-73.8463	23.8858	1.74705
0.283838	0.738	40	0	1	0.333333	-4.69339e-07	-0.05132	-48.1312	-73.7257	23.847	1.74753
0.283917	0.739	40	0	1	0.333333	-4.69111e-07	-0.0514068	-48.0491	-73.6047	23.8076	1.74802
0.283993	0.74	40	0	1	0.333333	-4.71868e-07	-0.0514898	-47.9672	-73.4858	23.7701	1.74849
0.284072	0.741	40	0	1	0.333333	-4.70519e-07	-0.0515757	-47.8854	-73.3663	23.7319	1.74898
0.284151	0.742	40	0	1	0.333333	6.00003e-07	-0.0516614	-47.8037	-73.2472	23.694	1.74946
0.284229	0.743	40	0	1	0.333333	-2.94202e-07	-0.0517471	-47.7222	-73.1281	23.6559	1.74995
0.284308	0.744	40	0	1	0.333333	4.7398e-07	-0.0518326	-47.6408	-73.0091	23.6179	1.75043
0.284387	0.745	40	0	1	0.333333	-4.74853e-07	-0.0519188	-47.5595	-72.89	23.5796	1.75092
0.284466	0.746	40	0	1	0.333333	-4.77189e-07	-0.0520055	-47.4784	-72.7714	23.5417	1.75141
0.284544	0.747	40	0	1	0.333333	-4.77072e-07	-0.0520899	-47.3973	-72.6536	23.5044	1.75188
0.284622	0.748	40	0	1	0.333333	6.01101e-07	-0.0521747	-47.3165	-72.5361	23.4672	1.75236
0.284702	0.749	40	0	1	0.333333	-4.79541e-07	-0.0522622	-47.2357	-72.4177	23.4291	1.75286
0.284781	0.75	40	0	1	0.333333	6.00168e-07	-0.0523481	-47.1551	-72.2998	23.3914	1.75334
0.28486	0.751	40	0	1	0.333333	-4.81654e-07	-0.0524345	-47.0746	-72.1821	23.3536	1.75383
0.284939	0.752	40	0	1	0.333333	6.01835e-07	-0.0525203	-46.9943	-72.0651	23.3165	1.75432
0.285016	0.753	40	0	1	0.333333	6.0332e-07	-0.0526045	-46.9141	-71.9491	23.2803	1.75479
0.285098	0.754	40	0	1	0.333333	6.00355e-07	-0.052693	-46.834	-71.8311	23.2419	1.75529
0.285177	0.755	40	0	1	0.333333	6.04063e-07	-0.052779	-46.754	-71.7147	23.2049	1.75578
0.285256	0.756	40	0	1	0.333333	-4.87903e-07	-0.0528656	-46.6742	-71.5982	23.1678	1.75627
0.285336	0.757	40	0	1	0.333333	-4.88839e-07	-0.0529523	-46.5945	-71.4815	23.1303	1.75676
0.285417	0.758	40	0	1	0.333333	6.00024e-07	-0.0530404	-46.5149	-71.3646	23.0924	1.75726
0.285495	0.759	40	0	1	0.333333	-4.91807e-07	-0.053125	-46.4354	-71.2494	23.0563	1.75774
0.285575	0.76	40	0	1	0.333333	-4.94795e-07	-0.0532113	-46.3561	-71.1338	23.0195	1.75823
0.285654	0.761	40	0	1	0.333333	-4.94229e-07	-0.0532973	-46.2769	-71.0185	22.9829	1.75872
0.285735	0.762	40	0	1	0.333333	6.00018e-07	-0.0533853	-46.1978	-70.9027	22.9457	1.75922
0.285816	0.763	40	0	1	0.333333	-4.99478e-07	-0.053473	-46.1189	-70.7867	22.9081	1.75971
0.285897	0.764	40	0	1	0.333333	-4.98602e-07	-0.0535608	-46.04	-70.6712	22.8709	1.76021
0.285976	0.765	40	0	1	0.333333	-4.99726e-07	-0.0536463	-45.9613	-70.5569	22.8348	1.7607
0.286056	0.766	40	0	1	0.333333	-5.00824e-07	-0.0537329	-45.8828	-70.4424	22.7984	1.76119
0.286137	0.767	40	0	1	0.333333	-5.01813e-07	-0.0538213	-45.8043	-70.3271	22.7611	1.76169
0.286216	0.768	40	0	1	0.333333	6.01361e-07	-0.0539073	-45.726	-70.2136	22.7255	1.76218
0.286299	0.769	40	0	1	0.333333	6.03452e-07	-0.0539966	-45.6478	-70.0983	22.6878	1.76269
0.286379	0.77	40	0	1	0.333333	6.00772e-07	-0.0540838	-45.5697	-69.9844	22.6516	1.76318
0.286459	0.771	40	0	1	0.333333	-5.08035e-07	-0.0541704	-45.4917	-69.871	22.6156	1.76367
0.286539	0.772	40	0	1	0.333333	6.00065e-07	-0.0542573	-45.4139	-69.7573	22.5793	1.76417
0.286622	0.773	40	0	1	0.333333	6.00816e-07	-0.0543471	-45.3362	-69.6434	22.5426	1.76468
0.286704	0.774	40	0	1	0.333333	-5.12701e-07	-0.0544352	-45.2586	-69.5298	22.506	1.76518
0.286782	0.775	40	0	1	0.333333	-5.14745e-07	-0.0545204	-45.1811	-69.4173	22.4705	1.76567
0.286864	0.776	40	0	1	0.333333	-5.15376e-07	-0.0546083	-45.1038	-69.3044	22.4345	1.76617
0.286945	0.777	40	0	1	0.333333	-5.17542e-07	-0.0546962	-45.0265	-69.1914	22.3982	1.76667
0.287029	0.778	40	0	1	0.333333	-5.17881e-07	-0.054787	-44.9494	-69.0777	22.3611	1.76718
0.28711	0.779	40	0	1	0.333333	-5.20366e-07	-0.0548743	-44.8724	-68.9655	22.3255	1.76768
0.287189	0.78	40	0	1	0.333333	5.21741e-07	-0.0549603	-44.7955	-68.8546	22.2909	1.76817
0.287271	0.781	40	0	1	0.333333	6.00454e-07	-0.0550492	-44.7188	-68.7421	22.2546	1.76868
0.287354	0.782	40	0	1	0.333333	-5.2389e-07	-0.0551385	-44.6421	-68.6294	22.2181	1.76918
0.287436	0.783	40	0	1	0.333333	-2.44995e-07	-0.0552272	-44.5656	-68.5177	22.1824	1.76969
0.287517	0.784	40	0	1	0.333333	-3.00231e-07	-0.0553144	-44.4892	-68.4069	22.1475	1.77019
0.287599	0.785	40	0	1	0.333333	-5.29687e-07	-0.0554031	-44.4129	-68.2954	22.1117	1.77069
0.287681	0.786	40	0	1	0.333333	-5.31142e-07	-0.0554917	-44.3368	-68.1841	22.0761	1.7712
0.287763	0.787	40	0	1	0.333333	-2.43696e-07	-0.0555806	-44.2607	-68.0729	22.0404	1.7717
0.287845	0.788	40	0	1	0.333333	-2.48089e-07	-0.0556684	-44.1848	-67.9619	22.0049	1.77221
0.287929	0.789	40	0	1	0.333333	-5.35541e-07	-0.0557594	-44.109	-67.8504	21.9687	1.77273
0.28801	0.79	40	0	1	0.333333	-5.37201e-07	-0.055847	-44.0333	-67.7399	21.9334	1.77323
0.288092	0.791	40	0	1	0.333333	-5.43893e-07	-0.0559345	-43.9577	-67.6301	21.8987	1.77373
0.288176	0.792	40	0	1	0.333333	-5.40821e-07	-0.0560252	-43.8822	-67.5193	21.8629	1.77424
0.288258	0.793	40	0	1	0.333333	-1.01202e-08	-0.0561143	-43.8069	-67.4095	21.8279	1.77475
0.288341	0.794	40	0	1	0.333333	-1.54471e-07	-0.0562038	-43.7316	-67.2989	21.792	1.77526
0.288424	0.795	40	0	1	0.333333	-2.82125e-07	-0.0562931	-43.6565	-67.1892	21.7569	1.77577
0.288505	0.796	40	0	1	0.333333	-2.13693e-07	-0.0563802	-43.5815	-67.0803	21.7225	1.77627
0.288589	0.797	40	0	1	0.333333	-2.7675e-07	-0.0564705	-43.5066	-66.9708	21.6874	1.77679
0.288673	0.798	40	0	1	0.333333	-2.45038e-07	-0.0565609	-43.4318	-66.8615	21.6524	1.7773
0.288756	0.799	40	0	1	0.333333	-1.35633e-07	-0.0566507	-43.3572	-66.7523	21.6174	1.77782
0.288838	0.8	40	0	1	0.333333	-2.73871e-07	-0.0567393	-43.2826	-66.6438	21.5829	1.77832
0.288922	0.801	40	0	1	0.333333	-2.68598e-07	-0.0568295	-43.2081	-66.5346	21.5476	1.77884
0.289006	0.802	40	0	1	0.333333	-2.81317e-07	-0.0569201	-43.1338	-66.4258	21.5127	1.77936
0.289091	0.803	40	0	1	0.333333	-2.8842e-07	-0.0570107	-43.0596	-66.317	21.4776	1.77988
0.289173	0.804	40	0	1	0.333333	-1.40045e-07	-0.0570993	-42.9855	-66.2092	21.4433	1.78038
0.289257	0.805	40	0	1	0.333333	-3.42244e-07	-0.05719	-42.9115	-66.1008	21.4084	1.7809
0.28934	0.806	40	0	1	0.333333	-1.8457e-07	-0.0572792	-42.8376	-65.9932	21.3742	1.78141
0.289426	0.807	40	0	1	0.333333	-2.66056e-07	-0.0573707	-42.7638	-65.8846	21.3389	1.78194
0.289509	0.808	40	0	1	0.333333	-2.97202e-07	-0.0574608	-42.6901	-65.7772	21.3046	1.78245
0.289593	0.809	40	0	1	0.333333	-3.11312e-07	-0.057551	-42.6166	-65.67	21.2704	1.78297
0.289677	0.81	40	0	1	0.333333	-2.53049e-07	-0.0576411	-42.5431	-65.5627	21.236	1.78349
0.289761	0.811	40	0	1	0.333333	6.0131e-07	-0.0577317	-42.4698	-65.4556	21.2018	1.78401
0.289846	0.812	40	0	1	0.333333	-2.38193e-07	-0.0578229	-42.3965	-65.3485	21.1674	1.78453
0.289929	0.813	40	0	1	0.333333	-5.8357e-07	-0.0579119	-42.3234	-65.2424	21.1339	1.78504
0.290015	0.814	40	0	1	0.333333	-5.88119e-07	-0.0580044	-42.2504	-65.1349	21.0989	1.78557
0.2901	0.815	40	0	1	0.333333	-2.74563e-07	-0.0580952	-42.1775	-65.0285	21.0649	1.78609
0.290186	0.816	40	0	1	0.333333	-1.67189e-07	-0.0581873	-42.1047	-64.9218	21.0305	1.78662
0.290269	0.817	40	0	1	0.333333	-6.83559e-08	-0.0582763	-42.032	-64.8163	20.9972	1.78713
0.290354	0.818	40	0	1	0.333333	-1.01032e-07	-0.0583673	-41.9594	-64.7101	20.9631	1.78765
0.29044	0.819	40	0	1	0.333333	-1.30623e-07	-0.0584602	-41.8869	-64.604	20.9289	1.78818
0.290525	0.82	40	0	1	0.333333	-1.74951e-07	-0.0585512	-41.8145	-64.4984	20.8952	1.78871
0.290611	0.821	40	0	1	0.333333	-2.50849e-07	-0.0586431	-41.7423	-64.3924	20.8609	1.78924
0.290694	0.822	40	0	1	0.333333	6.04134e-07	-0.0587328	-41.6701	-64.2878	20.8279	1.78975
0.290781	0.823	40	0	1	0.333333	-2.27121e-07	-0.0588255	-41.598	-64.1822	20.7939	1.79028
0.290867	0.824	40	0	1	0.333333	-2.81639e-07	-0.0589182	-41.5261	-64.0766	20.7597	1.79082
0.290952	0.825	40	0	1	0.333333	-2.4355e-07	-0.0590085	-41.4542	-63.9721	20.7265	1.79133
0.291037	0.826	40	0	1	0.333333	-2.63534e-07	-0.0591004	-41.3825	-63.8672	20.6929	1.79186
0.291123	0.827	40	0	1	0.333333	-2.07179e-07	-0.0591914	-41.3108	-63.7626	20.6594	1.79239
0.29121	0.828	40	0	1	0.333333	-2.15405e-07	-0.0592851	-41.2393	-63.6574	20.6252	1.79293
0.291295	0.829	40	0	1	0.333333	-2.63765e-07	-0.0593761	-41.1679	-63.5536	20.5922	1.79345
0.291381	0.83	40	0	1	0.333333	-2.52405e-07	-0.0594684	-41.0965	-63.4495	20.559	1.79398
0.291467	0.831	40	0	1	0.333333	-2.09884e-07	-0.0595602	-41.0253	-63.3452	20.5254	1.79451
0.291554	0.832	40	0	1	0.333333	-2.69274e-07	-0.0596532	-40.9542	-63.2415	20.4922	1.79504
0.29164	0.833	40	0	1	0.333333	-1.82685e-07	-0.0597449	-40.8832	-63.138	20.4593	1.79557
0.291726	0.834	40	0	1	0.333333	-3.08394e-07	-0.0598375	-40.8122	-63.0339	20.4255	1.7961
0.291814	0.835	40	0	1	0.333333	-2.06883e-07	-0.0599317	-40.7414	-62.93	20.3919	1.79665
0.2919	0.836	40	0	1	0.333333	-8.25588e-08	-0.0600232	-40.6707	-62.8271	20.3593	1.79717
0.291986	0.837	40	0	1	0.333333	-2.53039e-07	-0.0601155	-40.6001	-62.7244	20.3266	1.7977
0.292074	0.838	40	0	1	0.333333	-1.55724e-07	-0.0602099	-40.5296	-62.621	20.2932	1.79825
0.29216	0.839	40	0	1	0.333333	-3.23054e-07	-0.0603013	-40.4591	-62.5186	20.2607	1.79877
0.292246	0.84	40	0	1	0.333333	-2.36762e-07	-0.0603938	-40.3888	-62.416	20.2279	1.79931
0.292334	0.841	40	0	1	0.333333	-6.58575e-07	-0.0604874	-40.3186	-62.313	20.1946	1.79985
0.292423	0.842	40	0	1	0.333333	-2.48054e-07	-0.0605817	-40.2485	-62.21	20.1611	1.80039
0.29251	0.843	40	0	1	0.333333	6.64872e-07	-0.060675	-40.1785	-62.1072	20.1278	1.80093
0.292599	0.844	40	0	1	0.333333	-2.74047e-07	-0.0607697	-40.1086	-62.0051	20.0951	1.80147
0.292685	0.845	40	0	1	0.333333	-2.1699e-07	-0.0608623	-40.0387	-61.9035	20.0627	1.80201
0.292771	0.846	40	0	1	0.333333	-2.27372e-07	-0.0609536	-39.969	-61.8022	20.0306	1.80254
0.292859	0.847	40	0	1	0.333333	-2.65462e-07	-0.0610477	-39.8994	-61.7003	19.9978	1.80308
0.292949	0.848	40	0	1	0.333333	-2.25712e-07	-0.061143	-39.8299	-61.598	19.9645	1.80363
0.293037	0.849	40	0	1	0.333333	-2.36825e-07	-0.0612368	-39.7604	-61.4965	19.9319	1.80417
0.293124	0.85	40	0	1	0.333333	-2.29968e-07	-0.0613303	-39.6911	-61.3956	19.8997	1.80471
0.293212	0.851	40	0	1	0.333333	-2.25647e-07	-0.061424	-39.6219	-61.2943	19.8672	1.80525
0.2933	0.852	40	0	1	0.333333	-3.13852e-07	-0.0615176	-39.5527	-61.1935	19.8349	1.80579
0.293389	0.853	40	0	1	0.333333	-2.08188e-07	-0.0616124	-39.4837	-61.0924	19.8024	1.80634
0.293477	0.854	40	0	1	0.333333	-1.87547e-07	-0.0617065	-39.4148	-60.9918	19.7701	1.80688
0.293566	0.855	40	0	1	0.333333	-1.67145e-07	-0.0618013	-39.3459	-60.8909	19.7375	1.80743
0.293655	0.856	40	0	1	0.333333	-2.05564e-07	-0.0618961	-39.2772	-60.7903	19.7052	1.80798
0.293743	0.857	40	0	1	0.333333	7.99866e-07	-0.0619893	-39.2085	-60.6905	19.6734	1.80852
0.293832	0.858	40	0	1	0.333333	7.19862e-07	-0.0620848	-39.1399	-60.5902	19.6412	1.80907
0.293921	0.859	40	0	1	0.333333	-7.23522e-07	-0.0621793	-39.0715	-60.4904	19.6093	1.80962
0.294011	0.86	40	0	1	0.333333	-1.08588e-07	-0.0622757	-39.0031	-60.3901	19.5768	1.81017
0.2941	0.861	40	0	1	0.333333	7.3174e-07	-0.0623696	-38.9348	-60.2906	19.545	1.81072
0.294188	0.862	40	0	1	0.333333	-3.09139e-07	-0.0624635	-38.8666	-60.1912	19.5133	1.81126
0.29428	0.863	40	0	1	0.333333	7.40422e-07	-0.0625612	-38.7985	-60.0909	19.4806	1.81182
0.294367	0.864	40	0	1	0.333333	-7.44977e-07	-0.0626545	-38.7306	-59.992	19.4491	1.81237
0.294459	0.865	40	0	1	0.333333	-7.50945e-07	-0.0627518	-38.6626	-59.8926	19.4171	1.81293
0.294547	0.866	40	0	1	0.333333	7.53802e-07	-0.0628454	-38.5948	-59.7938	19.3855	1.81347
0.294637	0.867	40	0	1	0.333333	-7.58565e-07	-0.0629414	-38.5271	-59.6947	19.3536	1.81403
0.294727	0.868	40	0	1	0.333333	8.68923e-07	-0.0630363	-38.4595	-59.5959	19.3218	1.81458
0.294818	0.869	40	0	1	0.333333	-7.68063e-07	-0.0631334	-38.392	-59.497	19.2899	1.81514
0.294908	0.87	40	0	1	0.333333	-7.7362e-07	-0.063229	-38.3245	-59.3982	19.258	1.81569
0.294998	0.871	40	0	1	0.333333	-7.78396e-07	-0.0633253	-38.2572	-59.2998	19.2263	1.81625
0.295088	0.872	40	0	1	0.333333	7.82921e-07	-0.0634204	-38.1899	-59.2018	19.1951	1.8168
0.295178	0.873	40	0	1	0.333333	-7.87858e-07	-0.0635167	-38.1228	-59.1039	19.1638	1.81736
0.295269	0.874	40	0	1	0.333333	-7.93042e-07	-0.0636134	-38.0557	-59.0059	19.1323	1.81792
0.29536	0.875	40	0	1	0.333333	-7.98422e-07	-0.06371	-37.9887	-58.9081	19.101	1.81848
0.295451	0.876	40	0	1	0.333333	-8.05601e-07	-0.0638059	-37.9218	-58.8103	19.0695	1.81903
0.295541	0.877	40	0	1	0.333333	-8.09308e-07	-0.063902	-37.855	-58.7129	19.0383	1.81959
0.295633	0.878	40	0	1	0.333333	8.14814e-07	-0.0639999	-37.7883	-58.615	19.0065	1.82016
0.295724	0.879	40	0	1	0.333333	-8.20349e-07	-0.0640964	-37.7217	-58.5178	18.9754	1.82072
0.295816	0.88	40	0	1	0.333333	8.26155e-07	-0.0641934	-37.6551	-58.4206	18.9442	1.82128
0.295907	0.881	40	0	1	0.333333	-8.31999e-07	-0.0642904	-37.5887	-58.3237	18.9131	1.82184
0.295997	0.882	40	0	1	0.333333	-8.37934e-07	-0.064386	-37.5223	-58.2269	18.8822	1.8224
0.296089	0.883	40	0	1	0.333333	8.44381e-07	-0.0644836	-37.4561	-58.13	18.851	1.82297
0.296181	0.884	40	0	1	0.333333	-8.51539e-07	-0.0645806	-37.3899	-58.0333	18.8199	1.82353
0.296274	0.885	40	0	1	0.333333	8.56594e-07	-0.0646792	-37.3238	-57.936	18.7881	1.8241
0.296365	0.886	40	0	1	0.333333	-8.6298e-07	-0.0647758	-37.2578	-57.84	18.7576	1.82466
0.296459	0.887	40	0	1	0.333333	8.71385e-07	-0.0648751	-37.1919	-57.7434	18.7262	1.82524
0.296549	0.888	40	0	1	0.333333	-8.76203e-07	-0.0649715	-37.1261	-57.6477	18.6958	1.8258
0.296642	0.889	40	0	1	0.333333	-8.82785e-07	-0.0650694	-37.0603	-57.5514	18.6647	1.82637
0.296735	0.89	40	0	1	0.333333	-8.90817e-07	-0.0651682	-36.9947	-57.4554	18.6338	1.82694
0.296826	0.891	40	0	1	0.333333	8.96783e-07	-0.0652648	-36.9291	-57.36	18.6034	1.8275
0.296919	0.892	40	0	1	0.333333	-9.03897e-07	-0.0653628	-36.8636	-57.2644	18.5727	1.82807
0.297012	0.893	40	0	1	0.333333	-9.11537e-07	-0.0654612	-36.7982	-57.1689	18.542	1.82864
0.297105	0.894	40	0	1	0.333333	-9.61797e-07	-0.0655603	-36.7329	-57.0733	18.5112	1.82922
0.297199	0.895	40	0	1	0.333333	-9.26229e-07	-0.0656598	-36.6677	-56.9776	18.4801	1.8298
0.297291	0.896	40	0	1	0.333333	-9.33977e-07	-0.0657575	-36.6026	-56.8827	18.4498	1.83037
0.297384	0.897	40	0	1	0.333333	-9.41978e-07	-0.0658556	-36.5375	-56.7879	18.4194	1.83094
0.297478	0.898	40	0	1	0.333333	-9.5003e-07	-0.0659547	-36.4725	-56.6931	18.3891	1.83151
0.297569	0.899	40	0	1	0.333333	9.58297e-07	-0.0660513	-36.4077	-56.5987	18.359	1.83208
0.297663	0.9	40	0	1	0.333333	-9.66827e-07	-0.0661508	-36.3429	-56.5038	18.3282	1.83266
0.29776	0.901	40	0	1	0.333333	9.75291e-07	-0.0662528	-36.2782	-56.4082	18.2968	1.83325
0.297853	0.902	40	0	1	0.333333	9.84124e-07	-0.0663512	-36.2135	-56.3142	18.2668	1.83382
0.297946	0.903	40	0	1	0.333333	-9.92988e-07	-0.0664505	-36.149	-56.2199	18.2365	1.8344
0.298043	0.904	40	0	1	0.333333	1.00591e-06	-0.0665527	-36.0845	-56.1245	18.205	1.835
0.298133	0.905	40	0	1	0.333333	-1.01161e-06	-0.0666482	-36.0202	-56.0324	18.1767	1.83555
0.298228	0.906	40	0	1	0.333333	-1.64872e-07	-0.0667483	-35.9559	-55.938	18.146	1.83613
0.298322	0.907	40	0	1	0.333333	-1.03103e-06	-0.0668479	-35.8916	-55.8445	18.1161	1.83671
0.298419	0.908	40	0	1	0.333333	1.04103e-06	-0.06695	-35.8275	-55.7501	18.0852	1.83731
0.298512	0.909	40	0	1	0.333333	1.05107e-06	-0.0670489	-35.7635	-55.6569	18.0555	1.83788
0.298608	0.91	40	0	1	0.333333	1.06155e-06	-0.0671492	-35.6995	-55.5632	18.0252	1.83847
0.298701	0.911	40	0	1	0.333333	-1.07236e-06	-0.0672484	-35.6356	-55.4702	17.9955	1.83905
0.298796	0.912	40	0	1	0.333333	-1.08332e-06	-0.067348	-35.5718	-55.3773	17.9658	1.83963
0.298892	0.913	40	0	1	0.333333	-1.09476e-06	-0.06745	-35.5081	-55.2837	17.9354	1.84022
0.298987	0.914	40	0	1	0.333333	-1.10617e-06	-0.0675506	-35.4445	-55.1909	17.9056	1.84081
0.299082	0.915	40	0	1	0.333333	-1.11816e-06	-0.0676502	-35.3809	-55.0983	17.876	1.84139
0.299177	0.916	40	0	1	0.333333	1.13028e-06	-0.0677508	-35.3175	-55.0054	17.846	1.84198
0.299275	0.917	40	0	1	0.333333	1.76147e-08	-0.0678539	-35.2541	-54.913	17.8163	1.84258
0.299369	0.918	40	0	1	0.333333	1.15837e-06	-0.0679529	-35.1908	-54.8201	17.7862	1.84316
0.299465	0.919	40	0	1	0.333333	-1.16817e-06	-0.0680544	-35.1275	-54.728	17.7567	1.84375
0.299561	0.92	40	0	1	0.333333	1.18146e-06	-0.0681562	-35.0644	-54.6355	17.7268	1.84434
0.299657	0.921	40	0	1	0.333333	-1.19526e-06	-0.0682567	-35.0013	-54.5437	17.6975	1.84493
0.299753	0.922	40	0	1	0.333333	1.20936e-06	-0.0683585	-34.9383	-54.4516	17.6678	1.84552
0.299849	0.923	40	0	1	0.333333	1.22382e-06	-0.0684593	-34.8754	-54.3601	17.6385	1.84611
0.299945	0.924	40	0	1	0.333333	3.42597e-10	-0.0685611	-34.8126	-54.2691	17.6098	1.8467
0.300043	0.925	40	0	1	0.333333	-1.25421e-06	-0.0686637	-34.7498	-54.176	17.5788	1.84731
0.30014	0.926	40	0	1	0.333333	-1.26989e-06	-0.0687658	-34.6872	-54.0843	17.5492	1.8479
0.300236	0.927	40	0	1	0.333333	1.28612e-06	-0.068867	-34.6246	-53.9932	17.5201	1.84849
0.300333	0.928	40	0	1	0.333333	1.30262e-06	-0.0689697	-34.562	-53.9017	17.4906	1.84909
0.300432	0.929	40	0	1	0.333333	1.32665e-06	-0.0690745	-34.4996	-53.8098	17.4605	1.84971
0.300526	0.93	40	0	1	0.333333	-3.71568e-09	-0.0691737	-34.4372	-53.7199	17.4324	1.85028
0.300624	0.931	40	0	1	0.333333	-1.35583e-06	-0.0692761	-34.375	-53.6289	17.4031	1.85088
0.300723	0.932	40	0	1	0.333333	-1.37452e-06	-0.069381	-34.3128	-53.5374	17.3732	1.8515
0.300821	0.933	40	0	1	0.333333	1.39405e-06	-0.0694834	-34.2506	-53.4465	17.3438	1.8521
0.300918	0.934	40	0	1	0.333333	1.41381e-06	-0.0695856	-34.1886	-53.3561	17.3148	1.85269
0.301015	0.935	40	0	1	0.333333	-1.43456e-06	-0.0696884	-34.1266	-53.2656	17.2857	1.85329
0.301114	0.936	40	0	1	0.333333	-3.07596e-07	-0.0697922	-34.0647	-53.1753	17.2566	1.8539
0.301212	0.937	40	0	1	0.333333	-1.47814e-06	-0.069896	-34.0029	-53.0849	17.2275	1.85451
0.30131	0.938	40	0	1	0.333333	-1.50058e-06	-0.0699982	-33.9411	-52.995	17.1987	1.85511
0.301408	0.939	40	0	1	0.333333	1.52416e-06	-0.0701021	-33.8795	-52.9051	17.1699	1.85571
0.301505	0.94	40	0	1	0.333333	-2.65899e-07	-0.0702041	-33.8179	-52.8156	17.1414	1.85631
0.301607	0.941	40	0	1	0.333333	-1.57439e-06	-0.0703109	-33.7564	-52.7246	17.1113	1.85694
0.301705	0.942	40	0	1	0.333333	-1.64216e-06	-0.0704141	-33.6949	-52.6349	17.0824	1.85754
0.301803	0.943	40	0	1	0.333333	-1.62865e-06	-0.0705177	-33.6336	-52.5457	17.054	1.85815
0.301903	0.944	40	0	1	0.333333	-3.30979e-07	-0.0706227	-33.5723	-52.4559	17.0249	1.85876
0.302001	0.945	40	0	1	0.333333	6.14904e-08	-0.0707257	-33.5111	-52.367	16.9966	1.85936
0.302099	0.946	40	0	1	0.333333	-6.89475e-08	-0.070829	-33.4499	-52.2781	16.9683	1.85997
0.302201	0.947	40	0	1	0.333333	1.7468e-06	-0.0709368	-33.3889	-52.1886	16.9391	1.8606
0.302301	0.948	40	0	1	0.333333	-2.28896e-08	-0.0710418	-33.3279	-52.0992	16.9101	1.86121
0.3024	0.949	40	0	1	0.333333	-1.81399e-06	-0.0711447	-33.2669	-52.0105	16.8817	1.86182
0.302499	0.95	40	0	1	0.333333	-1.84984e-06	-0.0712498	-33.2061	-51.9217	16.8532	1.86243
0.3026	0.951	40	0	1	0.333333	-1.9061e-07	-0.0713549	-33.1453	-51.8329	16.8245	1.86305
0.302701	0.952	40	0	1	0.333333	-1.09593e-07	-0.0714611	-33.0846	-51.7441	16.7958	1.86367
0.302801	0.953	40	0	1	0.333333	-1.22904e-07	-0.071567	-33.024	-51.6555	16.7672	1.86429
0.302901	0.954	40	0	1	0.333333	-3.03532e-07	-0.0716722	-32.9635	-51.5671	16.7388	1.86491
0.303001	0.955	40	0	1	0.333333	-2.25123e-07	-0.0717772	-32.903	-51.4789	16.7104	1.86552
0.303102	0.956	40	0	1	0.333333	-7.74508e-08	-0.0718826	-32.8426	-51.3908	16.682	1.86614
0.303204	0.957	40	0	1	0.333333	5.82853e-09	-0.0719895	-32.7823	-51.3026	16.6536	1.86677
0.303304	0.958	40	0	1	0.333333	-2.07038e-07	-0.0720944	-32.722	-51.2146	16.6253	1.86738
0.303405	0.959	40	0	1	0.333333	-3.83112e-07	-0.0722005	-32.6618	-51.1267	16.5969	1.86801
0.303508	0.96	40	0	1	0.333333	2.31481e-06	-0.0723084	-32.6017	-51.0385	16.5682	1.86864
0.30361	0.961	40	0	1	0.333333	-2.12786e-07	-0.0724159	-32.5417	-50.9507	16.5398	1.86927
0.303711	0.962	40	0	1	0.333333	-1.83977e-07	-0.0725218	-32.4817	-50.8633	16.5117	1.86989
0.303811	0.963	40	0	1	0.333333	-3.15588e-07	-0.072627	-32.4218	-50.7761	16.4838	1.87051
0.303912	0.964	40	0	1	0.333333	-2.29461e-07	-0.0727329	-32.362	-50.689	16.4559	1.87113
0.304014	0.965	40	0	1	0.333333	-1.73006e-07	-0.0728403	-32.3022	-50.6017	16.4277	1.87176
0.304117	0.966	40	0	1	0.333333	-2.42463e-07	-0.0729479	-32.2425	-50.5145	16.3996	1.87239
0.30422	0.967	40	0	1	0.333333	-2.63543e-07	-0.073056	-32.1829	-50.4271	16.3712	1.87303
0.304323	0.968	40	0	1	0.333333	1.03775e-08	-0.0731639	-32.1234	-50.34	16.343	1.87366
0.304425	0.969	40	0	1	0.333333	-1.78158e-07	-0.0732708	-32.0639	-50.2534	16.3152	1.87429
0.304529	0.97	40	0	1	0.333333	-1.73163e-07	-0.0733798	-32.0045	-50.1664	16.2869	1.87493
0.304632	0.971	40	0	1	0.333333	-1.43546e-06	-0.0734878	-31.9452	-50.0798	16.2591	1.87556
0.304733	0.972	40	0	1	0.333333	-7.16076e-09	-0.0735938	-31.8859	-49.9939	16.2318	1.87618
0.304835	0.973	40	0	1	0.333333	-1.51804e-07	-0.0737011	-31.8267	-49.9078	16.2043	1.87681
0.304938	0.974	40	0	1	0.333333	-3.79579e-07	-0.0738095	-31.7676	-49.8217	16.1766	1.87745
0.305041	0.975	40	0	1	0.333333	-1.59608e-07	-0.0739173	-31.7085	-49.7357	16.1491	1.87808
0.305146	0.976	40	0	1	0.333333	-4.42946e-07	-0.0740271	-31.6495	-49.649	16.1208	1.87873
0.305251	0.977	40	0	1	0.333333	-2.05474e-07	-0.0741369	-31.5906	-49.5627	16.0927	1.87937
0.305354	0.978	40	0	1	0.333333	-3.30433e-07	-0.074245	-31.5318	-49.4769	16.0651	1.88001
0.305458	0.979	40	0	1	0.333333	-2.41244e-07	-0.0743539	-31.473	-49.3911	16.0375	1.88065
0.305563	0.98	40	0	1	0.333333	-8.08652e-08	-0.074464	-31.4143	-49.3053	16.0097	1.8813
0.305666	0.981	40	0	1	0.333333	-2.4104e-07	-0.0745712	-31.3556	-49.2202	15.9827	1.88193
0.305772	0.982	40	0	1	0.333333	-2.94593e-07	-0.0746821	-31.2971	-49.1343	15.9547	1.88258
0.305875	0.983	40	0	1	0.333333	-3.0473e-07	-0.0747905	-31.2386	-49.0493	15.9275	1.88322
0.305981	0.984	40	0	1	0.333333	-2.28721e-07	-0.074901	-31.1801	-48.9639	15.8999	1.88386
0.306085	0.985	40	0	1	0.333333	-9.31405e-08	-0.0750104	-31.1217	-48.8786	15.8724	1.88451
0.30619	0.986	40	0	1	0.333333	-1.48283e-07	-0.0751199	-31.0634	-48.7937	15.8451	1.88515
0.306298	0.987	40	0	1	0.333333	3.20774e-07	-0.0752327	-31.0052	-48.7079	15.8169	1.88582
0.306403	0.988	40	0	1	0.333333	-7.77523e-07	-0.0753431	-30.947	-48.6229	15.7894	1.88647
0.306508	0.989	40	0	1	0.333333	-1.69029e-07	-0.075453	-30.8889	-48.5386	15.7625	1.88711
0.306613	0.99	40	0	1	0.333333	-1.23184e-07	-0.0755628	-30.8309	-48.4542	15.7356	1.88776
0.306719	0.991	40	0	1	0.333333	5.63195e-08	-0.0756735	-30.7729	-48.3698	15.7085	1.88841
0.306825	0.992	40	0	1	0.333333	1.29923e-07	-0.075785	-30.715	-48.2855	15.6814	1.88906
0.306931	0.993	40	0	1	0.333333	-5.75848e-08	-0.0758957	-30.6572	-48.2011	15.6542	1.88972
0.307037	0.994	40	0	1	0.333333	1.85253e-08	-0.0760057	-30.5994	-48.1162	15.6265	1.89037
0.307145	0.995	40	0	1	0.333333	-8.31855e-08	-0.0761196	-30.5417	-48.032	15.5993	1.89103
0.307251	0.996	40	0	1	0.333333	-5.81918e-08	-0.0762301	-30.4841	-47.9481	15.5723	1.89169
0.307358	0.997	40	0	1	0.333333	-5.60413e-08	-0.0763422	-30.4265	-47.864	15.5452	1.89235
0.307464	0.998	40	0	1	0.333333	-5.41553e-08	-0.0764532	-30.369	-47.7805	15.5185	1.893
0.307573	0.999	40	0	1	0.333333	-5.04796e-08	-0.0765669	-30.3115	-47.6962	15.491	1.89367
0.30768	1	40	0	1	0.333333	-6.74509e-08	-0.0766786	-30.2542	-47.6127	15.4642	1.89433
0.307787	1.001	40	0	1	0.333333	-2.95783e-08	-0.0767908	-30.1968	-47.5291	15.4373	1.89499
0.307895	1.002	40	0	1	0.333333	-2.60001e-06	-0.0769042	-30.1396	-47.4457	15.4105	1.89565
0.308	1.003	40	0	1	0.333333	-5.14672e-08	-0.0770138	-30.0824	-47.3628	15.3841	1.8963
0.308109	1.004	40	0	1	0.333333	3.56587e-08	-0.0771274	-30.0253	-47.2793	15.357	1.89697
0.308218	1.005	40	0	1	0.333333	-5.54177e-08	-0.0772415	-29.9682	-47.1956	15.3298	1.89764
0.308329	1.006	40	0	1	0.333333	-4.51873e-09	-0.0773564	-29.9112	-47.1118	15.3023	1.89832
0.308436	1.007	40	0	1	0.333333	-2.59358e-10	-0.077469	-29.8543	-47.0291	15.2758	1.89898
0.308544	1.008	40	0	1	0.333333	-1.18202e-07	-0.0775817	-29.7975	-46.9465	15.2494	1.89965
0.308653	1.009	40	0	1	0.333333	-5.41168e-08	-0.0776952	-29.7407	-46.8636	15.2226	1.90032
0.308761	1.01	40	0	1	0.333333	-3.00718e-07	-0.0778085	-29.6839	-46.7811	15.1962	1.90098
0.308869	1.011	40	0	1	0.333333	-9.16292e-07	-0.0779211	-29.6272	-46.6989	15.17	1.90165
0.308979	1.012	40	0	1	0.333333	-1.62312e-07	-0.0780358	-29.5706	-46.6161	15.1431	1.90232
0.30909	1.013	40	0	1	0.333333	-2.43694e-07	-0.0781521	-29.5141	-46.533	15.1159	1.90301
0.309203	1.014	40	0	1	0.333333	-1.81125e-06	-0.0782692	-29.4576	-46.45	15.0887	1.9037
0.309308	1.015	40	0	1	0.333333	-3.40191e-07	-0.0783794	-29.4012	-46.3685	15.0629	1.90435
0.309419	1.016	40	0	1	0.333333	-1.18016e-07	-0.0784954	-29.3448	-46.286	15.0362	1.90504
0.309531	1.017	40	0	1	0.333333	-2.92004e-07	-0.0786113	-29.2885	-46.2037	15.0095	1.90572
0.30964	1.018	40	0	1	0.333333	-2.84791e-07	-0.0787253	-29.2323	-46.1219	14.9832	1.90639
0.30975	1.019	40	0	1	0.333333	-2.50222e-07	-0.0788403	-29.1761	-46.04	14.9568	1.90707
0.30986	1.02	40	0	1	0.333333	-1.28736e-08	-0.0789545	-29.12	-45.9584	14.9307	1.90775
0.309971	1.021	40	0	1	0.333333	-1.46587e-07	-0.0790705	-29.0639	-45.8766	14.9042	1.90843
0.310082	1.022	40	0	1	0.333333	-2.34307e-07	-0.0791864	-29.008	-45.795	14.8779	1.90912
0.310193	1.023	40	0	1	0.333333	-1.74901e-08	-0.0793022	-28.952	-45.7134	14.8516	1.9098
0.310306	1.024	40	0	1	0.333333	-1.75427e-07	-0.0794202	-28.8962	-45.6314	14.8248	1.9105
0.310417	1.025	40	0	1	0.333333	9.46435e-08	-0.0795364	-28.8404	-45.55	14.7984	1.91118
0.310529	1.026	40	0	1	0.333333	6.00309e-07	-0.0796528	-28.7846	-45.4687	14.7722	1.91187
0.310641	1.027	40	0	1	0.333333	-1.10206e-07	-0.0797694	-28.7289	-45.3875	14.746	1.91256
0.310752	1.028	40	0	1	0.333333	-2.30094e-07	-0.0798851	-28.6733	-45.3067	14.7201	1.91324
0.310865	1.029	40	0	1	0.333333	-2.26882e-07	-0.0800026	-28.6178	-45.2257	14.694	1.91393
0.310976	1.03	40	0	1	0.333333	-1.35996e-07	-0.0801191	-28.5623	-45.145	14.6681	1.91462
0.311089	1.031	40	0	1	0.333333	-2.42714e-07	-0.0802365	-28.5068	-45.0642	14.6421	1.91532
0.311201	1.032	40	0	1	0.333333	-1.86718e-07	-0.0803536	-28.4514	-44.9836	14.6161	1.91601
0.311315	1.033	40	0	1	0.333333	-1.49597e-07	-0.0804722	-28.3961	-44.9027	14.5899	1.91671
0.311429	1.034	40	0	1	0.333333	-1.49076e-07	-0.0805906	-28.3409	-44.8219	14.5636	1.91741
0.311543	1.035	40	0	1	0.333333	-2.02706e-06	-0.0807094	-28.2856	-44.7413	14.5375	1.91811
0.311656	1.036	40	0	1	0.333333	1.97209e-06	-0.0808277	-28.2305	-44.6614	14.5121	1.91881
0.31177	1.037	40	0	1	0.333333	1.91937e-06	-0.0809463	-28.1754	-44.5808	14.4858	1.91951
0.311883	1.038	40	0	1	0.333333	-1.31098e-07	-0.0810635	-28.1204	-44.5007	14.4601	1.9202
0.311995	1.039	40	0	1	0.333333	1.82257e-06	-0.0811806	-28.0654	-44.4208	14.4345	1.9209
0.312111	1.04	40	0	1	0.333333	-1.77726e-06	-0.0813008	-28.0105	-44.3404	14.4082	1.92161
0.312226	1.041	40	0	1	0.333333	-1.81862e-07	-0.0814204	-27.9557	-44.2605	14.3825	1.92231
0.312341	1.042	40	0	1	0.333333	-1.69518e-06	-0.0815408	-27.9009	-44.1814	14.3575	1.92302
0.312456	1.043	40	0	1	0.333333	-1.65415e-06	-0.0816602	-27.8462	-44.1009	14.331	1.92373
0.312572	1.044	40	0	1	0.333333	-1.61678e-06	-0.0817812	-27.7915	-44.0208	14.3048	1.92445
0.312686	1.045	40	0	1	0.333333	-1.58021e-06	-0.0818997	-27.7369	-43.9412	14.2792	1.92515
0.312803	1.046	40	0	1	0.333333	-1.54608e-06	-0.0820213	-27.6823	-43.8617	14.2535	1.92587
0.312918	1.047	40	0	1	0.333333	-1.51231e-06	-0.0821413	-27.6278	-43.782	14.2276	1.92658
0.313032	1.048	40	0	1	0.333333	1.48416e-06	-0.0822596	-27.5734	-43.7034	14.2027	1.92728
0.313146	1.049	40	0	1	0.333333	1.45077e-06	-0.0823791	-27.519	-43.6243	14.1773	1.92798
0.313264	1.05	40	0	1	0.333333	-1.23482e-07	-0.0825012	-27.4647	-43.545	14.1516	1.92871
0.31338	1.051	40	0	1	0.333333	-8.82055e-08	-0.0826221	-27.4104	-43.466	14.1261	1.92942
0.313497	1.052	40	0	1	0.333333	-2.78212e-07	-0.0827435	-27.3562	-43.3869	14.1005	1.93014
0.313613	1.053	40	0	1	0.333333	-1.90315e-07	-0.082865	-27.3021	-43.3079	14.075	1.93086
0.31373	1.054	40	0	1	0.333333	1.31268e-06	-0.0829865	-27.248	-43.2293	14.0497	1.93158
0.313847	1.055	40	0	1	0.333333	1.28808e-06	-0.0831078	-27.1939	-43.1505	14.0243	1.9323
0.313965	1.056	40	0	1	0.333333	-1.71683e-07	-0.0832301	-27.14	-43.0717	13.9988	1.93302
0.314085	1.057	40	0	1	0.333333	1.24149e-06	-0.0833552	-27.086	-42.9925	13.9728	1.93376
0.314202	1.058	40	0	1	0.333333	-1.21986e-06	-0.0834769	-27.0322	-42.9142	13.9476	1.93448
0.314318	1.059	40	0	1	0.333333	-1.20014e-06	-0.0835976	-26.9783	-42.8359	13.9223	1.9352
0.314437	1.06	40	0	1	0.333333	-1.15276e-08	-0.083721	-26.9246	-42.7578	13.8972	1.93593
0.314554	1.061	40	0	1	0.333333	-1.39364e-09	-0.0838428	-26.8709	-42.6798	13.8723	1.93665
0.314672	1.062	40	0	1	0.333333	1.19278e-07	-0.0839662	-26.8172	-42.6017	13.8471	1.93738
0.314792	1.063	40	0	1	0.333333	6.0001e-07	-0.0840907	-26.7637	-42.5234	13.8216	1.93812
0.314911	1.064	40	0	1	0.333333	1.62691e-07	-0.0842144	-26.7101	-42.4453	13.7964	1.93885
0.315032	1.065	40	0	1	0.333333	-2.4892e-08	-0.0843401	-26.6566	-42.3671	13.7709	1.93959
0.315148	1.066	40	0	1	0.333333	-1.35292e-07	-0.0844608	-26.6032	-42.2895	13.746	1.94031
0.31527	1.067	40	0	1	0.333333	-4.12694e-07	-0.0845869	-26.5499	-42.2114	13.7205	1.94106
0.315388	1.068	40	0	1	0.333333	7.64614e-11	-0.0847101	-26.4966	-42.134	13.6957	1.94179
0.315508	1.069	40	0	1	0.333333	-1.30588e-07	-0.0848343	-26.4433	-42.0565	13.6707	1.94252
0.315629	1.07	40	0	1	0.333333	-3.01218e-07	-0.0849604	-26.3901	-41.9788	13.6455	1.94327
0.315749	1.071	40	0	1	0.333333	1.45809e-07	-0.0850848	-26.3369	-41.9014	13.6205	1.94401
0.315869	1.072	40	0	1	0.333333	-2.72654e-08	-0.0852099	-26.2839	-41.8242	13.5956	1.94475
0.315989	1.073	40	0	1	0.333333	-6.63084e-09	-0.0853344	-26.2308	-41.7472	13.5709	1.94549
0.316111	1.074	40	0	1	0.333333	-1.80452e-07	-0.0854614	-26.1778	-41.6697	13.5456	1.94624
0.316232	1.075	40	0	1	0.333333	-2.97252e-07	-0.0855867	-26.1249	-41.5927	13.5208	1.94698
0.316354	1.076	40	0	1	0.333333	-4.04318e-07	-0.0857138	-26.072	-41.5156	13.4958	1.94773
0.316475	1.077	40	0	1	0.333333	-3.57528e-07	-0.0858394	-26.0192	-41.4387	13.471	1.94848
0.316597	1.078	40	0	1	0.333333	-1.40092e-07	-0.0859657	-25.9664	-41.3619	13.4462	1.94923
0.316719	1.079	40	0	1	0.333333	-6.66511e-08	-0.0860925	-25.9137	-41.2851	13.4214	1.94998
0.316841	1.08	40	0	1	0.333333	-2.01784e-07	-0.0862189	-25.8611	-41.2085	13.3967	1.95073
0.316964	1.081	40	0	1	0.333333	-2.6443e-07	-0.0863463	-25.8085	-41.1319	13.3719	1.95149
0.317086	1.082	40	0	1	0.333333	-2.05078e-07	-0.0864736	-25.7559	-41.0554	13.3473	1.95224
0.317209	1.083	40	0	1	0.333333	9.25445e-08	-0.0866011	-25.7034	-40.979	13.3226	1.953
0.317333	1.084	40	0	1	0.333333	-3.4085e-07	-0.0867293	-25.651	-40.9025	13.2978	1.95376
0.317454	1.085	40	0	1	0.333333	-2.36945e-07	-0.0868556	-25.5986	-40.8265	13.2734	1.95451
0.317579	1.086	40	0	1	0.333333	-5.45354e-08	-0.0869847	-25.5462	-40.75	13.2485	1.95527
0.317704	1.087	40	0	1	0.333333	-1.03081e-07	-0.0871146	-25.4939	-40.6737	13.2237	1.95604
0.317828	1.088	40	0	1	0.333333	-2.33627e-07	-0.087243	-25.4417	-40.5976	13.1991	1.95681
0.317953	1.089	40	0	1	0.333333	7.00393e-08	-0.0873726	-25.3895	-40.5215	13.1744	1.95757
0.318074	1.09	40	0	1	0.333333	-4.52676e-07	-0.0874986	-25.3374	-40.4462	13.1505	1.95832
0.3182	1.091	40	0	1	0.333333	-2.41151e-07	-0.0876288	-25.2853	-40.3703	13.1258	1.95909
0.318325	1.092	40	0	1	0.333333	-1.13842e-07	-0.0877587	-25.2333	-40.2944	13.1013	1.95987
0.31845	1.093	40	0	1	0.333333	-6.64207e-08	-0.0878889	-25.1813	-40.2187	13.0768	1.96064
0.318576	1.094	40	0	1	0.333333	-2.77726e-07	-0.0880192	-25.1294	-40.1431	13.0523	1.96141
0.318701	1.095	40	0	1	0.333333	-2.80286e-07	-0.0881487	-25.0775	-40.0677	13.028	1.96218
0.318827	1.096	40	0	1	0.333333	-2.42657e-07	-0.0882798	-25.0257	-39.9922	13.0035	1.96296
0.318952	1.097	40	0	1	0.333333	-4.2494e-08	-0.0884089	-24.9739	-39.9172	12.9795	1.96372
0.319078	1.098	40	0	1	0.333333	-1.93498e-07	-0.0885397	-24.9222	-39.842	12.9553	1.9645
0.319206	1.099	40	0	1	0.333333	-3.05658e-07	-0.0886724	-24.8706	-39.7665	12.9307	1.96529
0.319331	1.1	40	0	1	0.333333	-2.76717e-07	-0.0888022	-24.819	-39.6917	12.9067	1.96606
0.319458	1.101	40	0	1	0.333333	1.6471e-07	-0.0889338	-24.7674	-39.6166	12.8824	1.96684
0.319587	1.102	40	0	1	0.333333	-2.46816e-07	-0.0890677	-24.7159	-39.5413	12.8578	1.96764
0.319714	1.103	40	0	1	0.333333	-3.2875e-07	-0.0891997	-24.6644	-39.4664	12.8336	1.96842
0.319841	1.104	40	0	1	0.333333	-1.37755e-07	-0.0893309	-24.613	-39.3918	12.8096	1.9692
0.319969	1.105	40	0	1	0.333333	-2.5296e-07	-0.0894633	-24.5617	-39.3171	12.7855	1.96999
0.320096	1.106	40	0	1	0.333333	-1.63164e-07	-0.0895956	-24.5103	-39.2425	12.7613	1.97077
0.320225	1.107	40	0	1	0.333333	-9.12735e-08	-0.0897289	-24.4591	-39.1679	12.7372	1.97156
0.320353	1.108	40	0	1	0.333333	-1.43424e-07	-0.0898621	-24.4079	-39.0934	12.7131	1.97236
0.320481	1.109	40	0	1	0.333333	-3.00608e-07	-0.0899948	-24.3567	-39.0191	12.6892	1.97314
0.32061	1.11	40	0	1	0.333333	-1.57852e-07	-0.0901285	-24.3056	-38.9447	12.6651	1.97394
0.32074	1.111	40	0	1	0.333333	-2.21317e-07	-0.0902632	-24.2546	-38.8703	12.641	1.97474
0.32087	1.112	40	0	1	0.333333	-1.92434e-07	-0.0903969	-24.2036	-38.7961	12.617	1.97553
0.320999	1.113	40	0	1	0.333333	-3.97756e-07	-0.0905307	-24.1526	-38.7221	12.5932	1.97633
0.32113	1.114	40	0	1	0.333333	-2.95179e-07	-0.0906663	-24.1017	-38.6478	12.569	1.97713
0.321261	1.115	40	0	1	0.333333	-2.17975e-07	-0.0908026	-24.0508	-38.5735	12.5448	1.97794
0.321391	1.116	40	0	1	0.333333	-1.42115e-07	-0.0909373	-24	-38.4997	12.5209	1.97875
0.321521	1.117	40	0	1	0.333333	-1.00414e-07	-0.0910714	-23.9493	-38.4261	12.4973	1.97954
0.321651	1.118	40	0	1	0.333333	-5.67595e-08	-0.0912066	-23.8986	-38.3524	12.4735	1.98035
0.321782	1.119	40	0	1	0.333333	-1.16144e-07	-0.0913422	-23.8479	-38.2789	12.4499	1.98115
0.321914	1.12	40	0	1	0.333333	8.11328e-08	-0.091479	-23.7973	-38.2052	12.426	1.98197
0.322046	1.121	40	0	1	0.333333	-3.6836e-07	-0.0916157	-23.7467	-38.1317	12.4022	1.98278
0.322179	1.122	40	0	1	0.333333	-1.07095e-09	-0.0917537	-23.6962	-38.058	12.3782	1.9836
0.322311	1.123	40	0	1	0.333333	2.0909e-10	-0.0918903	-23.6457	-37.9847	12.3546	1.98441
0.322443	1.124	40	0	1	0.333333	1.36047e-07	-0.0920267	-23.5953	-37.9115	12.331	1.98522
0.322574	1.125	40	0	1	0.333333	-2.70228e-07	-0.0921628	-23.545	-37.8386	12.3076	1.98603
0.322708	1.126	40	0	1	0.333333	-1.39678e-07	-0.0923007	-23.4946	-37.7653	12.2839	1.98685
0.322841	1.127	40	0	1	0.333333	-2.09827e-07	-0.0924386	-23.4444	-37.6923	12.2603	1.98767
0.322974	1.128	40	0	1	0.333333	-6.10566e-08	-0.0925762	-23.3941	-37.6194	12.2368	1.98849
0.323108	1.129	40	0	1	0.333333	-2.82257e-07	-0.0927154	-23.344	-37.5463	12.213	1.98932
0.323243	1.13	40	0	1	0.333333	-2.89981e-07	-0.0928547	-23.2938	-37.4732	12.1892	1.99015
0.323378	1.131	40	0	1	0.333333	-3.5618e-07	-0.0929943	-23.2438	-37.4003	12.1656	1.99098
0.323511	1.132	40	0	1	0.333333	-8.85857e-08	-0.0931319	-23.1937	-37.3277	12.1422	1.9918
0.323646	1.133	40	0	1	0.333333	-2.16776e-07	-0.0932719	-23.1437	-37.255	12.1187	1.99263
0.323782	1.134	40	0	1	0.333333	-2.32176e-07	-0.0934123	-23.0938	-37.1824	12.0951	1.99346
0.323916	1.135	40	0	1	0.333333	-3.53754e-07	-0.0935516	-23.0439	-37.11	12.0718	1.99429
0.324052	1.136	40	0	1	0.333333	-1.44663e-07	-0.0936924	-22.9941	-37.0374	12.0482	1.99513
0.324188	1.137	40	0	1	0.333333	7.21657e-08	-0.0938329	-22.9443	-36.9651	12.0248	1.99597
0.324322	1.138	40	0	1	0.333333	-2.40268e-07	-0.0939719	-22.8945	-36.8931	12.0018	1.99679
0.324457	1.139	40	0	1	0.333333	-3.7374e-07	-0.0941114	-22.8448	-36.8212	11.9787	1.99762
0.324595	1.14	40	0	1	0.333333	1.99694e-07	-0.0942537	-22.7952	-36.7488	11.9552	1.99847
0.324735	1.141	40	0	1	0.333333	-7.98645e-10	-0.0943988	-22.7456	-36.6762	11.9313	1.99933
0.324872	1.142	40	0	1	0.333333	7.03663e-08	-0.0945402	-22.696	-36.6042	11.908	2.00017
0.325008	1.143	40	0	1	0.333333	-7.60319e-10	-0.0946807	-22.6465	-36.5325	11.885	2.00101
0.325146	1.144	40	0	1	0.333333	-1.2905e-07	-0.0948239	-22.597	-36.4606	11.8617	2.00186
0.325284	1.145	40	0	1	0.333333	2.94819e-07	-0.094967	-22.5476	-36.3887	11.8384	2.00271
0.325422	1.146	40	0	1	0.333333	1.44931e-07	-0.0951092	-22.4982	-36.3171	11.8153	2.00356
0.32556	1.147	40	0	1	0.333333	9.06738e-09	-0.095252	-22.4489	-36.2455	11.7922	2.00441
0.325698	1.148	40	0	1	0.333333	-1.91581e-07	-0.0953942	-22.3996	-36.1741	11.7693	2.00526
0.325837	1.149	40	0	1	0.333333	-1.80276e-07	-0.0955387	-22.3504	-36.1025	11.7461	2.00612
0.325978	1.15	40	0	1	0.333333	-3.53928e-07	-0.0956841	-22.3012	-36.031	11.7228	2.00698
0.326116	1.151	40	0	1	0.333333	-1.02685e-07	-0.095827	-22.252	-35.9598	11.6999	2.00783
0.326256	1.152	40	0	1	0.333333	1.71289e-07	-0.0959713	-22.2029	-35.8885	11.6768	2.00869
0.326396	1.153	40	0	1	0.333333	-1.07344e-07	-0.0961164	-22.1539	-35.8173	11.6538	2.00956
0.326536	1.154	40	0	1	0.333333	-3.24046e-07	-0.0962614	-22.1049	-35.7461	11.6308	2.01042
0.326677	1.155	40	0	1	0.333333	-2.54521e-07	-0.0964067	-22.0559	-35.6749	11.6078	2.01129
0.326818	1.156	40	0	1	0.333333	-2.27339e-07	-0.0965532	-22.007	-35.6038	11.5847	2.01216
0.326961	1.157	40	0	1	0.333333	-1.35653e-07	-0.0967002	-21.9581	-35.5327	11.5615	2.01303
0.327104	1.158	40	0	1	0.333333	-7.00266e-08	-0.0968484	-21.9093	-35.4614	11.5383	2.01392
0.327245	1.159	40	0	1	0.333333	-7.25276e-08	-0.096994	-21.8605	-35.3908	11.5155	2.01479
0.327386	1.16	40	0	1	0.333333	2.38292e-07	-0.0971397	-21.8117	-35.3202	11.4928	2.01565
0.327527	1.161	40	0	1	0.333333	-3.52375e-07	-0.0972861	-21.7631	-35.2497	11.4701	2.01652
0.327671	1.162	40	0	1	0.333333	1.10858e-10	-0.097434	-21.7144	-35.179	11.4472	2.01741
0.327813	1.163	40	0	1	0.333333	-7.69788e-09	-0.0975811	-21.6658	-35.1086	11.4245	2.01828
0.327956	1.164	40	0	1	0.333333	-1.72989e-07	-0.0977291	-21.6172	-35.0381	11.4017	2.01916
0.3281	1.165	40	0	1	0.333333	-1.64186e-07	-0.0978782	-21.5687	-34.9676	11.3789	2.02005
0.328244	1.166	40	0	1	0.333333	3.14399e-07	-0.0980269	-21.5203	-34.8973	11.3561	2.02094
0.328388	1.167	40	0	1	0.333333	-1.59271e-07	-0.0981757	-21.4718	-34.827	11.3333	2.02182
0.328533	1.168	40	0	1	0.333333	-1.2176e-07	-0.098325	-21.4234	-34.7569	11.3107	2.02271
0.328677	1.169	40	0	1	0.333333	-4.72233e-09	-0.0984738	-21.3751	-34.6867	11.288	2.0236
0.328823	1.17	40	0	1	0.333333	-1.32901e-07	-0.098625	-21.3268	-34.6163	11.265	2.0245
0.328969	1.171	40	0	1	0.333333	-2.40841e-07	-0.098776	-21.2786	-34.5462	11.2422	2.0254
0.329115	1.172	40	0	1	0.333333	-9.78938e-08	-0.0989264	-21.2304	-34.4763	11.2196	2.0263
0.329261	1.173	40	0	1	0.333333	-3.4139e-07	-0.0990768	-21.1822	-34.4065	11.1971	2.02719
0.329405	1.174	40	0	1	0.333333	1.36606e-08	-0.0992264	-21.1341	-34.3368	11.1746	2.02809
0.329554	1.175	40	0	1	0.333333	-7.54076e-09	-0.0993797	-21.086	-34.2668	11.1518	2.029
0.3297	1.176	40	0	1	0.333333	-2.12663e-07	-0.0995309	-21.038	-34.1971	11.1293	2.0299
0.329847	1.177	40	0	1	0.333333	-3.45011e-07	-0.0996829	-20.99	-34.1276	11.1068	2.03081
0.329994	1.178	40	0	1	0.333333	-2.74509e-07	-0.0998342	-20.942	-34.0582	11.0845	2.03171
0.330141	1.179	40	0	1	0.333333	9.81744e-10	-0.0999861	-20.8941	-33.9888	11.0621	2.03262
0.33029	1.18	40	0	1	0.333333	-2.36426e-08	-0.10014	-20.8463	-33.9194	11.0396	2.03353
0.330439	1.181	40	0	1	0.333333	-2.43183e-07	-0.100294	-20.7984	-33.85	11.0171	2.03445
0.330589	1.182	40	0	1	0.333333	-2.11017e-07	-0.100448	-20.7507	-33.7805	10.9945	2.03537
0.330735	1.183	40	0	1	0.333333	-3.29907e-07	-0.1006	-20.7029	-33.7118	10.9725	2.03627
0.330886	1.184	40	0	1	0.333333	-4.13305e-08	-0.100756	-20.6552	-33.6425	10.95	2.0372
0.331036	1.185	40	0	1	0.333333	-6.64078e-08	-0.10091	-20.6076	-33.5733	10.9275	2.03813
0.331187	1.186	40	0	1	0.333333	1.00719e-07	-0.101066	-20.56	-33.5041	10.905	2.03905
0.331337	1.187	40	0	1	0.333333	-3.20881e-07	-0.101221	-20.5124	-33.4351	10.8827	2.03998
0.331486	1.188	40	0	1	0.333333	-1.44679e-07	-0.101375	-20.4649	-33.3664	10.8606	2.0409
0.331637	1.189	40	0	1	0.333333	5.02618e-09	-0.101531	-20.4174	-33.2976	10.8383	2.04183
0.33179	1.19	40	0	1	0.333333	-1.92162e-07	-0.101688	-20.37	-33.2286	10.8158	2.04277
0.331938	1.191	40	0	1	0.333333	-2.10729e-09	-0.101841	-20.3226	-33.1602	10.7939	2.04368
0.332093	1.192	40	0	1	0.333333	-1.15485e-08	-0.102002	-20.2753	-33.0913	10.7714	2.04463
0.332246	1.193	40	0	1	0.333333	-2.75366e-07	-0.10216	-20.228	-33.0226	10.7491	2.04558
0.332397	1.194	40	0	1	0.333333	1.47898e-07	-0.102316	-20.1807	-32.9544	10.7272	2.04651
0.332549	1.195	40	0	1	0.333333	-3.04621e-07	-0.102473	-20.1335	-32.8861	10.7052	2.04744
0.332704	1.196	40	0	1	0.333333	9.62418e-12	-0.102633	-20.0863	-32.8176	10.6829	2.0484
0.332857	1.197	40	0	1	0.333333	-3.69587e-09	-0.102791	-20.0391	-32.7494	10.6609	2.04934
0.333011	1.198	40	0	1	0.333333	-1.91642e-07	-0.102949	-19.992	-32.6811	10.6388	2.05028
0.333166	1.199	40	0	1	0.333333	-3.0009e-08	-0.10311	-19.945	-32.6129	10.6167	2.05124
0.33332	1.2	40	0	1	0.333333	2.38175e-07	-0.103268	-19.898	-32.5448	10.5947	2.05219
0.333474	1.201	40	0	1	0.333333	-2.79202e-07	-0.103428	-19.851	-32.4768	10.5727	2.05314
0.33363	1.202	40	0	1	0.333333	-2.76011e-07	-0.103588	-19.804	-32.4087	10.5506	2.0541
0.333785	1.203	40	0	1	0.333333	5.91273e-10	-0.103749	-19.7571	-32.3408	10.5286	2.05505
0.333941	1.204	40	0	1	0.333333	-5.72971e-08	-0.103909	-19.7103	-32.273	10.5067	2.05601
0.334099	1.205	40	0	1	0.333333	2.67375e-07	-0.104072	-19.6635	-32.2051	10.4846	2.05698
0.334255	1.206	40	0	1	0.333333	1.36174e-07	-0.104233	-19.6167	-32.1375	10.4628	2.05794
0.334412	1.207	40	0	1	0.333333	-6.17262e-08	-0.104395	-19.57	-32.0698	10.4409	2.05891
0.334568	1.208	40	0	1	0.333333	-5.26845e-08	-0.104557	-19.5233	-32.0022	10.419	2.05988
0.334727	1.209	40	0	1	0.333333	-2.78758e-07	-0.10472	-19.4766	-31.9346	10.3971	2.06085
0.334885	1.21	40	0	1	0.333333	7.2175e-08	-0.104883	-19.43	-31.8671	10.3752	2.06182
0.335044	1.211	40	0	1	0.333333	1.39094e-07	-0.105048	-19.3835	-31.7995	10.3532	2.06281
0.335203	1.212	40	0	1	0.333333	-1.75307e-07	-0.105211	-19.3369	-31.7322	10.3315	2.06378
0.335362	1.213	40	0	1	0.333333	-1.51432e-07	-0.105376	-19.2904	-31.6648	10.3096	2.06476
0.335521	1.214	40	0	1	0.333333	1.4005e-10	-0.105539	-19.244	-31.5977	10.288	2.06574
0.335683	1.215	40	0	1	0.333333	-2.98594e-06	-0.105707	-19.1976	-31.531	10.2667	2.06674
0.335838	1.216	40	0	1	0.333333	2.76653e-06	-0.105866	-19.1512	-31.4636	10.2447	2.06769
0.336001	1.217	40	0	1	0.333333	-2.18338e-07	-0.106034	-19.1049	-31.3966	10.2231	2.06869
0.336161	1.218	40	0	1	0.333333	-2.12058e-07	-0.1062	-19.0586	-31.3297	10.2014	2.06968
0.336321	1.219	40	0	1	0.333333	-2.00825e-09	-0.106365	-19.0123	-31.2628	10.1798	2.07067
0.336485	1.22	40	0	1	0.333333	-1.63702e-07	-0.106533	-18.9661	-31.1957	10.1579	2.07167
0.336647	1.221	40	0	1	0.333333	1.78124e-07	-0.106701	-18.92	-31.1287	10.1361	2.07267
0.33681	1.222	40	0	1	0.333333	-2.44444e-07	-0.106869	-18.8738	-31.0619	10.1144	2.07368
0.336971	1.223	40	0	1	0.333333	-7.95666e-11	-0.107035	-18.8277	-30.9954	10.093	2.07467
0.337134	1.224	40	0	1	0.333333	-7.20474e-09	-0.107203	-18.7817	-30.9288	10.0714	2.07567
0.337298	1.225	40	0	1	0.333333	-1.04262e-08	-0.107373	-18.7357	-30.8621	10.0498	2.07668
0.337463	1.226	40	0	1	0.333333	-2.18739e-07	-0.107543	-18.6897	-30.7955	10.0281	2.0777
0.337628	1.227	40	0	1	0.333333	-2.48881e-07	-0.107713	-18.6438	-30.729	10.0066	2.07871
0.337792	1.228	40	0	1	0.333333	-2.4796e-07	-0.107882	-18.5979	-30.6627	9.98511	2.07972
0.337956	1.229	40	0	1	0.333333	-1.03963e-08	-0.108051	-18.552	-30.5965	9.96377	2.08073
0.338121	1.23	40	0	1	0.333333	-2.41861e-07	-0.108221	-18.5062	-30.5303	9.94238	2.08175
0.338287	1.231	40	0	1	0.333333	-1.85265e-07	-0.108392	-18.4604	-30.4642	9.92097	2.08277
0.338452	1.232	40	0	1	0.333333	-2.39576e-07	-0.108562	-18.4147	-30.3981	9.8996	2.08378
0.338619	1.233	40	0	1	0.333333	-2.40798e-07	-0.108735	-18.369	-30.3319	9.8781	2.08481
0.338788	1.234	40	0	1	0.333333	-4.28597e-08	-0.108909	-18.3233	-30.2656	9.85649	2.08585
0.338955	1.235	40	0	1	0.333333	-5.81178e-08	-0.109081	-18.2777	-30.1997	9.83518	2.08688
0.339123	1.236	40	0	1	0.333333	-1.84401e-07	-0.109254	-18.2321	-30.1338	9.81375	2.08792
0.339291	1.237	40	0	1	0.333333	2.20791e-07	-0.109427	-18.1865	-30.068	9.79248	2.08895
0.339458	1.238	40	0	1	0.333333	2.73349e-11	-0.1096	-18.141	-30.0024	9.77137	2.08998
0.339628	1.239	40	0	1	0.333333	-1.97426e-07	-0.109775	-18.0956	-29.9366	9.75	2.09102
0.339796	1.24	40	0	1	0.333333	-1.00067e-07	-0.109948	-18.0501	-29.871	9.72882	2.09206
0.339967	1.241	40	0	1	0.333333	-2.17166e-07	-0.110124	-18.0047	-29.8052	9.70734	2.09311
0.34014	1.242	40	0	1	0.333333	1.00107e-08	-0.110303	-17.9594	-29.7393	9.68577	2.09418
0.340307	1.243	40	0	1	0.333333	1.38123e-09	-0.110475	-17.9141	-29.6742	9.6649	2.09521
0.340478	1.244	40	0	1	0.333333	-1.48554e-07	-0.110652	-17.8688	-29.6086	9.6436	2.09626
0.340648	1.245	40	0	1	0.333333	-2.2484e-07	-0.110827	-17.8235	-29.5435	9.62262	2.09731
0.340821	1.246	40	0	1	0.333333	-2.23265e-07	-0.111005	-17.7783	-29.478	9.60128	2.09837
0.340992	1.247	40	0	1	0.333333	1.04852e-09	-0.111181	-17.7331	-29.4129	9.58037	2.09942
0.341167	1.248	40	0	1	0.333333	1.65124e-08	-0.111362	-17.688	-29.3475	9.55896	2.1005
0.341337	1.249	40	0	1	0.333333	2.84863e-08	-0.111537	-17.6429	-29.2826	9.53817	2.10155
0.341509	1.25	40	0	1	0.333333	2.74201e-08	-0.111714	-17.5979	-29.2177	9.51719	2.10261
0.341685	1.251	40	0	1	0.333333	-1.47388e-07	-0.111895	-17.5528	-29.1523	9.49582	2.10369
0.341859	1.252	40	0	1	0.333333	-2.16346e-07	-0.112075	-17.5079	-29.0874	9.47475	2.10476
0.342033	1.253	40	0	1	0.333333	6.20309e-12	-0.112254	-17.4629	-29.0226	9.45388	2.10583
0.342207	1.254	40	0	1	0.333333	-3.21914e-11	-0.112434	-17.418	-28.9579	9.43298	2.10691
0.342384	1.255	40	0	1	0.333333	1.30614e-07	-0.112616	-17.3731	-28.8929	9.41183	2.108
0.342559	1.256	40	0	1	0.333333	-2.07276e-07	-0.112797	-17.3283	-28.8283	9.39097	2.10907
0.342736	1.257	40	0	1	0.333333	-2.102e-07	-0.112979	-17.2835	-28.7635	9.36989	2.11016
0.342916	1.258	40	0	1	0.333333	2.54938e-06	-0.113164	-17.2387	-28.6987	9.34867	2.11127
0.34309	1.259	40	0	1	0.333333	2.03201e-07	-0.113344	-17.194	-28.6344	9.32802	2.11234
0.343269	1.26	40	0	1	0.333333	-9.76569e-09	-0.113528	-17.1493	-28.5697	9.30698	2.11344
0.343448	1.261	40	0	1	0.333333	-2.053e-07	-0.113713	-17.1047	-28.5052	9.28598	2.11455
0.343626	1.262	40	0	1	0.333333	1.65092e-07	-0.113896	-17.06	-28.4409	9.26521	2.11564
0.343805	1.263	40	0	1	0.333333	-1.64717e-07	-0.11408	-17.0155	-28.3765	9.24431	2.11674
0.343984	1.264	40	0	1	0.333333	-1.98839e-07	-0.114264	-16.9709	-28.3122	9.22349	2.11784
0.344162	1.265	40	0	1	0.333333	-1.56711e-08	-0.114449	-16.9264	-28.2482	9.20285	2.11894
0.344342	1.266	40	0	1	0.333333	6.97835e-10	-0.114634	-16.8819	-28.184	9.18206	2.12005
0.344523	1.267	40	0	1	0.333333	-1.16181e-07	-0.11482	-16.8375	-28.1199	9.16128	2.12116
0.344703	1.268	40	0	1	0.333333	1.52827e-07	-0.115006	-16.7931	-28.056	9.14059	2.12227
0.344883	1.269	40	0	1	0.333333	-1.97164e-07	-0.115192	-16.7487	-27.9922	9.12014	2.12338
0.345066	1.27	40	0	1	0.333333	-1.95838e-07	-0.11538	-16.7044	-27.9283	9.09937	2.12451
0.345249	1.271	40	0	1	0.333333	-1.237e-07	-0.115569	-16.6601	-27.8644	9.07862	2.12563
0.345432	1.272	40	0	1	0.333333	-4.2799e-08	-0.115758	-16.6158	-27.8005	9.05788	2.12676
0.345616	1.273	40	0	1	0.333333	1.90231e-07	-0.115947	-16.5716	-27.7367	9.03714	2.1279
0.345798	1.274	40	0	1	0.333333	1.34542e-07	-0.116134	-16.5274	-27.6733	9.01684	2.12901
0.345983	1.275	40	0	1	0.333333	-1.9104e-07	-0.116325	-16.4833	-27.6096	8.99618	2.13015
0.346168	1.276	40	0	1	0.333333	5.49078e-10	-0.116515	-16.4392	-27.546	8.97554	2.13129
0.346354	1.277	40	0	1	0.333333	-1.66172e-07	-0.116708	-16.3951	-27.4823	8.95476	2.13244
0.34654	1.278	40	0	1	0.333333	-1.81285e-09	-0.116899	-16.351	-27.4188	8.93413	2.13358
0.346725	1.279	40	0	1	0.333333	-1.74382e-07	-0.11709	-16.307	-27.3555	8.91372	2.13472
0.346912	1.28	40	0	1	0.333333	1.58082e-07	-0.117282	-16.2631	-27.2921	8.89319	2.13587
0.347098	1.281	40	0	1	0.333333	-1.84982e-07	-0.117474	-16.2191	-27.2289	8.87274	2.13702
0.347286	1.282	40	0	1	0.333333	4.36489e-08	-0.117667	-16.1752	-27.1657	8.85228	2.13817
0.347473	1.283	40	0	1	0.333333	1.82152e-07	-0.11786	-16.1313	-27.1025	8.83181	2.13932
0.347661	1.284	40	0	1	0.333333	-1.8231e-07	-0.118054	-16.0875	-27.0395	8.81148	2.14048
0.347849	1.285	40	0	1	0.333333	-6.29951e-09	-0.118248	-16.0437	-26.9763	8.791	2.14164
0.34804	1.286	40	0	1	0.333333	-1.80472e-07	-0.118444	-15.9999	-26.9132	8.77048	2.14281
0.348231	1.287	40	0	1	0.333333	2.96279e-08	-0.118642	-15.9562	-26.8501	8.74995	2.14399
0.348424	1.288	40	0	1	0.333333	-8.28475e-09	-0.11884	-15.9125	-26.787	8.72937	2.14518
0.348613	1.289	40	0	1	0.333333	3.43179e-09	-0.119035	-15.8688	-26.7243	8.70913	2.14634
0.348804	1.29	40	0	1	0.333333	1.12932e-07	-0.119232	-15.8252	-26.6615	8.68873	2.14752
0.348996	1.291	40	0	1	0.333333	-1.75867e-07	-0.11943	-15.7816	-26.5987	8.66843	2.1487
0.349188	1.292	40	0	1	0.333333	-7.76181e-09	-0.119628	-15.738	-26.5361	8.64818	2.14988
0.349382	1.293	40	0	1	0.333333	-1.72637e-07	-0.119827	-15.6945	-26.473	8.62736	2.15108
0.349574	1.294	40	0	1	0.333333	-2.91797e-09	-0.120025	-15.651	-26.4109	8.60766	2.15226
0.349767	1.295	40	0	1	0.333333	-1.70957e-07	-0.120224	-15.6076	-26.3485	8.58749	2.15345
0.349962	1.296	40	0	1	0.333333	-1.71493e-07	-0.120425	-15.5641	-26.2859	8.56711	2.15465
0.350158	1.297	40	0	1	0.333333	-1.77154e-06	-0.120627	-15.5207	-26.2234	8.54677	2.15586
0.350352	1.298	40	0	1	0.333333	-8.05578e-09	-0.120827	-15.4774	-26.1611	8.52669	2.15705
0.350547	1.299	40	0	1	0.333333	-2.53133e-08	-0.121028	-15.4341	-26.0989	8.50662	2.15825
0.350744	1.3	40	0	1	0.333333	-1.67962e-07	-0.12123	-15.3908	-26.0367	8.48642	2.15946
0.350941	1.301	40	0	1	0.333333	-1.67313e-07	-0.121434	-15.3475	-25.9744	8.46617	2.16068
0.351138	1.302	40	0	1	0.333333	-1.49846e-07	-0.121637	-15.3043	-25.9123	8.44608	2.16189
0.351336	1.303	40	0	1	0.333333	1.42805e-07	-0.121841	-15.2611	-25.8501	8.42589	2.16311
0.351534	1.304	40	0	1	0.333333	-4.26852e-09	-0.122044	-15.2179	-25.7881	8.40585	2.16433
0.351734	1.305	40	0	1	0.333333	-5.93957e-08	-0.122251	-15.1748	-25.7261	8.38569	2.16556
0.351936	1.306	40	0	1	0.333333	1.63163e-07	-0.122459	-15.1317	-25.6636	8.36511	2.1668
0.352133	1.307	40	0	1	0.333333	1.37902e-07	-0.122662	-15.0887	-25.6022	8.34549	2.16802
0.352334	1.308	40	0	1	0.333333	-2.8431e-10	-0.122869	-15.0456	-25.5403	8.32537	2.16926
0.352535	1.309	40	0	1	0.333333	-2.42195e-08	-0.123076	-15.0027	-25.4786	8.30541	2.17049
0.352734	1.31	40	0	1	0.333333	3.04586e-10	-0.123281	-14.9597	-25.4171	8.28565	2.17172
0.352938	1.311	40	0	1	0.333333	1.57307e-07	-0.123491	-14.9168	-25.3551	8.26539	2.17297
0.353142	1.312	40	0	1	0.333333	2.23479e-08	-0.123702	-14.8739	-25.2933	8.2452	2.17423
0.353341	1.313	40	0	1	0.333333	1.94888e-09	-0.123906	-14.831	-25.2322	8.22577	2.17545
0.353548	1.314	40	0	1	0.333333	5.03477e-08	-0.124119	-14.7882	-25.1703	8.20543	2.17673
0.35375	1.315	40	0	1	0.333333	1.34931e-06	-0.124328	-14.7454	-25.1091	8.18571	2.17797
0.353957	1.316	40	0	1	0.333333	1.55357e-07	-0.124541	-14.7026	-25.0474	8.16554	2.17925
0.354163	1.317	40	0	1	0.333333	-3.28595e-09	-0.124753	-14.6599	-24.986	8.1456	2.18051
0.354369	1.318	40	0	1	0.333333	-1.58745e-08	-0.124965	-14.6172	-24.9247	8.12569	2.18178
0.354575	1.319	40	0	1	0.333333	1.16384e-08	-0.125177	-14.5745	-24.8634	8.10586	2.18305
0.354782	1.32	40	0	1	0.333333	1.52348e-07	-0.125391	-14.5319	-24.8022	8.086	2.18433
0.354989	1.321	40	0	1	0.333333	-1.51615e-07	-0.125604	-14.4893	-24.7411	8.06622	2.1856
0.355198	1.322	40	0	1	0.333333	1.50632e-07	-0.12582	-14.4467	-24.6799	8.04628	2.18689
0.355406	1.323	40	0	1	0.333333	-5.1577e-09	-0.126034	-14.4042	-24.619	8.02665	2.18817
0.355616	1.324	40	0	1	0.333333	-8.6137e-10	-0.12625	-14.3617	-24.5579	8.0068	2.18946
0.355826	1.325	40	0	1	0.333333	-1.32438e-07	-0.126466	-14.3192	-24.497	7.98705	2.19076
0.356036	1.326	40	0	1	0.333333	1.39747e-07	-0.126683	-14.2767	-24.4361	7.96731	2.19205
0.356248	1.327	40	0	1	0.333333	-3.3319e-09	-0.126901	-14.2343	-24.3752	7.94756	2.19335
0.356459	1.328	40	0	1	0.333333	1.46657e-07	-0.127119	-14.192	-24.3144	7.9278	2.19465
0.35667	1.329	40	0	1	0.333333	-1.45725e-07	-0.127336	-14.1496	-24.2538	7.90822	2.19595
0.356883	1.33	40	0	1	0.333333	-1.45081e-07	-0.127555	-14.1073	-24.1931	7.8885	2.19726
0.357102	1.331	40	0	1	0.333333	-2.68661e-06	-0.127781	-14.065	-24.132	7.86842	2.19861
0.357312	1.332	40	0	1	0.333333	1.43888e-07	-0.127997	-14.0227	-24.0718	7.84916	2.1999
0.357527	1.333	40	0	1	0.333333	-1.42939e-07	-0.128218	-13.9805	-24.0112	7.8295	2.20122
0.357747	1.334	40	0	1	0.333333	-9.19122e-10	-0.128445	-13.9383	-23.9503	7.80938	2.20258
0.357958	1.335	40	0	1	0.333333	-1.35783e-08	-0.128663	-13.8962	-23.8903	7.79021	2.20388
0.358174	1.336	40	0	1	0.333333	-4.97605e-09	-0.128885	-13.854	-23.83	7.77071	2.20521
0.358389	1.337	40	0	1	0.333333	5.33843e-08	-0.129106	-13.8119	-23.7698	7.75133	2.20653
0.358608	1.338	40	0	1	0.333333	5.29028e-08	-0.129333	-13.7699	-23.7094	7.73163	2.20788
0.358826	1.339	40	0	1	0.333333	1.39232e-07	-0.129557	-13.7278	-23.6492	7.71213	2.20923
0.359044	1.34	40	0	1	0.333333	-1.38421e-07	-0.129781	-13.6858	-23.5891	7.69277	2.21057
0.359262	1.341	40	0	1	0.333333	1.37947e-07	-0.130006	-13.6438	-23.5291	7.67337	2.21191
0.359481	1.342	40	0	1	0.333333	-1.2908e-11	-0.130232	-13.6019	-23.469	7.65389	2.21326
0.359702	1.343	40	0	1	0.333333	-9.19593e-09	-0.13046	-13.56	-23.409	7.6344	2.21462
0.359924	1.344	40	0	1	0.333333	3.27178e-10	-0.130688	-13.5181	-23.349	7.61496	2.21598
0.360146	1.345	40	0	1	0.333333	-1.35339e-07	-0.130917	-13.4762	-23.2891	7.59548	2.21735
0.360369	1.346	40	0	1	0.333333	-1.34785e-07	-0.131147	-13.4344	-23.2291	7.576	2.21873
0.360592	1.347	40	0	1	0.333333	-1.90803e-08	-0.131377	-13.3926	-23.1693	7.55661	2.2201
0.360817	1.348	40	0	1	0.333333	-3.30807e-11	-0.131608	-13.3508	-23.1095	7.53716	2.22148
0.361041	1.349	40	0	1	0.333333	-1.29386e-07	-0.131839	-13.3091	-23.0497	7.51774	2.22286
0.361265	1.35	40	0	1	0.333333	-1.07831e-07	-0.13207	-13.2674	-22.9901	7.49842	2.22424
0.361491	1.351	40	0	1	0.333333	1.31625e-07	-0.132303	-13.2257	-22.9304	7.47905	2.22563
0.361719	1.352	40	0	1	0.333333	2.69471e-08	-0.132537	-13.1841	-22.8708	7.45965	2.22703
0.361947	1.353	40	0	1	0.333333	-2.14365e-08	-0.132772	-13.1425	-22.8111	7.4402	2.22844
0.362174	1.354	40	0	1	0.333333	1.026e-07	-0.133006	-13.1009	-22.7517	7.42097	2.22984
0.362401	1.355	40	0	1	0.333333	-6.69246e-08	-0.13324	-13.0593	-22.6923	7.40177	2.23123
0.36263	1.356	40	0	1	0.333333	3.73047e-08	-0.133476	-13.0178	-22.6329	7.3825	2.23264
0.362859	1.357	40	0	1	0.333333	-7.82812e-10	-0.133712	-12.9763	-22.5736	7.36325	2.23405
0.363088	1.358	40	0	1	0.333333	-3.8487e-10	-0.133948	-12.9348	-22.5144	7.34408	2.23547
0.36332	1.359	40	0	1	0.333333	6.68123e-09	-0.134187	-12.8934	-22.455	7.32476	2.23689
0.363552	1.36	40	0	1	0.333333	-3.52053e-08	-0.134426	-12.852	-22.3958	7.3055	2.23832
0.363783	1.361	40	0	1	0.333333	1.25798e-07	-0.134664	-12.8106	-22.3368	7.28646	2.23974
0.364019	1.362	40	0	1	0.333333	3.75081e-09	-0.134908	-12.7692	-22.2776	7.26715	2.2412
0.364248	1.363	40	0	1	0.333333	-1.24225e-07	-0.135143	-12.7279	-22.2188	7.24825	2.24261
0.364483	1.364	40	0	1	0.333333	-3.0283e-10	-0.135386	-12.6866	-22.1597	7.22903	2.24405
0.36472	1.365	40	0	1	0.333333	-1.47497e-08	-0.135629	-12.6453	-22.1006	7.20975	2.24551
0.364955	1.366	40	0	1	0.333333	-1.85823e-10	-0.135872	-12.6041	-22.0417	7.19063	2.24696
0.36519	1.367	40	0	1	0.333333	-5.12947e-08	-0.136114	-12.5629	-21.983	7.17166	2.24841
0.365427	1.368	40	0	1	0.333333	1.21855e-07	-0.136358	-12.5217	-21.9241	7.15256	2.24987
0.365666	1.369	40	0	1	0.333333	3.19796e-08	-0.136604	-12.4806	-21.8654	7.13346	2.25133
0.365903	1.37	40	0	1	0.333333	-2.2939e-10	-0.136849	-12.4394	-21.8067	7.11446	2.2528
0.366145	1.371	40	0	1	0.333333	2.78841e-08	-0.137098	-12.3983	-21.7478	7.09515	2.25428
0.366383	1.372	40	0	1	0.333333	1.00105e-08	-0.137343	-12.3573	-21.6894	7.07633	2.25575
0.366624	1.373	40	0	1	0.333333	1.18532e-07	-0.137591	-12.3162	-21.6307	7.05727	2.25723
0.366864	1.374	40	0	1	0.333333	-1.18201e-07	-0.137838	-12.2752	-21.5723	7.03841	2.25871
0.367105	1.375	40	0	1	0.333333	1.24444e-10	-0.138087	-12.2342	-21.5139	7.01945	2.2602
0.367349	1.376	40	0	1	0.333333	3.84092e-10	-0.138339	-12.1933	-21.4554	7.00038	2.2617
0.367593	1.377	40	0	1	0.333333	-1.46359e-08	-0.13859	-12.1524	-21.3969	6.98136	2.2632
0.367838	1.378	40	0	1	0.333333	-1.16195e-07	-0.138843	-12.1115	-21.3385	6.96239	2.26471
0.368083	1.379	40	0	1	0.333333	-1.15909e-07	-0.139095	-12.0706	-21.2803	6.94348	2.26622
0.368328	1.38	40	0	1	0.333333	1.15441e-07	-0.139348	-12.0297	-21.2221	6.92467	2.26773
0.368574	1.381	40	0	1	0.333333	1.91291e-11	-0.139601	-11.9889	-21.1641	6.90591	2.26924
0.36882	1.382	40	0	1	0.333333	-4.48639e-08	-0.139855	-11.9481	-21.1059	6.88702	2.27076
0.369069	1.383	40	0	1	0.333333	-1.1373e-07	-0.140111	-11.9074	-21.0478	6.86812	2.27229
0.369316	1.384	40	0	1	0.333333	-1.13213e-07	-0.140365	-11.8666	-20.9898	6.84941	2.27381
0.369565	1.385	40	0	1	0.333333	-1.14993e-11	-0.140623	-11.8259	-20.9318	6.83054	2.27534
0.369816	1.386	40	0	1	0.333333	7.00046e-08	-0.140881	-11.7852	-20.8738	6.81169	2.27689
0.370066	1.387	40	0	1	0.333333	-3.77658e-11	-0.141139	-11.7446	-20.8159	6.79288	2.27843
0.370317	1.388	40	0	1	0.333333	1.11204e-07	-0.141398	-11.7039	-20.7581	6.77419	2.27997
0.37057	1.389	40	0	1	0.333333	-9.28764e-08	-0.141658	-11.6633	-20.7002	6.75534	2.28153
0.370823	1.39	40	0	1	0.333333	5.21523e-08	-0.141919	-11.6228	-20.6425	6.73661	2.28309
0.371077	1.391	40	0	1	0.333333	1.09838e-07	-0.142181	-11.5822	-20.5847	6.71783	2.28465
0.371333	1.392	40	0	1	0.333333	9.77244e-08	-0.142445	-11.5417	-20.5269	6.69901	2.28623
0.371588	1.393	40	0	1	0.333333	-1.08557e-07	-0.142707	-11.5012	-20.4694	6.68038	2.2878
0.371843	1.394	40	0	1	0.333333	-6.09832e-08	-0.142971	-11.4607	-20.4118	6.6617	2.28937
0.372099	1.395	40	0	1	0.333333	-1.08019e-07	-0.143234	-11.4203	-20.3544	6.64312	2.29094
0.372356	1.396	40	0	1	0.333333	-1.07158e-07	-0.143499	-11.3799	-20.297	6.62456	2.29252
0.372613	1.397	40	0	1	0.333333	-1.06824e-07	-0.143765	-11.3395	-20.2396	6.60599	2.29411
0.372874	1.398	40	0	1	0.333333	2.98045e-08	-0.144033	-11.2991	-20.1821	6.58728	2.29572
0.373136	1.399	40	0	1	0.333333	-3.51238e-10	-0.144303	-11.2588	-20.1247	6.56856	2.29733
0.373395	1.4	40	0	1	0.333333	-1.73763e-08	-0.14457	-11.2185	-20.0675	6.5501	2.29892
0.373657	1.401	40	0	1	0.333333	5.94261e-09	-0.14484	-11.1782	-20.0102	6.53152	2.30053
0.373921	1.402	40	0	1	0.333333	1.04566e-07	-0.145112	-11.1379	-19.9529	6.51283	2.30216
0.374183	1.403	40	0	1	0.333333	-1.04283e-07	-0.145383	-11.0977	-19.8958	6.4943	2.30378
0.374445	1.404	40	0	1	0.333333	1.03835e-07	-0.145652	-11.0575	-19.8388	6.47591	2.30538
0.374711	1.405	40	0	1	0.333333	-1.03391e-07	-0.145927	-11.0173	-19.7816	6.4573	2.30702
0.374977	1.406	40	0	1	0.333333	5.89017e-08	-0.146201	-10.9771	-19.7245	6.43874	2.30866
0.375244	1.407	40	0	1	0.333333	-1.0181e-07	-0.146476	-10.937	-19.6675	6.42021	2.3103
0.37551	1.408	40	0	1	0.333333	-9.9935e-08	-0.146751	-10.8969	-19.6107	6.40183	2.31194
0.375779	1.409	40	0	1	0.333333	2.00377e-10	-0.147028	-10.8568	-19.5537	6.38332	2.3136
0.376049	1.41	40	0	1	0.333333	-3.07123e-09	-0.147306	-10.8167	-19.4968	6.36481	2.31526
0.376319	1.411	40	0	1	0.333333	1.00605e-07	-0.147584	-10.7767	-19.44	6.34633	2.31692
0.376594	1.412	40	0	1	0.333333	9.93529e-08	-0.147868	-10.7367	-19.3831	6.32782	2.31862
0.37686	1.413	40	0	1	0.333333	-9.91904e-08	-0.148143	-10.6967	-19.3265	6.30954	2.32026
0.377133	1.414	40	0	1	0.333333	-8.07031e-08	-0.148424	-10.6568	-19.2698	6.29108	2.32194
0.377408	1.415	40	0	1	0.333333	2.29289e-11	-0.148707	-10.6168	-19.2131	6.27267	2.32363
0.377682	1.416	40	0	1	0.333333	-2.15661e-11	-0.148991	-10.5769	-19.1565	6.25431	2.32532
0.377957	1.417	40	0	1	0.333333	-9.79617e-08	-0.149274	-10.537	-19.1	6.23601	2.32701
0.378233	1.418	40	0	1	0.333333	-5.99415e-07	-0.149558	-10.4972	-19.0435	6.21764	2.32871
0.37851	1.419	40	0	1	0.333333	-9.71315e-08	-0.149844	-10.4573	-18.9871	6.19936	2.33041
0.378786	1.42	40	0	1	0.333333	9.68684e-08	-0.150129	-10.4175	-18.9307	6.18112	2.33212
0.379065	1.421	40	0	1	0.333333	-8.12258e-11	-0.150416	-10.3777	-18.8743	6.16277	2.33383
0.379348	1.422	40	0	1	0.333333	2.46459e-06	-0.150709	-10.3379	-18.8178	6.14428	2.33558
0.379626	1.423	40	0	1	0.333333	-1.04745e-08	-0.150995	-10.2982	-18.7614	6.12593	2.33729
0.379904	1.424	40	0	1	0.333333	-9.40108e-08	-0.151282	-10.2585	-18.7056	6.10812	2.339
0.380189	1.425	40	0	1	0.333333	3.33856e-14	-0.151575	-10.2188	-18.6492	6.08968	2.34075
0.380475	1.426	40	0	1	0.333333	7.29206e-11	-0.151871	-10.1791	-18.5929	6.07127	2.34251
0.380755	1.427	40	0	1	0.333333	-2.65847e-10	-0.15216	-10.1395	-18.5369	6.05325	2.34424
0.381039	1.428	40	0	1	0.333333	9.31293e-08	-0.152452	-10.0998	-18.4809	6.03507	2.34599
0.381326	1.429	40	0	1	0.333333	-9.31859e-08	-0.152748	-10.0602	-18.4247	6.01675	2.34775
0.381614	1.43	40	0	1	0.333333	-7.7348e-09	-0.153045	-10.0206	-18.3687	5.99851	2.34952
0.381902	1.431	40	0	1	0.333333	5.93218e-12	-0.153342	-9.98108	-18.3127	5.98028	2.3513
0.38219	1.432	40	0	1	0.333333	-9.82926e-12	-0.153639	-9.94154	-18.2567	5.96213	2.35307
0.38248	1.433	40	0	1	0.333333	6.74472e-08	-0.153938	-9.90203	-18.2008	5.94396	2.35485
0.382768	1.434	40	0	1	0.333333	-9.12452e-08	-0.154235	-9.86254	-18.1451	5.92593	2.35663
0.38306	1.435	40	0	1	0.333333	9.06511e-08	-0.154536	-9.82307	-18.0893	5.90782	2.35843
0.38335	1.436	40	0	1	0.333333	2.40229e-09	-0.154835	-9.78362	-18.0337	5.88985	2.36021
0.383644	1.437	40	0	1	0.333333	5.18861e-11	-0.155138	-9.7442	-17.9779	5.87172	2.36202
0.383939	1.438	40	0	1	0.333333	-1.11798e-11	-0.155443	-9.70479	-17.9222	5.85358	2.36384
0.384235	1.439	40	0	1	0.333333	8.91855e-08	-0.155748	-9.66541	-17.8665	5.83544	2.36566
0.384531	1.44	40	0	1	0.333333	-8.84637e-08	-0.156054	-9.62605	-17.8109	5.81734	2.36749
0.384829	1.441	40	0	1	0.333333	-1.20358e-08	-0.156361	-9.58672	-17.7554	5.79932	2.36932
0.385128	1.442	40	0	1	0.333333	-1.24363e-10	-0.15667	-9.5474	-17.6998	5.78121	2.37116
0.385426	1.443	40	0	1	0.333333	-5.48096e-08	-0.156977	-9.50811	-17.6444	5.76327	2.373
0.385728	1.444	40	0	1	0.333333	1.05308e-11	-0.157288	-9.46884	-17.5888	5.74515	2.37485
0.386027	1.445	40	0	1	0.333333	7.69214e-10	-0.157597	-9.42959	-17.5336	5.72736	2.37669
0.386328	1.446	40	0	1	0.333333	-8.6323e-08	-0.157907	-9.39036	-17.4783	5.7094	2.37855
0.386632	1.447	40	0	1	0.333333	-8.62449e-08	-0.158221	-9.35115	-17.4229	5.69138	2.38042
0.386935	1.448	40	0	1	0.333333	-8.59566e-08	-0.158534	-9.31196	-17.3677	5.67342	2.38229
0.387242	1.449	40	0	1	0.333333	-1.14574e-09	-0.15885	-9.27279	-17.3123	5.65538	2.38418
0.387547	1.45	40	0	1	0.333333	4.92853e-08	-0.159166	-9.23364	-17.2572	5.63748	2.38606
0.387853	1.451	40	0	1	0.333333	-8.48751e-08	-0.159481	-9.19452	-17.2021	5.61964	2.38794
0.388161	1.452	40	0	1	0.333333	-8.44795e-08	-0.159799	-9.15541	-17.147	5.60173	2.38984
0.38847	1.453	40	0	1	0.333333	8.38945e-08	-0.160117	-9.11633	-17.0919	5.58384	2.39174
0.38878	1.454	40	0	1	0.333333	-1.89307e-08	-0.160437	-9.07726	-17.0369	5.56601	2.39365
0.389091	1.455	40	0	1	0.333333	2.8565e-11	-0.160758	-9.03822	-16.9819	5.54815	2.39556
0.389403	1.456	40	0	1	0.333333	-8.30246e-08	-0.16108	-8.99919	-16.927	5.53032	2.39748
0.389719	1.457	40	0	1	0.333333	-1.85382e-06	-0.161407	-8.96019	-16.872	5.51236	2.39943
0.390032	1.458	40	0	1	0.333333	8.23537e-08	-0.161729	-8.9212	-16.8172	5.49461	2.40135
0.390346	1.459	40	0	1	0.333333	-8.20396e-08	-0.162053	-8.88224	-16.7623	5.47682	2.40329
0.390663	1.46	40	0	1	0.333333	2.07268e-11	-0.162381	-8.84329	-16.7075	5.45898	2.40524
0.390977	1.461	40	0	1	0.333333	8.13246e-08	-0.162705	-8.80436	-16.6529	5.44138	2.40717
0.391296	1.462	40	0	1	0.333333	7.34473e-10	-0.163033	-8.76545	-16.5982	5.42362	2.40913
0.391615	1.463	40	0	1	0.333333	-8.05614e-08	-0.163363	-8.72656	-16.5435	5.40582	2.4111
0.391937	1.464	40	0	1	0.333333	-7.98105e-08	-0.163695	-8.68769	-16.4887	5.38796	2.41308
0.392258	1.465	40	0	1	0.333333	-7.95891e-08	-0.164026	-8.64884	-16.4342	5.37031	2.41506
0.39258	1.466	40	0	1	0.333333	-1.05445e-06	-0.164359	-8.61001	-16.3797	5.35265	2.41704
0.392909	1.467	40	0	1	0.333333	-3.48566e-10	-0.164698	-8.5712	-16.3249	5.33464	2.41907
0.393231	1.468	40	0	1	0.333333	7.8986e-08	-0.165031	-8.5324	-16.2705	5.31705	2.42105
0.393564	1.469	40	0	1	0.333333	4.26658e-06	-0.165374	-8.49362	-16.2158	5.29906	2.4231
0.393884	1.47	40	0	1	0.333333	-4.11184e-07	-0.165704	-8.45486	-16.1616	5.28168	2.42507
0.394213	1.471	40	0	1	0.333333	7.74142e-08	-0.166044	-8.41612	-16.1072	5.26394	2.4271
0.394543	1.472	40	0	1	0.333333	-7.75377e-08	-0.166384	-8.3774	-16.0527	5.24617	2.42913
0.394873	1.473	40	0	1	0.333333	4.0469e-10	-0.166725	-8.33869	-15.9983	5.2285	2.43116
0.395205	1.474	40	0	1	0.333333	2.94047e-11	-0.167068	-8.3	-15.9441	5.21087	2.4332
0.395536	1.475	40	0	1	0.333333	7.66528e-08	-0.167409	-8.26133	-15.8899	5.19335	2.43524
0.395871	1.476	40	0	1	0.333333	-7.63056e-08	-0.167755	-8.22267	-15.8357	5.17569	2.4373
0.396206	1.477	40	0	1	0.333333	-9.48835e-07	-0.168101	-8.18404	-15.7814	5.15802	2.43937
0.396543	1.478	40	0	1	0.333333	-3.73516e-07	-0.168448	-8.14542	-15.7273	5.14043	2.44144
0.39688	1.479	40	0	1	0.333333	7.54501e-08	-0.168797	-8.10681	-15.6732	5.12284	2.44352
0.397215	1.48	40	0	1	0.333333	-7.51526e-08	-0.169142	-8.06823	-15.6193	5.1055	2.44558
0.397555	1.481	40	0	1	0.333333	7.88465e-08	-0.169493	-8.02965	-15.5653	5.08799	2.44767
0.397896	1.482	40	0	1	0.333333	-3.48559e-07	-0.169845	-7.9911	-15.5112	5.07034	2.44977
0.39824	1.483	40	0	1	0.333333	-8.47195e-07	-0.1702	-7.95256	-15.4572	5.05274	2.45189
0.398583	1.484	40	0	1	0.333333	-3.39289e-07	-0.170554	-7.91404	-15.4033	5.03523	2.454
0.398926	1.485	40	0	1	0.333333	-2.49284e-07	-0.170908	-7.87553	-15.3494	5.01777	2.45611
0.399271	1.486	40	0	1	0.333333	6.00116e-07	-0.171265	-7.83704	-15.2955	5.00021	2.45824
0.399619	1.487	40	0	1	0.333333	2.00338e-06	-0.171624	-7.79857	-15.2416	4.98263	2.46038
0.399967	1.488	40	0	1	0.333333	-7.27134e-08	-0.171983	-7.76011	-15.1878	4.9652	2.46252
0.400315	1.489	40	0	1	0.333333	-7.23951e-08	-0.172342	-7.72166	-15.1341	4.94774	2.46466
0.400666	1.49	40	0	1	0.333333	-7.20807e-08	-0.172704	-7.68323	-15.0803	4.9302	2.46682
0.401019	1.491	40	0	1	0.333333	-2.6474e-07	-0.173068	-7.64482	-15.0264	4.91263	2.469
0.401371	1.492	40	0	1	0.333333	6.48399e-07	-0.173432	-7.60642	-14.9728	4.89525	2.47116
0.401723	1.493	40	0	1	0.333333	-6.30169e-07	-0.173795	-7.56803	-14.9192	4.87786	2.47333
0.402078	1.494	40	0	1	0.333333	6.02654e-07	-0.174161	-7.52966	-14.8656	4.86044	2.47552
0.402434	1.495	40	0	1	0.333333	-7.09058e-08	-0.17453	-7.4913	-14.812	4.84298	2.47771
0.40279	1.496	40	0	1	0.333333	4.40489e-07	-0.174897	-7.45296	-14.7585	4.82562	2.4799
0.403151	1.497	40	0	1	0.333333	-7.04067e-08	-0.17527	-7.41463	-14.7049	4.80816	2.48213
0.40351	1.498	40	0	1	0.333333	-2.13007e-06	-0.17564	-7.37631	-14.6515	4.79084	2.48433
0.403872	1.499	40	0	1	0.333333	3.11075e-07	-0.176014	-7.33801	-14.598	4.77342	2.48656
0.404235	1.5	40	0	1	0.333333	6.91862e-08	-0.176388	-7.29972	-14.5446	4.75604	2.4888
0.404598	1.501	40	0	1	0.333333	6.8806e-08	-0.176763	-7.26144	-14.4911	4.73864	2.49103
0.404963	1.502	40	0	1	0.333333	6.87074e-08	-0.177141	-7.22318	-14.4377	4.72127	2.49328
0.405331	1.503	40	0	1	0.333333	4.66162e-07	-0.17752	-7.18493	-14.3843	4.70382	2.49555
0.405697	1.504	40	0	1	0.333333	7.8086e-07	-0.177897	-7.14669	-14.3311	4.68659	2.4978
0.406065	1.505	40	0	1	0.333333	-8.96935e-07	-0.178278	-7.10846	-14.2778	4.66923	2.50007
0.406436	1.506	40	0	1	0.333333	-6.74602e-08	-0.178661	-7.07025	-14.2246	4.65195	2.50235
0.406808	1.507	40	0	1	0.333333	-6.71295e-08	-0.179044	-7.03205	-14.1713	4.63457	2.50464
0.40718	1.508	40	0	1	0.333333	6.7069e-08	-0.179429	-6.99386	-14.1181	4.61731	2.50693
0.407554	1.509	40	0	1	0.333333	-4.40224e-07	-0.179815	-6.95568	-14.0649	4.59998	2.50923
0.407927	1.51	40	0	1	0.333333	3.56198e-07	-0.1802	-6.91751	-14.0119	4.58284	2.51153
0.408305	1.511	40	0	1	0.333333	6.60602e-08	-0.18059	-6.87936	-13.9587	4.56546	2.51386
0.40868	1.512	40	0	1	0.333333	-7.43277e-07	-0.180978	-6.84121	-13.9057	4.54835	2.51617
0.40906	1.513	40	0	1	0.333333	-2.15504e-07	-0.18137	-6.80307	-13.8527	4.53109	2.51851
0.409443	1.514	40	0	1	0.333333	7.02545e-07	-0.181765	-6.76495	-13.7996	4.51379	2.52086
0.409823	1.515	40	0	1	0.333333	-6.49381e-08	-0.182157	-6.72684	-13.7467	4.49666	2.5232
0.410207	1.516	40	0	1	0.333333	-6.47355e-08	-0.182554	-6.68873	-13.6936	4.47935	2.52557
0.410591	1.517	40	0	1	0.333333	-9.34123e-08	-0.182951	-6.65064	-13.6407	4.46212	2.52793
0.410977	1.518	40	0	1	0.333333	-6.42611e-08	-0.183349	-6.61255	-13.5878	4.4449	2.53031
0.411365	1.519	40	0	1	0.333333	3.06153e-07	-0.183749	-6.57448	-13.5348	4.42764	2.53269
0.411752	1.52	40	0	1	0.333333	-9.08492e-07	-0.184149	-6.53641	-13.4819	4.41043	2.53508
0.412143	1.521	40	0	1	0.333333	-6.56841e-07	-0.184552	-6.49835	-13.429	4.39318	2.53749
0.412535	1.522	40	0	1	0.333333	-6.32305e-08	-0.184957	-6.46031	-13.3761	4.37594	2.5399
0.412927	1.523	40	0	1	0.333333	-6.28202e-08	-0.185361	-6.42227	-13.3234	4.35878	2.54231
0.413319	1.524	40	0	1	0.333333	-6.25379e-08	-0.185766	-6.38423	-13.2706	4.34169	2.54473
0.413712	1.525	40	0	1	0.333333	-2.65448e-07	-0.186173	-6.34621	-13.218	4.32464	2.54715
0.41411	1.526	40	0	1	0.333333	6.40286e-07	-0.186583	-6.3082	-13.1652	4.3074	2.5496
0.414509	1.527	40	0	1	0.333333	-1.22383e-06	-0.186995	-6.27019	-13.1124	4.2902	2.55205
0.414909	1.528	40	0	1	0.333333	-6.14954e-08	-0.187408	-6.23219	-13.0598	4.2731	2.55452
0.415308	1.529	40	0	1	0.333333	-6.16915e-08	-0.187819	-6.19419	-13.0071	4.25596	2.55697
0.415711	1.53	40	0	1	0.333333	6.09945e-08	-0.188235	-6.15621	-12.9544	4.23876	2.55945
0.416112	1.531	40	0	1	0.333333	-6.07362e-08	-0.188649	-6.11822	-12.9019	4.22171	2.56192
0.416518	1.532	40	0	1	0.333333	2.97145e-07	-0.189068	-6.08025	-12.8492	4.20454	2.56442
0.416926	1.533	40	0	1	0.333333	-4.48966e-07	-0.189489	-6.04228	-12.7965	4.18732	2.56694
0.417333	1.534	40	0	1	0.333333	1.246e-06	-0.189909	-6.00432	-12.744	4.17024	2.56944
0.417742	1.535	40	0	1	0.333333	-1.15709e-06	-0.190331	-5.96636	-12.6915	4.15314	2.57196
0.418152	1.536	40	0	1	0.333333	-5.95249e-08	-0.190754	-5.92841	-12.639	4.13609	2.57448
0.418564	1.537	40	0	1	0.333333	2.02004e-07	-0.191179	-5.89047	-12.5865	4.119	2.57702
0.418977	1.538	40	0	1	0.333333	6.00467e-07	-0.191606	-5.85252	-12.5341	4.10198	2.57956
0.41939	1.539	40	0	1	0.333333	1.03828e-06	-0.192032	-5.81459	-12.4817	4.08501	2.5821
0.419808	1.54	40	0	1	0.333333	-5.8511e-08	-0.192463	-5.77665	-12.4292	4.06786	2.58468
0.420223	1.541	40	0	1	0.333333	-1.56862e-07	-0.192892	-5.73873	-12.3768	4.05082	2.58723
0.420643	1.542	40	0	1	0.333333	-4.61518e-07	-0.193324	-5.7008	-12.3243	4.03372	2.58982
0.421063	1.543	40	0	1	0.333333	-5.24649e-07	-0.193758	-5.66288	-12.272	4.01668	2.59241
0.421485	1.544	40	0	1	0.333333	-5.65514e-07	-0.194193	-5.62496	-12.2196	3.9996	2.595
0.421908	1.545	40	0	1	0.333333	-7.69784e-07	-0.194629	-5.58704	-12.1672	3.98254	2.59761
0.42233	1.546	40	0	1	0.333333	-4.49349e-07	-0.195065	-5.54913	-12.1149	3.96556	2.6002
0.422757	1.547	40	0	1	0.333333	-4.9975e-07	-0.195506	-5.51122	-12.0625	3.94843	2.60284
0.423185	1.548	40	0	1	0.333333	-7.19459e-08	-0.195947	-5.47331	-12.0102	3.93138	2.60547
0.423613	1.549	40	0	1	0.333333	-1.41272e-07	-0.196389	-5.4354	-11.958	3.91451	2.60811
0.424042	1.55	40	0	1	0.333333	3.39671e-07	-0.196831	-5.3975	-11.9058	3.89753	2.61075
0.424478	1.551	40	0	1	0.333333	1.0106e-06	-0.197281	-5.35959	-11.8533	3.8803	2.61343
0.424911	1.552	40	0	1	0.333333	-5.99523e-07	-0.197727	-5.32169	-11.801	3.86326	2.6161
0.425349	1.553	40	0	1	0.333333	-2.28971e-06	-0.198179	-5.28378	-11.7487	3.84609	2.6188
0.425781	1.554	40	0	1	0.333333	-1.75957e-07	-0.198624	-5.24588	-11.6966	3.82925	2.62145
0.426217	1.555	40	0	1	0.333333	-5.51155e-08	-0.199074	-5.20797	-11.6444	3.81231	2.62414
0.426659	1.556	40	0	1	0.333333	-1.37226e-07	-0.199529	-5.17007	-11.5922	3.79523	2.62686
0.427097	1.557	40	0	1	0.333333	7.21204e-07	-0.199981	-5.13216	-11.54	3.77831	2.62956
0.427538	1.558	40	0	1	0.333333	6.00544e-07	-0.200435	-5.09426	-11.4879	3.76136	2.63227
0.427979	1.559	40	0	1	0.333333	-9.686e-07	-0.20089	-5.05635	-11.4358	3.74442	2.63499
0.428425	1.56	40	0	1	0.333333	-1.53267e-07	-0.201349	-5.01844	-11.3836	3.72739	2.63773
0.428871	1.561	40	0	1	0.333333	-8.83419e-08	-0.201809	-4.98052	-11.3314	3.71044	2.64048
0.429318	1.562	40	0	1	0.333333	-2.66673e-07	-0.20227	-4.94261	-11.2793	3.69345	2.64323
0.429767	1.563	40	0	1	0.333333	9.92278e-07	-0.202732	-4.90469	-11.2271	3.67646	2.646
0.430221	1.564	40	0	1	0.333333	5.3526e-08	-0.2032	-4.86677	-11.1749	3.65936	2.64879
0.430671	1.565	40	0	1	0.333333	5.27737e-08	-0.203663	-4.82885	-11.1228	3.64243	2.65156
0.431123	1.566	40	0	1	0.333333	5.26087e-08	-0.204129	-4.79092	-11.0707	3.62539	2.65434
0.431578	1.567	40	0	1	0.333333	-5.23809e-08	-0.204597	-4.75298	-11.0185	3.60841	2.65714
0.432034	1.568	40	0	1	0.333333	-1.04314e-07	-0.205067	-4.71504	-10.9665	3.59149	2.65995
0.432492	1.569	40	0	1	0.333333	9.65782e-07	-0.205539	-4.6771	-10.9144	3.57448	2.66277
0.432951	1.57	40	0	1	0.333333	8.00375e-07	-0.206011	-4.63915	-10.8622	3.55748	2.6656
0.433412	1.571	40	0	1	0.333333	-9.53576e-07	-0.206485	-4.6012	-10.8102	3.54056	2.66843
0.433873	1.572	40	0	1	0.333333	-3.19186e-07	-0.206961	-4.56324	-10.7581	3.52359	2.67128
0.434338	1.573	40	0	1	0.333333	-5.10919e-08	-0.207439	-4.52527	-10.706	3.50661	2.67414
0.434803	1.574	40	0	1	0.333333	5.55255e-08	-0.207918	-4.4873	-10.6539	3.48963	2.677
0.435271	1.575	40	0	1	0.333333	2.89962e-07	-0.208399	-4.44932	-10.6017	3.47255	2.67988
0.435738	1.576	40	0	1	0.333333	6.01635e-07	-0.208879	-4.41133	-10.5497	3.45558	2.68275
0.436205	1.577	40	0	1	0.333333	-5.70745e-07	-0.20936	-4.37333	-10.4976	3.43865	2.68563
0.43668	1.578	40	0	1	0.333333	-5.12372e-08	-0.209848	-4.33532	-10.4453	3.42146	2.68856
0.437147	1.579	40	0	1	0.333333	4.9892e-08	-0.210329	-4.29731	-10.3934	3.40466	2.69143
0.43762	1.58	40	0	1	0.333333	-7.01716e-08	-0.210815	-4.25929	-10.3414	3.38776	2.69434
0.438094	1.581	40	0	1	0.333333	8.41338e-07	-0.211302	-4.22125	-10.2892	3.37071	2.69726
0.438572	1.582	40	0	1	0.333333	9.28231e-07	-0.211793	-4.18321	-10.2371	3.35366	2.70021
0.439048	1.583	40	0	1	0.333333	-4.90867e-08	-0.212282	-4.14515	-10.185	3.33671	2.70314
0.439528	1.584	40	0	1	0.333333	-4.8802e-08	-0.212776	-4.10709	-10.1329	3.31968	2.70609
0.440003	1.585	40	0	1	0.333333	4.86496e-08	-0.213264	-4.06901	-10.0809	3.30289	2.70902
0.44049	1.586	40	0	1	0.333333	-1.19227e-07	-0.213764	-4.03092	-10.0287	3.28573	2.71201
0.44097	1.587	40	0	1	0.333333	-7.48617e-07	-0.214256	-3.99282	-9.97663	3.26884	2.71497
0.441453	1.588	40	0	1	0.333333	4.80377e-08	-0.214753	-3.9547	-9.92449	3.25184	2.71794
0.441941	1.589	40	0	1	0.333333	-4.78113e-08	-0.215253	-3.91658	-9.87228	3.23476	2.72095
0.442429	1.59	40	0	1	0.333333	-4.76275e-08	-0.215754	-3.87843	-9.82004	3.21765	2.72395
0.442918	1.591	40	0	1	0.333333	4.77353e-08	-0.216256	-3.84028	-9.76795	3.20071	2.72696
0.443407	1.592	40	0	1	0.333333	3.88349e-07	-0.216757	-3.80211	-9.71578	3.1837	2.72997
0.443897	1.593	40	0	1	0.333333	-7.77749e-07	-0.21726	-3.76392	-9.66356	3.16665	2.73299
0.444388	1.594	40	0	1	0.333333	-9.59303e-07	-0.217763	-3.72572	-9.61142	3.14969	2.73601
0.444879	1.595	40	0	1	0.333333	-3.48847e-06	-0.218266	-3.6875	-9.5592	3.13266	2.73903
0.445378	1.596	40	0	1	0.333333	-4.64991e-08	-0.218778	-3.64927	-9.50696	3.11558	2.74211
0.445873	1.597	40	0	1	0.333333	4.62976e-08	-0.219285	-3.61102	-9.45465	3.09847	2.74516
0.44637	1.598	40	0	1	0.333333	2.24966e-07	-0.219794	-3.57275	-9.40243	3.08146	2.74822
0.446869	1.599	40	0	1	0.333333	9.91617e-07	-0.220305	-3.53447	-9.35007	3.06431	2.75129
0.447365	1.6	40	0	1	0.333333	2.90782e-07	-0.220812	-3.49616	-9.2978	3.0473	2.75434
0.447868	1.601	40	0	1	0.333333	-4.55344e-08	-0.221327	-3.45784	-9.24539	3.03011	2.75744
0.448371	1.602	40	0	1	0.333333	-3.70486e-07	-0.221841	-3.41949	-9.19314	3.01311	2.76053
0.448874	1.603	40	0	1	0.333333	-5.98392e-07	-0.222356	-3.38113	-9.14082	2.99605	2.76363
0.449379	1.604	40	0	1	0.333333	1.9093e-07	-0.222872	-3.34275	-9.08849	2.979	2.76674
0.449883	1.605	40	0	1	0.333333	-7.06063e-07	-0.223388	-3.30434	-9.03612	2.96193	2.76985
0.450391	1.606	40	0	1	0.333333	-7.0546e-07	-0.223906	-3.26592	-8.98368	2.94479	2.77297
0.450899	1.607	40	0	1	0.333333	4.55595e-08	-0.224425	-3.22747	-8.9312	2.92764	2.7761
0.451408	1.608	40	0	1	0.333333	4.53168e-08	-0.224945	-3.189	-8.87867	2.91044	2.77924
0.451925	1.609	40	0	1	0.333333	-4.56129e-08	-0.225472	-3.1505	-8.82613	2.89321	2.78242
0.452429	1.61	40	0	1	0.333333	-7.86766e-07	-0.225986	-3.11199	-8.77369	2.87618	2.78552
0.452939	1.611	40	0	1	0.333333	-1.27074e-06	-0.226506	-3.07344	-8.72111	2.85901	2.78866
0.453452	1.612	40	0	1	0.333333	-4.48953e-08	-0.227028	-3.03488	-8.66856	2.84186	2.79182
0.453967	1.613	40	0	1	0.333333	1.59804e-07	-0.227553	-2.99629	-8.61593	2.82466	2.79499
0.454477	1.614	40	0	1	0.333333	-1.4434e-06	-0.228072	-2.95767	-8.56338	2.80758	2.79813
0.455008	1.615	40	0	1	0.333333	4.51449e-08	-0.228614	-2.91903	-8.51044	2.79001	2.8014
0.455515	1.616	40	0	1	0.333333	4.28711e-08	-0.229129	-2.88035	-8.45788	2.773	2.80452
0.456034	1.617	40	0	1	0.333333	2.27343e-06	-0.229656	-2.84166	-8.40489	2.75552	2.80771
0.456548	1.618	40	0	1	0.333333	-3.3154e-07	-0.230179	-2.80293	-8.35244	2.73862	2.81088
0.457068	1.619	40	0	1	0.333333	1.46066e-06	-0.230707	-2.76418	-8.29959	2.72133	2.81408
0.45759	1.62	40	0	1	0.333333	4.22482e-08	-0.231237	-2.72539	-8.2467	2.70401	2.8173
0.458114	1.621	40	0	1	0.333333	4.21776e-08	-0.231769	-2.68658	-8.1938	2.6867	2.82052
0.458633	1.622	40	0	1	0.333333	1.43131e-07	-0.232295	-2.64774	-8.14091	2.66946	2.82372
0.459155	1.623	40	0	1	0.333333	-5.50315e-07	-0.232824	-2.60886	-8.08799	2.6522	2.82693
0.459678	1.624	40	0	1	0.333333	-4.1531e-08	-0.233354	-2.56996	-8.03489	2.63478	2.83015
0.4602	1.625	40	0	1	0.333333	1.25182e-07	-0.233882	-2.53102	-7.98185	2.61747	2.83337
0.460723	1.626	40	0	1	0.333333	-4.01152e-07	-0.234411	-2.49205	-7.92881	2.60017	2.83658
0.461251	1.627	40	0	1	0.333333	5.92238e-08	-0.234945	-2.45305	-7.87563	2.58274	2.83984
0.461776	1.628	40	0	1	0.333333	1.81276e-07	-0.235475	-2.41401	-7.82241	2.56533	2.84307
0.4623	1.629	40	0	1	0.333333	1.09209e-06	-0.236004	-2.37494	-7.76923	2.548	2.8463
0.462826	1.63	40	0	1	0.333333	4.05563e-08	-0.236535	-2.33583	-7.71599	2.53063	2.84953
0.463355	1.631	40	0	1	0.333333	-4.03949e-08	-0.237068	-2.29669	-7.66266	2.51318	2.85279
0.463885	1.632	40	0	1	0.333333	1.36485e-07	-0.237601	-2.25752	-7.60917	2.49561	2.85605
0.464411	1.633	40	0	1	0.333333	8.2176e-07	-0.238131	-2.2183	-7.55574	2.47814	2.85929
0.464942	1.634	40	0	1	0.333333	-2.3683e-06	-0.238665	-2.17905	-7.50216	2.46054	2.86256
0.465467	1.635	40	0	1	0.333333	1.0407e-06	-0.239192	-2.13976	-7.44873	2.44317	2.86579
0.465995	1.636	40	0	1	0.333333	-1.15154e-10	-0.239722	-2.10044	-7.39517	2.42569	2.86904
0.466532	1.637	40	0	1	0.333333	5.40158e-09	-0.24026	-2.06107	-7.34122	2.4078	2.87235
0.467052	1.638	40	0	1	0.333333	-4.83378e-07	-0.240781	-2.02167	-7.28781	2.39058	2.87555
0.467581	1.639	40	0	1	0.333333	-4.13242e-07	-0.24131	-1.98223	-7.23401	2.37298	2.87881
0.468117	1.64	40	0	1	0.333333	-3.90044e-08	-0.241847	-1.94274	-7.17997	2.35512	2.88211
0.468641	1.641	40	0	1	0.333333	-3.88781e-08	-0.24237	-1.90322	-7.12618	2.33763	2.88534
0.46917	1.642	40	0	1	0.333333	2.19677e-08	-0.242898	-1.86365	-7.07227	2.32002	2.88859
0.469699	1.643	40	0	1	0.333333	-5.53717e-07	-0.243425	-1.82405	-7.01826	2.30236	2.89185
0.470229	1.644	40	0	1	0.333333	7.84724e-07	-0.243952	-1.7844	-6.96413	2.28462	2.89511
0.47076	1.645	40	0	1	0.333333	3.80802e-08	-0.24448	-1.7447	-6.90993	2.26685	2.89838
0.471285	1.646	40	0	1	0.333333	1.13126e-06	-0.245001	-1.70497	-6.85575	2.24918	2.90161
0.471814	1.647	40	0	1	0.333333	-2.30099e-08	-0.245526	-1.66518	-6.80144	2.23139	2.90487
0.472344	1.648	40	0	1	0.333333	7.65271e-10	-0.246052	-1.62536	-6.74705	2.21356	2.90813
0.472872	1.649	40	0	1	0.333333	1.49971e-11	-0.246573	-1.58549	-6.69261	2.19574	2.91138
0.473396	1.65	40	0	1	0.333333	-2.61018e-07	-0.247091	-1.54557	-6.6381	2.17792	2.91461
0.473923	1.651	40	0	1	0.333333	-3.45746e-07	-0.247611	-1.50561	-6.58361	2.16014	2.91785
0.47445	1.652	40	0	1	0.333333	-5.75332e-07	-0.24813	-1.46561	-6.52889	2.14219	2.9211
0.474976	1.653	40	0	1	0.333333	4.62252e-07	-0.248647	-1.42555	-6.47411	2.12422	2.92434
0.475502	1.654	40	0	1	0.333333	-7.81918e-07	-0.249163	-1.38545	-6.41925	2.10622	2.92758
0.476026	1.655	40	0	1	0.333333	3.68995e-08	-0.249676	-1.3453	-6.36438	2.08827	2.9308
0.476548	1.656	40	0	1	0.333333	-3.67556e-08	-0.250187	-1.30511	-6.30943	2.07031	2.93401
0.477072	1.657	40	0	1	0.333333	1.57627e-07	-0.250699	-1.26486	-6.25437	2.05227	2.93724
0.477596	1.658	40	0	1	0.333333	3.275e-07	-0.251209	-1.22457	-6.19916	2.03412	2.94047
0.478116	1.659	40	0	1	0.333333	-7.07666e-07	-0.251716	-1.18423	-6.14399	2.0161	2.94367
0.478636	1.66	40	0	1	0.333333	1.41759e-07	-0.252221	-1.14383	-6.08862	1.99791	2.94687
0.47915	1.661	40	0	1	0.333333	-7.43297e-07	-0.252718	-1.10339	-6.03334	1.97991	2.95003
0.479669	1.662	40	0	1	0.333333	-3.60184e-08	-0.25322	-1.0629	-5.97785	1.96172	2.95323
0.480185	1.663	40	0	1	0.333333	3.71433e-08	-0.253718	-1.02236	-5.92227	1.9435	2.95641
0.480702	1.664	40	0	1	0.333333	6.01042e-07	-0.254215	-0.98177	-5.86658	1.92522	2.95959
0.481216	1.665	40	0	1	0.333333	1.00535e-06	-0.254709	-0.941128	-5.81082	1.90693	2.96276
0.481725	1.666	40	0	1	0.333333	-8.07898e-10	-0.255197	-0.900436	-5.75504	1.88871	2.96589
0.482237	1.667	40	0	1	0.333333	2.17975e-11	-0.255686	-0.859693	-5.69909	1.87036	2.96904
0.482746	1.668	40	0	1	0.333333	-2.37886e-08	-0.256172	-0.818899	-5.64313	1.85205	2.97218
0.483267	1.669	40	0	1	0.333333	-2.65492e-12	-0.256666	-0.778055	-5.58665	1.83322	2.97538
0.483758	1.67	40	0	1	0.333333	-2.51931e-08	-0.257131	-0.737158	-5.53079	1.81522	2.97841
0.484261	1.671	40	0	1	0.333333	3.48088e-08	-0.257606	-0.696212	-5.4745	1.79679	2.9815
0.484766	1.672	40	0	1	0.333333	1.00546e-06	-0.258082	-0.655214	-5.41804	1.77821	2.98461
0.485263	1.673	40	0	1	0.333333	8.25852e-10	-0.258549	-0.614166	-5.36167	1.75983	2.98767
0.485764	1.674	40	0	1	0.333333	-8.13873e-10	-0.259018	-0.573067	-5.305	1.74117	2.99076
0.48626	1.675	40	0	1	0.333333	-2.05462e-10	-0.259479	-0.531918	-5.24835	1.72262	2.99381
0.486755	1.676	40	0	1	0.333333	-1.00569e-12	-0.259939	-0.490718	-5.19151	1.70394	2.99686
0.487244	1.677	40	0	1	0.333333	-5.86066e-10	-0.260391	-0.449468	-5.13471	1.68537	2.99987
0.48774	1.678	40	0	1	0.333333	-3.35988e-06	-0.26085	-0.408168	-5.07768	1.66658	3.00292
0.488219	1.679	40	0	1	0.333333	7.49339e-09	-0.261288	-0.366819	-5.02077	1.64808	3.00587
0.488705	1.68	40	0	1	0.333333	-3.29047e-08	-0.261733	-0.325421	-4.96355	1.62927	3.00886
0.489193	1.681	40	0	1	0.333333	-6.44449e-07	-0.262178	-0.283974	-4.9062	1.61036	3.01187
0.489665	1.682	40	0	1	0.333333	7.93664e-07	-0.262605	-0.24248	-4.84904	1.59178	3.01478
0.490141	1.683	40	0	1	0.333333	1.63949e-12	-0.263034	-0.200938	-4.79162	1.57298	3.01771
0.490615	1.684	40	0	1	0.333333	-2.97437e-13	-0.263458	-0.159349	-4.73408	1.55411	3.02062
0.491083	1.685	40	0	1	0.333333	-1.36763e-08	-0.263876	-0.117714	-4.67651	1.53529	3.0235
0.49155	1.686	40	0	1	0.333333	-3.15299e-08	-0.264291	-0.0760342	-4.61876	1.51635	3.02638
0.492015	1.687	40	0	1	0.333333	-1.43619e-06	-0.264701	-0.0343097	-4.56099	1.49743	3.02925
0.492477	1.688	40	0	1	0.333333	2.24907e-08	-0.265106	0.00745795	-4.50311	1.47848	3.03209
0.492938	1.689	40	0	1	0.333333	3.28252e-08	-0.265509	0.0492682	-4.44512	1.45946	3.03493
0.493393	1.69	40	0	1	0.333333	3.66683e-09	-0.265901	0.0911196	-4.38697	1.44037	3.03773
0.493847	1.691	40	0	1	0.333333	-3.27546e-08	-0.266292	0.133011	-4.32877	1.42126	3.04053
0.494296	1.692	40	0	1	0.333333	-7.3254e-07	-0.266675	0.174941	-4.27051	1.40217	3.04329
0.494737	1.693	40	0	1	0.333333	1.02397e-06	-0.267048	0.21691	-4.21229	1.38319	3.046
0.49518	1.694	40	0	1	0.333333	-1.36543e-07	-0.26742	0.258914	-4.15386	1.36404	3.04873
0.495619	1.695	40	0	1	0.333333	-3.23871e-08	-0.267786	0.300952	-4.0953	1.34482	3.05143
0.496052	1.696	40	0	1	0.333333	-2.44032e-07	-0.268143	0.343023	-4.03673	1.32566	3.0541
0.496483	1.697	40	0	1	0.333333	2.76928e-07	-0.268496	0.385126	-3.97806	1.30643	3.05675
0.496911	1.698	40	0	1	0.333333	1.11265e-06	-0.268842	0.427258	-3.91933	1.2872	3.05938
0.497345	1.699	40	0	1	0.333333	3.2141e-08	-0.269193	0.469417	-3.86036	1.26771	3.06206
0.497749	1.7	40	0	1	0.333333	3.04062e-10	-0.269511	0.511601	-3.80173	1.24878	3.06455
0.498161	1.701	40	0	1	0.333333	-2.63811e-08	-0.269833	0.553808	-3.74283	1.22955	3.06708
0.498574	1.702	40	0	1	0.333333	2.8044e-08	-0.270153	0.596036	-3.68378	1.21019	3.06963
0.498989	1.703	40	0	1	0.333333	-3.57183e-09	-0.270473	0.638282	-3.62465	1.19075	3.07218
0.499391	1.704	40	0	1	0.333333	3.13059e-08	-0.270776	0.680544	-3.56556	1.17144	3.07466
0.499797	1.705	40	0	1	0.333333	1.16846e-08	-0.271079	0.722819	-3.50626	1.15193	3.07716
0.500189	1.706	40	0	1	0.333333	-1.07704e-05	-0.271365	0.765103	-3.44704	1.13258	3.07957
0.500569	1.707	40	0	1	0.333333	-5.20042e-08	-0.271636	0.807394	-3.38787	1.11336	3.08191
0.500952	1.708	40	0	1	0.333333	-2.90316e-08	-0.271906	0.849689	-3.3286	1.09402	3.08426
0.501329	1.709	40	0	1	0.333333	-3.11554e-08	-0.272168	0.891985	-3.26934	1.07473	3.08659
0.501706	1.71	40	0	1	0.333333	6.19135e-07	-0.272424	0.934278	-3.20996	1.05533	3.08891
0.50208	1.711	40	0	1	0.333333	-1.44383e-06	-0.272674	0.976564	-3.15049	1.03584	3.09121
0.502448	1.712	40	0	1	0.333333	-1.9578e-10	-0.272915	1.01884	-3.09107	1.01643	3.09348
0.502816	1.713	40	0	1	0.333333	-3.08049e-08	-0.273151	1.0611	-3.03169	0.997047	3.09574
0.503165	1.714	40	0	1	0.333333	1.36388e-06	-0.273363	1.10334	-2.97226	0.977706	3.09789
0.503517	1.715	40	0	1	0.333333	-1.32772e-06	-0.273575	1.14556	-2.91282	0.958319	3.10006
0.503864	1.716	40	0	1	0.333333	1.16509e-06	-0.273777	1.18775	-2.85342	0.93897	3.1022
0.504209	1.717	40	0	1	0.333333	-3.10959e-08	-0.273971	1.22991	-2.79393	0.919516	3.10432
0.504544	1.718	40	0	1	0.333333	1.57057e-07	-0.274152	1.27203	-2.73458	0.90022	3.10638
0.504876	1.719	40	0	1	0.333333	8.62679e-07	-0.274325	1.31411	-2.67528	0.88096	3.10843
0.505204	1.72	40	0	1	0.333333	8.82317e-07	-0.274489	1.35614	-2.616	0.861689	3.11045
0.505525	1.721	40	0	1	0.333333	3.04906e-08	-0.274641	1.39811	-2.55676	0.842443	3.11242
0.505834	1.722	40	0	1	0.333333	2.97986e-08	-0.274775	1.44002	-2.4976	0.823304	3.11432
0.506155	1.723	40	0	1	0.333333	1.19936e-06	-0.274914	1.48187	-2.43829	0.803861	3.1163
0.506461	1.724	40	0	1	0.333333	-4.85153e-10	-0.275035	1.52365	-2.37929	0.784747	3.11819
0.506762	1.725	40	0	1	0.333333	-3.01451e-08	-0.275143	1.56535	-2.32025	0.765559	3.12004
0.507059	1.726	40	0	1	0.333333	5.31878e-07	-0.275241	1.60696	-2.26134	0.746426	3.12187
0.507348	1.727	40	0	1	0.333333	-3.2263e-09	-0.275326	1.64847	-2.20259	0.72742	3.12365
0.507634	1.728	40	0	1	0.333333	-2.81558e-07	-0.2754	1.68989	-2.14389	0.708373	3.12541
0.507912	1.729	40	0	1	0.333333	-2.40138e-08	-0.27546	1.73119	-2.08537	0.689448	3.12712
0.508185	1.73	40	0	1	0.333333	1.8296e-11	-0.275508	1.77238	-2.02701	0.67059	3.1288
0.508454	1.731	40	0	1	0.333333	-2.99013e-08	-0.275543	1.81344	-1.96876	0.651747	3.13045
0.508714	1.732	40	0	1	0.333333	7.52801e-07	-0.275563	1.85437	-1.91072	0.633041	3.13206
0.508973	1.733	40	0	1	0.333333	-6.1921e-07	-0.275573	1.89516	-1.85277	0.614277	3.13365
0.509219	1.734	40	0	1	0.333333	2.60472e-08	-0.275563	1.93579	-1.79517	0.595787	3.13517
0.509467	1.735	40	0	1	0.333333	-2.97265e-08	-0.275545	1.97625	-1.73764	0.577196	3.1367
0.509706	1.736	40	0	1	0.333333	2.97057e-08	-0.275507	2.01654	-1.68036	0.558736	3.13816
0.509939	1.737	40	0	1	0.333333	1.54512e-06	-0.275457	2.05665	-1.62335	0.540401	3.1396
0.510165	1.738	40	0	1	0.333333	2.96416e-08	-0.275388	2.09656	-1.56661	0.52218	3.14099
0.510384	1.739	40	0	1	0.333333	8.56841e-07	-0.275302	2.13626	-1.51013	0.504045	3.14234
0.5106	1.74	40	0	1	0.333333	-4.10711e-06	-0.2752	2.17574	-1.45388	0.485955	3.14367
0.510803	1.741	40	0	1	0.333333	-2.26384e-08	-0.275079	2.21498	-1.39819	0.468254	3.14491
0.511004	1.742	40	0	1	0.333333	-1.29054e-06	-0.27494	2.25398	-1.34263	0.450456	3.14615
0.511198	1.743	40	0	1	0.333333	-9.44395e-13	-0.274782	2.29272	-1.28747	0.432842	3.14735
0.511381	1.744	40	0	1	0.333333	-1.52e-09	-0.274601	2.33119	-1.23275	0.415465	3.14848
0.511562	1.745	40	0	1	0.333333	-4.59005e-07	-0.274399	2.36936	-1.17823	0.397998	3.14959
0.511729	1.746	40	0	1	0.333333	7.17111e-07	-0.274174	2.40723	-1.12436	0.380968	3.15062
0.511893	1.747	40	0	1	0.333333	4.10415e-08	-0.273926	2.44478	-1.07079	0.363932	3.15163
0.512044	1.748	40	0	1	0.333333	2.46478e-07	-0.273647	2.48198	-1.01766	0.347078	3.15256
0.51219	1.749	40	0	1	0.333333	-3.28484e-11	-0.273351	2.51883	-0.965233	0.330606	3.15346
0.512326	1.75	40	0	1	0.333333	1.73216e-10	-0.273022	2.5553	-0.913186	0.314194	3.15429
0.512453	1.751	40	0	1	0.333333	4.27117e-10	-0.272663	2.59138	-0.861673	0.297974	3.15508
0.512568	1.752	40	0	1	0.333333	1.11596e-08	-0.27227	2.62704	-0.810762	0.282012	3.15579
0.512672	1.753	40	0	1	0.333333	3.76661e-08	-0.271842	2.66225	-0.760402	0.26623	3.15643
0.512763	1.754	40	0	1	0.333333	1.7693e-09	-0.271378	2.69701	-0.710785	0.250809	3.15699
0.512844	1.755	40	0	1	0.333333	1.88036e-09	-0.270869	2.73128	-0.66163	0.235427	3.15749
0.51291	1.756	40	0	1	0.333333	3.14987e-08	-0.270319	2.76504	-0.613288	0.220435	3.15789
0.512957	1.757	40	0	1	0.333333	1.4353e-07	-0.269714	2.79826	-0.565597	0.205674	3.15818
0.512989	1.758	40	0	1	0.333333	1.23307e-09	-0.269059	2.83091	-0.518708	0.191239	3.15838
0.513002	1.759	40	0	1	0.333333	6.32115e-07	-0.26834	2.86296	-0.472524	0.177024	3.15846
0.512993	1.76	40	0	1	0.333333	-1.48427e-08	-0.267555	2.89437	-0.427198	0.163173	3.1584
0.51296	1.761	40	0	1	0.333333	5.91775e-09	-0.266689	2.92512	-0.38263	0.149555	3.1582
0.512892	1.762	40	0	1	0.333333	3.22684e-07	-0.265738	2.95516	-0.339014	0.136391	3.15778
0.512793	1.763	40	0	1	0.333333	3.67019e-11	-0.264684	2.98444	-0.296241	0.123509	3.15717
0.512654	1.764	40	0	1	0.333333	-3.02868e-08	-0.263505	3.01292	-0.254312	0.110922	3.15631
0.512461	1.765	40	0	1	0.333333	-3.0087e-08	-0.262185	3.04055	-0.213345	0.0987637	3.15513
0.512207	1.766	40	0	1	0.333333	-3.04956e-08	-0.260685	3.06726	-0.173238	0.0869298	3.15356
0.511874	1.767	40	0	1	0.333333	-3.00619e-08	-0.258967	3.09297	-0.134015	0.0754714	3.15151
0.511428	1.768	40	0	1	0.333333	2.9848e-08	-0.256933	3.11761	-0.0954053	0.0642467	3.14876
0.510827	1.769	40	0	1	0.333333	3.26893e-08	-0.254492	3.14104	-0.0573747	0.0533516	3.14507
0.509993	1.77	40	0	1	0.333333	2.80856e-08	-0.251444	3.16313	-0.0195376	0.042732	3.13993
0.508699	1.771	40	0	1	0.333333	-2.79526e-08	-0.247202	3.18361	0.0197764	0.0318687	3.13196
0.505965	1.772	40	0	1	0.333333	-3.94308e-08	-0.239312	3.20193	0.0676138	0.0191824	3.11513
0.438943	1.773	40	0	1	0.333333	6.51216e-07	-0.010082	2.85641	0.15392	1.04546e-08	2.70249
0.438963	1.774	40	0	1	0.333333	6.41779e-07	-0.00999366	2.85653	0.15392	1.03976e-08	2.70261
0.438984	1.775	40	0	1	0.333333	6.52819e-07	-0.00990592	2.85666	0.15392	1.03415e-08	2.70274
0.439004	1.776	40	0	1	0.333333	6.54418e-07	-0.00981876	2.85678	0.15392	1.02863e-08	2.70286
0.439024	1.777	40	0	1	0.333333	6.58394e-07	-0.00973221	2.85691	0.15392	1.0232e-08	2.70299
0.439044	1.778	40	0	1	0.333333	-6.61258e-07	-0.00964628	2.85703	0.15392	1.01785e-08	2.70311
0.439064	1.779	40	0	1	0.333333	6.63245e-07	-0.00956092	2.85716	0.15392	1.01258e-08	2.70324
0.439084	1.78	40	0	1	0.333333	-6.60201e-07	-0.00947614	2.85728	0.15392	1.0074e-08	2.70336
0.439104	1.781	40	0	1	0.333333	6.58278e-07	-0.00939195	2.8574	0.15392	1.0023e-08	2.70348
0.439124	1.782	40	0	1	0.333333	6.64354e-07	-0.00930831	2.85752	0.15392	9.97269e-09	2.7036
0.439143	1.783	40	0	1	0.333333	6.55039e-07	-0.00922525	2.85764	0.15392	9.9232e-09	2.70372
0.439163	1.784	40	0	1	0.333333	6.59346e-07	-0.00914273	2.85776	0.15392	9.87446e-09	2.70384
0.439182	1.785	40	0	1	0.333333	-6.62412e-07	-0.00906079	2.85788	0.15392	9.82647e-09	2.70396
0.439201	1.786	40	0	1	0.333333	-6.59836e-07	-0.00897939	2.858	0.15392	9.77919e-09	2.70408
0.439221	1.787	40	0	1	0.333333	-6.68162e-07	-0.00889851	2.85812	0.15392	9.73262e-09	2.7042
0.43924	1.788	40	0	1	0.333333	-6.66057e-07	-0.00881819	2.85824	0.15392	9.68674e-09	2.70432
0.439259	1.789	40	0	1	0.333333	-6.79479e-07	-0.00873839	2.85835	0.15392	9.64155e-09	2.70443
0.439278	1.79	40	0	1	0.333333	-6.62048e-07	-0.00865912	2.85847	0.15392	9.59702e-09	2.70455
0.439296	1.791	40	0	1	0.333333	6.66625e-07	-0.00858037	2.85858	0.15392	9.55315e-09	2.70466
0.439315	1.792	40	0	1	0.333333	-6.61412e-07	-0.00850212	2.8587	0.15392	9.50992e-09	2.70478
0.439334	1.793	40	0	1	0.333333	6.58983e-07	-0.0084244	2.85881	0.15392	9.46733e-09	2.70489
0.439352	1.794	40	0	1	0.333333	-6.64663e-07	-0.00834718	2.85893	0.15392	9.42535e-09	2.70501
0.43937	1.795	40	0	1	0.333333	-6.65705e-07	-0.00827046	2.85904	0.15392	9.38398e-09	2.70512
0.439389	1.796	40	0	1	0.333333	-6.65201e-07	-0.00819423	2.85915	0.15392	9.3432e-09	2.70523
0.439407	1.797	40	0	1	0.333333	6.65663e-07	-0.00811853	2.85927	0.15392	9.30302e-09	2.70535
0.439425	1.798	40	0	1	0.333333	-6.75446e-07	-0.00804327	2.85938	0.15392	9.2634e-09	2.70546
0.439443	1.799	40	0	1	0.333333	6.67099e-07	-0.0079685	2.85949	0.15392	9.22435e-09	2.70557
0.439461	1.8	40	0	1	0.333333	6.6934e-07	-0.00789422	2.8596	0.15392	9.18585e-09	2.70568
0.439479	1.801	40	0	1	0.333333	-6.75575e-07	-0.00782042	2.85971	0.15392	9.14789e-09	2.70579
0.439496	1.802	40	0	1	0.333333	6.75613e-07	-0.00774707	2.85982	0.15392	9.11047e-09	2.7059
0.439514	1.803	40	0	1	0.333333	6.74978e-07	-0.00767422	2.85993	0.15392	9.07358e-09	2.70601
0.439532	1.804	40	0	1	0.333333	-6.70733e-07	-0.00760179	2.86003	0.15392	9.03719e-09	2.70611
0.439549	1.805	40	0	1	0.333333	6.77312e-07	-0.00752984	2.86014	0.15392	9.00131e-09	2.70622
0.439566	1.806	40	0	1	0.333333	-6.70466e-07	-0.00745834	2.86025	0.15392	8.96593e-09	2.70633
0.439584	1.807	40	0	1	0.333333	6.70774e-07	-0.00738729	2.86035	0.15392	8.93104e-09	2.70643
0.439601	1.808	40	0	1	0.333333	6.72351e-07	-0.00731669	2.86046	0.15392	8.89663e-09	2.70654
0.439618	1.809	40	0	1	0.333333	6.78632e-07	-0.00724654	2.86056	0.15392	8.86269e-09	2.70664
0.439635	1.81	40	0	1	0.333333	6.7548e-07	-0.00717681	2.86067	0.15392	8.82921e-09	2.70675
0.439652	1.811	40	0	1	0.333333	6.69487e-07	-0.00710753	2.86077	0.15392	8.79619e-09	2.70685
0.439669	1.812	40	0	1	0.333333	6.78409e-07	-0.00703866	2.86088	0.15392	8.76361e-09	2.70696
0.439685	1.813	40	0	1	0.333333	6.68345e-07	-0.00697025	2.86098	0.15392	8.73148e-09	2.70706
0.439702	1.814	40	0	1	0.333333	6.79184e-07	-0.00690225	2.86108	0.15392	8.69977e-09	2.70716
0.439718	1.815	40	0	1	0.333333	6.85514e-07	-0.00683467	2.86118	0.15392	8.66849e-09	2.70726
0.439735	1.816	40	0	1	0.333333	6.74212e-07	-0.00676751	2.86129	0.15392	8.63763e-09	2.70736
0.439751	1.817	40	0	1	0.333333	6.72591e-07	-0.00670075	2.86139	0.15392	8.60718e-09	2.70747
0.439768	1.818	40	0	1	0.333333	6.86693e-07	-0.00663442	2.86149	0.15392	8.57713e-09	2.70757
0.439784	1.819	40	0	1	0.333333	-5.99661e-07	-0.00656849	2.86159	0.15392	8.54748e-09	2.70767
0.4398	1.82	40	0	1	0.333333	-5.99705e-07	-0.00650298	2.86169	0.15392	8.51823e-09	2.70776
0.439816	1.821	40	0	1	0.333333	6.87173e-07	-0.00643786	2.86178	0.15392	8.48936e-09	2.70786
0.439832	1.822	40	0	1	0.333333	-5.99997e-07	-0.00637315	2.86188	0.15392	8.46087e-09	2.70796
0.439848	1.823	40	0	1	0.333333	6.78028e-07	-0.00630882	2.86198	0.15392	8.43274e-09	2.70806
0.439863	1.824	40	0	1	0.333333	-5.98422e-07	-0.00624485	2.86208	0.15392	8.40499e-09	2.70816
0.439879	1.825	40	0	1	0.333333	-5.99206e-07	-0.00618135	2.86217	0.15392	8.37758e-09	2.70825
0.439895	1.826	40	0	1	0.333333	-5.99924e-07	-0.0061182	2.86227	0.15392	8.35053e-09	2.70835
0.43991	1.827	40	0	1	0.333333	-5.98834e-07	-0.0060554	2.86236	0.15392	8.32385e-09	2.70844
0.439926	1.828	40	0	1	0.333333	-5.99584e-07	-0.00599307	2.86246	0.15392	8.29751e-09	2.70854
0.439941	1.829	40	0	1	0.333333	-5.99447e-07	-0.00593107	2.86255	0.15392	8.27149e-09	2.70863
0.439956	1.83	40	0	1	0.333333	6.91575e-07	-0.00586942	2.86265	0.15392	8.24581e-09	2.70873
0.439972	1.831	40	0	1	0.333333	6.96907e-07	-0.00580818	2.86274	0.15392	8.22046e-09	2.70882
0.439986	1.832	40	0	1	0.333333	6.0061e-07	-0.00574657	2.86284	0.153923	8.1957e-09	2.70891
0.440002	1.833	40	0	1	0.333333	-5.99194e-07	-0.00568678	2.86293	0.15392	8.17072e-09	2.70901
0.440017	1.834	40	0	1	0.333333	-5.99513e-07	-0.00562665	2.86302	0.15392	8.14634e-09	2.7091
0.440032	1.835	40	0	1	0.333333	-5.99503e-07	-0.00556685	2.86311	0.15392	8.12223e-09	2.70919
0.440046	1.836	40	0	1	0.333333	-5.99948e-07	-0.00550746	2.8632	0.15392	8.09844e-09	2.70928
0.440061	1.837	40	0	1	0.333333	6.95856e-07	-0.00544841	2.86329	0.15392	8.07496e-09	2.70937
0.440076	1.838	40	0	1	0.333333	-5.99567e-07	-0.00538969	2.86338	0.15392	8.05177e-09	2.70946
0.44009	1.839	40	0	1	0.333333	-5.99756e-07	-0.00533137	2.86347	0.15392	8.02886e-09	2.70955
0.440105	1.84	40	0	1	0.333333	6.9145e-07	-0.00527338	2.86356	0.15392	8.00625e-09	2.70964
0.440119	1.841	40	0	1	0.333333	-5.99379e-07	-0.00521575	2.86365	0.15392	7.98391e-09	2.70973
0.440134	1.842	40	0	1	0.333333	-5.98621e-07	-0.00515852	2.86374	0.15392	7.96184e-09	2.70982
0.440148	1.843	40	0	1	0.333333	-5.99748e-07	-0.0051015	2.86383	0.15392	7.94007e-09	2.70991
0.440162	1.844	40	0	1	0.333333	-5.95215e-07	-0.00504493	2.86391	0.15392	7.91852e-09	2.70999
0.440176	1.845	40	0	1	0.333333	-5.99768e-07	-0.00498913	2.864	0.153919	7.89724e-09	2.71008
0.44019	1.846	40	0	1	0.333333	-5.99736e-07	-0.00493279	2.86409	0.15392	7.8763e-09	2.71017
0.440204	1.847	40	0	1	0.333333	-5.9884e-07	-0.00487723	2.86417	0.15392	7.85554e-09	2.71025
0.440218	1.848	40	0	1	0.333333	-5.96962e-07	-0.00482198	2.86426	0.15392	7.83511e-09	2.71034
0.440232	1.849	40	0	1	0.333333	-5.99827e-07	-0.00476704	2.86434	0.15392	7.81487e-09	2.71042
0.440245	1.85	40	0	1	0.333333	6.99015e-07	-0.00471248	2.86443	0.15392	7.79489e-09	2.71051
0.440259	1.851	40	0	1	0.333333	-5.99445e-07	-0.00465825	2.86451	0.15392	7.77516e-09	2.71059
0.440272	1.852	40	0	1	0.333333	-5.99308e-07	-0.00460433	2.8646	0.153921	7.75572e-09	2.71067
0.440286	1.853	40	0	1	0.333333	7.08741e-07	-0.00455076	2.86468	0.15392	7.73639e-09	2.71076
0.440299	1.854	40	0	1	0.333333	-5.99192e-07	-0.00449754	2.86476	0.15392	7.71737e-09	2.71084
0.440313	1.855	40	0	1	0.333333	7.01091e-07	-0.00444458	2.86484	0.15392	7.69856e-09	2.71092
0.440326	1.856	40	0	1	0.333333	7.00228e-07	-0.00439198	2.86493	0.15392	7.67999e-09	2.711
0.440339	1.857	40	0	1	0.333333	-5.99792e-07	-0.00433973	2.86501	0.15392	7.66165e-09	2.71109
0.440352	1.858	40	0	1	0.333333	-5.99209e-07	-0.00428771	2.86509	0.15392	7.64351e-09	2.71117
0.440365	1.859	40	0	1	0.333333	-5.93753e-07	-0.00423601	2.86517	0.15392	7.62559e-09	2.71125
0.440378	1.86	40	0	1	0.333333	7.05554e-07	-0.00418475	2.86525	0.15392	7.6079e-09	2.71133
0.440391	1.861	40	0	1	0.333333	-5.99539e-07	-0.00413373	2.86533	0.15392	7.59042e-09	2.71141
0.440404	1.862	40	0	1	0.333333	-5.99913e-07	-0.00408303	2.86541	0.15392	7.57315e-09	2.71149
0.440417	1.863	40	0	1	0.333333	-5.99827e-07	-0.00403268	2.86548	0.15392	7.55607e-09	2.71156
0.44043	1.864	40	0	1	0.333333	-5.99764e-07	-0.00398256	2.86556	0.15392	7.53921e-09	2.71164
0.440442	1.865	40	0	1	0.333333	-5.98308e-07	-0.00393275	2.86564	0.15392	7.52252e-09	2.71172
0.440455	1.866	40	0	1	0.333333	-5.99974e-07	-0.00388331	2.86572	0.15392	7.50607e-09	2.7118
0.440467	1.867	40	0	1	0.333333	-5.99163e-07	-0.00383426	2.86579	0.15392	7.48971e-09	2.71187
0.44048	1.868	40	0	1	0.333333	-5.99314e-07	-0.00378531	2.86587	0.15392	7.47372e-09	2.71195
0.440492	1.869	40	0	1	0.333333	-5.99409e-07	-0.00373667	2.86595	0.15392	7.45783e-09	2.71203
0.440504	1.87	40	0	1	0.333333	-5.98732e-07	-0.00368848	2.86602	0.15392	7.44213e-09	2.7121
0.440516	1.871	40	0	1	0.333333	-5.9978e-07	-0.00364057	2.8661	0.15392	7.42661e-09	2.71218
0.440529	1.872	40	0	1	0.333333	7.06161e-07	-0.00359291	2.86617	0.15392	7.41128e-09	2.71225
0.440541	1.873	40	0	1	0.333333	7.15288e-07	-0.00354555	2.86625	0.15392	7.39613e-09	2.71233
0.440553	1.874	40	0	1	0.333333	-5.96345e-07	-0.00349844	2.86632	0.15392	7.38115e-09	2.7124
0.440565	1.875	40	0	1	0.333333	-5.99619e-07	-0.00345178	2.86639	0.15392	7.36636e-09	2.71247
0.440576	1.876	40	0	1	0.333333	7.15888e-07	-0.00340528	2.86647	0.15392	7.35173e-09	2.71255
0.440588	1.877	40	0	1	0.333333	7.13847e-07	-0.00335912	2.86654	0.15392	7.33728e-09	2.71262
0.4406	1.878	40	0	1	0.333333	-5.99418e-07	-0.00331324	2.86661	0.15392	7.323e-09	2.71269
0.440611	1.879	40	0	1	0.333333	-5.99872e-07	-0.00326765	2.86668	0.15392	7.30888e-09	2.71276
0.440623	1.88	40	0	1	0.333333	-5.99183e-07	-0.00322237	2.86675	0.15392	7.29493e-09	2.71283
0.440635	1.881	40	0	1	0.333333	7.2462e-07	-0.00317736	2.86682	0.15392	7.28115e-09	2.7129
0.440646	1.882	40	0	1	0.333333	-5.99864e-07	-0.00313269	2.86689	0.15392	7.26749e-09	2.71297
0.440657	1.883	40	0	1	0.333333	7.31299e-07	-0.00308823	2.86696	0.15392	7.25406e-09	2.71304
0.440669	1.884	40	0	1	0.333333	7.31003e-07	-0.00304409	2.86703	0.15392	7.24075e-09	2.71311
0.44068	1.885	40	0	1	0.333333	7.17053e-07	-0.00300024	2.8671	0.15392	7.2276e-09	2.71318
0.440691	1.886	40	0	1	0.333333	7.26345e-07	-0.00295666	2.86717	0.15392	7.2146e-09	2.71325
0.440702	1.887	40	0	1	0.333333	7.179e-07	-0.00291338	2.86724	0.15392	7.20176e-09	2.71332
0.440713	1.888	40	0	1	0.333333	7.21108e-07	-0.00287039	2.86731	0.15392	7.18906e-09	2.71339
0.440724	1.889	40	0	1	0.333333	7.23054e-07	-0.00282767	2.86737	0.15392	7.17651e-09	2.71345
0.440735	1.89	40	0	1	0.333333	-5.99651e-07	-0.00278521	2.86744	0.15392	7.1641e-09	2.71352
0.440746	1.891	40	0	1	0.333333	7.30669e-07	-0.00274308	2.86751	0.15392	7.15186e-09	2.71359
0.440756	1.892	40	0	1	0.333333	-5.99796e-07	-0.00270122	2.86757	0.15392	7.13975e-09	2.71365
0.440767	1.893	40	0	1	0.333333	7.30173e-07	-0.00265961	2.86764	0.15392	7.12778e-09	2.71372
0.440778	1.894	40	0	1	0.333333	7.31844e-07	-0.0026183	2.86771	0.15392	7.11595e-09	2.71379
0.440788	1.895	40	0	1	0.333333	-5.99298e-07	-0.00257728	2.86777	0.15392	7.10425e-09	2.71385
0.440799	1.896	40	0	1	0.333333	-5.97225e-07	-0.0025365	2.86783	0.15392	7.0927e-09	2.71391
0.440809	1.897	40	0	1	0.333333	-5.96129e-07	-0.00249603	2.8679	0.15392	7.08127e-09	2.71398
0.440819	1.898	40	0	1	0.333333	-5.99406e-07	-0.00245583	2.86796	0.15392	7.07e-09	2.71404
0.44083	1.899	40	0	1	0.333333	-5.9511e-07	-0.00241589	2.86803	0.15392	7.05881e-09	2.71411
0.44084	1.9	40	0	1	0.333333	7.33826e-07	-0.00237624	2.86809	0.15392	7.04782e-09	2.71417
0.44085	1.901	40	0	1	0.333333	-5.99073e-07	-0.00233685	2.86815	0.15392	7.03694e-09	2.71423
0.44086	1.902	40	0	1	0.333333	7.34143e-07	-0.00229777	2.86821	0.15392	7.02616e-09	2.71429
0.44087	1.903	40	0	1	0.333333	-7.36794e-07	-0.00225895	2.86827	0.15392	7.01552e-09	2.71435
0.44088	1.904	40	0	1	0.333333	7.35035e-07	-0.00222039	2.86834	0.15392	7.00501e-09	2.71441
0.44089	1.905	40	0	1	0.333333	-5.97606e-07	-0.00218206	2.8684	0.15392	6.99462e-09	2.71448
0.4409	1.906	40	0	1	0.333333	7.34101e-07	-0.00214412	2.86846	0.15392	6.98436e-09	2.71454
0.440909	1.907	40	0	1	0.333333	7.43424e-07	-0.00210637	2.86852	0.15392	6.97422e-09	2.7146
0.440919	1.908	40	0	1	0.333333	-7.4485e-07	-0.00206892	2.86858	0.15392	6.96419e-09	2.71466
0.440929	1.909	40	0	1	0.333333	-5.9594e-07	-0.00203189	2.86863	0.153921	6.95434e-09	2.71471
0.440938	1.91	40	0	1	0.333333	-5.9942e-07	-0.00199483	2.86869	0.15392	6.94448e-09	2.71477
0.440948	1.911	40	0	1	0.333333	-5.98617e-07	-0.00195819	2.86875	0.15392	6.93483e-09	2.71483
0.440957	1.912	40	0	1	0.333333	7.41941e-07	-0.0019218	2.86881	0.15392	6.92528e-09	2.71489
0.440966	1.913	40	0	1	0.333333	7.46516e-07	-0.0018857	2.86887	0.15392	6.91583e-09	2.71495
0.440976	1.914	40	0	1	0.333333	-5.9971e-07	-0.00184979	2.86892	0.15392	6.90648e-09	2.715
0.440985	1.915	40	0	1	0.333333	7.37502e-07	-0.00181431	2.86898	0.15392	6.89729e-09	2.71506
0.440994	1.916	40	0	1	0.333333	-5.99878e-07	-0.00177902	2.86904	0.15392	6.8882e-09	2.71512
0.441003	1.917	40	0	1	0.333333	-5.99313e-07	-0.001744	2.86909	0.15392	6.87916e-09	2.71517
0.441012	1.918	40	0	1	0.333333	7.42571e-07	-0.00170927	2.86915	0.15392	6.8703e-09	2.71523
0.441021	1.919	40	0	1	0.333333	-5.99735e-07	-0.0016748	2.8692	0.15392	6.86152e-09	2.71528
0.44103	1.92	40	0	1	0.333333	7.51629e-07	-0.0016406	2.86926	0.15392	6.85286e-09	2.71534
0.441038	1.921	40	0	1	0.333333	-5.99468e-07	-0.00160668	2.86931	0.15392	6.84429e-09	2.71539
0.441047	1.922	40	0	1	0.333333	-5.99352e-07	-0.00157303	2.86936	0.15392	6.83583e-09	2.71544
0.441056	1.923	40	0	1	0.333333	7.52088e-07	-0.00153964	2.86942	0.15392	6.82747e-09	2.7155
0.441064	1.924	40	0	1	0.333333	-5.99453e-07	-0.00150652	2.86947	0.15392	6.81919e-09	2.71555
0.441073	1.925	40	0	1	0.333333	-5.98401e-07	-0.00147372	2.86952	0.15392	6.81107e-09	2.7156
0.441081	1.926	40	0	1	0.333333	-5.97396e-07	-0.00144119	2.86957	0.15392	6.803e-09	2.71565
0.44109	1.927	40	0	1	0.333333	-7.53486e-07	-0.00140884	2.86963	0.15392	6.79506e-09	2.71571
0.441098	1.928	40	0	1	0.333333	-5.99854e-07	-0.00137681	2.86968	0.15392	6.7872e-09	2.71576
0.441106	1.929	40	0	1	0.333333	-5.98529e-07	-0.00134516	2.86973	0.15392	6.77948e-09	2.71581
0.441114	1.93	40	0	1	0.333333	7.56903e-07	-0.00131362	2.86978	0.15392	6.7718e-09	2.71586
0.441122	1.931	40	0	1	0.333333	-5.9922e-07	-0.00128242	2.86983	0.15392	6.76423e-09	2.71591
0.44113	1.932	40	0	1	0.333333	7.58638e-07	-0.0012515	2.86988	0.15392	6.75678e-09	2.71596
0.441138	1.933	40	0	1	0.333333	-5.96797e-07	-0.00122082	2.86993	0.15392	6.7494e-09	2.71601
0.441146	1.934	40	0	1	0.333333	-5.88649e-07	-0.00119062	2.86998	0.153922	6.74231e-09	2.71605
0.441154	1.935	40	0	1	0.333333	-7.56516e-07	-0.00116042	2.87002	0.15392	6.73497e-09	2.7161
0.441162	1.936	40	0	1	0.333333	-5.97545e-07	-0.00113064	2.87007	0.15392	6.72789e-09	2.71615
0.44117	1.937	40	0	1	0.333333	7.50215e-07	-0.00110108	2.87012	0.15392	6.72089e-09	2.7162
0.441177	1.938	40	0	1	0.333333	7.40787e-07	-0.00107184	2.87017	0.15392	6.71399e-09	2.71624
0.441185	1.939	40	0	1	0.333333	7.53152e-07	-0.00104287	2.87021	0.15392	6.70718e-09	2.71629
0.441192	1.94	40	0	1	0.333333	7.62727e-07	-0.00101418	2.87026	0.15392	6.70046e-09	2.71634
0.4412	1.941	40	0	1	0.333333	7.54424e-07	-0.000985782	2.8703	0.15392	6.69384e-09	2.71638
0.441207	1.942	40	0	1	0.333333	7.57598e-07	-0.000957672	2.87035	0.15392	6.6873e-09	2.71643
0.441214	1.943	40	0	1	0.333333	-5.99818e-07	-0.000929837	2.87039	0.15392	6.68085e-09	2.71647
0.441221	1.944	40	0	1	0.333333	-7.644e-07	-0.000902294	2.87044	0.15392	6.67449e-09	2.71652
0.441228	1.945	40	0	1	0.333333	-5.99673e-07	-0.000875037	2.87048	0.15392	6.66822e-09	2.71656
0.441236	1.946	40	0	1	0.333333	-7.53757e-07	-0.000848076	2.87052	0.15392	6.66203e-09	2.7166
0.441243	1.947	40	0	1	0.333333	-7.59743e-07	-0.000821398	2.87057	0.15392	6.65593e-09	2.71665
0.441249	1.948	40	0	1	0.333333	-5.99251e-07	-0.000795017	2.87061	0.15392	6.64991e-09	2.71669
0.441256	1.949	40	0	1	0.333333	7.60254e-07	-0.000768941	2.87065	0.15392	6.64399e-09	2.71673
0.441263	1.95	40	0	1	0.333333	7.49925e-07	-0.000743149	2.87069	0.15392	6.63815e-09	2.71677
0.44127	1.951	40	0	1	0.333333	-5.99579e-07	-0.000717657	2.87073	0.15392	6.6324e-09	2.71681
0.441276	1.952	40	0	1	0.333333	-7.55733e-07	-0.000692454	2.87077	0.15392	6.62672e-09	2.71685
0.441283	1.953	40	0	1	0.333333	-5.99699e-07	-0.000667564	2.87082	0.15392	6.62113e-09	2.71689
0.441289	1.954	40	0	1	0.333333	-5.99828e-07	-0.000642943	2.87085	0.15392	6.61563e-09	2.71693
0.441296	1.955	40	0	1	0.333333	-5.88776e-07	-0.000618739	2.87089	0.15392	6.61021e-09	2.71697
0.441302	1.956	40	0	1	0.333333	7.47476e-07	-0.000594734	2.87093	0.15392	6.60488e-09	2.71701
0.441308	1.957	40	0	1	0.333333	7.61017e-07	-0.000571076	2.87097	0.15392	6.59963e-09	2.71705
0.441314	1.958	40	0	1	0.333333	7.52644e-07	-0.000547741	2.87101	0.15392	6.59446e-09	2.71709
0.44132	1.959	40	0	1	0.333333	-5.93024e-07	-0.000524767	2.87105	0.15392	6.58934e-09	2.71713
0.441326	1.96	40	0	1	0.333333	-7.54875e-07	-0.000502006	2.87108	0.15392	6.58438e-09	2.71716
0.441332	1.961	40	0	1	0.333333	7.51896e-07	-0.000479608	2.87112	0.15392	6.57946e-09	2.7172
0.441338	1.962	40	0	1	0.333333	-7.49505e-07	-0.000457552	2.87116	0.15392	6.57462e-09	2.71723
0.441344	1.963	40	0	1	0.333333	7.45234e-07	-0.000435837	2.87119	0.15392	6.56986e-09	2.71727
0.441349	1.964	40	0	1	0.333333	-5.99111e-07	-0.000414426	2.87123	0.15392	6.56521e-09	2.7173
0.441355	1.965	40	0	1	0.333333	-5.99977e-07	-0.000393391	2.87126	0.15392	6.56061e-09	2.71734
0.44136	1.966	40	0	1	0.333333	-5.97537e-07	-0.00037264	2.87129	0.15392	6.55609e-09	2.71737
0.441366	1.967	40	0	1	0.333333	7.36934e-07	-0.000352301	2.87133	0.15392	6.55167e-09	2.71741
0.441371	1.968	40	0	1	0.333333	-5.97655e-07	-0.000332282	2.87136	0.15392	6.54728e-09	2.71744
0.441376	1.969	40	0	1	0.333333	-7.26681e-07	-0.000312618	2.87139	0.15392	6.54307e-09	2.71747
0.441382	1.97	40	0	1	0.333333	-5.94464e-07	-0.000293265	2.87142	0.15392	6.53892e-09	2.7175
0.441387	1.971	40	0	1	0.333333	-5.99918e-07	-0.000274375	2.87145	0.15392	6.53479e-09	2.71753
0.441392	1.972	40	0	1	0.333333	-5.98439e-07	-0.000255871	2.87148	0.15392	6.53081e-09	2.71756
0.441396	1.973	40	0	1	0.333333	-5.98906e-07	-0.000237646	2.87151	0.15392	6.52687e-09	2.71759
0.441401	1.974	40	0	1	0.333333	-5.99153e-07	-0.000219827	2.87154	0.15392	6.52303e-09	2.71762
0.441406	1.975	40	0	1	0.333333	-5.99566e-07	-0.000202463	2.87157	0.15392	6.51927e-09	2.71765
0.44141	1.976	40	0	1	0.333333	-5.9857e-07	-0.000185423	2.8716	0.15392	6.51562e-09	2.71768
0.441415	1.977	40	0	1	0.333333	6.74567e-07	-0.000168838	2.87163	0.15392	6.51204e-09	2.71771
0.441419	1.978	40	0	1	0.333333	-5.99843e-07	-0.000152677	2.87166	0.15392	6.50853e-09	2.71774
0.441424	1.979	40	0	1	0.333333	-5.99947e-07	-0.000136927	2.87168	0.15392	6.50515e-09	2.71776
0.441428	1.98	40	0	1	0.333333	-5.9794e-07	-0.000121647	2.87171	0.15392	6.50183e-09	2.71779
0.441432	1.981	40	0	1	0.333333	-5.98334e-07	-0.000106759	2.87173	0.15392	6.49859e-09	2.71781
0.441436	1.982	40	0	1	0.333333	-5.99194e-07	-9.23665e-05	2.87176	0.15392	6.49547e-09	2.71784
0.44144	1.983	40	0	1	0.333333	6.00873e-07	-7.84695e-05	2.87178	0.15392	6.49243e-09	2.71786
0.441444	1.984	40	0	1	0.333333	-5.98949e-07	-6.50418e-05	2.8718	0.15392	6.48949e-09	2.71788
0.441447	1.985	40	0	1	0.333333	-5.53609e-07	-5.21676e-05	2.87183	0.15392	6.48664e-09	2.71791
0.441451	1.986	40	0	1	0.333333	-4.89685e-07	-3.97853e-05	2.87185	0.15392	6.4839e-09	2.71793
0.441454	1.987	40	0	1	0.333333	6.00253e-07	-2.79632e-05	2.87187	0.15392	6.48124e-09	2.71795
0.441457	1.988	40	0	1	0.333333	-2.89078e-07	-1.67493e-05	2.87189	0.15392	6.47872e-09	2.71797
0.44146	1.989	40	0	1	0.333333	-1.30105e-07	-6.13685e-06	2.87191	0.15392	6.47628e-09	2.71799
0.441464	1.99	40	0	1	0.333333	5.93047e-10	-2.4626e-09	2.87193	0.15392	6.47387e-09	2.71801
0.441466	1.991	40	0	1	0.333333	-1.8248e-10	-3.18282e-10	2.87194	0.15392	6.47176e-09	2.71802
0.441469	1.992	40	0	1	0.333333	8.29127e-11	1.15872e-10	2.87196	0.15392	6.46971e-09	2.71804
0.441471	1.993	40	0	1	0.333333	1.27842e-10	-3.40017e-11	2.87198	0.15392	6.46771e-09	2.71806
0.441474	1.994	40	0	1	0.333333	3.14232e-10	2.27025e-13	2.87199	0.15392	6.4659e-09	2.71807
0.441476	1.995	40	0	1	0.333333	-1.82981e-10	-2.13185e-10	2.872	0.15392	6.4642e-09	2.71808
0.441478	1.996	40	0	1	0.333333	7.18065e-11	-4.37996e-11	2.87202	0.15392	6.46271e-09	2.7181
0.44148	1.997	40	0	1	0.333333	-7.94408e-12	3.88919e-10	2.87203	0.15392	6.46135e-09	2.71811
0.441481	1.998	40	0	1	0.333333	-1.19843e-10	-2.80579e-11	2.87204	0.15392	6.46027e-09	2.71812
0.441482	1.999	40	0	1	0.333333	1.72416e-11	4.06884e-11	2.87204	0.15392	6.45938e-09	2.71812
[truncated: 201 more rows]
