# Supplementary material for: Nanoalignment by critical Casimir torques
Source: Nat Commun. 2024 Jun 14;15:5086. doi: 10.1038/s41467-024-49220-1 (PMC11178905; doi:10.1038/s41467-024-49220-1)
Supplement: Supplementary file 11 — Source Data [file 41467_2024_49220_MOESM11_ESM.zip › fig1/python/data/theory/results_disk_49.16292477958855.dat]

#Delta	Lambda	Gamma	rho1	rho2	width	alpha	gamma	total_potential	CC_potential	electrostatic_potential	gravity_potential
0.247506	0.001	49.1629	0	1	0.333333	-2.10379e-07	0.000198969	-123.465	-208.047	83.0579	1.52384
0.247527	0.002	49.1629	0	1	0.333333	-1.00624e-08	0.000129165	-123.156	-207.52	82.8406	1.52398
0.247549	0.003	49.1629	0	1	0.333333	1.62409e-10	5.98652e-05	-122.848	-206.994	82.6228	1.52411
0.247571	0.004	49.1629	0	1	0.333333	2.33427e-09	-6.40417e-07	-122.541	-206.471	82.4063	1.52425
0.247593	0.005	49.1629	0	1	0.333333	-9.9639e-09	-6.93725e-05	-122.235	-205.949	82.1902	1.52438
0.247614	0.006	49.1629	0	1	0.333333	-1.02133e-08	-0.000139138	-121.93	-205.432	81.9773	1.52451
0.247636	0.007	49.1629	0	1	0.333333	-1.80368e-08	-0.000207884	-121.627	-204.916	81.7646	1.52465
0.247659	0.008	49.1629	0	1	0.333333	-4.06859e-09	-0.000276672	-121.324	-204.4	81.5507	1.52479
0.247681	0.009	49.1629	0	1	0.333333	-1.74093e-08	-0.000345851	-121.023	-203.888	81.3397	1.52492
0.247703	0.01	49.1629	0	1	0.333333	-2.31849e-08	-0.000413869	-120.723	-203.377	81.1291	1.52506
0.247726	0.011	49.1629	0	1	0.333333	-1.81433e-08	-0.000482406	-120.424	-202.869	80.9199	1.5252
0.247749	0.012	49.1629	0	1	0.333333	-1.95957e-08	-0.000550353	-120.127	-202.361	80.709	1.52534
0.247771	0.013	49.1629	0	1	0.333333	-2.1272e-08	-0.000618482	-119.83	-201.856	80.5009	1.52548
0.247794	0.014	49.1629	0	1	0.333333	-2.68945e-08	-0.000685964	-119.534	-201.356	80.2955	1.52562
0.247817	0.015	49.1629	0	1	0.333333	-7.62743e-09	-0.00075395	-119.24	-200.854	80.0882	1.52576
0.24784	0.016	49.1629	0	1	0.333333	-2.26026e-08	-0.00082144	-118.947	-200.356	79.883	1.5259
0.247863	0.017	49.1629	0	1	0.333333	-2.35534e-08	-0.000888737	-118.655	-199.859	79.6786	1.52605
0.247886	0.018	49.1629	0	1	0.333333	-2.7312e-08	-0.000956486	-118.364	-199.364	79.4745	1.52619
0.247909	0.019	49.1629	0	1	0.333333	-3.34806e-08	-0.0010231	-118.074	-198.875	79.2752	1.52633
0.247932	0.02	49.1629	0	1	0.333333	-2.29424e-08	-0.00109017	-117.785	-198.385	79.0735	1.52647
0.247956	0.021	49.1629	0	1	0.333333	-2.37871e-08	-0.00115693	-117.497	-197.891	78.8674	1.52662
0.24798	0.022	49.1629	0	1	0.333333	-3.62214e-08	-0.0012236	-117.21	-197.407	78.6698	1.52676
0.248003	0.023	49.1629	0	1	0.333333	-3.59779e-08	-0.0012899	-116.924	-196.923	78.4715	1.52691
0.248027	0.024	49.1629	0	1	0.333333	-3.66633e-08	-0.00135623	-116.64	-196.439	78.2726	1.52706
0.248051	0.025	49.1629	0	1	0.333333	-3.06977e-08	-0.00142229	-116.356	-195.956	78.0728	1.5272
0.248075	0.026	49.1629	0	1	0.333333	-3.63155e-08	-0.00148839	-116.074	-195.478	77.8774	1.52735
0.248099	0.027	49.1629	0	1	0.333333	-5.36792e-08	-0.00155489	-115.792	-195.002	77.6822	1.5275
0.248123	0.028	49.1629	0	1	0.333333	-4.64464e-08	-0.00161997	-115.512	-194.526	77.4871	1.52764
0.248147	0.029	49.1629	0	1	0.333333	-4.58577e-08	-0.00168583	-115.232	-194.053	77.2926	1.52779
0.248171	0.03	49.1629	0	1	0.333333	-3.50188e-08	-0.00175151	-114.954	-193.58	77.0984	1.52794
0.248195	0.031	49.1629	0	1	0.333333	-3.69309e-08	-0.001817	-114.676	-193.111	76.9067	1.52809
0.24822	0.032	49.1629	0	1	0.333333	-4.25308e-08	-0.0018821	-114.4	-192.643	76.715	1.52824
0.248244	0.033	49.1629	0	1	0.333333	-3.95759e-08	-0.00194717	-114.124	-192.177	76.5241	1.52839
0.248269	0.034	49.1629	0	1	0.333333	-3.77539e-08	-0.00201267	-113.85	-191.71	76.3316	1.52855
0.248294	0.035	49.1629	0	1	0.333333	-4.68395e-08	-0.00207725	-113.577	-191.247	76.1419	1.5287
0.248318	0.036	49.1629	0	1	0.333333	-4.12297e-08	-0.00214211	-113.304	-190.787	75.9544	1.52885
0.248343	0.037	49.1629	0	1	0.333333	-4.95754e-08	-0.00220664	-113.033	-190.331	75.7696	1.529
0.248368	0.038	49.1629	0	1	0.333333	-6.84116e-08	-0.00227151	-112.762	-189.872	75.5806	1.52916
0.248393	0.039	49.1629	0	1	0.333333	-4.28269e-08	-0.00233573	-112.493	-189.415	75.3928	1.52931
0.248418	0.04	49.1629	0	1	0.333333	-4.97564e-08	-0.00240005	-112.224	-188.96	75.2066	1.52946
0.248443	0.041	49.1629	0	1	0.333333	-4.60978e-08	-0.00246427	-111.956	-188.509	75.0231	1.52962
0.248469	0.042	49.1629	0	1	0.333333	-5.14871e-08	-0.00252829	-111.69	-188.059	74.8392	1.52977
0.248494	0.043	49.1629	0	1	0.333333	-5.93315e-08	-0.00259281	-111.424	-187.607	74.6528	1.52993
0.248519	0.044	49.1629	0	1	0.333333	-6.1925e-08	-0.00265627	-111.159	-187.162	74.4725	1.53009
0.248545	0.045	49.1629	0	1	0.333333	-6.56422e-08	-0.0027202	-110.895	-186.716	74.2904	1.53024
0.24857	0.046	49.1629	0	1	0.333333	-6.59914e-08	-0.00278379	-110.632	-186.272	74.1094	1.5304
0.248596	0.047	49.1629	0	1	0.333333	-5.55097e-08	-0.00284725	-110.37	-185.831	73.9297	1.53056
0.248622	0.048	49.1629	0	1	0.333333	-6.93621e-08	-0.00291092	-110.109	-185.388	73.7477	1.53072
0.248647	0.049	49.1629	0	1	0.333333	-7.04708e-08	-0.00297402	-109.849	-184.95	73.5704	1.53088
0.248673	0.05	49.1629	0	1	0.333333	-7.31976e-08	-0.00303757	-109.59	-184.513	73.3918	1.53104
0.248699	0.051	49.1629	0	1	0.333333	-6.41112e-08	-0.00310055	-109.331	-184.078	73.2155	1.53119
0.248726	0.052	49.1629	0	1	0.333333	-6.22572e-08	-0.00316346	-109.074	-183.64	73.0348	1.53136
0.248752	0.053	49.1629	0	1	0.333333	-7.43965e-08	-0.00322668	-108.817	-183.207	72.8575	1.53152
0.248778	0.054	49.1629	0	1	0.333333	-7.16043e-08	-0.00328909	-108.562	-182.778	72.6848	1.53168
0.248804	0.055	49.1629	0	1	0.333333	-8.66375e-08	-0.00335215	-108.307	-182.349	72.5105	1.53184
0.24883	0.056	49.1629	0	1	0.333333	-7.27422e-08	-0.00341483	-108.053	-181.922	72.3367	1.532
0.248857	0.057	49.1629	0	1	0.333333	-6.86117e-08	-0.00347747	-107.8	-181.492	72.1602	1.53217
0.248883	0.058	49.1629	0	1	0.333333	-7.80028e-08	-0.00353986	-107.548	-181.069	71.9884	1.53233
0.24891	0.059	49.1629	0	1	0.333333	-8.20261e-08	-0.00360229	-107.297	-180.646	71.8168	1.53249
0.248936	0.06	49.1629	0	1	0.333333	-9.31045e-08	-0.00366465	-107.046	-180.225	71.6463	1.53265
0.248963	0.061	49.1629	0	1	0.333333	-5.53281e-08	-0.00372705	-106.797	-179.802	71.4727	1.53282
0.24899	0.062	49.1629	0	1	0.333333	-5.5714e-08	-0.00378891	-106.548	-179.385	71.3045	1.53298
0.249017	0.063	49.1629	0	1	0.333333	-5.66743e-08	-0.00385105	-106.3	-178.968	71.135	1.53315
0.249043	0.064	49.1629	0	1	0.333333	-5.23448e-08	-0.00391286	-106.053	-178.553	70.9668	1.53331
0.24907	0.065	49.1629	0	1	0.333333	-5.97206e-08	-0.00397478	-105.807	-178.14	70.7993	1.53348
0.249098	0.066	49.1629	0	1	0.333333	-5.95367e-08	-0.00403671	-105.561	-177.724	70.6293	1.53365
0.249125	0.067	49.1629	0	1	0.333333	-5.92755e-08	-0.00409839	-105.317	-177.313	70.4624	1.53382
0.249152	0.068	49.1629	0	1	0.333333	-7.07856e-08	-0.00416003	-105.073	-176.904	70.2966	1.53398
0.249179	0.069	49.1629	0	1	0.333333	-6.19447e-08	-0.00422121	-104.83	-176.498	70.1336	1.53415
0.249207	0.07	49.1629	0	1	0.333333	-6.4989e-08	-0.00428321	-104.588	-176.085	69.9628	1.53432
0.249234	0.071	49.1629	0	1	0.333333	-6.34255e-08	-0.00434444	-104.347	-175.681	69.7997	1.53449
0.249261	0.072	49.1629	0	1	0.333333	-7.16194e-08	-0.00440526	-104.107	-175.279	69.6382	1.53466
0.249289	0.073	49.1629	0	1	0.333333	-5.87856e-08	-0.00446694	-103.867	-174.876	69.4745	1.53483
0.249317	0.074	49.1629	0	1	0.333333	-8.02974e-08	-0.00452797	-103.628	-174.473	69.31	1.535
0.249345	0.075	49.1629	0	1	0.333333	-6.6009e-08	-0.00458923	-103.39	-174.074	69.1484	1.53517
0.249372	0.076	49.1629	0	1	0.333333	-7.84011e-08	-0.00465003	-103.153	-173.676	68.9878	1.53534
0.2494	0.077	49.1629	0	1	0.333333	-7.30196e-08	-0.004711	-102.916	-173.28	68.8277	1.53551
0.249428	0.078	49.1629	0	1	0.333333	-7.12151e-08	-0.00477188	-102.681	-172.884	68.668	1.53568
0.249456	0.079	49.1629	0	1	0.333333	-7.93039e-08	-0.00483265	-102.446	-172.487	68.5055	1.53586
0.249484	0.08	49.1629	0	1	0.333333	-7.06825e-08	-0.00489318	-102.212	-172.095	68.3477	1.53603
0.249512	0.081	49.1629	0	1	0.333333	-7.41247e-08	-0.00495414	-101.978	-171.704	68.1894	1.5362
0.24954	0.082	49.1629	0	1	0.333333	-8.26325e-08	-0.00501455	-101.746	-171.315	68.0326	1.53637
0.249569	0.083	49.1629	0	1	0.333333	-7.79931e-08	-0.00507517	-101.514	-170.924	67.874	1.53655
0.249597	0.084	49.1629	0	1	0.333333	-6.7225e-08	-0.00513555	-101.283	-170.537	67.7174	1.53672
0.249625	0.085	49.1629	0	1	0.333333	-8.56733e-08	-0.00519597	-101.053	-170.151	67.5618	1.5369
0.249654	0.086	49.1629	0	1	0.333333	-7.51802e-08	-0.00525623	-100.823	-169.768	67.4082	1.53707
0.249682	0.087	49.1629	0	1	0.333333	-1.40871e-08	-0.00531643	-100.594	-169.385	67.2531	1.53725
0.249711	0.088	49.1629	0	1	0.333333	-6.39632e-08	-0.00537689	-100.366	-168.998	67.094	1.53743
0.24974	0.089	49.1629	0	1	0.333333	-5.91622e-08	-0.00543682	-100.139	-168.619	66.942	1.5376
0.249768	0.09	49.1629	0	1	0.333333	-7.56223e-08	-0.00549668	-99.9125	-168.241	66.7907	1.53778
0.249797	0.091	49.1629	0	1	0.333333	-5.38156e-08	-0.00555685	-99.6867	-167.862	66.6375	1.53795
0.249826	0.092	49.1629	0	1	0.333333	-5.62317e-08	-0.00561689	-99.4616	-167.483	66.4833	1.53813
0.249855	0.093	49.1629	0	1	0.333333	-6.86934e-08	-0.00567679	-99.2372	-167.108	66.3321	1.53831
0.249884	0.094	49.1629	0	1	0.333333	-5.35852e-08	-0.00573649	-99.0136	-166.734	66.182	1.53849
0.249913	0.095	49.1629	0	1	0.333333	-6.54807e-08	-0.00579613	-98.7907	-166.362	66.0323	1.53867
0.249943	0.096	49.1629	0	1	0.333333	-5.26711e-08	-0.00585614	-98.5685	-165.986	65.879	1.53885
0.249972	0.097	49.1629	0	1	0.333333	-7.337e-08	-0.00591556	-98.347	-165.617	65.7312	1.53903
0.250001	0.098	49.1629	0	1	0.333333	-6.62538e-08	-0.00597515	-98.1263	-165.247	65.5819	1.53921
0.25003	0.099	49.1629	0	1	0.333333	-6.54809e-08	-0.00603469	-97.9062	-164.88	65.4341	1.53939
0.250059	0.1	49.1629	0	1	0.333333	-6.61331e-08	-0.00609397	-97.6869	-164.514	65.2878	1.53957
0.250089	0.101	49.1629	0	1	0.333333	-7.91933e-08	-0.00615358	-97.4682	-164.147	65.1385	1.53975
0.250119	0.102	49.1629	0	1	0.333333	-6.60731e-08	-0.00621308	-97.2503	-163.781	64.9912	1.53993
0.250148	0.103	49.1629	0	1	0.333333	-7.35887e-08	-0.00627209	-97.0331	-163.419	64.846	1.54011
0.250178	0.104	49.1629	0	1	0.333333	-6.5341e-08	-0.00633144	-96.8165	-163.057	64.7002	1.5403
0.250208	0.105	49.1629	0	1	0.333333	-6.13032e-08	-0.00639062	-96.6006	-162.693	64.5523	1.54048
0.250237	0.106	49.1629	0	1	0.333333	-5.95026e-08	-0.00644998	-96.3854	-162.334	64.4082	1.54066
0.250267	0.107	49.1629	0	1	0.333333	-7.87659e-08	-0.00650889	-96.1709	-161.977	64.2656	1.54085
0.250297	0.108	49.1629	0	1	0.333333	-6.45156e-08	-0.00656778	-95.9571	-161.622	64.1235	1.54103
0.250327	0.109	49.1629	0	1	0.333333	-7.31301e-08	-0.00662733	-95.744	-161.261	63.9761	1.54122
0.250357	0.11	49.1629	0	1	0.333333	-7.79516e-08	-0.00668595	-95.5315	-160.907	63.8343	1.5414
0.250387	0.111	49.1629	0	1	0.333333	-6.76614e-08	-0.00674479	-95.3197	-160.554	63.6927	1.54159
0.250417	0.112	49.1629	0	1	0.333333	-8.05498e-08	-0.00680368	-95.1085	-160.201	63.5509	1.54177
0.250447	0.113	49.1629	0	1	0.333333	-8.99658e-08	-0.00686233	-94.8981	-159.851	63.4112	1.54196
0.250478	0.114	49.1629	0	1	0.333333	-9.04544e-08	-0.00692134	-94.6883	-159.498	63.2676	1.54214
0.250508	0.115	49.1629	0	1	0.333333	-7.71545e-08	-0.00698004	-94.4791	-159.15	63.1283	1.54233
0.250538	0.116	49.1629	0	1	0.333333	-7.6236e-08	-0.00703853	-94.2706	-158.802	62.9886	1.54252
0.250569	0.117	49.1629	0	1	0.333333	-6.47249e-08	-0.00709724	-94.0627	-158.455	62.8499	1.5427
0.2506	0.118	49.1629	0	1	0.333333	-7.28855e-08	-0.00715602	-93.8555	-158.107	62.7089	1.54289
0.25063	0.119	49.1629	0	1	0.333333	-8.64736e-08	-0.00721443	-93.649	-157.763	62.5712	1.54308
0.250661	0.12	49.1629	0	1	0.333333	-8.98629e-08	-0.00727307	-93.4431	-157.42	62.4336	1.54327
0.250691	0.121	49.1629	0	1	0.333333	-7.53888e-08	-0.00733141	-93.2378	-157.078	62.2968	1.54346
0.250722	0.122	49.1629	0	1	0.333333	-7.023e-08	-0.00738977	-93.0331	-156.735	62.1583	1.54365
0.250753	0.123	49.1629	0	1	0.333333	-8.87331e-08	-0.00744827	-92.8291	-156.395	62.0218	1.54384
0.250784	0.124	49.1629	0	1	0.333333	-8.35742e-08	-0.00750674	-92.6257	-156.056	61.8867	1.54403
0.250815	0.125	49.1629	0	1	0.333333	-8.69289e-08	-0.00756479	-92.423	-155.72	61.7524	1.54422
0.250846	0.126	49.1629	0	1	0.333333	1.28296e-08	-0.00762283	-92.2209	-155.383	61.618	1.54441
0.250877	0.127	49.1629	0	1	0.333333	-5.96472e-08	-0.00768162	-92.0194	-155.043	61.4787	1.54461
0.250908	0.128	49.1629	0	1	0.333333	-7.25575e-08	-0.00773946	-91.8185	-154.71	61.3465	1.54479
0.250939	0.129	49.1629	0	1	0.333333	-6.2373e-08	-0.00779766	-91.6182	-154.377	61.214	1.54499
0.250971	0.13	49.1629	0	1	0.333333	-6.48777e-08	-0.00785586	-91.4186	-154.045	61.0808	1.54518
0.251002	0.131	49.1629	0	1	0.333333	-7.28414e-08	-0.00791407	-91.2195	-153.711	60.9462	1.54537
0.251033	0.132	49.1629	0	1	0.333333	-5.9557e-08	-0.00797198	-91.0211	-153.381	60.8146	1.54557
0.251065	0.133	49.1629	0	1	0.333333	-6.35674e-08	-0.0080298	-90.8233	-153.052	60.6835	1.54576
0.251096	0.134	49.1629	0	1	0.333333	-6.41765e-08	-0.00808795	-90.6261	-152.724	60.552	1.54595
0.251128	0.135	49.1629	0	1	0.333333	-7.5044e-08	-0.00814603	-90.4294	-152.393	60.4178	1.54615
0.25116	0.136	49.1629	0	1	0.333333	-5.76461e-08	-0.00820382	-90.2334	-152.069	60.2889	1.54634
0.251191	0.137	49.1629	0	1	0.333333	-5.57032e-08	-0.0082618	-90.038	-151.743	60.1587	1.54654
0.251223	0.138	49.1629	0	1	0.333333	-7.2611e-08	-0.00831936	-89.8432	-151.419	60.0294	1.54673
0.251254	0.139	49.1629	0	1	0.333333	-7.08266e-08	-0.00837697	-89.6489	-151.097	59.9015	1.54693
0.251287	0.14	49.1629	0	1	0.333333	-6.7814e-08	-0.00843514	-89.4552	-150.772	59.7697	1.54713
0.251319	0.141	49.1629	0	1	0.333333	-7.1727e-08	-0.00849271	-89.2622	-150.451	59.6418	1.54732
0.251351	0.142	49.1629	0	1	0.333333	-5.44449e-08	-0.00855048	-89.0697	-150.132	59.5144	1.54752
0.251382	0.143	49.1629	0	1	0.333333	-7.12195e-08	-0.0086078	-88.8778	-149.814	59.3882	1.54771
0.251415	0.144	49.1629	0	1	0.333333	-6.70502e-08	-0.00866584	-88.6864	-149.492	59.2574	1.54791
0.251447	0.145	49.1629	0	1	0.333333	-5.5963e-08	-0.0087234	-88.4957	-149.175	59.1317	1.54811
0.251479	0.146	49.1629	0	1	0.333333	-7.08066e-08	-0.00878114	-88.3055	-148.86	59.0061	1.54831
0.251511	0.147	49.1629	0	1	0.333333	-7.67342e-08	-0.00883833	-88.1159	-148.547	58.8824	1.54851
0.251544	0.148	49.1629	0	1	0.333333	-7.0488e-08	-0.00889615	-87.9268	-148.229	58.7531	1.54871
0.251576	0.149	49.1629	0	1	0.333333	-7.55996e-08	-0.00895366	-87.7384	-147.915	58.6281	1.54891
0.251609	0.15	49.1629	0	1	0.333333	-6.72537e-08	-0.00901101	-87.5504	-147.604	58.5043	1.54911
0.251641	0.151	49.1629	0	1	0.333333	-7.53987e-08	-0.00906867	-87.3631	-147.293	58.3802	1.54931
0.251674	0.152	49.1629	0	1	0.333333	-8.25026e-08	-0.00912607	-87.1763	-146.98	58.2543	1.54951
0.251706	0.153	49.1629	0	1	0.333333	-7.44561e-08	-0.00918336	-86.99	-146.671	58.1316	1.54971
0.251739	0.154	49.1629	0	1	0.333333	-6.37903e-08	-0.00924062	-86.8044	-146.363	58.0092	1.54991
0.251772	0.155	49.1629	0	1	0.333333	-6.21801e-08	-0.00929799	-86.6192	-146.057	57.8872	1.55011
0.251804	0.156	49.1629	0	1	0.333333	-7.98313e-08	-0.00935512	-86.4346	-145.75	57.7655	1.55031
0.251838	0.157	49.1629	0	1	0.333333	-7.7985e-08	-0.00941265	-86.2506	-145.443	57.6414	1.55052
0.25187	0.158	49.1629	0	1	0.333333	-7.07757e-08	-0.00946987	-86.0671	-145.138	57.5207	1.55072
0.251903	0.159	49.1629	0	1	0.333333	-7.52288e-08	-0.00952699	-85.8841	-144.835	57.4002	1.55092
0.251936	0.16	49.1629	0	1	0.333333	-8.93192e-08	-0.00958426	-85.7017	-144.532	57.2794	1.55112
0.25197	0.161	49.1629	0	1	0.333333	-8.51607e-08	-0.00964156	-85.5198	-144.228	57.1572	1.55133
0.252003	0.162	49.1629	0	1	0.333333	-6.71506e-08	-0.00969867	-85.3385	-143.928	57.0375	1.55153
0.252036	0.163	49.1629	0	1	0.333333	-7.62578e-08	-0.00975591	-85.1577	-143.628	56.9184	1.55174
0.252069	0.164	49.1629	0	1	0.333333	-8.76778e-08	-0.00981286	-84.9774	-143.329	56.7999	1.55194
0.252103	0.165	49.1629	0	1	0.333333	-7.23798e-08	-0.00987014	-84.7976	-143.028	56.6779	1.55215
0.252136	0.166	49.1629	0	1	0.333333	-7.35971e-08	-0.00992721	-84.6184	-142.731	56.5601	1.55235
0.252169	0.167	49.1629	0	1	0.333333	-8.03427e-08	-0.00998413	-84.4397	-142.436	56.4438	1.55256
0.252203	0.168	49.1629	0	1	0.333333	-8.801e-08	-0.0100412	-84.2615	-142.141	56.327	1.55276
0.252236	0.169	49.1629	0	1	0.333333	-8.10039e-08	-0.0100983	-84.0838	-141.847	56.2097	1.55297
0.25227	0.17	49.1629	0	1	0.333333	-8.70304e-08	-0.0101556	-83.9067	-141.549	56.0895	1.55318
0.252304	0.171	49.1629	0	1	0.333333	-6.82581e-08	-0.0102121	-83.7301	-141.258	55.9747	1.55339
0.252337	0.172	49.1629	0	1	0.333333	-7.5706e-08	-0.0102691	-83.5539	-140.966	55.8586	1.55359
0.252371	0.173	49.1629	0	1	0.333333	-8.0434e-08	-0.0103262	-83.3783	-140.675	55.7431	1.5538
0.252405	0.174	49.1629	0	1	0.333333	-7.8388e-08	-0.0103833	-83.2032	-140.383	55.6259	1.55401
0.252439	0.175	49.1629	0	1	0.333333	-8.71221e-08	-0.0104402	-83.0286	-140.094	55.5109	1.55422
0.252473	0.176	49.1629	0	1	0.333333	-8.41381e-08	-0.010497	-82.8546	-139.806	55.3968	1.55443
0.252507	0.177	49.1629	0	1	0.333333	-7.85066e-08	-0.0105537	-82.681	-139.519	55.2832	1.55464
0.252541	0.178	49.1629	0	1	0.333333	-8.62935e-08	-0.0106109	-82.5079	-139.229	55.1663	1.55485
0.252575	0.179	49.1629	0	1	0.333333	-9.39471e-08	-0.0106673	-82.3353	-138.945	55.0545	1.55506
0.252609	0.18	49.1629	0	1	0.333333	-8.56702e-08	-0.0107245	-82.1632	-138.659	54.9405	1.55527
0.252644	0.181	49.1629	0	1	0.333333	-9.38603e-08	-0.0107811	-81.9916	-138.375	54.8281	1.55548
0.252678	0.182	49.1629	0	1	0.333333	-8.65267e-08	-0.0108379	-81.8205	-138.09	54.714	1.55569
0.252712	0.183	49.1629	0	1	0.333333	-8.31532e-08	-0.0108948	-81.6499	-137.808	54.602	1.5559
0.252746	0.184	49.1629	0	1	0.333333	-6.72193e-08	-0.0109513	-81.4798	-137.527	54.4915	1.55611
0.252781	0.185	49.1629	0	1	0.333333	-1.01661e-07	-0.0110084	-81.3102	-137.246	54.379	1.55633
0.252815	0.186	49.1629	0	1	0.333333	-1.22051e-08	-0.011065	-81.141	-136.966	54.2688	1.55654
0.25285	0.187	49.1629	0	1	0.333333	-1.15286e-08	-0.0111218	-80.9724	-136.685	54.1562	1.55675
0.252885	0.188	49.1629	0	1	0.333333	2.89226e-09	-0.0111786	-80.8042	-136.407	54.0459	1.55697
0.252919	0.189	49.1629	0	1	0.333333	3.16548e-07	-0.0112348	-80.6365	-136.13	53.9367	1.55718
0.252954	0.19	49.1629	0	1	0.333333	-6.79949e-08	-0.0112917	-80.4692	-135.854	53.8278	1.55739
0.25299	0.191	49.1629	0	1	0.333333	-6.28485e-08	-0.0113489	-80.3025	-135.575	53.7145	1.55761
0.253024	0.192	49.1629	0	1	0.333333	-5.75623e-08	-0.0114054	-80.1362	-135.3	53.6058	1.55782
0.253059	0.193	49.1629	0	1	0.333333	-3.86691e-08	-0.0114615	-79.9704	-135.027	53.4988	1.55803
0.253094	0.194	49.1629	0	1	0.333333	-5.04873e-08	-0.0115182	-79.8051	-134.754	53.3907	1.55825
0.253129	0.195	49.1629	0	1	0.333333	-7.14643e-08	-0.0115751	-79.6402	-134.479	53.2802	1.55847
0.253164	0.196	49.1629	0	1	0.333333	-7.16084e-08	-0.0116318	-79.4758	-134.207	53.173	1.55868
0.253199	0.197	49.1629	0	1	0.333333	-7.02787e-08	-0.0116882	-79.3119	-133.937	53.0665	1.5589
0.253234	0.198	49.1629	0	1	0.333333	-6.92171e-08	-0.0117447	-79.1484	-133.667	52.9594	1.55911
0.253269	0.199	49.1629	0	1	0.333333	-5.53693e-08	-0.0118013	-78.9854	-133.398	52.853	1.55933
0.253305	0.2	49.1629	0	1	0.333333	-7.58105e-08	-0.0118581	-78.8228	-133.127	52.7444	1.55955
0.25334	0.201	49.1629	0	1	0.333333	-7.48892e-08	-0.0119145	-78.6607	-132.859	52.6386	1.55977
0.253376	0.202	49.1629	0	1	0.333333	-6.33259e-08	-0.0119711	-78.499	-132.591	52.5324	1.55999
0.253411	0.203	49.1629	0	1	0.333333	-6.6412e-08	-0.0120272	-78.3379	-132.326	52.4281	1.5602
0.253447	0.204	49.1629	0	1	0.333333	-7.99815e-08	-0.0120846	-78.1771	-132.058	52.3203	1.56042
0.253482	0.205	49.1629	0	1	0.333333	-6.78005e-08	-0.0121406	-78.0168	-131.794	52.2163	1.56064
0.253518	0.206	49.1629	0	1	0.333333	-7.12775e-08	-0.0121971	-77.857	-131.53	52.1123	1.56086
0.253554	0.207	49.1629	0	1	0.333333	-6.6441e-08	-0.0122541	-77.6976	-131.266	52.0075	1.56108
0.253589	0.208	49.1629	0	1	0.333333	-7.50789e-08	-0.0123102	-77.5386	-131.002	51.9024	1.5613
0.253625	0.209	49.1629	0	1	0.333333	-6.86749e-08	-0.0123671	-77.3801	-130.74	51.7986	1.56152
0.253661	0.21	49.1629	0	1	0.333333	-7.31813e-08	-0.012423	-77.222	-130.48	51.6966	1.56174
0.253697	0.211	49.1629	0	1	0.333333	-7.56412e-08	-0.0124795	-77.0644	-130.22	51.594	1.56196
0.253733	0.212	49.1629	0	1	0.333333	-6.45834e-08	-0.0125365	-76.9072	-129.958	51.4883	1.56219
0.253769	0.213	49.1629	0	1	0.333333	-9.15593e-08	-0.012593	-76.7504	-129.699	51.3863	1.56241
0.253805	0.214	49.1629	0	1	0.333333	-9.02562e-08	-0.0126495	-76.5941	-129.442	51.285	1.56263
0.253841	0.215	49.1629	0	1	0.333333	-7.34007e-08	-0.0127052	-76.4382	-129.186	51.1846	1.56285
0.253877	0.216	49.1629	0	1	0.333333	-7.18732e-08	-0.0127617	-76.2828	-128.929	51.083	1.56307
0.253914	0.217	49.1629	0	1	0.333333	-8.42319e-08	-0.0128184	-76.1277	-128.67	50.9791	1.5633
0.25395	0.218	49.1629	0	1	0.333333	-7.74205e-08	-0.0128747	-75.9731	-128.415	50.8788	1.56352
0.253986	0.219	49.1629	0	1	0.333333	-8.41297e-08	-0.0129314	-75.819	-128.16	50.7776	1.56374
0.254022	0.22	49.1629	0	1	0.333333	-7.02728e-08	-0.0129875	-75.6652	-127.908	50.679	1.56397
0.254059	0.221	49.1629	0	1	0.333333	-6.11987e-08	-0.0130446	-75.5119	-127.652	50.5756	1.5642
0.254095	0.222	49.1629	0	1	0.333333	-8.81119e-08	-0.0131006	-75.359	-127.401	50.4777	1.56442
0.254132	0.223	49.1629	0	1	0.333333	-6.70021e-08	-0.0131569	-75.2065	-127.15	50.3785	1.56464
0.254168	0.224	49.1629	0	1	0.333333	-6.44203e-08	-0.0132126	-75.0544	-126.901	50.2816	1.56486
0.254206	0.225	49.1629	0	1	0.333333	-7.98847e-08	-0.01327	-74.9027	-126.646	50.1782	1.5651
0.254242	0.226	49.1629	0	1	0.333333	-8.077e-08	-0.0133261	-74.7515	-126.398	50.081	1.56532
0.254279	0.227	49.1629	0	1	0.333333	-9.93952e-08	-0.0133827	-74.6007	-126.149	49.9825	1.56555
0.254316	0.228	49.1629	0	1	0.333333	-8.99207e-08	-0.0134391	-74.4502	-125.901	49.8848	1.56577
0.254352	0.229	49.1629	0	1	0.333333	-7.52091e-08	-0.0134946	-74.3002	-125.655	49.7888	1.566
0.25439	0.23	49.1629	0	1	0.333333	-7.20926e-08	-0.013552	-74.1506	-125.405	49.6878	1.56623
0.254426	0.231	49.1629	0	1	0.333333	-7.38214e-08	-0.0136081	-74.0014	-125.159	49.5915	1.56646
0.254463	0.232	49.1629	0	1	0.333333	-5.7954e-08	-0.0136644	-73.8527	-124.915	49.4954	1.56668
0.2545	0.233	49.1629	0	1	0.333333	-7.72418e-08	-0.0137203	-73.7043	-124.671	49.4001	1.56691
0.254538	0.234	49.1629	0	1	0.333333	-6.68434e-08	-0.0137775	-73.5563	-124.424	49.3002	1.56714
0.254575	0.235	49.1629	0	1	0.333333	-9.14221e-08	-0.0138335	-73.4087	-124.182	49.2055	1.56737
0.254612	0.236	49.1629	0	1	0.333333	-9.34191e-08	-0.0138899	-73.2615	-123.94	49.1105	1.5676
0.254649	0.237	49.1629	0	1	0.333333	-7.61735e-08	-0.0139463	-73.1147	-123.698	49.0152	1.56783
0.254687	0.238	49.1629	0	1	0.333333	-7.96249e-08	-0.0140028	-72.9684	-123.454	48.9176	1.56806
0.254725	0.239	49.1629	0	1	0.333333	-8.43524e-08	-0.0140594	-72.8224	-123.213	48.8226	1.56829
0.254762	0.24	49.1629	0	1	0.333333	-1.04315e-07	-0.0141151	-72.6768	-122.975	48.7294	1.56852
0.254799	0.241	49.1629	0	1	0.333333	-7.75172e-08	-0.0141718	-72.5316	-122.735	48.6347	1.56875
0.254837	0.242	49.1629	0	1	0.333333	-8.6043e-08	-0.0142284	-72.3867	-122.494	48.5386	1.56898
0.254875	0.243	49.1629	0	1	0.333333	-6.02407e-08	-0.0142846	-72.2423	-122.257	48.4453	1.56922
0.254912	0.244	49.1629	0	1	0.333333	-8.50479e-08	-0.014341	-72.0983	-122.02	48.3527	1.56945
0.25495	0.245	49.1629	0	1	0.333333	-7.77095e-08	-0.014397	-71.9546	-121.785	48.2604	1.56968
0.254987	0.246	49.1629	0	1	0.333333	-7.48849e-08	-0.0144534	-71.8113	-121.549	48.1679	1.56991
0.255026	0.247	49.1629	0	1	0.333333	-6.94118e-08	-0.0145102	-71.6685	-121.31	48.0718	1.57015
0.255064	0.248	49.1629	0	1	0.333333	-1.16365e-07	-0.0145665	-71.5259	-121.077	47.9803	1.57038
0.255101	0.249	49.1629	0	1	0.333333	-9.76682e-08	-0.0146227	-71.3838	-120.843	47.8883	1.57061
0.255139	0.25	49.1629	0	1	0.333333	-7.76013e-08	-0.0146787	-71.2421	-120.61	47.7974	1.57084
0.255178	0.251	49.1629	0	1	0.333333	-8.44221e-08	-0.014736	-71.1007	-120.374	47.7022	1.57108
0.255216	0.252	49.1629	0	1	0.333333	-5.69547e-07	-0.0147922	-70.9597	-120.143	47.6121	1.57132
0.255254	0.253	49.1629	0	1	0.333333	-5.68553e-07	-0.014848	-70.8191	-119.912	47.5214	1.57155
0.255292	0.254	49.1629	0	1	0.333333	-5.6429e-07	-0.0149046	-70.6788	-119.681	47.4305	1.57178
0.255331	0.255	49.1629	0	1	0.333333	-1.12259e-07	-0.0149612	-70.539	-119.448	47.3374	1.57202
0.255369	0.256	49.1629	0	1	0.333333	-1.07026e-07	-0.0150177	-70.3995	-119.219	47.2477	1.57226
0.255407	0.257	49.1629	0	1	0.333333	-8.93404e-08	-0.0150744	-70.2603	-118.991	47.1581	1.57249
0.255445	0.258	49.1629	0	1	0.333333	-5.57709e-07	-0.0151294	-70.1216	-118.765	47.071	1.57272
0.255484	0.259	49.1629	0	1	0.333333	-7.91076e-08	-0.015187	-69.9832	-118.535	46.9791	1.57297
0.255523	0.26	49.1629	0	1	0.333333	-8.32502e-08	-0.0152432	-69.8451	-118.306	46.8877	1.57321
0.255561	0.261	49.1629	0	1	0.333333	-1.00775e-07	-0.015299	-69.7075	-118.081	46.7999	1.57344
0.2556	0.262	49.1629	0	1	0.333333	-1.09074e-07	-0.0153565	-69.5702	-117.854	46.7103	1.57368
0.255638	0.263	49.1629	0	1	0.333333	-9.66106e-08	-0.0154117	-69.4332	-117.631	46.6234	1.57391
0.255677	0.264	49.1629	0	1	0.333333	-9.62525e-08	-0.0154687	-69.2966	-117.403	46.5319	1.57416
0.255716	0.265	49.1629	0	1	0.333333	-1.18839e-07	-0.0155253	-69.1604	-117.179	46.4442	1.5744
0.255755	0.266	49.1629	0	1	0.333333	-9.68191e-08	-0.0155811	-69.0245	-116.956	46.3565	1.57463
0.255794	0.267	49.1629	0	1	0.333333	-9.52881e-08	-0.0156379	-68.889	-116.732	46.2685	1.57487
0.255833	0.268	49.1629	0	1	0.333333	-8.27181e-08	-0.0156946	-68.7539	-116.509	46.1799	1.57512
0.255872	0.269	49.1629	0	1	0.333333	-9.22894e-08	-0.0157509	-68.6191	-116.288	46.0934	1.57535
0.255911	0.27	49.1629	0	1	0.333333	-1.1317e-07	-0.0158071	-68.4846	-116.067	46.0071	1.57559
0.25595	0.271	49.1629	0	1	0.333333	-1.0978e-07	-0.0158639	-68.3505	-115.846	45.9199	1.57584
0.255989	0.272	49.1629	0	1	0.333333	6.00624e-07	-0.0159201	-68.2167	-115.627	45.8342	1.57608
0.256028	0.273	49.1629	0	1	0.333333	-8.44015e-08	-0.0159766	-68.0833	-115.406	45.7464	1.57632
0.256067	0.274	49.1629	0	1	0.333333	-1.14497e-07	-0.016033	-67.9503	-115.188	45.661	1.57656
0.256107	0.275	49.1629	0	1	0.333333	-8.83917e-08	-0.0160896	-67.8176	-114.969	45.5745	1.5768
0.256146	0.276	49.1629	0	1	0.333333	-1.00403e-07	-0.0161455	-67.6852	-114.753	45.4904	1.57704
0.256186	0.277	49.1629	0	1	0.333333	-5.35133e-07	-0.0162029	-67.5532	-114.532	45.402	1.57729
0.256225	0.278	49.1629	0	1	0.333333	-1.28252e-07	-0.0162593	-67.4215	-114.317	45.3179	1.57753
0.256265	0.279	49.1629	0	1	0.333333	-5.3579e-07	-0.0163155	-67.2901	-114.101	45.2332	1.57777
0.256304	0.28	49.1629	0	1	0.333333	-5.32988e-07	-0.0163714	-67.1591	-113.887	45.1502	1.57801
0.256345	0.281	49.1629	0	1	0.333333	-1.00272e-07	-0.0164294	-67.0285	-113.669	45.0623	1.57827
0.256384	0.282	49.1629	0	1	0.333333	-9.00543e-08	-0.016485	-66.8981	-113.456	44.9794	1.57851
0.256424	0.283	49.1629	0	1	0.333333	1.28479e-08	-0.0165417	-66.7681	-113.242	44.8956	1.57875
0.256463	0.284	49.1629	0	1	0.333333	-3.30635e-08	-0.0165982	-66.6385	-113.03	44.8127	1.579
0.256503	0.285	49.1629	0	1	0.333333	-6.54111e-08	-0.0166542	-66.5092	-112.818	44.7295	1.57924
0.256544	0.286	49.1629	0	1	0.333333	-7.5313e-08	-0.0167118	-66.3802	-112.602	44.6425	1.57949
0.256583	0.287	49.1629	0	1	0.333333	-7.63775e-08	-0.0167676	-66.2515	-112.393	44.5616	1.57973
0.256623	0.288	49.1629	0	1	0.333333	-6.44644e-08	-0.0168243	-66.1232	-112.182	44.4786	1.57998
0.256663	0.289	49.1629	0	1	0.333333	-6.63672e-08	-0.0168807	-65.9952	-111.972	44.3965	1.58023
0.256704	0.29	49.1629	0	1	0.333333	-8.65199e-08	-0.0169379	-65.8675	-111.76	44.312	1.58048
0.256744	0.291	49.1629	0	1	0.333333	-7.2221e-08	-0.0169943	-65.7402	-111.552	44.2307	1.58072
0.256783	0.292	49.1629	0	1	0.333333	-7.28595e-08	-0.0170502	-65.6131	-111.344	44.15	1.58097
0.256824	0.293	49.1629	0	1	0.333333	-7.70234e-08	-0.0171073	-65.4864	-111.135	44.0674	1.58122
0.256865	0.294	49.1629	0	1	0.333333	-6.57002e-08	-0.0171642	-65.3601	-110.926	43.9845	1.58147
0.256905	0.295	49.1629	0	1	0.333333	-7.9267e-08	-0.017221	-65.234	-110.719	43.9032	1.58172
0.256945	0.296	49.1629	0	1	0.333333	-6.53612e-08	-0.0172771	-65.1083	-110.513	43.8231	1.58196
0.256985	0.297	49.1629	0	1	0.333333	-6.74228e-08	-0.0173338	-64.9829	-110.308	43.7425	1.58221
0.257026	0.298	49.1629	0	1	0.333333	-6.81471e-08	-0.0173902	-64.8578	-110.103	43.6626	1.58246
0.257067	0.299	49.1629	0	1	0.333333	5.11318e-07	-0.0174472	-64.733	-109.896	43.58	1.58271
0.257107	0.3	49.1629	0	1	0.333333	-6.01395e-08	-0.0175035	-64.6085	-109.691	43.4999	1.58296
0.257148	0.301	49.1629	0	1	0.333333	5.15649e-07	-0.0175607	-64.4844	-109.488	43.4202	1.58321
0.257189	0.302	49.1629	0	1	0.333333	-8.14501e-08	-0.017617	-64.3605	-109.285	43.3408	1.58346
0.25723	0.303	49.1629	0	1	0.333333	-6.66008e-08	-0.0176741	-64.237	-109.08	43.2592	1.58372
0.25727	0.304	49.1629	0	1	0.333333	-5.74803e-08	-0.01773	-64.1138	-108.88	43.1817	1.58396
0.257311	0.305	49.1629	0	1	0.333333	-8.34796e-08	-0.0177869	-63.9909	-108.678	43.1024	1.58421
0.257352	0.306	49.1629	0	1	0.333333	-7.45077e-08	-0.0178436	-63.8683	-108.477	43.0239	1.58447
0.257393	0.307	49.1629	0	1	0.333333	-6.8523e-08	-0.0179008	-63.746	-108.273	42.9427	1.58472
0.257434	0.308	49.1629	0	1	0.333333	-7.72613e-08	-0.0179576	-63.6241	-108.073	42.8644	1.58498
0.257475	0.309	49.1629	0	1	0.333333	-4.87762e-08	-0.0180142	-63.5024	-107.875	42.7871	1.58523
0.257516	0.31	49.1629	0	1	0.333333	-7.87687e-08	-0.0180707	-63.3811	-107.675	42.709	1.58548
0.257557	0.311	49.1629	0	1	0.333333	5.01859e-07	-0.0181272	-63.26	-107.478	42.6318	1.58573
0.2576	0.312	49.1629	0	1	0.333333	-8.01447e-08	-0.0181852	-63.1392	-107.276	42.5503	1.58599
0.25764	0.313	49.1629	0	1	0.333333	-8.09162e-08	-0.0182408	-63.0188	-107.08	42.475	1.58624
0.257681	0.314	49.1629	0	1	0.333333	-7.57537e-08	-0.0182977	-62.8986	-106.883	42.3978	1.5865
0.257722	0.315	49.1629	0	1	0.333333	-4.98524e-07	-0.0183544	-62.7788	-106.687	42.3216	1.58675
0.257764	0.316	49.1629	0	1	0.333333	-4.99155e-07	-0.0184112	-62.6592	-106.49	42.2433	1.58701
0.257806	0.317	49.1629	0	1	0.333333	-4.96012e-07	-0.0184686	-62.54	-106.294	42.1664	1.58726
0.257847	0.318	49.1629	0	1	0.333333	-4.63551e-08	-0.0185251	-62.421	-106.1	42.0912	1.58752
0.257889	0.319	49.1629	0	1	0.333333	-4.95321e-07	-0.0185829	-62.3024	-105.903	42.0133	1.58778
0.257931	0.32	49.1629	0	1	0.333333	-5.0328e-07	-0.01864	-62.184	-105.708	41.9363	1.58803
0.257972	0.321	49.1629	0	1	0.333333	-4.92571e-07	-0.0186959	-62.0659	-105.516	41.8615	1.58829
0.258014	0.322	49.1629	0	1	0.333333	-4.91841e-07	-0.0187533	-61.9481	-105.322	41.7853	1.58855
0.258056	0.323	49.1629	0	1	0.333333	4.96693e-07	-0.0188105	-61.8306	-105.13	41.7108	1.5888
0.258097	0.324	49.1629	0	1	0.333333	-4.90275e-07	-0.0188659	-61.7134	-104.939	41.6365	1.58905
0.25814	0.325	49.1629	0	1	0.333333	-8.4958e-08	-0.0189235	-61.5965	-104.745	41.5595	1.58932
0.258182	0.326	49.1629	0	1	0.333333	-9.22005e-08	-0.0189809	-61.4799	-104.553	41.4834	1.58958
0.258223	0.327	49.1629	0	1	0.333333	-4.88826e-07	-0.0190372	-61.3636	-104.363	41.4096	1.58983
0.258266	0.328	49.1629	0	1	0.333333	-1.20842e-07	-0.0190943	-61.2475	-104.173	41.3351	1.59009
0.258308	0.329	49.1629	0	1	0.333333	-8.35124e-08	-0.0191515	-61.1318	-103.982	41.2601	1.59035
0.25835	0.33	49.1629	0	1	0.333333	-1.16339e-07	-0.0192083	-61.0163	-103.793	41.186	1.59061
0.258392	0.331	49.1629	0	1	0.333333	-5.50419e-08	-0.0192657	-60.9011	-103.604	41.1116	1.59087
0.258434	0.332	49.1629	0	1	0.333333	-1.11776e-07	-0.0193228	-60.7862	-103.416	41.0387	1.59113
0.258477	0.333	49.1629	0	1	0.333333	-8.4752e-08	-0.019379	-60.6715	-103.227	40.9643	1.59139
0.25852	0.334	49.1629	0	1	0.333333	-4.82987e-07	-0.0194372	-60.5572	-103.038	40.889	1.59166
0.258562	0.335	49.1629	0	1	0.333333	-1.33558e-07	-0.0194942	-60.4431	-102.851	40.8163	1.59192
0.258604	0.336	49.1629	0	1	0.333333	-4.8281e-07	-0.0195507	-60.3293	-102.668	40.7464	1.59217
0.258646	0.337	49.1629	0	1	0.333333	-1.11175e-07	-0.019607	-60.2158	-102.482	40.6735	1.59243
0.25869	0.338	49.1629	0	1	0.333333	4.80822e-07	-0.0196652	-60.1026	-102.292	40.5968	1.5927
0.258732	0.339	49.1629	0	1	0.333333	-4.81968e-07	-0.0197219	-59.9896	-102.108	40.5252	1.59296
0.258774	0.34	49.1629	0	1	0.333333	-7.16646e-08	-0.0197787	-59.8769	-101.924	40.4541	1.59322
0.258817	0.341	49.1629	0	1	0.333333	-7.65358e-08	-0.019836	-59.7645	-101.74	40.3818	1.59349
0.25886	0.342	49.1629	0	1	0.333333	-4.78112e-07	-0.0198933	-59.6524	-101.555	40.3089	1.59375
0.258903	0.343	49.1629	0	1	0.333333	-8.34728e-08	-0.0199511	-59.5405	-101.371	40.2365	1.59402
0.258946	0.344	49.1629	0	1	0.333333	-8.81114e-08	-0.0200085	-59.4289	-101.188	40.1648	1.59428
0.258988	0.345	49.1629	0	1	0.333333	-4.75922e-07	-0.020065	-59.3176	-101.007	40.0948	1.59454
0.259032	0.346	49.1629	0	1	0.333333	4.75361e-07	-0.0201225	-59.2065	-100.825	40.0236	1.59481
0.259075	0.347	49.1629	0	1	0.333333	-6.90478e-08	-0.0201803	-59.0958	-100.642	39.9512	1.59508
0.259118	0.348	49.1629	0	1	0.333333	-7.74668e-08	-0.0202377	-58.9852	-100.461	39.88	1.59534
0.259161	0.349	49.1629	0	1	0.333333	-1.05412e-07	-0.0202941	-58.875	-100.281	39.8106	1.5956
0.259204	0.35	49.1629	0	1	0.333333	-9.56368e-08	-0.0203517	-58.765	-100.101	39.7399	1.59587
0.259249	0.351	49.1629	0	1	0.333333	-6.93876e-08	-0.0204105	-58.6553	-99.9174	39.6659	1.59615
0.259291	0.352	49.1629	0	1	0.333333	-7.56463e-08	-0.0204668	-58.5458	-99.7398	39.5975	1.59641
0.259335	0.353	49.1629	0	1	0.333333	-7.07782e-08	-0.0205246	-58.4366	-99.5606	39.5272	1.59668
0.259378	0.354	49.1629	0	1	0.333333	-8.41124e-08	-0.0205813	-58.3277	-99.3831	39.4585	1.59694
0.259422	0.355	49.1629	0	1	0.333333	-8.38159e-08	-0.0206392	-58.219	-99.2028	39.3866	1.59721
0.259465	0.356	49.1629	0	1	0.333333	-9.07665e-08	-0.0206965	-58.1106	-99.0255	39.3174	1.59748
0.259509	0.357	49.1629	0	1	0.333333	-4.36511e-08	-0.0207539	-58.0025	-98.8483	39.248	1.59775
0.259553	0.358	49.1629	0	1	0.333333	-1.02927e-07	-0.0208122	-57.8946	-98.6712	39.1786	1.59802
0.259596	0.359	49.1629	0	1	0.333333	-5.629e-08	-0.0208693	-57.787	-98.4958	39.1105	1.59828
0.25964	0.36	49.1629	0	1	0.333333	-8.46107e-08	-0.0209272	-57.6796	-98.3186	39.0404	1.59856
0.259684	0.361	49.1629	0	1	0.333333	-1.07987e-07	-0.0209852	-57.5725	-98.1433	38.972	1.59883
0.259728	0.362	49.1629	0	1	0.333333	-9.37122e-08	-0.0210436	-57.4657	-97.9676	38.9029	1.5991
0.259771	0.363	49.1629	0	1	0.333333	-1.1993e-07	-0.0210999	-57.3591	-97.7948	38.8364	1.59936
0.259817	0.364	49.1629	0	1	0.333333	-9.47602e-08	-0.0211597	-57.2527	-97.6166	38.7642	1.59965
0.259861	0.365	49.1629	0	1	0.333333	-9.6425e-08	-0.0212164	-57.1466	-97.4429	38.6964	1.59991
0.259904	0.366	49.1629	0	1	0.333333	-5.88527e-08	-0.0212736	-57.0408	-97.271	38.63	1.60018
0.259948	0.367	49.1629	0	1	0.333333	-9.03455e-08	-0.0213312	-56.9352	-97.0983	38.5627	1.60045
0.259993	0.368	49.1629	0	1	0.333333	-9.37943e-08	-0.0213894	-56.8299	-96.9256	38.495	1.60073
0.260038	0.369	49.1629	0	1	0.333333	-7.44263e-08	-0.0214486	-56.7248	-96.7502	38.4244	1.60101
0.260082	0.37	49.1629	0	1	0.333333	-9.10589e-08	-0.0215061	-56.62	-96.5796	38.3584	1.60128
0.260125	0.371	49.1629	0	1	0.333333	-1.08347e-07	-0.0215623	-56.5154	-96.4101	38.2932	1.60154
0.260172	0.372	49.1629	0	1	0.333333	-1.06761e-07	-0.0216228	-56.411	-96.2361	38.2233	1.60183
0.260216	0.373	49.1629	0	1	0.333333	-5.37509e-08	-0.0216804	-56.3069	-96.0648	38.1558	1.6021
0.260259	0.374	49.1629	0	1	0.333333	-1.12911e-07	-0.0217363	-56.2031	-95.8975	38.092	1.60237
0.260305	0.375	49.1629	0	1	0.333333	-8.98287e-08	-0.0217969	-56.0995	-95.7258	38.0236	1.60265
0.260349	0.376	49.1629	0	1	0.333333	-9.81251e-08	-0.0218534	-55.9962	-95.5574	37.9583	1.60292
0.260394	0.377	49.1629	0	1	0.333333	-5.31369e-08	-0.0219121	-55.8931	-95.3877	37.8915	1.6032
0.26044	0.378	49.1629	0	1	0.333333	-1.2447e-07	-0.0219708	-55.7902	-95.2175	37.8238	1.60348
0.260484	0.379	49.1629	0	1	0.333333	-1.20119e-07	-0.0220282	-55.6876	-95.0504	37.7591	1.60375
0.26053	0.38	49.1629	0	1	0.333333	-9.05654e-08	-0.022087	-55.5852	-94.8813	37.692	1.60403
0.260574	0.381	49.1629	0	1	0.333333	-1.01067e-07	-0.0221445	-55.4831	-94.7152	37.6278	1.6043
0.26062	0.382	49.1629	0	1	0.333333	-1.21785e-07	-0.0222042	-55.3812	-94.5452	37.5595	1.60459
0.260665	0.383	49.1629	0	1	0.333333	-9.5334e-08	-0.0222623	-55.2795	-94.3793	37.4949	1.60487
0.26071	0.384	49.1629	0	1	0.333333	-1.31863e-07	-0.02232	-55.1781	-94.2134	37.4302	1.60514
0.260755	0.385	49.1629	0	1	0.333333	-8.12452e-08	-0.0223786	-55.0769	-94.0478	37.3654	1.60542
0.260801	0.386	49.1629	0	1	0.333333	-8.33285e-08	-0.0224377	-54.976	-93.8805	37.2988	1.6057
0.260846	0.387	49.1629	0	1	0.333333	-9.50906e-08	-0.0224958	-54.8753	-93.7154	37.2341	1.60598
0.260892	0.388	49.1629	0	1	0.333333	-9.05865e-08	-0.0225542	-54.7748	-93.5511	37.1701	1.60626
0.260937	0.389	49.1629	0	1	0.333333	-1.01113e-07	-0.0226121	-54.6746	-93.3879	37.1068	1.60654
0.260982	0.39	49.1629	0	1	0.333333	-9.70098e-08	-0.0226707	-54.5746	-93.224	37.0426	1.60682
0.261029	0.391	49.1629	0	1	0.333333	-1.43021e-07	-0.0227306	-54.4748	-93.0568	36.9748	1.60711
0.261074	0.392	49.1629	0	1	0.333333	-1.01867e-07	-0.0227882	-54.3753	-92.8951	36.9125	1.60738
0.26112	0.393	49.1629	0	1	0.333333	-9.85034e-08	-0.0228469	-54.276	-92.7326	36.8489	1.60767
0.261166	0.394	49.1629	0	1	0.333333	-8.82809e-08	-0.0229057	-54.1769	-92.5705	36.7856	1.60795
0.261213	0.395	49.1629	0	1	0.333333	-1.33622e-07	-0.0229651	-54.0781	-92.4055	36.7191	1.60824
0.261258	0.396	49.1629	0	1	0.333333	-1.12975e-07	-0.0230235	-53.9795	-92.2437	36.6557	1.60852
0.261304	0.397	49.1629	0	1	0.333333	-4.10513e-08	-0.0230814	-53.8811	-92.0833	36.5934	1.6088
0.26135	0.398	49.1629	0	1	0.333333	-8.52189e-08	-0.0231417	-53.783	-91.9219	36.5299	1.60909
0.261396	0.399	49.1629	0	1	0.333333	-7.68581e-08	-0.0231994	-53.6851	-91.7623	36.4679	1.60936
0.261442	0.4	49.1629	0	1	0.333333	-9.01517e-08	-0.0232581	-53.5874	-91.601	36.404	1.60965
0.261489	0.401	49.1629	0	1	0.333333	-9.96628e-08	-0.023318	-53.4899	-91.4405	36.3407	1.60994
0.261535	0.402	49.1629	0	1	0.333333	-1.00236e-07	-0.0233763	-53.3927	-91.282	36.2791	1.61022
0.26158	0.403	49.1629	0	1	0.333333	-9.78797e-08	-0.0234347	-53.2957	-91.1237	36.2175	1.6105
0.261628	0.404	49.1629	0	1	0.333333	-1.19319e-07	-0.0234953	-53.1989	-90.9615	36.1518	1.6108
0.261674	0.405	49.1629	0	1	0.333333	-1.08126e-07	-0.0235534	-53.1023	-90.804	36.0906	1.61108
0.26172	0.406	49.1629	0	1	0.333333	-9.52741e-08	-0.0236118	-53.006	-90.6467	36.0293	1.61136
0.261767	0.407	49.1629	0	1	0.333333	-1.65523e-07	-0.0236716	-52.9099	-90.4884	35.9668	1.61165
0.261813	0.408	49.1629	0	1	0.333333	-8.21762e-08	-0.0237302	-52.814	-90.3321	35.9062	1.61194
0.261861	0.409	49.1629	0	1	0.333333	-7.06131e-08	-0.0237897	-52.7183	-90.1732	35.8426	1.61223
0.261908	0.41	49.1629	0	1	0.333333	-1.95709e-07	-0.0238492	-52.6229	-90.0161	35.7807	1.61252
0.261955	0.411	49.1629	0	1	0.333333	-8.1822e-08	-0.0239087	-52.5276	-89.8593	35.7188	1.61281
0.262001	0.412	49.1629	0	1	0.333333	-9.86641e-08	-0.0239678	-52.4326	-89.7034	35.6577	1.61309
0.262048	0.413	49.1629	0	1	0.333333	-9.97164e-08	-0.0240259	-52.3378	-89.548	35.5968	1.61338
0.262096	0.414	49.1629	0	1	0.333333	-1.02641e-07	-0.0240865	-52.2433	-89.3919	35.535	1.61367
0.262142	0.415	49.1629	0	1	0.333333	-1.30929e-07	-0.024145	-52.1489	-89.2382	35.4753	1.61396
0.262188	0.416	49.1629	0	1	0.333333	-1.11131e-07	-0.0242038	-52.0548	-89.085	35.416	1.61424
0.262236	0.417	49.1629	0	1	0.333333	2.06168e-08	-0.024264	-51.9608	-88.9311	35.3557	1.61454
0.262284	0.418	49.1629	0	1	0.333333	-1.382e-07	-0.024324	-51.8671	-88.7738	35.2919	1.61483
0.26233	0.419	49.1629	0	1	0.333333	-6.03541e-08	-0.024382	-51.7736	-88.6223	35.2336	1.61512
0.262379	0.42	49.1629	0	1	0.333333	-1.03468e-07	-0.0244428	-51.6803	-88.4672	35.1714	1.61542
0.262425	0.421	49.1629	0	1	0.333333	-1.04241e-07	-0.0245019	-51.5873	-88.3161	35.1131	1.6157
0.262473	0.422	49.1629	0	1	0.333333	-1.06661e-07	-0.0245609	-51.4944	-88.163	35.0526	1.616
0.262521	0.423	49.1629	0	1	0.333333	-4.40856e-07	-0.0246216	-51.4018	-88.0098	34.9917	1.61629
0.262568	0.424	49.1629	0	1	0.333333	-4.42814e-07	-0.0246808	-51.3093	-87.8582	34.9323	1.61658
0.262616	0.425	49.1629	0	1	0.333333	-1.52421e-07	-0.0247401	-51.2171	-87.7075	34.8735	1.61687
0.262663	0.426	49.1629	0	1	0.333333	-1.42648e-07	-0.0247991	-51.1251	-87.5578	34.8155	1.61716
0.262711	0.427	49.1629	0	1	0.333333	-8.73482e-08	-0.0248598	-51.0333	-87.4052	34.7544	1.61746
0.262758	0.428	49.1629	0	1	0.333333	-1.3151e-07	-0.0249185	-50.9417	-87.2551	34.6957	1.61775
0.262807	0.429	49.1629	0	1	0.333333	-1.04858e-07	-0.024979	-50.8503	-87.1044	34.6361	1.61805
0.262855	0.43	49.1629	0	1	0.333333	-1.03334e-07	-0.0250388	-50.7591	-86.9542	34.5767	1.61835
0.262903	0.431	49.1629	0	1	0.333333	-1.09892e-07	-0.0250989	-50.6681	-86.8035	34.5167	1.61865
0.262951	0.432	49.1629	0	1	0.333333	-3.23149e-08	-0.0251583	-50.5774	-86.6556	34.4593	1.61894
0.262999	0.433	49.1629	0	1	0.333333	-1.02701e-07	-0.0252184	-50.4868	-86.5061	34.4001	1.61924
0.263047	0.434	49.1629	0	1	0.333333	-9.93865e-08	-0.0252779	-50.3964	-86.3583	34.3423	1.61953
0.263093	0.435	49.1629	0	1	0.333333	-1.05602e-07	-0.0253362	-50.3063	-86.212	34.2859	1.61982
0.263144	0.436	49.1629	0	1	0.333333	-8.19285e-08	-0.0253989	-50.2163	-86.0595	34.223	1.62013
0.263192	0.437	49.1629	0	1	0.333333	-1.37185e-07	-0.0254579	-50.1266	-85.9136	34.1666	1.62042
0.26324	0.438	49.1629	0	1	0.333333	-7.89088e-08	-0.0255175	-50.037	-85.7676	34.1099	1.62072
0.263288	0.439	49.1629	0	1	0.333333	-9.51049e-08	-0.0255772	-49.9477	-85.6211	34.0524	1.62101
0.263337	0.44	49.1629	0	1	0.333333	-5.66801e-08	-0.0256383	-49.8585	-85.4726	33.9927	1.62132
0.263386	0.441	49.1629	0	1	0.333333	-1.10817e-07	-0.0256986	-49.7696	-85.3269	33.9357	1.62162
0.263434	0.442	49.1629	0	1	0.333333	4.35652e-07	-0.025758	-49.6808	-85.1818	33.879	1.62191
0.263482	0.443	49.1629	0	1	0.333333	-5.62644e-08	-0.0258178	-49.5923	-85.0375	33.823	1.62221
0.263531	0.444	49.1629	0	1	0.333333	-1.15424e-07	-0.0258785	-49.5039	-84.8915	33.765	1.62251
0.26358	0.445	49.1629	0	1	0.333333	-6.30987e-08	-0.0259389	-49.4158	-84.7449	33.7063	1.62281
0.263628	0.446	49.1629	0	1	0.333333	-4.34908e-07	-0.0259983	-49.3278	-84.6017	33.6508	1.62311
0.263678	0.447	49.1629	0	1	0.333333	-1.06591e-07	-0.0260595	-49.2401	-84.4578	33.5943	1.62341
0.263726	0.448	49.1629	0	1	0.333333	4.35289e-07	-0.0261189	-49.1525	-84.315	33.5388	1.62371
0.263776	0.449	49.1629	0	1	0.333333	-1.47289e-07	-0.0261802	-49.0651	-84.1682	33.4791	1.62402
0.263825	0.45	49.1629	0	1	0.333333	-4.35577e-07	-0.026241	-48.9779	-84.0248	33.4225	1.62432
0.263874	0.451	49.1629	0	1	0.333333	4.33974e-07	-0.0263007	-48.891	-83.883	33.3674	1.62462
0.263922	0.452	49.1629	0	1	0.333333	-4.3337e-07	-0.0263602	-48.8042	-83.7416	33.3125	1.62492
0.263972	0.453	49.1629	0	1	0.333333	4.33006e-07	-0.0264215	-48.7176	-83.5984	33.2556	1.62522
0.264022	0.454	49.1629	0	1	0.333333	4.32773e-07	-0.0264828	-48.6312	-83.4549	33.1982	1.62553
0.26407	0.455	49.1629	0	1	0.333333	-4.33612e-07	-0.0265424	-48.545	-83.3141	33.1433	1.62583
0.264119	0.456	49.1629	0	1	0.333333	-1.39369e-07	-0.0266027	-48.4589	-83.1731	33.088	1.62613
0.264169	0.457	49.1629	0	1	0.333333	-1.09662e-07	-0.0266638	-48.3731	-83.0317	33.0321	1.62644
0.264219	0.458	49.1629	0	1	0.333333	-8.88924e-08	-0.0267243	-48.2875	-82.8899	32.9757	1.62675
0.264267	0.459	49.1629	0	1	0.333333	-1.06283e-07	-0.0267841	-48.202	-82.7509	32.9219	1.62704
0.264318	0.46	49.1629	0	1	0.333333	-1.17116e-07	-0.0268463	-48.1167	-82.6094	32.8653	1.62736
0.264367	0.461	49.1629	0	1	0.333333	-1.05191e-07	-0.0269063	-48.0317	-82.4695	32.8102	1.62766
0.264416	0.462	49.1629	0	1	0.333333	-8.7274e-08	-0.026966	-47.9468	-82.3312	32.7564	1.62796
0.264467	0.463	49.1629	0	1	0.333333	-1.01483e-07	-0.0270283	-47.8621	-82.1893	32.6989	1.62828
0.264517	0.464	49.1629	0	1	0.333333	-1.80989e-07	-0.0270891	-47.7775	-82.0506	32.6444	1.62858
0.264565	0.465	49.1629	0	1	0.333333	-1.11545e-07	-0.027148	-47.6932	-81.9138	32.5917	1.62888
0.264616	0.466	49.1629	0	1	0.333333	-1.02865e-07	-0.02721	-47.6091	-81.7751	32.5368	1.62919
0.264666	0.467	49.1629	0	1	0.333333	-1.68775e-07	-0.027271	-47.5251	-81.6355	32.4809	1.6295
0.264716	0.468	49.1629	0	1	0.333333	-1.46137e-07	-0.027332	-47.4413	-81.4979	32.4268	1.62981
0.264766	0.469	49.1629	0	1	0.333333	-1.10382e-07	-0.0273928	-47.3577	-81.361	32.3731	1.63012
0.264816	0.47	49.1629	0	1	0.333333	-1.15992e-07	-0.0274538	-47.2743	-81.2235	32.3188	1.63043
0.264866	0.471	49.1629	0	1	0.333333	-5.97303e-08	-0.0275136	-47.1911	-81.088	32.2662	1.63073
0.264916	0.472	49.1629	0	1	0.333333	-1.13982e-07	-0.0275751	-47.108	-80.9501	32.2111	1.63104
0.264967	0.473	49.1629	0	1	0.333333	-1.55393e-07	-0.027637	-47.0251	-80.8133	32.1568	1.63135
0.265017	0.474	49.1629	0	1	0.333333	-1.11897e-07	-0.0276975	-46.9424	-80.678	32.1039	1.63166
0.265067	0.475	49.1629	0	1	0.333333	-1.01077e-07	-0.0277585	-46.8599	-80.5428	32.0509	1.63197
0.265117	0.476	49.1629	0	1	0.333333	-1.20891e-07	-0.0278191	-46.7776	-80.4077	31.9979	1.63228
0.265169	0.477	49.1629	0	1	0.333333	-1.10882e-07	-0.0278815	-46.6954	-80.2705	31.9424	1.6326
0.26522	0.478	49.1629	0	1	0.333333	-1.43744e-07	-0.0279437	-46.6135	-80.1355	31.8891	1.63291
0.265269	0.479	49.1629	0	1	0.333333	-1.06096e-07	-0.0280026	-46.5317	-80.0035	31.8386	1.63321
0.265318	0.48	49.1629	0	1	0.333333	-1.04528e-07	-0.0280629	-46.45	-79.8704	31.7869	1.63352
0.265371	0.481	49.1629	0	1	0.333333	-1.12705e-07	-0.028126	-46.3686	-79.7331	31.7306	1.63384
0.265422	0.482	49.1629	0	1	0.333333	-1.07023e-07	-0.0281877	-46.2873	-79.5992	31.6777	1.63415
0.265472	0.483	49.1629	0	1	0.333333	-1.29151e-07	-0.0282477	-46.2062	-79.4674	31.6267	1.63446
0.265522	0.484	49.1629	0	1	0.333333	-1.51635e-07	-0.0283084	-46.1253	-79.3349	31.5749	1.63477
0.265573	0.485	49.1629	0	1	0.333333	-1.05792e-07	-0.0283702	-46.0445	-79.2027	31.5231	1.63508
0.265625	0.486	49.1629	0	1	0.333333	-1.41e-07	-0.0284325	-45.9639	-79.0678	31.4684	1.6354
0.265676	0.487	49.1629	0	1	0.333333	-1.49894e-07	-0.0284939	-45.8835	-78.9354	31.4162	1.63572
0.265727	0.488	49.1629	0	1	0.333333	-1.38369e-07	-0.0285549	-45.8033	-78.8046	31.3652	1.63603
0.265777	0.489	49.1629	0	1	0.333333	-1.59641e-07	-0.0286159	-45.7232	-78.6735	31.3139	1.63634
0.265829	0.49	49.1629	0	1	0.333333	-1.13941e-07	-0.0286776	-45.6434	-78.5418	31.2618	1.63666
0.265881	0.491	49.1629	0	1	0.333333	-1.09359e-07	-0.0287402	-45.5636	-78.4084	31.2078	1.63698
0.265931	0.492	49.1629	0	1	0.333333	-1.15166e-07	-0.0288004	-45.4841	-78.2791	31.1577	1.63729
0.265982	0.493	49.1629	0	1	0.333333	-1.07965e-07	-0.0288623	-45.4047	-78.1488	31.1065	1.6376
0.266034	0.494	49.1629	0	1	0.333333	-1.11205e-07	-0.0289238	-45.3255	-78.0181	31.0547	1.63792
0.266086	0.495	49.1629	0	1	0.333333	-1.11154e-07	-0.0289861	-45.2464	-77.8864	31.0018	1.63824
0.266137	0.496	49.1629	0	1	0.333333	-1.25344e-07	-0.0290478	-45.1676	-77.7569	30.9507	1.63856
0.266188	0.497	49.1629	0	1	0.333333	-1.12701e-07	-0.029109	-45.0888	-77.6283	30.9006	1.63887
0.266239	0.498	49.1629	0	1	0.333333	-1.16966e-07	-0.0291699	-45.0103	-77.5009	30.8514	1.63918
0.266291	0.499	49.1629	0	1	0.333333	-1.58456e-07	-0.0292318	-44.9319	-77.3717	30.8003	1.6395
0.266343	0.5	49.1629	0	1	0.333333	-1.69071e-07	-0.0292946	-44.8537	-77.2417	30.7482	1.63983
0.266394	0.501	49.1629	0	1	0.333333	-7.51142e-08	-0.0293556	-44.7757	-77.114	30.6982	1.64014
0.266447	0.502	49.1629	0	1	0.333333	-1.74102e-07	-0.029418	-44.6978	-76.9851	30.6468	1.64046
0.266498	0.503	49.1629	0	1	0.333333	-1.12976e-07	-0.0294788	-44.6201	-76.8583	30.5975	1.64078
0.266548	0.504	49.1629	0	1	0.333333	-1.12366e-07	-0.0295398	-44.5425	-76.7323	30.5488	1.64109
0.266603	0.505	49.1629	0	1	0.333333	4.26985e-07	-0.029604	-44.4651	-76.6012	30.4947	1.64142
0.266654	0.506	49.1629	0	1	0.333333	4.27347e-07	-0.0296652	-44.3879	-76.4751	30.4455	1.64174
0.266706	0.507	49.1629	0	1	0.333333	-4.28351e-07	-0.0297269	-44.3108	-76.349	30.3962	1.64206
0.266758	0.508	49.1629	0	1	0.333333	4.2717e-07	-0.0297891	-44.2339	-76.2221	30.3458	1.64238
0.266811	0.509	49.1629	0	1	0.333333	4.27502e-07	-0.0298517	-44.1571	-76.0951	30.2952	1.6427
0.266862	0.51	49.1629	0	1	0.333333	-4.2726e-07	-0.0299132	-44.0806	-75.9694	30.2459	1.64302
0.266914	0.511	49.1629	0	1	0.333333	-4.28657e-07	-0.029975	-44.0041	-75.8446	30.1971	1.64334
0.266966	0.512	49.1629	0	1	0.333333	-4.27184e-07	-0.030037	-43.9279	-75.7194	30.1479	1.64366
0.267018	0.513	49.1629	0	1	0.333333	-4.27303e-07	-0.0300987	-43.8517	-75.5943	30.0986	1.64398
0.267072	0.514	49.1629	0	1	0.333333	-4.27992e-07	-0.0301622	-43.7758	-75.467	30.0469	1.64431
0.267123	0.515	49.1629	0	1	0.333333	-4.29643e-07	-0.0302233	-43.7	-75.3439	29.9992	1.64463
0.267176	0.516	49.1629	0	1	0.333333	-4.27547e-07	-0.0302859	-43.6244	-75.2194	29.9501	1.64495
0.267228	0.517	49.1629	0	1	0.333333	-4.28109e-07	-0.0303471	-43.5489	-75.0967	29.9026	1.64527
0.26728	0.518	49.1629	0	1	0.333333	-4.26999e-07	-0.0304097	-43.4736	-74.9725	29.8533	1.6456
0.267334	0.519	49.1629	0	1	0.333333	4.2699e-07	-0.0304727	-43.3984	-74.8469	29.8026	1.64593
0.267386	0.52	49.1629	0	1	0.333333	-4.27035e-07	-0.030534	-43.3234	-74.7242	29.7546	1.64624
0.267439	0.521	49.1629	0	1	0.333333	-1.276e-07	-0.0305966	-43.2485	-74.6013	29.7062	1.64657
0.267492	0.522	49.1629	0	1	0.333333	-4.26987e-07	-0.0306592	-43.1738	-74.478	29.6573	1.6469
0.267544	0.523	49.1629	0	1	0.333333	-4.28118e-07	-0.0307212	-43.0993	-74.3559	29.6094	1.64722
0.267597	0.524	49.1629	0	1	0.333333	-1.0519e-07	-0.0307835	-43.0249	-74.2337	29.5613	1.64754
0.267651	0.525	49.1629	0	1	0.333333	4.31136e-07	-0.0308475	-42.9506	-74.1104	29.5119	1.64788
0.267702	0.526	49.1629	0	1	0.333333	-4.27916e-07	-0.0309085	-42.8765	-73.9903	29.4656	1.64819
0.267755	0.527	49.1629	0	1	0.333333	-1.11432e-07	-0.0309704	-42.8026	-73.8696	29.4185	1.64852
0.267809	0.528	49.1629	0	1	0.333333	-1.09083e-07	-0.0310335	-42.7288	-73.7472	29.3695	1.64885
0.267863	0.529	49.1629	0	1	0.333333	-1.06364e-07	-0.0310967	-42.6551	-73.6243	29.32	1.64918
0.267916	0.53	49.1629	0	1	0.333333	-1.34854e-07	-0.0311593	-42.5816	-73.504	29.2728	1.64951
0.267968	0.531	49.1629	0	1	0.333333	-1.29571e-07	-0.0312215	-42.5083	-73.3834	29.2253	1.64983
0.268022	0.532	49.1629	0	1	0.333333	-1.1529e-07	-0.0312842	-42.4351	-73.2634	29.1781	1.65016
0.268076	0.533	49.1629	0	1	0.333333	-4.33524e-07	-0.0313473	-42.3621	-73.1419	29.1293	1.65049
0.268129	0.534	49.1629	0	1	0.333333	-9.73008e-08	-0.0314098	-42.2892	-73.0226	29.0826	1.65082
0.268181	0.535	49.1629	0	1	0.333333	-1.18852e-07	-0.0314714	-42.2164	-72.9042	29.0366	1.65114
0.268236	0.536	49.1629	0	1	0.333333	-1.48311e-07	-0.0315356	-42.1438	-72.7831	28.9878	1.65148
0.268288	0.537	49.1629	0	1	0.333333	-1.38885e-07	-0.0315969	-42.0714	-72.6656	28.9424	1.6518
0.268343	0.538	49.1629	0	1	0.333333	-1.20095e-07	-0.031661	-41.9991	-72.5443	28.8931	1.65214
0.268397	0.539	49.1629	0	1	0.333333	-1.79875e-07	-0.0317238	-41.9269	-72.4256	28.8462	1.65247
0.26845	0.54	49.1629	0	1	0.333333	-1.19046e-07	-0.0317867	-41.8549	-72.3077	28.8	1.6528
0.268503	0.541	49.1629	0	1	0.333333	-1.27735e-07	-0.0318484	-41.783	-72.1909	28.7548	1.65312
0.268556	0.542	49.1629	0	1	0.333333	-1.27964e-07	-0.0319109	-41.7113	-72.0738	28.7091	1.65345
0.268612	0.543	49.1629	0	1	0.333333	-1.13542e-07	-0.0319766	-41.6397	-71.9521	28.6586	1.6538
0.268666	0.544	49.1629	0	1	0.333333	-1.34739e-07	-0.0320394	-41.5683	-71.8345	28.6121	1.65413
0.268719	0.545	49.1629	0	1	0.333333	-1.36699e-07	-0.032101	-41.497	-71.7191	28.5677	1.65445
0.268771	0.546	49.1629	0	1	0.333333	-1.69351e-07	-0.0321629	-41.4258	-71.604	28.5234	1.65477
0.268826	0.547	49.1629	0	1	0.333333	-1.10547e-07	-0.0322268	-41.3548	-71.4868	28.4769	1.65511
0.268881	0.548	49.1629	0	1	0.333333	-2.0434e-07	-0.0322911	-41.2839	-71.3685	28.4291	1.65545
0.268934	0.549	49.1629	0	1	0.333333	-1.26279e-07	-0.0323528	-41.2132	-71.253	28.384	1.65578
0.268988	0.55	49.1629	0	1	0.333333	-1.12648e-07	-0.0324158	-41.1426	-71.1369	28.3382	1.65611
0.269043	0.551	49.1629	0	1	0.333333	-1.36495e-07	-0.0324801	-41.0722	-71.02	28.2914	1.65645
0.269097	0.552	49.1629	0	1	0.333333	-1.13927e-07	-0.0325425	-41.0019	-70.9054	28.2468	1.65678
0.269152	0.553	49.1629	0	1	0.333333	-1.10063e-07	-0.0326067	-40.9317	-70.7886	28.1997	1.65712
0.269205	0.554	49.1629	0	1	0.333333	-1.35202e-07	-0.0326688	-40.8617	-70.6747	28.1556	1.65745
0.26926	0.555	49.1629	0	1	0.333333	4.30181e-07	-0.0327326	-40.7918	-70.5602	28.1107	1.65778
0.269315	0.556	49.1629	0	1	0.333333	-4.29995e-07	-0.0327963	-40.722	-70.4451	28.0649	1.65812
0.269369	0.557	49.1629	0	1	0.333333	-4.31994e-07	-0.0328587	-40.6524	-70.3309	28.02	1.65845
0.269425	0.558	49.1629	0	1	0.333333	-4.30444e-07	-0.0329235	-40.5829	-70.2142	27.9725	1.6588
0.269478	0.559	49.1629	0	1	0.333333	-4.30525e-07	-0.0329858	-40.5136	-70.1016	27.9289	1.65913
0.269533	0.56	49.1629	0	1	0.333333	-4.3127e-07	-0.0330494	-40.4444	-69.9881	27.8842	1.65946
0.269587	0.561	49.1629	0	1	0.333333	-4.30953e-07	-0.0331128	-40.3753	-69.8746	27.8395	1.6598
0.269642	0.562	49.1629	0	1	0.333333	4.31346e-07	-0.0331763	-40.3064	-69.7616	27.7951	1.66014
0.269698	0.563	49.1629	0	1	0.333333	-4.31636e-07	-0.0332408	-40.2376	-69.6463	27.7482	1.66048
0.269752	0.564	49.1629	0	1	0.333333	-4.33739e-07	-0.0333037	-40.1689	-69.5341	27.7044	1.66081
0.269807	0.565	49.1629	0	1	0.333333	4.31369e-07	-0.0333673	-40.1004	-69.4218	27.6603	1.66115
0.269861	0.566	49.1629	0	1	0.333333	4.3233e-07	-0.0334296	-40.032	-69.311	27.6175	1.66148
0.269917	0.567	49.1629	0	1	0.333333	-4.31702e-07	-0.0334943	-39.9637	-69.1976	27.5721	1.66183
0.269973	0.568	49.1629	0	1	0.333333	-4.33669e-07	-0.0335588	-39.8956	-69.084	27.5262	1.66217
0.270027	0.569	49.1629	0	1	0.333333	-4.32133e-07	-0.0336216	-39.8276	-68.9732	27.4831	1.6625
0.270082	0.57	49.1629	0	1	0.333333	-4.32372e-07	-0.0336856	-39.7597	-68.861	27.4384	1.66285
0.270138	0.571	49.1629	0	1	0.333333	4.35916e-07	-0.0337496	-39.692	-68.7496	27.3944	1.66319
0.270193	0.572	49.1629	0	1	0.333333	4.32736e-07	-0.0338131	-39.6244	-68.6385	27.3506	1.66353
0.270248	0.573	49.1629	0	1	0.333333	-4.3523e-07	-0.0338771	-39.5569	-68.5271	27.3064	1.66387
0.270303	0.574	49.1629	0	1	0.333333	-4.3335e-07	-0.0339401	-39.4895	-68.4172	27.2635	1.6642
0.270359	0.575	49.1629	0	1	0.333333	4.33163e-07	-0.0340046	-39.4223	-68.3064	27.2195	1.66455
0.270414	0.576	49.1629	0	1	0.333333	-4.34364e-07	-0.0340686	-39.3552	-68.196	27.1759	1.66489
0.270468	0.577	49.1629	0	1	0.333333	-4.33717e-07	-0.0341311	-39.2883	-68.0877	27.1342	1.66522
0.270527	0.578	49.1629	0	1	0.333333	-4.34101e-07	-0.0341979	-39.2215	-67.9735	27.0864	1.66558
0.270581	0.579	49.1629	0	1	0.333333	-4.34045e-07	-0.0342606	-39.1548	-67.865	27.0443	1.66592
0.270637	0.58	49.1629	0	1	0.333333	-4.35369e-07	-0.0343247	-39.0882	-67.7558	27.0014	1.66626
0.270692	0.581	49.1629	0	1	0.333333	6.00096e-07	-0.0343889	-39.0217	-67.6473	26.959	1.6666
0.270747	0.582	49.1629	0	1	0.333333	-4.36352e-07	-0.0344517	-38.9554	-67.5392	26.9168	1.66694
0.270804	0.583	49.1629	0	1	0.333333	4.35178e-07	-0.0345173	-38.8892	-67.4281	26.8716	1.66729
0.270861	0.584	49.1629	0	1	0.333333	-4.35394e-07	-0.0345824	-38.8232	-67.3188	26.8279	1.66764
0.270916	0.585	49.1629	0	1	0.333333	4.46324e-07	-0.0346455	-38.7572	-67.2105	26.7853	1.66798
0.270971	0.586	49.1629	0	1	0.333333	-4.35767e-07	-0.0347096	-38.6914	-67.1035	26.7437	1.66832
0.271026	0.587	49.1629	0	1	0.333333	-4.36369e-07	-0.0347728	-38.6257	-66.9966	26.7022	1.66866
0.271084	0.588	49.1629	0	1	0.333333	-4.36775e-07	-0.0348382	-38.5602	-66.8866	26.6575	1.66901
0.271141	0.589	49.1629	0	1	0.333333	-4.37588e-07	-0.0349033	-38.4947	-66.7787	26.6146	1.66936
0.271196	0.59	49.1629	0	1	0.333333	-4.3699e-07	-0.0349672	-38.4294	-66.6715	26.5723	1.6697
0.271251	0.591	49.1629	0	1	0.333333	4.3729e-07	-0.0350302	-38.3642	-66.5664	26.5322	1.67004
0.271307	0.592	49.1629	0	1	0.333333	-4.37706e-07	-0.0350948	-38.2991	-66.4594	26.4899	1.67039
0.271365	0.593	49.1629	0	1	0.333333	-4.38039e-07	-0.0351608	-38.2342	-66.3513	26.4463	1.67074
0.271421	0.594	49.1629	0	1	0.333333	-4.38205e-07	-0.0352245	-38.1694	-66.2453	26.4048	1.67109
0.271477	0.595	49.1629	0	1	0.333333	4.3821e-07	-0.0352886	-38.1047	-66.1388	26.3627	1.67143
0.271534	0.596	49.1629	0	1	0.333333	-4.39383e-07	-0.035354	-38.0401	-66.0313	26.3194	1.67179
0.27159	0.597	49.1629	0	1	0.333333	-4.38773e-07	-0.0354178	-37.9756	-65.9261	26.2784	1.67213
0.271645	0.598	49.1629	0	1	0.333333	-4.40138e-07	-0.0354814	-37.9113	-65.8212	26.2375	1.67247
0.271704	0.599	49.1629	0	1	0.333333	4.39257e-07	-0.0355481	-37.8471	-65.7135	26.1936	1.67283
0.27176	0.6	49.1629	0	1	0.333333	-4.39762e-07	-0.0356123	-37.783	-65.6086	26.1525	1.67318
0.271816	0.601	49.1629	0	1	0.333333	-4.40435e-07	-0.0356762	-37.719	-65.5042	26.1117	1.67352
0.271873	0.602	49.1629	0	1	0.333333	-4.40194e-07	-0.0357413	-37.6551	-65.3987	26.0697	1.67387
0.27193	0.603	49.1629	0	1	0.333333	6.00177e-07	-0.0358062	-37.5914	-65.2944	26.0288	1.67422
0.271987	0.604	49.1629	0	1	0.333333	4.41297e-07	-0.0358705	-37.5278	-65.1896	25.9873	1.67457
0.272044	0.605	49.1629	0	1	0.333333	-4.41426e-07	-0.0359364	-37.4642	-65.0843	25.9452	1.67493
0.272101	0.606	49.1629	0	1	0.333333	-4.41855e-07	-0.036001	-37.4009	-64.9804	25.9043	1.67528
0.272158	0.607	49.1629	0	1	0.333333	-4.41952e-07	-0.0360659	-37.3376	-64.8763	25.8631	1.67563
0.272215	0.608	49.1629	0	1	0.333333	-4.43696e-07	-0.0361307	-37.2744	-64.7731	25.8227	1.67598
0.272273	0.609	49.1629	0	1	0.333333	-4.42658e-07	-0.036196	-37.2114	-64.6683	25.7806	1.67633
0.272329	0.61	49.1629	0	1	0.333333	-4.44588e-07	-0.0362607	-37.1485	-64.5653	25.7402	1.67668
0.272387	0.611	49.1629	0	1	0.333333	4.43175e-07	-0.036326	-37.0857	-64.4617	25.699	1.67703
0.272444	0.612	49.1629	0	1	0.333333	4.4358e-07	-0.0363908	-37.023	-64.3591	25.6588	1.67738
0.272501	0.613	49.1629	0	1	0.333333	-4.44742e-07	-0.0364553	-36.9604	-64.2566	25.6185	1.67773
0.272558	0.614	49.1629	0	1	0.333333	6.00958e-07	-0.0365208	-36.8979	-64.1528	25.5768	1.67809
0.272616	0.615	49.1629	0	1	0.333333	4.44956e-07	-0.0365865	-36.8356	-64.0501	25.5361	1.67845
0.272674	0.616	49.1629	0	1	0.333333	6.00083e-07	-0.0366518	-36.7733	-63.9476	25.4955	1.6788
0.272731	0.617	49.1629	0	1	0.333333	4.45362e-07	-0.0367164	-36.7112	-63.8463	25.4559	1.67915
0.272788	0.618	49.1629	0	1	0.333333	-4.48337e-07	-0.0367814	-36.6492	-63.7449	25.4161	1.6795
0.272845	0.619	49.1629	0	1	0.333333	-4.46219e-07	-0.0368467	-36.5873	-63.6432	25.376	1.67986
0.272905	0.62	49.1629	0	1	0.333333	-4.47852e-07	-0.0369138	-36.5255	-63.5391	25.3333	1.68023
0.272962	0.621	49.1629	0	1	0.333333	-4.47097e-07	-0.0369782	-36.4639	-63.4388	25.2943	1.68057
0.273019	0.622	49.1629	0	1	0.333333	-4.47838e-07	-0.0370431	-36.4023	-63.3382	25.2549	1.68093
0.273077	0.623	49.1629	0	1	0.333333	-4.4876e-07	-0.0371083	-36.3409	-63.2376	25.2154	1.68128
0.273135	0.624	49.1629	0	1	0.333333	-4.48213e-07	-0.0371742	-36.2795	-63.1367	25.1756	1.68164
0.273194	0.625	49.1629	0	1	0.333333	4.49383e-07	-0.0372409	-36.2183	-63.0344	25.1341	1.682
0.273251	0.626	49.1629	0	1	0.333333	-1.36776e-07	-0.0373058	-36.1572	-62.9343	25.0948	1.68236
0.27331	0.627	49.1629	0	1	0.333333	-1.83792e-07	-0.037372	-36.0962	-62.834	25.0551	1.68272
0.273367	0.628	49.1629	0	1	0.333333	-1.45194e-07	-0.0374368	-36.0353	-62.7345	25.0162	1.68307
0.273424	0.629	49.1629	0	1	0.333333	-1.82107e-07	-0.0375012	-35.9745	-62.6354	24.9774	1.68342
0.273483	0.63	49.1629	0	1	0.333333	-1.83225e-07	-0.0375675	-35.9138	-62.5356	24.938	1.68378
0.273543	0.631	49.1629	0	1	0.333333	-1.79597e-07	-0.0376351	-35.8532	-62.4335	24.8961	1.68415
0.2736	0.632	49.1629	0	1	0.333333	-1.30211e-07	-0.0376997	-35.7928	-62.335	24.8577	1.68451
0.273659	0.633	49.1629	0	1	0.333333	-1.09421e-07	-0.0377657	-35.7324	-62.2358	24.8185	1.68487
0.273717	0.634	49.1629	0	1	0.333333	-1.38071e-07	-0.0378314	-35.6722	-62.1368	24.7794	1.68523
0.273775	0.635	49.1629	0	1	0.333333	-1.3061e-07	-0.0378971	-35.6121	-62.0384	24.7407	1.68558
0.273834	0.636	49.1629	0	1	0.333333	-1.23833e-07	-0.0379628	-35.552	-61.9395	24.7016	1.68594
0.273893	0.637	49.1629	0	1	0.333333	-1.65569e-07	-0.0380292	-35.4921	-61.8409	24.6625	1.68631
0.273952	0.638	49.1629	0	1	0.333333	-2.71017e-07	-0.0380958	-35.4323	-61.7428	24.6238	1.68667
0.27401	0.639	49.1629	0	1	0.333333	-1.0913e-07	-0.0381609	-35.3726	-61.645	24.5854	1.68703
0.274068	0.64	49.1629	0	1	0.333333	-1.71638e-07	-0.0382267	-35.313	-61.547	24.5467	1.68739
0.274128	0.641	49.1629	0	1	0.333333	-1.44356e-07	-0.038294	-35.2535	-61.4474	24.5062	1.68776
0.274187	0.642	49.1629	0	1	0.333333	-1.3358e-07	-0.0383604	-35.1941	-61.3491	24.467	1.68812
0.274246	0.643	49.1629	0	1	0.333333	-1.40138e-07	-0.0384266	-35.1348	-61.2516	24.4283	1.68848
0.274304	0.644	49.1629	0	1	0.333333	-1.13493e-07	-0.0384919	-35.0756	-61.1556	24.3912	1.68884
0.274363	0.645	49.1629	0	1	0.333333	-1.32484e-07	-0.0385577	-35.0165	-61.0588	24.3531	1.6892
0.274422	0.646	49.1629	0	1	0.333333	-1.15164e-07	-0.0386245	-34.9575	-60.9617	24.3146	1.68957
0.274482	0.647	49.1629	0	1	0.333333	-1.82388e-07	-0.0386912	-34.8986	-60.8643	24.2758	1.68993
0.274541	0.648	49.1629	0	1	0.333333	-2.0729e-07	-0.0387581	-34.8399	-60.7674	24.2372	1.6903
0.2746	0.649	49.1629	0	1	0.333333	-2.14452e-07	-0.0388239	-34.7812	-60.6715	24.1996	1.69066
0.274659	0.65	49.1629	0	1	0.333333	-1.29533e-07	-0.0388903	-34.7226	-60.5752	24.1615	1.69103
0.274718	0.651	49.1629	0	1	0.333333	-1.87747e-07	-0.0389559	-34.6641	-60.4796	24.1241	1.69139
0.274778	0.652	49.1629	0	1	0.333333	-1.35602e-07	-0.0390232	-34.6058	-60.3828	24.0853	1.69176
0.274838	0.653	49.1629	0	1	0.333333	-1.50316e-07	-0.0390905	-34.5475	-60.2863	24.0466	1.69213
0.274897	0.654	49.1629	0	1	0.333333	-2.09548e-07	-0.0391568	-34.4894	-60.1906	24.0088	1.69249
0.274957	0.655	49.1629	0	1	0.333333	-1.38641e-07	-0.0392232	-34.4313	-60.0956	23.9714	1.69286
0.275016	0.656	49.1629	0	1	0.333333	-1.29241e-07	-0.0392898	-34.3733	-60.0004	23.9339	1.69322
0.275075	0.657	49.1629	0	1	0.333333	-1.91053e-07	-0.039356	-34.3155	-59.9054	23.8963	1.69359
0.275137	0.658	49.1629	0	1	0.333333	-1.5598e-07	-0.0394242	-34.2577	-59.8086	23.8569	1.69397
0.275197	0.659	49.1629	0	1	0.333333	-2.19198e-07	-0.0394914	-34.2	-59.714	23.8196	1.69433
0.275256	0.66	49.1629	0	1	0.333333	-1.6705e-07	-0.039558	-34.1425	-59.62	23.7828	1.6947
0.275315	0.661	49.1629	0	1	0.333333	-1.41175e-07	-0.0396233	-34.085	-59.5266	23.7465	1.69506
0.275374	0.662	49.1629	0	1	0.333333	-1.29823e-07	-0.0396897	-34.0276	-59.4331	23.71	1.69542
0.275434	0.663	49.1629	0	1	0.333333	-1.38393e-07	-0.0397565	-33.9704	-59.3391	23.673	1.69579
0.275496	0.664	49.1629	0	1	0.333333	-1.69798e-07	-0.0398256	-33.9132	-59.2426	23.6332	1.69618
0.275556	0.665	49.1629	0	1	0.333333	-1.88296e-07	-0.0398925	-33.8561	-59.1494	23.5967	1.69655
0.275616	0.666	49.1629	0	1	0.333333	-1.24798e-07	-0.0399591	-33.7992	-59.0555	23.5595	1.69691
0.275676	0.667	49.1629	0	1	0.333333	-1.39068e-07	-0.0400264	-33.7423	-58.9616	23.5221	1.69729
0.275735	0.668	49.1629	0	1	0.333333	-1.40859e-07	-0.0400927	-33.6855	-58.8693	23.4861	1.69765
0.275797	0.669	49.1629	0	1	0.333333	-1.8898e-07	-0.0401606	-33.6288	-58.7753	23.4484	1.69803
0.275857	0.67	49.1629	0	1	0.333333	-1.35576e-07	-0.0402281	-33.5722	-58.6823	23.4117	1.6984
0.275918	0.671	49.1629	0	1	0.333333	-1.43942e-07	-0.0402956	-33.5157	-58.589	23.3745	1.69877
0.275978	0.672	49.1629	0	1	0.333333	-1.2184e-07	-0.0403621	-33.4593	-58.4968	23.3383	1.69914
0.276038	0.673	49.1629	0	1	0.333333	-1.71609e-07	-0.0404297	-33.403	-58.4043	23.3018	1.69951
0.2761	0.674	49.1629	0	1	0.333333	-1.39536e-07	-0.040498	-33.3468	-58.3113	23.2646	1.69989
0.27616	0.675	49.1629	0	1	0.333333	-9.13444e-08	-0.0405654	-33.2907	-58.2189	23.228	1.70027
0.27622	0.676	49.1629	0	1	0.333333	-2.50181e-07	-0.0406321	-33.2347	-58.1276	23.1923	1.70064
0.276281	0.677	49.1629	0	1	0.333333	-1.38113e-07	-0.0406999	-33.1788	-58.0357	23.1559	1.70101
0.276342	0.678	49.1629	0	1	0.333333	-1.55887e-07	-0.0407674	-33.1229	-57.9441	23.1198	1.70138
0.276402	0.679	49.1629	0	1	0.333333	-1.71083e-07	-0.040834	-33.0672	-57.8528	23.0838	1.70175
0.276463	0.68	49.1629	0	1	0.333333	-1.65442e-07	-0.040902	-33.0115	-57.7614	23.0477	1.70213
0.276526	0.681	49.1629	0	1	0.333333	-1.13451e-07	-0.0409715	-32.956	-57.668	23.0095	1.70252
0.276586	0.682	49.1629	0	1	0.333333	-1.36027e-07	-0.0410381	-32.9005	-57.578	22.9746	1.70289
0.276647	0.683	49.1629	0	1	0.333333	-2.44491e-07	-0.0411064	-32.8452	-57.4866	22.9382	1.70327
0.276708	0.684	49.1629	0	1	0.333333	-4.82025e-07	-0.0411736	-32.7899	-57.3962	22.9026	1.70364
0.276769	0.685	49.1629	0	1	0.333333	6.00092e-07	-0.0412412	-32.7347	-57.3056	22.8669	1.70401
0.276829	0.686	49.1629	0	1	0.333333	-4.83743e-07	-0.0413079	-32.6796	-57.2157	22.8317	1.70438
0.276893	0.687	49.1629	0	1	0.333333	-4.85681e-07	-0.0413787	-32.6246	-57.1225	22.7931	1.70478
0.276955	0.688	49.1629	0	1	0.333333	4.88916e-07	-0.0414465	-32.5697	-57.0325	22.7576	1.70516
0.277015	0.689	49.1629	0	1	0.333333	6.00007e-07	-0.0415139	-32.5149	-56.9433	22.7229	1.70553
0.277076	0.69	49.1629	0	1	0.333333	6.00192e-07	-0.041581	-32.4602	-56.8541	22.688	1.7059
0.277137	0.691	49.1629	0	1	0.333333	6.04406e-07	-0.0416495	-32.4055	-56.7652	22.6534	1.70628
0.277199	0.692	49.1629	0	1	0.333333	-4.88328e-07	-0.0417169	-32.351	-56.6752	22.6176	1.70666
0.277263	0.693	49.1629	0	1	0.333333	6.00141e-07	-0.041788	-32.2965	-56.5829	22.5793	1.70706
0.277323	0.694	49.1629	0	1	0.333333	4.89667e-07	-0.0418548	-32.2421	-56.4948	22.5452	1.70743
0.277386	0.695	49.1629	0	1	0.333333	6.00118e-07	-0.0419237	-32.1879	-56.4055	22.5098	1.70781
0.277446	0.696	49.1629	0	1	0.333333	-4.91417e-07	-0.0419902	-32.1337	-56.3176	22.4758	1.70818
0.277509	0.697	49.1629	0	1	0.333333	4.92054e-07	-0.0420596	-32.0796	-56.228	22.4398	1.70857
0.277571	0.698	49.1629	0	1	0.333333	6.0034e-07	-0.0421287	-32.0255	-56.1386	22.4041	1.70895
0.277633	0.699	49.1629	0	1	0.333333	-4.93936e-07	-0.042197	-31.9716	-56.0496	22.3686	1.70934
0.277696	0.7	49.1629	0	1	0.333333	-4.99702e-07	-0.0422657	-31.9178	-55.9611	22.3336	1.70972
0.277758	0.701	49.1629	0	1	0.333333	4.98833e-07	-0.0423351	-31.864	-55.8728	22.2987	1.71011
0.277819	0.702	49.1629	0	1	0.333333	6.01118e-07	-0.0424022	-31.8104	-55.7854	22.2645	1.71048
0.277881	0.703	49.1629	0	1	0.333333	-4.97373e-07	-0.04247	-31.7568	-55.6977	22.2301	1.71086
0.277944	0.704	49.1629	0	1	0.333333	-5.00176e-07	-0.0425402	-31.7033	-55.6088	22.1943	1.71125
0.278009	0.705	49.1629	0	1	0.333333	6.00438e-07	-0.0426105	-31.6499	-55.5192	22.1577	1.71165
0.27807	0.706	49.1629	0	1	0.333333	-4.99955e-07	-0.0426782	-31.5966	-55.4323	22.1238	1.71202
0.278132	0.707	49.1629	0	1	0.333333	6.00129e-07	-0.0427465	-31.5433	-55.3454	22.0897	1.7124
0.278194	0.708	49.1629	0	1	0.333333	5.03314e-07	-0.0428156	-31.4902	-55.2583	22.0553	1.71279
0.278257	0.709	49.1629	0	1	0.333333	-5.03413e-07	-0.042884	-31.4371	-55.1714	22.0211	1.71317
0.27832	0.71	49.1629	0	1	0.333333	-5.04204e-07	-0.0429541	-31.3841	-55.0838	21.9861	1.71357
0.278383	0.711	49.1629	0	1	0.333333	5.04614e-07	-0.0430229	-31.3312	-54.9964	21.9512	1.71395
0.278445	0.712	49.1629	0	1	0.333333	-5.06144e-07	-0.0430917	-31.2784	-54.9101	21.9174	1.71434
0.278508	0.713	49.1629	0	1	0.333333	-5.06701e-07	-0.0431611	-31.2257	-54.8235	21.883	1.71472
0.278571	0.714	49.1629	0	1	0.333333	-5.075e-07	-0.0432293	-31.1731	-54.7372	21.849	1.71511
0.278634	0.715	49.1629	0	1	0.333333	-5.08659e-07	-0.0432992	-31.1205	-54.6505	21.8145	1.7155
0.278697	0.716	49.1629	0	1	0.333333	-5.09336e-07	-0.0433684	-31.068	-54.5647	21.7808	1.71588
0.278761	0.717	49.1629	0	1	0.333333	-5.12164e-07	-0.0434385	-31.0156	-54.4773	21.7454	1.71628
0.278824	0.718	49.1629	0	1	0.333333	-5.13045e-07	-0.0435072	-30.9633	-54.392	21.712	1.71666
0.278887	0.719	49.1629	0	1	0.333333	-5.12486e-07	-0.043577	-30.9111	-54.306	21.6778	1.71706
0.278951	0.72	49.1629	0	1	0.333333	6.00216e-07	-0.0436468	-30.859	-54.22	21.6436	1.71745
0.279013	0.721	49.1629	0	1	0.333333	-5.14863e-07	-0.0437155	-30.8069	-54.1348	21.6101	1.71783
0.279076	0.722	49.1629	0	1	0.333333	-5.15962e-07	-0.0437843	-30.7549	-54.05	21.5768	1.71822
0.279142	0.723	49.1629	0	1	0.333333	-5.17148e-07	-0.043856	-30.703	-53.9627	21.541	1.71862
0.279205	0.724	49.1629	0	1	0.333333	6.02073e-07	-0.0439251	-30.6512	-53.8783	21.5081	1.71901
0.279268	0.725	49.1629	0	1	0.333333	-5.19719e-07	-0.0439945	-30.5995	-53.793	21.4741	1.7194
0.279332	0.726	49.1629	0	1	0.333333	6.00075e-07	-0.0440643	-30.5478	-53.7084	21.4408	1.71979
0.279395	0.727	49.1629	0	1	0.333333	-5.21755e-07	-0.0441343	-30.4962	-53.6236	21.4072	1.72019
0.279459	0.728	49.1629	0	1	0.333333	6.00051e-07	-0.0442037	-30.4447	-53.5394	21.3741	1.72058
0.279524	0.729	49.1629	0	1	0.333333	-5.24091e-07	-0.0442748	-30.3933	-53.4536	21.3393	1.72098
0.279587	0.73	49.1629	0	1	0.333333	6.00434e-07	-0.0443443	-30.342	-53.3696	21.3063	1.72137
0.279652	0.731	49.1629	0	1	0.333333	6.00111e-07	-0.0444144	-30.2907	-53.2853	21.2728	1.72176
0.279715	0.732	49.1629	0	1	0.333333	6.00693e-07	-0.0444836	-30.2396	-53.2017	21.24	1.72215
0.27978	0.733	49.1629	0	1	0.333333	-5.27725e-07	-0.0445545	-30.1885	-53.1173	21.2062	1.72255
0.279843	0.734	49.1629	0	1	0.333333	-5.2891e-07	-0.0446242	-30.1375	-53.034	21.1736	1.72294
0.279908	0.735	49.1629	0	1	0.333333	-5.30638e-07	-0.044695	-30.0865	-52.9494	21.1395	1.72334
0.279973	0.736	49.1629	0	1	0.333333	6.01356e-07	-0.0447657	-30.0357	-52.8654	21.106	1.72374
0.280037	0.737	49.1629	0	1	0.333333	-5.32642e-07	-0.044836	-29.9849	-52.7824	21.0734	1.72414
0.280101	0.738	49.1629	0	1	0.333333	-5.33609e-07	-0.0449058	-29.9342	-52.6994	21.0407	1.72453
0.280165	0.739	49.1629	0	1	0.333333	-5.34702e-07	-0.0449754	-29.8836	-52.617	21.0086	1.72492
0.280229	0.74	49.1629	0	1	0.333333	-5.40944e-07	-0.0450463	-29.833	-52.5339	20.9756	1.72532
0.280294	0.741	49.1629	0	1	0.333333	6.00145e-07	-0.0451166	-29.7825	-52.4506	20.9423	1.72572
0.280361	0.742	49.1629	0	1	0.333333	6.00024e-07	-0.0451889	-29.7322	-52.3663	20.908	1.72613
0.280424	0.743	49.1629	0	1	0.333333	-5.39673e-07	-0.045259	-29.6818	-52.2853	20.8769	1.72652
0.28049	0.744	49.1629	0	1	0.333333	6.00434e-07	-0.04533	-29.6316	-52.2019	20.8433	1.72692
0.280554	0.745	49.1629	0	1	0.333333	-5.44769e-07	-0.0453997	-29.5814	-52.12	20.8112	1.72732
0.280619	0.746	49.1629	0	1	0.333333	-5.43594e-07	-0.0454706	-29.5314	-52.0378	20.7787	1.72772
0.280684	0.747	49.1629	0	1	0.333333	6.00416e-07	-0.0455413	-29.4813	-51.9554	20.7459	1.72812
0.28075	0.748	49.1629	0	1	0.333333	6.00504e-07	-0.0456133	-29.4314	-51.8721	20.7122	1.72852
0.280815	0.749	49.1629	0	1	0.333333	-5.47706e-07	-0.0456845	-29.3816	-51.7901	20.6796	1.72893
0.28088	0.75	49.1629	0	1	0.333333	6.00007e-07	-0.0457549	-29.3318	-51.7089	20.6478	1.72932
0.280945	0.751	49.1629	0	1	0.333333	-5.50398e-07	-0.0458262	-29.2821	-51.6271	20.6153	1.72973
0.28101	0.752	49.1629	0	1	0.333333	-5.53041e-07	-0.045897	-29.2324	-51.5456	20.583	1.73013
0.281074	0.753	49.1629	0	1	0.333333	-5.54383e-07	-0.045967	-29.1829	-51.4652	20.5518	1.73052
0.281142	0.754	49.1629	0	1	0.333333	-5.57231e-07	-0.0460402	-29.1334	-51.3823	20.518	1.73094
0.281207	0.755	49.1629	0	1	0.333333	6.00436e-07	-0.0461109	-29.084	-51.3009	20.4856	1.73134
0.281273	0.756	49.1629	0	1	0.333333	-5.5829e-07	-0.0461825	-29.0347	-51.2197	20.4533	1.73175
0.281338	0.757	49.1629	0	1	0.333333	6.00032e-07	-0.0462538	-28.9854	-51.1391	20.4215	1.73215
0.281403	0.758	49.1629	0	1	0.333333	-5.6044e-07	-0.0463244	-28.9362	-51.059	20.3903	1.73255
0.281469	0.759	49.1629	0	1	0.333333	-5.61878e-07	-0.0463958	-28.8871	-50.9784	20.3584	1.73295
0.281535	0.76	49.1629	0	1	0.333333	-5.63332e-07	-0.046468	-28.838	-50.8976	20.3262	1.73336
0.281602	0.761	49.1629	0	1	0.333333	-5.67335e-07	-0.0465402	-28.7891	-50.8162	20.2933	1.73377
0.281668	0.762	49.1629	0	1	0.333333	-5.66368e-07	-0.0466118	-28.7402	-50.7364	20.262	1.73418
0.281734	0.763	49.1629	0	1	0.333333	-5.68742e-07	-0.0466839	-28.6914	-50.6559	20.2299	1.73459
0.2818	0.764	49.1629	0	1	0.333333	6.00965e-07	-0.0467553	-28.6426	-50.5759	20.1983	1.73499
0.281865	0.765	49.1629	0	1	0.333333	-5.70877e-07	-0.0468261	-28.5939	-50.4969	20.1676	1.73539
0.281932	0.766	49.1629	0	1	0.333333	-5.72583e-07	-0.0468983	-28.5453	-50.4169	20.1358	1.7358
0.281999	0.767	49.1629	0	1	0.333333	-5.74267e-07	-0.0469713	-28.4968	-50.3362	20.1032	1.73622
0.282066	0.768	49.1629	0	1	0.333333	6.00807e-07	-0.0470437	-28.4483	-50.2559	20.071	1.73663
0.282132	0.769	49.1629	0	1	0.333333	6.00219e-07	-0.0471151	-28.3999	-50.1766	20.0396	1.73703
0.282198	0.77	49.1629	0	1	0.333333	6.00139e-07	-0.0471869	-28.3516	-50.0975	20.0085	1.73744
0.282265	0.771	49.1629	0	1	0.333333	-5.80919e-07	-0.0472592	-28.3034	-50.0181	19.9769	1.73785
0.282332	0.772	49.1629	0	1	0.333333	-5.82234e-07	-0.047332	-28.2552	-49.9389	19.9454	1.73827
0.282398	0.773	49.1629	0	1	0.333333	-5.8406e-07	-0.0474036	-28.2071	-49.8602	19.9144	1.73867
0.282466	0.774	49.1629	0	1	0.333333	6.00401e-07	-0.0474769	-28.159	-49.7804	19.8823	1.73909
0.282533	0.775	49.1629	0	1	0.333333	-5.99444e-07	-0.0475492	-28.1111	-49.7019	19.8514	1.7395
0.282599	0.776	49.1629	0	1	0.333333	-5.89123e-07	-0.047621	-28.0632	-49.6234	19.8204	1.73991
0.282666	0.777	49.1629	0	1	0.333333	6.00068e-07	-0.0476934	-28.0153	-49.5449	19.7892	1.74032
0.282734	0.778	49.1629	0	1	0.333333	-5.93143e-07	-0.0477663	-27.9676	-49.4664	19.7581	1.74074
0.282801	0.779	49.1629	0	1	0.333333	-5.94522e-07	-0.0478395	-27.9199	-49.3878	19.7268	1.74115
0.282867	0.78	49.1629	0	1	0.333333	6.00028e-07	-0.0479108	-27.8722	-49.3105	19.6966	1.74156
0.282937	0.781	49.1629	0	1	0.333333	-5.99931e-07	-0.0479858	-27.8247	-49.2302	19.6636	1.74199
0.283003	0.782	49.1629	0	1	0.333333	-6.00424e-07	-0.0480573	-27.7772	-49.1533	19.6337	1.7424
0.283071	0.783	49.1629	0	1	0.333333	-6.02272e-07	-0.0481313	-27.7298	-49.0752	19.6026	1.74282
0.283138	0.784	49.1629	0	1	0.333333	6.0447e-07	-0.0482036	-27.6824	-48.9978	19.5722	1.74323
0.283206	0.785	49.1629	0	1	0.333333	-6.05897e-07	-0.0482766	-27.6352	-48.9202	19.5414	1.74364
0.283272	0.786	49.1629	0	1	0.333333	-6.08445e-07	-0.0483486	-27.5879	-48.8435	19.5115	1.74405
0.28334	0.787	49.1629	0	1	0.333333	-6.09753e-07	-0.0484218	-27.5408	-48.766	19.4807	1.74447
0.283411	0.788	49.1629	0	1	0.333333	-6.12003e-07	-0.0484975	-27.4937	-48.6864	19.4478	1.74491
0.283478	0.789	49.1629	0	1	0.333333	-6.13696e-07	-0.0485702	-27.4467	-48.6094	19.4173	1.74532
0.283546	0.79	49.1629	0	1	0.333333	-6.15687e-07	-0.0486435	-27.3998	-48.5325	19.387	1.74574
0.283613	0.791	49.1629	0	1	0.333333	-6.17988e-07	-0.0487158	-27.3529	-48.4563	19.3572	1.74615
0.28368	0.792	49.1629	0	1	0.333333	-6.19724e-07	-0.0487888	-27.3061	-48.3798	19.3271	1.74657
0.283748	0.793	49.1629	0	1	0.333333	6.21874e-07	-0.0488619	-27.2593	-48.3032	19.2969	1.74698
0.283817	0.794	49.1629	0	1	0.333333	-6.24226e-07	-0.048936	-27.2127	-48.2266	19.2666	1.74741
0.283888	0.795	49.1629	0	1	0.333333	-6.26091e-07	-0.0490119	-27.166	-48.1483	19.2344	1.74784
0.283955	0.796	49.1629	0	1	0.333333	-6.29868e-07	-0.0490848	-27.1195	-48.072	19.2043	1.74826
0.284023	0.797	49.1629	0	1	0.333333	6.31437e-07	-0.0491579	-27.073	-47.9959	19.1742	1.74868
0.284091	0.798	49.1629	0	1	0.333333	6.32903e-07	-0.0492311	-27.0266	-47.9198	19.1441	1.7491
0.284161	0.799	49.1629	0	1	0.333333	6.34906e-07	-0.049306	-26.9802	-47.8434	19.1136	1.74952
0.284229	0.8	49.1629	0	1	0.333333	-6.37231e-07	-0.0493795	-26.934	-47.7676	19.0836	1.74994
0.284298	0.801	49.1629	0	1	0.333333	6.39503e-07	-0.0494534	-26.8877	-47.6914	19.0533	1.75037
0.284367	0.802	49.1629	0	1	0.333333	-6.42832e-07	-0.0495285	-26.8416	-47.6153	19.0229	1.7508
0.284437	0.803	49.1629	0	1	0.333333	6.44262e-07	-0.0496029	-26.7955	-47.5393	18.9926	1.75122
0.284506	0.804	49.1629	0	1	0.333333	6.4632e-07	-0.0496777	-26.7495	-47.4637	18.9625	1.75165
0.284574	0.805	49.1629	0	1	0.333333	-6.48946e-07	-0.0497504	-26.7035	-47.3893	18.9337	1.75207
0.284642	0.806	49.1629	0	1	0.333333	6.51609e-07	-0.0498237	-26.6576	-47.3146	18.9045	1.75249
0.284712	0.807	49.1629	0	1	0.333333	-6.53462e-07	-0.0498992	-26.6118	-47.2387	18.874	1.75292
0.284781	0.808	49.1629	0	1	0.333333	6.56044e-07	-0.0499735	-26.566	-47.1638	18.8444	1.75334
0.284852	0.809	49.1629	0	1	0.333333	-6.59512e-07	-0.0500496	-26.5203	-47.0871	18.813	1.75378
0.284921	0.81	49.1629	0	1	0.333333	6.61851e-07	-0.0501234	-26.4746	-47.0125	18.7837	1.7542
0.28499	0.811	49.1629	0	1	0.333333	-6.63576e-07	-0.0501975	-26.4291	-46.9379	18.7542	1.75463
0.28506	0.812	49.1629	0	1	0.333333	6.66097e-07	-0.0502723	-26.3835	-46.863	18.7244	1.75506
0.28513	0.813	49.1629	0	1	0.333333	6.68647e-07	-0.0503481	-26.3381	-46.7881	18.6945	1.75549
0.285199	0.814	49.1629	0	1	0.333333	6.71435e-07	-0.0504224	-26.2927	-46.7138	18.6652	1.75592
0.285268	0.815	49.1629	0	1	0.333333	6.74046e-07	-0.0504965	-26.2474	-46.6396	18.6359	1.75634
0.285341	0.816	49.1629	0	1	0.333333	-6.76864e-07	-0.0505737	-26.2021	-46.5639	18.605	1.75679
0.28541	0.817	49.1629	0	1	0.333333	6.79707e-07	-0.0506483	-26.1569	-46.4899	18.5758	1.75722
0.28548	0.818	49.1629	0	1	0.333333	6.82329e-07	-0.050723	-26.1117	-46.416	18.5467	1.75764
0.285549	0.819	49.1629	0	1	0.333333	-6.85025e-07	-0.0507978	-26.0667	-46.3423	18.5176	1.75807
0.285619	0.82	49.1629	0	1	0.333333	6.87945e-07	-0.050873	-26.0216	-46.2687	18.4886	1.75851
0.28569	0.821	49.1629	0	1	0.333333	-6.90836e-07	-0.0509486	-25.9767	-46.1957	18.4601	1.75894
0.28576	0.822	49.1629	0	1	0.333333	-6.94531e-07	-0.051024	-25.9318	-46.1213	18.4301	1.75937
0.285833	0.823	49.1629	0	1	0.333333	6.97196e-07	-0.0511013	-25.8869	-46.0463	18.3995	1.75982
0.285902	0.824	49.1629	0	1	0.333333	6.99653e-07	-0.0511753	-25.8422	-45.973	18.3706	1.76024
0.285974	0.825	49.1629	0	1	0.333333	-7.02416e-07	-0.0512522	-25.7974	-45.8994	18.3412	1.76069
0.286043	0.826	49.1629	0	1	0.333333	-7.05552e-07	-0.0513267	-25.7528	-45.8269	18.313	1.76111
0.286113	0.827	49.1629	0	1	0.333333	7.08832e-07	-0.0514019	-25.7082	-45.7539	18.2842	1.76155
0.286184	0.828	49.1629	0	1	0.333333	-7.1313e-07	-0.0514779	-25.6637	-45.6809	18.2552	1.76198
0.286256	0.829	49.1629	0	1	0.333333	-7.15938e-07	-0.0515553	-25.6192	-45.6073	18.2257	1.76243
0.286328	0.83	49.1629	0	1	0.333333	7.18087e-07	-0.0516322	-25.5748	-45.5339	18.1963	1.76287
0.286399	0.831	49.1629	0	1	0.333333	7.22613e-07	-0.0517073	-25.5304	-45.4614	18.1677	1.7633
0.286469	0.832	49.1629	0	1	0.333333	7.24644e-07	-0.0517826	-25.4861	-45.3891	18.1392	1.76374
0.28654	0.833	49.1629	0	1	0.333333	-7.2795e-07	-0.0518585	-25.4419	-45.3166	18.1105	1.76417
0.286613	0.834	49.1629	0	1	0.333333	-7.31213e-07	-0.0519363	-25.3977	-45.2432	18.0809	1.76462
0.286683	0.835	49.1629	0	1	0.333333	-7.35553e-07	-0.0520114	-25.3536	-45.1713	18.0527	1.76505
0.286755	0.836	49.1629	0	1	0.333333	7.38211e-07	-0.0520878	-25.3095	-45.099	18.024	1.76549
0.286826	0.837	49.1629	0	1	0.333333	-7.4161e-07	-0.0521645	-25.2655	-45.0265	17.995	1.76594
0.2869	0.838	49.1629	0	1	0.333333	-7.45669e-07	-0.0522425	-25.2216	-44.9534	17.9655	1.76639
0.286971	0.839	49.1629	0	1	0.333333	7.49329e-07	-0.0523196	-25.1777	-44.882	17.9375	1.76683
0.287043	0.84	49.1629	0	1	0.333333	7.52389e-07	-0.0523959	-25.1338	-44.8095	17.9084	1.76727
0.287114	0.841	49.1629	0	1	0.333333	7.56093e-07	-0.0524719	-25.0901	-44.7383	17.8805	1.76771
0.287186	0.842	49.1629	0	1	0.333333	7.59932e-07	-0.052549	-25.0464	-44.6666	17.8521	1.76815
0.287258	0.843	49.1629	0	1	0.333333	-7.63851e-07	-0.0526257	-25.0027	-44.5953	17.824	1.76859
0.287329	0.844	49.1629	0	1	0.333333	-7.67455e-07	-0.0527019	-24.9591	-44.5243	17.7962	1.76903
0.287404	0.845	49.1629	0	1	0.333333	7.7168e-07	-0.0527808	-24.9156	-44.4514	17.7663	1.76949
0.287476	0.846	49.1629	0	1	0.333333	7.75319e-07	-0.052858	-24.8721	-44.3795	17.7374	1.76994
0.287548	0.847	49.1629	0	1	0.333333	-1.07584e-07	-0.0529351	-24.8286	-44.3086	17.7096	1.77038
0.28762	0.848	49.1629	0	1	0.333333	7.83284e-07	-0.0530119	-24.7853	-44.2375	17.6814	1.77083
0.287694	0.849	49.1629	0	1	0.333333	7.87386e-07	-0.0530898	-24.742	-44.1664	17.6532	1.77127
0.287766	0.85	49.1629	0	1	0.333333	-7.92259e-07	-0.0531666	-24.6987	-44.0956	17.6251	1.77172
0.287838	0.851	49.1629	0	1	0.333333	-7.95957e-07	-0.0532435	-24.6555	-44.0252	17.5975	1.77216
0.287911	0.852	49.1629	0	1	0.333333	8.00124e-07	-0.0533213	-24.6124	-43.9545	17.5695	1.77261
0.287985	0.853	49.1629	0	1	0.333333	8.04387e-07	-0.0534005	-24.5693	-43.8826	17.5402	1.77307
0.288059	0.854	49.1629	0	1	0.333333	8.08793e-07	-0.0534793	-24.5262	-43.8115	17.5117	1.77353
0.288131	0.855	49.1629	0	1	0.333333	8.1355e-07	-0.053556	-24.4833	-43.7415	17.4842	1.77397
0.288204	0.856	49.1629	0	1	0.333333	8.17941e-07	-0.0536334	-24.4403	-43.6716	17.4568	1.77442
0.288277	0.857	49.1629	0	1	0.333333	8.2325e-07	-0.0537114	-24.3975	-43.601	17.4287	1.77487
0.288351	0.858	49.1629	0	1	0.333333	8.27278e-07	-0.0537901	-24.3547	-43.5305	17.4005	1.77532
0.288424	0.859	49.1629	0	1	0.333333	8.32366e-07	-0.0538681	-24.3119	-43.4606	17.3729	1.77577
0.288497	0.86	49.1629	0	1	0.333333	8.36673e-07	-0.0539457	-24.2692	-43.3909	17.3455	1.77622
0.288572	0.861	49.1629	0	1	0.333333	8.42012e-07	-0.0540251	-24.2266	-43.3201	17.3168	1.77668
0.288645	0.862	49.1629	0	1	0.333333	8.46714e-07	-0.0541033	-24.184	-43.2506	17.2895	1.77713
0.28872	0.863	49.1629	0	1	0.333333	8.5181e-07	-0.0541824	-24.1414	-43.1805	17.2614	1.77759
0.288793	0.864	49.1629	0	1	0.333333	8.57564e-07	-0.0542605	-24.099	-43.1111	17.2341	1.77804
0.288867	0.865	49.1629	0	1	0.333333	8.61964e-07	-0.0543395	-24.0565	-43.0413	17.2062	1.7785
0.288941	0.866	49.1629	0	1	0.333333	8.67435e-07	-0.0544177	-24.0142	-42.9718	17.1787	1.77896
0.289015	0.867	49.1629	0	1	0.333333	-8.72616e-07	-0.0544962	-23.9718	-42.9026	17.1514	1.77941
0.289089	0.868	49.1629	0	1	0.333333	8.7851e-07	-0.0545751	-23.9296	-42.8331	17.1236	1.77987
0.289165	0.869	49.1629	0	1	0.333333	8.83705e-07	-0.0546556	-23.8874	-42.763	17.0953	1.78034
0.28924	0.87	49.1629	0	1	0.333333	8.89105e-07	-0.0547352	-23.8452	-42.6933	17.0673	1.7808
0.289314	0.871	49.1629	0	1	0.333333	8.94768e-07	-0.0548134	-23.8031	-42.6248	17.0404	1.78125
0.289388	0.872	49.1629	0	1	0.333333	9.00984e-07	-0.0548926	-23.761	-42.5561	17.0133	1.78171
0.289462	0.873	49.1629	0	1	0.333333	9.07289e-07	-0.0549714	-23.719	-42.4875	16.9862	1.78217
0.289537	0.874	49.1629	0	1	0.333333	9.12995e-07	-0.055051	-23.6771	-42.4184	16.9587	1.78263
0.289612	0.875	49.1629	0	1	0.333333	-9.20426e-07	-0.0551307	-23.6352	-42.3499	16.9316	1.78309
0.289689	0.876	49.1629	0	1	0.333333	-9.24784e-07	-0.0552113	-23.5934	-42.2806	16.9037	1.78356
0.289763	0.877	49.1629	0	1	0.333333	9.31279e-07	-0.0552907	-23.5516	-42.2121	16.8765	1.78402
0.289838	0.878	49.1629	0	1	0.333333	-9.37942e-07	-0.0553703	-23.5098	-42.1437	16.8494	1.78448
0.289912	0.879	49.1629	0	1	0.333333	-9.44073e-07	-0.0554489	-23.4682	-42.0761	16.823	1.78494
0.289989	0.88	49.1629	0	1	0.333333	-9.50673e-07	-0.0555296	-23.4265	-42.0074	16.7954	1.78541
0.290065	0.881	49.1629	0	1	0.333333	9.57415e-07	-0.0556101	-23.3849	-41.9389	16.7681	1.78587
0.29014	0.882	49.1629	0	1	0.333333	9.64448e-07	-0.0556896	-23.3434	-41.871	16.7412	1.78633
0.290215	0.883	49.1629	0	1	0.333333	9.71288e-07	-0.0557692	-23.3019	-41.803	16.7143	1.7868
0.29029	0.884	49.1629	0	1	0.333333	9.78636e-07	-0.0558497	-23.2605	-41.7355	16.6877	1.78726
0.290369	0.885	49.1629	0	1	0.333333	9.86029e-07	-0.0559324	-23.2191	-41.6659	16.659	1.78775
0.290445	0.886	49.1629	0	1	0.333333	-9.92994e-07	-0.0560133	-23.1778	-41.5976	16.6316	1.78822
0.29052	0.887	49.1629	0	1	0.333333	1.00057e-06	-0.0560923	-23.1365	-41.5309	16.6057	1.78868
0.290595	0.888	49.1629	0	1	0.333333	1.0082e-06	-0.0561725	-23.0953	-41.4635	16.579	1.78914
0.290671	0.889	49.1629	0	1	0.333333	1.01608e-06	-0.0562524	-23.0542	-41.3965	16.5527	1.78961
0.290747	0.89	49.1629	0	1	0.333333	1.0246e-06	-0.0563328	-23.013	-41.3293	16.5262	1.79007
0.290824	0.891	49.1629	0	1	0.333333	1.03201e-06	-0.0564148	-22.972	-41.2613	16.4988	1.79055
0.2909	0.892	49.1629	0	1	0.333333	1.04059e-06	-0.0564954	-22.9309	-41.1944	16.4724	1.79102
0.290979	0.893	49.1629	0	1	0.333333	-1.2057e-07	-0.0565786	-22.89	-41.1257	16.4442	1.79151
0.291056	0.894	49.1629	0	1	0.333333	-1.05725e-06	-0.05666	-22.8491	-41.0585	16.4175	1.79198
0.291132	0.895	49.1629	0	1	0.333333	1.06604e-06	-0.0567398	-22.8082	-40.9923	16.3916	1.79244
0.291208	0.896	49.1629	0	1	0.333333	1.07491e-06	-0.056821	-22.7674	-40.9254	16.3651	1.79291
0.291286	0.897	49.1629	0	1	0.333333	1.08428e-06	-0.0569029	-22.7266	-40.8583	16.3383	1.79339
0.291362	0.898	49.1629	0	1	0.333333	1.09333e-06	-0.0569839	-22.6859	-40.792	16.3122	1.79386
0.291439	0.899	49.1629	0	1	0.333333	1.10299e-06	-0.0570653	-22.6452	-40.7252	16.2857	1.79434
0.291516	0.9	49.1629	0	1	0.333333	1.11255e-06	-0.0571468	-22.6046	-40.6587	16.2592	1.79481
0.291595	0.901	49.1629	0	1	0.333333	-1.35919e-07	-0.0572296	-22.564	-40.5915	16.2321	1.7953
0.291673	0.902	49.1629	0	1	0.333333	1.13549e-06	-0.0573121	-22.5235	-40.5249	16.2057	1.79578
0.29175	0.903	49.1629	0	1	0.333333	1.14272e-06	-0.0573934	-22.483	-40.4586	16.1793	1.79625
0.291828	0.904	49.1629	0	1	0.333333	1.15323e-06	-0.0574762	-22.4426	-40.392	16.1527	1.79673
0.291905	0.905	49.1629	0	1	0.333333	1.16406e-06	-0.0575573	-22.4022	-40.3263	16.1269	1.7972
0.291983	0.906	49.1629	0	1	0.333333	1.17576e-06	-0.0576399	-22.3619	-40.26	16.1004	1.79769
0.292061	0.907	49.1629	0	1	0.333333	1.18631e-06	-0.0577223	-22.3216	-40.1939	16.0741	1.79817
0.292139	0.908	49.1629	0	1	0.333333	1.19811e-06	-0.0578044	-22.2814	-40.1281	16.0481	1.79865
0.292217	0.909	49.1629	0	1	0.333333	1.21035e-06	-0.0578863	-22.2412	-40.0627	16.0223	1.79912
0.292297	0.91	49.1629	0	1	0.333333	1.2218e-06	-0.0579711	-22.2011	-39.9954	15.9947	1.79962
0.292375	0.911	49.1629	0	1	0.333333	1.23372e-06	-0.0580535	-22.161	-39.93	15.9689	1.8001
0.292454	0.912	49.1629	0	1	0.333333	1.24651e-06	-0.0581367	-22.121	-39.8643	15.9428	1.80059
0.292532	0.913	49.1629	0	1	0.333333	1.25955e-06	-0.0582188	-22.081	-39.7992	15.9171	1.80106
0.292611	0.914	49.1629	0	1	0.333333	1.27239e-06	-0.058302	-22.041	-39.7339	15.8913	1.80155
0.292689	0.915	49.1629	0	1	0.333333	1.28602e-06	-0.0583845	-22.0011	-39.6686	15.8654	1.80203
0.292767	0.916	49.1629	0	1	0.333333	-1.29985e-06	-0.0584672	-21.9613	-39.6035	15.8397	1.80251
0.292847	0.917	49.1629	0	1	0.333333	1.31397e-06	-0.0585509	-21.9215	-39.5382	15.8137	1.803
0.292927	0.918	49.1629	0	1	0.333333	-1.32851e-06	-0.0586355	-21.8817	-39.4724	15.7872	1.8035
0.293007	0.919	49.1629	0	1	0.333333	-1.34382e-06	-0.0587193	-21.842	-39.4069	15.7609	1.80399
0.293086	0.92	49.1629	0	1	0.333333	-1.35883e-06	-0.0588032	-21.8024	-39.3418	15.735	1.80448
0.293166	0.921	49.1629	0	1	0.333333	-1.37484e-06	-0.0588868	-21.7628	-39.2771	15.7093	1.80497
0.293245	0.922	49.1629	0	1	0.333333	-1.39274e-06	-0.0589708	-21.7232	-39.2126	15.684	1.80545
0.293325	0.923	49.1629	0	1	0.333333	-1.40723e-06	-0.0590544	-21.6837	-39.1475	15.6579	1.80595
0.293404	0.924	49.1629	0	1	0.333333	-1.42457e-06	-0.0591381	-21.6442	-39.0831	15.6325	1.80643
0.293484	0.925	49.1629	0	1	0.333333	1.44171e-06	-0.0592219	-21.6048	-39.0187	15.607	1.80692
0.293564	0.926	49.1629	0	1	0.333333	1.45967e-06	-0.0593062	-21.5654	-38.9543	15.5815	1.80742
0.293645	0.927	49.1629	0	1	0.333333	-1.47821e-06	-0.0593912	-21.5261	-38.8893	15.5553	1.80791
0.293724	0.928	49.1629	0	1	0.333333	-1.49715e-06	-0.0594755	-21.4868	-38.8251	15.5299	1.80841
0.293804	0.929	49.1629	0	1	0.333333	1.84865e-06	-0.0595589	-21.4475	-38.7611	15.5047	1.80889
0.293885	0.93	49.1629	0	1	0.333333	-1.53708e-06	-0.0596443	-21.4083	-38.6965	15.4788	1.80939
0.293966	0.931	49.1629	0	1	0.333333	6.18424e-07	-0.0597292	-21.3692	-38.6318	15.4528	1.80989
0.294047	0.932	49.1629	0	1	0.333333	-1.57911e-06	-0.0598148	-21.3301	-38.5677	15.4273	1.81039
0.294128	0.933	49.1629	0	1	0.333333	1.60115e-06	-0.0599001	-21.291	-38.5033	15.4014	1.81089
0.294209	0.934	49.1629	0	1	0.333333	-5.96703e-07	-0.059985	-21.252	-38.4396	15.3762	1.81139
0.294288	0.935	49.1629	0	1	0.333333	-1.38448e-07	-0.0600684	-21.213	-38.3765	15.3516	1.81188
0.29437	0.936	49.1629	0	1	0.333333	-1.48335e-07	-0.0601545	-21.1741	-38.3121	15.3256	1.81238
0.294453	0.937	49.1629	0	1	0.333333	-1.69672e-06	-0.060241	-21.1352	-38.2479	15.2998	1.81289
0.294534	0.938	49.1629	0	1	0.333333	-1.47786e-07	-0.0603267	-21.0964	-38.1841	15.2744	1.81339
0.294615	0.939	49.1629	0	1	0.333333	-1.4603e-07	-0.0604119	-21.0576	-38.121	15.2495	1.81389
0.294697	0.94	49.1629	0	1	0.333333	-1.8755e-07	-0.0604979	-21.0188	-38.0575	15.2243	1.81439
0.294778	0.941	49.1629	0	1	0.333333	-1.45675e-07	-0.0605828	-20.9801	-37.9944	15.1994	1.81489
0.294859	0.942	49.1629	0	1	0.333333	-1.40422e-07	-0.0606684	-20.9415	-37.9314	15.1746	1.81539
0.29494	0.943	49.1629	0	1	0.333333	-1.26255e-07	-0.0607538	-20.9028	-37.8682	15.1495	1.81589
0.295022	0.944	49.1629	0	1	0.333333	-1.44103e-07	-0.0608398	-20.8643	-37.8053	15.1246	1.8164
0.295105	0.945	49.1629	0	1	0.333333	-1.05034e-07	-0.0609265	-20.8257	-37.7417	15.0991	1.8169
0.295189	0.946	49.1629	0	1	0.333333	-8.44247e-08	-0.0610142	-20.7873	-37.6777	15.0731	1.81742
0.295271	0.947	49.1629	0	1	0.333333	-2.77069e-07	-0.061101	-20.7488	-37.6146	15.0478	1.81793
0.295354	0.948	49.1629	0	1	0.333333	-1.36449e-07	-0.0611873	-20.7104	-37.5517	15.0228	1.81844
0.295436	0.949	49.1629	0	1	0.333333	-1.31804e-07	-0.0612738	-20.6721	-37.4891	14.9981	1.81894
0.295519	0.95	49.1629	0	1	0.333333	-1.63997e-07	-0.0613607	-20.6338	-37.4261	14.9729	1.81945
0.295601	0.951	49.1629	0	1	0.333333	-8.55196e-08	-0.0614469	-20.5955	-37.3638	14.9483	1.81996
0.295683	0.952	49.1629	0	1	0.333333	-1.13134e-07	-0.0615332	-20.5573	-37.3014	14.9237	1.82047
0.295767	0.953	49.1629	0	1	0.333333	-1.46204e-07	-0.061621	-20.5191	-37.2388	14.8988	1.82098
0.295849	0.954	49.1629	0	1	0.333333	-1.61451e-07	-0.0617077	-20.4809	-37.1767	14.8743	1.82149
0.295934	0.955	49.1629	0	1	0.333333	-1.6095e-07	-0.0617962	-20.4428	-37.1137	14.8488	1.82201
0.296018	0.956	49.1629	0	1	0.333333	-8.48764e-08	-0.061884	-20.4048	-37.0512	14.8239	1.82252
0.296101	0.957	49.1629	0	1	0.333333	-1.19721e-07	-0.0619715	-20.3668	-36.9889	14.7991	1.82304
0.296185	0.958	49.1629	0	1	0.333333	-1.46619e-07	-0.0620591	-20.3288	-36.9268	14.7745	1.82355
0.296269	0.959	49.1629	0	1	0.333333	-1.2851e-07	-0.0621472	-20.2909	-36.8645	14.7495	1.82407
0.296352	0.96	49.1629	0	1	0.333333	-1.03056e-07	-0.0622347	-20.253	-36.8028	14.7252	1.82458
0.296435	0.961	49.1629	0	1	0.333333	-1.74943e-07	-0.062322	-20.2152	-36.7411	14.7008	1.8251
0.296519	0.962	49.1629	0	1	0.333333	-2.61878e-07	-0.0624096	-20.1774	-36.6794	14.6764	1.82561
0.296602	0.963	49.1629	0	1	0.333333	-1.43399e-07	-0.0624971	-20.1396	-36.6179	14.6521	1.82612
0.296689	0.964	49.1629	0	1	0.333333	-1.24609e-07	-0.0625873	-20.1019	-36.5554	14.6268	1.82666
0.296774	0.965	49.1629	0	1	0.333333	-1.27554e-07	-0.0626767	-20.0642	-36.4928	14.6014	1.82718
0.296859	0.966	49.1629	0	1	0.333333	-2.12954e-07	-0.0627656	-20.0266	-36.4311	14.5768	1.82771
0.296944	0.967	49.1629	0	1	0.333333	-1.34062e-07	-0.0628543	-19.989	-36.3695	14.5523	1.82823
0.297028	0.968	49.1629	0	1	0.333333	-1.66952e-07	-0.0629428	-19.9515	-36.3083	14.5281	1.82875
0.297112	0.969	49.1629	0	1	0.333333	-1.93333e-07	-0.0630308	-19.914	-36.2472	14.504	1.82926
0.297197	0.97	49.1629	0	1	0.333333	-1.54488e-07	-0.0631195	-19.8765	-36.1861	14.4799	1.82978
0.297282	0.971	49.1629	0	1	0.333333	-1.39285e-07	-0.0632084	-19.8391	-36.1251	14.4558	1.83031
0.297367	0.972	49.1629	0	1	0.333333	-2.47662e-07	-0.0632977	-19.8017	-36.0639	14.4314	1.83083
0.297453	0.973	49.1629	0	1	0.333333	-1.37965e-07	-0.0633873	-19.7643	-36.0028	14.4071	1.83136
0.29754	0.974	49.1629	0	1	0.333333	-1.09589e-07	-0.0634781	-19.727	-35.9409	14.3819	1.8319
0.297626	0.975	49.1629	0	1	0.333333	-1.36016e-07	-0.0635684	-19.6898	-35.8796	14.3574	1.83243
0.297712	0.976	49.1629	0	1	0.333333	-1.18881e-07	-0.0636581	-19.6525	-35.8188	14.3333	1.83295
0.297798	0.977	49.1629	0	1	0.333333	-1.60088e-07	-0.0637479	-19.6154	-35.7581	14.3092	1.83348
0.297883	0.978	49.1629	0	1	0.333333	-1.20229e-07	-0.0638375	-19.5782	-35.6977	14.2855	1.83401
0.297968	0.979	49.1629	0	1	0.333333	-1.91417e-07	-0.0639265	-19.5411	-35.6373	14.2616	1.83453
0.298055	0.98	49.1629	0	1	0.333333	-1.53747e-07	-0.0640171	-19.5041	-35.5765	14.2374	1.83507
0.298142	0.981	49.1629	0	1	0.333333	-1.09339e-07	-0.064108	-19.4671	-35.5158	14.2132	1.8356
0.298227	0.982	49.1629	0	1	0.333333	-1.35845e-07	-0.0641976	-19.4301	-35.4557	14.1895	1.83613
0.298314	0.983	49.1629	0	1	0.333333	-1.91289e-07	-0.0642883	-19.3931	-35.395	14.1652	1.83667
0.298403	0.984	49.1629	0	1	0.333333	-1.04022e-07	-0.0643803	-19.3562	-35.3338	14.1403	1.83721
0.298491	0.985	49.1629	0	1	0.333333	-1.23567e-07	-0.0644726	-19.3194	-35.2729	14.1158	1.83775
0.298578	0.986	49.1629	0	1	0.333333	-1.4367e-07	-0.0645633	-19.2826	-35.2127	14.0918	1.83829
0.298665	0.987	49.1629	0	1	0.333333	-3.71016e-08	-0.0646541	-19.2458	-35.1529	14.0683	1.83882
0.298751	0.988	49.1629	0	1	0.333333	-1.13066e-07	-0.0647447	-19.209	-35.0932	14.0448	1.83935
0.298839	0.989	49.1629	0	1	0.333333	-1.04788e-07	-0.0648361	-19.1723	-35.0331	14.0208	1.83989
0.298926	0.99	49.1629	0	1	0.333333	5.78453e-08	-0.0649273	-19.1357	-34.9731	13.997	1.84043
0.299013	0.991	49.1629	0	1	0.333333	-1.01688e-07	-0.0650182	-19.099	-34.9137	13.9737	1.84097
0.299101	0.992	49.1629	0	1	0.333333	6.71223e-08	-0.0651097	-19.0625	-34.854	13.95	1.84151
0.299188	0.993	49.1629	0	1	0.333333	-1.60834e-07	-0.0652013	-19.0259	-34.7945	13.9265	1.84205
0.299279	0.994	49.1629	0	1	0.333333	-1.31066e-07	-0.0652957	-18.9894	-34.7335	13.9014	1.8426
0.299367	0.995	49.1629	0	1	0.333333	6.54795e-08	-0.0653877	-18.9529	-34.6738	13.8777	1.84315
0.299457	0.996	49.1629	0	1	0.333333	-1.24912e-07	-0.0654808	-18.9165	-34.6136	13.8534	1.8437
0.299545	0.997	49.1629	0	1	0.333333	-1.40085e-07	-0.0655732	-18.8801	-34.5541	13.8298	1.84424
0.299633	0.998	49.1629	0	1	0.333333	-1.87099e-07	-0.0656654	-18.8438	-34.4949	13.8063	1.84479
0.299721	0.999	49.1629	0	1	0.333333	-2.16919e-07	-0.0657571	-18.8075	-34.4357	13.7829	1.84533
0.29981	1	49.1629	0	1	0.333333	-1.67395e-07	-0.06585	-18.7712	-34.3764	13.7593	1.84588
0.299899	1.001	49.1629	0	1	0.333333	-1.54436e-07	-0.065943	-18.735	-34.3171	13.7358	1.84642
0.299988	1.002	49.1629	0	1	0.333333	-1.41414e-07	-0.0660352	-18.6988	-34.2584	13.7127	1.84697
0.300077	1.003	49.1629	0	1	0.333333	-1.4956e-07	-0.0661286	-18.6626	-34.1994	13.6893	1.84752
0.300168	1.004	49.1629	0	1	0.333333	-2.06709e-07	-0.066223	-18.6265	-34.1396	13.6651	1.84808
0.300258	1.005	49.1629	0	1	0.333333	-1.81483e-07	-0.0663172	-18.5904	-34.0804	13.6414	1.84863
0.300348	1.006	49.1629	0	1	0.333333	7.60775e-08	-0.0664105	-18.5543	-34.0217	13.6182	1.84918
0.300437	1.007	49.1629	0	1	0.333333	-8.32656e-08	-0.066504	-18.5183	-33.9629	13.5948	1.84974
0.300528	1.008	49.1629	0	1	0.333333	-1.78546e-07	-0.0665985	-18.4824	-33.9037	13.571	1.8503
0.300618	1.009	49.1629	0	1	0.333333	-3.10916e-08	-0.0666921	-18.4464	-33.845	13.5477	1.85085
0.300708	1.01	49.1629	0	1	0.333333	-2.12811e-07	-0.0667861	-18.4105	-33.7864	13.5245	1.8514
0.300799	1.011	49.1629	0	1	0.333333	-1.6553e-07	-0.0668808	-18.3747	-33.7276	13.501	1.85196
0.30089	1.012	49.1629	0	1	0.333333	-1.87694e-07	-0.066975	-18.3388	-33.669	13.4776	1.85252
0.30098	1.013	49.1629	0	1	0.333333	-1.22727e-07	-0.0670689	-18.3031	-33.6109	13.4548	1.85308
0.30107	1.014	49.1629	0	1	0.333333	-1.14847e-07	-0.067163	-18.2673	-33.5527	13.4317	1.85363
0.301162	1.015	49.1629	0	1	0.333333	-1.07299e-07	-0.0672589	-18.2316	-33.494	13.4082	1.8542
0.301254	1.016	49.1629	0	1	0.333333	-1.19662e-07	-0.0673546	-18.1959	-33.4351	13.3844	1.85477
0.301346	1.017	49.1629	0	1	0.333333	-7.83336e-08	-0.0674502	-18.1603	-33.3767	13.3611	1.85533
0.301437	1.018	49.1629	0	1	0.333333	-1.64469e-07	-0.0675453	-18.1247	-33.3186	13.338	1.85589
0.301529	1.019	49.1629	0	1	0.333333	-2.16204e-07	-0.0676405	-18.0891	-33.2606	13.3151	1.85646
0.301621	1.02	49.1629	0	1	0.333333	-1.32255e-07	-0.0677365	-18.0536	-33.2024	13.2918	1.85702
0.301713	1.021	49.1629	0	1	0.333333	-2.35741e-07	-0.0678327	-18.0181	-33.1441	13.2684	1.85759
0.301804	1.022	49.1629	0	1	0.333333	-1.10445e-07	-0.0679274	-17.9827	-33.0867	13.2459	1.85815
0.301896	1.023	49.1629	0	1	0.333333	-1.51526e-07	-0.0680229	-17.9472	-33.0291	13.2232	1.85872
0.301988	1.024	49.1629	0	1	0.333333	-1.17623e-07	-0.0681187	-17.9119	-32.9715	13.2004	1.85928
0.30208	1.025	49.1629	0	1	0.333333	3.53972e-07	-0.0682145	-17.8765	-32.9139	13.1775	1.85985
0.302174	1.026	49.1629	0	1	0.333333	-1.15676e-07	-0.0683125	-17.8412	-32.8555	13.1539	1.86043
0.302268	1.027	49.1629	0	1	0.333333	6.00161e-07	-0.0684095	-17.8059	-32.7975	13.1306	1.86101
0.302361	1.028	49.1629	0	1	0.333333	-1.1148e-07	-0.0685062	-17.7707	-32.7401	13.1078	1.86158
0.302454	1.029	49.1629	0	1	0.333333	-1.94116e-07	-0.0686033	-17.7355	-32.6826	13.0849	1.86215
0.302547	1.03	49.1629	0	1	0.333333	-1.51882e-07	-0.0687	-17.7003	-32.625	13.062	1.86273
0.302641	1.031	49.1629	0	1	0.333333	-1.80335e-07	-0.0687975	-17.6652	-32.5675	13.039	1.8633
0.302736	1.032	49.1629	0	1	0.333333	-2.00902e-09	-0.0688966	-17.6301	-32.5098	13.0158	1.86389
0.302828	1.033	49.1629	0	1	0.333333	-1.35433e-07	-0.068992	-17.595	-32.453	12.9935	1.86445
0.30292	1.034	49.1629	0	1	0.333333	-9.96373e-08	-0.0690884	-17.56	-32.3963	12.9713	1.86502
0.303014	1.035	49.1629	0	1	0.333333	-9.84296e-08	-0.069186	-17.525	-32.3393	12.9486	1.8656
0.303109	1.036	49.1629	0	1	0.333333	-1.12172e-07	-0.0692843	-17.4901	-32.2818	12.9256	1.86619
0.303204	1.037	49.1629	0	1	0.333333	-2.01792e-07	-0.0693834	-17.4551	-32.2245	12.9026	1.86677
0.3033	1.038	49.1629	0	1	0.333333	-1.30034e-07	-0.0694823	-17.4203	-32.1673	12.8796	1.86736
0.303392	1.039	49.1629	0	1	0.333333	1.47255e-10	-0.0695782	-17.3854	-32.111	12.8577	1.86793
0.30349	1.04	49.1629	0	1	0.333333	-1.42634e-07	-0.0696795	-17.3506	-32.0533	12.8341	1.86853
0.303585	1.041	49.1629	0	1	0.333333	-1.23284e-07	-0.0697789	-17.3158	-31.9962	12.8112	1.86912
0.303679	1.042	49.1629	0	1	0.333333	-1.32103e-07	-0.0698763	-17.2811	-31.9399	12.7891	1.86969
0.303775	1.043	49.1629	0	1	0.333333	-2.22214e-09	-0.0699755	-17.2464	-31.8832	12.7665	1.87028
0.303869	1.044	49.1629	0	1	0.333333	-3.53056e-07	-0.0700736	-17.2117	-31.8269	12.7444	1.87086
0.303964	1.045	49.1629	0	1	0.333333	-1.40942e-07	-0.0701724	-17.1771	-31.7706	12.7221	1.87145
0.30406	1.046	49.1629	0	1	0.333333	-1.59477e-07	-0.070272	-17.1424	-31.714	12.6995	1.87204
0.304157	1.047	49.1629	0	1	0.333333	-1.56839e-07	-0.0703725	-17.1079	-31.6573	12.6768	1.87263
0.304252	1.048	49.1629	0	1	0.333333	-1.50224e-07	-0.070472	-17.0733	-31.601	12.6544	1.87323
0.304351	1.049	49.1629	0	1	0.333333	-1.16402e-07	-0.070574	-17.0388	-31.5437	12.6311	1.87383
0.304446	1.05	49.1629	0	1	0.333333	-9.82031e-08	-0.0706729	-17.0044	-31.4879	12.6091	1.87442
0.304543	1.051	49.1629	0	1	0.333333	-1.2847e-07	-0.0707732	-16.9699	-31.4317	12.5867	1.87501
0.304641	1.052	49.1629	0	1	0.333333	-8.08774e-08	-0.0708747	-16.9355	-31.3752	12.564	1.87562
0.304737	1.053	49.1629	0	1	0.333333	-9.58727e-08	-0.0709747	-16.9012	-31.3192	12.5419	1.87621
0.304834	1.054	49.1629	0	1	0.333333	-1.32566e-07	-0.0710753	-16.8668	-31.2632	12.5196	1.87681
0.30493	1.055	49.1629	0	1	0.333333	-1.63643e-07	-0.0711753	-16.8325	-31.2073	12.4974	1.8774
0.305028	1.056	49.1629	0	1	0.333333	-1.61137e-07	-0.0712762	-16.7983	-31.1513	12.4751	1.878
0.305126	1.057	49.1629	0	1	0.333333	-1.61516e-07	-0.0713779	-16.764	-31.0953	12.4527	1.8786
0.305224	1.058	49.1629	0	1	0.333333	-1.38897e-07	-0.0714794	-16.7298	-31.0396	12.4306	1.8792
0.305321	1.059	49.1629	0	1	0.333333	-7.99996e-08	-0.0715808	-16.6957	-30.9839	12.4084	1.87981
0.305419	1.06	49.1629	0	1	0.333333	-8.0543e-09	-0.0716822	-16.6615	-30.9285	12.3865	1.88041
0.305519	1.061	49.1629	0	1	0.333333	-1.80275e-07	-0.0717855	-16.6274	-30.8723	12.3638	1.88102
0.305617	1.062	49.1629	0	1	0.333333	-1.72855e-07	-0.0718876	-16.5934	-30.8167	12.3417	1.88163
0.305716	1.063	49.1629	0	1	0.333333	-1.91711e-07	-0.0719897	-16.5593	-30.7613	12.3197	1.88223
0.305814	1.064	49.1629	0	1	0.333333	-1.04029e-07	-0.0720914	-16.5253	-30.706	12.2978	1.88284
0.305912	1.065	49.1629	0	1	0.333333	-2.06487e-07	-0.0721934	-16.4914	-30.6508	12.276	1.88344
0.306011	1.066	49.1629	0	1	0.333333	5.09075e-08	-0.0722957	-16.4574	-30.5954	12.2539	1.88405
0.306112	1.067	49.1629	0	1	0.333333	-1.29337e-07	-0.0724005	-16.4235	-30.5394	12.2312	1.88467
0.306211	1.068	49.1629	0	1	0.333333	-9.96243e-08	-0.0725034	-16.3897	-30.484	12.2091	1.88529
0.30631	1.069	49.1629	0	1	0.333333	-9.73006e-08	-0.072606	-16.3558	-30.429	12.1873	1.8859
0.30641	1.07	49.1629	0	1	0.333333	-1.33064e-07	-0.0727094	-16.322	-30.374	12.1654	1.88651
0.30651	1.071	49.1629	0	1	0.333333	-1.23598e-07	-0.0728128	-16.2883	-30.3189	12.1436	1.88712
0.30661	1.072	49.1629	0	1	0.333333	-1.00973e-07	-0.0729161	-16.2545	-30.264	12.1218	1.88774
0.306712	1.073	49.1629	0	1	0.333333	-1.57914e-07	-0.0730214	-16.2208	-30.2083	12.0992	1.88837
0.306812	1.074	49.1629	0	1	0.333333	-1.3469e-07	-0.0731256	-16.1871	-30.1534	12.0772	1.88898
0.306913	1.075	49.1629	0	1	0.333333	-1.15897e-07	-0.0732297	-16.1535	-30.0987	12.0556	1.8896
0.307013	1.076	49.1629	0	1	0.333333	-9.36966e-08	-0.0733342	-16.1199	-30.0441	12.034	1.89022
0.307114	1.077	49.1629	0	1	0.333333	-2.4583e-07	-0.0734389	-16.0863	-29.9893	12.0122	1.89085
0.307216	1.078	49.1629	0	1	0.333333	-1.62878e-07	-0.0735437	-16.0528	-29.9345	11.9903	1.89147
0.307316	1.079	49.1629	0	1	0.333333	-1.58999e-07	-0.0736481	-16.0193	-29.8801	11.9688	1.89209
0.307418	1.08	49.1629	0	1	0.333333	-1.36256e-07	-0.073753	-15.9858	-29.8256	11.9471	1.89271
0.307518	1.081	49.1629	0	1	0.333333	-1.17012e-07	-0.0738573	-15.9523	-29.7715	11.9258	1.89333
0.307621	1.082	49.1629	0	1	0.333333	-8.13109e-08	-0.0739632	-15.9189	-29.7169	11.9041	1.89396
0.307723	1.083	49.1629	0	1	0.333333	-6.4386e-08	-0.0740691	-15.8855	-29.6623	11.8821	1.89459
0.307826	1.084	49.1629	0	1	0.333333	-1.04458e-07	-0.0741754	-15.8522	-29.6077	11.8603	1.89523
0.307928	1.085	49.1629	0	1	0.333333	-1.15763e-07	-0.0742815	-15.8188	-29.5534	11.8387	1.89586
0.308032	1.086	49.1629	0	1	0.333333	-1.13554e-07	-0.0743882	-15.7855	-29.4989	11.8168	1.89649
0.308135	1.087	49.1629	0	1	0.333333	-1.26959e-07	-0.0744954	-15.7523	-29.4442	11.7948	1.89713
0.308239	1.088	49.1629	0	1	0.333333	-1.88689e-07	-0.0746026	-15.7191	-29.39	11.7731	1.89777
0.308342	1.089	49.1629	0	1	0.333333	-1.91035e-07	-0.0747089	-15.6859	-29.336	11.7517	1.8984
0.308444	1.09	49.1629	0	1	0.333333	-1.63641e-07	-0.0748146	-15.6527	-29.2823	11.7306	1.89903
0.308548	1.091	49.1629	0	1	0.333333	-1.22819e-07	-0.0749221	-15.6196	-29.2282	11.709	1.89967
0.308651	1.092	49.1629	0	1	0.333333	-1.04696e-07	-0.0750292	-15.5865	-29.1744	11.6876	1.90031
0.308755	1.093	49.1629	0	1	0.333333	-7.93186e-08	-0.0751369	-15.5534	-29.1205	11.6661	1.90095
0.30886	1.094	49.1629	0	1	0.333333	-8.02049e-08	-0.0752453	-15.5203	-29.0662	11.6443	1.90159
0.308963	1.095	49.1629	0	1	0.333333	-1.47197e-07	-0.075352	-15.4873	-29.0127	11.6231	1.90223
0.309068	1.096	49.1629	0	1	0.333333	-1.25431e-07	-0.0754599	-15.4544	-28.959	11.6018	1.90287
0.309172	1.097	49.1629	0	1	0.333333	-1.55873e-07	-0.0755682	-15.4214	-28.9053	11.5804	1.90352
0.309276	1.098	49.1629	0	1	0.333333	-1.16657e-07	-0.0756757	-15.3885	-28.8519	11.5592	1.90416
0.309385	1.099	49.1629	0	1	0.333333	-9.67213e-08	-0.0757871	-15.3556	-28.7974	11.5369	1.90482
0.30949	1.1	49.1629	0	1	0.333333	-1.57368e-07	-0.0758961	-15.3227	-28.7439	11.5156	1.90547
0.309595	1.101	49.1629	0	1	0.333333	-1.15017e-07	-0.0760046	-15.2899	-28.6905	11.4945	1.90612
0.309701	1.102	49.1629	0	1	0.333333	1.07419e-09	-0.0761141	-15.2571	-28.6369	11.473	1.90677
0.309807	1.103	49.1629	0	1	0.333333	-1.05906e-07	-0.0762238	-15.2244	-28.5834	11.4517	1.90742
0.309913	1.104	49.1629	0	1	0.333333	-1.35939e-07	-0.0763333	-15.1916	-28.5302	11.4305	1.90808
0.310019	1.105	49.1629	0	1	0.333333	-1.361e-07	-0.0764425	-15.1589	-28.4772	11.4095	1.90873
0.310125	1.106	49.1629	0	1	0.333333	-1.73907e-07	-0.0765521	-15.1262	-28.4242	11.3885	1.90938
0.310231	1.107	49.1629	0	1	0.333333	-1.42442e-07	-0.0766624	-15.0936	-28.3711	11.3674	1.91003
0.310338	1.108	49.1629	0	1	0.333333	-1.24077e-07	-0.0767724	-15.061	-28.3181	11.3464	1.91069
0.310444	1.109	49.1629	0	1	0.333333	-1.37931e-07	-0.0768824	-15.0284	-28.2652	11.3254	1.91135
0.310552	1.11	49.1629	0	1	0.333333	2.04848e-10	-0.0769939	-14.9958	-28.2118	11.304	1.91201
0.310659	1.111	49.1629	0	1	0.333333	-4.68287e-08	-0.0771044	-14.9633	-28.159	11.283	1.91267
0.310767	1.112	49.1629	0	1	0.333333	-5.96574e-07	-0.0772157	-14.9308	-28.1061	11.262	1.91333
0.310877	1.113	49.1629	0	1	0.333333	-1.26208e-07	-0.0773289	-14.8984	-28.0526	11.2402	1.91401
0.310985	1.114	49.1629	0	1	0.333333	-1.38362e-07	-0.077441	-14.8659	-27.9996	11.219	1.91468
0.311093	1.115	49.1629	0	1	0.333333	-1.22858e-07	-0.0775526	-14.8335	-27.9469	11.198	1.91534
0.311202	1.116	49.1629	0	1	0.333333	-8.5244e-08	-0.077665	-14.8011	-27.8942	11.177	1.91601
0.311311	1.117	49.1629	0	1	0.333333	-1.12432e-07	-0.0777769	-14.7688	-27.8415	11.156	1.91668
0.311419	1.118	49.1629	0	1	0.333333	-8.30814e-08	-0.0778893	-14.7365	-27.7889	11.1351	1.91735
0.311527	1.119	49.1629	0	1	0.333333	-5.74791e-08	-0.0780004	-14.7042	-27.7367	11.1145	1.91801
0.311636	1.12	49.1629	0	1	0.333333	-1.24378e-07	-0.0781132	-14.6719	-27.6843	11.0937	1.91869
0.311746	1.121	49.1629	0	1	0.333333	-1.0902e-07	-0.0782267	-14.6397	-27.6317	11.0726	1.91936
0.311856	1.122	49.1629	0	1	0.333333	-1.6162e-07	-0.0783397	-14.6075	-27.5795	11.0519	1.92004
0.311965	1.123	49.1629	0	1	0.333333	-1.21074e-07	-0.078453	-14.5753	-27.5272	11.0311	1.92071
0.312076	1.124	49.1629	0	1	0.333333	-1.40887e-07	-0.0785668	-14.5432	-27.4749	11.0103	1.92139
0.312186	1.125	49.1629	0	1	0.333333	-1.00214e-07	-0.0786808	-14.5111	-27.4228	10.9896	1.92207
0.312297	1.126	49.1629	0	1	0.333333	-8.40234e-08	-0.0787956	-14.479	-27.3703	10.9686	1.92276
0.312408	1.127	49.1629	0	1	0.333333	-1.22068e-07	-0.07891	-14.4469	-27.318	10.9477	1.92344
0.312519	1.128	49.1629	0	1	0.333333	-8.12686e-08	-0.0790243	-14.4149	-27.266	10.927	1.92412
0.31263	1.129	49.1629	0	1	0.333333	-1.18586e-07	-0.0791386	-14.3829	-27.214	10.9063	1.9248
0.312741	1.13	49.1629	0	1	0.333333	-1.23783e-07	-0.0792536	-14.3509	-27.162	10.8856	1.92549
0.312853	1.131	49.1629	0	1	0.333333	-1.08375e-07	-0.079369	-14.319	-27.1099	10.8647	1.92618
0.312965	1.132	49.1629	0	1	0.333333	3.50535e-08	-0.0794839	-14.2871	-27.0581	10.8442	1.92686
0.313077	1.133	49.1629	0	1	0.333333	-1.17819e-07	-0.0795998	-14.2552	-27.0062	10.8235	1.92756
0.313191	1.134	49.1629	0	1	0.333333	-1.53234e-07	-0.0797166	-14.2233	-26.954	10.8024	1.92825
0.313304	1.135	49.1629	0	1	0.333333	-9.44104e-08	-0.0798331	-14.1915	-26.902	10.7815	1.92895
0.313416	1.136	49.1629	0	1	0.333333	-9.82651e-08	-0.0799488	-14.1597	-26.8505	10.7611	1.92964
0.313528	1.137	49.1629	0	1	0.333333	-1.123e-08	-0.080065	-14.1279	-26.799	10.7407	1.93033
0.313641	1.138	49.1629	0	1	0.333333	-7.74614e-08	-0.0801813	-14.0962	-26.7475	10.7203	1.93103
0.313754	1.139	49.1629	0	1	0.333333	-8.42621e-08	-0.0802976	-14.0645	-26.6962	10.6999	1.93172
0.313867	1.14	49.1629	0	1	0.333333	-1.83727e-07	-0.0804147	-14.0328	-26.6446	10.6794	1.93242
0.313982	1.141	49.1629	0	1	0.333333	-1.21662e-07	-0.0805332	-14.0011	-26.5929	10.6586	1.93313
0.314096	1.142	49.1629	0	1	0.333333	-1.51635e-07	-0.0806504	-13.9695	-26.5416	10.6382	1.93383
0.31421	1.143	49.1629	0	1	0.333333	-2.21441e-07	-0.0807681	-13.9379	-26.4902	10.6177	1.93453
0.314325	1.144	49.1629	0	1	0.333333	-2.03769e-07	-0.0808862	-13.9063	-26.4387	10.5972	1.93524
0.31444	1.145	49.1629	0	1	0.333333	-9.87751e-08	-0.0810049	-13.8748	-26.3874	10.5766	1.93595
0.314556	1.146	49.1629	0	1	0.333333	1.34623e-09	-0.0811239	-13.8433	-26.3361	10.5561	1.93666
0.31467	1.147	49.1629	0	1	0.333333	8.82861e-11	-0.0812423	-13.8118	-26.2849	10.5358	1.93737
0.314785	1.148	49.1629	0	1	0.333333	2.76893e-10	-0.0813606	-13.7803	-26.2338	10.5154	1.93807
0.314902	1.149	49.1629	0	1	0.333333	-7.8154e-08	-0.0814803	-13.7489	-26.1826	10.4949	1.93879
0.315017	1.15	49.1629	0	1	0.333333	-8.87115e-08	-0.0815995	-13.7175	-26.1317	10.4747	1.9395
0.315133	1.151	49.1629	0	1	0.333333	-2.01671e-07	-0.0817191	-13.6861	-26.0808	10.4545	1.94022
0.315249	1.152	49.1629	0	1	0.333333	-1.33439e-07	-0.0818388	-13.6547	-26.0298	10.4341	1.94093
0.315365	1.153	49.1629	0	1	0.333333	-1.16079e-07	-0.0819581	-13.6234	-25.9792	10.4142	1.94164
0.315483	1.154	49.1629	0	1	0.333333	-1.08852e-07	-0.0820791	-13.5921	-25.9282	10.3937	1.94237
0.315599	1.155	49.1629	0	1	0.333333	-2.18206e-07	-0.082199	-13.5608	-25.8776	10.3737	1.94308
0.315716	1.156	49.1629	0	1	0.333333	-1.72921e-07	-0.0823194	-13.5296	-25.827	10.3536	1.9438
0.315835	1.157	49.1629	0	1	0.333333	-9.58126e-08	-0.0824418	-13.4984	-25.7759	10.333	1.94454
0.315954	1.158	49.1629	0	1	0.333333	3.72132e-10	-0.0825644	-13.4672	-25.7249	10.3125	1.94527
0.316072	1.159	49.1629	0	1	0.333333	3.36212e-10	-0.0826855	-13.436	-25.6743	10.2923	1.94599
0.31619	1.16	49.1629	0	1	0.333333	-1.08991e-07	-0.0828076	-13.4049	-25.6237	10.272	1.94672
0.316309	1.161	49.1629	0	1	0.333333	-9.22267e-08	-0.0829297	-13.3738	-25.5732	10.252	1.94745
0.316426	1.162	49.1629	0	1	0.333333	-1.41499e-07	-0.0830509	-13.3427	-25.523	10.2321	1.94818
0.316545	1.163	49.1629	0	1	0.333333	-1.48285e-07	-0.0831733	-13.3117	-25.4726	10.2121	1.94891
0.316665	1.164	49.1629	0	1	0.333333	-2.3724e-07	-0.0832963	-13.2806	-25.4222	10.192	1.94964
0.316785	1.165	49.1629	0	1	0.333333	-1.4989e-07	-0.0834196	-13.2496	-25.3717	10.1717	1.95038
0.316904	1.166	49.1629	0	1	0.333333	-6.13303e-08	-0.0835424	-13.2187	-25.3215	10.1517	1.95112
0.317024	1.167	49.1629	0	1	0.333333	-5.83037e-08	-0.0836657	-13.1877	-25.2712	10.1317	1.95186
0.317145	1.168	49.1629	0	1	0.333333	4.33075e-07	-0.0837902	-13.1568	-25.2209	10.1115	1.9526
0.317264	1.169	49.1629	0	1	0.333333	-8.04342e-08	-0.0839129	-13.1259	-25.1711	10.0919	1.95333
0.317385	1.17	49.1629	0	1	0.333333	-1.59542e-07	-0.0840374	-13.095	-25.1211	10.072	1.95408
0.317505	1.171	49.1629	0	1	0.333333	-1.35325e-07	-0.0841612	-13.0642	-25.0713	10.0523	1.95482
0.317626	1.172	49.1629	0	1	0.333333	-1.92582e-07	-0.084286	-13.0334	-25.0213	10.0324	1.95556
0.317749	1.173	49.1629	0	1	0.333333	-1.8684e-07	-0.0844122	-13.0026	-24.9709	10.0121	1.95632
0.317871	1.174	49.1629	0	1	0.333333	-1.24653e-07	-0.084538	-12.9718	-24.9209	9.99201	1.95707
0.317994	1.175	49.1629	0	1	0.333333	-1.10492e-07	-0.0846639	-12.9411	-24.8709	9.97203	1.95783
0.318116	1.176	49.1629	0	1	0.333333	-1.05799e-07	-0.08479	-12.9104	-24.821	9.95207	1.95858
0.318239	1.177	49.1629	0	1	0.333333	-2.38143e-10	-0.0849159	-12.8797	-24.7711	9.93214	1.95934
0.318361	1.178	49.1629	0	1	0.333333	-7.14707e-08	-0.0850418	-12.849	-24.7215	9.91238	1.96009
0.318484	1.179	49.1629	0	1	0.333333	-1.76872e-07	-0.0851681	-12.8184	-24.6719	9.89262	1.96085
0.318606	1.18	49.1629	0	1	0.333333	-1.31578e-07	-0.0852943	-12.7878	-24.6224	9.87305	1.9616
0.318729	1.181	49.1629	0	1	0.333333	-1.09078e-07	-0.0854209	-12.7572	-24.573	9.85341	1.96236
0.318854	1.182	49.1629	0	1	0.333333	-1.14842e-07	-0.0855485	-12.7266	-24.5233	9.83352	1.96312
0.318977	1.183	49.1629	0	1	0.333333	1.08528e-08	-0.0856754	-12.6961	-24.4739	9.81391	1.96388
0.319102	1.184	49.1629	0	1	0.333333	-1.82976e-07	-0.0858038	-12.6656	-24.4243	9.79409	1.96465
0.319227	1.185	49.1629	0	1	0.333333	-6.93907e-08	-0.0859323	-12.6351	-24.3749	9.7743	1.96542
0.319352	1.186	49.1629	0	1	0.333333	-9.35149e-08	-0.0860607	-12.6047	-24.3254	9.75456	1.96619
0.319476	1.187	49.1629	0	1	0.333333	-1.65553e-07	-0.0861889	-12.5743	-24.2763	9.73504	1.96696
0.319602	1.188	49.1629	0	1	0.333333	5.99974e-08	-0.0863178	-12.5439	-24.227	9.71545	1.96773
0.319727	1.189	49.1629	0	1	0.333333	-1.21929e-07	-0.0864466	-12.5135	-24.1778	9.69587	1.9685
0.319854	1.19	49.1629	0	1	0.333333	-1.18305e-07	-0.0865775	-12.4831	-24.1282	9.67584	1.96928
0.319981	1.191	49.1629	0	1	0.333333	-6.96332e-08	-0.0867071	-12.4528	-24.0791	9.65627	1.97006
0.320108	1.192	49.1629	0	1	0.333333	-4.93687e-08	-0.0868376	-12.4225	-24.0299	9.63656	1.97084
0.320235	1.193	49.1629	0	1	0.333333	-1.12091e-07	-0.0869683	-12.3922	-23.9808	9.61695	1.97162
0.320361	1.194	49.1629	0	1	0.333333	-1.40718e-07	-0.0870982	-12.362	-23.9319	9.59752	1.9724
0.320488	1.195	49.1629	0	1	0.333333	-1.70739e-07	-0.0872293	-12.3318	-23.8829	9.57797	1.97319
0.320616	1.196	49.1629	0	1	0.333333	-2.2665e-09	-0.0873602	-12.3016	-23.8342	9.55862	1.97397
0.320744	1.197	49.1629	0	1	0.333333	-1.44507e-07	-0.087492	-12.2714	-23.7851	9.539	1.97476
0.320872	1.198	49.1629	0	1	0.333333	-5.36605e-08	-0.0876232	-12.2412	-23.7364	9.51964	1.97555
0.321	1.199	49.1629	0	1	0.333333	-1.18866e-07	-0.0877546	-12.2111	-23.6877	9.50026	1.97633
0.321128	1.2	49.1629	0	1	0.333333	-1.3581e-07	-0.0878868	-12.181	-23.6391	9.48094	1.97713
0.321258	1.201	49.1629	0	1	0.333333	5.63802e-08	-0.0880205	-12.151	-23.5902	9.46136	1.97793
0.321386	1.202	49.1629	0	1	0.333333	1.36688e-08	-0.0881517	-12.1209	-23.5419	9.44225	1.97871
0.321515	1.203	49.1629	0	1	0.333333	4.16786e-08	-0.0882845	-12.0909	-23.4934	9.42305	1.97951
0.321645	1.204	49.1629	0	1	0.333333	-1.23108e-07	-0.0884177	-12.0609	-23.4449	9.40373	1.98031
0.321775	1.205	49.1629	0	1	0.333333	-1.04766e-07	-0.0885516	-12.0309	-23.3963	9.3843	1.98111
0.321905	1.206	49.1629	0	1	0.333333	-3.96118e-08	-0.0886856	-12.001	-23.3478	9.36492	1.98191
0.322036	1.207	49.1629	0	1	0.333333	-1.98397e-07	-0.0888196	-11.971	-23.2994	9.34566	1.98271
0.322167	1.208	49.1629	0	1	0.333333	-1.41386e-07	-0.0889543	-11.9411	-23.2509	9.32621	1.98352
0.3223	1.209	49.1629	0	1	0.333333	-1.13279e-07	-0.0890909	-11.9113	-23.2022	9.30657	1.98434
0.322432	1.21	49.1629	0	1	0.333333	-1.01835e-07	-0.0892261	-11.8814	-23.1539	9.28731	1.98515
0.322563	1.211	49.1629	0	1	0.333333	-9.79138e-08	-0.0893607	-11.8516	-23.1058	9.26826	1.98596
0.322695	1.212	49.1629	0	1	0.333333	-2.83526e-07	-0.0894962	-11.8218	-23.0576	9.24901	1.98677
0.322827	1.213	49.1629	0	1	0.333333	-7.35539e-08	-0.0896324	-11.792	-23.0092	9.22965	1.98759
0.322961	1.214	49.1629	0	1	0.333333	5.64077e-08	-0.0897698	-11.7622	-22.9609	9.2102	1.98841
0.323094	1.215	49.1629	0	1	0.333333	-1.51705e-07	-0.0899063	-11.7325	-22.9128	9.19101	1.98923
0.323227	1.216	49.1629	0	1	0.333333	-1.4572e-07	-0.0900429	-11.7028	-22.8648	9.17197	1.99005
0.32336	1.217	49.1629	0	1	0.333333	6.00503e-08	-0.0901795	-11.6731	-22.817	9.15303	1.99087
0.323494	1.218	49.1629	0	1	0.333333	-1.86239e-07	-0.0903175	-11.6435	-22.769	9.13387	1.99169
0.323628	1.219	49.1629	0	1	0.333333	-1.69477e-07	-0.090455	-11.6138	-22.7211	9.11478	1.99252
0.323762	1.22	49.1629	0	1	0.333333	-1.00108e-07	-0.0905921	-11.5842	-22.6735	9.09589	1.99334
0.323897	1.221	49.1629	0	1	0.333333	3.5894e-10	-0.0907304	-11.5547	-22.6256	9.07681	1.99417
0.324032	1.222	49.1629	0	1	0.333333	-5.53246e-08	-0.0908696	-11.5251	-22.5777	9.05764	1.995
0.324167	1.223	49.1629	0	1	0.333333	6.83902e-10	-0.0910079	-11.4956	-22.5302	9.03882	1.99583
0.324302	1.224	49.1629	0	1	0.333333	-6.41174e-08	-0.0911468	-11.466	-22.4826	9.01987	1.99667
0.324439	1.225	49.1629	0	1	0.333333	-2.00058e-07	-0.0912872	-11.4366	-22.4349	9.00083	1.99751
0.324574	1.226	49.1629	0	1	0.333333	-1.67722e-07	-0.0914266	-11.4071	-22.3874	8.98193	1.99834
0.324712	1.227	49.1629	0	1	0.333333	-1.86503e-07	-0.0915672	-11.3776	-22.3397	8.96282	1.99919
0.32485	1.228	49.1629	0	1	0.333333	-1.45887e-07	-0.0917094	-11.3482	-22.2918	8.94356	2.00004
0.324988	1.229	49.1629	0	1	0.333333	-2.8704e-07	-0.091851	-11.3188	-22.2441	8.92442	2.00089
0.325126	1.23	49.1629	0	1	0.333333	-1.28827e-07	-0.0919919	-11.2895	-22.1967	8.90552	2.00174
0.325264	1.231	49.1629	0	1	0.333333	-1.21376e-07	-0.092134	-11.2601	-22.1492	8.88654	2.00259
0.325402	1.232	49.1629	0	1	0.333333	1.70658e-10	-0.0922755	-11.2308	-22.102	8.86774	2.00344
0.32554	1.233	49.1629	0	1	0.333333	1.12288e-10	-0.0924178	-11.2015	-22.0546	8.84882	2.00429
0.325679	1.234	49.1629	0	1	0.333333	-6.1987e-10	-0.09256	-11.1722	-22.0074	8.83007	2.00514
0.325818	1.235	49.1629	0	1	0.333333	-1.18933e-07	-0.0927025	-11.143	-21.9603	8.8113	2.006
0.325956	1.236	49.1629	0	1	0.333333	-7.97034e-08	-0.0928447	-11.1137	-21.9133	8.79268	2.00685
0.326097	1.237	49.1629	0	1	0.333333	5.78604e-08	-0.0929886	-11.0845	-21.8659	8.77371	2.00772
0.326238	1.238	49.1629	0	1	0.333333	1.2609e-09	-0.0931335	-11.0553	-21.8187	8.75478	2.00859
0.326377	1.239	49.1629	0	1	0.333333	4.19167e-08	-0.0932766	-11.0262	-21.7718	8.73622	2.00944
0.326519	1.24	49.1629	0	1	0.333333	-1.10146e-07	-0.0934215	-10.997	-21.7247	8.71734	2.01031
0.326659	1.241	49.1629	0	1	0.333333	-1.30721e-07	-0.0935658	-10.9679	-21.6778	8.69873	2.01118
0.326801	1.242	49.1629	0	1	0.333333	-7.80536e-08	-0.0937114	-10.9388	-21.6308	8.67994	2.01205
0.326943	1.243	49.1629	0	1	0.333333	-8.5287e-08	-0.0938572	-10.9098	-21.5839	8.66116	2.01293
0.327085	1.244	49.1629	0	1	0.333333	-8.67143e-08	-0.0940026	-10.8807	-21.5371	8.64262	2.0138
0.327228	1.245	49.1629	0	1	0.333333	-8.70436e-08	-0.0941495	-10.8517	-21.4902	8.62379	2.01468
0.327371	1.246	49.1629	0	1	0.333333	-1.25168e-07	-0.0942957	-10.8227	-21.4435	8.60521	2.01556
0.327513	1.247	49.1629	0	1	0.333333	-1.21169e-07	-0.0944418	-10.7937	-21.3969	8.58671	2.01644
0.327656	1.248	49.1629	0	1	0.333333	-1.8278e-07	-0.0945887	-10.7648	-21.3503	8.56819	2.01732
0.3278	1.249	49.1629	0	1	0.333333	-1.17215e-07	-0.0947359	-10.7358	-21.3037	8.54969	2.0182
0.327944	1.25	49.1629	0	1	0.333333	-8.6478e-08	-0.0948842	-10.7069	-21.257	8.53096	2.01909
0.32809	1.251	49.1629	0	1	0.333333	-1.38812e-07	-0.0950334	-10.678	-21.2102	8.51215	2.01999
0.328235	1.252	49.1629	0	1	0.333333	-1.48517e-07	-0.0951823	-10.6492	-21.1636	8.49349	2.02088
0.32838	1.253	49.1629	0	1	0.333333	-1.18927e-07	-0.0953311	-10.6203	-21.1171	8.47498	2.02177
0.328526	1.254	49.1629	0	1	0.333333	-1.08609e-07	-0.0954804	-10.5915	-21.0706	8.45639	2.02267
0.328671	1.255	49.1629	0	1	0.333333	-6.82722e-08	-0.0956292	-10.5627	-21.0244	8.43809	2.02356
0.328817	1.256	49.1629	0	1	0.333333	-1.33108e-07	-0.0957791	-10.534	-20.978	8.41963	2.02446
0.328963	1.257	49.1629	0	1	0.333333	-1.44436e-07	-0.0959292	-10.5052	-20.9317	8.40113	2.02536
0.329111	1.258	49.1629	0	1	0.333333	-1.06593e-07	-0.0960802	-10.4765	-20.8854	8.38263	2.02627
0.329258	1.259	49.1629	0	1	0.333333	-1.08339e-07	-0.0962317	-10.4478	-20.839	8.36408	2.02718
0.329406	1.26	49.1629	0	1	0.333333	-8.68435e-08	-0.0963833	-10.4191	-20.7929	8.34568	2.02809
0.329554	1.261	49.1629	0	1	0.333333	-1.41268e-07	-0.0965351	-10.3904	-20.7468	8.32734	2.029
0.329703	1.262	49.1629	0	1	0.333333	6.95622e-08	-0.0966873	-10.3618	-20.7006	8.30892	2.02992
0.329852	1.263	49.1629	0	1	0.333333	-1.08942e-07	-0.0968401	-10.3332	-20.6545	8.29048	2.03083
0.330001	1.264	49.1629	0	1	0.333333	-8.34074e-08	-0.0969936	-10.3046	-20.6083	8.27199	2.03176
0.33015	1.265	49.1629	0	1	0.333333	-7.99992e-08	-0.0971464	-10.276	-20.5625	8.2538	2.03267
0.3303	1.266	49.1629	0	1	0.333333	-1.38945e-07	-0.0972998	-10.2474	-20.5166	8.23552	2.03359
0.33045	1.267	49.1629	0	1	0.333333	4.61947e-08	-0.0974532	-10.2189	-20.4707	8.21723	2.03452
0.3306	1.268	49.1629	0	1	0.333333	-1.47227e-07	-0.0976076	-10.1904	-20.4247	8.19886	2.03544
0.330751	1.269	49.1629	0	1	0.333333	4.40353e-08	-0.0977624	-10.1619	-20.3788	8.18052	2.03637
0.330902	1.27	49.1629	0	1	0.333333	-1.18315e-07	-0.097917	-10.1335	-20.333	8.16228	2.0373
0.331053	1.271	49.1629	0	1	0.333333	-1.00853e-07	-0.098072	-10.105	-20.2873	8.14402	2.03823
0.331205	1.272	49.1629	0	1	0.333333	-4.13876e-08	-0.0982275	-10.0766	-20.2414	8.12565	2.03917
0.331357	1.273	49.1629	0	1	0.333333	-1.11141e-07	-0.0983835	-10.0482	-20.1959	8.10755	2.04011
0.33151	1.274	49.1629	0	1	0.333333	-8.11885e-08	-0.0985394	-10.0198	-20.1503	8.08943	2.04104
0.331665	1.275	49.1629	0	1	0.333333	-2.47337e-08	-0.0986982	-9.99147	-20.1043	8.07082	2.042
0.331818	1.276	49.1629	0	1	0.333333	-1.2645e-07	-0.0988558	-9.96314	-20.0587	8.05265	2.04294
0.331973	1.277	49.1629	0	1	0.333333	-1.06107e-07	-0.0990142	-9.93483	-20.0132	8.03443	2.04389
0.332128	1.278	49.1629	0	1	0.333333	-1.94007e-07	-0.0991727	-9.90654	-19.9676	8.01624	2.04485
0.332282	1.279	49.1629	0	1	0.333333	-1.26058e-07	-0.0993312	-9.87827	-19.9222	7.99814	2.0458
0.332437	1.28	49.1629	0	1	0.333333	-1.76569e-07	-0.0994901	-9.85002	-19.8768	7.97999	2.04675
0.332593	1.281	49.1629	0	1	0.333333	-1.01365e-07	-0.0996499	-9.8218	-19.8313	7.96184	2.04771
0.332749	1.282	49.1629	0	1	0.333333	-1.01844e-07	-0.0998093	-9.79359	-19.786	7.94371	2.04867
0.332905	1.283	49.1629	0	1	0.333333	-8.51654e-08	-0.0999693	-9.76541	-19.7408	7.92577	2.04963
0.333062	1.284	49.1629	0	1	0.333333	-5.86877e-08	-0.10013	-9.73725	-19.6955	7.90768	2.0506
0.333219	1.285	49.1629	0	1	0.333333	-1.11835e-07	-0.100291	-9.70911	-19.6502	7.88951	2.05157
0.333377	1.286	49.1629	0	1	0.333333	-1.3544e-07	-0.100453	-9.68099	-19.605	7.87147	2.05254
0.333535	1.287	49.1629	0	1	0.333333	-1.4356e-07	-0.100614	-9.65289	-19.56	7.85356	2.05351
0.333692	1.288	49.1629	0	1	0.333333	-1.99212e-07	-0.100776	-9.62481	-19.515	7.83569	2.05448
0.333851	1.289	49.1629	0	1	0.333333	-1.20397e-07	-0.100939	-9.59676	-19.4699	7.8177	2.05546
0.33401	1.29	49.1629	0	1	0.333333	4.23315e-08	-0.101102	-9.56872	-19.4249	7.79979	2.05644
0.334169	1.291	49.1629	0	1	0.333333	-8.24725e-08	-0.101265	-9.54071	-19.3801	7.78193	2.05742
0.334328	1.292	49.1629	0	1	0.333333	7.98183e-11	-0.101428	-9.51271	-19.3352	7.76412	2.0584
0.334489	1.293	49.1629	0	1	0.333333	-6.89211e-08	-0.101592	-9.48474	-19.2904	7.74626	2.05938
0.334648	1.294	49.1629	0	1	0.333333	-9.17077e-08	-0.101756	-9.45679	-19.2457	7.72851	2.06037
0.334809	1.295	49.1629	0	1	0.333333	-1.12432e-07	-0.101921	-9.42886	-19.201	7.71075	2.06136
0.33497	1.296	49.1629	0	1	0.333333	-6.60885e-08	-0.102085	-9.40095	-19.1563	7.69298	2.06235
0.335132	1.297	49.1629	0	1	0.333333	-1.91436e-07	-0.102251	-9.37306	-19.1116	7.67522	2.06334
0.335294	1.298	49.1629	0	1	0.333333	-1.40202e-07	-0.102417	-9.34519	-19.067	7.65749	2.06434
0.335456	1.299	49.1629	0	1	0.333333	6.39679e-08	-0.102584	-9.31734	-19.0223	7.63957	2.06534
0.33562	1.3	49.1629	0	1	0.333333	-1.73426e-07	-0.102752	-9.28952	-18.9775	7.62166	2.06635
0.335783	1.301	49.1629	0	1	0.333333	-9.73314e-08	-0.102919	-9.26171	-18.933	7.60391	2.06736
0.335947	1.302	49.1629	0	1	0.333333	-1.05045e-07	-0.103086	-9.23392	-18.8886	7.58627	2.06836
0.336111	1.303	49.1629	0	1	0.333333	-7.9591e-08	-0.103255	-9.20616	-18.844	7.56844	2.06937
0.336277	1.304	49.1629	0	1	0.333333	-9.29819e-08	-0.103424	-9.17841	-18.7994	7.55062	2.07039
0.336443	1.305	49.1629	0	1	0.333333	-8.9428e-12	-0.103594	-9.15069	-18.7549	7.5328	2.07142
0.336609	1.306	49.1629	0	1	0.333333	6.35e-11	-0.103765	-9.12298	-18.7104	7.51494	2.07244
0.336777	1.307	49.1629	0	1	0.333333	4.44115e-10	-0.103936	-9.0953	-18.6657	7.49695	2.07347
0.336944	1.308	49.1629	0	1	0.333333	-4.46432e-08	-0.104107	-9.06764	-18.6214	7.47922	2.0745
0.337111	1.309	49.1629	0	1	0.333333	-1.29369e-07	-0.104278	-9.03999	-18.577	7.46143	2.07553
0.337278	1.31	49.1629	0	1	0.333333	7.49591e-08	-0.10445	-9.01237	-18.5327	7.44381	2.07656
0.337447	1.311	49.1629	0	1	0.333333	1.87892e-07	-0.104622	-8.98477	-18.4883	7.42594	2.0776
0.337615	1.312	49.1629	0	1	0.333333	-1.25884e-07	-0.104794	-8.95718	-18.4443	7.40845	2.07863
0.337784	1.313	49.1629	0	1	0.333333	-1.04698e-07	-0.104967	-8.92962	-18.4	7.39073	2.07967
0.337953	1.314	49.1629	0	1	0.333333	1.86382e-07	-0.10514	-8.90208	-18.3557	7.37296	2.08071
0.338122	1.315	49.1629	0	1	0.333333	-3.17978e-10	-0.105314	-8.87455	-18.3119	7.35558	2.08176
0.338292	1.316	49.1629	0	1	0.333333	-2.25354e-08	-0.105488	-8.84705	-18.2678	7.33797	2.0828
0.338463	1.317	49.1629	0	1	0.333333	-3.26395e-09	-0.105662	-8.81957	-18.2239	7.32048	2.08385
0.338633	1.318	49.1629	0	1	0.333333	-9.46224e-08	-0.105837	-8.79211	-18.18	7.30301	2.0849
0.338804	1.319	49.1629	0	1	0.333333	-2.51739e-10	-0.106012	-8.76466	-18.1361	7.28552	2.08596
0.338976	1.32	49.1629	0	1	0.333333	-1.01987e-07	-0.106188	-8.73724	-18.0923	7.2681	2.08701
0.339148	1.321	49.1629	0	1	0.333333	-8.72095e-08	-0.106364	-8.70983	-18.0485	7.25063	2.08807
0.339321	1.322	49.1629	0	1	0.333333	-1.2778e-07	-0.106541	-8.68245	-18.0048	7.23321	2.08913
0.339495	1.323	49.1629	0	1	0.333333	-1.15209e-07	-0.10672	-8.65509	-17.9608	7.21549	2.09021
0.33967	1.324	49.1629	0	1	0.333333	-1.00718e-07	-0.106898	-8.62774	-17.917	7.19802	2.09128
0.339843	1.325	49.1629	0	1	0.333333	-1.05731e-07	-0.107076	-8.60042	-17.8734	7.18065	2.09235
0.340018	1.326	49.1629	0	1	0.333333	-1.10284e-07	-0.107255	-8.57311	-17.8298	7.16325	2.09343
0.340193	1.327	49.1629	0	1	0.333333	-1.0195e-07	-0.107434	-8.54583	-17.7862	7.14588	2.0945
0.340369	1.328	49.1629	0	1	0.333333	-7.7233e-08	-0.107614	-8.51856	-17.7425	7.12834	2.09559
0.340545	1.329	49.1629	0	1	0.333333	-2.72542e-10	-0.107794	-8.49131	-17.6991	7.11108	2.09667
0.340721	1.33	49.1629	0	1	0.333333	-1.5512e-11	-0.107974	-8.46408	-17.6556	7.0938	2.09775
0.340897	1.331	49.1629	0	1	0.333333	-1.13943e-08	-0.108155	-8.43688	-17.6122	7.07652	2.09884
0.341075	1.332	49.1629	0	1	0.333333	-6.79592e-08	-0.108337	-8.40969	-17.5688	7.05922	2.09993
0.341252	1.333	49.1629	0	1	0.333333	-5.20099e-08	-0.108518	-8.38252	-17.5256	7.04202	2.10103
0.341431	1.334	49.1629	0	1	0.333333	-1.25198e-10	-0.108701	-8.35537	-17.4823	7.02476	2.10213
0.341609	1.335	49.1629	0	1	0.333333	-4.53189e-08	-0.108884	-8.32823	-17.439	7.00754	2.10323
0.341788	1.336	49.1629	0	1	0.333333	-1.36676e-07	-0.109067	-8.30112	-17.3958	6.99038	2.10433
0.341968	1.337	49.1629	0	1	0.333333	-1.19977e-07	-0.109252	-8.27403	-17.3525	6.97303	2.10544
0.342149	1.338	49.1629	0	1	0.333333	-1.22837e-07	-0.109436	-8.24695	-17.3093	6.95578	2.10655
0.34233	1.339	49.1629	0	1	0.333333	3.63349e-08	-0.109621	-8.2199	-17.2662	6.93861	2.10766
0.342511	1.34	49.1629	0	1	0.333333	-8.69484e-08	-0.109807	-8.19286	-17.223	6.92138	2.10878
0.342694	1.341	49.1629	0	1	0.333333	1.01921e-09	-0.109994	-8.16585	-17.1797	6.90392	2.1099
0.342877	1.342	49.1629	0	1	0.333333	7.11659e-10	-0.110181	-8.13885	-17.1366	6.8867	2.11103
0.34306	1.343	49.1629	0	1	0.333333	-8.99288e-08	-0.110369	-8.11187	-17.0936	6.86955	2.11216
0.343245	1.344	49.1629	0	1	0.333333	-7.39327e-08	-0.110557	-8.08491	-17.0505	6.85226	2.11329
0.343428	1.345	49.1629	0	1	0.333333	6.29503e-08	-0.110745	-8.05797	-17.0076	6.83521	2.11442
0.343612	1.346	49.1629	0	1	0.333333	-1.17151e-07	-0.110934	-8.03104	-16.9647	6.81811	2.11556
0.343798	1.347	49.1629	0	1	0.333333	-8.39362e-08	-0.111124	-8.00414	-16.9218	6.80095	2.1167
0.343983	1.348	49.1629	0	1	0.333333	-8.29025e-08	-0.111313	-7.97725	-16.879	6.78393	2.11784
0.344169	1.349	49.1629	0	1	0.333333	-2.8847e-08	-0.111504	-7.95038	-16.8362	6.76683	2.11899
0.344356	1.35	49.1629	0	1	0.333333	-1.54843e-07	-0.111695	-7.92354	-16.7934	6.7497	2.12014
0.344544	1.351	49.1629	0	1	0.333333	-4.29706e-08	-0.111887	-7.89671	-16.7505	6.73254	2.12129
0.344731	1.352	49.1629	0	1	0.333333	-4.51339e-08	-0.112079	-7.86989	-16.7078	6.71548	2.12245
0.344919	1.353	49.1629	0	1	0.333333	3.03001e-11	-0.112271	-7.8431	-16.6652	6.69849	2.1236
0.345108	1.354	49.1629	0	1	0.333333	-1.4399e-07	-0.112464	-7.81633	-16.6226	6.6815	2.12476
0.345297	1.355	49.1629	0	1	0.333333	-1.33366e-07	-0.112658	-7.78957	-16.58	6.66452	2.12593
0.345487	1.356	49.1629	0	1	0.333333	-1.44887e-07	-0.112852	-7.76283	-16.5373	6.64741	2.1271
0.345677	1.357	49.1629	0	1	0.333333	-1.1843e-07	-0.113046	-7.73611	-16.4949	6.6305	2.12827
0.345868	1.358	49.1629	0	1	0.333333	-9.32254e-08	-0.113242	-7.70941	-16.4523	6.61349	2.12944
0.346059	1.359	49.1629	0	1	0.333333	-7.44815e-08	-0.113438	-7.68272	-16.4099	6.59651	2.13062
0.346252	1.36	49.1629	0	1	0.333333	-6.14209e-11	-0.113635	-7.65606	-16.3674	6.57952	2.13181
0.346444	1.361	49.1629	0	1	0.333333	1.05773e-10	-0.113832	-7.62941	-16.325	6.56255	2.13299
0.346637	1.362	49.1629	0	1	0.333333	1.48663e-07	-0.114029	-7.60278	-16.2827	6.5457	2.13418
0.346831	1.363	49.1629	0	1	0.333333	6.08323e-10	-0.114227	-7.57617	-16.2403	6.52878	2.13537
0.347024	1.364	49.1629	0	1	0.333333	2.23646e-10	-0.114426	-7.54958	-16.1981	6.51201	2.13656
0.347219	1.365	49.1629	0	1	0.333333	-7.12039e-08	-0.114625	-7.523	-16.1559	6.49512	2.13776
0.347414	1.366	49.1629	0	1	0.333333	-7.26355e-08	-0.114824	-7.49644	-16.1137	6.47833	2.13896
0.34761	1.367	49.1629	0	1	0.333333	5.11928e-08	-0.115025	-7.46991	-16.0716	6.46149	2.14017
0.347806	1.368	49.1629	0	1	0.333333	-7.32066e-08	-0.115226	-7.44338	-16.0294	6.44469	2.14138
0.348003	1.369	49.1629	0	1	0.333333	-1.00748e-07	-0.115427	-7.41688	-15.9874	6.42791	2.14259
0.348201	1.37	49.1629	0	1	0.333333	-1.08106e-07	-0.115629	-7.39039	-15.9453	6.41109	2.14381
0.348399	1.371	49.1629	0	1	0.333333	-8.65639e-08	-0.115832	-7.36392	-15.9032	6.39428	2.14503
0.348597	1.372	49.1629	0	1	0.333333	-6.01942e-08	-0.116035	-7.33747	-15.8613	6.37759	2.14625
0.348797	1.373	49.1629	0	1	0.333333	-1.2174e-07	-0.116239	-7.31104	-15.8193	6.36077	2.14748
0.348997	1.374	49.1629	0	1	0.333333	-3.40628e-09	-0.116443	-7.28462	-15.7774	6.34403	2.14871
0.349197	1.375	49.1629	0	1	0.333333	-5.92659e-10	-0.116648	-7.25822	-15.7355	6.32733	2.14994
0.349397	1.376	49.1629	0	1	0.333333	3.00269e-08	-0.116853	-7.23184	-15.6937	6.31069	2.15117
0.349599	1.377	49.1629	0	1	0.333333	3.4733e-08	-0.11706	-7.20548	-15.6519	6.29399	2.15241
0.3498	1.378	49.1629	0	1	0.333333	6.30188e-08	-0.117265	-7.17913	-15.6102	6.27741	2.15365
0.350003	1.379	49.1629	0	1	0.333333	5.81814e-08	-0.117473	-7.1528	-15.5684	6.26066	2.1549
0.350206	1.38	49.1629	0	1	0.333333	3.77519e-08	-0.117681	-7.12649	-15.5266	6.244	2.15615
0.35041	1.381	49.1629	0	1	0.333333	-7.11789e-08	-0.117889	-7.10019	-15.485	6.22735	2.15741
0.350614	1.382	49.1629	0	1	0.333333	-4.60578e-08	-0.118099	-7.07392	-15.4434	6.21078	2.15867
0.350819	1.383	49.1629	0	1	0.333333	-2.89337e-08	-0.118308	-7.04766	-15.4017	6.19416	2.15993
0.351025	1.384	49.1629	0	1	0.333333	-6.1306e-08	-0.118519	-7.02141	-15.3602	6.17757	2.16119
0.351231	1.385	49.1629	0	1	0.333333	-4.36294e-08	-0.11873	-6.99519	-15.3186	6.16092	2.16246
0.351438	1.386	49.1629	0	1	0.333333	-7.7353e-11	-0.118941	-6.96898	-15.2771	6.14441	2.16374
0.351645	1.387	49.1629	0	1	0.333333	7.43435e-11	-0.119153	-6.94278	-15.2357	6.12787	2.16501
0.351853	1.388	49.1629	0	1	0.333333	-4.79313e-08	-0.119366	-6.91661	-15.1942	6.11127	2.1663
0.352062	1.389	49.1629	0	1	0.333333	6.23313e-08	-0.11958	-6.89045	-15.1528	6.09475	2.16758
0.352271	1.39	49.1629	0	1	0.333333	5.01878e-08	-0.119794	-6.86431	-15.1114	6.07826	2.16887
0.352481	1.391	49.1629	0	1	0.333333	-1.04779e-07	-0.120008	-6.83818	-15.0702	6.06181	2.17016
0.352693	1.392	49.1629	0	1	0.333333	4.02743e-10	-0.120225	-6.81207	-15.0287	6.04517	2.17146
0.352903	1.393	49.1629	0	1	0.333333	7.2428e-08	-0.12044	-6.78598	-14.9876	6.02883	2.17276
0.353115	1.394	49.1629	0	1	0.333333	-7.89885e-08	-0.120656	-6.7599	-14.9463	6.01235	2.17406
0.353327	1.395	49.1629	0	1	0.333333	-3.3884e-08	-0.120874	-6.73385	-14.9051	5.99586	2.17537
0.35354	1.396	49.1629	0	1	0.333333	5.39052e-11	-0.121092	-6.7078	-14.864	5.97948	2.17668
0.353754	1.397	49.1629	0	1	0.333333	3.64308e-10	-0.12131	-6.68178	-14.8228	5.96305	2.178
0.353968	1.398	49.1629	0	1	0.333333	-5.10412e-09	-0.121529	-6.65577	-14.7818	5.94669	2.17932
0.354183	1.399	49.1629	0	1	0.333333	-9.14519e-08	-0.121749	-6.62977	-14.7407	5.93028	2.18064
0.354399	1.4	49.1629	0	1	0.333333	-6.73318e-11	-0.12197	-6.6038	-14.6997	5.9139	2.18197
0.354615	1.401	49.1629	0	1	0.333333	-3.80671e-08	-0.122191	-6.57784	-14.6587	5.89755	2.1833
0.354832	1.402	49.1629	0	1	0.333333	6.88332e-08	-0.122413	-6.55189	-14.6177	5.88118	2.18463
0.35505	1.403	49.1629	0	1	0.333333	-1.15849e-07	-0.122636	-6.52596	-14.5767	5.8648	2.18597
0.355268	1.404	49.1629	0	1	0.333333	-1.19027e-07	-0.122859	-6.50005	-14.5358	5.84845	2.18732
0.355487	1.405	49.1629	0	1	0.333333	-9.97781e-08	-0.123083	-6.47415	-14.4949	5.8321	2.18867
0.355707	1.406	49.1629	0	1	0.333333	-1.04905e-07	-0.123308	-6.44827	-14.4541	5.81581	2.19002
0.355927	1.407	49.1629	0	1	0.333333	-7.5369e-08	-0.123533	-6.42241	-14.4133	5.79953	2.19138
0.356148	1.408	49.1629	0	1	0.333333	-4.09306e-09	-0.123759	-6.39656	-14.3726	5.78326	2.19274
0.35637	1.409	49.1629	0	1	0.333333	-1.16541e-07	-0.123985	-6.37073	-14.3318	5.76698	2.1941
0.356592	1.41	49.1629	0	1	0.333333	-4.55898e-10	-0.124213	-6.34491	-14.2911	5.75069	2.19547
0.356815	1.411	49.1629	0	1	0.333333	-3.0201e-10	-0.124441	-6.31911	-14.2503	5.73439	2.19684
0.357039	1.412	49.1629	0	1	0.333333	-5.17641e-12	-0.12467	-6.29333	-14.2097	5.71813	2.19822
0.357264	1.413	49.1629	0	1	0.333333	-1.70385e-11	-0.1249	-6.26756	-14.1691	5.70191	2.19961
0.357489	1.414	49.1629	0	1	0.333333	3.25958e-11	-0.12513	-6.2418	-14.1285	5.6857	2.20099
0.357714	1.415	49.1629	0	1	0.333333	6.00247e-07	-0.12536	-6.21606	-14.0878	5.66935	2.20238
0.357941	1.416	49.1629	0	1	0.333333	2.96252e-08	-0.125592	-6.19034	-14.0474	5.65331	2.20377
0.358168	1.417	49.1629	0	1	0.333333	4.97248e-08	-0.125824	-6.16463	-14.007	5.63718	2.20517
0.358396	1.418	49.1629	0	1	0.333333	-8.41897e-08	-0.126057	-6.13894	-13.9666	5.62104	2.20657
0.358624	1.419	49.1629	0	1	0.333333	6.37563e-08	-0.126291	-6.11327	-13.9262	5.60492	2.20798
0.358853	1.42	49.1629	0	1	0.333333	5.7027e-08	-0.126525	-6.0876	-13.8858	5.58876	2.20939
0.359083	1.421	49.1629	0	1	0.333333	-9.37606e-08	-0.12676	-6.06196	-13.8454	5.57268	2.21081
0.359313	1.422	49.1629	0	1	0.333333	-6.82607e-08	-0.126996	-6.03633	-13.8051	5.55659	2.21222
0.359544	1.423	49.1629	0	1	0.333333	-4.95691e-08	-0.127232	-6.01071	-13.7649	5.54054	2.21365
0.359777	1.424	49.1629	0	1	0.333333	4.87655e-11	-0.127469	-5.98511	-13.7247	5.5245	2.21508
0.36001	1.425	49.1629	0	1	0.333333	1.04983e-11	-0.127708	-5.95952	-13.6844	5.50841	2.21651
0.360243	1.426	49.1629	0	1	0.333333	-7.94114e-11	-0.127946	-5.93395	-13.6443	5.49237	2.21795
0.360477	1.427	49.1629	0	1	0.333333	-5.33356e-08	-0.128186	-5.9084	-13.6041	5.47635	2.21939
0.360712	1.428	49.1629	0	1	0.333333	-2.60404e-10	-0.128426	-5.88286	-13.5641	5.46037	2.22084
0.360948	1.429	49.1629	0	1	0.333333	-1.09254e-07	-0.128667	-5.85733	-13.524	5.44435	2.22229
0.361184	1.43	49.1629	0	1	0.333333	-1.09875e-07	-0.128909	-5.83182	-13.4839	5.42832	2.22374
0.361422	1.431	49.1629	0	1	0.333333	8.19188e-08	-0.129152	-5.80632	-13.4438	5.41228	2.22521
0.361659	1.432	49.1629	0	1	0.333333	8.14718e-08	-0.129395	-5.78084	-13.4038	5.39632	2.22667
0.361898	1.433	49.1629	0	1	0.333333	3.98043e-08	-0.129639	-5.75537	-13.3638	5.38032	2.22814
0.362137	1.434	49.1629	0	1	0.333333	-1.08685e-07	-0.129884	-5.72992	-13.3239	5.36442	2.22961
0.362378	1.435	49.1629	0	1	0.333333	-5.48582e-10	-0.130129	-5.70448	-13.2841	5.3485	2.23109
0.362619	1.436	49.1629	0	1	0.333333	3.03832e-10	-0.130376	-5.67905	-13.2442	5.33253	2.23258
0.36286	1.437	49.1629	0	1	0.333333	-9.66682e-12	-0.130623	-5.65364	-13.2045	5.31676	2.23406
0.363103	1.438	49.1629	0	1	0.333333	-6.2632e-10	-0.130871	-5.62825	-13.1647	5.30085	2.23556
0.363346	1.439	49.1629	0	1	0.333333	4.55689e-08	-0.13112	-5.60287	-13.1249	5.28499	2.23705
0.36359	1.44	49.1629	0	1	0.333333	-1.00137e-07	-0.131369	-5.5775	-13.0852	5.26911	2.23856
0.363836	1.441	49.1629	0	1	0.333333	-1.05269e-07	-0.13162	-5.55215	-13.0454	5.25322	2.24007
0.364082	1.442	49.1629	0	1	0.333333	-1.04523e-07	-0.131871	-5.52681	-13.0057	5.23735	2.24158
0.364328	1.443	49.1629	0	1	0.333333	-8.89518e-08	-0.132124	-5.50148	-12.9661	5.22147	2.2431
0.364575	1.444	49.1629	0	1	0.333333	-5.3291e-08	-0.132376	-5.47617	-12.9265	5.2057	2.24462
0.364823	1.445	49.1629	0	1	0.333333	-8.80847e-08	-0.13263	-5.45087	-12.8869	5.18985	2.24615
0.365071	1.446	49.1629	0	1	0.333333	-5.20023e-08	-0.132884	-5.42559	-12.8474	5.17409	2.24768
0.365322	1.447	49.1629	0	1	0.333333	-3.41219e-08	-0.133139	-5.40032	-12.8078	5.15827	2.24922
0.365572	1.448	49.1629	0	1	0.333333	-4.54748e-08	-0.133395	-5.37506	-12.7683	5.14252	2.25076
0.365823	1.449	49.1629	0	1	0.333333	-7.03225e-08	-0.133652	-5.34982	-12.7289	5.12674	2.25231
0.366076	1.45	49.1629	0	1	0.333333	5.64954e-08	-0.13391	-5.32459	-12.6894	5.11096	2.25386
0.366328	1.451	49.1629	0	1	0.333333	-5.91518e-08	-0.134168	-5.29937	-12.6501	5.0953	2.25541
0.366581	1.452	49.1629	0	1	0.333333	-5.57269e-08	-0.134427	-5.27417	-12.6108	5.07967	2.25697
0.366835	1.453	49.1629	0	1	0.333333	-9.77328e-08	-0.134686	-5.24898	-12.5715	5.06402	2.25853
0.36709	1.454	49.1629	0	1	0.333333	-9.96233e-08	-0.134948	-5.22381	-12.5322	5.04827	2.26011
0.367346	1.455	49.1629	0	1	0.333333	-8.26307e-08	-0.13521	-5.19864	-12.4929	5.0326	2.26168
0.367603	1.456	49.1629	0	1	0.333333	-9.65104e-08	-0.135472	-5.17349	-12.4537	5.0169	2.26327
0.367861	1.457	49.1629	0	1	0.333333	-4.11484e-08	-0.135735	-5.14836	-12.4145	5.00124	2.26485
0.36812	1.458	49.1629	0	1	0.333333	-9.8318e-08	-0.136	-5.12323	-12.3753	4.98558	2.26644
0.368379	1.459	49.1629	0	1	0.333333	9.73012e-12	-0.136265	-5.09812	-12.3361	4.96995	2.26804
0.368639	1.46	49.1629	0	1	0.333333	-5.04607e-08	-0.13653	-5.07302	-12.2971	4.9544	2.26964
0.3689	1.461	49.1629	0	1	0.333333	-5.48296e-09	-0.136798	-5.04794	-12.2579	4.93873	2.27125
0.369163	1.462	49.1629	0	1	0.333333	-7.80278e-08	-0.137066	-5.02287	-12.2188	4.92305	2.27287
0.369426	1.463	49.1629	0	1	0.333333	-5.41916e-08	-0.137336	-4.99781	-12.1797	4.90741	2.27449
0.36969	1.464	49.1629	0	1	0.333333	-6.57197e-08	-0.137605	-4.97276	-12.1407	4.89183	2.27611
0.369954	1.465	49.1629	0	1	0.333333	6.89407e-08	-0.137875	-4.94773	-12.1018	4.87638	2.27774
0.370219	1.466	49.1629	0	1	0.333333	-9.012e-08	-0.138146	-4.92271	-12.063	4.86088	2.27937
0.370486	1.467	49.1629	0	1	0.333333	6.74446e-09	-0.138419	-4.8977	-12.024	4.84526	2.28101
0.370752	1.468	49.1629	0	1	0.333333	-6.25556e-08	-0.13869	-4.8727	-11.9853	4.82991	2.28265
0.37102	1.469	49.1629	0	1	0.333333	-4.52455e-08	-0.138964	-4.84771	-11.9464	4.8144	2.2843
0.371289	1.47	49.1629	0	1	0.333333	7.36806e-10	-0.13924	-4.82274	-11.9076	4.79886	2.28596
0.371559	1.471	49.1629	0	1	0.333333	-5.08456e-10	-0.139516	-4.79778	-11.8687	4.78334	2.28762
0.371829	1.472	49.1629	0	1	0.333333	-7.8616e-11	-0.139792	-4.77283	-11.83	4.76786	2.28928
0.372102	1.473	49.1629	0	1	0.333333	3.60853e-10	-0.14007	-4.74789	-11.7912	4.75232	2.29096
0.372375	1.474	49.1629	0	1	0.333333	5.53511e-08	-0.14035	-4.72297	-11.7524	4.73683	2.29264
0.372648	1.475	49.1629	0	1	0.333333	-5.58583e-08	-0.140629	-4.69806	-11.7137	4.72133	2.29433
0.372922	1.476	49.1629	0	1	0.333333	-7.45984e-08	-0.140909	-4.67315	-11.6751	4.70597	2.29601
0.373197	1.477	49.1629	0	1	0.333333	8.10263e-08	-0.14119	-4.64827	-11.6365	4.6905	2.2977
0.373474	1.478	49.1629	0	1	0.333333	-8.96979e-08	-0.141472	-4.62339	-11.5979	4.67506	2.29941
0.373751	1.479	49.1629	0	1	0.333333	-8.99259e-08	-0.141756	-4.59852	-11.5593	4.65963	2.30111
0.374029	1.48	49.1629	0	1	0.333333	-7.08378e-08	-0.14204	-4.57366	-11.5207	4.64426	2.30283
0.374307	1.481	49.1629	0	1	0.333333	-7.31098e-08	-0.142324	-4.54882	-11.4823	4.62892	2.30454
0.374587	1.482	49.1629	0	1	0.333333	-5.25954e-08	-0.14261	-4.52399	-11.4438	4.61355	2.30626
0.374868	1.483	49.1629	0	1	0.333333	-3.02994e-08	-0.142897	-4.49917	-11.4054	4.59822	2.30799
0.37515	1.484	49.1629	0	1	0.333333	-1.57636e-09	-0.143185	-4.47436	-11.3669	4.58285	2.30973
0.375433	1.485	49.1629	0	1	0.333333	2.77057e-12	-0.143475	-4.44956	-11.3285	4.56748	2.31147
0.375716	1.486	49.1629	0	1	0.333333	8.79367e-11	-0.143764	-4.42477	-11.2901	4.55216	2.31321
0.376001	1.487	49.1629	0	1	0.333333	5.59773e-10	-0.144055	-4.39999	-11.2518	4.53682	2.31497
0.376286	1.488	49.1629	0	1	0.333333	4.9238e-08	-0.144346	-4.37522	-11.2135	4.52154	2.31672
0.376571	1.489	49.1629	0	1	0.333333	-7.09346e-08	-0.144637	-4.35047	-11.1753	4.50633	2.31847
0.376858	1.49	49.1629	0	1	0.333333	-8.11509e-08	-0.144931	-4.32572	-11.137	4.49104	2.32024
0.377147	1.491	49.1629	0	1	0.333333	-8.59842e-08	-0.145226	-4.30099	-11.0988	4.47577	2.32202
0.377437	1.492	49.1629	0	1	0.333333	-8.41779e-08	-0.145523	-4.27626	-11.0605	4.46042	2.32381
0.377728	1.493	49.1629	0	1	0.333333	-6.42281e-08	-0.14582	-4.25155	-11.0222	4.4451	2.3256
0.37802	1.494	49.1629	0	1	0.333333	-7.47106e-08	-0.146117	-4.22684	-10.984	4.42981	2.3274
0.378317	1.495	49.1629	0	1	0.333333	-1.5004e-09	-0.146421	-4.20215	-10.9456	4.41424	2.32923
0.378606	1.496	49.1629	0	1	0.333333	1.91063e-10	-0.146717	-4.17746	-10.9077	4.39928	2.33101
0.3789	1.497	49.1629	0	1	0.333333	-3.27754e-10	-0.147017	-4.15279	-10.8697	4.38412	2.33282
0.379195	1.498	49.1629	0	1	0.333333	-4.61671e-08	-0.147318	-4.12812	-10.8317	4.36889	2.33463
0.379491	1.499	49.1629	0	1	0.333333	-3.57864e-08	-0.14762	-4.10347	-10.7937	4.35377	2.33645
0.379787	1.5	49.1629	0	1	0.333333	4.79507e-10	-0.147923	-4.07883	-10.7557	4.33864	2.33828
0.380085	1.501	49.1629	0	1	0.333333	-4.47175e-10	-0.148227	-4.05419	-10.7178	4.32354	2.34011
0.380384	1.502	49.1629	0	1	0.333333	4.10768e-08	-0.148533	-4.02956	-10.6798	4.30833	2.34195
0.380685	1.503	49.1629	0	1	0.333333	1.2661e-08	-0.14884	-4.00495	-10.6419	4.29313	2.34381
0.380987	1.504	49.1629	0	1	0.333333	-7.62181e-08	-0.149149	-3.98034	-10.604	4.27796	2.34566
0.381289	1.505	49.1629	0	1	0.333333	-4.71741e-08	-0.149457	-3.95574	-10.5661	4.26282	2.34753
0.381594	1.506	49.1629	0	1	0.333333	-1.0405e-06	-0.149768	-3.93115	-10.5281	4.2476	2.3494
0.381898	1.507	49.1629	0	1	0.333333	2.9823e-10	-0.150079	-3.90657	-10.4904	4.23252	2.35127
0.382202	1.508	49.1629	0	1	0.333333	5.2762e-10	-0.15039	-3.882	-10.4526	4.21748	2.35315
0.382507	1.509	49.1629	0	1	0.333333	-1.34578e-11	-0.150701	-3.85744	-10.415	4.2025	2.35502
0.382818	1.51	49.1629	0	1	0.333333	-6.82975e-08	-0.151018	-3.83289	-10.377	4.18719	2.35694
0.383126	1.511	49.1629	0	1	0.333333	-5.77585e-08	-0.151333	-3.80834	-10.3394	4.17219	2.35883
0.383434	1.512	49.1629	0	1	0.333333	-2.1196e-08	-0.151648	-3.78381	-10.3017	4.15719	2.36073
0.383745	1.513	49.1629	0	1	0.333333	6.75685e-08	-0.151965	-3.75928	-10.2641	4.14216	2.36264
0.384058	1.514	49.1629	0	1	0.333333	3.253e-10	-0.152285	-3.73476	-10.2263	4.12702	2.36457
0.38437	1.515	49.1629	0	1	0.333333	3.23089e-10	-0.152604	-3.71025	-10.1888	4.11202	2.3665
0.384684	1.516	49.1629	0	1	0.333333	-5.94528e-08	-0.152924	-3.68575	-10.1512	4.09706	2.36843
0.384998	1.517	49.1629	0	1	0.333333	4.08133e-08	-0.153245	-3.66125	-10.1137	4.08208	2.37036
0.385314	1.518	49.1629	0	1	0.333333	1.94654e-08	-0.153567	-3.63677	-10.0762	4.06715	2.37231
0.385632	1.519	49.1629	0	1	0.333333	-2.24573e-09	-0.153892	-3.61229	-10.0386	4.05204	2.37427
0.385952	1.52	49.1629	0	1	0.333333	5.92235e-08	-0.154218	-3.58781	-10.001	4.03693	2.37623
0.38627	1.521	49.1629	0	1	0.333333	-6.80365e-08	-0.154543	-3.56335	-9.96354	4.022	2.37819
0.386592	1.522	49.1629	0	1	0.333333	-2.97294e-08	-0.154871	-3.53889	-9.926	4.00693	2.38017
0.386913	1.523	49.1629	0	1	0.333333	2.18878e-10	-0.1552	-3.51444	-9.88858	3.99198	2.38215
0.387235	1.524	49.1629	0	1	0.333333	-3.17825e-08	-0.155528	-3.49	-9.85121	3.97707	2.38414
0.387559	1.525	49.1629	0	1	0.333333	7.09228e-11	-0.155859	-3.46557	-9.81386	3.96217	2.38613
0.387883	1.526	49.1629	0	1	0.333333	-3.53135e-10	-0.156189	-3.44114	-9.77658	3.94732	2.38812
0.388207	1.527	49.1629	0	1	0.333333	3.80777e-11	-0.156521	-3.41672	-9.73935	3.93251	2.39012
0.388534	1.528	49.1629	0	1	0.333333	6.30831e-11	-0.156854	-3.3923	-9.70203	3.9176	2.39213
0.388862	1.529	49.1629	0	1	0.333333	-7.35815e-08	-0.157189	-3.3679	-9.66474	3.90269	2.39415
0.389192	1.53	49.1629	0	1	0.333333	3.31778e-08	-0.157525	-3.34349	-9.62743	3.88775	2.39618
0.389523	1.531	49.1629	0	1	0.333333	-7.25256e-08	-0.157863	-3.3191	-9.59016	3.87284	2.39822
0.389856	1.532	49.1629	0	1	0.333333	7.22107e-08	-0.158203	-3.29471	-9.55283	3.85784	2.40027
0.390188	1.533	49.1629	0	1	0.333333	3.54815e-08	-0.158541	-3.27033	-9.51565	3.843	2.40231
0.390522	1.534	49.1629	0	1	0.333333	-7.0928e-08	-0.158882	-3.24595	-9.47847	3.82815	2.40437
0.390857	1.535	49.1629	0	1	0.333333	-6.70845e-08	-0.159224	-3.22158	-9.44129	3.81328	2.40643
0.391193	1.536	49.1629	0	1	0.333333	-5.87559e-10	-0.159567	-3.19722	-9.40417	3.79845	2.4085
0.39153	1.537	49.1629	0	1	0.333333	7.1557e-12	-0.15991	-3.17286	-9.36707	3.78364	2.41057
0.391868	1.538	49.1629	0	1	0.333333	1.78025e-12	-0.160255	-3.1485	-9.32997	3.7688	2.41266
0.392207	1.539	49.1629	0	1	0.333333	1.565e-10	-0.160601	-3.12416	-9.29294	3.75404	2.41474
0.392547	1.54	49.1629	0	1	0.333333	1.26676e-09	-0.160947	-3.09981	-9.25592	3.73927	2.41684
0.392889	1.541	49.1629	0	1	0.333333	8.96275e-10	-0.161296	-3.07548	-9.21885	3.72443	2.41894
0.393233	1.542	49.1629	0	1	0.333333	-6.99364e-08	-0.161647	-3.05114	-9.18174	3.70954	2.42106
0.393578	1.543	49.1629	0	1	0.333333	6.88304e-08	-0.161999	-3.02682	-9.14474	3.69474	2.42319
0.393924	1.544	49.1629	0	1	0.333333	-6.86175e-08	-0.162351	-3.00249	-9.10775	3.67995	2.42532
0.39427	1.545	49.1629	0	1	0.333333	-6.83399e-08	-0.162704	-2.97817	-9.07078	3.66516	2.42745
0.394617	1.546	49.1629	0	1	0.333333	-6.817e-08	-0.163058	-2.95386	-9.03386	3.65042	2.42958
0.394966	1.547	49.1629	0	1	0.333333	3.38157e-08	-0.163414	-2.92955	-8.99695	3.63567	2.43173
0.395317	1.548	49.1629	0	1	0.333333	-4.65688e-08	-0.163772	-2.90524	-8.96006	3.62092	2.43389
0.395667	1.549	49.1629	0	1	0.333333	1.36672e-11	-0.164128	-2.88094	-8.92327	3.60628	2.43605
0.39602	1.55	49.1629	0	1	0.333333	-3.52586e-11	-0.164488	-2.85664	-8.8864	3.59154	2.43822
0.396373	1.551	49.1629	0	1	0.333333	7.25017e-10	-0.164848	-2.83235	-8.84957	3.57683	2.44039
0.396727	1.552	49.1629	0	1	0.333333	-1.15716e-11	-0.165208	-2.80806	-8.81279	3.56216	2.44257
0.397083	1.553	49.1629	0	1	0.333333	2.54221e-11	-0.165571	-2.78377	-8.77599	3.54745	2.44476
0.397441	1.554	49.1629	0	1	0.333333	7.09e-12	-0.165936	-2.75949	-8.73913	3.53267	2.44697
0.397807	1.555	49.1629	0	1	0.333333	-6.62337e-08	-0.166309	-2.73521	-8.70206	3.51763	2.44922
0.398161	1.556	49.1629	0	1	0.333333	-6.42458e-08	-0.166669	-2.71093	-8.66547	3.50313	2.4514
0.398521	1.557	49.1629	0	1	0.333333	-6.5816e-08	-0.167036	-2.68665	-8.62872	3.48845	2.45362
0.398884	1.558	49.1629	0	1	0.333333	-6.47654e-08	-0.167405	-2.66238	-8.59197	3.47373	2.45585
0.399246	1.559	49.1629	0	1	0.333333	-6.49728e-08	-0.167774	-2.63811	-8.55532	3.45913	2.45808
0.399612	1.56	49.1629	0	1	0.333333	-6.11774e-08	-0.168146	-2.61385	-8.51859	3.44441	2.46033
0.399977	1.561	49.1629	0	1	0.333333	-6.391e-08	-0.168518	-2.58958	-8.48199	3.42982	2.46258
0.400343	1.562	49.1629	0	1	0.333333	-6.1823e-08	-0.168891	-2.56532	-8.44537	3.41522	2.46484
0.400711	1.563	49.1629	0	1	0.333333	-6.11795e-08	-0.169265	-2.54106	-8.40875	3.40059	2.4671
0.401082	1.564	49.1629	0	1	0.333333	-1.01354e-11	-0.169643	-2.5168	-8.37203	3.38585	2.46938
0.401451	1.565	49.1629	0	1	0.333333	-1.98662e-12	-0.170019	-2.49254	-8.33545	3.37125	2.47166
0.401824	1.566	49.1629	0	1	0.333333	8.78034e-11	-0.170398	-2.46828	-8.29877	3.35653	2.47395
0.402198	1.567	49.1629	0	1	0.333333	7.21297e-13	-0.170778	-2.44403	-8.26218	3.3419	2.47625
0.402571	1.568	49.1629	0	1	0.333333	1.67912e-08	-0.171158	-2.41977	-8.22558	3.32726	2.47856
0.402946	1.569	49.1629	0	1	0.333333	5.05947e-08	-0.17154	-2.39552	-8.18906	3.31268	2.48086
0.403324	1.57	49.1629	0	1	0.333333	-5.93914e-08	-0.171924	-2.37127	-8.15246	3.298	2.48319
0.403702	1.571	49.1629	0	1	0.333333	-5.42112e-08	-0.172308	-2.34701	-8.116	3.28347	2.48552
0.404083	1.572	49.1629	0	1	0.333333	-5.11109e-08	-0.172696	-2.32276	-8.07937	3.26874	2.48786
0.404462	1.573	49.1629	0	1	0.333333	-3.74872e-08	-0.173082	-2.29851	-8.04294	3.25423	2.4902
0.404843	1.574	49.1629	0	1	0.333333	-6.07296e-08	-0.173468	-2.27426	-8.00645	3.23965	2.49254
0.405227	1.575	49.1629	0	1	0.333333	-6.07836e-08	-0.173858	-2.25001	-7.96988	3.22497	2.4949
0.405613	1.576	49.1629	0	1	0.333333	-6.00461e-08	-0.17425	-2.22575	-7.93332	3.21028	2.49728
0.405999	1.577	49.1629	0	1	0.333333	5.16774e-08	-0.174643	-2.2015	-7.89681	3.19565	2.49966
0.406386	1.578	49.1629	0	1	0.333333	-5.8479e-08	-0.175036	-2.17725	-7.86037	3.18108	2.50204
0.406773	1.579	49.1629	0	1	0.333333	-3.45078e-08	-0.175429	-2.15299	-7.82404	3.16662	2.50442
0.407161	1.58	49.1629	0	1	0.333333	2.8893e-10	-0.175823	-2.12874	-7.78771	3.15216	2.50681
0.40755	1.581	49.1629	0	1	0.333333	3.52381e-08	-0.176219	-2.10448	-7.75143	3.13774	2.50921
0.407943	1.582	49.1629	0	1	0.333333	5.86591e-08	-0.176617	-2.08022	-7.715	3.12316	2.51163
0.408338	1.583	49.1629	0	1	0.333333	2.76426e-08	-0.177018	-2.05596	-7.67848	3.10846	2.51406
0.408732	1.584	49.1629	0	1	0.333333	-4.15068e-08	-0.177419	-2.0317	-7.64208	3.0939	2.51649
0.409128	1.585	49.1629	0	1	0.333333	6.46304e-10	-0.17782	-2.00743	-7.60571	3.07936	2.51892
0.409525	1.586	49.1629	0	1	0.333333	-1.49097e-11	-0.178223	-1.98317	-7.56927	3.06474	2.52137
0.409922	1.587	49.1629	0	1	0.333333	7.06713e-10	-0.178625	-1.9589	-7.53302	3.05031	2.52381
0.410321	1.588	49.1629	0	1	0.333333	1.22454e-10	-0.179031	-1.93463	-7.49667	3.03577	2.52627
0.410722	1.589	49.1629	0	1	0.333333	-5.04321e-08	-0.179437	-1.91035	-7.46028	3.02119	2.52874
0.411123	1.59	49.1629	0	1	0.333333	-5.5765e-08	-0.179844	-1.88607	-7.42393	3.00665	2.53121
0.411527	1.591	49.1629	0	1	0.333333	-5.13601e-08	-0.180253	-1.86179	-7.38753	2.99205	2.5337
0.411932	1.592	49.1629	0	1	0.333333	1.38017e-08	-0.180664	-1.83751	-7.35116	2.97746	2.53619
0.412336	1.593	49.1629	0	1	0.333333	-1.3277e-08	-0.181072	-1.81322	-7.31485	2.96296	2.53867
0.412742	1.594	49.1629	0	1	0.333333	5.57951e-08	-0.181484	-1.78893	-7.27859	2.94849	2.54117
0.41315	1.595	49.1629	0	1	0.333333	-5.58419e-08	-0.181898	-1.76463	-7.2423	2.93398	2.54369
0.41356	1.596	49.1629	0	1	0.333333	-5.49383e-08	-0.182312	-1.74033	-7.20599	2.91945	2.54621
0.41397	1.597	49.1629	0	1	0.333333	-5.51792e-08	-0.182728	-1.71602	-7.16969	2.90494	2.54874
0.414383	1.598	49.1629	0	1	0.333333	-5.84504e-09	-0.183145	-1.69171	-7.13333	2.89034	2.55128
0.414797	1.599	49.1629	0	1	0.333333	2.27001e-11	-0.183564	-1.6674	-7.09697	2.87575	2.55382
0.415209	1.6	49.1629	0	1	0.333333	1.54143e-11	-0.183981	-1.64307	-7.0607	2.86127	2.55636
0.415624	1.601	49.1629	0	1	0.333333	-8.89589e-11	-0.184401	-1.61875	-7.02442	2.84675	2.55892
0.41604	1.602	49.1629	0	1	0.333333	-1.73421e-12	-0.184821	-1.59442	-6.98817	2.83228	2.56148
0.416458	1.603	49.1629	0	1	0.333333	-7.49344e-11	-0.185244	-1.57008	-6.95182	2.81769	2.56406
0.416874	1.604	49.1629	0	1	0.333333	1.11116e-09	-0.185665	-1.54573	-6.91573	2.80338	2.56662
0.417297	1.605	49.1629	0	1	0.333333	-2.73464e-08	-0.186091	-1.52138	-6.87931	2.78872	2.56922
0.417719	1.606	49.1629	0	1	0.333333	5.38804e-08	-0.186518	-1.49702	-6.843	2.77416	2.57182
0.41814	1.607	49.1629	0	1	0.333333	-5.34634e-08	-0.186943	-1.47266	-6.80668	2.75961	2.57441
0.418564	1.608	49.1629	0	1	0.333333	-5.26694e-08	-0.187371	-1.44829	-6.77046	2.74515	2.57702
0.41899	1.609	49.1629	0	1	0.333333	-5.293e-08	-0.1878	-1.42391	-6.73409	2.73055	2.57964
0.419413	1.61	49.1629	0	1	0.333333	-1.54828e-06	-0.188228	-1.39952	-6.69804	2.71627	2.58225
0.41984	1.611	49.1629	0	1	0.333333	2.2796e-08	-0.188659	-1.37513	-6.66164	2.70163	2.58488
0.420268	1.612	49.1629	0	1	0.333333	-2.11598e-08	-0.18909	-1.35072	-6.6254	2.68716	2.58751
0.420699	1.613	49.1629	0	1	0.333333	7.29693e-10	-0.189524	-1.32631	-6.58906	2.67258	2.59016
0.42113	1.614	49.1629	0	1	0.333333	-1.90559e-11	-0.189958	-1.30189	-6.55273	2.65803	2.59282
0.42156	1.615	49.1629	0	1	0.333333	-5.25444e-08	-0.190392	-1.27746	-6.51645	2.64352	2.59547
0.421993	1.616	49.1629	0	1	0.333333	-1.83514e-10	-0.190827	-1.25302	-6.48016	2.629	2.59813
0.422427	1.617	49.1629	0	1	0.333333	1.60516e-11	-0.191264	-1.22858	-6.44379	2.6144	2.60081
0.422862	1.618	49.1629	0	1	0.333333	-7.58182e-08	-0.191702	-1.20412	-6.40747	2.59986	2.60348
0.423299	1.619	49.1629	0	1	0.333333	-5.26184e-08	-0.192141	-1.17965	-6.3711	2.58528	2.60617
0.423734	1.62	49.1629	0	1	0.333333	5.48843e-08	-0.192578	-1.15518	-6.3349	2.57087	2.60885
0.424172	1.621	49.1629	0	1	0.333333	7.27493e-08	-0.193019	-1.13069	-6.29857	2.55634	2.61155
0.424612	1.622	49.1629	0	1	0.333333	-7.49896e-08	-0.19346	-1.10619	-6.26223	2.54178	2.61426
0.425051	1.623	49.1629	0	1	0.333333	-6.33416e-08	-0.193902	-1.08168	-6.22592	2.52728	2.61696
0.425494	1.624	49.1629	0	1	0.333333	2.01468e-08	-0.194345	-1.05716	-6.18948	2.51263	2.61968
0.425934	1.625	49.1629	0	1	0.333333	-2.08504e-10	-0.194787	-1.03263	-6.1532	2.49818	2.6224
0.426376	1.626	49.1629	0	1	0.333333	-1.54927e-09	-0.19523	-1.00808	-6.11683	2.48363	2.62512
0.426821	1.627	49.1629	0	1	0.333333	-3.96718e-10	-0.195675	-0.983529	-6.08039	2.46901	2.62785
0.427268	1.628	49.1629	0	1	0.333333	-6.47531e-12	-0.196123	-0.958961	-6.04391	2.45434	2.63061
0.427713	1.629	49.1629	0	1	0.333333	-2.09468e-11	-0.196569	-0.93438	-6.00747	2.43974	2.63335
0.428159	1.63	49.1629	0	1	0.333333	-3.4017e-10	-0.197015	-0.909787	-5.9711	2.42522	2.63609
0.428608	1.631	49.1629	0	1	0.333333	3.06106e-08	-0.197464	-0.885181	-5.9346	2.41056	2.63886
0.429056	1.632	49.1629	0	1	0.333333	2.93851e-10	-0.197912	-0.860561	-5.89818	2.396	2.64162
0.429505	1.633	49.1629	0	1	0.333333	-2.23705e-10	-0.19836	-0.835927	-5.86175	2.38144	2.64438
0.429956	1.634	49.1629	0	1	0.333333	-6.99225e-11	-0.19881	-0.81128	-5.8252	2.36676	2.64716
0.430407	1.635	49.1629	0	1	0.333333	-1.43759e-10	-0.19926	-0.786618	-5.78862	2.35207	2.64994
0.430858	1.636	49.1629	0	1	0.333333	4.06496e-08	-0.19971	-0.761942	-5.75215	2.33749	2.65271
0.431311	1.637	49.1629	0	1	0.333333	-8.38881e-08	-0.200161	-0.737252	-5.71572	2.32297	2.6555
0.431764	1.638	49.1629	0	1	0.333333	-5.62237e-08	-0.200613	-0.712546	-5.6792	2.30837	2.65829
0.432217	1.639	49.1629	0	1	0.333333	-4.80976e-08	-0.201064	-0.687825	-5.64266	2.29375	2.66108
0.432675	1.64	49.1629	0	1	0.333333	4.74882e-08	-0.201518	-0.663089	-5.60596	2.27898	2.6639
0.43313	1.641	49.1629	0	1	0.333333	-4.78798e-08	-0.20197	-0.638336	-5.56937	2.26433	2.6667
0.433586	1.642	49.1629	0	1	0.333333	4.72149e-08	-0.202424	-0.613568	-5.53284	2.24976	2.66951
0.434042	1.643	49.1629	0	1	0.333333	-7.41615e-08	-0.202877	-0.588783	-5.49621	2.23511	2.67232
0.434501	1.644	49.1629	0	1	0.333333	-1.10027e-07	-0.203331	-0.563982	-5.45949	2.22037	2.67514
0.434959	1.645	49.1629	0	1	0.333333	4.73679e-08	-0.203785	-0.539164	-5.42278	2.20566	2.67796
0.435418	1.646	49.1629	0	1	0.333333	-4.88657e-08	-0.204239	-0.514328	-5.38606	2.19094	2.68079
0.435878	1.647	49.1629	0	1	0.333333	4.62304e-08	-0.204694	-0.489475	-5.34932	2.17622	2.68362
0.43634	1.648	49.1629	0	1	0.333333	4.21176e-06	-0.205151	-0.464605	-5.31253	2.16146	2.68647
0.436797	1.649	49.1629	0	1	0.333333	1.40889e-09	-0.205603	-0.439716	-5.27578	2.14679	2.68928
0.437258	1.65	49.1629	0	1	0.333333	-4.56033e-08	-0.206057	-0.41481	-5.23898	2.13206	2.69212
0.437719	1.651	49.1629	0	1	0.333333	-1.19473e-09	-0.206512	-0.389885	-5.20224	2.1174	2.69495
0.43818	1.652	49.1629	0	1	0.333333	-4.40398e-08	-0.206966	-0.364941	-5.16535	2.10262	2.69779
0.438643	1.653	49.1629	0	1	0.333333	4.48662e-08	-0.20742	-0.339978	-5.12838	2.08776	2.70064
0.439106	1.654	49.1629	0	1	0.333333	4.90924e-08	-0.207875	-0.314996	-5.09139	2.0729	2.70349
0.439567	1.655	49.1629	0	1	0.333333	-1.33853e-07	-0.208328	-0.289995	-5.05449	2.05816	2.70633
0.440031	1.656	49.1629	0	1	0.333333	1.34701e-07	-0.208783	-0.264973	-5.01746	2.0433	2.70919
0.440493	1.657	49.1629	0	1	0.333333	8.58617e-08	-0.209236	-0.239932	-4.98054	2.02858	2.71203
0.440957	1.658	49.1629	0	1	0.333333	-1.35437e-07	-0.20969	-0.214871	-4.94349	2.01373	2.71489
0.44142	1.659	49.1629	0	1	0.333333	-5.41542e-08	-0.210142	-0.189789	-4.90636	1.99883	2.71774
0.441885	1.66	49.1629	0	1	0.333333	-4.75825e-08	-0.210596	-0.164687	-4.86925	1.98397	2.7206
0.442348	1.661	49.1629	0	1	0.333333	4.53469e-08	-0.211047	-0.139563	-4.8321	1.96909	2.72345
0.442811	1.662	49.1629	0	1	0.333333	-4.36709e-08	-0.211498	-0.114419	-4.79496	1.95424	2.7263
0.443274	1.663	49.1629	0	1	0.333333	4.35623e-08	-0.211949	-0.0892531	-4.75777	1.93936	2.72916
0.443738	1.664	49.1629	0	1	0.333333	4.33149e-08	-0.212399	-0.064066	-4.7205	1.92443	2.73201
0.444202	1.665	49.1629	0	1	0.333333	-4.32355e-08	-0.212849	-0.0388571	-4.68317	1.90945	2.73487
0.444664	1.666	49.1629	0	1	0.333333	-4.29075e-08	-0.213297	-0.0136263	-4.64586	1.89452	2.73771
0.445128	1.667	49.1629	0	1	0.333333	-4.57943e-08	-0.213745	0.0116265	-4.60844	1.8795	2.74057
0.44559	1.668	49.1629	0	1	0.333333	-1.31338e-07	-0.214191	0.0369016	-4.57112	1.8646	2.74341
0.446053	1.669	49.1629	0	1	0.333333	-1.23771e-07	-0.214637	0.0621992	-4.53367	1.8496	2.74626
0.446516	1.67	49.1629	0	1	0.333333	-1.63986e-07	-0.215082	0.0875194	-4.49608	1.83448	2.74911
0.446976	1.671	49.1629	0	1	0.333333	-1.18549e-07	-0.215524	0.112862	-4.45864	1.81955	2.75194
0.447439	1.672	49.1629	0	1	0.333333	-8.74997e-08	-0.215968	0.138228	-4.42098	1.80442	2.7548
0.447898	1.673	49.1629	0	1	0.333333	6.17525e-08	-0.216408	0.163617	-4.38337	1.78936	2.75763
0.44836	1.674	49.1629	0	1	0.333333	-4.92478e-08	-0.216849	0.189028	-4.34569	1.77425	2.76047
0.448819	1.675	49.1629	0	1	0.333333	-4.7011e-08	-0.217286	0.214463	-4.308	1.75917	2.76329
0.449277	1.676	49.1629	0	1	0.333333	-4.66594e-08	-0.217722	0.239922	-4.27025	1.74406	2.76612
0.449735	1.677	49.1629	0	1	0.333333	-4.1613e-08	-0.218157	0.265403	-4.23249	1.72896	2.76894
0.450194	1.678	49.1629	0	1	0.333333	4.13157e-08	-0.218591	0.290908	-4.19455	1.71371	2.77176
0.45065	1.679	49.1629	0	1	0.333333	-4.14664e-08	-0.219023	0.316437	-4.15666	1.69853	2.77457
0.451106	1.68	49.1629	0	1	0.333333	4.0879e-08	-0.219452	0.341989	-4.11865	1.68326	2.77738
0.45156	1.681	49.1629	0	1	0.333333	-4.11053e-08	-0.21988	0.367565	-4.08075	1.66815	2.78017
0.452015	1.682	49.1629	0	1	0.333333	1.78085e-06	-0.220306	0.393164	-4.04256	1.65275	2.78297
0.452466	1.683	49.1629	0	1	0.333333	9.26516e-08	-0.220728	0.418787	-4.00453	1.63757	2.78575
0.452917	1.684	49.1629	0	1	0.333333	-7.86713e-08	-0.221149	0.444433	-3.96643	1.62234	2.78853
0.453367	1.685	49.1629	0	1	0.333333	-1.22609e-07	-0.221568	0.470103	-3.92819	1.60699	2.7913
0.453816	1.686	49.1629	0	1	0.333333	6.58376e-08	-0.221985	0.495796	-3.88994	1.59168	2.79406
0.454263	1.687	49.1629	0	1	0.333333	5.56262e-08	-0.222399	0.521513	-3.85171	1.57641	2.79681
0.45471	1.688	49.1629	0	1	0.333333	-5.77515e-08	-0.222811	0.547252	-3.81335	1.56104	2.79956
0.455153	1.689	49.1629	0	1	0.333333	-3.29495e-08	-0.223218	0.573015	-3.77493	1.54566	2.80229
0.455596	1.69	49.1629	0	1	0.333333	-3.78257e-09	-0.223625	0.5988	-3.73649	1.53027	2.80502
0.456037	1.691	49.1629	0	1	0.333333	-6.24585e-10	-0.224026	0.624608	-3.6979	1.51477	2.80773
0.456477	1.692	49.1629	0	1	0.333333	2.94438e-12	-0.224427	0.650439	-3.65934	1.49934	2.81044
0.456915	1.693	49.1629	0	1	0.333333	-3.91734e-08	-0.224824	0.676292	-3.62069	1.48384	2.81314
0.457355	1.694	49.1629	0	1	0.333333	-2.93109e-06	-0.225221	0.702167	-3.58194	1.46826	2.81585
0.457784	1.695	49.1629	0	1	0.333333	-4.14851e-09	-0.225607	0.728063	-3.54331	1.45288	2.81849
0.458216	1.696	49.1629	0	1	0.333333	3.52084e-08	-0.225993	0.753981	-3.50446	1.43729	2.82115
0.458646	1.697	49.1629	0	1	0.333333	-3.74262e-08	-0.226377	0.77992	-3.4656	1.42172	2.8238
0.459073	1.698	49.1629	0	1	0.333333	-1.20635e-07	-0.226755	0.805879	-3.42666	1.40611	2.82643
0.459499	1.699	49.1629	0	1	0.333333	5.20893e-08	-0.227131	0.831858	-3.38765	1.39046	2.82905
0.459921	1.7	49.1629	0	1	0.333333	4.66368e-08	-0.227502	0.857857	-3.34868	1.37489	2.83165
0.460342	1.701	49.1629	0	1	0.333333	-3.9387e-08	-0.227869	0.883876	-3.30953	1.35917	2.83424
0.460759	1.702	49.1629	0	1	0.333333	3.80291e-08	-0.228231	0.909912	-3.27045	1.34356	2.83681
0.461173	1.703	49.1629	0	1	0.333333	-3.83441e-08	-0.228588	0.935967	-3.23122	1.32783	2.83936
0.461586	1.704	49.1629	0	1	0.333333	-7.76955e-12	-0.228943	0.962039	-3.19203	1.31218	2.8419
0.461995	1.705	49.1629	0	1	0.333333	3.2814e-08	-0.229292	0.988128	-3.15269	1.2964	2.84442
0.462401	1.706	49.1629	0	1	0.333333	-4.58378e-08	-0.229636	1.01423	-3.11334	1.28065	2.84692
0.462805	1.707	49.1629	0	1	0.333333	-3.81796e-08	-0.229975	1.04035	-3.0739	1.26485	2.84941
0.463205	1.708	49.1629	0	1	0.333333	3.61675e-08	-0.230308	1.06649	-3.03443	1.24906	2.85186
0.463605	1.709	49.1629	0	1	0.333333	-2.2947e-09	-0.230641	1.09263	-2.99487	1.23317	2.85433
0.463995	1.71	49.1629	0	1	0.333333	2.15882e-08	-0.23096	1.1188	-2.95538	1.21745	2.85673
0.464386	1.711	49.1629	0	1	0.333333	-1.11837e-09	-0.231278	1.14497	-2.91571	1.20154	2.85914
0.464773	1.712	49.1629	0	1	0.333333	8.90581e-13	-0.231591	1.17115	-2.87611	1.18574	2.86152
0.465156	1.713	49.1629	0	1	0.333333	3.68468e-08	-0.231897	1.19734	-2.83631	1.16977	2.86388
0.465536	1.714	49.1629	0	1	0.333333	3.67929e-08	-0.232197	1.22354	-2.79651	1.15384	2.86622
0.465912	1.715	49.1629	0	1	0.333333	-3.66345e-08	-0.232492	1.24975	-2.75674	1.13796	2.86853
0.466284	1.716	49.1629	0	1	0.333333	-5.89121e-08	-0.232779	1.27596	-2.71687	1.12201	2.87082
0.466652	1.717	49.1629	0	1	0.333333	-3.46855e-08	-0.233059	1.30218	-2.67691	1.106	2.87309
0.467015	1.718	49.1629	0	1	0.333333	3.65322e-08	-0.233333	1.3284	-2.63695	1.09002	2.87532
0.467376	1.719	49.1629	0	1	0.333333	-4.15381e-08	-0.233602	1.35462	-2.597	1.07408	2.87755
0.467731	1.72	49.1629	0	1	0.333333	-3.64026e-08	-0.233862	1.38084	-2.55692	1.05803	2.87973
0.468082	1.721	49.1629	0	1	0.333333	-4.2257e-08	-0.234115	1.40706	-2.51675	1.04192	2.88189
0.468428	1.722	49.1629	0	1	0.333333	7.7326e-11	-0.23436	1.43328	-2.47661	1.02587	2.88402
0.46877	1.723	49.1629	0	1	0.333333	3.1158e-08	-0.234598	1.45949	-2.4365	1.00986	2.88613
0.469107	1.724	49.1629	0	1	0.333333	5.39825e-10	-0.234829	1.48569	-2.39635	0.993841	2.88821
0.469439	1.725	49.1629	0	1	0.333333	-4.31556e-11	-0.23505	1.51189	-2.3561	0.977735	2.89025
0.469767	1.726	49.1629	0	1	0.333333	2.5642e-08	-0.235265	1.53807	-2.31582	0.961619	2.89227
0.470089	1.727	49.1629	0	1	0.333333	8.91199e-10	-0.23547	1.56424	-2.27551	0.945493	2.89425
0.470406	1.728	49.1629	0	1	0.333333	-3.33288e-08	-0.235666	1.59039	-2.2352	0.929393	2.8962
0.470717	1.729	49.1629	0	1	0.333333	3.72664e-08	-0.235854	1.61652	-2.19498	0.913387	2.89812
0.471023	1.73	49.1629	0	1	0.333333	3.60109e-08	-0.236033	1.64264	-2.1546	0.897238	2.9
0.471324	1.731	49.1629	0	1	0.333333	-3.97103e-08	-0.236201	1.66873	-2.11419	0.881064	2.90185
0.471618	1.732	49.1629	0	1	0.333333	-7.34396e-08	-0.236361	1.69479	-2.07394	0.865065	2.90366
0.471908	1.733	49.1629	0	1	0.333333	3.54065e-08	-0.236511	1.72082	-2.03348	0.848857	2.90545
0.472191	1.734	49.1629	0	1	0.333333	-9.55163e-12	-0.236651	1.74683	-1.99316	0.832795	2.90719
0.472469	1.735	49.1629	0	1	0.333333	-5.17774e-08	-0.236781	1.77279	-1.95278	0.816672	2.9089
0.472739	1.736	49.1629	0	1	0.333333	-3.26434e-08	-0.2369	1.79872	-1.91246	0.800617	2.91056
0.473004	1.737	49.1629	0	1	0.333333	5.59106e-10	-0.237006	1.82461	-1.872	0.784418	2.91219
0.473262	1.738	49.1629	0	1	0.333333	-1.4666e-10	-0.237104	1.85045	-1.83171	0.768374	2.91378
0.473513	1.739	49.1629	0	1	0.333333	-3.65072e-08	-0.237189	1.87624	-1.79146	0.752368	2.91533
0.473758	1.74	49.1629	0	1	0.333333	-4.31648e-08	-0.237263	1.90198	-1.75115	0.73629	2.91684
0.473995	1.741	49.1629	0	1	0.333333	-3.49979e-08	-0.237324	1.92766	-1.7109	0.720266	2.9183
0.474226	1.742	49.1629	0	1	0.333333	3.90855e-08	-0.237373	1.95328	-1.6707	0.704269	2.91972
0.474448	1.743	49.1629	0	1	0.333333	-4.76128e-08	-0.237408	1.97884	-1.6305	0.688248	2.92109
0.474663	1.744	49.1629	0	1	0.333333	3.43214e-08	-0.237428	2.00433	-1.59032	0.672238	2.92241
0.474872	1.745	49.1629	0	1	0.333333	3.64803e-08	-0.237439	2.02974	-1.55027	0.656307	2.9237
0.475072	1.746	49.1629	0	1	0.333333	-7.10252e-09	-0.237434	2.05507	-1.51024	0.640382	2.92493
0.475264	1.747	49.1629	0	1	0.333333	3.46498e-08	-0.237413	2.08032	-1.47024	0.624456	2.92611
0.475447	1.748	49.1629	0	1	0.333333	-3.75525e-08	-0.237378	2.10548	-1.43037	0.608612	2.92724
0.475623	1.749	49.1629	0	1	0.333333	-1.48038e-10	-0.237329	2.13055	-1.39056	0.592791	2.92832
0.475789	1.75	49.1629	0	1	0.333333	-1.55952e-08	-0.237262	2.15551	-1.35084	0.577008	2.92934
0.475946	1.751	49.1629	0	1	0.333333	-1.37135e-10	-0.23718	2.18037	-1.31123	0.561294	2.93031
0.476094	1.752	49.1629	0	1	0.333333	1.20633e-08	-0.237079	2.20512	-1.27168	0.545582	2.93122
0.476233	1.753	49.1629	0	1	0.333333	3.68875e-08	-0.236963	2.22975	-1.23234	0.530011	2.93207
0.47636	1.754	49.1629	0	1	0.333333	-1.37123e-08	-0.236823	2.25425	-1.1929	0.51429	2.93286
0.476478	1.755	49.1629	0	1	0.333333	-1.0361e-08	-0.236669	2.27862	-1.15377	0.498808	2.93359
0.476585	1.756	49.1629	0	1	0.333333	-3.43018e-08	-0.236493	2.30285	-1.11472	0.483334	2.93424
0.476681	1.757	49.1629	0	1	0.333333	3.56048e-08	-0.236296	2.32694	-1.07581	0.467917	2.93484
0.476766	1.758	49.1629	0	1	0.333333	3.51596e-08	-0.236077	2.35087	-1.03705	0.452561	2.93536
0.476839	1.759	49.1629	0	1	0.333333	-2.69767e-09	-0.235838	2.37464	-0.998505	0.437337	2.93581
0.4769	1.76	49.1629	0	1	0.333333	-4.47255e-08	-0.235573	2.39824	-0.960089	0.422149	2.93618
0.476946	1.761	49.1629	0	1	0.333333	-1.17454e-08	-0.235279	2.42166	-0.92177	0.406969	2.93646
0.47698	1.762	49.1629	0	1	0.333333	6.60114e-09	-0.234964	2.44489	-0.883741	0.391962	2.93667
0.476998	1.763	49.1629	0	1	0.333333	3.81344e-08	-0.234618	2.46793	-0.845877	0.377017	2.93679
0.477001	1.764	49.1629	0	1	0.333333	-3.55842e-08	-0.234242	2.49076	-0.808182	0.362133	2.93681
0.476989	1.765	49.1629	0	1	0.333333	-4.26693e-09	-0.233837	2.51337	-0.770772	0.347405	2.93673
0.476959	1.766	49.1629	0	1	0.333333	3.55856e-08	-0.233397	2.53575	-0.73354	0.332737	2.93655
0.476911	1.767	49.1629	0	1	0.333333	8.50006e-10	-0.23292	2.55789	-0.696528	0.318161	2.93625
0.476843	1.768	49.1629	0	1	0.333333	9.03327e-09	-0.232405	2.57977	-0.659756	0.303695	2.93583
0.476756	1.769	49.1629	0	1	0.333333	2.5038e-08	-0.231851	2.6014	-0.623287	0.289386	2.9353
0.476642	1.77	49.1629	0	1	0.333333	3.46157e-08	-0.231245	2.62274	-0.586928	0.27507	2.9346
0.476507	1.771	49.1629	0	1	0.333333	1.39347e-08	-0.230597	2.64379	-0.55096	0.260984	2.93377
0.476345	1.772	49.1629	0	1	0.333333	-7.86265e-09	-0.229895	2.66453	-0.515234	0.246997	2.93277
0.476151	1.773	49.1629	0	1	0.333333	-1.89595e-08	-0.229127	2.68495	-0.479667	0.233045	2.93157
0.475925	1.774	49.1629	0	1	0.333333	-3.52691e-08	-0.228298	2.70502	-0.444432	0.219276	2.93018
0.475663	1.775	49.1629	0	1	0.333333	3.58115e-08	-0.227399	2.72473	-0.409483	0.205648	2.92857
0.475358	1.776	49.1629	0	1	0.333333	-6.41069e-09	-0.226413	2.74406	-0.374726	0.192097	2.92669
0.475004	1.777	49.1629	0	1	0.333333	-3.72694e-08	-0.225328	2.76299	-0.340146	0.17862	2.92451
0.474595	1.778	49.1629	0	1	0.333333	3.54524e-08	-0.224134	2.78148	-0.305769	0.165254	2.92199
0.474122	1.779	49.1629	0	1	0.333333	3.57881e-08	-0.222812	2.79951	-0.271552	0.151984	2.91908
0.473568	1.78	49.1629	0	1	0.333333	-1.18347e-08	-0.22133	2.81704	-0.237388	0.138765	2.91567
0.472912	1.781	49.1629	0	1	0.333333	-1.21237e-08	-0.219646	2.83404	-0.203098	0.125512	2.91163
0.472129	1.782	49.1629	0	1	0.333333	-6.40817e-09	-0.21771	2.85046	-0.168565	0.112215	2.90681
0.471164	1.783	49.1629	0	1	0.333333	-1.58212e-08	-0.215412	2.86623	-0.133319	0.098674	2.90087
0.469929	1.784	49.1629	0	1	0.333333	3.74994e-08	-0.212578	2.88125	-0.0966595	0.0846493	2.89326
0.468215	1.785	49.1629	0	1	0.333333	3.89633e-08	-0.208795	2.8954	-0.0568251	0.069514	2.88271
0.464924	1.786	49.1629	0	1	0.333333	3.60827e-08	-0.201872	2.90834	-0.00347574	0.049369	2.86245
0.401006	1.787	49.1629	0	1	0.333333	6.42603e-07	-0.00729146	2.59415	0.125231	9.12739e-07	2.46892
0.401021	1.788	49.1629	0	1	0.333333	-5.99785e-07	-0.00722572	2.59424	0.125231	9.09527e-07	2.46901
0.401037	1.789	49.1629	0	1	0.333333	-5.9726e-07	-0.00716042	2.59434	0.125231	9.06359e-07	2.46911
0.401052	1.79	49.1629	0	1	0.333333	-5.99695e-07	-0.00709559	2.59443	0.125231	9.03235e-07	2.4692
0.401067	1.791	49.1629	0	1	0.333333	-5.98876e-07	-0.00703114	2.59453	0.125231	9.0015e-07	2.4693
0.401083	1.792	49.1629	0	1	0.333333	-5.98268e-07	-0.00696712	2.59462	0.125231	8.97104e-07	2.46939
0.401098	1.793	49.1629	0	1	0.333333	-5.97477e-07	-0.0069035	2.59472	0.125231	8.94102e-07	2.46948
0.401113	1.794	49.1629	0	1	0.333333	-5.98353e-07	-0.00684036	2.59481	0.125231	8.91137e-07	2.46958
0.401128	1.795	49.1629	0	1	0.333333	-5.97833e-07	-0.00677759	2.5949	0.125231	8.88212e-07	2.46967
0.401143	1.796	49.1629	0	1	0.333333	-5.99402e-07	-0.00671522	2.59499	0.125231	8.85323e-07	2.46976
0.401158	1.797	49.1629	0	1	0.333333	-5.99351e-07	-0.00665324	2.59508	0.125231	8.82473e-07	2.46985
0.401172	1.798	49.1629	0	1	0.333333	6.52473e-07	-0.00659173	2.59517	0.125231	8.7966e-07	2.46994
0.401187	1.799	49.1629	0	1	0.333333	-5.98764e-07	-0.00653059	2.59526	0.125231	8.76883e-07	2.47003
0.401202	1.8	49.1629	0	1	0.333333	6.61442e-07	-0.00646984	2.59535	0.125231	8.74141e-07	2.47012
0.401216	1.801	49.1629	0	1	0.333333	6.73689e-07	-0.00640946	2.59544	0.125231	8.71434e-07	2.47021
0.401231	1.802	49.1629	0	1	0.333333	-5.96766e-07	-0.00634944	2.59553	0.125231	8.68759e-07	2.4703
0.401245	1.803	49.1629	0	1	0.333333	-5.98568e-07	-0.0062899	2.59562	0.125231	8.66124e-07	2.47039
0.401259	1.804	49.1629	0	1	0.333333	-5.96565e-07	-0.00623064	2.59571	0.125231	8.63517e-07	2.47048
0.401273	1.805	49.1629	0	1	0.333333	6.59255e-07	-0.00617183	2.5958	0.125231	8.60945e-07	2.47057
0.401288	1.806	49.1629	0	1	0.333333	-6.01123e-07	-0.00611339	2.59588	0.125231	8.58404e-07	2.47065
0.401302	1.807	49.1629	0	1	0.333333	6.01321e-07	-0.0060552	2.59597	0.125231	8.55895e-07	2.47074
0.401316	1.808	49.1629	0	1	0.333333	-6.02658e-07	-0.00599758	2.59606	0.125231	8.53422e-07	2.47083
0.40133	1.809	49.1629	0	1	0.333333	6.00738e-07	-0.00594017	2.59614	0.125231	8.50971e-07	2.47091
0.401343	1.81	49.1629	0	1	0.333333	-6.01422e-07	-0.00588317	2.59623	0.125231	8.48555e-07	2.471
0.401357	1.811	49.1629	0	1	0.333333	-6.00602e-07	-0.00582649	2.59631	0.125231	8.46166e-07	2.47108
0.401371	1.812	49.1629	0	1	0.333333	-6.00655e-07	-0.00577025	2.5964	0.125231	8.4381e-07	2.47117
0.401385	1.813	49.1629	0	1	0.333333	6.00626e-07	-0.0057143	2.59648	0.125231	8.4148e-07	2.47125
0.401398	1.814	49.1629	0	1	0.333333	-6.02074e-07	-0.00565868	2.59656	0.125231	8.39178e-07	2.47133
0.401412	1.815	49.1629	0	1	0.333333	6.0007e-07	-0.00560347	2.59665	0.125231	8.36906e-07	2.47142
0.401425	1.816	49.1629	0	1	0.333333	-6.00277e-07	-0.00554858	2.59673	0.125231	8.34662e-07	2.4715
0.401438	1.817	49.1629	0	1	0.333333	6.00158e-07	-0.005494	2.59681	0.125231	8.32445e-07	2.47158
0.401452	1.818	49.1629	0	1	0.333333	-6.00028e-07	-0.00543976	2.59689	0.125231	8.3025e-07	2.47166
0.401465	1.819	49.1629	0	1	0.333333	6.00851e-07	-0.00538592	2.59698	0.125231	8.28088e-07	2.47174
0.401478	1.82	49.1629	0	1	0.333333	-6.0039e-07	-0.00533234	2.59706	0.125231	8.25947e-07	2.47182
0.401491	1.821	49.1629	0	1	0.333333	-6.00123e-07	-0.00527911	2.59714	0.125231	8.23832e-07	2.47191
0.401504	1.822	49.1629	0	1	0.333333	-6.04105e-07	-0.0052262	2.59722	0.125231	8.21744e-07	2.47199
0.401517	1.823	49.1629	0	1	0.333333	-6.01033e-07	-0.00517364	2.5973	0.125231	8.19679e-07	2.47206
0.40153	1.824	49.1629	0	1	0.333333	-6.01758e-07	-0.00512141	2.59738	0.125231	8.17639e-07	2.47214
0.401543	1.825	49.1629	0	1	0.333333	6.01391e-07	-0.00506946	2.59745	0.125231	8.15625e-07	2.47222
0.401555	1.826	49.1629	0	1	0.333333	6.00247e-07	-0.00501787	2.59753	0.125231	8.13632e-07	2.4723
0.401568	1.827	49.1629	0	1	0.333333	6.00267e-07	-0.00496658	2.59761	0.125231	8.11664e-07	2.47238
0.401581	1.828	49.1629	0	1	0.333333	6.00313e-07	-0.0049156	2.59769	0.125231	8.09717e-07	2.47246
0.401593	1.829	49.1629	0	1	0.333333	6.00152e-07	-0.00486495	2.59777	0.125231	8.07795e-07	2.47253
0.401606	1.83	49.1629	0	1	0.333333	6.01288e-07	-0.00481461	2.59784	0.125231	8.05895e-07	2.47261
0.401618	1.831	49.1629	0	1	0.333333	6.0043e-07	-0.00476451	2.59792	0.125231	8.04015e-07	2.47269
0.40163	1.832	49.1629	0	1	0.333333	-6.13713e-07	-0.00471485	2.59799	0.125231	8.02158e-07	2.47276
0.401643	1.833	49.1629	0	1	0.333333	-6.02154e-07	-0.00466536	2.59807	0.125231	8.00323e-07	2.47284
0.401655	1.834	49.1629	0	1	0.333333	-6.0059e-07	-0.00461622	2.59814	0.125231	7.98509e-07	2.47291
0.401667	1.835	49.1629	0	1	0.333333	6.01091e-07	-0.00456739	2.59822	0.125231	7.96716e-07	2.47299
0.401679	1.836	49.1629	0	1	0.333333	-6.00652e-07	-0.00451882	2.59829	0.125231	7.94942e-07	2.47306
0.401691	1.837	49.1629	0	1	0.333333	-6.00161e-07	-0.00447058	2.59837	0.125231	7.93189e-07	2.47314
0.401703	1.838	49.1629	0	1	0.333333	-6.00891e-07	-0.00442261	2.59844	0.125231	7.91456e-07	2.47321
0.401715	1.839	49.1629	0	1	0.333333	6.01971e-07	-0.00437495	2.59851	0.125231	7.89745e-07	2.47328
0.401727	1.84	49.1629	0	1	0.333333	6.00014e-07	-0.00432758	2.59859	0.125231	7.88049e-07	2.47336
0.401738	1.841	49.1629	0	1	0.333333	6.01724e-07	-0.00428054	2.59866	0.125231	7.86376e-07	2.47343
0.40175	1.842	49.1629	0	1	0.333333	-6.0075e-07	-0.00423369	2.59873	0.125231	7.8472e-07	2.4735
0.401762	1.843	49.1629	0	1	0.333333	-6.01174e-07	-0.00418718	2.5988	0.125231	7.83083e-07	2.47357
0.401773	1.844	49.1629	0	1	0.333333	-6.00019e-07	-0.00414099	2.59887	0.125231	7.81464e-07	2.47364
0.401785	1.845	49.1629	0	1	0.333333	-6.00203e-07	-0.00409501	2.59894	0.125231	7.79863e-07	2.47371
0.401796	1.846	49.1629	0	1	0.333333	-6.02429e-07	-0.00404934	2.59901	0.125231	7.78281e-07	2.47378
0.401807	1.847	49.1629	0	1	0.333333	-6.04123e-07	-0.00400389	2.59908	0.125231	7.76718e-07	2.47385
0.401819	1.848	49.1629	0	1	0.333333	-6.04041e-07	-0.0039588	2.59915	0.125231	7.7517e-07	2.47392
0.40183	1.849	49.1629	0	1	0.333333	-6.002e-07	-0.00391398	2.59922	0.125231	7.7364e-07	2.47399
0.401841	1.85	49.1629	0	1	0.333333	-6.03555e-07	-0.00386941	2.59929	0.125231	7.72126e-07	2.47406
0.401852	1.851	49.1629	0	1	0.333333	6.00064e-07	-0.00382511	2.59936	0.125231	7.7063e-07	2.47413
0.401863	1.852	49.1629	0	1	0.333333	6.00583e-07	-0.00378102	2.59943	0.125231	7.6915e-07	2.4742
0.401874	1.853	49.1629	0	1	0.333333	6.00571e-07	-0.00373732	2.5995	0.125231	7.67687e-07	2.47427
0.401885	1.854	49.1629	0	1	0.333333	6.01321e-07	-0.00369382	2.59956	0.125231	7.66241e-07	2.47433
0.401896	1.855	49.1629	0	1	0.333333	-6.01568e-07	-0.0036506	2.59963	0.125231	7.64809e-07	2.4744
0.401907	1.856	49.1629	0	1	0.333333	-6.01173e-07	-0.00360762	2.5997	0.125231	7.63394e-07	2.47447
0.401918	1.857	49.1629	0	1	0.333333	6.00692e-07	-0.00356491	2.59976	0.125231	7.61995e-07	2.47453
0.401929	1.858	49.1629	0	1	0.333333	-6.00168e-07	-0.00352248	2.59983	0.125231	7.60609e-07	2.4746
0.401939	1.859	49.1629	0	1	0.333333	6.01207e-07	-0.0034803	2.5999	0.125231	7.59241e-07	2.47466
0.40195	1.86	49.1629	0	1	0.333333	-6.01882e-07	-0.00343839	2.59996	0.125231	7.57887e-07	2.47473
0.40196	1.861	49.1629	0	1	0.333333	-6.00702e-07	-0.00339673	2.60003	0.125231	7.56547e-07	2.47479
0.401971	1.862	49.1629	0	1	0.333333	-6.01073e-07	-0.00335532	2.60009	0.125231	7.55222e-07	2.47486
0.401981	1.863	49.1629	0	1	0.333333	-6.01887e-07	-0.00331419	2.60015	0.125231	7.53913e-07	2.47492
0.401991	1.864	49.1629	0	1	0.333333	-6.0007e-07	-0.00327328	2.60022	0.125231	7.52618e-07	2.47499
0.402002	1.865	49.1629	0	1	0.333333	-6.00723e-07	-0.0032326	2.60028	0.125231	7.51336e-07	2.47505
0.402012	1.866	49.1629	0	1	0.333333	6.05993e-07	-0.0031922	2.60034	0.125231	7.50067e-07	2.47511
0.402022	1.867	49.1629	0	1	0.333333	6.00368e-07	-0.00315207	2.60041	0.125231	7.48813e-07	2.47517
0.402032	1.868	49.1629	0	1	0.333333	6.01739e-07	-0.00311221	2.60047	0.125231	7.47572e-07	2.47524
0.402042	1.869	49.1629	0	1	0.333333	6.00413e-07	-0.00307254	2.60053	0.125231	7.46346e-07	2.4753
0.402052	1.87	49.1629	0	1	0.333333	-6.02764e-07	-0.00303316	2.60059	0.125231	7.45132e-07	2.47536
0.402062	1.871	49.1629	0	1	0.333333	6.01683e-07	-0.00299399	2.60065	0.125231	7.43931e-07	2.47542
0.402072	1.872	49.1629	0	1	0.333333	-6.00957e-07	-0.00295506	2.60071	0.125231	7.42744e-07	2.47548
0.402082	1.873	49.1629	0	1	0.333333	6.00333e-07	-0.00291644	2.60077	0.125231	7.41569e-07	2.47554
0.402092	1.874	49.1629	0	1	0.333333	6.10543e-07	-0.00287793	2.60083	0.125231	7.40405e-07	2.4756
0.402101	1.875	49.1629	0	1	0.333333	6.03777e-07	-0.00283979	2.60089	0.125231	7.39257e-07	2.47566
0.402111	1.876	49.1629	0	1	0.333333	6.01665e-07	-0.00280186	2.60095	0.125231	7.3812e-07	2.47572
0.402121	1.877	49.1629	0	1	0.333333	-6.02081e-07	-0.00276416	2.60101	0.125231	7.36995e-07	2.47578
0.40213	1.878	49.1629	0	1	0.333333	6.02751e-07	-0.00272671	2.60107	0.125231	7.35882e-07	2.47584
0.40214	1.879	49.1629	0	1	0.333333	-6.00383e-07	-0.00268948	2.60113	0.125231	7.3478e-07	2.4759
0.402149	1.88	49.1629	0	1	0.333333	6.02337e-07	-0.00265249	2.60119	0.125231	7.33693e-07	2.47596
0.402158	1.881	49.1629	0	1	0.333333	-6.00502e-07	-0.00261576	2.60125	0.125231	7.32615e-07	2.47601
0.402168	1.882	49.1629	0	1	0.333333	-6.04531e-07	-0.00257923	2.6013	0.125231	7.3155e-07	2.47607
0.402177	1.883	49.1629	0	1	0.333333	6.00735e-07	-0.00254299	2.60136	0.125231	7.30497e-07	2.47613
0.402186	1.884	49.1629	0	1	0.333333	-6.0017e-07	-0.00250695	2.60142	0.125231	7.29456e-07	2.47618
0.402195	1.885	49.1629	0	1	0.333333	6.00167e-07	-0.00247115	2.60147	0.125231	7.28424e-07	2.47624
0.402204	1.886	49.1629	0	1	0.333333	6.01343e-07	-0.00243553	2.60153	0.125231	7.27404e-07	2.4763
0.402213	1.887	49.1629	0	1	0.333333	6.00757e-07	-0.00240017	2.60158	0.125231	7.26393e-07	2.47635
0.402222	1.888	49.1629	0	1	0.333333	6.01342e-07	-0.00236507	2.60164	0.125231	7.25395e-07	2.47641
0.402231	1.889	49.1629	0	1	0.333333	6.02396e-07	-0.00233024	2.60169	0.125231	7.24408e-07	2.47646
0.40224	1.89	49.1629	0	1	0.333333	6.01145e-07	-0.00229557	2.60175	0.125231	7.23431e-07	2.47652
0.402249	1.891	49.1629	0	1	0.333333	6.00286e-07	-0.00226114	2.6018	0.125231	7.22461e-07	2.47657
0.402258	1.892	49.1629	0	1	0.333333	-6.00194e-07	-0.002227	2.60186	0.125231	7.21508e-07	2.47663
0.402266	1.893	49.1629	0	1	0.333333	6.00686e-07	-0.00219299	2.60191	0.125231	7.20563e-07	2.47668
0.402275	1.894	49.1629	0	1	0.333333	6.03227e-07	-0.00215926	2.60196	0.125231	7.19627e-07	2.47673
0.402284	1.895	49.1629	0	1	0.333333	-6.11661e-07	-0.00212574	2.60202	0.125231	7.187e-07	2.47678
0.402292	1.896	49.1629	0	1	0.333333	-6.00305e-07	-0.00209245	2.60207	0.125231	7.17786e-07	2.47684
0.402301	1.897	49.1629	0	1	0.333333	6.01386e-07	-0.0020594	2.60212	0.125231	7.16882e-07	2.47689
0.402309	1.898	49.1629	0	1	0.333333	-5.74719e-07	-0.00202658	2.60217	0.125231	7.15986e-07	2.47694
0.402317	1.899	49.1629	0	1	0.333333	6.02077e-07	-0.00199397	2.60222	0.125231	7.15101e-07	2.47699
0.402326	1.9	49.1629	0	1	0.333333	-5.67443e-07	-0.00196161	2.60228	0.125231	7.14224e-07	2.47704
0.402334	1.901	49.1629	0	1	0.333333	-5.72555e-07	-0.00192943	2.60233	0.125231	7.13358e-07	2.47709
0.402342	1.902	49.1629	0	1	0.333333	-5.68259e-07	-0.00189752	2.60238	0.125231	7.12501e-07	2.47715
0.40235	1.903	49.1629	0	1	0.333333	-5.70758e-07	-0.00186581	2.60243	0.125231	7.11653e-07	2.4772
0.402358	1.904	49.1629	0	1	0.333333	-5.76836e-07	-0.00183432	2.60248	0.125231	7.10814e-07	2.47725
0.402366	1.905	49.1629	0	1	0.333333	-5.73896e-07	-0.00180306	2.60253	0.125231	7.09985e-07	2.47729
0.402374	1.906	49.1629	0	1	0.333333	-5.69515e-07	-0.00177203	2.60258	0.125231	7.09165e-07	2.47734
0.402382	1.907	49.1629	0	1	0.333333	-5.71745e-07	-0.00174121	2.60262	0.125231	7.08354e-07	2.47739
0.40239	1.908	49.1629	0	1	0.333333	-5.68193e-07	-0.00171063	2.60267	0.125231	7.07552e-07	2.47744
0.402398	1.909	49.1629	0	1	0.333333	-5.77231e-07	-0.00168027	2.60272	0.125231	7.06758e-07	2.47749
0.402406	1.91	49.1629	0	1	0.333333	-5.74789e-07	-0.00165011	2.60277	0.125231	7.05974e-07	2.47754
0.402414	1.911	49.1629	0	1	0.333333	-5.7806e-07	-0.00162019	2.60282	0.125231	7.05198e-07	2.47758
0.402421	1.912	49.1629	0	1	0.333333	-5.85821e-07	-0.00159048	2.60286	0.125231	7.04431e-07	2.47763
0.402429	1.913	49.1629	0	1	0.333333	-5.8395e-07	-0.001561	2.60291	0.125231	7.03672e-07	2.47768
0.402436	1.914	49.1629	0	1	0.333333	-5.75564e-07	-0.00153174	2.60296	0.125231	7.02922e-07	2.47772
0.402444	1.915	49.1629	0	1	0.333333	-5.80663e-07	-0.0015027	2.603	0.125231	7.0218e-07	2.47777
0.402451	1.916	49.1629	0	1	0.333333	-5.75253e-07	-0.00147388	2.60305	0.125231	7.01447e-07	2.47782
0.402459	1.917	49.1629	0	1	0.333333	-5.7073e-07	-0.00144528	2.60309	0.125231	7.00722e-07	2.47786
0.402466	1.918	49.1629	0	1	0.333333	-5.79271e-07	-0.0014169	2.60314	0.125231	7.00005e-07	2.47791
0.402473	1.919	49.1629	0	1	0.333333	-5.73323e-07	-0.00138875	2.60318	0.125231	6.99296e-07	2.47795
0.40248	1.92	49.1629	0	1	0.333333	-5.74004e-07	-0.00136081	2.60323	0.125231	6.98595e-07	2.478
0.402488	1.921	49.1629	0	1	0.333333	6.0077e-07	-0.00133309	2.60327	0.125231	6.97903e-07	2.47804
0.402495	1.922	49.1629	0	1	0.333333	-5.86543e-07	-0.00130562	2.60332	0.125231	6.97218e-07	2.47808
0.402502	1.923	49.1629	0	1	0.333333	-5.77994e-07	-0.00127835	2.60336	0.125231	6.96541e-07	2.47813
0.402509	1.924	49.1629	0	1	0.333333	-5.90808e-07	-0.0012513	2.6034	0.125231	6.95872e-07	2.47817
0.402516	1.925	49.1629	0	1	0.333333	-5.84463e-07	-0.00122448	2.60344	0.125231	6.9521e-07	2.47821
0.402522	1.926	49.1629	0	1	0.333333	-5.81591e-07	-0.00119788	2.60349	0.125231	6.94557e-07	2.47826
0.402529	1.927	49.1629	0	1	0.333333	-5.79728e-07	-0.00117148	2.60353	0.125231	6.93912e-07	2.4783
0.402536	1.928	49.1629	0	1	0.333333	-5.94805e-07	-0.00114533	2.60357	0.125231	6.93272e-07	2.47834
0.402543	1.929	49.1629	0	1	0.333333	-5.86211e-07	-0.00111939	2.60361	0.125231	6.92641e-07	2.47838
0.402549	1.93	49.1629	0	1	0.333333	6.0018e-07	-0.00109363	2.60365	0.125231	6.92022e-07	2.47842
0.402556	1.931	49.1629	0	1	0.333333	6.0087e-07	-0.00106819	2.60369	0.125231	6.91402e-07	2.47846
0.402563	1.932	49.1629	0	1	0.333333	-5.8455e-07	-0.00104294	2.60373	0.125231	6.90794e-07	2.4785
0.402569	1.933	49.1629	0	1	0.333333	-5.71598e-07	-0.00101789	2.60377	0.125231	6.90193e-07	2.47854
0.402575	1.934	49.1629	0	1	0.333333	-5.70043e-07	-0.000993085	2.60381	0.125231	6.89598e-07	2.47858
0.402582	1.935	49.1629	0	1	0.333333	-5.82902e-07	-0.000968492	2.60385	0.125231	6.89012e-07	2.47862
0.402588	1.936	49.1629	0	1	0.333333	6.0158e-07	-0.000944145	2.60389	0.125231	6.88433e-07	2.47866
0.402594	1.937	49.1629	0	1	0.333333	-5.84768e-07	-0.000920003	2.60393	0.125231	6.87861e-07	2.4787
0.402601	1.938	49.1629	0	1	0.333333	-5.91717e-07	-0.000896102	2.60397	0.125231	6.87296e-07	2.47874
0.402607	1.939	49.1629	0	1	0.333333	6.02723e-07	-0.000872422	2.60401	0.125231	6.86737e-07	2.47877
0.402613	1.94	49.1629	0	1	0.333333	-5.84243e-07	-0.000848985	2.60404	0.125231	6.86187e-07	2.47881
0.402619	1.941	49.1629	0	1	0.333333	-5.96682e-07	-0.000825764	2.60408	0.125231	6.85643e-07	2.47885
0.402625	1.942	49.1629	0	1	0.333333	-5.84358e-07	-0.00080276	2.60412	0.125231	6.85106e-07	2.47889
0.402631	1.943	49.1629	0	1	0.333333	-5.95021e-07	-0.000780015	2.60415	0.125231	6.84576e-07	2.47892
0.402637	1.944	49.1629	0	1	0.333333	-5.88644e-07	-0.000757481	2.60419	0.125231	6.84053e-07	2.47896
0.402642	1.945	49.1629	0	1	0.333333	-5.91911e-07	-0.0007352	2.60423	0.125231	6.83537e-07	2.47899
0.402648	1.946	49.1629	0	1	0.333333	6.02479e-07	-0.000713152	2.60426	0.125231	6.83027e-07	2.47903
0.402654	1.947	49.1629	0	1	0.333333	-5.88716e-07	-0.000691338	2.6043	0.125231	6.82525e-07	2.47906
0.402659	1.948	49.1629	0	1	0.333333	-5.92452e-07	-0.000669765	2.60433	0.125231	6.82029e-07	2.4791
0.402665	1.949	49.1629	0	1	0.333333	-5.89409e-07	-0.000648422	2.60436	0.125231	6.8154e-07	2.47913
0.40267	1.95	49.1629	0	1	0.333333	-5.80006e-07	-0.000627334	2.6044	0.125231	6.81058e-07	2.47917
0.402676	1.951	49.1629	0	1	0.333333	6.01613e-07	-0.00060648	2.60443	0.125231	6.80583e-07	2.4792
0.402681	1.952	49.1629	0	1	0.333333	-5.92294e-07	-0.000585866	2.60446	0.125231	6.80113e-07	2.47923
0.402687	1.953	49.1629	0	1	0.333333	-5.9469e-07	-0.000565496	2.6045	0.125231	6.79652e-07	2.47927
0.402692	1.954	49.1629	0	1	0.333333	6.02271e-07	-0.000545377	2.60453	0.125231	6.79196e-07	2.4793
0.402697	1.955	49.1629	0	1	0.333333	-5.9216e-07	-0.000525508	2.60456	0.125231	6.78747e-07	2.47933
0.402702	1.956	49.1629	0	1	0.333333	6.00403e-07	-0.000505878	2.60459	0.125231	6.78306e-07	2.47936
0.402707	1.957	49.1629	0	1	0.333333	-5.89215e-07	-0.000486498	2.60462	0.125231	6.7787e-07	2.47939
0.402712	1.958	49.1629	0	1	0.333333	-5.83279e-07	-0.000467398	2.60466	0.125231	6.77441e-07	2.47942
0.402717	1.959	49.1629	0	1	0.333333	-5.88713e-07	-0.000448537	2.60469	0.125231	6.77019e-07	2.47945
0.402722	1.96	49.1629	0	1	0.333333	6.01339e-07	-0.000429942	2.60472	0.125231	6.76603e-07	2.47948
0.402727	1.961	49.1629	0	1	0.333333	-5.86743e-07	-0.000411606	2.60475	0.125231	6.76195e-07	2.47951
0.402732	1.962	49.1629	0	1	0.333333	-5.9194e-07	-0.000393522	2.60477	0.125231	6.75792e-07	2.47954
0.402736	1.963	49.1629	0	1	0.333333	-5.83643e-07	-0.000375716	2.6048	0.125231	6.75398e-07	2.47957
0.402741	1.964	49.1629	0	1	0.333333	-5.8373e-07	-0.00035818	2.60483	0.125231	6.75008e-07	2.4796
0.402745	1.965	49.1629	0	1	0.333333	-5.82568e-07	-0.000340924	2.60486	0.125231	6.74626e-07	2.47963
0.40275	1.966	49.1629	0	1	0.333333	-5.87125e-07	-0.000323932	2.60489	0.125231	6.7425e-07	2.47966
0.402754	1.967	49.1629	0	1	0.333333	-5.88978e-07	-0.000307217	2.60491	0.125231	6.73882e-07	2.47968
0.402759	1.968	49.1629	0	1	0.333333	6.00004e-07	-0.000290619	2.60494	0.125231	6.73517e-07	2.47971
0.402763	1.969	49.1629	0	1	0.333333	-5.78552e-07	-0.000274667	2.60497	0.125231	6.73165e-07	2.47974
0.402767	1.97	49.1629	0	1	0.333333	-5.91269e-07	-0.000258822	2.60499	0.125231	6.72816e-07	2.47976
0.402771	1.971	49.1629	0	1	0.333333	-5.86457e-07	-0.000243276	2.60502	0.125231	6.72474e-07	2.47979
0.402775	1.972	49.1629	0	1	0.333333	-5.78866e-07	-0.000228031	2.60504	0.125231	6.72139e-07	2.47981
0.402779	1.973	49.1629	0	1	0.333333	-5.8566e-07	-0.000213082	2.60507	0.125231	6.71811e-07	2.47984
0.402783	1.974	49.1629	0	1	0.333333	6.05327e-07	-0.000198269	2.60509	0.12523	6.71478e-07	2.47986
0.402787	1.975	49.1629	0	1	0.333333	-5.47159e-07	-0.000184161	2.60511	0.125231	6.71177e-07	2.47988
0.402791	1.976	49.1629	0	1	0.333333	-5.66272e-07	-0.000170139	2.60514	0.125231	6.70869e-07	2.47991
0.402794	1.977	49.1629	0	1	0.333333	-5.6889e-07	-0.000156485	2.60516	0.125231	6.70569e-07	2.47993
0.402798	1.978	49.1629	0	1	0.333333	-5.56851e-07	-0.000143165	2.60518	0.125231	6.70276e-07	2.47995
0.402801	1.979	49.1629	0	1	0.333333	6.00333e-07	-0.000129991	2.6052	0.125232	6.69998e-07	2.47997
0.402805	1.98	49.1629	0	1	0.333333	-5.44229e-07	-0.00011755	2.60522	0.125231	6.69714e-07	2.47999
0.402808	1.981	49.1629	0	1	0.333333	-5.30386e-07	-0.000105295	2.60525	0.125231	6.69443e-07	2.48001
0.402811	1.982	49.1629	0	1	0.333333	6.01629e-07	-9.34672e-05	2.60527	0.125231	6.69181e-07	2.48003
0.402814	1.983	49.1629	0	1	0.333333	-5.18312e-07	-8.18993e-05	2.60528	0.125231	6.68925e-07	2.48005
0.402818	1.984	49.1629	0	1	0.333333	-4.94571e-07	-7.0806e-05	2.6053	0.125231	6.68678e-07	2.48007
0.40282	1.985	49.1629	0	1	0.333333	-4.82298e-07	-6.01024e-05	2.60532	0.125231	6.68439e-07	2.48009
0.402823	1.986	49.1629	0	1	0.333333	6.00998e-07	-4.98131e-05	2.60534	0.125232	6.68224e-07	2.48011
0.402826	1.987	49.1629	0	1	0.333333	-4.31105e-07	-4.00103e-05	2.60536	0.125231	6.67987e-07	2.48012
0.402829	1.988	49.1629	0	1	0.333333	-3.88672e-07	-3.06536e-05	2.60537	0.125231	6.67773e-07	2.48014
0.402831	1.989	49.1629	0	1	0.333333	-3.3121e-07	-2.17637e-05	2.60539	0.125231	6.6757e-07	2.48016
0.402834	1.99	49.1629	0	1	0.333333	-2.54766e-07	-1.33965e-05	2.6054	0.125231	6.67375e-07	2.48017
0.402836	1.991	49.1629	0	1	0.333333	-1.35274e-07	-5.59995e-06	2.60542	0.125231	6.67189e-07	2.48019
0.402838	1.992	49.1629	0	1	0.333333	3.17575e-10	-1.28068e-09	2.60543	0.125231	6.67014e-07	2.4802
0.40284	1.993	49.1629	0	1	0.333333	-2.67442e-10	-2.97805e-10	2.60544	0.125231	6.6685e-07	2.48021
0.402842	1.994	49.1629	0	1	0.333333	-1.57739e-10	-2.79833e-10	2.60546	0.125231	6.66699e-07	2.48022
0.402844	1.995	49.1629	0	1	0.333333	-9.04539e-11	-1.07943e-10	2.60547	0.125231	6.6656e-07	2.48023
0.402846	1.996	49.1629	0	1	0.333333	4.85041e-10	-2.01379e-10	2.60548	0.125231	6.66428e-07	2.48024
0.402847	1.997	49.1629	0	1	0.333333	-3.4208e-10	-1.2803e-10	2.60548	0.125232	6.66323e-07	2.48025
0.402848	1.998	49.1629	0	1	0.333333	-1.01256e-10	8.66911e-11	2.60549	0.125231	6.66224e-07	2.48026
0.402849	1.999	49.1629	0	1	0.333333	3.813e-11	6.841e-11	2.6055	0.125231	6.66149e-07	2.48027
[truncated: 201 more rows]
