# Supplementary material for: Nanoalignment by critical Casimir torques
Source: Nat Commun. 2024 Jun 14;15:5086. doi: 10.1038/s41467-024-49220-1 (PMC11178905; doi:10.1038/s41467-024-49220-1)
Supplement: Supplementary file 11 — Source Data [file 41467_2024_49220_MOESM11_ESM.zip › fig1/python/data/theory/results_disk_50.dat]

#Delta	Lambda	Gamma	rho1	rho2	width	alpha	gamma	total_potential	CC_potential	electrostatic_potential	gravity_potential
0.247718	0.001	50	0	1	0.333333	-2.11769e-07	0.00019654	-116.902	-199.391	80.9644	1.52515
0.24774	0.002	50	0	1	0.333333	-1.00954e-08	0.000126124	-116.607	-198.884	80.7523	1.52529
0.247762	0.003	50	0	1	0.333333	1.61938e-09	5.88305e-05	-116.313	-198.377	80.5382	1.52542
0.247786	0.004	50	0	1	0.333333	2.96775e-09	-3.78367e-06	-116.02	-197.849	80.3037	1.52557
0.247805	0.005	50	0	1	0.333333	-8.27114e-09	-7.27925e-05	-115.728	-197.373	80.1191	1.52569
0.247827	0.006	50	0	1	0.333333	-3.35212e-09	-0.000142579	-115.438	-196.872	79.9078	1.52583
0.24785	0.007	50	0	1	0.333333	-1.00326e-08	-0.000212172	-115.149	-196.371	79.6966	1.52596
0.247872	0.008	50	0	1	0.333333	-9.85216e-09	-0.00028103	-114.86	-195.876	79.4895	1.5261
0.247894	0.009	50	0	1	0.333333	-1.97614e-08	-0.00034987	-114.573	-195.384	79.2849	1.52624
0.247917	0.01	50	0	1	0.333333	-2.23677e-09	-0.000418404	-114.287	-194.891	79.0778	1.52638
0.247939	0.011	50	0	1	0.333333	-1.78474e-08	-0.000487116	-114.002	-194.401	78.872	1.52652
0.247962	0.012	50	0	1	0.333333	-2.03527e-08	-0.000555189	-113.718	-193.916	78.6711	1.52665
0.247985	0.013	50	0	1	0.333333	-2.14211e-08	-0.000623243	-113.436	-193.428	78.4656	1.5268
0.248008	0.014	50	0	1	0.333333	-2.13369e-08	-0.000691114	-113.154	-192.944	78.2633	1.52694
0.24803	0.015	50	0	1	0.333333	-2.33212e-08	-0.000758843	-112.873	-192.462	78.0621	1.52708
0.248054	0.016	50	0	1	0.333333	-3.26293e-08	-0.000826788	-112.594	-191.983	77.8617	1.52722
0.248077	0.017	50	0	1	0.333333	-3.32694e-08	-0.00089384	-112.315	-191.504	77.6608	1.52736
0.2481	0.018	50	0	1	0.333333	-3.23044e-08	-0.000961645	-112.038	-191.027	77.461	1.52751
0.248123	0.019	50	0	1	0.333333	-2.17176e-08	-0.00102873	-111.762	-190.554	77.2651	1.52765
0.248146	0.02	50	0	1	0.333333	-2.76497e-08	-0.00109542	-111.486	-190.087	77.073	1.52779
0.24817	0.021	50	0	1	0.333333	-3.18235e-08	-0.00116257	-111.212	-189.614	76.874	1.52794
0.248194	0.022	50	0	1	0.333333	-3.77074e-08	-0.00122896	-110.939	-189.143	76.6764	1.52808
0.248218	0.023	50	0	1	0.333333	-4.0622e-08	-0.00129535	-110.667	-188.676	76.4806	1.52823
0.248241	0.024	50	0	1	0.333333	-3.17592e-08	-0.00136211	-110.396	-188.214	76.2895	1.52837
0.248265	0.025	50	0	1	0.333333	-3.18455e-08	-0.00142834	-110.125	-187.751	76.0975	1.52852
0.248289	0.026	50	0	1	0.333333	-4.31101e-08	-0.00149449	-109.856	-187.288	75.9027	1.52867
0.248313	0.027	50	0	1	0.333333	-3.46075e-08	-0.00156082	-109.588	-186.828	75.711	1.52882
0.248337	0.028	50	0	1	0.333333	-4.73483e-08	-0.0016262	-109.321	-186.372	75.5223	1.52896
0.248361	0.029	50	0	1	0.333333	-4.26528e-08	-0.00169229	-109.055	-185.916	75.3318	1.52911
0.248385	0.03	50	0	1	0.333333	-4.39386e-08	-0.00175765	-108.79	-185.463	75.1445	1.52926
0.24841	0.031	50	0	1	0.333333	-3.50394e-08	-0.00182314	-108.525	-185.01	74.9554	1.52941
0.248434	0.032	50	0	1	0.333333	-5.20454e-08	-0.00188842	-108.262	-184.561	74.769	1.52956
0.248459	0.033	50	0	1	0.333333	-4.22199e-08	-0.00195362	-108	-184.112	74.5824	1.52971
0.248483	0.034	50	0	1	0.333333	-4.27563e-08	-0.00201883	-107.739	-183.666	74.3976	1.52987
0.248509	0.035	50	0	1	0.333333	-4.49245e-08	-0.00208368	-107.478	-183.217	74.2086	1.53002
0.248533	0.036	50	0	1	0.333333	-4.82023e-08	-0.00214878	-107.219	-182.773	74.0235	1.53017
0.248558	0.037	50	0	1	0.333333	-5.71233e-08	-0.00221257	-106.961	-182.335	73.8441	1.53032
0.248583	0.038	50	0	1	0.333333	-5.18616e-08	-0.00227797	-106.703	-181.895	73.6615	1.53048
0.248608	0.039	50	0	1	0.333333	-5.20577e-08	-0.00234223	-106.446	-181.458	73.4812	1.53063
0.248633	0.04	50	0	1	0.333333	-4.68162e-08	-0.00240681	-106.191	-181.018	73.2967	1.53079
0.248658	0.041	50	0	1	0.333333	-4.55005e-08	-0.00247107	-105.936	-180.585	73.1178	1.53094
0.248683	0.042	50	0	1	0.333333	-6.12145e-08	-0.00253495	-105.682	-180.152	72.9382	1.5311
0.248709	0.043	50	0	1	0.333333	-6.42179e-08	-0.00259914	-105.429	-179.721	72.76	1.53125
0.248734	0.044	50	0	1	0.333333	-5.08905e-08	-0.00266264	-105.177	-179.289	72.5801	1.53141
0.24876	0.045	50	0	1	0.333333	-6.46282e-08	-0.00272688	-104.926	-178.86	72.4022	1.53157
0.248785	0.046	50	0	1	0.333333	-7.14043e-08	-0.00279025	-104.676	-178.434	72.2257	1.53173
0.248811	0.047	50	0	1	0.333333	-7.7761e-08	-0.00285397	-104.427	-178.01	72.051	1.53188
0.248837	0.048	50	0	1	0.333333	-6.55322e-08	-0.00291764	-104.178	-177.583	71.8728	1.53204
0.248863	0.049	50	0	1	0.333333	-7.47938e-08	-0.00298068	-103.931	-177.162	71.6986	1.5322
0.248889	0.05	50	0	1	0.333333	-5.53368e-08	-0.00304399	-103.684	-176.742	71.5254	1.53236
0.248914	0.051	50	0	1	0.333333	-6.16703e-08	-0.00310693	-103.439	-176.326	71.3549	1.53252
0.24894	0.052	50	0	1	0.333333	-5.85994e-08	-0.00317031	-103.194	-175.909	71.1826	1.53268
0.248967	0.053	50	0	1	0.333333	-6.66609e-08	-0.00323325	-102.95	-175.489	71.0064	1.53284
0.248993	0.054	50	0	1	0.333333	-7.76251e-08	-0.00329583	-102.706	-175.076	70.8367	1.533
0.249019	0.055	50	0	1	0.333333	-6.26461e-08	-0.00335873	-102.464	-174.663	70.6659	1.53316
0.249045	0.056	50	0	1	0.333333	-7.56412e-08	-0.00342104	-102.223	-174.255	70.4986	1.53332
0.249072	0.057	50	0	1	0.333333	-7.79072e-08	-0.00348397	-101.982	-173.841	70.3255	1.53349
0.249099	0.058	50	0	1	0.333333	-8.04222e-08	-0.00354623	-101.742	-173.434	70.158	1.53365
0.249125	0.059	50	0	1	0.333333	-1.00905e-07	-0.00360872	-101.503	-173.027	69.9903	1.53382
0.249152	0.06	50	0	1	0.333333	-6.89348e-08	-0.00367075	-101.265	-172.624	69.8247	1.53398
0.249178	0.061	50	0	1	0.333333	-8.65833e-08	-0.00373309	-101.028	-172.22	69.6579	1.53414
0.249205	0.062	50	0	1	0.333333	-5.37242e-08	-0.00379518	-100.791	-171.815	69.4895	1.53431
0.249232	0.063	50	0	1	0.333333	-6.09506e-08	-0.00385703	-100.556	-171.415	69.3254	1.53448
0.249259	0.064	50	0	1	0.333333	-5.55918e-08	-0.00391889	-100.321	-171.016	69.1602	1.53464
0.249286	0.065	50	0	1	0.333333	-5.86314e-08	-0.00398075	-100.087	-170.619	68.9971	1.53481
0.249313	0.066	50	0	1	0.333333	-5.30834e-08	-0.00404254	-99.8534	-170.22	68.8318	1.53498
0.24934	0.067	50	0	1	0.333333	-6.67845e-08	-0.00410406	-99.6209	-169.826	68.6699	1.53514
0.249368	0.068	50	0	1	0.333333	-5.69719e-08	-0.00416588	-99.3893	-169.433	68.5084	1.53531
0.249395	0.069	50	0	1	0.333333	-6.40844e-08	-0.00422715	-99.1584	-169.043	68.3489	1.53548
0.249422	0.07	50	0	1	0.333333	-6.13589e-08	-0.00428863	-98.9283	-168.647	68.183	1.53565
0.24945	0.071	50	0	1	0.333333	-7.8924e-08	-0.0043498	-98.6991	-168.259	68.0238	1.53582
0.249477	0.072	50	0	1	0.333333	-7.69225e-08	-0.00441129	-98.4705	-167.871	67.8648	1.53598
0.249505	0.073	50	0	1	0.333333	-7.80172e-08	-0.00447222	-98.2428	-167.486	67.7068	1.53615
0.249532	0.074	50	0	1	0.333333	-7.34705e-08	-0.00453325	-98.0158	-167.101	67.5488	1.53632
0.24956	0.075	50	0	1	0.333333	-6.80026e-08	-0.00459432	-97.7896	-166.715	67.389	1.53649
0.249588	0.076	50	0	1	0.333333	-8.62905e-08	-0.00465505	-97.5642	-166.334	67.2328	1.53666
0.249616	0.077	50	0	1	0.333333	-8.75641e-08	-0.00471616	-97.3395	-165.951	67.0749	1.53684
0.249643	0.078	50	0	1	0.333333	-8.29105e-08	-0.00477674	-97.1156	-165.573	66.9209	1.53701
0.249672	0.079	50	0	1	0.333333	-6.70624e-08	-0.00483757	-96.8924	-165.193	66.763	1.53718
0.2497	0.08	50	0	1	0.333333	-7.02644e-08	-0.00489811	-96.67	-164.816	66.6084	1.53735
0.249728	0.081	50	0	1	0.333333	-6.11041e-08	-0.00495862	-96.4484	-164.44	66.4537	1.53753
0.249756	0.082	50	0	1	0.333333	-7.47807e-08	-0.00501904	-96.2274	-164.066	66.3011	1.5377
0.249784	0.083	50	0	1	0.333333	-6.63255e-08	-0.00507958	-96.0072	-163.691	66.1458	1.53788
0.249813	0.084	50	0	1	0.333333	-7.96664e-08	-0.00513992	-95.7877	-163.319	65.9934	1.53805
0.249841	0.085	50	0	1	0.333333	-7.41334e-08	-0.00520006	-95.569	-162.949	65.8417	1.53822
0.249869	0.086	50	0	1	0.333333	-9.02713e-08	-0.00526009	-95.351	-162.581	65.6919	1.5384
0.249898	0.087	50	0	1	0.333333	-7.45532e-08	-0.00532044	-95.1337	-162.213	65.541	1.53857
0.249927	0.088	50	0	1	0.333333	-9.34009e-08	-0.00538052	-94.9171	-161.843	65.387	1.53875
0.249955	0.089	50	0	1	0.333333	-5.51552e-08	-0.00544036	-94.7013	-161.479	65.2389	1.53893
0.249984	0.09	50	0	1	0.333333	-5.54002e-08	-0.0055004	-94.4861	-161.115	65.0895	1.5391
0.250013	0.091	50	0	1	0.333333	-5.93527e-08	-0.00555998	-94.2717	-160.753	64.9417	1.53928
0.250042	0.092	50	0	1	0.333333	-7.69929e-08	-0.00562012	-94.0579	-160.388	64.7907	1.53946
0.250071	0.093	50	0	1	0.333333	-6.41731e-08	-0.00567973	-93.8449	-160.028	64.6438	1.53964
0.250099	0.094	50	0	1	0.333333	-4.91225e-08	-0.00573926	-93.6326	-159.669	64.497	1.53982
0.250128	0.095	50	0	1	0.333333	-6.82825e-08	-0.00579904	-93.4209	-159.312	64.3514	1.53999
0.250158	0.096	50	0	1	0.333333	-7.23864e-08	-0.00585863	-93.21	-158.952	64.2023	1.54017
0.250187	0.097	50	0	1	0.333333	-6.18036e-08	-0.00591807	-92.9997	-158.597	64.0571	1.54035
0.250216	0.098	50	0	1	0.333333	-6.94762e-08	-0.00597745	-92.7901	-158.244	63.9135	1.54053
0.250245	0.099	50	0	1	0.333333	-6.50394e-08	-0.00603699	-92.5812	-157.89	63.7683	1.54071
0.250275	0.1	50	0	1	0.333333	-7.42424e-08	-0.00609616	-92.373	-157.537	63.6231	1.5409
0.250304	0.101	50	0	1	0.333333	-7.60511e-08	-0.0061556	-92.1654	-157.186	63.4798	1.54108
0.250334	0.102	50	0	1	0.333333	-6.84207e-08	-0.00621478	-91.9586	-156.838	63.3378	1.54126
0.250363	0.103	50	0	1	0.333333	-6.35023e-08	-0.00627375	-91.7523	-156.49	63.1964	1.54144
0.250392	0.104	50	0	1	0.333333	-6.24984e-08	-0.00633272	-91.5468	-156.144	63.0552	1.54162
0.250423	0.105	50	0	1	0.333333	-6.15436e-08	-0.00639215	-91.3419	-155.793	62.9092	1.54181
0.250452	0.106	50	0	1	0.333333	-7.33771e-08	-0.0064511	-91.1377	-155.45	62.77	1.54199
0.250482	0.107	50	0	1	0.333333	-7.32531e-08	-0.00650965	-90.9341	-155.107	62.631	1.54217
0.250512	0.108	50	0	1	0.333333	-6.66262e-08	-0.0065687	-90.7312	-154.765	62.4914	1.54235
0.250542	0.109	50	0	1	0.333333	-7.91448e-08	-0.00662752	-90.5289	-154.421	62.35	1.54254
0.250572	0.11	50	0	1	0.333333	-6.42736e-08	-0.00668637	-90.3273	-154.081	62.2107	1.54272
0.250602	0.111	50	0	1	0.333333	-7.40609e-08	-0.00674488	-90.1263	-153.743	62.0735	1.54291
0.250632	0.112	50	0	1	0.333333	-7.19169e-08	-0.00680367	-89.9259	-153.405	61.9357	1.54309
0.250662	0.113	50	0	1	0.333333	-7.70946e-08	-0.00686238	-89.7262	-153.065	61.795	1.54328
0.250692	0.114	50	0	1	0.333333	-7.4231e-08	-0.0069207	-89.5271	-152.73	61.6597	1.54346
0.250723	0.115	50	0	1	0.333333	-8.79958e-08	-0.0069798	-89.3287	-152.395	61.5224	1.54365
0.250753	0.116	50	0	1	0.333333	-6.84107e-08	-0.00703794	-89.1309	-152.063	61.388	1.54384
0.250784	0.117	50	0	1	0.333333	-6.98783e-08	-0.00709658	-88.9337	-151.727	61.2489	1.54403
0.250814	0.118	50	0	1	0.333333	-9.14133e-08	-0.00715467	-88.7371	-151.397	61.1155	1.54421
0.250844	0.119	50	0	1	0.333333	-8.46153e-08	-0.00721328	-88.5411	-151.066	60.9804	1.5444
0.250875	0.12	50	0	1	0.333333	-6.87306e-08	-0.00727148	-88.3458	-150.738	60.8473	1.54459
0.250905	0.121	50	0	1	0.333333	-7.04775e-08	-0.00732962	-88.1511	-150.41	60.7139	1.54478
0.250937	0.122	50	0	1	0.333333	-9.40858e-08	-0.00738799	-87.9569	-150.08	60.5776	1.54497
0.250967	0.123	50	0	1	0.333333	-7.63053e-08	-0.00744621	-87.7634	-149.755	60.4459	1.54516
0.250998	0.124	50	0	1	0.333333	-9.6766e-08	-0.00750425	-87.5705	-149.431	60.3147	1.54535
0.251029	0.125	50	0	1	0.333333	-8.52039e-08	-0.00756223	-87.3782	-149.108	60.1839	1.54554
0.25106	0.126	50	0	1	0.333333	-8.62226e-08	-0.00762062	-87.1865	-148.78	60.0482	1.54573
0.251091	0.127	50	0	1	0.333333	-9.29743e-08	-0.0076784	-86.9954	-148.459	59.9181	1.54592
0.251122	0.128	50	0	1	0.333333	-1.04967e-07	-0.00773599	-86.8049	-148.14	59.7888	1.54611
0.251153	0.129	50	0	1	0.333333	-4.45585e-08	-0.00779411	-86.615	-147.819	59.6578	1.5463
0.251184	0.13	50	0	1	0.333333	-7.46662e-08	-0.00785204	-86.4256	-147.499	59.5269	1.5465
0.251216	0.131	50	0	1	0.333333	-7.76817e-08	-0.00791012	-86.2369	-147.182	59.3982	1.54669
0.251247	0.132	50	0	1	0.333333	-6.09593e-08	-0.00796751	-86.0487	-146.866	59.27	1.54688
0.251278	0.133	50	0	1	0.333333	-7.76493e-08	-0.00802542	-85.8611	-146.55	59.1419	1.54707
0.25131	0.134	50	0	1	0.333333	-6.90953e-08	-0.00808338	-85.6741	-146.233	59.0115	1.54727
0.251341	0.135	50	0	1	0.333333	-7.60718e-08	-0.00814104	-85.4877	-145.92	58.8847	1.54746
0.251373	0.136	50	0	1	0.333333	-6.55594e-08	-0.00819855	-85.3018	-145.608	58.7585	1.54765
0.251404	0.137	50	0	1	0.333333	-6.31223e-08	-0.00825639	-85.1166	-145.296	58.6319	1.54785
0.251436	0.138	50	0	1	0.333333	-7.48618e-08	-0.00831364	-84.9318	-144.987	58.5069	1.54804
0.251468	0.139	50	0	1	0.333333	-6.29863e-08	-0.00837144	-84.7477	-144.674	58.3785	1.54824
0.2515	0.14	50	0	1	0.333333	-6.69704e-08	-0.00842893	-84.5641	-144.365	58.2529	1.54844
0.251531	0.141	50	0	1	0.333333	-7.2809e-08	-0.00848617	-84.3811	-144.06	58.1299	1.54863
0.251563	0.142	50	0	1	0.333333	-6.64087e-08	-0.00854374	-84.1986	-143.753	58.0052	1.54883
0.251595	0.143	50	0	1	0.333333	-5.39277e-08	-0.00860118	-84.0167	-143.444	57.878	1.54902
0.251627	0.144	50	0	1	0.333333	-7.59883e-08	-0.00865869	-83.8353	-143.139	57.7544	1.54922
0.251659	0.145	50	0	1	0.333333	-7.04252e-08	-0.00871592	-83.6545	-142.836	57.6324	1.54942
0.251691	0.146	50	0	1	0.333333	-7.1003e-08	-0.00877309	-83.4742	-142.535	57.511	1.54961
0.251724	0.147	50	0	1	0.333333	-6.0949e-08	-0.00883094	-83.2945	-142.229	57.3847	1.54982
0.251756	0.148	50	0	1	0.333333	-7.18634e-08	-0.00888805	-83.1153	-141.929	57.2633	1.55001
0.251788	0.149	50	0	1	0.333333	-7.28249e-08	-0.0089453	-82.9367	-141.629	57.1424	1.55021
0.25182	0.15	50	0	1	0.333333	-7.25159e-08	-0.00900222	-82.7586	-141.33	57.0209	1.55041
0.251853	0.151	50	0	1	0.333333	-8.106e-08	-0.00905954	-82.581	-141.029	56.8975	1.55061
0.251886	0.152	50	0	1	0.333333	-8.29109e-08	-0.00911665	-82.404	-140.732	56.7776	1.55081
0.251918	0.153	50	0	1	0.333333	-7.5308e-08	-0.00917382	-82.2275	-140.437	56.6582	1.55101
0.25195	0.154	50	0	1	0.333333	-7.60918e-08	-0.00923073	-82.0515	-140.142	56.5388	1.55121
0.251983	0.155	50	0	1	0.333333	-6.1376e-08	-0.00928756	-81.8761	-139.848	56.4208	1.55141
0.252016	0.156	50	0	1	0.333333	-6.67819e-08	-0.00934484	-81.7012	-139.552	56.2995	1.55161
0.252049	0.157	50	0	1	0.333333	-8.63675e-08	-0.00940178	-81.5268	-139.259	56.1809	1.55182
0.252081	0.158	50	0	1	0.333333	-6.38407e-08	-0.009459	-81.3529	-138.969	56.0636	1.55202
0.252114	0.159	50	0	1	0.333333	-7.68549e-08	-0.00951583	-81.1795	-138.678	55.9463	1.55222
0.252147	0.16	50	0	1	0.333333	-8.56507e-08	-0.0095729	-81.0067	-138.386	55.8265	1.55242
0.25218	0.161	50	0	1	0.333333	-1.00849e-07	-0.00962973	-80.8344	-138.097	55.7102	1.55263
0.252213	0.162	50	0	1	0.333333	-7.96109e-08	-0.00968637	-80.6625	-137.81	55.5943	1.55283
0.252246	0.163	50	0	1	0.333333	-7.52205e-08	-0.00974319	-80.4912	-137.523	55.4784	1.55303
0.25228	0.164	50	0	1	0.333333	-8.47857e-08	-0.0098003	-80.3204	-137.232	55.3588	1.55324
0.252313	0.165	50	0	1	0.333333	-7.75664e-08	-0.00985712	-80.1501	-136.948	55.2442	1.55344
0.252346	0.166	50	0	1	0.333333	-7.34258e-08	-0.00991379	-79.9804	-136.665	55.1305	1.55365
0.252379	0.167	50	0	1	0.333333	-8.6932e-08	-0.00997031	-79.8111	-136.382	55.0168	1.55385
0.252413	0.168	50	0	1	0.333333	-9.17272e-08	-0.0100274	-79.6423	-136.095	54.899	1.55406
0.252446	0.169	50	0	1	0.333333	-6.88828e-08	-0.0100839	-79.474	-135.814	54.7857	1.55426
0.252479	0.17	50	0	1	0.333333	-8.17416e-08	-0.0101406	-79.3062	-135.533	54.6725	1.55447
0.252513	0.171	50	0	1	0.333333	-7.22157e-08	-0.0101973	-79.1389	-135.252	54.5585	1.55467
0.252546	0.172	50	0	1	0.333333	-8.46075e-08	-0.0102534	-78.972	-134.974	54.4475	1.55488
0.25258	0.173	50	0	1	0.333333	-7.86474e-08	-0.0103107	-78.8057	-134.693	54.3318	1.55509
0.252614	0.174	50	0	1	0.333333	-1.04341e-07	-0.0103671	-78.6399	-134.416	54.2204	1.5553
0.252648	0.175	50	0	1	0.333333	-7.70371e-08	-0.0104238	-78.4745	-134.138	54.1082	1.5555
0.252681	0.176	50	0	1	0.333333	-8.94436e-08	-0.0104804	-78.3096	-133.863	53.9973	1.55571
0.252715	0.177	50	0	1	0.333333	-7.23771e-08	-0.0105368	-78.1452	-133.586	53.8853	1.55592
0.252749	0.178	50	0	1	0.333333	-8.43283e-08	-0.0105937	-77.9813	-133.311	53.7732	1.55613
0.252783	0.179	50	0	1	0.333333	-7.21058e-08	-0.0106499	-77.8179	-133.038	53.6641	1.55634
0.252817	0.18	50	0	1	0.333333	-8.50958e-08	-0.0107065	-77.6549	-132.765	53.5538	1.55655
0.252851	0.181	50	0	1	0.333333	-8.21235e-08	-0.0107628	-77.4924	-132.491	53.4422	1.55676
0.252886	0.182	50	0	1	0.333333	1.55455e-07	-0.0108194	-77.3304	-132.22	53.3324	1.55697
0.25292	0.183	50	0	1	0.333333	1.5953e-08	-0.010876	-77.1688	-131.95	53.2238	1.55718
0.252953	0.184	50	0	1	0.333333	7.86807e-10	-0.0109316	-77.0077	-131.682	53.1171	1.55739
0.252989	0.185	50	0	1	0.333333	-1.23213e-07	-0.0109888	-76.8471	-131.409	53.0042	1.5576
0.253023	0.186	50	0	1	0.333333	-1.07311e-07	-0.0110452	-76.6869	-131.141	52.8965	1.55781
0.253057	0.187	50	0	1	0.333333	-8.18374e-08	-0.0111012	-76.5272	-130.876	52.7904	1.55802
0.253091	0.188	50	0	1	0.333333	-1.14893e-07	-0.0111574	-76.368	-130.61	52.684	1.55823
0.253126	0.189	50	0	1	0.333333	-9.19467e-09	-0.011214	-76.2092	-130.344	52.5767	1.55845
0.253161	0.19	50	0	1	0.333333	8.56366e-09	-0.0112706	-76.0509	-130.077	52.4673	1.55866
0.253195	0.191	50	0	1	0.333333	-6.3144e-08	-0.0113269	-75.893	-129.813	52.3612	1.55888
0.25323	0.192	50	0	1	0.333333	-6.45839e-08	-0.0113829	-75.7356	-129.55	52.2557	1.55909
0.253264	0.193	50	0	1	0.333333	-7.33273e-08	-0.0114392	-75.5786	-129.289	52.1506	1.5593
0.2533	0.194	50	0	1	0.333333	-8.35717e-08	-0.0114959	-75.4221	-129.023	52.0418	1.55952
0.253334	0.195	50	0	1	0.333333	-7.34183e-08	-0.0115516	-75.266	-128.764	51.9387	1.55973
0.253369	0.196	50	0	1	0.333333	-6.0317e-08	-0.011608	-75.1103	-128.504	51.8333	1.55995
0.253404	0.197	50	0	1	0.333333	-6.52725e-08	-0.0116642	-74.9551	-128.245	51.7299	1.56016
0.253439	0.198	50	0	1	0.333333	-6.23338e-08	-0.0117208	-74.8004	-127.985	51.6239	1.56038
0.253474	0.199	50	0	1	0.333333	-6.20703e-08	-0.0117767	-74.6461	-127.727	51.5205	1.56059
0.253509	0.2	50	0	1	0.333333	-6.6944e-08	-0.0118331	-74.4922	-127.47	51.4173	1.56081
0.253544	0.201	50	0	1	0.333333	-8.18874e-08	-0.0118888	-74.3387	-127.214	51.3143	1.56102
0.25358	0.202	50	0	1	0.333333	-5.34179e-08	-0.0119454	-74.1857	-126.955	51.2083	1.56124
0.253615	0.203	50	0	1	0.333333	-7.21154e-08	-0.0120018	-74.0332	-126.7	51.1054	1.56146
0.25365	0.204	50	0	1	0.333333	-7.76296e-08	-0.0120573	-73.881	-126.448	51.0049	1.56168
0.253685	0.205	50	0	1	0.333333	-5.96985e-08	-0.0121134	-73.7293	-126.195	50.9035	1.56189
0.253721	0.206	50	0	1	0.333333	-8.19156e-08	-0.0121702	-73.578	-125.938	50.7982	1.56212
0.253757	0.207	50	0	1	0.333333	-7.21144e-08	-0.0122261	-73.4271	-125.687	50.698	1.56233
0.253792	0.208	50	0	1	0.333333	-8.51047e-08	-0.0122821	-73.2767	-125.437	50.5974	1.56255
0.253827	0.209	50	0	1	0.333333	-8.49604e-08	-0.012338	-73.1267	-125.187	50.4979	1.56277
0.253863	0.21	50	0	1	0.333333	-6.00596e-08	-0.0123936	-72.9771	-124.938	50.3979	1.56298
0.253899	0.211	50	0	1	0.333333	-6.42031e-08	-0.0124504	-72.8279	-124.685	50.2942	1.56321
0.253935	0.212	50	0	1	0.333333	-6.21326e-08	-0.0125063	-72.6791	-124.437	50.1949	1.56343
0.25397	0.213	50	0	1	0.333333	-1.04944e-07	-0.0125624	-72.5308	-124.19	50.096	1.56365
0.254006	0.214	50	0	1	0.333333	-7.23148e-08	-0.0126182	-72.3828	-123.944	49.9976	1.56387
0.254042	0.215	50	0	1	0.333333	-8.83911e-08	-0.0126745	-72.2353	-123.696	49.8965	1.56409
0.254078	0.216	50	0	1	0.333333	-9.20713e-08	-0.012731	-72.0882	-123.45	49.7974	1.56431
0.254114	0.217	50	0	1	0.333333	-6.94211e-08	-0.0127865	-71.9415	-123.206	49.6996	1.56453
0.25415	0.218	50	0	1	0.333333	-6.56263e-08	-0.0128423	-71.7952	-122.962	49.6021	1.56475
0.254187	0.219	50	0	1	0.333333	-7.57569e-08	-0.0128988	-71.6493	-122.716	49.5013	1.56498
0.254223	0.22	50	0	1	0.333333	-7.79144e-08	-0.0129546	-71.5038	-122.474	49.4052	1.5652
0.254259	0.221	50	0	1	0.333333	-7.64355e-08	-0.0130103	-71.3587	-122.232	49.3083	1.56542
0.254295	0.222	50	0	1	0.333333	-8.065e-08	-0.0130665	-71.214	-121.99	49.2108	1.56565
0.254332	0.223	50	0	1	0.333333	-6.7084e-08	-0.0131227	-71.0697	-121.749	49.1129	1.56587
0.254368	0.224	50	0	1	0.333333	-1.07241e-07	-0.0131787	-70.9259	-121.509	49.0168	1.5661
0.254404	0.225	50	0	1	0.333333	-6.05399e-08	-0.0132347	-70.7824	-121.27	48.9212	1.56632
0.25444	0.226	50	0	1	0.333333	-7.83364e-08	-0.0132902	-70.6393	-121.032	48.8266	1.56654
0.254477	0.227	50	0	1	0.333333	-1.00128e-07	-0.0133466	-70.4966	-120.793	48.7301	1.56677
0.254514	0.228	50	0	1	0.333333	-9.035e-08	-0.0134024	-70.3542	-120.555	48.6333	1.56699
0.254551	0.229	50	0	1	0.333333	-9.96355e-08	-0.0134584	-70.2123	-120.318	48.5389	1.56722
0.254587	0.23	50	0	1	0.333333	-8.10168e-08	-0.0135139	-70.0708	-120.083	48.4452	1.56744
0.254624	0.231	50	0	1	0.333333	-7.21917e-08	-0.01357	-69.9296	-119.848	48.3511	1.56767
0.254661	0.232	50	0	1	0.333333	-6.45714e-08	-0.0136265	-69.7889	-119.61	48.2535	1.5679
0.254698	0.233	50	0	1	0.333333	-9.24864e-08	-0.013682	-69.6485	-119.378	48.1609	1.56812
0.254734	0.234	50	0	1	0.333333	-9.12716e-08	-0.0137379	-69.5085	-119.145	48.0683	1.56835
0.254771	0.235	50	0	1	0.333333	-9.71598e-08	-0.0137939	-69.3689	-118.912	47.9747	1.56858
0.254809	0.236	50	0	1	0.333333	-7.23606e-08	-0.0138501	-69.2297	-118.678	47.8792	1.56881
0.254846	0.237	50	0	1	0.333333	-1.04911e-07	-0.0139058	-69.0908	-118.447	47.7872	1.56904
0.254883	0.238	50	0	1	0.333333	-5.92002e-08	-0.0139618	-68.9523	-118.216	47.6946	1.56926
0.25492	0.239	50	0	1	0.333333	-9.9251e-08	-0.0140174	-68.8142	-117.986	47.6028	1.56949
0.254957	0.24	50	0	1	0.333333	-9.34094e-08	-0.0140736	-68.6765	-117.755	47.5084	1.56972
0.254995	0.241	50	0	1	0.333333	-9.37724e-08	-0.0141299	-68.5391	-117.525	47.4163	1.56995
0.255032	0.242	50	0	1	0.333333	-6.30842e-08	-0.0141855	-68.4022	-117.299	47.3264	1.57018
0.255069	0.243	50	0	1	0.333333	-1.02837e-07	-0.0142412	-68.2655	-117.072	47.2358	1.57041
0.255106	0.244	50	0	1	0.333333	-8.0748e-08	-0.0142971	-68.1293	-116.845	47.145	1.57064
0.255144	0.245	50	0	1	0.333333	-7.60066e-08	-0.0143532	-67.9934	-116.616	47.0521	1.57087
0.255181	0.246	50	0	1	0.333333	-8.91275e-08	-0.014409	-67.8579	-116.391	46.9618	1.5711
0.255219	0.247	50	0	1	0.333333	-8.88868e-08	-0.014465	-67.7228	-116.166	46.8717	1.57134
0.255256	0.248	50	0	1	0.333333	-7.70054e-08	-0.0145204	-67.588	-115.943	46.7834	1.57156
0.255295	0.249	50	0	1	0.333333	-1.06798e-07	-0.0145771	-67.4535	-115.716	46.6905	1.5718
0.255332	0.25	50	0	1	0.333333	-8.62251e-08	-0.0146327	-67.3195	-115.493	46.6016	1.57203
0.25537	0.251	50	0	1	0.333333	-9.26191e-08	-0.0146885	-67.1858	-115.271	46.5131	1.57226
0.255407	0.252	50	0	1	0.333333	-7.89595e-08	-0.0147438	-67.0524	-115.05	46.4255	1.57249
0.255446	0.253	50	0	1	0.333333	-9.55837e-08	-0.0148005	-66.9194	-114.825	46.3328	1.57273
0.255484	0.254	50	0	1	0.333333	-8.10006e-08	-0.0148566	-66.7868	-114.604	46.2445	1.57297
0.255521	0.255	50	0	1	0.333333	-9.05846e-08	-0.0149114	-66.6545	-114.387	46.1588	1.57319
0.255559	0.256	50	0	1	0.333333	-7.83334e-08	-0.0149679	-66.5226	-114.167	46.071	1.57343
0.255598	0.257	50	0	1	0.333333	-7.55921e-08	-0.0150243	-66.391	-113.945	45.9801	1.57367
0.255636	0.258	50	0	1	0.333333	-8.96715e-08	-0.0150796	-66.2598	-113.728	45.8944	1.5739
0.255674	0.259	50	0	1	0.333333	-7.18588e-08	-0.0151363	-66.1289	-113.51	45.8067	1.57414
0.255712	0.26	50	0	1	0.333333	-1.0827e-07	-0.0151914	-65.9983	-113.294	45.7209	1.57437
0.25575	0.261	50	0	1	0.333333	-1.11887e-07	-0.0152477	-65.8681	-113.077	45.6342	1.57461
0.255789	0.262	50	0	1	0.333333	-9.5654e-08	-0.0153033	-65.7383	-112.86	45.5464	1.57484
0.255827	0.263	50	0	1	0.333333	-8.70833e-08	-0.0153589	-65.6088	-112.644	45.4605	1.57508
0.255866	0.264	50	0	1	0.333333	-9.4863e-08	-0.0154151	-65.4796	-112.429	45.3741	1.57532
0.255904	0.265	50	0	1	0.333333	-8.34136e-08	-0.0154712	-65.3508	-112.215	45.289	1.57555
0.255943	0.266	50	0	1	0.333333	-9.13757e-08	-0.015527	-65.2223	-112	45.2014	1.57579
0.255981	0.267	50	0	1	0.333333	-7.71658e-08	-0.0155825	-65.0942	-111.788	45.1174	1.57603
0.25602	0.268	50	0	1	0.333333	-8.74828e-08	-0.0156392	-64.9664	-111.574	45.0313	1.57627
0.256059	0.269	50	0	1	0.333333	-1.05367e-07	-0.0156952	-64.8389	-111.362	44.9467	1.57651
0.256097	0.27	50	0	1	0.333333	-8.59347e-08	-0.0157501	-64.7118	-111.151	44.8622	1.57674
0.256137	0.271	50	0	1	0.333333	-9.81468e-08	-0.0158072	-64.585	-110.938	44.7764	1.57698
0.256175	0.272	50	0	1	0.333333	-6.50666e-08	-0.0158623	-64.4585	-110.729	44.6937	1.57722
0.256214	0.273	50	0	1	0.333333	-8.9726e-08	-0.0159185	-64.3324	-110.52	44.6099	1.57746
0.256252	0.274	50	0	1	0.333333	-8.35312e-08	-0.0159742	-64.2065	-110.312	44.5276	1.5777
0.256292	0.275	50	0	1	0.333333	-8.37534e-08	-0.0160306	-64.0811	-110.1	44.441	1.57794
0.256331	0.276	50	0	1	0.333333	-9.2343e-08	-0.0160862	-63.9559	-109.892	44.3584	1.57818
0.25637	0.277	50	0	1	0.333333	-9.73255e-08	-0.0161421	-63.8311	-109.686	44.2762	1.57842
0.256409	0.278	50	0	1	0.333333	-1.0158e-07	-0.0161981	-63.7066	-109.479	44.194	1.57866
0.256449	0.279	50	0	1	0.333333	-8.25326e-08	-0.0162542	-63.5824	-109.27	44.1084	1.57891
0.256488	0.28	50	0	1	0.333333	-1.25775e-07	-0.0163104	-63.4585	-109.064	44.0266	1.57915
0.256527	0.281	50	0	1	0.333333	-8.05798e-08	-0.0163661	-63.335	-108.86	43.946	1.57939
0.256566	0.282	50	0	1	0.333333	-9.00381e-08	-0.0164217	-63.2118	-108.657	43.8654	1.57963
0.256606	0.283	50	0	1	0.333333	-1.08264e-07	-0.0164784	-63.0889	-108.449	43.7802	1.57988
0.256645	0.284	50	0	1	0.333333	-8.39579e-08	-0.016534	-62.9663	-108.246	43.6999	1.58012
0.256685	0.285	50	0	1	0.333333	-9.88987e-08	-0.0165902	-62.844	-108.043	43.6183	1.58036
0.256724	0.286	50	0	1	0.333333	-1.14541e-07	-0.0166457	-62.722	-107.841	43.5385	1.5806
0.256764	0.287	50	0	1	0.333333	-1.08132e-07	-0.0167023	-62.6004	-107.636	43.4549	1.58085
0.256804	0.288	50	0	1	0.333333	-7.6344e-08	-0.016758	-62.4791	-107.436	43.3758	1.58109
0.256843	0.289	50	0	1	0.333333	-9.03059e-08	-0.0168137	-62.3581	-107.236	43.2964	1.58133
0.256883	0.29	50	0	1	0.333333	-2.29159e-08	-0.0168701	-62.2374	-107.035	43.2158	1.58158
0.256923	0.291	50	0	1	0.333333	-4.96166e-08	-0.0169261	-62.117	-106.835	43.1366	1.58182
0.256963	0.292	50	0	1	0.333333	-8.25366e-08	-0.016982	-61.9969	-106.634	43.0551	1.58207
0.257002	0.293	50	0	1	0.333333	-8.78663e-08	-0.017038	-61.8771	-106.436	42.9763	1.58232
0.257043	0.294	50	0	1	0.333333	-6.68125e-08	-0.0170946	-61.7576	-106.237	42.8964	1.58256
0.257082	0.295	50	0	1	0.333333	-6.32669e-08	-0.0171499	-61.6385	-106.04	42.8187	1.58281
0.257123	0.296	50	0	1	0.333333	-6.88467e-08	-0.0172067	-61.5196	-105.841	42.7379	1.58306
0.257163	0.297	50	0	1	0.333333	-7.8558e-08	-0.0172624	-61.4011	-105.644	42.6597	1.5833
0.257203	0.298	50	0	1	0.333333	-8.44919e-08	-0.0173187	-61.2828	-105.448	42.5814	1.58355
0.257242	0.299	50	0	1	0.333333	-7.0672e-08	-0.017374	-61.1648	-105.254	42.505	1.58379
0.257283	0.3	50	0	1	0.333333	-6.57345e-08	-0.0174306	-61.0472	-105.055	42.4239	1.58405
0.257324	0.301	50	0	1	0.333333	-8.54799e-08	-0.0174872	-60.9298	-104.86	42.3457	1.5843
0.257364	0.302	50	0	1	0.333333	-5.9796e-08	-0.0175424	-60.8128	-104.667	42.2695	1.58454
0.257404	0.303	50	0	1	0.333333	-7.5789e-08	-0.0175989	-60.696	-104.474	42.1927	1.58479
0.257444	0.304	50	0	1	0.333333	-1.0446e-07	-0.0176544	-60.5795	-104.281	42.1168	1.58503
0.257485	0.305	50	0	1	0.333333	-1.0317e-07	-0.0177109	-60.4634	-104.085	42.0368	1.58529
0.257526	0.306	50	0	1	0.333333	-6.70262e-08	-0.017768	-60.3475	-103.893	41.9597	1.58554
0.257566	0.307	50	0	1	0.333333	-7.13882e-08	-0.0178229	-60.2319	-103.703	41.8858	1.58578
0.257607	0.308	50	0	1	0.333333	-6.37116e-08	-0.0178796	-60.1166	-103.511	41.8087	1.58604
0.257648	0.309	50	0	1	0.333333	-7.69172e-08	-0.0179362	-60.0016	-103.318	41.7305	1.58629
0.257688	0.31	50	0	1	0.333333	-6.15415e-08	-0.0179913	-59.8869	-103.13	41.6565	1.58654
0.257729	0.311	50	0	1	0.333333	-9.90096e-08	-0.018048	-59.7724	-102.939	41.5799	1.58679
0.25777	0.312	50	0	1	0.333333	-9.57867e-08	-0.0181042	-59.6583	-102.75	41.5042	1.58704
0.257812	0.313	50	0	1	0.333333	-9.07291e-08	-0.0181611	-59.5444	-102.558	41.4265	1.5873
0.257852	0.314	50	0	1	0.333333	-8.4341e-08	-0.0182169	-59.4309	-102.371	41.3523	1.58755
0.257893	0.315	50	0	1	0.333333	-9.66804e-08	-0.0182727	-59.3176	-102.183	41.2781	1.5878
0.257934	0.316	50	0	1	0.333333	-4.72244e-08	-0.0183288	-59.2046	-101.996	41.2035	1.58805
0.257975	0.317	50	0	1	0.333333	-7.18291e-08	-0.0183853	-59.0919	-101.809	41.1291	1.5883
0.258017	0.318	50	0	1	0.333333	-7.19138e-08	-0.018442	-58.9794	-101.62	41.0517	1.58856
0.258058	0.319	50	0	1	0.333333	-7.98509e-08	-0.018498	-58.8673	-101.435	40.9787	1.58881
0.258098	0.32	50	0	1	0.333333	-4.7255e-08	-0.0185538	-58.7554	-101.251	40.9061	1.58906
0.25814	0.321	50	0	1	0.333333	-1.06677e-07	-0.0186105	-58.6438	-101.065	40.8322	1.58932
0.258182	0.322	50	0	1	0.333333	-8.28714e-08	-0.0186673	-58.5324	-100.879	40.7568	1.58958
0.258222	0.323	50	0	1	0.333333	-8.41657e-08	-0.0187226	-58.4214	-100.696	40.6847	1.58983
0.258264	0.324	50	0	1	0.333333	-7.54154e-08	-0.0187795	-58.3106	-100.511	40.6103	1.59009
0.258306	0.325	50	0	1	0.333333	-7.17724e-08	-0.0188361	-58.2001	-100.327	40.5369	1.59034
0.258348	0.326	50	0	1	0.333333	-9.25807e-08	-0.0188926	-58.0899	-100.143	40.4626	1.5906
0.25839	0.327	50	0	1	0.333333	-7.61125e-08	-0.0189493	-57.9799	-99.9602	40.3894	1.59086
0.258431	0.328	50	0	1	0.333333	-5.25382e-08	-0.0190051	-57.8703	-99.7801	40.3187	1.59111
0.258472	0.329	50	0	1	0.333333	-6.21897e-08	-0.0190617	-57.7608	-99.5989	40.2467	1.59137
0.258514	0.33	50	0	1	0.333333	-7.58806e-08	-0.0191176	-57.6517	-99.4192	40.1759	1.59162
0.258558	0.331	50	0	1	0.333333	-9.11658e-08	-0.019176	-57.5428	-99.233	40.0983	1.59189
0.258599	0.332	50	0	1	0.333333	-1.07922e-07	-0.0192315	-57.4342	-99.0543	40.028	1.59214
0.25864	0.333	50	0	1	0.333333	-7.44682e-08	-0.0192872	-57.3259	-98.8773	39.959	1.5924
0.258682	0.334	50	0	1	0.333333	-7.48366e-08	-0.0193445	-57.2178	-98.6975	39.887	1.59266
0.258725	0.335	50	0	1	0.333333	-9.27071e-08	-0.0194016	-57.11	-98.5159	39.813	1.59292
0.258767	0.336	50	0	1	0.333333	-8.39003e-08	-0.0194587	-57.0025	-98.3368	39.7411	1.59318
0.258809	0.337	50	0	1	0.333333	-7.70907e-08	-0.019515	-56.8952	-98.1602	39.6716	1.59344
0.25885	0.338	50	0	1	0.333333	-8.07797e-08	-0.0195705	-56.7882	-97.9849	39.603	1.59369
0.258894	0.339	50	0	1	0.333333	-8.84419e-08	-0.0196285	-56.6815	-97.804	39.5286	1.59396
0.258937	0.34	50	0	1	0.333333	-5.5405e-08	-0.0196855	-56.575	-97.627	39.4578	1.59422
0.258979	0.341	50	0	1	0.333333	-7.078e-08	-0.0197419	-56.4688	-97.4515	39.3883	1.59448
0.259021	0.342	50	0	1	0.333333	-7.93093e-08	-0.0197981	-56.3628	-97.2766	39.3191	1.59474
0.259063	0.343	50	0	1	0.333333	-8.31793e-08	-0.0198549	-56.2571	-97.1018	39.2498	1.595
0.259107	0.344	50	0	1	0.333333	-8.83569e-08	-0.0199128	-56.1516	-96.9239	39.177	1.59527
0.259148	0.345	50	0	1	0.333333	-1.09663e-07	-0.0199682	-56.0464	-96.7519	39.1099	1.59553
0.259191	0.346	50	0	1	0.333333	-6.5978e-08	-0.0200255	-55.9415	-96.5774	39.0401	1.59579
0.259234	0.347	50	0	1	0.333333	-7.44504e-08	-0.0200823	-55.8368	-96.4037	38.9708	1.59605
0.259278	0.348	50	0	1	0.333333	-7.83305e-08	-0.02014	-55.7324	-96.2277	38.899	1.59632
0.25932	0.349	50	0	1	0.333333	-1.19901e-07	-0.0201961	-55.6282	-96.0562	38.8314	1.59658
0.259363	0.35	50	0	1	0.333333	-9.07626e-08	-0.0202541	-55.5243	-95.8834	38.7622	1.59685
0.259406	0.351	50	0	1	0.333333	-7.91494e-08	-0.0203102	-55.4206	-95.7127	38.6949	1.59711
0.259449	0.352	50	0	1	0.333333	-9.66962e-08	-0.0203675	-55.3172	-95.5416	38.627	1.59738
0.259492	0.353	50	0	1	0.333333	-7.8878e-08	-0.0204244	-55.2141	-95.3693	38.5576	1.59764
0.259536	0.354	50	0	1	0.333333	-8.7075e-08	-0.0204822	-55.1112	-95.1969	38.4878	1.59791
0.259579	0.355	50	0	1	0.333333	-5.89085e-08	-0.0205392	-55.0085	-95.0261	38.4194	1.59818
0.259621	0.356	50	0	1	0.333333	-4.05844e-08	-0.0205949	-54.9061	-94.8585	38.354	1.59844
0.259666	0.357	50	0	1	0.333333	-7.78016e-08	-0.0206535	-54.8039	-94.6855	38.2828	1.59871
0.259709	0.358	50	0	1	0.333333	-8.04306e-08	-0.0207107	-54.702	-94.5166	38.2156	1.59898
0.259752	0.359	50	0	1	0.333333	-1.3091e-07	-0.0207676	-54.6003	-94.3477	38.1481	1.59925
0.259795	0.36	50	0	1	0.333333	-8.39042e-08	-0.0208247	-54.4989	-94.1815	38.0831	1.59951
0.25984	0.361	50	0	1	0.333333	-8.53056e-08	-0.0208823	-54.3977	-94.0111	38.0136	1.59978
0.259884	0.362	50	0	1	0.333333	-6.69247e-08	-0.0209404	-54.2968	-93.8429	37.9461	1.60006
0.259927	0.363	50	0	1	0.333333	-9.17086e-08	-0.020997	-54.1961	-93.677	37.8806	1.60032
0.259971	0.364	50	0	1	0.333333	-1.72962e-07	-0.0210544	-54.0956	-93.5102	37.814	1.60059
0.260014	0.365	50	0	1	0.333333	-1.23866e-07	-0.021111	-53.9954	-93.3454	37.7491	1.60085
0.260058	0.366	50	0	1	0.333333	-8.80997e-08	-0.0211695	-53.8954	-93.1777	37.6812	1.60113
0.260102	0.367	50	0	1	0.333333	-7.54723e-08	-0.0212258	-53.7957	-93.0127	37.6156	1.6014
0.260146	0.368	50	0	1	0.333333	-9.11982e-08	-0.0212843	-53.6962	-92.8464	37.5485	1.60167
0.26019	0.369	50	0	1	0.333333	-8.66356e-08	-0.0213414	-53.5969	-92.6816	37.4828	1.60194
0.260234	0.37	50	0	1	0.333333	-7.41364e-08	-0.0213987	-53.4979	-92.5161	37.416	1.60221
0.260279	0.371	50	0	1	0.333333	-4.64026e-07	-0.0214569	-53.3991	-92.3523	37.3506	1.60249
0.260323	0.372	50	0	1	0.333333	-7.05792e-08	-0.0215141	-53.3006	-92.1888	37.2854	1.60276
0.260367	0.373	50	0	1	0.333333	-1.02568e-07	-0.0215716	-53.2023	-92.0257	37.2204	1.60303
0.260413	0.374	50	0	1	0.333333	-9.06848e-08	-0.0216313	-53.1042	-91.8602	37.1527	1.60331
0.260456	0.375	50	0	1	0.333333	-1.27797e-07	-0.0216873	-53.0064	-91.7001	37.0902	1.60358
0.2605	0.376	50	0	1	0.333333	-9.29184e-08	-0.0217443	-52.9088	-91.5383	37.0257	1.60385
0.260545	0.377	50	0	1	0.333333	-8.25464e-08	-0.0218036	-52.8114	-91.3751	36.9596	1.60413
0.260589	0.378	50	0	1	0.333333	-4.9999e-08	-0.0218597	-52.7142	-91.2162	36.8976	1.60439
0.260634	0.379	50	0	1	0.333333	-7.30229e-08	-0.0219186	-52.6173	-91.0518	36.8298	1.60468
0.260679	0.38	50	0	1	0.333333	-8.50287e-08	-0.0219761	-52.5207	-90.892	36.7664	1.60495
0.260723	0.381	50	0	1	0.333333	-8.6542e-08	-0.0220337	-52.4242	-90.733	36.7036	1.60522
0.260767	0.382	50	0	1	0.333333	-6.11738e-08	-0.0220911	-52.328	-90.574	36.6406	1.6055
0.260814	0.383	50	0	1	0.333333	-9.00771e-08	-0.0221506	-52.232	-90.4102	36.5725	1.60578
0.260859	0.384	50	0	1	0.333333	-4.49111e-08	-0.0222082	-52.1362	-90.2517	36.5094	1.60606
0.260903	0.385	50	0	1	0.333333	-9.08616e-08	-0.0222649	-52.0407	-90.0946	36.4476	1.60633
0.260948	0.386	50	0	1	0.333333	-1.04738e-07	-0.0223242	-51.9453	-89.9362	36.3842	1.60661
0.260992	0.387	50	0	1	0.333333	-9.75259e-08	-0.0223808	-51.8502	-89.7799	36.3228	1.60688
0.261039	0.388	50	0	1	0.333333	-8.51799e-08	-0.0224405	-51.7554	-89.6178	36.2552	1.60717
0.261084	0.389	50	0	1	0.333333	-8.33724e-08	-0.0224985	-51.6607	-89.4613	36.1931	1.60745
0.261128	0.39	50	0	1	0.333333	4.5508e-07	-0.0225551	-51.5663	-89.3071	36.1331	1.60772
0.261174	0.391	50	0	1	0.333333	-4.5433e-07	-0.0226135	-51.4721	-89.1501	36.07	1.608
0.26122	0.392	50	0	1	0.333333	-4.55099e-07	-0.0226721	-51.3781	-88.9916	36.0052	1.60828
0.261265	0.393	50	0	1	0.333333	-1.63585e-07	-0.0227305	-51.2844	-88.8364	35.9434	1.60856
0.261311	0.394	50	0	1	0.333333	-4.52988e-07	-0.0227893	-51.1908	-88.6802	35.8805	1.60884
0.261356	0.395	50	0	1	0.333333	4.53685e-07	-0.0228466	-51.0975	-88.5266	35.8199	1.60912
0.261402	0.396	50	0	1	0.333333	-4.53235e-07	-0.0229057	-51.0044	-88.3698	35.7559	1.6094
0.261448	0.397	50	0	1	0.333333	4.51682e-07	-0.0229635	-50.9115	-88.2149	35.6937	1.60968
0.261493	0.398	50	0	1	0.333333	-4.51303e-07	-0.0230219	-50.8189	-88.062	35.6331	1.60996
0.261539	0.399	50	0	1	0.333333	1.07376e-08	-0.0230801	-50.7264	-87.909	35.5724	1.61024
0.261584	0.4	50	0	1	0.333333	-1.10512e-07	-0.0231378	-50.6342	-87.7568	35.512	1.61052
0.261631	0.401	50	0	1	0.333333	4.50095e-07	-0.0231973	-50.5422	-87.601	35.448	1.61081
0.261676	0.402	50	0	1	0.333333	-4.50347e-07	-0.0232552	-50.4504	-87.4496	35.3881	1.61109
0.261723	0.403	50	0	1	0.333333	4.49723e-07	-0.0233142	-50.3588	-87.2969	35.3267	1.61138
0.261769	0.404	50	0	1	0.333333	-4.49155e-07	-0.0233728	-50.2674	-87.1441	35.265	1.61166
0.261815	0.405	50	0	1	0.333333	5.67492e-09	-0.0234311	-50.1763	-86.9928	35.2046	1.61194
0.261861	0.406	50	0	1	0.333333	4.49946e-07	-0.0234895	-50.0853	-86.8427	35.1451	1.61223
0.261908	0.407	50	0	1	0.333333	-4.48305e-07	-0.0235491	-49.9946	-86.6908	35.0837	1.61252
0.261953	0.408	50	0	1	0.333333	-4.47883e-07	-0.0236064	-49.904	-86.5421	35.0253	1.61279
0.261998	0.409	50	0	1	0.333333	-4.47499e-07	-0.0236639	-49.8137	-86.3931	34.9663	1.61307
0.262046	0.41	50	0	1	0.333333	4.53715e-07	-0.0237239	-49.7236	-86.2388	34.9018	1.61337
0.262093	0.411	50	0	1	0.333333	-9.79257e-08	-0.0237829	-49.6337	-86.0889	34.8415	1.61366
0.262139	0.412	50	0	1	0.333333	1.89872e-09	-0.0238418	-49.544	-85.9404	34.7824	1.61394
0.262185	0.413	50	0	1	0.333333	-9.48923e-08	-0.0238992	-49.4545	-85.7941	34.7253	1.61422
0.262233	0.414	50	0	1	0.333333	-9.37455e-08	-0.0239595	-49.3653	-85.6419	34.6621	1.61452
0.262279	0.415	50	0	1	0.333333	-1.25821e-07	-0.0240178	-49.2762	-85.4947	34.6037	1.6148
0.262326	0.416	50	0	1	0.333333	-6.06743e-08	-0.0240767	-49.1873	-85.3475	34.545	1.61509
0.262372	0.417	50	0	1	0.333333	-1.13316e-07	-0.0241349	-49.0986	-85.2003	34.4863	1.61537
0.262418	0.418	50	0	1	0.333333	-1.24031e-07	-0.0241934	-49.0102	-85.0537	34.4278	1.61566
0.262466	0.419	50	0	1	0.333333	-1.04926e-07	-0.0242534	-48.9219	-84.905	34.3671	1.61596
0.262513	0.42	50	0	1	0.333333	-1.40847e-07	-0.0243122	-48.8339	-84.7585	34.3083	1.61624
0.26256	0.421	50	0	1	0.333333	-8.88626e-08	-0.0243712	-48.746	-84.6123	34.2498	1.61653
0.262606	0.422	50	0	1	0.333333	-7.46336e-08	-0.0244296	-48.6584	-84.4681	34.1929	1.61682
0.262654	0.423	50	0	1	0.333333	-9.4843e-08	-0.0244886	-48.5709	-84.3211	34.133	1.61711
0.262701	0.424	50	0	1	0.333333	-1.26011e-07	-0.0245482	-48.4837	-84.176	34.0749	1.6174
0.262748	0.425	50	0	1	0.333333	-1.41116e-07	-0.0246063	-48.3966	-84.0319	34.0176	1.61769
0.262795	0.426	50	0	1	0.333333	-1.18395e-07	-0.0246656	-48.3098	-83.8877	33.9599	1.61798
0.262842	0.427	50	0	1	0.333333	-8.60298e-08	-0.0247241	-48.2231	-83.7443	33.9029	1.61827
0.26289	0.428	50	0	1	0.333333	-8.24404e-08	-0.0247843	-48.1366	-83.5977	33.8425	1.61857
0.262938	0.429	50	0	1	0.333333	-1.06455e-07	-0.0248434	-48.0504	-83.4548	33.7855	1.61886
0.262984	0.43	50	0	1	0.333333	-6.31158e-08	-0.0249014	-47.9643	-83.3135	33.73	1.61914
0.263032	0.431	50	0	1	0.333333	-9.97052e-08	-0.0249616	-47.8784	-83.17	33.6721	1.61944
0.26308	0.432	50	0	1	0.333333	-9.24185e-08	-0.0250212	-47.7928	-83.0257	33.6132	1.61974
0.263128	0.433	50	0	1	0.333333	-1.26224e-07	-0.0250808	-47.7073	-82.8832	33.5559	1.62003
0.263175	0.434	50	0	1	0.333333	-1.0102e-07	-0.0251392	-47.622	-82.7426	33.5002	1.62032
0.263223	0.435	50	0	1	0.333333	-1.10024e-07	-0.0251985	-47.5369	-82.6013	33.4438	1.62061
0.263272	0.436	50	0	1	0.333333	-2.50928e-07	-0.0252589	-47.452	-82.4577	33.3848	1.62091
0.263319	0.437	50	0	1	0.333333	-1.15279e-07	-0.0253175	-47.3673	-82.3174	33.329	1.6212
0.263367	0.438	50	0	1	0.333333	-9.20992e-08	-0.025377	-47.2828	-82.177	33.2727	1.6215
0.263414	0.439	50	0	1	0.333333	-7.99695e-08	-0.025436	-47.1984	-82.0375	33.2173	1.62179
0.263462	0.44	50	0	1	0.333333	-8.275e-08	-0.025495	-47.1143	-81.8982	33.1619	1.62208
0.263511	0.441	50	0	1	0.333333	-1.40234e-07	-0.0255557	-47.0303	-81.7554	33.1027	1.62239
0.263559	0.442	50	0	1	0.333333	-1.03519e-07	-0.0256147	-46.9466	-81.6171	33.0478	1.62268
0.263607	0.443	50	0	1	0.333333	-1.34353e-07	-0.0256744	-46.863	-81.4787	32.9927	1.62298
0.263654	0.444	50	0	1	0.333333	-2.21249e-07	-0.0257327	-46.7796	-81.3411	32.9382	1.62327
0.263702	0.445	50	0	1	0.333333	-9.99929e-08	-0.0257919	-46.6964	-81.2035	32.8836	1.62356
0.263752	0.446	50	0	1	0.333333	-1.1054e-07	-0.0258538	-46.6134	-81.0616	32.8244	1.62387
0.2638	0.447	50	0	1	0.333333	-8.79251e-08	-0.0259124	-46.5306	-80.925	32.7702	1.62417
0.263847	0.448	50	0	1	0.333333	-1.03347e-07	-0.0259707	-46.4479	-80.7892	32.7168	1.62446
0.263896	0.449	50	0	1	0.333333	-9.80569e-08	-0.026031	-46.3655	-80.651	32.6608	1.62476
0.263945	0.45	50	0	1	0.333333	-8.32715e-08	-0.0260917	-46.2832	-80.5125	32.6042	1.62506
0.263993	0.451	50	0	1	0.333333	-1.00588e-07	-0.0261504	-46.2011	-80.3769	32.5504	1.62536
0.264042	0.452	50	0	1	0.333333	-1.59365e-07	-0.0262107	-46.1192	-80.2393	32.4944	1.62566
0.264092	0.453	50	0	1	0.333333	-1.04121e-07	-0.0262712	-46.0374	-80.1027	32.4393	1.62596
0.264138	0.454	50	0	1	0.333333	-4.26263e-08	-0.0263286	-45.9559	-79.9705	32.3884	1.62625
0.264188	0.455	50	0	1	0.333333	-1.12379e-07	-0.0263898	-45.8745	-79.8323	32.3312	1.62656
0.264237	0.456	50	0	1	0.333333	-1.25581e-07	-0.0264501	-45.7933	-79.6974	32.2772	1.62686
0.264285	0.457	50	0	1	0.333333	-1.12484e-07	-0.0265092	-45.7123	-79.5636	32.2241	1.62715
0.264333	0.458	50	0	1	0.333333	-6.9955e-08	-0.026568	-45.6315	-79.4308	32.1719	1.62745
0.264384	0.459	50	0	1	0.333333	-9.93109e-08	-0.0266301	-45.5508	-79.2928	32.1142	1.62776
0.264433	0.46	50	0	1	0.333333	-1.091e-07	-0.0266893	-45.4704	-79.1595	32.061	1.62806
0.264481	0.461	50	0	1	0.333333	-1.32612e-07	-0.0267487	-45.3901	-79.0263	32.0078	1.62836
0.264531	0.462	50	0	1	0.333333	-8.46065e-08	-0.0268089	-45.31	-78.8928	31.9542	1.62866
0.264579	0.463	50	0	1	0.333333	-1.13742e-07	-0.0268684	-45.23	-78.7611	31.9021	1.62896
0.264628	0.464	50	0	1	0.333333	-8.34049e-08	-0.0269283	-45.1502	-78.6276	31.8481	1.62927
0.264679	0.465	50	0	1	0.333333	-1.02847e-07	-0.0269895	-45.0706	-78.4938	31.7935	1.62958
0.264728	0.466	50	0	1	0.333333	-1.01353e-07	-0.0270493	-44.9912	-78.3624	31.7413	1.62988
0.264776	0.467	50	0	1	0.333333	-1.06876e-07	-0.0271086	-44.912	-78.2309	31.6887	1.63018
0.264826	0.468	50	0	1	0.333333	-1.06965e-07	-0.0271692	-44.8329	-78.0983	31.6349	1.63049
0.264876	0.469	50	0	1	0.333333	-7.10015e-08	-0.02723	-44.754	-77.9668	31.5821	1.63079
0.264925	0.47	50	0	1	0.333333	-7.21737e-08	-0.0272896	-44.6753	-77.8365	31.5301	1.63109
0.264973	0.471	50	0	1	0.333333	4.33456e-07	-0.0273485	-44.5967	-77.7078	31.4797	1.63139
0.265022	0.472	50	0	1	0.333333	-4.3225e-07	-0.0274082	-44.5183	-77.5779	31.4279	1.63169
0.265075	0.473	50	0	1	0.333333	4.3227e-07	-0.0274716	-44.4401	-77.4425	31.3703	1.63202
0.265123	0.474	50	0	1	0.333333	-4.32225e-07	-0.0275301	-44.3621	-77.3148	31.3204	1.63231
0.265173	0.475	50	0	1	0.333333	4.33178e-07	-0.0275903	-44.2842	-77.186	31.2692	1.63262
0.265222	0.476	50	0	1	0.333333	4.31763e-07	-0.02765	-44.2065	-77.0578	31.2184	1.63292
0.265274	0.477	50	0	1	0.333333	4.32507e-07	-0.0277126	-44.1289	-76.9256	31.1634	1.63324
0.265323	0.478	50	0	1	0.333333	4.31821e-07	-0.0277715	-44.0516	-76.7978	31.1127	1.63354
0.265372	0.479	50	0	1	0.333333	4.32227e-07	-0.0278319	-43.9744	-76.6695	31.0613	1.63385
0.265422	0.48	50	0	1	0.333333	4.31319e-07	-0.0278917	-43.8973	-76.5424	31.0109	1.63415
0.265472	0.481	50	0	1	0.333333	-4.32221e-07	-0.0279519	-43.8204	-76.4145	30.9596	1.63446
0.265523	0.482	50	0	1	0.333333	-4.68266e-07	-0.0280141	-43.7437	-76.2842	30.9057	1.63478
0.265573	0.483	50	0	1	0.333333	-4.31356e-07	-0.0280738	-43.6672	-76.157	30.8547	1.63508
0.265623	0.484	50	0	1	0.333333	-4.3132e-07	-0.0281339	-43.5908	-76.0307	30.8045	1.63539
0.265673	0.485	50	0	1	0.333333	4.32968e-07	-0.0281943	-43.5146	-75.9043	30.754	1.6357
0.265723	0.486	50	0	1	0.333333	6.00056e-07	-0.0282545	-43.4385	-75.7784	30.7039	1.636
0.265774	0.487	50	0	1	0.333333	6.01585e-07	-0.0283164	-43.3626	-75.6502	30.6513	1.63632
0.265825	0.488	50	0	1	0.333333	-1.0126e-07	-0.0283769	-43.2869	-75.5238	30.6003	1.63663
0.265873	0.489	50	0	1	0.333333	-1.18674e-07	-0.0284358	-43.2114	-75.4008	30.5525	1.63693
0.265925	0.49	50	0	1	0.333333	-4.30576e-07	-0.0284977	-43.1359	-75.2736	30.5004	1.63725
0.265976	0.491	50	0	1	0.333333	-1.45986e-07	-0.0285588	-43.0607	-75.1475	30.4492	1.63756
0.266026	0.492	50	0	1	0.333333	-1.09155e-07	-0.0286187	-42.9856	-75.0234	30.3999	1.63787
0.266076	0.493	50	0	1	0.333333	-1.12899e-07	-0.0286793	-42.9107	-74.8989	30.35	1.63818
0.266127	0.494	50	0	1	0.333333	-1.15602e-07	-0.0287402	-42.8359	-74.774	30.2996	1.63849
0.266177	0.495	50	0	1	0.333333	-5.01379e-08	-0.0288007	-42.7613	-74.6504	30.2503	1.6388
0.26623	0.496	50	0	1	0.333333	-1.13038e-07	-0.0288626	-42.6869	-74.5238	30.1978	1.63913
0.26628	0.497	50	0	1	0.333333	-1.16641e-07	-0.0289226	-42.6126	-74.4017	30.1497	1.63943
0.26633	0.498	50	0	1	0.333333	-4.31782e-07	-0.028983	-42.5384	-74.2784	30.1002	1.63974
0.266381	0.499	50	0	1	0.333333	-4.30306e-07	-0.0290442	-42.4645	-74.1558	30.0513	1.64006
0.266431	0.5	50	0	1	0.333333	-1.41245e-07	-0.0291043	-42.3906	-74.0342	30.0032	1.64037
0.266484	0.501	50	0	1	0.333333	-9.10211e-08	-0.0291668	-42.317	-73.9092	29.9516	1.64069
0.266534	0.502	50	0	1	0.333333	-4.36067e-07	-0.0292265	-42.2434	-73.7883	29.9039	1.641
0.266586	0.503	50	0	1	0.333333	-4.30398e-07	-0.0292887	-42.1701	-73.665	29.8536	1.64132
0.266636	0.504	50	0	1	0.333333	-5.12507e-08	-0.0293487	-42.0969	-73.5441	29.8056	1.64163
0.266687	0.505	50	0	1	0.333333	-1.55844e-07	-0.0294101	-42.0238	-73.4231	29.7574	1.64194
0.266739	0.506	50	0	1	0.333333	-9.81283e-08	-0.0294713	-41.9509	-73.3003	29.7071	1.64226
0.26679	0.507	50	0	1	0.333333	-4.30138e-07	-0.0295321	-41.8782	-73.1796	29.6588	1.64258
0.266841	0.508	50	0	1	0.333333	-1.38995e-07	-0.0295931	-41.8056	-73.0593	29.6109	1.64289
0.266892	0.509	50	0	1	0.333333	-5.1264e-08	-0.029654	-41.7331	-72.9388	29.5625	1.64321
0.266945	0.51	50	0	1	0.333333	-1.0351e-07	-0.0297164	-41.6608	-72.8165	29.5122	1.64353
0.266996	0.511	50	0	1	0.333333	-1.19672e-07	-0.0297768	-41.5887	-72.6975	29.465	1.64384
0.267047	0.512	50	0	1	0.333333	-4.46038e-07	-0.0298377	-41.5167	-72.578	29.4171	1.64416
0.267099	0.513	50	0	1	0.333333	-1.00173e-07	-0.0298995	-41.4449	-72.4578	29.3685	1.64448
0.26715	0.514	50	0	1	0.333333	-1.29924e-07	-0.0299602	-41.3732	-72.3394	29.3214	1.64479
0.267202	0.515	50	0	1	0.333333	-1.12857e-07	-0.0300217	-41.3016	-72.2199	29.2731	1.64511
0.267253	0.516	50	0	1	0.333333	-1.7654e-07	-0.0300823	-41.2302	-72.1016	29.2259	1.64543
0.267306	0.517	50	0	1	0.333333	-4.31005e-07	-0.0301447	-41.159	-71.9818	29.177	1.64575
0.267356	0.518	50	0	1	0.333333	-4.31007e-07	-0.0302044	-41.0879	-71.8659	29.132	1.64606
0.267408	0.519	50	0	1	0.333333	-1.63973e-07	-0.0302657	-41.0169	-71.7475	29.0842	1.64638
0.267463	0.52	50	0	1	0.333333	-4.3062e-07	-0.0303295	-40.9461	-71.6253	29.0325	1.64672
0.267513	0.521	50	0	1	0.333333	-1.05516e-07	-0.0303897	-40.8754	-71.5095	28.987	1.64703
0.267565	0.522	50	0	1	0.333333	-1.08531e-07	-0.0304513	-40.8049	-71.392	28.9398	1.64735
0.267617	0.523	50	0	1	0.333333	-1.08521e-07	-0.0305122	-40.7345	-71.2757	28.8935	1.64767
0.267668	0.524	50	0	1	0.333333	-1.22414e-07	-0.0305727	-40.6643	-71.1598	28.8476	1.64798
0.267722	0.525	50	0	1	0.333333	-1.2275e-07	-0.0306364	-40.5942	-71.0402	28.7977	1.64832
0.267774	0.526	50	0	1	0.333333	-1.08943e-07	-0.0306973	-40.5243	-70.9248	28.7519	1.64863
0.267826	0.527	50	0	1	0.333333	-1.16576e-07	-0.0307584	-40.4544	-70.8086	28.7052	1.64895
0.267878	0.528	50	0	1	0.333333	-1.59114e-07	-0.0308197	-40.3848	-70.6937	28.6597	1.64927
0.267929	0.529	50	0	1	0.333333	-1.7807e-07	-0.0308807	-40.3153	-70.5787	28.6138	1.64959
0.267984	0.53	50	0	1	0.333333	-1.40041e-07	-0.0309448	-40.2459	-70.4599	28.5641	1.64993
0.268036	0.531	50	0	1	0.333333	-8.43518e-08	-0.0310059	-40.1767	-70.3457	28.5188	1.65025
0.268088	0.532	50	0	1	0.333333	-9.86011e-08	-0.0310666	-40.1076	-70.2318	28.4737	1.65057
0.268139	0.533	50	0	1	0.333333	-1.20657e-07	-0.0311272	-40.0386	-70.1188	28.4293	1.65088
0.268194	0.534	50	0	1	0.333333	-4.32572e-07	-0.0311911	-39.9698	-70.0007	28.3797	1.65122
0.268247	0.535	50	0	1	0.333333	-1.33151e-07	-0.0312536	-39.9011	-69.8853	28.3326	1.65155
0.268299	0.536	50	0	1	0.333333	-1.23671e-07	-0.0313144	-39.8326	-69.7728	28.2884	1.65187
0.26835	0.537	50	0	1	0.333333	-1.4467e-07	-0.0313752	-39.7642	-69.661	28.2446	1.65218
0.268404	0.538	50	0	1	0.333333	-1.01625e-07	-0.0314378	-39.6959	-69.5469	28.1985	1.65251
0.268458	0.539	50	0	1	0.333333	-1.56282e-07	-0.0315009	-39.6278	-69.4317	28.1511	1.65284
0.26851	0.54	50	0	1	0.333333	-1.61954e-07	-0.0315618	-39.5598	-69.3193	28.1063	1.65316
0.268562	0.541	50	0	1	0.333333	-1.29926e-07	-0.031623	-39.4919	-69.2067	28.0613	1.65349
0.268616	0.542	50	0	1	0.333333	-1.24271e-07	-0.0316859	-39.4242	-69.0932	28.0152	1.65382
0.268668	0.543	50	0	1	0.333333	-1.20422e-07	-0.0317469	-39.3566	-68.9816	27.9709	1.65414
0.268722	0.544	50	0	1	0.333333	-1.21084e-07	-0.0318101	-39.2892	-68.8682	27.9246	1.65447
0.268775	0.545	50	0	1	0.333333	-1.12826e-07	-0.0318721	-39.2218	-68.7562	27.8795	1.6548
0.268827	0.546	50	0	1	0.333333	-1.90736e-07	-0.0319332	-39.1547	-68.6453	27.8356	1.65512
0.268881	0.547	50	0	1	0.333333	-1.21335e-07	-0.0319953	-39.0876	-68.5337	27.7906	1.65545
0.268934	0.548	50	0	1	0.333333	-1.33481e-07	-0.0320576	-39.0207	-68.4226	27.7462	1.65578
0.268989	0.549	50	0	1	0.333333	-1.659e-07	-0.0321212	-38.9539	-68.3093	27.6993	1.65611
0.269041	0.55	50	0	1	0.333333	-1.11782e-07	-0.0321822	-38.8873	-68.1999	27.6562	1.65643
0.269094	0.551	50	0	1	0.333333	-1.03957e-07	-0.0322446	-38.8208	-68.0895	27.612	1.65676
0.269148	0.552	50	0	1	0.333333	-1.48006e-07	-0.0323071	-38.7544	-67.9786	27.5672	1.65709
0.269201	0.553	50	0	1	0.333333	-1.17627e-07	-0.0323689	-38.6881	-67.8693	27.5237	1.65742
0.269256	0.554	50	0	1	0.333333	-1.54282e-07	-0.0324321	-38.622	-67.7574	27.4776	1.65776
0.269308	0.555	50	0	1	0.333333	-1.27366e-07	-0.0324934	-38.556	-67.6485	27.4344	1.65808
0.269363	0.556	50	0	1	0.333333	-9.02555e-08	-0.0325566	-38.4901	-67.5388	27.3903	1.65841
0.269415	0.557	50	0	1	0.333333	-4.9053e-08	-0.032618	-38.4244	-67.43	27.3468	1.65874
0.26947	0.558	50	0	1	0.333333	-1.16453e-07	-0.0326811	-38.3588	-67.3208	27.3029	1.65907
0.269524	0.559	50	0	1	0.333333	-8.98829e-08	-0.032744	-38.2933	-67.2105	27.2578	1.65941
0.269577	0.56	50	0	1	0.333333	-9.38069e-08	-0.0328056	-38.228	-67.1023	27.2146	1.65974
0.269631	0.561	50	0	1	0.333333	-1.19625e-07	-0.0328678	-38.1628	-66.9939	27.1711	1.66007
0.269686	0.562	50	0	1	0.333333	-1.75027e-07	-0.0329315	-38.0977	-66.8847	27.1266	1.6604
0.269739	0.563	50	0	1	0.333333	-1.0927e-07	-0.0329934	-38.0327	-66.7773	27.0839	1.66073
0.269794	0.564	50	0	1	0.333333	-1.18069e-07	-0.0330565	-37.9679	-66.6686	27.0396	1.66107
0.269847	0.565	50	0	1	0.333333	-1.24541e-07	-0.0331181	-37.9031	-66.562	26.9975	1.6614
0.269902	0.566	50	0	1	0.333333	-1.84612e-07	-0.0331818	-37.8386	-66.4542	26.9539	1.66173
0.269955	0.567	50	0	1	0.333333	-1.51614e-07	-0.0332437	-37.7741	-66.3473	26.9112	1.66206
0.270008	0.568	50	0	1	0.333333	4.35144e-07	-0.0333049	-37.7097	-66.2419	26.8698	1.66239
0.270066	0.569	50	0	1	0.333333	-4.35644e-07	-0.0333708	-37.6455	-66.1311	26.8228	1.66274
0.27012	0.57	50	0	1	0.333333	-1.60297e-07	-0.0334333	-37.5814	-66.0246	26.78	1.66308
0.270173	0.571	50	0	1	0.333333	4.37184e-07	-0.0334952	-37.5175	-65.9193	26.7384	1.6634
0.270227	0.572	50	0	1	0.333333	4.35815e-07	-0.0335574	-37.4536	-65.8142	26.6969	1.66373
0.270281	0.573	50	0	1	0.333333	-4.3625e-07	-0.0336197	-37.3899	-65.7088	26.6549	1.66407
0.270337	0.574	50	0	1	0.333333	4.36749e-07	-0.0336844	-37.3263	-65.5999	26.6091	1.66442
0.270392	0.575	50	0	1	0.333333	-4.36574e-07	-0.0337476	-37.2628	-65.4938	26.5662	1.66475
0.270445	0.576	50	0	1	0.333333	-1.27744e-07	-0.0338089	-37.1995	-65.3902	26.5256	1.66508
0.2705	0.577	50	0	1	0.333333	4.369e-07	-0.0338727	-37.1363	-65.2846	26.4829	1.66542
0.270554	0.578	50	0	1	0.333333	-4.38202e-07	-0.0339346	-37.0731	-65.1808	26.4419	1.66575
0.27061	0.579	50	0	1	0.333333	-1.21673e-07	-0.0339987	-37.0102	-65.0739	26.3976	1.6661
0.270666	0.58	50	0	1	0.333333	4.43428e-07	-0.0340629	-36.9473	-64.9685	26.3548	1.66644
0.27072	0.581	50	0	1	0.333333	-4.38267e-07	-0.0341246	-36.8845	-64.8652	26.3139	1.66677
0.270773	0.582	50	0	1	0.333333	-7.43985e-08	-0.0341866	-36.8219	-64.7625	26.2735	1.6671
0.270828	0.583	50	0	1	0.333333	-1.22452e-07	-0.0342494	-36.7594	-64.659	26.2322	1.66744
0.270886	0.584	50	0	1	0.333333	-2.28286e-07	-0.0343153	-36.697	-64.5522	26.1874	1.66779
0.27094	0.585	50	0	1	0.333333	-1.53207e-07	-0.0343777	-36.6347	-64.4497	26.1469	1.66812
0.270994	0.586	50	0	1	0.333333	-1.12712e-07	-0.0344401	-36.5726	-64.3462	26.1052	1.66846
0.27105	0.587	50	0	1	0.333333	-8.18496e-08	-0.0345041	-36.5105	-64.2426	26.0632	1.6688
0.271105	0.588	50	0	1	0.333333	-1.03749e-07	-0.0345671	-36.4486	-64.1395	26.0218	1.66914
0.27116	0.589	50	0	1	0.333333	-1.22692e-07	-0.0346301	-36.3868	-64.0364	25.9801	1.66948
0.271216	0.59	50	0	1	0.333333	-1.21808e-07	-0.0346945	-36.3251	-63.9331	25.9382	1.66983
0.271271	0.591	50	0	1	0.333333	-1.04672e-07	-0.0347576	-36.2635	-63.8317	25.898	1.67017
0.271326	0.592	50	0	1	0.333333	-1.19896e-07	-0.0348202	-36.2021	-63.7301	25.8575	1.6705
0.271381	0.593	50	0	1	0.333333	-1.33256e-07	-0.0348834	-36.1407	-63.6284	25.8169	1.67084
0.271437	0.594	50	0	1	0.333333	-7.30671e-08	-0.0349476	-36.0795	-63.5261	25.7755	1.67119
0.271492	0.595	50	0	1	0.333333	-1.20002e-07	-0.0350106	-36.0184	-63.4245	25.7346	1.67153
0.271549	0.596	50	0	1	0.333333	-1.3711e-07	-0.0350752	-35.9574	-63.3219	25.6927	1.67188
0.271604	0.597	50	0	1	0.333333	-1.76669e-07	-0.0351386	-35.8965	-63.2209	25.6522	1.67222
0.27166	0.598	50	0	1	0.333333	-7.7485e-08	-0.0352019	-35.8357	-63.1203	25.612	1.67256
0.271715	0.599	50	0	1	0.333333	-2.31921e-07	-0.0352648	-35.775	-63.0198	25.5719	1.6729
0.271772	0.6	50	0	1	0.333333	-1.27809e-07	-0.0353296	-35.7145	-62.9176	25.5299	1.67325
0.271827	0.601	50	0	1	0.333333	-1.20847e-07	-0.035393	-35.6541	-62.8169	25.4892	1.67359
0.271883	0.602	50	0	1	0.333333	-1.62463e-07	-0.0354564	-35.5937	-62.7172	25.4495	1.67393
0.27194	0.603	50	0	1	0.333333	-1.36777e-07	-0.0355212	-35.5335	-62.616	25.4082	1.67428
0.271994	0.604	50	0	1	0.333333	-1.37861e-07	-0.0355835	-35.4734	-62.5179	25.3699	1.67462
0.272052	0.605	50	0	1	0.333333	-1.23943e-07	-0.0356484	-35.4134	-62.4159	25.3275	1.67497
0.272108	0.606	50	0	1	0.333333	-1.92677e-07	-0.0357131	-35.3535	-62.3161	25.2872	1.67532
0.272164	0.607	50	0	1	0.333333	-1.17255e-07	-0.0357762	-35.2938	-62.2171	25.2476	1.67566
0.272219	0.608	50	0	1	0.333333	-1.23281e-07	-0.0358397	-35.2341	-62.1186	25.2085	1.676
0.272275	0.609	50	0	1	0.333333	-1.19718e-07	-0.0359034	-35.1746	-62.0202	25.1693	1.67635
0.272333	0.61	50	0	1	0.333333	-1.12451e-07	-0.0359684	-35.1151	-61.9195	25.1277	1.6767
0.27239	0.611	50	0	1	0.333333	-1.22023e-07	-0.0360328	-35.0558	-61.8202	25.0874	1.67705
0.272445	0.612	50	0	1	0.333333	-1.43593e-07	-0.0360959	-34.9966	-61.7228	25.0489	1.67739
0.272501	0.613	50	0	1	0.333333	-1.12933e-07	-0.0361598	-34.9374	-61.6251	25.0099	1.67774
0.272558	0.614	50	0	1	0.333333	-1.34247e-07	-0.036224	-34.8784	-61.5268	24.9703	1.67809
0.272614	0.615	50	0	1	0.333333	2.90213e-08	-0.036288	-34.8195	-61.4289	24.9309	1.67843
0.272672	0.616	50	0	1	0.333333	-1.27773e-07	-0.036353	-34.7607	-61.3299	24.8904	1.67879
0.272728	0.617	50	0	1	0.333333	-1.23616e-07	-0.036417	-34.7021	-61.2328	24.8516	1.67913
0.272785	0.618	50	0	1	0.333333	-1.17814e-07	-0.0364817	-34.6435	-61.135	24.8121	1.67949
0.272841	0.619	50	0	1	0.333333	-1.15154e-07	-0.0365457	-34.585	-61.0379	24.773	1.67983
0.272896	0.62	50	0	1	0.333333	-4.50501e-07	-0.0366082	-34.5266	-60.9426	24.7358	1.68017
0.272956	0.621	50	0	1	0.333333	-4.50794e-07	-0.0366751	-34.4684	-60.8428	24.6939	1.68054
0.273013	0.622	50	0	1	0.333333	4.51272e-07	-0.0367397	-34.4102	-60.7458	24.6547	1.68089
0.273069	0.623	50	0	1	0.333333	-1.2773e-07	-0.036803	-34.3521	-60.6503	24.617	1.68123
0.273126	0.624	50	0	1	0.333333	-1.32859e-07	-0.0368677	-34.2942	-60.5538	24.578	1.68159
0.273183	0.625	50	0	1	0.333333	-1.43884e-07	-0.0369319	-34.2363	-60.4578	24.5395	1.68194
0.273241	0.626	50	0	1	0.333333	-1.63955e-07	-0.0369972	-34.1786	-60.3612	24.5003	1.68229
0.273298	0.627	50	0	1	0.333333	-1.38769e-07	-0.0370622	-34.121	-60.2649	24.4613	1.68265
0.273355	0.628	50	0	1	0.333333	-1.46493e-07	-0.0371265	-34.0634	-60.17	24.4235	1.68299
0.273413	0.629	50	0	1	0.333333	-1.93006e-07	-0.0371919	-34.006	-60.0739	24.3845	1.68335
0.273468	0.63	50	0	1	0.333333	-2.74199e-07	-0.0372545	-33.9487	-59.9798	24.3475	1.68369
0.273526	0.631	50	0	1	0.333333	-1.29936e-07	-0.0373195	-33.8914	-59.8843	24.3088	1.68405
0.273585	0.632	50	0	1	0.333333	-1.93759e-07	-0.0373858	-33.8343	-59.7874	24.2687	1.68441
0.273643	0.633	50	0	1	0.333333	-8.46665e-08	-0.0374509	-33.7773	-59.6919	24.2299	1.68477
0.2737	0.634	50	0	1	0.333333	-1.09117e-07	-0.0375153	-33.7204	-59.5979	24.1925	1.68512
0.273756	0.635	50	0	1	0.333333	-1.06566e-07	-0.0375782	-33.6635	-59.5051	24.1561	1.68546
0.273814	0.636	50	0	1	0.333333	-1.18997e-07	-0.0376437	-33.6068	-59.4106	24.118	1.68582
0.273874	0.637	50	0	1	0.333333	-1.48326e-07	-0.0377107	-33.5502	-59.3145	24.0781	1.68619
0.27393	0.638	50	0	1	0.333333	-9.00684e-08	-0.0377747	-33.4937	-59.2208	24.0406	1.68654
0.273988	0.639	50	0	1	0.333333	-1.69481e-07	-0.0378396	-33.4372	-59.1271	24.0029	1.68689
0.274045	0.64	50	0	1	0.333333	-9.73141e-08	-0.0379042	-33.3809	-59.0342	23.9661	1.68725
0.274103	0.641	50	0	1	0.333333	-1.10959e-07	-0.0379692	-33.3247	-58.9404	23.9282	1.6876
0.274161	0.642	50	0	1	0.333333	-1.97507e-07	-0.0380339	-33.2685	-58.8476	23.8911	1.68796
0.274221	0.643	50	0	1	0.333333	-1.12186e-07	-0.0381009	-33.2125	-58.7519	23.8511	1.68833
0.274278	0.644	50	0	1	0.333333	-1.16663e-07	-0.0381654	-33.1566	-58.6593	23.8141	1.68868
0.274336	0.645	50	0	1	0.333333	-9.75966e-08	-0.0382302	-33.1008	-58.567	23.7772	1.68903
0.274394	0.646	50	0	1	0.333333	-1.13577e-07	-0.0382956	-33.045	-58.474	23.7396	1.68939
0.274452	0.647	50	0	1	0.333333	-1.4146e-07	-0.038361	-32.9894	-58.3814	23.7023	1.68975
0.274511	0.648	50	0	1	0.333333	-1.47844e-07	-0.038426	-32.9338	-58.2889	23.665	1.69011
0.27457	0.649	50	0	1	0.333333	-1.17924e-07	-0.0384922	-32.8784	-58.1964	23.6275	1.69047
0.274627	0.65	50	0	1	0.333333	-2.16421e-07	-0.0385572	-32.823	-58.105	23.5911	1.69083
0.274685	0.651	50	0	1	0.333333	-1.0988e-07	-0.0386221	-32.7678	-58.0134	23.5545	1.69119
0.274743	0.652	50	0	1	0.333333	-1.91374e-07	-0.0386871	-32.7126	-57.922	23.5178	1.69154
0.274802	0.653	50	0	1	0.333333	-1.29043e-07	-0.038753	-32.6576	-57.8306	23.4811	1.6919
0.274863	0.654	50	0	1	0.333333	-1.53275e-07	-0.0388208	-32.6026	-57.7367	23.4418	1.69228
0.27492	0.655	50	0	1	0.333333	-1.41596e-07	-0.0388852	-32.5477	-57.6466	23.4063	1.69263
0.274979	0.656	50	0	1	0.333333	-2.68083e-07	-0.0389504	-32.4929	-57.5553	23.3694	1.69299
0.275038	0.657	50	0	1	0.333333	6.00096e-07	-0.0390164	-32.4382	-57.464	23.3324	1.69336
0.275096	0.658	50	0	1	0.333333	6.04053e-07	-0.0390815	-32.3837	-57.3739	23.2965	1.69371
0.275155	0.659	50	0	1	0.333333	-4.6985e-07	-0.0391476	-32.3292	-57.2833	23.2601	1.69408
0.275215	0.66	50	0	1	0.333333	-1.90604e-07	-0.0392144	-32.2748	-57.1919	23.2227	1.69445
0.275274	0.661	50	0	1	0.333333	-1.92388e-07	-0.0392801	-32.2204	-57.101	23.1858	1.69481
0.275332	0.662	50	0	1	0.333333	-9.08091e-08	-0.0393451	-32.1662	-57.0116	23.1502	1.69517
0.275391	0.663	50	0	1	0.333333	-1.33239e-07	-0.0394112	-32.1121	-56.9215	23.1139	1.69553
0.27545	0.664	50	0	1	0.333333	-1.28581e-07	-0.0394773	-32.0581	-56.8318	23.0779	1.6959
0.27551	0.665	50	0	1	0.333333	-2.05682e-07	-0.0395437	-32.0041	-56.7415	23.0411	1.69626
0.27557	0.666	50	0	1	0.333333	-1.31473e-07	-0.0396099	-31.9503	-56.652	23.0051	1.69663
0.275628	0.667	50	0	1	0.333333	-1.55885e-07	-0.0396753	-31.8965	-56.5633	22.9698	1.69699
0.275688	0.668	50	0	1	0.333333	-1.28994e-07	-0.0397424	-31.8428	-56.4737	22.9335	1.69736
0.275747	0.669	50	0	1	0.333333	-7.32337e-08	-0.0398075	-31.7892	-56.385	22.898	1.69772
0.275806	0.67	50	0	1	0.333333	-1.94169e-07	-0.0398731	-31.7358	-56.2966	22.8628	1.69808
0.275867	0.671	50	0	1	0.333333	-1.22306e-07	-0.0399413	-31.6824	-56.2053	22.8245	1.69846
0.275926	0.672	50	0	1	0.333333	-1.21468e-07	-0.0400071	-31.629	-56.1173	22.7894	1.69883
0.275985	0.673	50	0	1	0.333333	-1.38299e-07	-0.0400728	-31.5758	-56.0294	22.7543	1.69919
0.276045	0.674	50	0	1	0.333333	-1.26723e-07	-0.0401395	-31.5227	-55.9404	22.7182	1.69956
0.276104	0.675	50	0	1	0.333333	-1.2677e-07	-0.0402053	-31.4697	-55.8527	22.6832	1.69992
0.276164	0.676	50	0	1	0.333333	-1.21665e-07	-0.0402713	-31.4167	-55.7647	22.6477	1.70029
0.276225	0.677	50	0	1	0.333333	-1.29317e-07	-0.0403394	-31.3638	-55.6752	22.6107	1.70067
0.276285	0.678	50	0	1	0.333333	-1.16562e-07	-0.040406	-31.3111	-55.5878	22.5757	1.70104
0.276345	0.679	50	0	1	0.333333	-1.35137e-07	-0.0404721	-31.2584	-55.5006	22.5408	1.7014
0.276404	0.68	50	0	1	0.333333	-1.41477e-07	-0.0405379	-31.2058	-55.4138	22.5063	1.70177
0.276464	0.681	50	0	1	0.333333	-1.14698e-07	-0.0406043	-31.1532	-55.3269	22.4715	1.70213
0.276524	0.682	50	0	1	0.333333	-1.40526e-07	-0.0406711	-31.1008	-55.2397	22.4363	1.70251
0.276586	0.683	50	0	1	0.333333	-1.43333e-07	-0.0407395	-31.0485	-55.1505	22.3991	1.70289
0.276646	0.684	50	0	1	0.333333	-1.18955e-07	-0.0408061	-30.9962	-55.0637	22.3642	1.70326
0.276706	0.685	50	0	1	0.333333	-1.35437e-07	-0.0408722	-30.9441	-54.9776	22.3299	1.70362
0.276765	0.686	50	0	1	0.333333	-1.31495e-07	-0.0409383	-30.892	-54.8918	22.2958	1.70399
0.276826	0.687	50	0	1	0.333333	-3.32558e-07	-0.0410057	-30.84	-54.8049	22.2606	1.70437
0.276886	0.688	50	0	1	0.333333	-1.87935e-07	-0.0410721	-30.7881	-54.719	22.2263	1.70473
0.276948	0.689	50	0	1	0.333333	-1.53548e-07	-0.0411406	-30.7362	-54.6312	22.1899	1.70512
0.277009	0.69	50	0	1	0.333333	-1.35442e-07	-0.0412076	-30.6845	-54.5452	22.1552	1.70549
0.277069	0.691	50	0	1	0.333333	-1.92657e-07	-0.0412744	-30.6328	-54.4597	22.121	1.70586
0.277129	0.692	50	0	1	0.333333	-1.1636e-07	-0.0413411	-30.5813	-54.3745	22.087	1.70623
0.277189	0.693	50	0	1	0.333333	-4.93549e-07	-0.041407	-30.5298	-54.2898	22.0534	1.7066
0.277252	0.694	50	0	1	0.333333	6.00323e-07	-0.0414767	-30.4784	-54.2017	22.0163	1.70699
0.277313	0.695	50	0	1	0.333333	-1.36063e-07	-0.0415442	-30.4271	-54.1163	21.9819	1.70736
0.277373	0.696	50	0	1	0.333333	-9.08877e-08	-0.0416108	-30.3758	-54.0313	21.9477	1.70774
0.277434	0.697	50	0	1	0.333333	-1.35607e-07	-0.0416778	-30.3247	-53.9467	21.914	1.70811
0.277495	0.698	50	0	1	0.333333	-1.1457e-07	-0.0417447	-30.2736	-53.862	21.8799	1.70848
0.277556	0.699	50	0	1	0.333333	-1.47559e-07	-0.0418123	-30.2226	-53.7774	21.846	1.70886
0.277618	0.7	50	0	1	0.333333	-1.31911e-07	-0.0418807	-30.1717	-53.6916	21.8107	1.70924
0.277679	0.701	50	0	1	0.333333	-2.14451e-07	-0.0419479	-30.1209	-53.6074	21.7769	1.70962
0.277739	0.702	50	0	1	0.333333	-1.32559e-07	-0.0420149	-30.0701	-53.5236	21.7435	1.70999
0.277802	0.703	50	0	1	0.333333	-1.48081e-07	-0.0420835	-30.0195	-53.4388	21.7089	1.71037
0.277862	0.704	50	0	1	0.333333	-1.80228e-07	-0.0421502	-29.9689	-53.3551	21.6755	1.71075
0.277923	0.705	50	0	1	0.333333	-1.38683e-07	-0.0422173	-29.9184	-53.2716	21.6421	1.71112
0.277986	0.706	50	0	1	0.333333	-2.12382e-07	-0.0422864	-29.868	-53.1863	21.6069	1.71151
0.278047	0.707	50	0	1	0.333333	-1.25396e-07	-0.0423539	-29.8176	-53.1026	21.573	1.71189
0.278109	0.708	50	0	1	0.333333	-1.52656e-07	-0.0424217	-29.7674	-53.0196	21.5399	1.71226
0.27817	0.709	50	0	1	0.333333	-2.23185e-07	-0.0424896	-29.7172	-52.9361	21.5062	1.71264
0.278232	0.71	50	0	1	0.333333	-2.2736e-07	-0.0425577	-29.6671	-52.8526	21.4725	1.71302
0.278294	0.711	50	0	1	0.333333	-2.03899e-07	-0.042625	-29.6171	-52.7699	21.4394	1.7134
0.278356	0.712	50	0	1	0.333333	-1.46101e-07	-0.0426935	-29.5671	-52.6861	21.4052	1.71379
0.278418	0.713	50	0	1	0.333333	-2.33388e-07	-0.0427619	-29.5173	-52.6028	21.3713	1.71417
0.278481	0.714	50	0	1	0.333333	-3.3131e-07	-0.0428305	-29.4675	-52.5199	21.3378	1.71455
0.278541	0.715	50	0	1	0.333333	-1.17491e-07	-0.042897	-29.4178	-52.4378	21.3051	1.71493
0.278604	0.716	50	0	1	0.333333	-1.23813e-07	-0.0429659	-29.3682	-52.355	21.2715	1.71531
0.278666	0.717	50	0	1	0.333333	-1.35084e-07	-0.0430342	-29.3186	-52.2726	21.2383	1.7157
0.278728	0.718	50	0	1	0.333333	-2.17496e-07	-0.0431018	-29.2692	-52.1913	21.2061	1.71607
0.278791	0.719	50	0	1	0.333333	-1.59169e-07	-0.0431714	-29.2198	-52.1079	21.1716	1.71647
0.278853	0.72	50	0	1	0.333333	-1.46238e-07	-0.0432394	-29.1705	-52.0261	21.1388	1.71685
0.278916	0.721	50	0	1	0.333333	-1.18487e-07	-0.0433083	-29.1212	-51.9438	21.1054	1.71723
0.278978	0.722	50	0	1	0.333333	-1.70033e-07	-0.0433763	-29.0721	-51.8627	21.073	1.71761
0.279041	0.723	50	0	1	0.333333	-1.01277e-07	-0.0434458	-29.023	-51.7803	21.0393	1.71801
0.279102	0.724	50	0	1	0.333333	-1.84304e-07	-0.0435128	-28.974	-51.7002	21.0078	1.71838
0.279166	0.725	50	0	1	0.333333	-1.48456e-07	-0.0435825	-28.9251	-51.6176	20.9737	1.71877
0.279228	0.726	50	0	1	0.333333	-1.38334e-07	-0.0436507	-28.8762	-51.5366	20.9412	1.71916
0.279292	0.727	50	0	1	0.333333	-1.31975e-07	-0.0437202	-28.8274	-51.4551	20.9081	1.71955
0.279354	0.728	50	0	1	0.333333	-1.28423e-07	-0.0437883	-28.7787	-51.3747	20.8761	1.71993
0.279417	0.729	50	0	1	0.333333	-1.61173e-07	-0.0438568	-28.7301	-51.2942	20.8438	1.72032
0.279479	0.73	50	0	1	0.333333	-1.3765e-07	-0.0439257	-28.6815	-51.2135	20.8113	1.7207
0.279545	0.731	50	0	1	0.333333	-1.90848e-07	-0.0439968	-28.6331	-51.1308	20.7767	1.72111
0.279607	0.732	50	0	1	0.333333	-1.18378e-07	-0.0440648	-28.5847	-51.0511	20.745	1.72149
0.27967	0.733	50	0	1	0.333333	-1.11667e-07	-0.0441335	-28.5363	-50.971	20.7128	1.72187
0.279733	0.734	50	0	1	0.333333	-2.12536e-07	-0.0442025	-28.4881	-50.8912	20.6808	1.72226
0.279795	0.735	50	0	1	0.333333	-1.53694e-07	-0.0442707	-28.4399	-50.8117	20.6491	1.72265
0.279858	0.736	50	0	1	0.333333	-2.12133e-07	-0.0443397	-28.3918	-50.7319	20.6171	1.72303
0.279924	0.737	50	0	1	0.333333	-1.24898e-07	-0.0444107	-28.3438	-50.6502	20.583	1.72344
0.279988	0.738	50	0	1	0.333333	-9.87157e-08	-0.044481	-28.2958	-50.5696	20.5499	1.72383
0.280051	0.739	50	0	1	0.333333	-1.21021e-07	-0.0445494	-28.2479	-50.4907	20.5186	1.72422
0.280114	0.74	50	0	1	0.333333	-1.53393e-07	-0.0446182	-28.2001	-50.4117	20.487	1.72461
0.280177	0.741	50	0	1	0.333333	-1.52777e-07	-0.0446874	-28.1524	-50.3326	20.4552	1.725
0.280239	0.742	50	0	1	0.333333	-1.45767e-07	-0.0447559	-28.1047	-50.2542	20.4241	1.72538
0.280303	0.743	50	0	1	0.333333	-1.2719e-07	-0.044825	-28.0571	-50.1753	20.3924	1.72577
0.280369	0.744	50	0	1	0.333333	-1.30631e-07	-0.0448972	-28.0096	-50.0943	20.3585	1.72618
0.280434	0.745	50	0	1	0.333333	-1.18945e-07	-0.044967	-27.9622	-50.0144	20.3257	1.72658
0.280497	0.746	50	0	1	0.333333	-1.28185e-07	-0.0450361	-27.9148	-49.9365	20.2948	1.72697
0.28056	0.747	50	0	1	0.333333	-1.41688e-07	-0.045105	-27.8675	-49.8587	20.2639	1.72736
0.280624	0.748	50	0	1	0.333333	-1.76672e-07	-0.0451747	-27.8202	-49.7806	20.2326	1.72775
0.280689	0.749	50	0	1	0.333333	-1.34816e-07	-0.0452452	-27.7731	-49.7019	20.2007	1.72815
0.280753	0.75	50	0	1	0.333333	-1.15689e-07	-0.0453155	-27.726	-49.6228	20.1682	1.72855
0.280818	0.751	50	0	1	0.333333	-1.11885e-07	-0.0453855	-27.6789	-49.5445	20.1366	1.72894
0.280882	0.752	50	0	1	0.333333	-1.31964e-07	-0.0454557	-27.632	-49.4666	20.1052	1.72934
0.280946	0.753	50	0	1	0.333333	-1.46344e-07	-0.0455254	-27.5851	-49.3891	20.0743	1.72973
0.28101	0.754	50	0	1	0.333333	-1.57519e-07	-0.0455946	-27.5383	-49.3118	20.0434	1.73012
0.281074	0.755	50	0	1	0.333333	-1.46935e-07	-0.0456642	-27.4916	-49.2343	20.0123	1.73052
0.281139	0.756	50	0	1	0.333333	-1.27442e-07	-0.0457355	-27.4449	-49.1563	19.9805	1.73092
0.281206	0.757	50	0	1	0.333333	-1.09693e-07	-0.0458073	-27.3983	-49.0774	19.9478	1.73133
0.28127	0.758	50	0	1	0.333333	-1.78255e-07	-0.0458767	-27.3517	-49.0003	19.9169	1.73172
0.281334	0.759	50	0	1	0.333333	-1.33925e-07	-0.0459466	-27.3053	-48.9231	19.8857	1.73212
0.281399	0.76	50	0	1	0.333333	-9.80547e-08	-0.0460176	-27.2589	-48.8455	19.8541	1.73252
0.281465	0.761	50	0	1	0.333333	-1.28424e-07	-0.0460883	-27.2125	-48.7685	19.823	1.73292
0.281529	0.762	50	0	1	0.333333	-1.38993e-07	-0.0461581	-27.1663	-48.6921	19.7925	1.73332
0.281595	0.763	50	0	1	0.333333	-1.21178e-07	-0.0462294	-27.1201	-48.6145	19.7607	1.73373
0.28166	0.764	50	0	1	0.333333	-1.08591e-07	-0.0463003	-27.074	-48.5379	19.7298	1.73413
0.281724	0.765	50	0	1	0.333333	-1.67299e-07	-0.0463704	-27.0279	-48.462	19.6996	1.73452
0.28179	0.766	50	0	1	0.333333	-1.42396e-07	-0.0464415	-26.9819	-48.3854	19.6686	1.73493
0.281856	0.767	50	0	1	0.333333	-1.55841e-07	-0.0465126	-26.936	-48.3089	19.6376	1.73533
0.28192	0.768	50	0	1	0.333333	-1.91053e-07	-0.0465829	-26.8901	-48.2332	19.6074	1.73573
0.281985	0.769	50	0	1	0.333333	-1.30423e-07	-0.046653	-26.8444	-48.1577	19.5773	1.73613
0.282053	0.77	50	0	1	0.333333	-1.69497e-07	-0.0467261	-26.7986	-48.0798	19.5446	1.73655
0.282118	0.771	50	0	1	0.333333	-1.19546e-07	-0.0467967	-26.753	-48.0043	19.5144	1.73695
0.282184	0.772	50	0	1	0.333333	-1.33139e-07	-0.046868	-26.7074	-47.9287	19.4839	1.73735
0.282249	0.773	50	0	1	0.333333	-1.86112e-07	-0.0469387	-26.6619	-47.8533	19.4537	1.73775
0.282314	0.774	50	0	1	0.333333	-1.36524e-07	-0.0470097	-26.6164	-47.7778	19.4233	1.73816
0.282379	0.775	50	0	1	0.333333	-2.74515e-07	-0.0470801	-26.571	-47.7033	19.3937	1.73856
0.282445	0.776	50	0	1	0.333333	-1.0098e-07	-0.0471515	-26.5257	-47.6278	19.3632	1.73896
0.282514	0.777	50	0	1	0.333333	-1.2714e-07	-0.0472253	-26.4804	-47.5507	19.3308	1.73939
0.28258	0.778	50	0	1	0.333333	-1.18867e-07	-0.0472966	-26.4352	-47.4754	19.3004	1.73979
0.282645	0.779	50	0	1	0.333333	-1.42851e-07	-0.0473674	-26.3901	-47.401	19.2707	1.74019
0.282711	0.78	50	0	1	0.333333	-1.52323e-07	-0.0474384	-26.345	-47.3269	19.2412	1.7406
0.282776	0.781	50	0	1	0.333333	-1.45298e-07	-0.0475093	-26.3	-47.2524	19.2114	1.741
0.282843	0.782	50	0	1	0.333333	-1.4293e-07	-0.0475811	-26.2551	-47.1776	19.1811	1.74141
0.28291	0.783	50	0	1	0.333333	-1.34128e-07	-0.0476535	-26.2102	-47.1031	19.151	1.74182
0.282978	0.784	50	0	1	0.333333	-1.21987e-07	-0.0477267	-26.1654	-47.0272	19.1195	1.74224
0.283044	0.785	50	0	1	0.333333	-1.27385e-07	-0.0477984	-26.1207	-46.9525	19.0892	1.74265
0.283111	0.786	50	0	1	0.333333	-1.90945e-07	-0.04787	-26.076	-46.8785	19.0594	1.74306
0.283177	0.787	50	0	1	0.333333	-1.55774e-07	-0.0479413	-26.0314	-46.805	19.0301	1.74347
0.283244	0.788	50	0	1	0.333333	-6.23384e-07	-0.0480139	-25.9868	-46.7308	19.0001	1.74388
0.28331	0.789	50	0	1	0.333333	-1.47848e-07	-0.0480856	-25.9423	-46.657	18.9704	1.74429
0.283378	0.79	50	0	1	0.333333	-6.22107e-07	-0.048158	-25.8979	-46.5827	18.9401	1.7447
0.283446	0.791	50	0	1	0.333333	6.33174e-07	-0.0482313	-25.8536	-46.5085	18.9098	1.74512
0.283513	0.792	50	0	1	0.333333	-6.25841e-07	-0.0483034	-25.8093	-46.4349	18.8801	1.74553
0.28358	0.793	50	0	1	0.333333	-6.28285e-07	-0.048376	-25.765	-46.3609	18.8499	1.74595
0.283646	0.794	50	0	1	0.333333	6.30437e-07	-0.0484472	-25.7208	-46.2888	18.8216	1.74635
0.283713	0.795	50	0	1	0.333333	-6.32468e-07	-0.0485192	-25.6767	-46.2158	18.7923	1.74676
0.28378	0.796	50	0	1	0.333333	-1.36485e-07	-0.048592	-25.6327	-46.1425	18.7626	1.74718
0.283849	0.797	50	0	1	0.333333	-1.37872e-07	-0.0486664	-25.5887	-46.0686	18.7323	1.74761
0.283917	0.798	50	0	1	0.333333	-4.88896e-08	-0.0487393	-25.5447	-45.9952	18.7025	1.74802
0.283984	0.799	50	0	1	0.333333	-1.00018e-07	-0.0488112	-25.5009	-45.9224	18.673	1.74844
0.284052	0.8	50	0	1	0.333333	-1.24083e-07	-0.0488839	-25.4571	-45.8497	18.6438	1.74885
0.28412	0.801	50	0	1	0.333333	-1.48099e-07	-0.048957	-25.4133	-45.7767	18.6142	1.74927
0.284187	0.802	50	0	1	0.333333	-1.42564e-07	-0.0490293	-25.3696	-45.7049	18.5856	1.74968
0.284254	0.803	50	0	1	0.333333	-1.37674e-07	-0.0491015	-25.326	-45.6329	18.5567	1.7501
0.284322	0.804	50	0	1	0.333333	-1.40171e-07	-0.0491753	-25.2824	-45.5597	18.5267	1.75052
0.284392	0.805	50	0	1	0.333333	-7.1115e-08	-0.0492494	-25.2389	-45.4868	18.4969	1.75095
0.28446	0.806	50	0	1	0.333333	-1.28198e-07	-0.0493226	-25.1955	-45.4146	18.4678	1.75136
0.284528	0.807	50	0	1	0.333333	-1.17309e-07	-0.0493958	-25.1521	-45.3423	18.4385	1.75178
0.284596	0.808	50	0	1	0.333333	-2.63934e-07	-0.0494689	-25.1088	-45.2704	18.4094	1.7522
0.284664	0.809	50	0	1	0.333333	-2.20916e-07	-0.0495425	-25.0655	-45.1984	18.3803	1.75262
0.284732	0.81	50	0	1	0.333333	-1.55541e-07	-0.0496153	-25.0223	-45.1274	18.352	1.75304
0.2848	0.811	50	0	1	0.333333	-1.32178e-07	-0.0496886	-24.9792	-45.0556	18.323	1.75346
0.28487	0.812	50	0	1	0.333333	-1.30317e-07	-0.0497633	-24.9361	-44.9832	18.2933	1.75389
0.284939	0.813	50	0	1	0.333333	-1.10166e-07	-0.049837	-24.8931	-44.9116	18.2643	1.75431
0.285007	0.814	50	0	1	0.333333	-1.29661e-07	-0.0499108	-24.8501	-44.8405	18.2357	1.75474
0.285075	0.815	50	0	1	0.333333	-1.1892e-07	-0.0499834	-24.8072	-44.7701	18.2078	1.75515
0.285144	0.816	50	0	1	0.333333	-1.50347e-07	-0.0500579	-24.7643	-44.6984	18.1786	1.75558
0.285214	0.817	50	0	1	0.333333	2.51231e-08	-0.0501322	-24.7215	-44.6271	18.1496	1.75601
0.285282	0.818	50	0	1	0.333333	-6.895e-07	-0.0502055	-24.6788	-44.5569	18.1217	1.75643
0.285353	0.819	50	0	1	0.333333	6.92168e-07	-0.050281	-24.6361	-44.4846	18.0916	1.75686
0.285421	0.82	50	0	1	0.333333	6.94908e-07	-0.0503546	-24.5935	-44.4142	18.0634	1.75728
0.28549	0.821	50	0	1	0.333333	6.97761e-07	-0.0504285	-24.5509	-44.3439	18.0353	1.75771
0.28556	0.822	50	0	1	0.333333	-7.01716e-07	-0.0505028	-24.5084	-44.273	18.0064	1.75814
0.28563	0.823	50	0	1	0.333333	-7.04003e-07	-0.0505779	-24.466	-44.2021	17.9776	1.75857
0.285698	0.824	50	0	1	0.333333	-7.0785e-07	-0.0506514	-24.4236	-44.1323	17.9497	1.75899
0.285767	0.825	50	0	1	0.333333	-7.12267e-07	-0.0507246	-24.3812	-44.0624	17.9217	1.75941
0.285838	0.826	50	0	1	0.333333	7.12714e-07	-0.050801	-24.339	-43.9914	17.8926	1.75985
0.285908	0.827	50	0	1	0.333333	-7.1626e-07	-0.050876	-24.2967	-43.9207	17.8637	1.76028
0.285978	0.828	50	0	1	0.333333	-7.19074e-07	-0.050951	-24.2546	-43.8505	17.8352	1.76071
0.286048	0.829	50	0	1	0.333333	-7.2241e-07	-0.0510254	-24.2125	-43.7807	17.8071	1.76114
0.286117	0.83	50	0	1	0.333333	7.25417e-07	-0.0510993	-24.1704	-43.7117	17.7797	1.76157
0.286187	0.831	50	0	1	0.333333	-7.28801e-07	-0.0511741	-24.1284	-43.6419	17.7515	1.762
0.286256	0.832	50	0	1	0.333333	7.32013e-07	-0.051249	-24.0865	-43.5728	17.7238	1.76243
0.286327	0.833	50	0	1	0.333333	-7.35882e-07	-0.0513241	-24.0446	-43.5033	17.6959	1.76286
0.286399	0.834	50	0	1	0.333333	7.41578e-07	-0.0514007	-24.0028	-43.4322	17.6662	1.7633
0.286469	0.835	50	0	1	0.333333	-7.42178e-07	-0.0514758	-23.961	-43.3629	17.6381	1.76374
0.286539	0.836	50	0	1	0.333333	-7.45965e-07	-0.0515503	-23.9193	-43.2942	17.6107	1.76417
0.28661	0.837	50	0	1	0.333333	-7.4946e-07	-0.051626	-23.8776	-43.225	17.5827	1.7646
0.28668	0.838	50	0	1	0.333333	-7.52842e-07	-0.0517013	-23.836	-43.1555	17.5545	1.76504
0.28675	0.839	50	0	1	0.333333	-7.5773e-07	-0.0517762	-23.7944	-43.0866	17.5267	1.76547
0.28682	0.84	50	0	1	0.333333	-7.60488e-07	-0.0518512	-23.7529	-43.0184	17.4996	1.7659
0.286893	0.841	50	0	1	0.333333	7.64452e-07	-0.0519285	-23.7115	-42.9488	17.4709	1.76635
0.286965	0.842	50	0	1	0.333333	-7.67782e-07	-0.0520053	-23.6701	-42.8788	17.4419	1.76679
0.287035	0.843	50	0	1	0.333333	7.71788e-07	-0.0520802	-23.6288	-42.8107	17.4147	1.76722
0.287106	0.844	50	0	1	0.333333	7.75396e-07	-0.0521554	-23.5875	-42.7427	17.3876	1.76766
0.287177	0.845	50	0	1	0.333333	7.79348e-07	-0.0522315	-23.5463	-42.6743	17.36	1.76809
0.287247	0.846	50	0	1	0.333333	-7.83259e-07	-0.0523067	-23.5051	-42.6063	17.3327	1.76853
0.28732	0.847	50	0	1	0.333333	-7.87565e-07	-0.0523838	-23.464	-42.5376	17.3047	1.76897
0.287391	0.848	50	0	1	0.333333	-7.92326e-07	-0.0524593	-23.4229	-42.4697	17.2774	1.76941
0.287463	0.849	50	0	1	0.333333	-7.97212e-07	-0.0525365	-23.3819	-42.4007	17.249	1.76986
0.287535	0.85	50	0	1	0.333333	7.99709e-07	-0.0526127	-23.3409	-42.3329	17.2217	1.7703
0.287606	0.851	50	0	1	0.333333	8.04923e-07	-0.0526891	-23.3	-42.2652	17.1944	1.77074
0.287678	0.852	50	0	1	0.333333	8.08356e-07	-0.0527655	-23.2592	-42.1973	17.167	1.77118
0.28775	0.853	50	0	1	0.333333	8.13164e-07	-0.0528419	-23.2184	-42.1298	17.1398	1.77162
0.287821	0.854	50	0	1	0.333333	8.17645e-07	-0.0529182	-23.1776	-42.0621	17.1124	1.77206
0.287892	0.855	50	0	1	0.333333	8.21749e-07	-0.0529939	-23.1369	-41.9953	17.0858	1.7725
0.287964	0.856	50	0	1	0.333333	-8.26296e-07	-0.0530708	-23.0963	-41.9277	17.0585	1.77294
0.288039	0.857	50	0	1	0.333333	-8.30923e-07	-0.0531495	-23.0557	-41.8589	17.0299	1.7734
0.288112	0.858	50	0	1	0.333333	8.3745e-07	-0.0532274	-23.0151	-41.7907	17.0017	1.77385
0.288183	0.859	50	0	1	0.333333	8.41167e-07	-0.0533027	-22.9746	-41.7245	16.9756	1.77429
0.288256	0.86	50	0	1	0.333333	8.46302e-07	-0.0533802	-22.9342	-41.6576	16.9487	1.77474
0.288328	0.861	50	0	1	0.333333	-1.33116e-07	-0.0534569	-22.8938	-41.5905	16.9215	1.77518
0.288401	0.862	50	0	1	0.333333	8.55681e-07	-0.053535	-22.8535	-41.5231	16.894	1.77563
0.288473	0.863	50	0	1	0.333333	8.6044e-07	-0.0536115	-22.8132	-41.457	16.8677	1.77607
0.288546	0.864	50	0	1	0.333333	8.65694e-07	-0.053689	-22.773	-41.3902	16.8407	1.77652
0.288619	0.865	50	0	1	0.333333	8.70889e-07	-0.053767	-22.7328	-41.3232	16.8134	1.77697
0.288692	0.866	50	0	1	0.333333	-8.76139e-07	-0.0538438	-22.6927	-41.2569	16.7868	1.77742
0.288765	0.867	50	0	1	0.333333	-8.82137e-07	-0.0539221	-22.6526	-41.19	16.7596	1.77787
0.288838	0.868	50	0	1	0.333333	-8.87169e-07	-0.0539997	-22.6125	-41.1236	16.7327	1.77832
0.288912	0.869	50	0	1	0.333333	-8.9304e-07	-0.0540778	-22.5726	-41.0572	16.7058	1.77878
0.288984	0.87	50	0	1	0.333333	-8.98601e-07	-0.0541549	-22.5326	-40.9913	16.6794	1.77922
0.289057	0.871	50	0	1	0.333333	9.06316e-07	-0.0542325	-22.4928	-40.9257	16.6533	1.77967
0.289133	0.872	50	0	1	0.333333	-9.10428e-07	-0.0543123	-22.4529	-40.8582	16.6251	1.78014
0.289208	0.873	50	0	1	0.333333	-4.83111e-08	-0.0543913	-22.4131	-40.7911	16.5974	1.7806
0.289281	0.874	50	0	1	0.333333	9.23177e-07	-0.0544691	-22.3734	-40.7255	16.571	1.78105
0.289354	0.875	50	0	1	0.333333	-9.28933e-07	-0.0545469	-22.3337	-40.66	16.5448	1.7815
0.289427	0.876	50	0	1	0.333333	9.34426e-07	-0.0546245	-22.2941	-40.5947	16.5187	1.78195
0.2895	0.877	50	0	1	0.333333	-9.4092e-07	-0.0547022	-22.2545	-40.5296	16.4926	1.7824
0.289574	0.878	50	0	1	0.333333	9.47564e-07	-0.0547802	-22.215	-40.4643	16.4664	1.78285
0.289649	0.879	50	0	1	0.333333	9.53909e-07	-0.0548601	-22.1755	-40.3981	16.4393	1.78331
0.289724	0.88	50	0	1	0.333333	-1.62713e-07	-0.0549389	-22.1361	-40.3322	16.4124	1.78377
0.2898	0.881	50	0	1	0.333333	-1.40373e-07	-0.0550192	-22.0967	-40.2661	16.3852	1.78424
0.289874	0.882	50	0	1	0.333333	-9.74348e-07	-0.0550978	-22.0574	-40.201	16.3589	1.7847
0.289947	0.883	50	0	1	0.333333	-8.74239e-08	-0.0551759	-22.0181	-40.1363	16.333	1.78515
0.290021	0.884	50	0	1	0.333333	-9.88625e-07	-0.0552545	-21.9788	-40.0716	16.3071	1.78561
0.290096	0.885	50	0	1	0.333333	-1.15406e-07	-0.0553339	-21.9396	-40.0061	16.2804	1.78607
0.290171	0.886	50	0	1	0.333333	-1.00343e-06	-0.0554129	-21.9005	-39.9414	16.2544	1.78653
0.290246	0.887	50	0	1	0.333333	-1.78406e-07	-0.0554921	-21.8614	-39.8768	16.2284	1.78699
0.290321	0.888	50	0	1	0.333333	1.01886e-06	-0.0555716	-21.8223	-39.8117	16.2019	1.78745
0.290397	0.889	50	0	1	0.333333	-1.54153e-07	-0.0556522	-21.7833	-39.7463	16.175	1.78792
0.290472	0.89	50	0	1	0.333333	-1.03484e-06	-0.0557311	-21.7444	-39.6817	16.149	1.78838
0.290548	0.891	50	0	1	0.333333	-1.21475e-07	-0.0558121	-21.7055	-39.6168	16.1224	1.78885
0.290623	0.892	50	0	1	0.333333	-1.05118e-06	-0.0558909	-21.6666	-39.5527	16.0968	1.78931
0.290698	0.893	50	0	1	0.333333	1.05992e-06	-0.0559701	-21.6278	-39.4888	16.0712	1.78977
0.290773	0.894	50	0	1	0.333333	-1.24472e-07	-0.0560505	-21.5891	-39.4243	16.045	1.79024
0.290848	0.895	50	0	1	0.333333	1.07756e-06	-0.0561295	-21.5503	-39.3605	16.0195	1.7907
0.290924	0.896	50	0	1	0.333333	1.08623e-06	-0.0562092	-21.5117	-39.2964	15.9936	1.79116
0.291002	0.897	50	0	1	0.333333	1.09648e-06	-0.056292	-21.4731	-39.2308	15.9661	1.79165
0.291078	0.898	50	0	1	0.333333	-1.10758e-06	-0.0563721	-21.4345	-39.1668	15.9402	1.79211
0.291154	0.899	50	0	1	0.333333	-1.26868e-07	-0.0564528	-21.396	-39.1029	15.9144	1.79258
0.29123	0.9	50	0	1	0.333333	1.12423e-06	-0.0565324	-21.3575	-39.0395	15.889	1.79305
0.291306	0.901	50	0	1	0.333333	1.135e-06	-0.056613	-21.319	-38.9757	15.8631	1.79352
0.291382	0.902	50	0	1	0.333333	-1.11961e-07	-0.0566934	-21.2806	-38.9122	15.8375	1.79398
0.291458	0.903	50	0	1	0.333333	-1.49391e-07	-0.0567734	-21.2423	-38.8489	15.8121	1.79445
0.291534	0.904	50	0	1	0.333333	-1.35372e-07	-0.0568537	-21.204	-38.7857	15.7868	1.79492
0.29161	0.905	50	0	1	0.333333	1.17623e-06	-0.0569347	-21.1658	-38.7225	15.7614	1.79539
0.291689	0.906	50	0	1	0.333333	-1.10832e-07	-0.0570174	-21.1275	-38.6582	15.7348	1.79587
0.291766	0.907	50	0	1	0.333333	-1.1758e-07	-0.057099	-21.0894	-38.5943	15.7085	1.79635
0.291843	0.908	50	0	1	0.333333	-1.21039e-06	-0.0571801	-21.0513	-38.531	15.6829	1.79682
0.291919	0.909	50	0	1	0.333333	-9.50144e-08	-0.0572606	-21.0132	-38.4686	15.6581	1.79729
0.291996	0.91	50	0	1	0.333333	-1.42391e-07	-0.0573419	-20.9752	-38.4055	15.6326	1.79777
0.292073	0.911	50	0	1	0.333333	-1.84648e-07	-0.0574234	-20.9372	-38.3425	15.6071	1.79824
0.292151	0.912	50	0	1	0.333333	-2.54711e-07	-0.0575054	-20.8993	-38.2796	15.5816	1.79872
0.292228	0.913	50	0	1	0.333333	-1.59735e-07	-0.0575868	-20.8614	-38.2171	15.5565	1.79919
0.292306	0.914	50	0	1	0.333333	-1.12686e-07	-0.0576692	-20.8235	-38.1541	15.5309	1.79968
0.292384	0.915	50	0	1	0.333333	1.29942e-06	-0.0577511	-20.7857	-38.0912	15.5053	1.80015
0.292461	0.916	50	0	1	0.333333	1.31361e-06	-0.057832	-20.748	-38.029	15.4804	1.80063
0.292539	0.917	50	0	1	0.333333	-1.32781e-06	-0.0579144	-20.7103	-37.9664	15.4551	1.80111
0.292618	0.918	50	0	1	0.333333	-1.52437e-07	-0.057997	-20.6726	-37.9034	15.4293	1.80159
0.292697	0.919	50	0	1	0.333333	-1.86162e-07	-0.0580801	-20.635	-37.8406	15.4036	1.80208
0.292775	0.92	50	0	1	0.333333	-1.51529e-07	-0.0581622	-20.5974	-37.7783	15.3784	1.80256
0.292852	0.921	50	0	1	0.333333	-1.25146e-07	-0.0582438	-20.5598	-37.7164	15.3536	1.80303
0.292929	0.922	50	0	1	0.333333	-6.06082e-08	-0.0583251	-20.5224	-37.6549	15.329	1.80351
0.293009	0.923	50	0	1	0.333333	-1.10529e-07	-0.0584094	-20.4849	-37.5917	15.3028	1.804
0.293089	0.924	50	0	1	0.333333	-6.57005e-08	-0.0584931	-20.4475	-37.5294	15.2774	1.80449
0.293167	0.925	50	0	1	0.333333	-1.22989e-07	-0.0585755	-20.4101	-37.4677	15.2526	1.80497
0.293247	0.926	50	0	1	0.333333	-1.40423e-07	-0.0586591	-20.3728	-37.4056	15.2273	1.80546
0.293325	0.927	50	0	1	0.333333	-1.36088e-07	-0.0587415	-20.3356	-37.3444	15.2029	1.80594
0.293403	0.928	50	0	1	0.333333	-1.37731e-07	-0.0588242	-20.2983	-37.2829	15.1782	1.80643
0.293482	0.929	50	0	1	0.333333	-2.46669e-07	-0.0589069	-20.2611	-37.2217	15.1536	1.80691
0.293561	0.93	50	0	1	0.333333	-1.91509e-07	-0.0589902	-20.224	-37.1602	15.1288	1.8074
0.29364	0.931	50	0	1	0.333333	-3.51044e-07	-0.0590737	-20.1869	-37.0988	15.104	1.80789
0.29372	0.932	50	0	1	0.333333	-1.29211e-07	-0.0591581	-20.1498	-37.0368	15.0786	1.80838
0.293801	0.933	50	0	1	0.333333	-8.26688e-08	-0.0592428	-20.1128	-36.9749	15.0532	1.80888
0.29388	0.934	50	0	1	0.333333	-1.17662e-07	-0.0593259	-20.0758	-36.9138	15.0286	1.80936
0.29396	0.935	50	0	1	0.333333	-1.64365e-07	-0.0594095	-20.0389	-36.8526	15.0038	1.80985
0.294039	0.936	50	0	1	0.333333	-1.4521e-07	-0.0594931	-20.002	-36.7914	14.979	1.81034
0.294119	0.937	50	0	1	0.333333	-1.48612e-07	-0.0595772	-19.9652	-36.7304	14.9544	1.81084
0.2942	0.938	50	0	1	0.333333	-1.40827e-07	-0.0596619	-19.9284	-36.6688	14.9291	1.81133
0.29428	0.939	50	0	1	0.333333	-1.45668e-07	-0.0597457	-19.8916	-36.6083	14.9049	1.81183
0.294359	0.94	50	0	1	0.333333	-1.53119e-07	-0.0598296	-19.8549	-36.5478	14.8806	1.81232
0.29444	0.941	50	0	1	0.333333	-1.18939e-07	-0.0599145	-19.8182	-36.4868	14.8558	1.81281
0.294522	0.942	50	0	1	0.333333	-1.85509e-06	-0.0600002	-19.7815	-36.4255	14.8307	1.81332
0.294603	0.943	50	0	1	0.333333	-1.30794e-07	-0.0600852	-19.7449	-36.3648	14.806	1.81382
0.294683	0.944	50	0	1	0.333333	-1.23419e-07	-0.0601696	-19.7084	-36.3045	14.7818	1.81431
0.294764	0.945	50	0	1	0.333333	-1.96887e-07	-0.0602542	-19.6719	-36.2442	14.7575	1.81481
0.294845	0.946	50	0	1	0.333333	-2.00572e-07	-0.0603394	-19.6354	-36.1836	14.7329	1.81531
0.294925	0.947	50	0	1	0.333333	-1.31947e-07	-0.0604237	-19.599	-36.1236	14.7088	1.8158
0.295006	0.948	50	0	1	0.333333	-1.24339e-07	-0.0605089	-19.5626	-36.0633	14.6845	1.8163
0.295087	0.949	50	0	1	0.333333	1.66643e-09	-0.0605939	-19.5262	-36.0033	14.6603	1.8168
0.295168	0.95	50	0	1	0.333333	-1.9022e-07	-0.0606786	-19.4899	-35.9435	14.6363	1.81729
0.295252	0.951	50	0	1	0.333333	-1.36564e-07	-0.0607668	-19.4536	-35.882	14.6105	1.81781
0.295335	0.952	50	0	1	0.333333	-2.17992e-07	-0.0608531	-19.4174	-35.8217	14.586	1.81832
0.295416	0.953	50	0	1	0.333333	-1.63562e-07	-0.0609384	-19.3812	-35.7618	14.5617	1.81882
0.295498	0.954	50	0	1	0.333333	-1.17873e-07	-0.0610242	-19.3451	-35.7018	14.5374	1.81933
0.295579	0.955	50	0	1	0.333333	-1.00802e-07	-0.0611095	-19.309	-35.6425	14.5137	1.81983
0.295661	0.956	50	0	1	0.333333	-9.13005e-08	-0.0611954	-19.2729	-35.583	14.4898	1.82033
0.295742	0.957	50	0	1	0.333333	-1.393e-07	-0.0612808	-19.2369	-35.5237	14.466	1.82083
0.295825	0.958	50	0	1	0.333333	-1.34536e-07	-0.0613676	-19.2009	-35.4637	14.4415	1.82134
0.295908	0.959	50	0	1	0.333333	-1.29927e-07	-0.0614538	-19.1649	-35.4041	14.4173	1.82185
0.295991	0.96	50	0	1	0.333333	-1.32994e-07	-0.0615413	-19.129	-35.3441	14.3927	1.82236
0.296075	0.961	50	0	1	0.333333	-1.23378e-07	-0.0616293	-19.0932	-35.2842	14.3681	1.82288
0.296158	0.962	50	0	1	0.333333	-1.31525e-07	-0.0617156	-19.0573	-35.2251	14.3444	1.82339
0.296241	0.963	50	0	1	0.333333	-1.80136e-07	-0.0618027	-19.0216	-35.1658	14.3203	1.8239
0.296324	0.964	50	0	1	0.333333	-1.24944e-07	-0.0618898	-18.9858	-35.1068	14.2966	1.82441
0.296406	0.965	50	0	1	0.333333	-2.69027e-07	-0.0619761	-18.9501	-35.048	14.273	1.82492
0.296489	0.966	50	0	1	0.333333	-1.47613e-07	-0.0620628	-18.9144	-34.9894	14.2495	1.82543
0.296572	0.967	50	0	1	0.333333	-1.24876e-07	-0.0621499	-18.8788	-34.9304	14.2257	1.82594
0.296654	0.968	50	0	1	0.333333	-1.0397e-07	-0.0622361	-18.8432	-34.872	14.2024	1.82645
0.296738	0.969	50	0	1	0.333333	-1.51147e-07	-0.062324	-18.8076	-34.8129	14.1783	1.82696
0.296825	0.97	50	0	1	0.333333	-8.87603e-08	-0.0624145	-18.7721	-34.7525	14.1529	1.8275
0.29691	0.971	50	0	1	0.333333	-1.48709e-07	-0.0625033	-18.7366	-34.6933	14.1287	1.82802
0.296994	0.972	50	0	1	0.333333	-1.00475e-07	-0.0625909	-18.7012	-34.6348	14.105	1.82854
0.297078	0.973	50	0	1	0.333333	-1.4272e-07	-0.0626786	-18.6658	-34.5764	14.0816	1.82905
0.297161	0.974	50	0	1	0.333333	-1.33312e-07	-0.0627659	-18.6304	-34.5184	14.0583	1.82957
0.297245	0.975	50	0	1	0.333333	-1.32463e-07	-0.062854	-18.5951	-34.4599	14.0347	1.83008
0.297329	0.976	50	0	1	0.333333	-1.33583e-07	-0.0629419	-18.5598	-34.4018	14.0114	1.8306
0.297414	0.977	50	0	1	0.333333	-1.19665e-07	-0.0630304	-18.5246	-34.3435	13.9878	1.83112
0.297498	0.978	50	0	1	0.333333	-9.58769e-08	-0.063119	-18.4894	-34.2855	13.9645	1.83164
0.297583	0.979	50	0	1	0.333333	-1.69731e-07	-0.0632074	-18.4542	-34.2277	13.9413	1.83216
0.29767	0.98	50	0	1	0.333333	-1.6434e-07	-0.0632985	-18.4191	-34.1683	13.9165	1.8327
0.297755	0.981	50	0	1	0.333333	-1.17669e-07	-0.0633874	-18.384	-34.1102	13.893	1.83322
0.297841	0.982	50	0	1	0.333333	-1.40225e-07	-0.0634766	-18.3489	-34.052	13.8694	1.83375
0.297928	0.983	50	0	1	0.333333	-4.89329e-10	-0.0635671	-18.3139	-33.9935	13.8453	1.83428
0.298011	0.984	50	0	1	0.333333	-1.62679e-07	-0.0636546	-18.2789	-33.9362	13.8225	1.8348
0.298097	0.985	50	0	1	0.333333	-1.1964e-07	-0.0637441	-18.244	-33.8784	13.7991	1.83533
0.298183	0.986	50	0	1	0.333333	-1.16459e-07	-0.0638336	-18.2091	-33.8208	13.7759	1.83585
0.298269	0.987	50	0	1	0.333333	-1.80524e-07	-0.0639237	-18.1742	-33.763	13.7524	1.83639
0.298355	0.988	50	0	1	0.333333	-5.37691e-08	-0.0640132	-18.1394	-33.7055	13.7292	1.83691
0.29844	0.989	50	0	1	0.333333	-3.16966e-07	-0.0641031	-18.1046	-33.6487	13.7066	1.83744
0.298528	0.99	50	0	1	0.333333	-1.6604e-07	-0.0641938	-18.0698	-33.5902	13.6824	1.83798
0.298615	0.991	50	0	1	0.333333	3.45029e-08	-0.0642846	-18.0351	-33.5322	13.6586	1.83852
0.298701	0.992	50	0	1	0.333333	-8.1504e-09	-0.064375	-18.0004	-33.475	13.6355	1.83905
0.298788	0.993	50	0	1	0.333333	-5.32883e-08	-0.0644655	-17.9658	-33.4177	13.6124	1.83958
0.298876	0.994	50	0	1	0.333333	3.18401e-08	-0.0645568	-17.9311	-33.3601	13.5888	1.84012
0.298963	0.995	50	0	1	0.333333	-8.47853e-08	-0.0646476	-17.8966	-33.303	13.5658	1.84066
0.299048	0.996	50	0	1	0.333333	-3.85391e-08	-0.0647373	-17.862	-33.2464	13.5431	1.84118
0.299135	0.997	50	0	1	0.333333	-5.18281e-08	-0.0648282	-17.8275	-33.1893	13.5201	1.84172
0.299222	0.998	50	0	1	0.333333	-4.93224e-08	-0.0649188	-17.7931	-33.1329	13.4975	1.84225
0.29931	0.999	50	0	1	0.333333	2.40258e-09	-0.0650103	-17.7586	-33.0756	13.4742	1.84279
0.299398	1	50	0	1	0.333333	-1.30649e-08	-0.065102	-17.7242	-33.0187	13.4511	1.84334
0.299488	1.001	50	0	1	0.333333	-6.62221e-08	-0.0651953	-17.6899	-32.9609	13.4272	1.84389
0.299576	1.002	50	0	1	0.333333	-7.92849e-08	-0.0652868	-17.6555	-32.904	13.4041	1.84443
0.299664	1.003	50	0	1	0.333333	-3.85883e-08	-0.0653788	-17.6213	-32.8474	13.3812	1.84497
0.299751	1.004	50	0	1	0.333333	2.78963e-07	-0.06547	-17.587	-32.7908	13.3583	1.84551
0.29984	1.005	50	0	1	0.333333	-6.73516e-08	-0.0655625	-17.5528	-32.7342	13.3353	1.84606
0.299928	1.006	50	0	1	0.333333	4.63521e-08	-0.0656541	-17.5186	-32.6779	13.3127	1.8466
0.300016	1.007	50	0	1	0.333333	-3.48835e-08	-0.0657463	-17.4845	-32.6213	13.2897	1.84714
0.300105	1.008	50	0	1	0.333333	-2.78939e-07	-0.0658389	-17.4504	-32.5648	13.2668	1.84769
0.300194	1.009	50	0	1	0.333333	-1.38088e-07	-0.0659314	-17.4163	-32.5086	13.2441	1.84824
0.300282	1.01	50	0	1	0.333333	-2.03253e-07	-0.0660235	-17.3822	-32.4527	13.2217	1.84878
0.300373	1.011	50	0	1	0.333333	-1.30945e-07	-0.0661177	-17.3482	-32.396	13.1984	1.84934
0.300462	1.012	50	0	1	0.333333	-1.00837e-07	-0.0662108	-17.3143	-32.3398	13.1756	1.84989
0.300552	1.013	50	0	1	0.333333	-1.07786e-07	-0.0663042	-17.2803	-32.2836	13.1528	1.85044
0.300641	1.014	50	0	1	0.333333	-1.33099e-07	-0.0663968	-17.2464	-32.2279	13.1305	1.85099
0.300731	1.015	50	0	1	0.333333	-1.28522e-07	-0.0664905	-17.2126	-32.1718	13.1077	1.85154
0.300821	1.016	50	0	1	0.333333	-1.50945e-07	-0.0665842	-17.1787	-32.1156	13.0848	1.8521
0.300911	1.017	50	0	1	0.333333	-1.22432e-07	-0.0666785	-17.1449	-32.0595	13.0619	1.85265
0.301001	1.018	50	0	1	0.333333	-1.58805e-07	-0.0667714	-17.1112	-32.0039	13.0395	1.8532
0.301091	1.019	50	0	1	0.333333	-1.18029e-07	-0.0668654	-17.0775	-31.9483	13.0171	1.85376
0.301181	1.02	50	0	1	0.333333	-1.76025e-07	-0.0669596	-17.0438	-31.8927	12.9946	1.85432
0.301272	1.021	50	0	1	0.333333	-1.09488e-07	-0.0670536	-17.0101	-31.837	12.9721	1.85487
0.301363	1.022	50	0	1	0.333333	1.42465e-06	-0.0671488	-16.9765	-31.7809	12.9489	1.85544
0.301455	1.023	50	0	1	0.333333	-1.81603e-07	-0.0672441	-16.9429	-31.7253	12.9263	1.856
0.301546	1.024	50	0	1	0.333333	-1.44085e-07	-0.0673388	-16.9093	-31.6698	12.9039	1.85656
0.301638	1.025	50	0	1	0.333333	-1.29242e-07	-0.0674339	-16.8758	-31.6144	12.8814	1.85713
0.301728	1.026	50	0	1	0.333333	-1.97382e-07	-0.067528	-16.8423	-31.5593	12.8593	1.85768
0.301819	1.027	50	0	1	0.333333	-1.09779e-07	-0.0676229	-16.8089	-31.5042	12.8371	1.85824
0.301911	1.028	50	0	1	0.333333	-9.38971e-08	-0.0677181	-16.7755	-31.4491	12.8148	1.85881
0.302002	1.029	50	0	1	0.333333	-9.27454e-08	-0.0678135	-16.7421	-31.3938	12.7924	1.85937
0.302094	1.03	50	0	1	0.333333	-5.93359e-08	-0.0679086	-16.7087	-31.3389	12.7702	1.85993
0.302187	1.031	50	0	1	0.333333	-1.28379e-07	-0.0680051	-16.6754	-31.2836	12.7477	1.86051
0.302279	1.032	50	0	1	0.333333	-1.25866e-07	-0.0681008	-16.6421	-31.2287	12.7255	1.86107
0.302372	1.033	50	0	1	0.333333	-1.35264e-07	-0.0681982	-16.6089	-31.1734	12.7028	1.86165
0.302465	1.034	50	0	1	0.333333	-1.52104e-07	-0.068294	-16.5757	-31.1185	12.6806	1.86222
0.302558	1.035	50	0	1	0.333333	-1.7776e-07	-0.0683904	-16.5425	-31.0635	12.6583	1.86279
0.30265	1.036	50	0	1	0.333333	-1.28386e-07	-0.0684863	-16.5093	-31.0091	12.6364	1.86336
0.302742	1.037	50	0	1	0.333333	-1.40747e-07	-0.0685824	-16.4762	-30.9543	12.6142	1.86393
0.302836	1.038	50	0	1	0.333333	-1.09919e-07	-0.0686793	-16.4431	-30.8995	12.5919	1.8645
0.302929	1.039	50	0	1	0.333333	-8.61335e-08	-0.0687762	-16.4101	-30.8448	12.5696	1.86508
0.303022	1.04	50	0	1	0.333333	-2.01789e-07	-0.0688733	-16.377	-30.7903	12.5476	1.86565
0.303117	1.041	50	0	1	0.333333	-1.58282e-07	-0.068971	-16.3441	-30.7354	12.5252	1.86623
0.30321	1.042	50	0	1	0.333333	-8.96944e-08	-0.069068	-16.3111	-30.6813	12.5034	1.86681
0.303304	1.043	50	0	1	0.333333	-1.10474e-07	-0.0691658	-16.2782	-30.6269	12.4813	1.86739
0.303398	1.044	50	0	1	0.333333	-9.98123e-08	-0.0692636	-16.2453	-30.5726	12.4594	1.86797
0.303493	1.045	50	0	1	0.333333	-2.41097e-07	-0.0693618	-16.2124	-30.5181	12.4371	1.86855
0.303587	1.046	50	0	1	0.333333	-1.19615e-07	-0.0694594	-16.1796	-30.464	12.4153	1.86913
0.303681	1.047	50	0	1	0.333333	-1.39333e-07	-0.069557	-16.1468	-30.4102	12.3936	1.86971
0.303776	1.048	50	0	1	0.333333	-9.96437e-08	-0.0696559	-16.1141	-30.3558	12.3715	1.87029
0.30387	1.049	50	0	1	0.333333	-1.30336e-07	-0.0697537	-16.0813	-30.3021	12.3499	1.87087
0.303967	1.05	50	0	1	0.333333	-1.09953e-07	-0.0698533	-16.0486	-30.2477	12.3276	1.87146
0.304062	1.051	50	0	1	0.333333	-1.35689e-07	-0.0699521	-16.016	-30.1936	12.3056	1.87205
0.304157	1.052	50	0	1	0.333333	-1.30591e-07	-0.0700508	-15.9833	-30.1399	12.2839	1.87264
0.304252	1.053	50	0	1	0.333333	-1.72916e-07	-0.0701496	-15.9507	-30.0862	12.2622	1.87322
0.304347	1.054	50	0	1	0.333333	-1.04399e-07	-0.0702483	-15.9182	-30.0325	12.2405	1.87381
0.304442	1.055	50	0	1	0.333333	-1.0664e-07	-0.0703468	-15.8856	-29.9792	12.2191	1.87439
0.304539	1.056	50	0	1	0.333333	-5.7459e-08	-0.0704476	-15.8531	-29.9251	12.1969	1.87499
0.304637	1.057	50	0	1	0.333333	-1.06367e-07	-0.0705483	-15.8207	-29.8709	12.1747	1.87559
0.304734	1.058	50	0	1	0.333333	-1.07046e-07	-0.0706485	-15.7882	-29.8172	12.1528	1.87619
0.304831	1.059	50	0	1	0.333333	-1.56841e-07	-0.0707492	-15.7558	-29.7637	12.1311	1.87678
0.304926	1.06	50	0	1	0.333333	-1.30628e-07	-0.0708488	-15.7234	-29.7105	12.1097	1.87738
0.305023	1.061	50	0	1	0.333333	-1.56144e-07	-0.0709484	-15.6911	-29.6574	12.0883	1.87797
0.305119	1.062	50	0	1	0.333333	-1.33161e-07	-0.0710483	-15.6588	-29.6043	12.067	1.87856
0.305217	1.063	50	0	1	0.333333	7.21025e-07	-0.0711495	-15.6265	-29.5506	12.0449	1.87916
0.305313	1.064	50	0	1	0.333333	-1.21858e-07	-0.0712499	-15.5942	-29.4977	12.0237	1.87976
0.305411	1.065	50	0	1	0.333333	-1.34399e-07	-0.0713508	-15.562	-29.4448	12.0024	1.88036
0.305508	1.066	50	0	1	0.333333	-8.43655e-08	-0.0714514	-15.5298	-29.3919	11.9811	1.88095
0.305605	1.067	50	0	1	0.333333	-7.67893e-08	-0.0715525	-15.4977	-29.339	11.9598	1.88155
0.305703	1.068	50	0	1	0.333333	-1.28189e-07	-0.0716543	-15.4655	-29.2858	11.9381	1.88216
0.305804	1.069	50	0	1	0.333333	-1.31237e-07	-0.071758	-15.4334	-29.232	11.9158	1.88278
0.305902	1.07	50	0	1	0.333333	-1.27914e-07	-0.0718598	-15.4014	-29.179	11.8942	1.88338
0.306001	1.071	50	0	1	0.333333	3.95834e-07	-0.071962	-15.3693	-29.1261	11.8728	1.88399
0.306099	1.072	50	0	1	0.333333	-1.9743e-07	-0.0720641	-15.3373	-29.0732	11.8513	1.8846
0.306198	1.073	50	0	1	0.333333	1.25142e-08	-0.0721665	-15.3053	-29.0206	11.8301	1.88521
0.306297	1.074	50	0	1	0.333333	-1.23143e-07	-0.0722688	-15.2734	-28.9681	11.8089	1.88581
0.306395	1.075	50	0	1	0.333333	-1.09842e-07	-0.0723709	-15.2415	-28.9158	11.7879	1.88642
0.306495	1.076	50	0	1	0.333333	-9.72527e-08	-0.0724736	-15.2096	-28.8632	11.7666	1.88703
0.306594	1.077	50	0	1	0.333333	-1.09283e-07	-0.0725766	-15.1777	-28.8106	11.7453	1.88764
0.306693	1.078	50	0	1	0.333333	-8.76378e-08	-0.0726794	-15.1459	-28.7584	11.7242	1.88825
0.306793	1.079	50	0	1	0.333333	-1.05869e-07	-0.0727821	-15.1141	-28.7061	11.7031	1.88886
0.306893	1.08	50	0	1	0.333333	-1.19752e-07	-0.072886	-15.0824	-28.6534	11.6815	1.88948
0.306995	1.081	50	0	1	0.333333	-1.40209e-07	-0.0729908	-15.0506	-28.6006	11.6599	1.89011
0.307097	1.082	50	0	1	0.333333	-6.24272e-09	-0.0730962	-15.0189	-28.5476	11.6379	1.89074
0.307197	1.083	50	0	1	0.333333	-1.82039e-07	-0.0732001	-14.9872	-28.4955	11.6169	1.89136
0.307298	1.084	50	0	1	0.333333	-1.04512e-07	-0.0733046	-14.9556	-28.4433	11.5958	1.89198
0.3074	1.085	50	0	1	0.333333	-1.10763e-07	-0.0734098	-14.924	-28.3909	11.5744	1.8926
0.3075	1.086	50	0	1	0.333333	-1.38565e-07	-0.0735133	-14.8924	-28.3391	11.5535	1.89322
0.3076	1.087	50	0	1	0.333333	-9.92098e-08	-0.0736173	-14.8608	-28.2874	11.5328	1.89384
0.307702	1.088	50	0	1	0.333333	-2.0729e-07	-0.0737222	-14.8293	-28.2354	11.5117	1.89446
0.307803	1.089	50	0	1	0.333333	-8.23191e-08	-0.073827	-14.7978	-28.1838	11.4909	1.89508
0.307905	1.09	50	0	1	0.333333	-1.27133e-07	-0.0739324	-14.7663	-28.132	11.4699	1.89571
0.308006	1.091	50	0	1	0.333333	-1.20691e-07	-0.0740373	-14.7349	-28.0803	11.4491	1.89634
0.308109	1.092	50	0	1	0.333333	-1.11143e-07	-0.0741433	-14.7035	-28.0285	11.428	1.89697
0.308211	1.093	50	0	1	0.333333	-1.03424e-07	-0.0742488	-14.6721	-27.9769	11.4072	1.8976
0.308315	1.094	50	0	1	0.333333	-2.4022e-07	-0.0743566	-14.6408	-27.9248	11.3858	1.89824
0.308418	1.095	50	0	1	0.333333	-1.24765e-07	-0.074463	-14.6094	-27.8731	11.3648	1.89887
0.308521	1.096	50	0	1	0.333333	-1.85002e-07	-0.0745696	-14.5782	-27.8215	11.3438	1.89951
0.308626	1.097	50	0	1	0.333333	-8.63623e-08	-0.0746774	-14.5469	-27.7696	11.3225	1.90015
0.308728	1.098	50	0	1	0.333333	-8.21459e-08	-0.0747833	-14.5157	-27.7183	11.3018	1.90078
0.308832	1.099	50	0	1	0.333333	-1.68031e-07	-0.0748906	-14.4844	-27.6666	11.2807	1.90142
0.308936	1.1	50	0	1	0.333333	-7.38611e-08	-0.0749974	-14.4533	-27.6153	11.26	1.90206
0.309039	1.101	50	0	1	0.333333	-1.08633e-07	-0.0751044	-14.4221	-27.5644	11.2395	1.90269
0.309143	1.102	50	0	1	0.333333	4.43697e-08	-0.0752116	-14.391	-27.5132	11.2189	1.90333
0.309247	1.103	50	0	1	0.333333	-2.17952e-07	-0.0753194	-14.3599	-27.4619	11.1981	1.90398
0.309351	1.104	50	0	1	0.333333	-1.14276e-07	-0.0754274	-14.3288	-27.4109	11.1774	1.90462
0.309456	1.105	50	0	1	0.333333	-1.0587e-07	-0.0755355	-14.2978	-27.3598	11.1567	1.90526
0.309561	1.106	50	0	1	0.333333	-1.88906e-07	-0.0756438	-14.2668	-27.3088	11.1361	1.90591
0.309666	1.107	50	0	1	0.333333	-9.42106e-08	-0.0757523	-14.2358	-27.2578	11.1154	1.90655
0.309772	1.108	50	0	1	0.333333	-6.52077e-08	-0.0758621	-14.2049	-27.2065	11.0944	1.90721
0.309878	1.109	50	0	1	0.333333	-1.14078e-07	-0.0759712	-14.174	-27.1557	11.0739	1.90786
0.309983	1.11	50	0	1	0.333333	-9.43187e-08	-0.0760797	-14.1431	-27.105	11.0535	1.90851
0.310089	1.111	50	0	1	0.333333	-1.64568e-07	-0.0761893	-14.1122	-27.054	11.0327	1.90916
0.310195	1.112	50	0	1	0.333333	-1.25837e-07	-0.0762982	-14.0814	-27.0034	11.0122	1.90981
0.310301	1.113	50	0	1	0.333333	-1.17186e-07	-0.0764077	-14.0506	-26.9527	10.9917	1.91046
0.310407	1.114	50	0	1	0.333333	-1.09536e-07	-0.0765179	-14.0198	-26.902	10.9711	1.91112
0.310515	1.115	50	0	1	0.333333	-1.22839e-07	-0.0766285	-13.989	-26.8513	10.9504	1.91178
0.310622	1.116	50	0	1	0.333333	-1.83043e-07	-0.0767396	-13.9583	-26.8004	10.9297	1.91244
0.310729	1.117	50	0	1	0.333333	-9.3568e-08	-0.07685	-13.9276	-26.7499	10.9092	1.9131
0.310836	1.118	50	0	1	0.333333	-1.15105e-07	-0.0769605	-13.8969	-26.6995	10.8888	1.91376
0.310943	1.119	50	0	1	0.333333	-1.28001e-07	-0.0770711	-13.8663	-26.6491	10.8684	1.91442
0.311051	1.12	50	0	1	0.333333	-1.19427e-07	-0.0771819	-13.8357	-26.5989	10.8481	1.91508
0.311158	1.121	50	0	1	0.333333	-1.02273e-07	-0.0772926	-13.8051	-26.5488	10.828	1.91574
0.311268	1.122	50	0	1	0.333333	-2.40219e-07	-0.0774056	-13.7745	-26.498	10.807	1.91642
0.311376	1.123	50	0	1	0.333333	-1.1851e-07	-0.0775173	-13.744	-26.4477	10.7866	1.91708
0.311485	1.124	50	0	1	0.333333	-1.12024e-07	-0.0776295	-13.7135	-26.3976	10.7663	1.91775
0.311593	1.125	50	0	1	0.333333	-1.00985e-07	-0.0777412	-13.683	-26.3476	10.7461	1.91842
0.311703	1.126	50	0	1	0.333333	-8.97947e-08	-0.0778544	-13.6526	-26.2972	10.7255	1.9191
0.311812	1.127	50	0	1	0.333333	-1.01845e-07	-0.0779672	-13.6221	-26.2471	10.7052	1.91977
0.311921	1.128	50	0	1	0.333333	-1.52954e-07	-0.0780791	-13.5917	-26.1974	10.6852	1.92044
0.31203	1.129	50	0	1	0.333333	-1.00506e-07	-0.0781919	-13.5614	-26.1476	10.6651	1.92111
0.31214	1.13	50	0	1	0.333333	-9.71248e-08	-0.0783057	-13.531	-26.0975	10.6447	1.92179
0.31225	1.131	50	0	1	0.333333	-1.18839e-07	-0.0784187	-13.5007	-26.0478	10.6246	1.92246
0.312359	1.132	50	0	1	0.333333	5.02776e-08	-0.0785315	-13.4704	-25.9981	10.6045	1.92314
0.31247	1.133	50	0	1	0.333333	-1.26013e-07	-0.0786453	-13.4402	-25.9483	10.5843	1.92382
0.31258	1.134	50	0	1	0.333333	4.39008e-08	-0.078759	-13.4099	-25.8986	10.5642	1.9245
0.312691	1.135	50	0	1	0.333333	-1.19266e-07	-0.0788737	-13.3797	-25.8489	10.5439	1.92518
0.312802	1.136	50	0	1	0.333333	-1.53561e-07	-0.078988	-13.3496	-25.7993	10.5239	1.92586
0.312915	1.137	50	0	1	0.333333	-1.06736e-07	-0.0791041	-13.3194	-25.7493	10.5033	1.92656
0.313028	1.138	50	0	1	0.333333	-1.6806e-07	-0.0792202	-13.2893	-25.6995	10.483	1.92725
0.313139	1.139	50	0	1	0.333333	-1.50506e-07	-0.0793353	-13.2592	-25.6499	10.4628	1.92794
0.313251	1.14	50	0	1	0.333333	-1.04465e-07	-0.0794507	-13.2291	-25.6006	10.4428	1.92863
0.313362	1.141	50	0	1	0.333333	-8.41195e-08	-0.0795654	-13.1991	-25.5515	10.4231	1.92931
0.313474	1.142	50	0	1	0.333333	-6.31307e-08	-0.0796804	-13.169	-25.5023	10.4033	1.93
0.313587	1.143	50	0	1	0.333333	-2.28336e-07	-0.0797965	-13.139	-25.4531	10.3833	1.93069
0.313701	1.144	50	0	1	0.333333	-1.24922e-07	-0.0799139	-13.1091	-25.4034	10.363	1.9314
0.313814	1.145	50	0	1	0.333333	-1.13189e-07	-0.08003	-13.0791	-25.3543	10.3431	1.93209
0.313926	1.146	50	0	1	0.333333	1.84624e-09	-0.080146	-13.0492	-25.3053	10.3233	1.93278
0.31404	1.147	50	0	1	0.333333	-1.07444e-07	-0.0802631	-13.0193	-25.2561	10.3033	1.93348
0.314153	1.148	50	0	1	0.333333	-1.85539e-07	-0.0803798	-12.9895	-25.2071	10.2834	1.93418
0.314268	1.149	50	0	1	0.333333	-9.86872e-08	-0.0804979	-12.9596	-25.158	10.2635	1.93489
0.314381	1.15	50	0	1	0.333333	-1.32169e-07	-0.0806149	-12.9298	-25.1094	10.244	1.93559
0.314495	1.151	50	0	1	0.333333	-1.20407e-07	-0.0807324	-12.9	-25.0606	10.2243	1.93629
0.314611	1.152	50	0	1	0.333333	-9.89633e-08	-0.0808517	-12.8703	-25.0111	10.2039	1.937
0.314727	1.153	50	0	1	0.333333	-8.0041e-08	-0.0809706	-12.8405	-24.9622	10.184	1.93771
0.314842	1.154	50	0	1	0.333333	-1.07065e-07	-0.0810891	-12.8108	-24.9135	10.1643	1.93842
0.314957	1.155	50	0	1	0.333333	4.98762e-10	-0.081208	-12.7811	-24.8648	10.1445	1.93913
0.315073	1.156	50	0	1	0.333333	-1.31174e-07	-0.0813271	-12.7515	-24.8159	10.1246	1.93985
0.315189	1.157	50	0	1	0.333333	-1.07698e-07	-0.0814465	-12.7218	-24.7672	10.1048	1.94056
0.315304	1.158	50	0	1	0.333333	-8.42319e-08	-0.0815654	-12.6922	-24.7189	10.0854	1.94127
0.315421	1.159	50	0	1	0.333333	-1.1007e-07	-0.0816854	-12.6627	-24.6702	10.0656	1.94199
0.315538	1.16	50	0	1	0.333333	-1.09284e-07	-0.0818056	-12.6331	-24.6215	10.0457	1.94271
0.315654	1.161	50	0	1	0.333333	-1.09165e-07	-0.0819253	-12.6036	-24.5733	10.0263	1.94342
0.315771	1.162	50	0	1	0.333333	-9.78505e-08	-0.0820452	-12.5741	-24.5249	10.0067	1.94414
0.315887	1.163	50	0	1	0.333333	-9.49391e-08	-0.0821654	-12.5446	-24.4767	9.98723	1.94486
0.316004	1.164	50	0	1	0.333333	-9.69011e-08	-0.0822859	-12.5151	-24.4284	9.96769	1.94558
0.316122	1.165	50	0	1	0.333333	-7.68369e-08	-0.0824068	-12.4857	-24.3802	9.94821	1.9463
0.31624	1.166	50	0	1	0.333333	-5.01421e-10	-0.0825287	-12.4563	-24.3319	9.92853	1.94703
0.316358	1.167	50	0	1	0.333333	-1.2165e-07	-0.0826498	-12.4269	-24.2838	9.90911	1.94776
0.316478	1.168	50	0	1	0.333333	-9.41124e-08	-0.0827727	-12.3976	-24.2351	9.88909	1.94849
0.316598	1.169	50	0	1	0.333333	-1.03946e-07	-0.0828961	-12.3682	-24.1868	9.86931	1.94923
0.316717	1.17	50	0	1	0.333333	-1.098e-07	-0.0830185	-12.3389	-24.1386	9.8497	1.94996
0.316836	1.171	50	0	1	0.333333	5.73845e-08	-0.0831412	-12.3097	-24.0906	9.8302	1.9507
0.316956	1.172	50	0	1	0.333333	-9.49167e-08	-0.0832643	-12.2804	-24.0426	9.81073	1.95144
0.317075	1.173	50	0	1	0.333333	-1.07121e-07	-0.083387	-12.2512	-23.9947	9.79134	1.95217
0.317195	1.174	50	0	1	0.333333	-9.62196e-08	-0.083511	-12.222	-23.9467	9.77183	1.95291
0.317315	1.175	50	0	1	0.333333	-1.40941e-07	-0.0836343	-12.1928	-23.8989	9.75249	1.95365
0.317436	1.176	50	0	1	0.333333	-4.75876e-08	-0.083758	-12.1636	-23.8511	9.73309	1.95439
0.317556	1.177	50	0	1	0.333333	-1.40458e-08	-0.083882	-12.1345	-23.8034	9.71374	1.95513
0.317677	1.178	50	0	1	0.333333	-1.26478e-07	-0.0840063	-12.1054	-23.7556	9.6943	1.95588
0.317798	1.179	50	0	1	0.333333	-2.11853e-07	-0.0841311	-12.0763	-23.7079	9.67496	1.95662
0.317919	1.18	50	0	1	0.333333	-7.26661e-08	-0.0842552	-12.0473	-23.6605	9.65586	1.95737
0.31804	1.181	50	0	1	0.333333	-8.00399e-08	-0.0843794	-12.0182	-23.6132	9.63688	1.95811
0.318161	1.182	50	0	1	0.333333	-7.96017e-08	-0.0845045	-11.9892	-23.5658	9.61769	1.95886
0.318284	1.183	50	0	1	0.333333	-1.09601e-07	-0.0846302	-11.9602	-23.5182	9.5984	1.95961
0.318407	1.184	50	0	1	0.333333	-9.13133e-08	-0.0847566	-11.9313	-23.4707	9.57905	1.96037
0.318531	1.185	50	0	1	0.333333	-6.78855e-08	-0.084884	-11.9023	-23.423	9.55956	1.96113
0.318654	1.186	50	0	1	0.333333	-9.31965e-08	-0.0850111	-11.8734	-23.3755	9.54022	1.96189
0.318778	1.187	50	0	1	0.333333	-8.61394e-08	-0.0851379	-11.8445	-23.3282	9.521	1.96265
0.318901	1.188	50	0	1	0.333333	-9.70657e-08	-0.0852646	-11.8157	-23.2809	9.5018	1.96341
0.319025	1.189	50	0	1	0.333333	2.02117e-08	-0.0853919	-11.7868	-23.2337	9.48266	1.96418
0.319149	1.19	50	0	1	0.333333	-9.52283e-08	-0.08552	-11.758	-23.1864	9.46341	1.96494
0.319273	1.191	50	0	1	0.333333	-7.6435e-08	-0.0856475	-11.7292	-23.1393	9.4444	1.96571
0.319397	1.192	50	0	1	0.333333	-1.38156e-07	-0.0857751	-11.7005	-23.0923	9.42541	1.96647
0.319522	1.193	50	0	1	0.333333	-1.22241e-07	-0.0859032	-11.6717	-23.0453	9.4063	1.96724
0.319647	1.194	50	0	1	0.333333	-7.15275e-08	-0.0860314	-11.643	-22.9983	9.38728	1.96801
0.319773	1.195	50	0	1	0.333333	-1.38463e-07	-0.0861609	-11.6143	-22.9511	9.36799	1.96878
0.319898	1.196	50	0	1	0.333333	-1.25725e-07	-0.0862896	-11.5856	-22.9042	9.34899	1.96955
0.320024	1.197	50	0	1	0.333333	-9.79711e-08	-0.0864185	-11.557	-22.8573	9.33	1.97033
0.32015	1.198	50	0	1	0.333333	-9.24533e-08	-0.0865479	-11.5284	-22.8106	9.31115	1.9711
0.320277	1.199	50	0	1	0.333333	-1.27517e-07	-0.0866786	-11.4998	-22.7635	9.29187	1.97189
0.320404	1.2	50	0	1	0.333333	-2.18682e-07	-0.0868088	-11.4712	-22.7167	9.2729	1.97267
0.320531	1.201	50	0	1	0.333333	-7.76967e-08	-0.0869392	-11.4426	-22.6701	9.25402	1.97345
0.320658	1.202	50	0	1	0.333333	-1.61723e-07	-0.0870697	-11.4141	-22.6235	9.2352	1.97423
0.320785	1.203	50	0	1	0.333333	-1.11247e-07	-0.0872004	-11.3856	-22.5768	9.21625	1.97501
0.320914	1.204	50	0	1	0.333333	-1.48271e-07	-0.0873326	-11.3571	-22.5301	9.19721	1.97581
0.321042	1.205	50	0	1	0.333333	-1.15781e-07	-0.0874648	-11.3286	-22.4835	9.17823	1.9766
0.321171	1.206	50	0	1	0.333333	-7.94061e-08	-0.0875973	-11.3002	-22.4369	9.15927	1.97739
0.3213	1.207	50	0	1	0.333333	-1.13558e-07	-0.0877296	-11.2718	-22.3903	9.14036	1.97819
0.321428	1.208	50	0	1	0.333333	-1.45223e-07	-0.0878613	-11.2434	-22.344	9.12166	1.97897
0.321557	1.209	50	0	1	0.333333	-1.38191e-07	-0.0879936	-11.215	-22.2978	9.10301	1.97977
0.321687	1.21	50	0	1	0.333333	-1.2133e-07	-0.0881266	-11.1867	-22.2514	9.08417	1.98057
0.321817	1.211	50	0	1	0.333333	-1.10785e-07	-0.0882606	-11.1584	-22.2049	9.06519	1.98137
0.321948	1.212	50	0	1	0.333333	-1.24356e-07	-0.0883943	-11.1301	-22.1586	9.04638	1.98217
0.322078	1.213	50	0	1	0.333333	-1.09139e-07	-0.0885281	-11.1018	-22.1124	9.0276	1.98297
0.322209	1.214	50	0	1	0.333333	-1.22579e-07	-0.0886629	-11.0735	-22.0661	9.00874	1.98378
0.322341	1.215	50	0	1	0.333333	-1.1802e-07	-0.088798	-11.0453	-22.0198	8.98993	1.98459
0.322472	1.216	50	0	1	0.333333	-1.28965e-07	-0.0889328	-11.0171	-21.9737	8.97121	1.9854
0.322604	1.217	50	0	1	0.333333	-8.69511e-08	-0.0890676	-10.9889	-21.9276	8.95252	1.98621
0.322734	1.218	50	0	1	0.333333	-1.08795e-07	-0.089202	-10.9607	-21.8818	8.93405	1.98702
0.322867	1.219	50	0	1	0.333333	-2.30632e-07	-0.0893379	-10.9326	-21.8358	8.91535	1.98783
0.322999	1.22	50	0	1	0.333333	-1.59736e-07	-0.0894735	-10.9045	-21.7899	8.89676	1.98864
0.323132	1.221	50	0	1	0.333333	-1.18985e-07	-0.0896095	-10.8764	-21.7441	8.87823	1.98946
0.323264	1.222	50	0	1	0.333333	-1.33631e-07	-0.0897457	-10.8483	-21.6984	8.85979	1.99028
0.323397	1.223	50	0	1	0.333333	-1.08911e-07	-0.0898817	-10.8203	-21.6527	8.84134	1.99109
0.323533	1.224	50	0	1	0.333333	-1.7824e-07	-0.0900215	-10.7923	-21.6063	8.82212	1.99193
0.323667	1.225	50	0	1	0.333333	3.21607e-08	-0.0901591	-10.7642	-21.5605	8.80349	1.99276
0.323801	1.226	50	0	1	0.333333	-1.24822e-07	-0.0902965	-10.7363	-21.5148	8.78499	1.99358
0.323936	1.227	50	0	1	0.333333	-1.08537e-07	-0.0904345	-10.7083	-21.4692	8.76651	1.99441
0.324071	1.228	50	0	1	0.333333	-1.08322e-07	-0.090573	-10.6804	-21.4237	8.74806	1.99524
0.324206	1.229	50	0	1	0.333333	-1.00716e-07	-0.0907122	-10.6525	-21.378	8.72947	1.99608
0.324343	1.23	50	0	1	0.333333	-9.2412e-08	-0.0908522	-10.6246	-21.3324	8.71088	1.99692
0.324478	1.231	50	0	1	0.333333	-6.04941e-08	-0.0909912	-10.5967	-21.287	8.69256	1.99775
0.324615	1.232	50	0	1	0.333333	-8.95639e-08	-0.0911319	-10.5688	-21.2414	8.67398	1.9986
0.324752	1.233	50	0	1	0.333333	-1.56704e-07	-0.091272	-10.541	-21.1959	8.65546	1.99944
0.324888	1.234	50	0	1	0.333333	-1.36473e-07	-0.0914118	-10.5132	-21.1508	8.63726	2.00027
0.325025	1.235	50	0	1	0.333333	-1.35876e-07	-0.0915526	-10.4854	-21.1054	8.61885	2.00112
0.325162	1.236	50	0	1	0.333333	-1.38265e-07	-0.091693	-10.4577	-21.0602	8.60058	2.00196
0.325299	1.237	50	0	1	0.333333	-1.40377e-07	-0.0918336	-10.4299	-21.015	8.58229	2.00281
0.325437	1.238	50	0	1	0.333333	-1.31612e-07	-0.0919747	-10.4022	-20.97	8.56411	2.00365
0.325575	1.239	50	0	1	0.333333	-1.15317e-07	-0.0921164	-10.3745	-20.9248	8.54581	2.0045
0.325713	1.24	50	0	1	0.333333	-1.06481e-07	-0.0922581	-10.3469	-20.8798	8.52763	2.00535
0.325852	1.241	50	0	1	0.333333	-1.1884e-07	-0.0924007	-10.3192	-20.8347	8.50927	2.00621
0.325992	1.242	50	0	1	0.333333	-7.32796e-08	-0.092544	-10.2916	-20.7895	8.49088	2.00707
0.326131	1.243	50	0	1	0.333333	3.9449e-10	-0.0926866	-10.264	-20.7447	8.47279	2.00793
0.326271	1.244	50	0	1	0.333333	-2.91498e-09	-0.0928305	-10.2364	-20.6996	8.45443	2.00879
0.326412	1.245	50	0	1	0.333333	-2.19995e-07	-0.0929747	-10.2088	-20.6546	8.4361	2.00966
0.326554	1.246	50	0	1	0.333333	-1.25107e-07	-0.0931205	-10.1813	-20.6094	8.41756	2.01053
0.326696	1.247	50	0	1	0.333333	-1.37638e-07	-0.0932659	-10.1538	-20.5643	8.39917	2.01141
0.326838	1.248	50	0	1	0.333333	-1.25849e-07	-0.0934111	-10.1263	-20.5195	8.38093	2.01228
0.326979	1.249	50	0	1	0.333333	7.09968e-08	-0.0935564	-10.0988	-20.4746	8.3627	2.01315
0.32712	1.25	50	0	1	0.333333	3.27872e-09	-0.0937006	-10.0713	-20.4299	8.34453	2.01402
0.327265	1.251	50	0	1	0.333333	-1.24476e-07	-0.0938494	-10.0439	-20.3848	8.32604	2.01491
0.327408	1.252	50	0	1	0.333333	-1.1126e-07	-0.0939955	-10.0165	-20.3402	8.30793	2.01579
0.327551	1.253	50	0	1	0.333333	-1.53947e-07	-0.0941417	-9.98908	-20.2956	8.28991	2.01667
0.327693	1.254	50	0	1	0.333333	-7.97132e-08	-0.0942882	-9.9617	-20.2512	8.27193	2.01755
0.327837	1.255	50	0	1	0.333333	-1.01859e-07	-0.0944355	-9.93435	-20.2067	8.25387	2.01843
0.327981	1.256	50	0	1	0.333333	-1.66863e-07	-0.0945826	-9.90702	-20.1623	8.23592	2.01931
0.328125	1.257	50	0	1	0.333333	-9.71422e-08	-0.0947302	-9.87972	-20.1178	8.21786	2.0202
0.328269	1.258	50	0	1	0.333333	-1.095e-07	-0.0948781	-9.85243	-20.0735	8.19994	2.02109
0.328414	1.259	50	0	1	0.333333	-9.33476e-08	-0.095027	-9.82516	-20.029	8.18184	2.02198
0.32856	1.26	50	0	1	0.333333	-8.59367e-08	-0.0951761	-9.79792	-19.9847	8.16394	2.02288
0.328705	1.261	50	0	1	0.333333	-1.01463e-07	-0.095325	-9.77069	-19.9405	8.14608	2.02377
0.328851	1.262	50	0	1	0.333333	-2.27065e-07	-0.0954748	-9.74349	-19.8963	8.12811	2.02467
0.328997	1.263	50	0	1	0.333333	-1.07073e-07	-0.0956243	-9.71631	-19.8522	8.11031	2.02557
0.329144	1.264	50	0	1	0.333333	-1.36593e-07	-0.0957753	-9.68915	-19.8079	8.09228	2.02648
0.329292	1.265	50	0	1	0.333333	-8.95941e-08	-0.0959268	-9.66201	-19.7636	8.07425	2.02739
0.329439	1.266	50	0	1	0.333333	-1.29174e-07	-0.0960775	-9.63489	-19.7197	8.05651	2.02829
0.329587	1.267	50	0	1	0.333333	-1.10427e-07	-0.0962296	-9.60779	-19.6755	8.03847	2.02921
0.329736	1.268	50	0	1	0.333333	-1.00367e-07	-0.0963814	-9.58071	-19.6315	8.02065	2.03012
0.329884	1.269	50	0	1	0.333333	-8.1741e-08	-0.0965339	-9.55365	-19.5875	8.00284	2.03104
0.330035	1.27	50	0	1	0.333333	-9.98727e-08	-0.0966879	-9.52661	-19.5433	7.98474	2.03196
0.330184	1.271	50	0	1	0.333333	-1.04522e-07	-0.0968409	-9.4996	-19.4994	7.96691	2.03288
0.330335	1.272	50	0	1	0.333333	-8.41018e-08	-0.096995	-9.4726	-19.4553	7.94891	2.03381
0.330484	1.273	50	0	1	0.333333	-8.85604e-08	-0.0971484	-9.44562	-19.4116	7.93122	2.03473
0.330635	1.274	50	0	1	0.333333	-7.68224e-08	-0.0973029	-9.41867	-19.3677	7.91334	2.03566
0.330786	1.275	50	0	1	0.333333	-5.9297e-08	-0.0974576	-9.39173	-19.3238	7.89551	2.03659
0.330937	1.276	50	0	1	0.333333	-1.38888e-07	-0.0976126	-9.36482	-19.2801	7.87775	2.03752
0.331089	1.277	50	0	1	0.333333	-1.10892e-07	-0.0977675	-9.33793	-19.2364	7.86004	2.03845
0.331241	1.278	50	0	1	0.333333	-1.08609e-07	-0.0979232	-9.31105	-19.1928	7.84235	2.03939
0.331393	1.279	50	0	1	0.333333	-9.54605e-08	-0.0980791	-9.2842	-19.1492	7.82466	2.04032
0.331545	1.28	50	0	1	0.333333	-9.76804e-08	-0.0982351	-9.25736	-19.1057	7.80708	2.04126
0.331698	1.281	50	0	1	0.333333	-1.17676e-07	-0.0983916	-9.23055	-19.0622	7.78947	2.0422
0.331852	1.282	50	0	1	0.333333	-1.13038e-07	-0.0985491	-9.20376	-19.0187	7.77176	2.04315
0.332005	1.283	50	0	1	0.333333	-1.1464e-07	-0.0987065	-9.17698	-18.9752	7.75413	2.04409
0.33216	1.284	50	0	1	0.333333	-8.31198e-08	-0.0988652	-9.15023	-18.9316	7.73637	2.04505
0.332315	1.285	50	0	1	0.333333	-1.21399e-07	-0.0990234	-9.1235	-18.8883	7.71883	2.046
0.33247	1.286	50	0	1	0.333333	-1.14775e-07	-0.099182	-9.09678	-18.845	7.70122	2.04695
0.332625	1.287	50	0	1	0.333333	-1.02635e-07	-0.0993414	-9.07009	-18.8017	7.6837	2.04791
0.332781	1.288	50	0	1	0.333333	-6.42279e-08	-0.0995011	-9.04342	-18.7584	7.66609	2.04887
0.332938	1.289	50	0	1	0.333333	-8.15104e-08	-0.0996614	-9.01676	-18.7151	7.64852	2.04983
0.333095	1.29	50	0	1	0.333333	-1.31447e-07	-0.0998224	-8.99013	-18.6717	7.63079	2.0508
0.333252	1.291	50	0	1	0.333333	-7.89054e-08	-0.0999827	-8.96352	-18.6286	7.61335	2.05177
0.333409	1.292	50	0	1	0.333333	-9.8418e-08	-0.100144	-8.93692	-18.5855	7.59582	2.05274
0.333567	1.293	50	0	1	0.333333	-2.05251e-07	-0.100305	-8.91035	-18.5424	7.57835	2.05371
0.333725	1.294	50	0	1	0.333333	-7.67832e-08	-0.100467	-8.88379	-18.4994	7.56091	2.05468
0.333884	1.295	50	0	1	0.333333	-1.5868e-07	-0.10063	-8.85726	-18.4564	7.54345	2.05566
0.334042	1.296	50	0	1	0.333333	-7.09954e-08	-0.100792	-8.83074	-18.4134	7.52604	2.05664
0.334202	1.297	50	0	1	0.333333	-9.24208e-08	-0.100955	-8.80425	-18.3704	7.50856	2.05762
0.334362	1.298	50	0	1	0.333333	-1.09775e-07	-0.10112	-8.77777	-18.3274	7.49104	2.0586
0.334522	1.299	50	0	1	0.333333	-1.0257e-07	-0.101284	-8.75131	-18.2845	7.47359	2.05959
0.334683	1.3	50	0	1	0.333333	-1.6617e-07	-0.101448	-8.72487	-18.2417	7.45628	2.06058
0.334844	1.301	50	0	1	0.333333	-8.27634e-08	-0.101614	-8.69846	-18.1989	7.43892	2.06157
0.335006	1.302	50	0	1	0.333333	-9.15382e-08	-0.101779	-8.67206	-18.1562	7.42159	2.06257
0.335168	1.303	50	0	1	0.333333	-7.54499e-08	-0.101945	-8.64568	-18.1133	7.40409	2.06357
0.335331	1.304	50	0	1	0.333333	-5.7922e-08	-0.102112	-8.61932	-18.0704	7.38655	2.06457
0.335494	1.305	50	0	1	0.333333	-1.1911e-07	-0.102279	-8.59298	-18.0278	7.36923	2.06557
0.335657	1.306	50	0	1	0.333333	-1.24226e-07	-0.102445	-8.56665	-17.9852	7.35195	2.06658
0.33582	1.307	50	0	1	0.333333	-8.21954e-08	-0.102612	-8.54035	-17.9427	7.3348	2.06758
0.335984	1.308	50	0	1	0.333333	-6.81221e-08	-0.10278	-8.51407	-17.9001	7.31749	2.06859
0.336149	1.309	50	0	1	0.333333	-1.3794e-07	-0.102949	-8.4878	-17.8577	7.30025	2.0696
0.336313	1.31	50	0	1	0.333333	3.31438e-08	-0.103117	-8.46156	-17.8153	7.28309	2.07062
0.336479	1.311	50	0	1	0.333333	-1.37652e-07	-0.103287	-8.43533	-17.7726	7.26565	2.07164
0.336645	1.312	50	0	1	0.333333	-8.8607e-07	-0.103457	-8.40912	-17.7301	7.24833	2.07266
0.336812	1.313	50	0	1	0.333333	-9.32202e-08	-0.103627	-8.38293	-17.6878	7.23115	2.07368
0.336978	1.314	50	0	1	0.333333	-8.36895e-08	-0.103798	-8.35676	-17.6455	7.21399	2.07471
0.337145	1.315	50	0	1	0.333333	-7.33019e-08	-0.103968	-8.33061	-17.6032	7.19687	2.07574
0.337312	1.316	50	0	1	0.333333	-5.50039e-08	-0.104139	-8.30448	-17.5611	7.17982	2.07677
0.33748	1.317	50	0	1	0.333333	-1.13824e-07	-0.104311	-8.27837	-17.5189	7.16278	2.0778
0.337648	1.318	50	0	1	0.333333	-1.00661e-08	-0.104483	-8.25227	-17.4767	7.14559	2.07884
0.337817	1.319	50	0	1	0.333333	-7.70363e-08	-0.104656	-8.2262	-17.4346	7.1285	2.07988
0.337987	1.32	50	0	1	0.333333	-1.09817e-07	-0.10483	-8.20014	-17.3924	7.11136	2.08092
0.338156	1.321	50	0	1	0.333333	-1.15715e-07	-0.105003	-8.1741	-17.3503	7.09428	2.08196
0.338326	1.322	50	0	1	0.333333	-9.89924e-08	-0.105177	-8.14808	-17.3084	7.07731	2.08301
0.338497	1.323	50	0	1	0.333333	-1.08466e-07	-0.105352	-8.12208	-17.2664	7.06021	2.08406
0.338668	1.324	50	0	1	0.333333	-1.3306e-07	-0.105527	-8.0961	-17.2244	7.04316	2.08511
0.338839	1.325	50	0	1	0.333333	-8.0586e-08	-0.105702	-8.07013	-17.1824	7.02613	2.08617
0.339011	1.326	50	0	1	0.333333	-7.96898e-08	-0.105878	-8.04419	-17.1405	7.00909	2.08723
0.339184	1.327	50	0	1	0.333333	-6.84847e-08	-0.106055	-8.01826	-17.0987	6.99211	2.08829
0.339357	1.328	50	0	1	0.333333	-4.30683e-08	-0.106232	-7.99235	-17.0567	6.97502	2.08936
0.339531	1.329	50	0	1	0.333333	-2.54887e-10	-0.10641	-7.96646	-17.015	6.95807	2.09043
0.339705	1.33	50	0	1	0.333333	3.59611e-10	-0.106588	-7.94058	-16.9732	6.94109	2.0915
0.339879	1.331	50	0	1	0.333333	1.93118e-10	-0.106766	-7.91473	-16.9315	6.9242	2.09257
0.340054	1.332	50	0	1	0.333333	-6.05801e-08	-0.106945	-7.88889	-16.8898	6.90725	2.09365
0.340229	1.333	50	0	1	0.333333	-1.06591e-07	-0.107124	-7.86308	-16.8481	6.8903	2.09473
0.340405	1.334	50	0	1	0.333333	-1.04625e-07	-0.107304	-7.83727	-16.8065	6.87341	2.09581
0.340581	1.335	50	0	1	0.333333	-9.11954e-08	-0.107485	-7.81149	-16.7649	6.85655	2.09689
0.340759	1.336	50	0	1	0.333333	-9.6899e-08	-0.107666	-7.78573	-16.7233	6.8396	2.09799
0.340936	1.337	50	0	1	0.333333	-1.00412e-07	-0.107848	-7.75998	-16.6818	6.82271	2.09908
0.341114	1.338	50	0	1	0.333333	-8.83858e-08	-0.108029	-7.73425	-16.6404	6.80595	2.10017
0.341292	1.339	50	0	1	0.333333	-1.09782e-07	-0.108212	-7.70854	-16.5989	6.78904	2.10127
0.341471	1.34	50	0	1	0.333333	-6.85441e-08	-0.108394	-7.68285	-16.5575	6.77228	2.10237
0.34165	1.341	50	0	1	0.333333	-5.35973e-08	-0.108578	-7.65718	-16.5161	6.75545	2.10348
0.34183	1.342	50	0	1	0.333333	-7.08714e-10	-0.108762	-7.63152	-16.4747	6.73863	2.10458
0.34201	1.343	50	0	1	0.333333	-7.17512e-08	-0.108947	-7.60588	-16.4333	6.72175	2.10569
0.342191	1.344	50	0	1	0.333333	-5.59971e-08	-0.109132	-7.58026	-16.3921	6.705	2.10681
0.342372	1.345	50	0	1	0.333333	-1.19773e-10	-0.109316	-7.55466	-16.3509	6.68832	2.10792
0.342554	1.346	50	0	1	0.333333	-7.73981e-08	-0.109502	-7.52907	-16.3096	6.67152	2.10904
0.342736	1.347	50	0	1	0.333333	-8.92214e-08	-0.109689	-7.5035	-16.2685	6.65482	2.11016
0.342918	1.348	50	0	1	0.333333	-8.59517e-08	-0.109875	-7.47795	-16.2274	6.63817	2.11128
0.343101	1.349	50	0	1	0.333333	-9.15225e-08	-0.110062	-7.45242	-16.1863	6.62143	2.11241
0.343285	1.35	50	0	1	0.333333	-8.49985e-08	-0.11025	-7.4269	-16.1452	6.60479	2.11354
0.343469	1.351	50	0	1	0.333333	-8.12171e-08	-0.110439	-7.40141	-16.1042	6.58811	2.11468
0.343654	1.352	50	0	1	0.333333	-7.10423e-08	-0.110628	-7.37592	-16.0631	6.5714	2.11582
0.34384	1.353	50	0	1	0.333333	-1.06421e-07	-0.110818	-7.35046	-16.0221	6.55472	2.11696
0.344026	1.354	50	0	1	0.333333	-5.87344e-08	-0.111008	-7.32501	-15.9812	6.53804	2.1181
0.344212	1.355	50	0	1	0.333333	2.37867e-08	-0.111198	-7.29959	-15.9404	6.52153	2.11925
0.344398	1.356	50	0	1	0.333333	-6.96598e-08	-0.111389	-7.27417	-15.8996	6.50498	2.1204
0.344586	1.357	50	0	1	0.333333	-5.55646e-08	-0.111581	-7.24878	-15.8587	6.48836	2.12155
0.344773	1.358	50	0	1	0.333333	-1.50379e-09	-0.111772	-7.2234	-15.818	6.47191	2.1227
0.344961	1.359	50	0	1	0.333333	9.01091e-10	-0.111965	-7.19804	-15.7772	6.45533	2.12386
0.345151	1.36	50	0	1	0.333333	-6.42121e-08	-0.112159	-7.1727	-15.7364	6.43866	2.12503
0.345341	1.361	50	0	1	0.333333	-4.21257e-08	-0.112353	-7.14737	-15.6957	6.42213	2.1262
0.345531	1.362	50	0	1	0.333333	-1.40597e-07	-0.112547	-7.12206	-15.655	6.40561	2.12737
0.345721	1.363	50	0	1	0.333333	1.28358e-09	-0.112742	-7.09677	-15.6144	6.38904	2.12854
0.345912	1.364	50	0	1	0.333333	-7.96992e-08	-0.112937	-7.0715	-15.5738	6.37263	2.12971
0.346103	1.365	50	0	1	0.333333	-8.17249e-08	-0.113132	-7.04624	-15.5334	6.35625	2.13089
0.346295	1.366	50	0	1	0.333333	-9.59487e-08	-0.113328	-7.021	-15.4929	6.33983	2.13207
0.346488	1.367	50	0	1	0.333333	-8.92779e-08	-0.113525	-6.99577	-15.4525	6.32344	2.13326
0.34668	1.368	50	0	1	0.333333	-8.32567e-08	-0.113723	-6.97056	-15.4121	6.30707	2.13445
0.346874	1.369	50	0	1	0.333333	-9.90739e-08	-0.113921	-6.94537	-15.3717	6.29069	2.13564
0.347068	1.37	50	0	1	0.333333	-1.35798e-07	-0.11412	-6.9202	-15.3314	6.27432	2.13684
0.347264	1.371	50	0	1	0.333333	-1.13946e-06	-0.11432	-6.89504	-15.2909	6.25783	2.13804
0.347459	1.372	50	0	1	0.333333	-6.98054e-08	-0.114519	-6.8699	-15.2507	6.24156	2.13924
0.347655	1.373	50	0	1	0.333333	-6.85077e-08	-0.114719	-6.84477	-15.2104	6.22515	2.14045
0.347852	1.374	50	0	1	0.333333	-5.75287e-08	-0.11492	-6.81966	-15.1701	6.20875	2.14166
0.348049	1.375	50	0	1	0.333333	-6.5016e-08	-0.115122	-6.79457	-15.1299	6.19245	2.14287
0.348247	1.376	50	0	1	0.333333	-8.6394e-10	-0.115325	-6.7695	-15.0896	6.17596	2.14409
0.348445	1.377	50	0	1	0.333333	-6.34496e-08	-0.115527	-6.74444	-15.0494	6.15967	2.14531
0.348643	1.378	50	0	1	0.333333	-1.39194e-07	-0.115729	-6.7194	-15.0096	6.14365	2.14653
0.348844	1.379	50	0	1	0.333333	-5.6536e-08	-0.115935	-6.69437	-14.9693	6.12712	2.14777
0.349044	1.38	50	0	1	0.333333	-3.25547e-08	-0.116139	-6.66936	-14.9293	6.11091	2.149
0.349244	1.381	50	0	1	0.333333	-9.18202e-08	-0.116344	-6.64436	-14.8893	6.09471	2.15023
0.349445	1.382	50	0	1	0.333333	-8.38777e-08	-0.11655	-6.61939	-14.8493	6.07846	2.15147
0.349647	1.383	50	0	1	0.333333	-6.78178e-08	-0.116756	-6.59442	-14.8093	6.06213	2.15271
0.34985	1.384	50	0	1	0.333333	-7.03189e-08	-0.116963	-6.56948	-14.7694	6.04592	2.15396
0.350053	1.385	50	0	1	0.333333	-8.42814e-08	-0.117171	-6.54455	-14.7295	6.02971	2.15521
0.350256	1.386	50	0	1	0.333333	-7.76585e-08	-0.117379	-6.51964	-14.6897	6.01359	2.15646
0.35046	1.387	50	0	1	0.333333	-6.73522e-08	-0.117587	-6.49474	-14.6499	5.99743	2.15772
0.350665	1.388	50	0	1	0.333333	-6.31866e-08	-0.117797	-6.46986	-14.6101	5.98124	2.15898
0.350871	1.389	50	0	1	0.333333	-3.89425e-08	-0.118007	-6.44499	-14.5703	5.96503	2.16025
0.351077	1.39	50	0	1	0.333333	-6.7193e-08	-0.118218	-6.42014	-14.5305	5.94882	2.16152
0.351283	1.391	50	0	1	0.333333	-6.78923e-08	-0.118428	-6.3953	-14.4908	5.93274	2.16278
0.35149	1.392	50	0	1	0.333333	-5.7773e-08	-0.11864	-6.37049	-14.4512	5.91665	2.16406
0.351698	1.393	50	0	1	0.333333	-4.88166e-08	-0.118853	-6.34568	-14.4116	5.90055	2.16534
0.351907	1.394	50	0	1	0.333333	-1.26493e-09	-0.119066	-6.3209	-14.372	5.88449	2.16662
0.352116	1.395	50	0	1	0.333333	-1.07881e-09	-0.119279	-6.29612	-14.3324	5.86841	2.16791
0.352325	1.396	50	0	1	0.333333	1.30715e-07	-0.119494	-6.27137	-14.293	5.85238	2.1692
0.352535	1.397	50	0	1	0.333333	7.69545e-07	-0.119708	-6.24663	-14.2534	5.83629	2.17049
0.352746	1.398	50	0	1	0.333333	1.31336e-07	-0.119924	-6.2219	-14.2141	5.8204	2.17179
0.352958	1.399	50	0	1	0.333333	1.28742e-07	-0.12014	-6.19719	-14.1746	5.80426	2.1731
0.353171	1.4	50	0	1	0.333333	-1.85967e-06	-0.120358	-6.1725	-14.1349	5.788	2.17441
0.353384	1.401	50	0	1	0.333333	1.27331e-07	-0.120575	-6.14782	-14.0957	5.77215	2.17572
0.353598	1.402	50	0	1	0.333333	-1.30369e-07	-0.120794	-6.12315	-14.0563	5.75613	2.17704
0.353812	1.403	50	0	1	0.333333	1.26331e-07	-0.121013	-6.0985	-14.017	5.74017	2.17835
0.354026	1.404	50	0	1	0.333333	1.25779e-07	-0.121232	-6.07387	-13.9778	5.72426	2.17967
0.354242	1.405	50	0	1	0.333333	-1.27352e-07	-0.121452	-6.04925	-13.9386	5.70834	2.181
0.354458	1.406	50	0	1	0.333333	-1.26564e-07	-0.121673	-6.02465	-13.8994	5.69243	2.18233
0.354674	1.407	50	0	1	0.333333	1.24347e-07	-0.121894	-6.00006	-13.8603	5.67654	2.18366
0.354892	1.408	50	0	1	0.333333	-1.24215e-07	-0.122116	-5.97549	-13.8211	5.66058	2.185
0.355109	1.409	50	0	1	0.333333	1.24964e-07	-0.122339	-5.95093	-13.782	5.64476	2.18634
0.355328	1.41	50	0	1	0.333333	1.22517e-07	-0.122563	-5.92638	-13.743	5.6289	2.18769
0.355548	1.411	50	0	1	0.333333	1.22004e-07	-0.122787	-5.90185	-13.7039	5.61303	2.18904
0.355768	1.412	50	0	1	0.333333	1.25377e-07	-0.123012	-5.87734	-13.6649	5.5972	2.1904
0.355988	1.413	50	0	1	0.333333	-1.24099e-07	-0.123237	-5.85284	-13.626	5.58143	2.19175
0.35621	1.414	50	0	1	0.333333	-1.20506e-07	-0.123464	-5.82836	-13.5871	5.56558	2.19312
0.356432	1.415	50	0	1	0.333333	1.20669e-07	-0.123691	-5.80389	-13.5481	5.5497	2.19449
0.356655	1.416	50	0	1	0.333333	-1.20418e-07	-0.123919	-5.77943	-13.5092	5.53389	2.19586
0.356879	1.417	50	0	1	0.333333	1.19114e-07	-0.124148	-5.75499	-13.4703	5.51809	2.19724
0.357102	1.418	50	0	1	0.333333	-1.18442e-07	-0.124376	-5.73056	-13.4313	5.50214	2.19861
0.357327	1.419	50	0	1	0.333333	-1.22943e-07	-0.124606	-5.70615	-13.3927	5.48659	2.2
0.357553	1.42	50	0	1	0.333333	-1.18712e-07	-0.124837	-5.68175	-13.3539	5.4708	2.20139
0.35778	1.421	50	0	1	0.333333	-1.17814e-07	-0.125068	-5.65737	-13.3152	5.45502	2.20278
0.358007	1.422	50	0	1	0.333333	-1.17733e-07	-0.1253	-5.633	-13.2764	5.43923	2.20418
0.358235	1.423	50	0	1	0.333333	-1.16082e-07	-0.125533	-5.60865	-13.2378	5.42353	2.20558
0.358463	1.424	50	0	1	0.333333	-1.16002e-07	-0.125766	-5.58431	-13.1991	5.40784	2.20699
0.358692	1.425	50	0	1	0.333333	-1.1554e-07	-0.126	-5.55998	-13.1606	5.39219	2.2084
0.358922	1.426	50	0	1	0.333333	-1.15258e-07	-0.126235	-5.53567	-13.122	5.37655	2.20981
0.359152	1.427	50	0	1	0.333333	-1.16287e-07	-0.126471	-5.51137	-13.0835	5.36087	2.21123
0.359384	1.428	50	0	1	0.333333	-1.17103e-07	-0.126707	-5.48708	-13.0449	5.3452	2.21266
0.359616	1.429	50	0	1	0.333333	-1.1351e-07	-0.126944	-5.46281	-13.0065	5.32959	2.21409
0.359849	1.43	50	0	1	0.333333	-1.29231e-07	-0.127182	-5.43856	-12.968	5.31396	2.21552
0.360082	1.431	50	0	1	0.333333	-1.13499e-07	-0.127421	-5.41431	-12.9296	5.29829	2.21696
0.360316	1.432	50	0	1	0.333333	1.11726e-07	-0.12766	-5.39008	-12.8912	5.28273	2.2184
0.360551	1.433	50	0	1	0.333333	1.11185e-07	-0.1279	-5.36587	-12.8529	5.26719	2.21984
0.360786	1.434	50	0	1	0.333333	-1.12654e-07	-0.12814	-5.34167	-12.8145	5.25156	2.22129
0.361023	1.435	50	0	1	0.333333	1.10409e-07	-0.128382	-5.31748	-12.7762	5.23599	2.22275
0.361259	1.436	50	0	1	0.333333	-1.09935e-07	-0.128623	-5.2933	-12.738	5.22048	2.22421
0.361498	1.437	50	0	1	0.333333	1.09378e-07	-0.128867	-5.26914	-12.6997	5.20488	2.22567
0.361736	1.438	50	0	1	0.333333	-1.08819e-07	-0.12911	-5.245	-12.6615	5.18939	2.22714
0.361976	1.439	50	0	1	0.333333	-1.1362e-07	-0.129356	-5.22086	-12.6233	5.17382	2.22862
0.362216	1.44	50	0	1	0.333333	-1.09114e-07	-0.129601	-5.19674	-12.5852	5.15832	2.23009
0.362457	1.441	50	0	1	0.333333	1.07975e-07	-0.129847	-5.17263	-12.5471	5.14285	2.23158
0.362699	1.442	50	0	1	0.333333	1.07606e-07	-0.130094	-5.14854	-12.5089	5.12733	2.23307
0.36294	1.443	50	0	1	0.333333	-1.06892e-07	-0.130341	-5.12446	-12.4709	5.1119	2.23456
0.363184	1.444	50	0	1	0.333333	-1.09064e-07	-0.130589	-5.10039	-12.4329	5.09645	2.23605
0.363428	1.445	50	0	1	0.333333	-1.10152e-07	-0.130839	-5.07633	-12.3949	5.08102	2.23756
0.363672	1.446	50	0	1	0.333333	-1.09058e-07	-0.131089	-5.05229	-12.357	5.0656	2.23906
0.363918	1.447	50	0	1	0.333333	-1.05806e-07	-0.131339	-5.02826	-12.319	5.05019	2.24057
0.364164	1.448	50	0	1	0.333333	-1.05349e-07	-0.131591	-5.00424	-12.2811	5.0348	2.24209
0.364411	1.449	50	0	1	0.333333	-1.04255e-07	-0.131843	-4.98024	-12.2432	5.01937	2.24361
0.364659	1.45	50	0	1	0.333333	-1.45947e-07	-0.132097	-4.95625	-12.2054	5.00399	2.24514
0.364908	1.451	50	0	1	0.333333	-1.03847e-07	-0.132351	-4.93227	-12.1675	4.98856	2.24667
0.365158	1.452	50	0	1	0.333333	1.02765e-07	-0.132606	-4.9083	-12.1297	4.97321	2.24821
0.365407	1.453	50	0	1	0.333333	-1.03667e-07	-0.132861	-4.88435	-12.092	4.95789	2.24975
0.365658	1.454	50	0	1	0.333333	-9.03023e-07	-0.133117	-4.86041	-12.0542	4.94255	2.25129
0.36591	1.455	50	0	1	0.333333	-1.02884e-07	-0.133375	-4.83648	-12.0166	4.92724	2.25284
0.366162	1.456	50	0	1	0.333333	-2.12314e-07	-0.133632	-4.81256	-11.979	4.91202	2.25439
0.366416	1.457	50	0	1	0.333333	-1.0086e-07	-0.133892	-4.78866	-11.9413	4.89667	2.25596
0.366671	1.458	50	0	1	0.333333	1.00618e-07	-0.134151	-4.76477	-11.9037	4.88139	2.25752
0.366926	1.459	50	0	1	0.333333	-1.00116e-07	-0.134412	-4.74089	-11.8661	4.86613	2.25909
0.367181	1.46	50	0	1	0.333333	-4.72437e-08	-0.134672	-4.71702	-11.8286	4.85092	2.26066
0.367437	1.461	50	0	1	0.333333	-1.99755e-08	-0.134934	-4.69317	-11.7912	4.83577	2.26224
0.367695	1.462	50	0	1	0.333333	-9.83826e-08	-0.135197	-4.66932	-11.7535	4.82039	2.26383
0.367953	1.463	50	0	1	0.333333	-5.77405e-08	-0.135461	-4.64549	-11.7161	4.80523	2.26542
0.368212	1.464	50	0	1	0.333333	-4.64445e-08	-0.135726	-4.62167	-11.6788	4.79007	2.26701
0.368473	1.465	50	0	1	0.333333	2.68659e-08	-0.135992	-4.59787	-11.6413	4.77481	2.26862
0.368734	1.466	50	0	1	0.333333	-5.35524e-08	-0.136259	-4.57407	-11.604	4.75966	2.27022
0.368995	1.467	50	0	1	0.333333	-5.216e-08	-0.136526	-4.55029	-11.5666	4.74452	2.27183
0.369258	1.468	50	0	1	0.333333	-3.74372e-08	-0.136794	-4.52651	-11.5293	4.72931	2.27345
0.369522	1.469	50	0	1	0.333333	-2.11531e-08	-0.137063	-4.50275	-11.492	4.71414	2.27508
0.369786	1.47	50	0	1	0.333333	-3.04506e-08	-0.137333	-4.479	-11.4547	4.69904	2.2767
0.370051	1.471	50	0	1	0.333333	-3.22654e-08	-0.137604	-4.45526	-11.4175	4.6839	2.27833
0.370317	1.472	50	0	1	0.333333	-6.2718e-08	-0.137876	-4.43154	-11.3803	4.6688	2.27997
0.370585	1.473	50	0	1	0.333333	-5.74419e-08	-0.138149	-4.40782	-11.3431	4.65366	2.28162
0.370852	1.474	50	0	1	0.333333	-4.20662e-08	-0.138422	-4.38411	-11.3059	4.63856	2.28327
0.371121	1.475	50	0	1	0.333333	-4.07738e-08	-0.138697	-4.36042	-11.2688	4.62342	2.28492
0.371391	1.476	50	0	1	0.333333	-7.25664e-08	-0.138972	-4.33674	-11.2317	4.60833	2.28658
0.371661	1.477	50	0	1	0.333333	4.21774e-08	-0.139248	-4.31307	-11.1946	4.59328	2.28825
0.371933	1.478	50	0	1	0.333333	-7.65185e-08	-0.139526	-4.28941	-11.1575	4.57813	2.28992
0.372206	1.479	50	0	1	0.333333	-6.61547e-08	-0.139805	-4.26576	-11.1204	4.56301	2.2916
0.37248	1.48	50	0	1	0.333333	-1.22633e-09	-0.140083	-4.24212	-11.0833	4.54791	2.29329
0.372754	1.481	50	0	1	0.333333	-7.50293e-08	-0.140364	-4.21849	-11.0463	4.53286	2.29498
0.373028	1.482	50	0	1	0.333333	-6.32905e-08	-0.140644	-4.19487	-11.0095	4.51795	2.29666
0.373305	1.483	50	0	1	0.333333	-5.27693e-08	-0.140926	-4.17126	-10.9725	4.50288	2.29837
0.373582	1.484	50	0	1	0.333333	-3.96877e-08	-0.141209	-4.14766	-10.9356	4.48786	2.30007
0.373859	1.485	50	0	1	0.333333	-1.47293e-08	-0.141492	-4.12408	-10.8988	4.47297	2.30178
0.374138	1.486	50	0	1	0.333333	9.43135e-11	-0.141777	-4.1005	-10.862	4.45796	2.3035
0.374418	1.487	50	0	1	0.333333	5.78568e-11	-0.142062	-4.07693	-10.8252	4.44301	2.30522
0.374698	1.488	50	0	1	0.333333	1.36317e-10	-0.142348	-4.05338	-10.7884	4.42808	2.30694
0.37498	1.489	50	0	1	0.333333	4.10169e-10	-0.142636	-4.02983	-10.7516	4.41312	2.30868
0.375263	1.49	50	0	1	0.333333	-3.85731e-08	-0.142925	-4.00629	-10.7149	4.39817	2.31042
0.375546	1.491	50	0	1	0.333333	4.77169e-08	-0.143214	-3.98277	-10.6782	4.38322	2.31217
0.37583	1.492	50	0	1	0.333333	-7.81154e-08	-0.143504	-3.95925	-10.6416	4.3684	2.31391
0.376114	1.493	50	0	1	0.333333	3.27734e-08	-0.143794	-3.93574	-10.6049	4.35354	2.31567
0.376404	1.494	50	0	1	0.333333	2.55949e-06	-0.144089	-3.91225	-10.5681	4.33842	2.31745
0.376688	1.495	50	0	1	0.333333	3.81539e-08	-0.14438	-3.88876	-10.5317	4.32372	2.3192
0.376977	1.496	50	0	1	0.333333	-6.87567e-08	-0.144675	-3.86528	-10.4951	4.3088	2.32098
0.377268	1.497	50	0	1	0.333333	-6.57137e-08	-0.144971	-3.84181	-10.4584	4.29384	2.32277
0.377558	1.498	50	0	1	0.333333	-5.24852e-08	-0.145267	-3.81835	-10.4219	4.27898	2.32455
0.377849	1.499	50	0	1	0.333333	5.16059e-08	-0.145564	-3.7949	-10.3854	4.26412	2.32634
0.378142	1.5	50	0	1	0.333333	-3.14826e-08	-0.145863	-3.77146	-10.3489	4.24926	2.32815
0.378434	1.501	50	0	1	0.333333	-1.2501e-09	-0.146161	-3.74803	-10.3125	4.23451	2.32995
0.378728	1.502	50	0	1	0.333333	-1.21428e-09	-0.146461	-3.7246	-10.2761	4.21974	2.33176
0.379023	1.503	50	0	1	0.333333	-1.28753e-08	-0.146763	-3.70119	-10.2397	4.20498	2.33357
0.379318	1.504	50	0	1	0.333333	-5.16643e-09	-0.147063	-3.67778	-10.2035	4.1903	2.33539
0.379614	1.505	50	0	1	0.333333	-4.28992e-08	-0.147366	-3.65438	-10.1672	4.17555	2.33721
0.379913	1.506	50	0	1	0.333333	-1.6977e-09	-0.147671	-3.631	-10.1308	4.16073	2.33905
0.380212	1.507	50	0	1	0.333333	-6.95096e-08	-0.147976	-3.60762	-10.0945	4.14601	2.34089
0.380512	1.508	50	0	1	0.333333	2.74553e-08	-0.148282	-3.58424	-10.0583	4.1313	2.34274
0.380813	1.509	50	0	1	0.333333	-4.20442e-08	-0.148589	-3.56088	-10.022	4.11656	2.3446
0.381116	1.51	50	0	1	0.333333	-3.93124e-08	-0.148898	-3.53752	-9.98575	4.10177	2.34646
0.38142	1.511	50	0	1	0.333333	-7.06856e-08	-0.149208	-3.51418	-9.9495	4.08699	2.34833
0.381723	1.512	50	0	1	0.333333	-5.16139e-08	-0.149517	-3.49084	-9.91342	4.07239	2.3502
0.382029	1.513	50	0	1	0.333333	-4.71001e-08	-0.149829	-3.46751	-9.87722	4.05764	2.35208
0.382335	1.514	50	0	1	0.333333	-4.02695e-08	-0.150142	-3.44418	-9.84105	4.0429	2.35397
0.382642	1.515	50	0	1	0.333333	-1.24136e-09	-0.150455	-3.42087	-9.80498	4.02826	2.35586
0.382951	1.516	50	0	1	0.333333	-2.24234e-09	-0.15077	-3.39756	-9.76888	4.01357	2.35776
0.38326	1.517	50	0	1	0.333333	-5.0548e-10	-0.151085	-3.37426	-9.73285	3.99893	2.35966
0.38357	1.518	50	0	1	0.333333	-5.92978e-08	-0.151402	-3.35096	-9.69682	3.98428	2.36157
0.383881	1.519	50	0	1	0.333333	-7.70796e-08	-0.151718	-3.32768	-9.6609	3.96974	2.36348
0.384194	1.52	50	0	1	0.333333	-3.78443e-08	-0.152037	-3.3044	-9.6249	3.95509	2.36541
0.384508	1.521	50	0	1	0.333333	-7.60606e-08	-0.152357	-3.28113	-9.58889	3.94042	2.36734
0.384823	1.522	50	0	1	0.333333	-1.13821e-09	-0.152679	-3.25786	-9.55294	3.9258	2.36928
0.385139	1.523	50	0	1	0.333333	2.47153e-09	-0.153001	-3.2346	-9.51697	3.91114	2.37123
0.385455	1.524	50	0	1	0.333333	-5.20427e-08	-0.153324	-3.21135	-9.48111	3.89658	2.37318
0.385774	1.525	50	0	1	0.333333	-1.59112e-08	-0.153648	-3.18811	-9.44521	3.88197	2.37514
0.386093	1.526	50	0	1	0.333333	-4.60411e-08	-0.153973	-3.16487	-9.40936	3.86739	2.3771
0.386412	1.527	50	0	1	0.333333	-3.48907e-08	-0.154299	-3.14164	-9.37359	3.85288	2.37907
0.386732	1.528	50	0	1	0.333333	-4.38589e-08	-0.154626	-3.11841	-9.3379	3.83845	2.38104
0.387055	1.529	50	0	1	0.333333	-1.00563e-08	-0.154954	-3.0952	-9.30211	3.82389	2.38302
0.387378	1.53	50	0	1	0.333333	2.92762e-09	-0.155284	-3.07198	-9.26632	3.80932	2.38501
0.387702	1.531	50	0	1	0.333333	-3.0058e-08	-0.155614	-3.04878	-9.23059	3.7948	2.38701
0.388029	1.532	50	0	1	0.333333	3.82241e-08	-0.155947	-3.02558	-9.19474	3.78014	2.38902
0.388356	1.533	50	0	1	0.333333	2.98758e-08	-0.15628	-3.00238	-9.15907	3.76565	2.39103
0.388684	1.534	50	0	1	0.333333	2.32894e-08	-0.156614	-2.97919	-9.12332	3.75107	2.39305
0.389013	1.535	50	0	1	0.333333	-5.0852e-08	-0.156949	-2.95601	-9.08769	3.7366	2.39508
0.389343	1.536	50	0	1	0.333333	-4.01264e-08	-0.157286	-2.93283	-9.05201	3.72207	2.39711
0.389675	1.537	50	0	1	0.333333	-2.46998e-08	-0.157624	-2.90966	-9.01632	3.70751	2.39916
0.390008	1.538	50	0	1	0.333333	-2.11618e-09	-0.157963	-2.88649	-8.98064	3.69295	2.4012
0.390341	1.539	50	0	1	0.333333	3.39666e-10	-0.158302	-2.86332	-8.94507	3.67849	2.40325
0.390674	1.54	50	0	1	0.333333	2.26542e-10	-0.158642	-2.84017	-8.9096	3.66413	2.40531
0.391008	1.541	50	0	1	0.333333	3.88418e-08	-0.158982	-2.81701	-8.87415	3.64977	2.40737
0.391345	1.542	50	0	1	0.333333	-6.81031e-08	-0.159325	-2.79387	-8.83863	3.63532	2.40944
0.391684	1.543	50	0	1	0.333333	-2.69145e-08	-0.15967	-2.77072	-8.80308	3.62083	2.41152
0.392024	1.544	50	0	1	0.333333	-3.36164e-08	-0.160017	-2.74758	-8.76749	3.60629	2.41362
0.392365	1.545	50	0	1	0.333333	-7.00186e-08	-0.160364	-2.72445	-8.73202	3.59186	2.41572
0.392706	1.546	50	0	1	0.333333	3.07764e-08	-0.160711	-2.70132	-8.69659	3.57746	2.41782
0.393049	1.547	50	0	1	0.333333	5.04186e-08	-0.16106	-2.67819	-8.66119	3.56307	2.41993
0.393393	1.548	50	0	1	0.333333	-6.88413e-08	-0.16141	-2.65507	-8.62578	3.54866	2.42204
0.393736	1.549	50	0	1	0.333333	-6.60168e-08	-0.16176	-2.63195	-8.5905	3.5344	2.42416
0.394082	1.55	50	0	1	0.333333	-6.85548e-08	-0.162112	-2.60883	-8.55514	3.52002	2.42629
0.394429	1.551	50	0	1	0.333333	4.61914e-08	-0.162465	-2.58572	-8.51978	3.50564	2.42842
0.394777	1.552	50	0	1	0.333333	-3.94785e-08	-0.16282	-2.56261	-8.48446	3.49128	2.43057
0.395125	1.553	50	0	1	0.333333	7.16997e-11	-0.163174	-2.53951	-8.44926	3.47704	2.43271
0.395478	1.554	50	0	1	0.333333	2.99469e-10	-0.163532	-2.5164	-8.41382	3.46254	2.43488
0.39583	1.555	50	0	1	0.333333	7.41357e-13	-0.16389	-2.49331	-8.37851	3.44815	2.43705
0.396183	1.556	50	0	1	0.333333	3.6474e-10	-0.16425	-2.47021	-8.34314	3.43371	2.43922
0.396539	1.557	50	0	1	0.333333	9.74072e-11	-0.164611	-2.44712	-8.30778	3.41926	2.44141
0.396895	1.558	50	0	1	0.333333	-6.60113e-08	-0.164973	-2.42402	-8.27248	3.40485	2.44361
0.397251	1.559	50	0	1	0.333333	-6.3236e-08	-0.165335	-2.40093	-8.23728	3.39055	2.4458
0.397609	1.56	50	0	1	0.333333	-6.5933e-08	-0.165699	-2.37785	-8.20209	3.37624	2.448
0.397968	1.561	50	0	1	0.333333	6.57761e-08	-0.166065	-2.35476	-8.16699	3.36201	2.45021
0.398327	1.562	50	0	1	0.333333	4.88474e-08	-0.16643	-2.33168	-8.13178	3.34767	2.45243
0.398688	1.563	50	0	1	0.333333	3.19538e-08	-0.166796	-2.3086	-8.0967	3.33345	2.45464
0.399051	1.564	50	0	1	0.333333	-5.56639e-08	-0.167165	-2.28552	-8.06154	3.31914	2.45688
0.399414	1.565	50	0	1	0.333333	-6.44786e-08	-0.167535	-2.26244	-8.02641	3.30485	2.45912
0.39978	1.566	50	0	1	0.333333	-3.83687e-08	-0.167906	-2.23937	-7.99129	3.29055	2.46137
0.400147	1.567	50	0	1	0.333333	2.29095e-11	-0.168279	-2.21629	-7.95611	3.27619	2.46363
0.400514	1.568	50	0	1	0.333333	1.20831e-10	-0.168653	-2.19322	-7.92103	3.26192	2.46589
0.400881	1.569	50	0	1	0.333333	2.58157e-10	-0.169026	-2.17014	-7.8861	3.2478	2.46815
0.401253	1.57	50	0	1	0.333333	1.31847e-10	-0.169403	-2.14707	-7.85096	3.23345	2.47044
0.401623	1.571	50	0	1	0.333333	-2.12952e-08	-0.16978	-2.124	-7.81595	3.21923	2.47272
0.401995	1.572	50	0	1	0.333333	3.53985e-08	-0.170156	-2.10093	-7.78091	3.20498	2.475
0.402368	1.573	50	0	1	0.333333	-4.4296e-08	-0.170535	-2.07786	-7.74592	3.19076	2.4773
0.402742	1.574	50	0	1	0.333333	-5.82362e-08	-0.170916	-2.05478	-7.71088	3.17649	2.47961
0.40312	1.575	50	0	1	0.333333	5.98152e-08	-0.171299	-2.03171	-7.67588	3.16224	2.48193
0.403495	1.576	50	0	1	0.333333	-3.40179e-08	-0.17168	-2.00864	-7.64097	3.14808	2.48424
0.403874	1.577	50	0	1	0.333333	-5.95724e-08	-0.172064	-1.98557	-7.60596	3.13381	2.48658
0.404253	1.578	50	0	1	0.333333	-6.02655e-08	-0.172449	-1.96249	-7.57101	3.11961	2.48891
0.404635	1.579	50	0	1	0.333333	4.61227e-08	-0.172836	-1.93942	-7.53599	3.10531	2.49126
0.405019	1.58	50	0	1	0.333333	-5.40336e-08	-0.173226	-1.91635	-7.50104	3.09107	2.49363
0.4054	1.581	50	0	1	0.333333	-6.02855e-08	-0.173612	-1.89327	-7.46626	3.07702	2.49597
0.405784	1.582	50	0	1	0.333333	1.92021e-08	-0.174002	-1.87019	-7.4313	3.06277	2.49834
0.406169	1.583	50	0	1	0.333333	-4.32646e-08	-0.174392	-1.84711	-7.39648	3.04867	2.5007
0.406558	1.584	50	0	1	0.333333	-3.54123e-08	-0.174786	-1.82403	-7.36141	3.03428	2.5031
0.406946	1.585	50	0	1	0.333333	-2.94967e-08	-0.17518	-1.80095	-7.32652	3.02008	2.50549
0.407337	1.586	50	0	1	0.333333	-2.36132e-08	-0.175575	-1.77786	-7.29151	3.00575	2.5079
0.407726	1.587	50	0	1	0.333333	-4.61276e-08	-0.17597	-1.75478	-7.25669	2.99162	2.51029
0.408119	1.588	50	0	1	0.333333	1.24173e-11	-0.176367	-1.73169	-7.22181	2.97741	2.51271
0.408509	1.589	50	0	1	0.333333	5.9536e-10	-0.176763	-1.70859	-7.18708	2.96337	2.51512
0.408904	1.59	50	0	1	0.333333	-2.31399e-08	-0.177162	-1.6855	-7.15219	2.94914	2.51754
0.4093	1.591	50	0	1	0.333333	-3.13666e-06	-0.177562	-1.6624	-7.11707	2.93469	2.51998
0.409698	1.592	50	0	1	0.333333	1.14275e-10	-0.177966	-1.6393	-7.08236	2.92063	2.52243
0.410094	1.593	50	0	1	0.333333	-5.24465e-08	-0.178367	-1.61619	-7.04762	2.90655	2.52487
0.410493	1.594	50	0	1	0.333333	4.01871e-08	-0.17877	-1.59308	-7.0128	2.89238	2.52733
0.410894	1.595	50	0	1	0.333333	-5.13386e-08	-0.179175	-1.56997	-6.97797	2.87821	2.52979
0.411294	1.596	50	0	1	0.333333	-4.70465e-08	-0.17958	-1.54685	-6.94323	2.86412	2.53226
0.411697	1.597	50	0	1	0.333333	-5.13866e-08	-0.179988	-1.52373	-6.90836	2.84988	2.53474
0.412102	1.598	50	0	1	0.333333	-2.63085e-08	-0.180397	-1.50061	-6.87352	2.83568	2.53723
0.412508	1.599	50	0	1	0.333333	-3.05413e-08	-0.180807	-1.47748	-6.83861	2.8214	2.53973
0.412913	1.6	50	0	1	0.333333	-4.43464e-08	-0.181216	-1.45434	-6.80382	2.80725	2.54223
0.413321	1.601	50	0	1	0.333333	-5.14973e-08	-0.181628	-1.4312	-6.76905	2.79311	2.54474
0.413729	1.602	50	0	1	0.333333	-5.40696e-08	-0.18204	-1.40806	-6.73429	2.77898	2.54725
0.414137	1.603	50	0	1	0.333333	-8.08722e-10	-0.182452	-1.38491	-6.6996	2.76493	2.54976
0.414548	1.604	50	0	1	0.333333	2.10096e-11	-0.182867	-1.36175	-6.66477	2.75072	2.5523
0.41496	1.605	50	0	1	0.333333	-3.56041e-09	-0.183283	-1.33859	-6.62998	2.73656	2.55483
0.415374	1.606	50	0	1	0.333333	-8.19046e-10	-0.1837	-1.31542	-6.5952	2.7224	2.55738
0.415789	1.607	50	0	1	0.333333	-4.29421e-11	-0.184118	-1.29224	-6.56041	2.70823	2.55993
0.416204	1.608	50	0	1	0.333333	1.7628e-09	-0.184537	-1.26906	-6.52567	2.69411	2.56249
0.41662	1.609	50	0	1	0.333333	4.70932e-08	-0.184956	-1.24587	-6.49087	2.67994	2.56505
0.417037	1.61	50	0	1	0.333333	3.15918e-08	-0.185376	-1.22268	-6.45622	2.66592	2.56762
0.417456	1.611	50	0	1	0.333333	8.00412e-07	-0.185798	-1.19947	-6.42146	2.65179	2.5702
0.417876	1.612	50	0	1	0.333333	2.10447e-08	-0.186221	-1.17626	-6.38664	2.63759	2.57278
0.418298	1.613	50	0	1	0.333333	-5.06351e-08	-0.186646	-1.15304	-6.35182	2.62339	2.57538
0.41872	1.614	50	0	1	0.333333	8.6879e-09	-0.18707	-1.12982	-6.317	2.6092	2.57798
0.419145	1.615	50	0	1	0.333333	-3.46348e-08	-0.187497	-1.10658	-6.2821	2.59493	2.58059
0.419569	1.616	50	0	1	0.333333	-2.53303e-08	-0.187923	-1.08334	-6.24727	2.58072	2.58321
0.419993	1.617	50	0	1	0.333333	-3.51053e-08	-0.18835	-1.06009	-6.21248	2.56658	2.58582
0.420419	1.618	50	0	1	0.333333	-1.5231e-08	-0.188777	-1.03683	-6.1777	2.55243	2.58844
0.420848	1.619	50	0	1	0.333333	-3.30154e-10	-0.189208	-1.01356	-6.14285	2.53821	2.59108
0.421276	1.62	50	0	1	0.333333	-2.27313e-10	-0.189638	-0.990279	-6.10802	2.52402	2.59372
0.421706	1.621	50	0	1	0.333333	-2.59077e-11	-0.190069	-0.96699	-6.07322	2.50986	2.59637
0.422134	1.622	50	0	1	0.333333	-2.63413e-11	-0.190498	-0.943691	-6.03852	2.49583	2.599
0.422567	1.623	50	0	1	0.333333	4.00694e-11	-0.190932	-0.920383	-6.00361	2.48156	2.60167
0.423002	1.624	50	0	1	0.333333	-3.79263e-08	-0.191367	-0.897064	-5.96863	2.46723	2.60434
0.423435	1.625	50	0	1	0.333333	-3.59434e-08	-0.191801	-0.873734	-5.9338	2.45306	2.60701
0.42387	1.626	50	0	1	0.333333	-2.5321e-08	-0.192236	-0.850394	-5.8989	2.43883	2.60969
0.424304	1.627	50	0	1	0.333333	-1.10974e-08	-0.192671	-0.827042	-5.86413	2.42473	2.61236
0.424739	1.628	50	0	1	0.333333	2.06444e-06	-0.193106	-0.803679	-5.82936	2.41065	2.61504
0.425177	1.629	50	0	1	0.333333	5.06305e-08	-0.193544	-0.780305	-5.79445	2.39641	2.61773
0.425617	1.63	50	0	1	0.333333	5.39837e-08	-0.193983	-0.756918	-5.75947	2.3821	2.62044
0.426054	1.631	50	0	1	0.333333	2.21072e-06	-0.19442	-0.73352	-5.72462	2.36797	2.62313
0.426495	1.632	50	0	1	0.333333	-4.99056e-08	-0.19486	-0.710109	-5.68969	2.35373	2.62585
0.426937	1.633	50	0	1	0.333333	5.5505e-08	-0.1953	-0.686686	-5.65467	2.33941	2.62857
0.427379	1.634	50	0	1	0.333333	5.06409e-08	-0.195741	-0.663249	-5.61967	2.32512	2.63129
0.427822	1.635	50	0	1	0.333333	4.91106e-08	-0.196182	-0.6398	-5.58484	2.31103	2.63402
0.428265	1.636	50	0	1	0.333333	-5.05327e-08	-0.196624	-0.616338	-5.54985	2.29676	2.63675
0.428709	1.637	50	0	1	0.333333	-4.93128e-08	-0.197065	-0.592861	-5.51486	2.28252	2.63948
0.429153	1.638	50	0	1	0.333333	4.88844e-08	-0.197507	-0.569371	-5.47995	2.26836	2.64222
0.4296	1.639	50	0	1	0.333333	4.90085e-08	-0.197951	-0.545867	-5.44489	2.25405	2.64497
0.430047	1.64	50	0	1	0.333333	-5.18171e-08	-0.198394	-0.522349	-5.4098	2.23974	2.64772
0.430493	1.641	50	0	1	0.333333	-9.62042e-08	-0.198837	-0.498816	-5.37465	2.22537	2.65047
0.430943	1.642	50	0	1	0.333333	4.80169e-08	-0.199283	-0.475268	-5.33947	2.21097	2.65324
0.431391	1.643	50	0	1	0.333333	4.7734e-08	-0.199726	-0.451705	-5.3044	2.19671	2.65599
0.431841	1.644	50	0	1	0.333333	-2.01625e-06	-0.200172	-0.428127	-5.26932	2.18243	2.65876
0.432289	1.645	50	0	1	0.333333	-4.94364e-08	-0.200616	-0.404533	-5.23421	2.16815	2.66152
0.43274	1.646	50	0	1	0.333333	5.8024e-11	-0.201061	-0.380924	-5.19903	2.15381	2.6643
0.433191	1.647	50	0	1	0.333333	3.16352e-08	-0.201507	-0.357298	-5.16385	2.13948	2.66708
0.433641	1.648	50	0	1	0.333333	-2.43794e-08	-0.201951	-0.333656	-5.1287	2.1252	2.66985
0.434094	1.649	50	0	1	0.333333	-4.72454e-08	-0.202398	-0.309997	-5.09344	2.11081	2.67264
0.434546	1.65	50	0	1	0.333333	-4.65782e-08	-0.202843	-0.286322	-5.05822	2.09648	2.67542
0.435	1.651	50	0	1	0.333333	2.50519e-10	-0.203289	-0.26263	-5.02291	2.08207	2.67821
0.435453	1.652	50	0	1	0.333333	-3.48322e-10	-0.203735	-0.23892	-4.98769	2.06777	2.681
0.435905	1.653	50	0	1	0.333333	2.10715e-10	-0.204179	-0.215193	-4.95234	2.05336	2.68379
0.43636	1.654	50	0	1	0.333333	4.73056e-08	-0.204626	-0.191448	-4.91701	2.03897	2.68659
0.436814	1.655	50	0	1	0.333333	1.66698e-10	-0.205071	-0.167686	-4.88169	2.02462	2.68938
0.437269	1.656	50	0	1	0.333333	-5.46824e-08	-0.205517	-0.143905	-4.84621	2.01012	2.69218
0.437724	1.657	50	0	1	0.333333	5.09878e-08	-0.205961	-0.120105	-4.81069	1.9956	2.69498
0.438179	1.658	50	0	1	0.333333	4.54554e-08	-0.206406	-0.0962873	-4.7753	1.98123	2.69778
0.438634	1.659	50	0	1	0.333333	-4.57154e-08	-0.20685	-0.0724505	-4.73977	1.96673	2.70059
0.43909	1.66	50	0	1	0.333333	-4.60221e-08	-0.207294	-0.0485948	-4.70422	1.95223	2.70339
0.439546	1.661	50	0	1	0.333333	-4.73071e-08	-0.207738	-0.0247197	-4.66866	1.93775	2.7062
0.44	1.662	50	0	1	0.333333	-1.49455e-08	-0.20818	-0.000825393	-4.6331	1.92327	2.709
0.440457	1.663	50	0	1	0.333333	-3.9666e-09	-0.208623	0.0230888	-4.59744	1.90872	2.71181
0.440911	1.664	50	0	1	0.333333	-8.74152e-11	-0.209063	0.0470227	-4.56183	1.89425	2.7146
0.441366	1.665	50	0	1	0.333333	2.86702e-10	-0.209504	0.0709765	-4.52612	1.87969	2.71741
0.441822	1.666	50	0	1	0.333333	-1.96143e-10	-0.209945	0.0949505	-4.49043	1.86517	2.72021
0.442278	1.667	50	0	1	0.333333	-2.37401e-11	-0.210385	0.118945	-4.45462	1.85055	2.72302
0.442733	1.668	50	0	1	0.333333	5.62241e-11	-0.210823	0.14296	-4.41879	1.83593	2.72582
0.443187	1.669	50	0	1	0.333333	4.24296e-08	-0.211261	0.166995	-4.38295	1.82133	2.72862
0.443642	1.67	50	0	1	0.333333	-4.63472e-10	-0.211698	0.191052	-4.34707	1.8067	2.73142
0.444096	1.671	50	0	1	0.333333	4.04284e-08	-0.212134	0.215129	-4.31118	1.79209	2.73422
0.444551	1.672	50	0	1	0.333333	4.83237e-08	-0.212569	0.239228	-4.27524	1.77745	2.73702
0.445002	1.673	50	0	1	0.333333	-4.20911e-08	-0.213	0.263347	-4.23926	1.76282	2.73979
0.445455	1.674	50	0	1	0.333333	-1.11745e-07	-0.213433	0.287488	-4.20322	1.74812	2.74259
0.445907	1.675	50	0	1	0.333333	4.2748e-08	-0.213863	0.31165	-4.16713	1.73341	2.74536
0.446359	1.676	50	0	1	0.333333	-4.61443e-08	-0.214293	0.335834	-4.13098	1.71866	2.74815
0.446809	1.677	50	0	1	0.333333	-1.24457e-06	-0.214719	0.360039	-4.09478	1.7039	2.75092
0.44726	1.678	50	0	1	0.333333	4.20957e-08	-0.215146	0.384266	-4.05861	1.68918	2.7537
0.44771	1.679	50	0	1	0.333333	-4.41866e-08	-0.21557	0.408514	-4.02235	1.67441	2.75646
0.448161	1.68	50	0	1	0.333333	4.7575e-06	-0.215995	0.432784	-3.98601	1.65956	2.75924
0.448605	1.681	50	0	1	0.333333	-4.38083e-08	-0.216413	0.457076	-3.94973	1.64483	2.76197
0.449051	1.682	50	0	1	0.333333	-4.12713e-08	-0.216832	0.48139	-3.91334	1.63001	2.76473
0.449498	1.683	50	0	1	0.333333	-4.22193e-08	-0.217249	0.505725	-3.87692	1.61517	2.76747
0.449941	1.684	50	0	1	0.333333	-4.13704e-08	-0.217662	0.530082	-3.84041	1.60029	2.7702
0.450385	1.685	50	0	1	0.333333	-4.10024e-08	-0.218075	0.55446	-3.80382	1.58534	2.77294
0.450827	1.686	50	0	1	0.333333	4.14262e-08	-0.218485	0.57886	-3.7673	1.57051	2.77565
0.451269	1.687	50	0	1	0.333333	4.30466e-08	-0.218893	0.603282	-3.73058	1.55549	2.77838
0.451706	1.688	50	0	1	0.333333	4.12996e-08	-0.219297	0.627725	-3.69402	1.54068	2.78107
0.452145	1.689	50	0	1	0.333333	4.58082e-08	-0.2197	0.652189	-3.65721	1.52563	2.78377
0.452582	1.69	50	0	1	0.333333	-6.87876e-08	-0.2201	0.676674	-3.62035	1.51056	2.78646
0.453016	1.691	50	0	1	0.333333	-4.63254e-08	-0.220496	0.70118	-3.5836	1.49565	2.78913
0.453451	1.692	50	0	1	0.333333	-4.19182e-08	-0.220891	0.725707	-3.54664	1.48054	2.79181
0.453882	1.693	50	0	1	0.333333	-4.31119e-07	-0.221282	0.750255	-3.50971	1.4655	2.79447
0.454312	1.694	50	0	1	0.333333	4.1066e-08	-0.221671	0.774822	-3.47279	1.4505	2.79711
0.45474	1.695	50	0	1	0.333333	-4.30046e-08	-0.222055	0.79941	-3.43566	1.43532	2.79975
0.455166	1.696	50	0	1	0.333333	3.9358e-08	-0.222435	0.824017	-3.39849	1.42014	2.80237
0.455589	1.697	50	0	1	0.333333	3.93448e-08	-0.222813	0.848644	-3.36136	1.40502	2.80498
0.456011	1.698	50	0	1	0.333333	2.25175e-09	-0.223188	0.87329	-3.32425	1.38997	2.80757
0.45643	1.699	50	0	1	0.333333	3.97904e-08	-0.223557	0.897954	-3.28698	1.37479	2.81015
0.456847	1.7	50	0	1	0.333333	-3.89175e-08	-0.223924	0.922636	-3.24972	1.35964	2.81272
0.457263	1.701	50	0	1	0.333333	2.27343e-08	-0.224288	0.947337	-3.21225	1.3443	2.81528
0.457675	1.702	50	0	1	0.333333	-2.1156e-08	-0.224645	0.972054	-3.17484	1.32907	2.81782
0.458085	1.703	50	0	1	0.333333	-4.15456e-08	-0.225	0.996788	-3.13738	1.31382	2.82035
0.458492	1.704	50	0	1	0.333333	3.87534e-08	-0.225349	1.02154	-3.0998	1.29849	2.82285
0.458897	1.705	50	0	1	0.333333	-3.8619e-08	-0.225696	1.0463	-3.06227	1.28323	2.82534
0.459299	1.706	50	0	1	0.333333	-3.87837e-08	-0.226035	1.07108	-3.0246	1.26787	2.82781
0.459697	1.707	50	0	1	0.333333	-3.84702e-08	-0.226371	1.09588	-2.98698	1.25259	2.83027
0.460093	1.708	50	0	1	0.333333	-4.163e-09	-0.226702	1.12069	-2.9492	1.23719	2.8327
0.460484	1.709	50	0	1	0.333333	2.98048e-10	-0.227027	1.14551	-2.91148	1.22188	2.83512
0.460875	1.71	50	0	1	0.333333	1.21239e-08	-0.227348	1.17034	-2.87362	1.20644	2.83752
0.46126	1.711	50	0	1	0.333333	-3.38742e-08	-0.227663	1.19518	-2.83573	1.19102	2.83989
0.461643	1.712	50	0	1	0.333333	6.76845e-10	-0.227972	1.22004	-2.79782	1.17561	2.84225
0.462022	1.713	50	0	1	0.333333	-3.87972e-08	-0.228277	1.2449	-2.75982	1.16013	2.84458
0.462398	1.714	50	0	1	0.333333	4.00101e-08	-0.228574	1.26977	-2.72175	1.14462	2.8469
0.46277	1.715	50	0	1	0.333333	3.94505e-08	-0.228866	1.29464	-2.6837	1.12916	2.84919
0.463138	1.716	50	0	1	0.333333	-1.54889e-09	-0.229152	1.31952	-2.64552	1.11359	2.85146
0.463503	1.717	50	0	1	0.333333	-5.6952e-12	-0.229432	1.34441	-2.60734	1.09805	2.8537
0.463863	1.718	50	0	1	0.333333	3.79436e-08	-0.229705	1.3693	-2.56913	1.08251	2.85592
0.464219	1.719	50	0	1	0.333333	1.31572e-08	-0.22997	1.39419	-2.53087	1.06695	2.85811
0.464571	1.72	50	0	1	0.333333	2.79268e-08	-0.230229	1.41908	-2.4925	1.05131	2.86028
0.46492	1.721	50	0	1	0.333333	-3.77543e-10	-0.230484	1.44397	-2.45424	1.03579	2.86243
0.465262	1.722	50	0	1	0.333333	5.64925e-10	-0.230728	1.46886	-2.41589	1.02021	2.86453
0.465601	1.723	50	0	1	0.333333	-1.4334e-09	-0.230965	1.49374	-2.37743	1.00455	2.86662
0.465935	1.724	50	0	1	0.333333	3.84242e-08	-0.231194	1.51861	-2.33889	0.988832	2.86868
0.466264	1.725	50	0	1	0.333333	-9.21579e-09	-0.231416	1.54348	-2.30045	0.973233	2.8707
0.46659	1.726	50	0	1	0.333333	3.59381e-08	-0.231632	1.56834	-2.262	0.957635	2.8727
0.466908	1.727	50	0	1	0.333333	-1.74695e-08	-0.231837	1.59318	-2.22343	0.941938	2.87467
0.467223	1.728	50	0	1	0.333333	1.84538e-11	-0.232035	1.61801	-2.18492	0.926325	2.8766
0.467532	1.729	50	0	1	0.333333	-2.51189e-08	-0.232223	1.64282	-2.14627	0.91059	2.87851
0.467836	1.73	50	0	1	0.333333	-1.8627e-08	-0.232402	1.66762	-2.10762	0.894865	2.88038
0.468134	1.731	50	0	1	0.333333	3.63042e-08	-0.232573	1.69239	-2.06904	0.879224	2.88221
0.468426	1.732	50	0	1	0.333333	-4.00398e-08	-0.232733	1.71714	-2.03032	0.863454	2.88401
0.468713	1.733	50	0	1	0.333333	3.57914e-08	-0.232885	1.74187	-1.99171	0.847798	2.88578
0.468994	1.734	50	0	1	0.333333	-3.61854e-08	-0.233028	1.76656	-1.95315	0.832199	2.88751
0.469269	1.735	50	0	1	0.333333	-1.22398e-08	-0.233158	1.79122	-1.91441	0.816438	2.8892
0.469537	1.736	50	0	1	0.333333	-8.00772e-09	-0.233277	1.81585	-1.87566	0.80066	2.89085
0.4698	1.737	50	0	1	0.333333	6.05505e-09	-0.23339	1.84044	-1.83708	0.785045	2.89247
0.470056	1.738	50	0	1	0.333333	-7.69193e-10	-0.233488	1.86499	-1.79839	0.769331	2.89404
0.470305	1.739	50	0	1	0.333333	2.38287e-08	-0.233577	1.88949	-1.75979	0.753705	2.89558
0.470547	1.74	50	0	1	0.333333	-9.4749e-09	-0.233653	1.91395	-1.72118	0.738061	2.89707
0.470782	1.741	50	0	1	0.333333	3.52662e-08	-0.233716	1.93835	-1.68248	0.722321	2.89852
0.47101	1.742	50	0	1	0.333333	-3.73191e-08	-0.233767	1.9627	-1.64387	0.706647	2.89992
0.471231	1.743	50	0	1	0.333333	3.67508e-09	-0.233807	1.98699	-1.60534	0.691048	2.90128
0.471445	1.744	50	0	1	0.333333	-3.6181e-08	-0.233833	2.01122	-1.56685	0.675473	2.9026
0.47165	1.745	50	0	1	0.333333	-3.76658e-08	-0.233845	2.03538	-1.52832	0.659835	2.90386
0.471848	1.746	50	0	1	0.333333	3.57603e-08	-0.233844	2.05947	-1.4899	0.644291	2.90508
0.472038	1.747	50	0	1	0.333333	2.56349e-08	-0.233828	2.08348	-1.45154	0.628766	2.90625
0.47222	1.748	50	0	1	0.333333	3.26397e-09	-0.233799	2.10741	-1.41322	0.613257	2.90737
0.472393	1.749	50	0	1	0.333333	-3.34213e-08	-0.233754	2.13125	-1.37497	0.597787	2.90844
0.472556	1.75	50	0	1	0.333333	-1.64327e-08	-0.233692	2.155	-1.33679	0.582349	2.90944
0.472711	1.751	50	0	1	0.333333	1.18613e-10	-0.233615	2.17865	-1.29871	0.566966	2.91039
0.472857	1.752	50	0	1	0.333333	3.49965e-08	-0.23352	2.20221	-1.26064	0.551557	2.91129
0.472992	1.753	50	0	1	0.333333	-3.74796e-09	-0.233408	2.22565	-1.22273	0.536254	2.91212
0.473119	1.754	50	0	1	0.333333	-1.56917e-08	-0.233278	2.24898	-1.18486	0.520936	2.9129
0.473233	1.755	50	0	1	0.333333	2.77869e-08	-0.233127	2.27219	-1.14711	0.505696	2.9136
0.473338	1.756	50	0	1	0.333333	3.64769e-08	-0.23296	2.29527	-1.10953	0.490548	2.91426
0.473431	1.757	50	0	1	0.333333	-4.64888e-08	-0.232769	2.31822	-1.07199	0.475389	2.91483
0.473513	1.758	50	0	1	0.333333	2.12288e-08	-0.232558	2.34103	-1.03463	0.460331	2.91533
0.473584	1.759	50	0	1	0.333333	1.01395e-08	-0.232327	2.36369	-0.997431	0.445355	2.91577
0.473642	1.76	50	0	1	0.333333	8.43668e-09	-0.232072	2.38619	-0.960376	0.430446	2.91612
0.473686	1.761	50	0	1	0.333333	-5.7275e-09	-0.23179	2.40854	-0.923436	0.415575	2.9164
0.473715	1.762	50	0	1	0.333333	-4.81486e-10	-0.23148	2.4307	-0.886603	0.400732	2.91658
0.473731	1.763	50	0	1	0.333333	3.6686e-08	-0.231145	2.45269	-0.84997	0.385993	2.91667
0.473732	1.764	50	0	1	0.333333	3.75168e-08	-0.230782	2.47449	-0.813551	0.371364	2.91668
0.473716	1.765	50	0	1	0.333333	3.47333e-08	-0.230388	2.49609	-0.777295	0.356805	2.91658
0.473684	1.766	50	0	1	0.333333	-2.20468e-09	-0.229961	2.51748	-0.741231	0.34233	2.91638
0.473633	1.767	50	0	1	0.333333	-2.18778e-09	-0.229497	2.53865	-0.705311	0.327897	2.91607
0.473562	1.768	50	0	1	0.333333	-1.36598e-09	-0.228997	2.55959	-0.669615	0.313575	2.91563
0.473472	1.769	50	0	1	0.333333	-3.53539e-08	-0.228461	2.58029	-0.634214	0.299423	2.91508
0.473359	1.77	50	0	1	0.333333	-3.62758e-08	-0.227879	2.60073	-0.598978	0.285325	2.91438
0.47322	1.771	50	0	1	0.333333	3.54375e-08	-0.227246	2.62091	-0.56389	0.271268	2.91353
0.473056	1.772	50	0	1	0.333333	3.56014e-08	-0.226565	2.6408	-0.529074	0.257354	2.91252
0.472864	1.773	50	0	1	0.333333	1.8261e-09	-0.22583	2.6604	-0.494515	0.243576	2.91133
0.472639	1.774	50	0	1	0.333333	-1.18356e-08	-0.22503	2.67968	-0.460129	0.22986	2.90995
0.47238	1.775	50	0	1	0.333333	-3.67538e-08	-0.224165	2.69863	-0.426006	0.216286	2.90835
0.472076	1.776	50	0	1	0.333333	-9.52863e-09	-0.223211	2.71724	-0.39194	0.202697	2.90648
0.471731	1.777	50	0	1	0.333333	-3.75524e-08	-0.222179	2.73547	-0.358195	0.189309	2.90436
0.471334	1.778	50	0	1	0.333333	-3.57788e-08	-0.221044	2.75332	-0.324589	0.175992	2.90191
0.470871	1.779	50	0	1	0.333333	2.73729e-09	-0.219781	2.77074	-0.290989	0.162664	2.89906
0.470336	1.78	50	0	1	0.333333	-3.72199e-08	-0.218379	2.78771	-0.257468	0.149409	2.89577
0.469711	1.781	50	0	1	0.333333	-8.21078e-09	-0.216799	2.80421	-0.223867	0.136149	2.89192
0.468975	1.782	50	0	1	0.333333	-3.79879e-08	-0.215004	2.82017	-0.190086	0.122868	2.88739
0.468075	1.783	50	0	1	0.333333	3.8486e-08	-0.212889	2.83556	-0.155584	0.109293	2.88185
0.466958	1.784	50	0	1	0.333333	1.51361e-08	-0.21035	2.85029	-0.120064	0.0953844	2.87497
0.465484	1.785	50	0	1	0.333333	-3.60946e-08	-0.207115	2.86427	-0.0822945	0.0806698	2.8659
0.463179	1.786	50	0	1	0.333333	-1.20694e-08	-0.202253	2.87729	-0.0377981	0.0633825	2.85171
0.398095	1.787	50	0	1	0.333333	-5.97839e-07	-0.00717298	2.57413	0.123133	1.2904e-06	2.451
0.398111	1.788	50	0	1	0.333333	-5.99755e-07	-0.00710831	2.57423	0.123133	1.28597e-06	2.45109
0.398126	1.789	50	0	1	0.333333	6.34931e-07	-0.00704408	2.57432	0.123133	1.28159e-06	2.45119
0.398141	1.79	50	0	1	0.333333	6.33887e-07	-0.00698027	2.57441	0.123133	1.27728e-06	2.45128
0.398156	1.791	50	0	1	0.333333	-5.97032e-07	-0.0069169	2.57451	0.123133	1.27302e-06	2.45137
0.398171	1.792	50	0	1	0.333333	-5.98745e-07	-0.00685394	2.5746	0.123133	1.26881e-06	2.45146
0.398186	1.793	50	0	1	0.333333	6.01951e-07	-0.00679185	2.57469	0.123133	1.26467e-06	2.45156
0.398201	1.794	50	0	1	0.333333	-5.98667e-07	-0.00672922	2.57478	0.123133	1.26057e-06	2.45165
0.398216	1.795	50	0	1	0.333333	6.37502e-07	-0.00666751	2.57487	0.123133	1.25653e-06	2.45174
0.39823	1.796	50	0	1	0.333333	-5.98767e-07	-0.00660617	2.57496	0.123133	1.25254e-06	2.45183
0.398245	1.797	50	0	1	0.333333	6.36055e-07	-0.00654524	2.57505	0.123133	1.2486e-06	2.45192
0.398259	1.798	50	0	1	0.333333	-5.99881e-07	-0.0064847	2.57514	0.123133	1.24471e-06	2.45201
0.398274	1.799	50	0	1	0.333333	6.32398e-07	-0.00642455	2.57523	0.123133	1.24087e-06	2.4521
0.398288	1.8	50	0	1	0.333333	-5.99923e-07	-0.00636477	2.57532	0.123133	1.23708e-06	2.45218
0.398302	1.801	50	0	1	0.333333	-5.99823e-07	-0.00630545	2.57541	0.123133	1.23334e-06	2.45227
0.398317	1.802	50	0	1	0.333333	6.326e-07	-0.00624641	2.57549	0.123133	1.22964e-06	2.45236
0.398331	1.803	50	0	1	0.333333	-5.97671e-07	-0.00618782	2.57558	0.123133	1.22599e-06	2.45245
0.398345	1.804	50	0	1	0.333333	-5.98272e-07	-0.00612956	2.57567	0.123133	1.22239e-06	2.45253
0.398359	1.805	50	0	1	0.333333	6.41972e-07	-0.00607167	2.57575	0.123133	1.21883e-06	2.45262
0.398373	1.806	50	0	1	0.333333	-5.99466e-07	-0.00601418	2.57584	0.123133	1.21532e-06	2.45271
0.398387	1.807	50	0	1	0.333333	-5.96404e-07	-0.00595701	2.57593	0.123133	1.21185e-06	2.45279
0.3984	1.808	50	0	1	0.333333	6.45736e-07	-0.00590023	2.57601	0.123133	1.20842e-06	2.45288
0.398414	1.809	50	0	1	0.333333	-5.99917e-07	-0.00584383	2.57609	0.123133	1.20504e-06	2.45296
0.398428	1.81	50	0	1	0.333333	-5.9948e-07	-0.00578772	2.57618	0.123133	1.20169e-06	2.45304
0.398441	1.811	50	0	1	0.333333	-5.99577e-07	-0.00573211	2.57626	0.123133	1.19839e-06	2.45313
0.398455	1.812	50	0	1	0.333333	-5.98328e-07	-0.00567669	2.57634	0.123133	1.19513e-06	2.45321
0.398468	1.813	50	0	1	0.333333	6.44704e-07	-0.00562163	2.57643	0.123133	1.1919e-06	2.45329
0.398481	1.814	50	0	1	0.333333	6.00729e-07	-0.00556695	2.57651	0.123133	1.18872e-06	2.45337
0.398495	1.815	50	0	1	0.333333	-6.00619e-07	-0.00551262	2.57659	0.123133	1.18557e-06	2.45346
0.398508	1.816	50	0	1	0.333333	6.00671e-07	-0.00545863	2.57667	0.123133	1.18246e-06	2.45354
0.398521	1.817	50	0	1	0.333333	-6.02487e-07	-0.00540496	2.57675	0.123133	1.17939e-06	2.45362
0.398534	1.818	50	0	1	0.333333	6.00356e-07	-0.00535163	2.57683	0.123133	1.17636e-06	2.4537
0.398547	1.819	50	0	1	0.333333	-6.00604e-07	-0.00529862	2.57691	0.123133	1.17336e-06	2.45378
0.39856	1.82	50	0	1	0.333333	6.02733e-07	-0.00524595	2.57699	0.123133	1.17039e-06	2.45386
0.398573	1.821	50	0	1	0.333333	-6.01788e-07	-0.00519358	2.57707	0.123133	1.16747e-06	2.45394
0.398586	1.822	50	0	1	0.333333	-6.00933e-07	-0.00514157	2.57715	0.123133	1.16457e-06	2.45402
0.398598	1.823	50	0	1	0.333333	-6.01125e-07	-0.00508986	2.57723	0.123133	1.16171e-06	2.45409
0.398611	1.824	50	0	1	0.333333	6.01062e-07	-0.00503849	2.57731	0.123133	1.15889e-06	2.45417
0.398623	1.825	50	0	1	0.333333	6.02145e-07	-0.00498743	2.57738	0.123133	1.15609e-06	2.45425
0.398636	1.826	50	0	1	0.333333	6.01053e-07	-0.00493665	2.57746	0.123133	1.15333e-06	2.45433
0.398648	1.827	50	0	1	0.333333	6.00352e-07	-0.0048862	2.57754	0.123133	1.1506e-06	2.4544
0.398661	1.828	50	0	1	0.333333	6.00215e-07	-0.00483605	2.57761	0.123134	1.14791e-06	2.45448
0.398673	1.829	50	0	1	0.333333	-6.01596e-07	-0.00478623	2.57769	0.123134	1.14524e-06	2.45456
0.398685	1.83	50	0	1	0.333333	-6.01153e-07	-0.00473671	2.57777	0.123133	1.14261e-06	2.45463
0.398698	1.831	50	0	1	0.333333	-6.0195e-07	-0.0046875	2.57784	0.123134	1.14e-06	2.45471
0.39871	1.832	50	0	1	0.333333	6.00095e-07	-0.0046385	2.57792	0.123133	1.13743e-06	2.45478
0.398722	1.833	50	0	1	0.333333	-6.00376e-07	-0.00458993	2.57799	0.123133	1.13488e-06	2.45485
0.398734	1.834	50	0	1	0.333333	6.01002e-07	-0.0045416	2.57806	0.123133	1.13237e-06	2.45493
0.398746	1.835	50	0	1	0.333333	-6.00215e-07	-0.00449354	2.57814	0.123134	1.12988e-06	2.455
0.398758	1.836	50	0	1	0.333333	6.01046e-07	-0.0044458	2.57821	0.123133	1.12742e-06	2.45508
0.398769	1.837	50	0	1	0.333333	-6.00206e-07	-0.00439834	2.57828	0.123134	1.12499e-06	2.45515
0.398781	1.838	50	0	1	0.333333	-6.02097e-07	-0.00435123	2.57835	0.123134	1.12259e-06	2.45522
0.398793	1.839	50	0	1	0.333333	-6.01909e-07	-0.00430433	2.57843	0.123134	1.12021e-06	2.45529
0.398804	1.84	50	0	1	0.333333	6.01008e-07	-0.00425773	2.5785	0.123134	1.11786e-06	2.45536
0.398816	1.841	50	0	1	0.333333	-6.00004e-07	-0.00421143	2.57857	0.123134	1.11554e-06	2.45543
0.398827	1.842	50	0	1	0.333333	-6.01578e-07	-0.0041654	2.57864	0.123134	1.11324e-06	2.45551
0.398839	1.843	50	0	1	0.333333	-6.00798e-07	-0.00411965	2.57871	0.123133	1.11096e-06	2.45558
0.39885	1.844	50	0	1	0.333333	-6.00892e-07	-0.00407415	2.57878	0.123134	1.10872e-06	2.45565
0.398861	1.845	50	0	1	0.333333	-6.01686e-07	-0.00402896	2.57885	0.123134	1.1065e-06	2.45572
0.398873	1.846	50	0	1	0.333333	-6.00585e-07	-0.00398405	2.57892	0.123134	1.1043e-06	2.45578
0.398884	1.847	50	0	1	0.333333	6.01477e-07	-0.0039394	2.57899	0.123134	1.10213e-06	2.45585
0.398895	1.848	50	0	1	0.333333	6.01317e-07	-0.00389507	2.57906	0.123134	1.09998e-06	2.45592
0.398906	1.849	50	0	1	0.333333	6.00309e-07	-0.00385092	2.57912	0.123134	1.09786e-06	2.45599
0.398917	1.85	50	0	1	0.333333	6.00292e-07	-0.00380709	2.57919	0.123134	1.09576e-06	2.45606
0.398928	1.851	50	0	1	0.333333	-6.0301e-07	-0.00376351	2.57926	0.123134	1.09368e-06	2.45612
0.398939	1.852	50	0	1	0.333333	6.0206e-07	-0.00372023	2.57933	0.123134	1.09162e-06	2.45619
0.39895	1.853	50	0	1	0.333333	6.0143e-07	-0.00367718	2.57939	0.123134	1.08959e-06	2.45626
0.39896	1.854	50	0	1	0.333333	6.00757e-07	-0.00363439	2.57946	0.123134	1.08758e-06	2.45632
0.398971	1.855	50	0	1	0.333333	6.00061e-07	-0.00359185	2.57953	0.123134	1.08559e-06	2.45639
0.398982	1.856	50	0	1	0.333333	-6.0017e-07	-0.00354961	2.57959	0.123134	1.08363e-06	2.45646
0.398992	1.857	50	0	1	0.333333	6.05946e-07	-0.00350763	2.57966	0.123134	1.08168e-06	2.45652
0.399003	1.858	50	0	1	0.333333	-6.00071e-07	-0.00346589	2.57972	0.123134	1.07976e-06	2.45659
0.399013	1.859	50	0	1	0.333333	-6.00717e-07	-0.00342441	2.57978	0.123134	1.07785e-06	2.45665
0.399024	1.86	50	0	1	0.333333	-6.04962e-07	-0.00338317	2.57985	0.123134	1.07597e-06	2.45671
0.399034	1.861	50	0	1	0.333333	-6.00045e-07	-0.00334221	2.57991	0.123134	1.07411e-06	2.45678
0.399044	1.862	50	0	1	0.333333	-6.02628e-07	-0.00330147	2.57998	0.123134	1.07227e-06	2.45684
0.399055	1.863	50	0	1	0.333333	6.00291e-07	-0.003261	2.58004	0.123134	1.07045e-06	2.4569
0.399065	1.864	50	0	1	0.333333	6.01716e-07	-0.00322076	2.5801	0.123134	1.06865e-06	2.45697
0.399075	1.865	50	0	1	0.333333	6.00344e-07	-0.00318081	2.58016	0.123134	1.06686e-06	2.45703
0.399085	1.866	50	0	1	0.333333	6.01904e-07	-0.00314105	2.58023	0.123134	1.0651e-06	2.45709
0.399095	1.867	50	0	1	0.333333	6.01028e-07	-0.00310157	2.58029	0.123134	1.06336e-06	2.45715
0.399105	1.868	50	0	1	0.333333	-6.0008e-07	-0.00306233	2.58035	0.123134	1.06163e-06	2.45721
0.399115	1.869	50	0	1	0.333333	6.02615e-07	-0.00302331	2.58041	0.123134	1.05993e-06	2.45727
0.399125	1.87	50	0	1	0.333333	-6.00031e-07	-0.00298459	2.58047	0.123134	1.05824e-06	2.45734
0.399134	1.871	50	0	1	0.333333	6.00634e-07	-0.00294609	2.58053	0.123134	1.05657e-06	2.4574
0.399144	1.872	50	0	1	0.333333	-6.00638e-07	-0.00290783	2.58059	0.123134	1.05492e-06	2.45746
0.399154	1.873	50	0	1	0.333333	-6.00279e-07	-0.00286977	2.58065	0.123134	1.05328e-06	2.45751
0.399163	1.874	50	0	1	0.333333	6.00074e-07	-0.002832	2.58071	0.123134	1.05167e-06	2.45757
0.399173	1.875	50	0	1	0.333333	-6.01943e-07	-0.00279445	2.58077	0.123134	1.05007e-06	2.45763
0.399182	1.876	50	0	1	0.333333	6.00265e-07	-0.00275712	2.58083	0.123134	1.04849e-06	2.45769
0.399192	1.877	50	0	1	0.333333	6.02591e-07	-0.00272004	2.58088	0.123134	1.04692e-06	2.45775
0.399201	1.878	50	0	1	0.333333	-6.024e-07	-0.00268321	2.58094	0.123134	1.04537e-06	2.45781
0.399211	1.879	50	0	1	0.333333	-6.00402e-07	-0.00264661	2.581	0.123134	1.04384e-06	2.45786
0.39922	1.88	50	0	1	0.333333	6.0191e-07	-0.00261024	2.58106	0.123134	1.04232e-06	2.45792
0.399229	1.881	50	0	1	0.333333	6.00664e-07	-0.00257409	2.58111	0.123134	1.04082e-06	2.45798
0.399238	1.882	50	0	1	0.333333	6.02141e-07	-0.00253819	2.58117	0.123134	1.03934e-06	2.45803
0.399247	1.883	50	0	1	0.333333	6.00591e-07	-0.0025025	2.58122	0.123134	1.03787e-06	2.45809
0.399256	1.884	50	0	1	0.333333	6.00188e-07	-0.00246706	2.58128	0.123134	1.03642e-06	2.45815
0.399265	1.885	50	0	1	0.333333	6.01964e-07	-0.00243184	2.58134	0.123134	1.03499e-06	2.4582
0.399274	1.886	50	0	1	0.333333	6.00046e-07	-0.00239685	2.58139	0.123134	1.03357e-06	2.45826
0.399283	1.887	50	0	1	0.333333	6.00173e-07	-0.00236211	2.58145	0.123134	1.03216e-06	2.45831
0.399292	1.888	50	0	1	0.333333	6.00597e-07	-0.00232757	2.5815	0.123134	1.03077e-06	2.45837
0.399301	1.889	50	0	1	0.333333	6.03331e-07	-0.0022933	2.58155	0.123134	1.0294e-06	2.45842
0.399309	1.89	50	0	1	0.333333	6.00586e-07	-0.00225917	2.58161	0.123134	1.02803e-06	2.45847
0.399318	1.891	50	0	1	0.333333	-6.01722e-07	-0.00222532	2.58166	0.123134	1.02669e-06	2.45853
0.399327	1.892	50	0	1	0.333333	6.0043e-07	-0.00219171	2.58171	0.123134	1.02536e-06	2.45858
0.399335	1.893	50	0	1	0.333333	-6.02248e-07	-0.00215829	2.58177	0.123134	1.02404e-06	2.45863
0.399344	1.894	50	0	1	0.333333	6.01017e-07	-0.00212512	2.58182	0.123134	1.02274e-06	2.45868
0.399352	1.895	50	0	1	0.333333	6.00511e-07	-0.00209217	2.58187	0.123134	1.02145e-06	2.45874
0.399361	1.896	50	0	1	0.333333	6.01581e-07	-0.0020594	2.58192	0.123134	1.02017e-06	2.45879
0.399369	1.897	50	0	1	0.333333	6.01206e-07	-0.00202697	2.58197	0.123134	1.01891e-06	2.45884
0.399377	1.898	50	0	1	0.333333	6.00824e-07	-0.00199461	2.58202	0.123134	1.01766e-06	2.45889
0.399385	1.899	50	0	1	0.333333	6.02825e-07	-0.00196255	2.58208	0.123134	1.01643e-06	2.45894
0.399394	1.9	50	0	1	0.333333	-6.00046e-07	-0.00193072	2.58213	0.123134	1.01521e-06	2.45899
0.399402	1.901	50	0	1	0.333333	6.01662e-07	-0.0018991	2.58218	0.123134	1.014e-06	2.45904
0.39941	1.902	50	0	1	0.333333	6.01607e-07	-0.00186772	2.58223	0.123133	1.01279e-06	2.45909
0.399418	1.903	50	0	1	0.333333	-5.49449e-07	-0.00183651	2.58227	0.123134	1.01162e-06	2.45914
0.399426	1.904	50	0	1	0.333333	-5.5936e-07	-0.00180556	2.58232	0.123134	1.01046e-06	2.45919
0.399434	1.905	50	0	1	0.333333	6.00831e-07	-0.00177487	2.58237	0.123134	1.0093e-06	2.45924
0.399441	1.906	50	0	1	0.333333	-5.59534e-07	-0.00174429	2.58242	0.123134	1.00816e-06	2.45929
0.399449	1.907	50	0	1	0.333333	6.01643e-07	-0.00171401	2.58247	0.123134	1.00702e-06	2.45933
0.399457	1.908	50	0	1	0.333333	-5.53628e-07	-0.0016839	2.58252	0.123134	1.00591e-06	2.45938
0.399465	1.909	50	0	1	0.333333	-5.57592e-07	-0.00165402	2.58256	0.123134	1.0048e-06	2.45943
0.399472	1.91	50	0	1	0.333333	-5.60507e-07	-0.00162437	2.58261	0.123134	1.00371e-06	2.45948
0.39948	1.911	50	0	1	0.333333	-5.64887e-07	-0.00159494	2.58266	0.123134	1.00262e-06	2.45952
0.399487	1.912	50	0	1	0.333333	-5.55519e-07	-0.00156573	2.5827	0.123134	1.00155e-06	2.45957
0.399495	1.913	50	0	1	0.333333	-5.62033e-07	-0.00153673	2.58275	0.123134	1.0005e-06	2.45961
0.399502	1.914	50	0	1	0.333333	-5.61383e-07	-0.00150795	2.58279	0.123134	9.99449e-07	2.45966
0.39951	1.915	50	0	1	0.333333	-5.60437e-07	-0.00147939	2.58284	0.123134	9.98414e-07	2.45971
0.399517	1.916	50	0	1	0.333333	-5.59547e-07	-0.00145105	2.58289	0.123134	9.97391e-07	2.45975
0.399524	1.917	50	0	1	0.333333	-5.56226e-07	-0.00142291	2.58293	0.123134	9.9638e-07	2.45979
0.399531	1.918	50	0	1	0.333333	6.00503e-07	-0.00139501	2.58297	0.123134	9.95378e-07	2.45984
0.399538	1.919	50	0	1	0.333333	6.00586e-07	-0.00136736	2.58302	0.123134	9.94391e-07	2.45988
0.399546	1.92	50	0	1	0.333333	-5.65069e-07	-0.00133985	2.58306	0.123134	9.93413e-07	2.45993
0.399553	1.921	50	0	1	0.333333	-5.64396e-07	-0.00131258	2.58311	0.123134	9.92445e-07	2.45997
0.39956	1.922	50	0	1	0.333333	-5.59108e-07	-0.00128555	2.58315	0.123134	9.91491e-07	2.46001
0.399567	1.923	50	0	1	0.333333	-5.74842e-07	-0.00125873	2.58319	0.123134	9.90545e-07	2.46006
0.399573	1.924	50	0	1	0.333333	-5.61535e-07	-0.00123213	2.58323	0.123134	9.89612e-07	2.4601
0.39958	1.925	50	0	1	0.333333	-5.7092e-07	-0.00120574	2.58327	0.123134	9.88689e-07	2.46014
0.399587	1.926	50	0	1	0.333333	-5.83992e-07	-0.00117956	2.58332	0.123134	9.87778e-07	2.46018
0.399594	1.927	50	0	1	0.333333	-5.72441e-07	-0.00115363	2.58336	0.123134	9.86874e-07	2.46022
0.3996	1.928	50	0	1	0.333333	6.02085e-07	-0.00112783	2.5834	0.123134	9.85986e-07	2.46026
0.399607	1.929	50	0	1	0.333333	6.00936e-07	-0.00110239	2.58344	0.123134	9.85103e-07	2.4603
0.399613	1.93	50	0	1	0.333333	-5.64641e-07	-0.00107711	2.58348	0.123134	9.84232e-07	2.46034
0.39962	1.931	50	0	1	0.333333	-5.66219e-07	-0.00105203	2.58352	0.123134	9.83372e-07	2.46038
0.399626	1.932	50	0	1	0.333333	-5.68204e-07	-0.00102718	2.58356	0.123134	9.82522e-07	2.46042
0.399633	1.933	50	0	1	0.333333	-5.69121e-07	-0.00100255	2.5836	0.123134	9.81683e-07	2.46046
0.399639	1.934	50	0	1	0.333333	-5.69193e-07	-0.000978164	2.58364	0.123134	9.80853e-07	2.4605
0.399645	1.935	50	0	1	0.333333	-5.68189e-07	-0.000953967	2.58368	0.123134	9.80035e-07	2.46054
0.399652	1.936	50	0	1	0.333333	-5.62876e-07	-0.000930012	2.58371	0.123134	9.79225e-07	2.46058
0.399658	1.937	50	0	1	0.333333	6.00015e-07	-0.000906276	2.58375	0.123134	9.78426e-07	2.46062
0.399664	1.938	50	0	1	0.333333	-5.64089e-07	-0.000882756	2.58379	0.123134	9.77637e-07	2.46065
0.39967	1.939	50	0	1	0.333333	6.00721e-07	-0.000859444	2.58383	0.123134	9.76855e-07	2.46069
0.399676	1.94	50	0	1	0.333333	-5.66936e-07	-0.000836414	2.58386	0.123134	9.76087e-07	2.46073
0.399682	1.941	50	0	1	0.333333	6.01654e-07	-0.000813587	2.5839	0.123134	9.75326e-07	2.46077
0.399688	1.942	50	0	1	0.333333	-5.79408e-07	-0.000790963	2.58394	0.123134	9.74577e-07	2.4608
0.399693	1.943	50	0	1	0.333333	-5.68403e-07	-0.000768574	2.58397	0.123134	9.73837e-07	2.46084
0.399699	1.944	50	0	1	0.333333	-5.73324e-07	-0.000746431	2.58401	0.123134	9.73106e-07	2.46087
0.399705	1.945	50	0	1	0.333333	-5.6735e-07	-0.000724508	2.58404	0.123134	9.72385e-07	2.46091
0.399711	1.946	50	0	1	0.333333	-5.75415e-07	-0.000702824	2.58408	0.123134	9.71673e-07	2.46094
0.399716	1.947	50	0	1	0.333333	-5.79417e-07	-0.00068136	2.58411	0.123134	9.70971e-07	2.46098
0.399722	1.948	50	0	1	0.333333	-5.72957e-07	-0.000660135	2.58415	0.123134	9.70278e-07	2.46101
0.399727	1.949	50	0	1	0.333333	6.01415e-07	-0.000639135	2.58418	0.123134	9.69596e-07	2.46104
0.399733	1.95	50	0	1	0.333333	-5.68975e-07	-0.000618394	2.58421	0.123134	9.68921e-07	2.46108
0.399738	1.951	50	0	1	0.333333	-5.64865e-07	-0.000597874	2.58425	0.123134	9.68256e-07	2.46111
0.399743	1.952	50	0	1	0.333333	-5.79691e-07	-0.000577602	2.58428	0.123134	9.67601e-07	2.46114
0.399748	1.953	50	0	1	0.333333	-5.73434e-07	-0.000557566	2.58431	0.123134	9.66956e-07	2.46118
0.399754	1.954	50	0	1	0.333333	-5.8562e-07	-0.000537771	2.58434	0.123134	9.66318e-07	2.46121
0.399759	1.955	50	0	1	0.333333	6.01086e-07	-0.000518262	2.58437	0.123134	9.6569e-07	2.46124
0.399764	1.956	50	0	1	0.333333	-5.73847e-07	-0.000498927	2.5844	0.123134	9.65073e-07	2.46127
0.399769	1.957	50	0	1	0.333333	-5.71912e-07	-0.000479873	2.58444	0.123134	9.64465e-07	2.4613
0.399774	1.958	50	0	1	0.333333	6.0053e-07	-0.00046107	2.58447	0.123134	9.63866e-07	2.46133
0.399778	1.959	50	0	1	0.333333	-5.75822e-07	-0.00044251	2.5845	0.123134	9.63275e-07	2.46136
0.399783	1.96	50	0	1	0.333333	-5.79615e-07	-0.000424217	2.58452	0.123134	9.62695e-07	2.46139
0.399788	1.961	50	0	1	0.333333	-5.7106e-07	-0.000406176	2.58455	0.123134	9.62123e-07	2.46142
0.399793	1.962	50	0	1	0.333333	-5.69051e-07	-0.000388394	2.58458	0.123134	9.6156e-07	2.46145
0.399797	1.963	50	0	1	0.333333	-5.67711e-07	-0.000370873	2.58461	0.123134	9.61007e-07	2.46148
0.399802	1.964	50	0	1	0.333333	-5.72088e-07	-0.000353633	2.58464	0.123134	9.60463e-07	2.4615
0.399806	1.965	50	0	1	0.333333	-5.71592e-07	-0.000336639	2.58467	0.123134	9.59929e-07	2.46153
0.399811	1.966	50	0	1	0.333333	-5.79955e-07	-0.000319929	2.58469	0.123134	9.59404e-07	2.46156
0.399815	1.967	50	0	1	0.333333	6.03556e-07	-0.000303254	2.58472	0.123134	9.58898e-07	2.46158
0.399819	1.968	50	0	1	0.333333	-5.62933e-07	-0.000287339	2.58475	0.123134	9.58381e-07	2.46161
0.399823	1.969	50	0	1	0.333333	6.00571e-07	-0.000271436	2.58477	0.123134	9.57885e-07	2.46164
0.399827	1.97	50	0	1	0.333333	-5.73147e-07	-0.000255871	2.5848	0.123134	9.57397e-07	2.46166
0.399832	1.971	50	0	1	0.333333	-5.69102e-07	-0.000240579	2.58482	0.123134	9.56919e-07	2.46169
0.399836	1.972	50	0	1	0.333333	-5.58105e-07	-0.000225557	2.58485	0.123134	9.56451e-07	2.46171
0.399839	1.973	50	0	1	0.333333	6.03138e-07	-0.000210851	2.58487	0.123134	9.55992e-07	2.46174
0.399843	1.974	50	0	1	0.333333	-5.52699e-07	-0.000196471	2.58489	0.123134	9.55542e-07	2.46176
0.399847	1.975	50	0	1	0.333333	-5.55869e-07	-0.000182374	2.58492	0.123134	9.55103e-07	2.46178
0.399851	1.976	50	0	1	0.333333	-5.4561e-07	-0.00016861	2.58494	0.123134	9.54674e-07	2.46181
0.399854	1.977	50	0	1	0.333333	-5.47108e-07	-0.000155178	2.58496	0.123134	9.54254e-07	2.46183
0.399858	1.978	50	0	1	0.333333	6.03851e-07	-0.000142077	2.58498	0.123134	9.53846e-07	2.46185
0.399861	1.979	50	0	1	0.333333	-5.35329e-07	-0.000129294	2.58501	0.123134	9.53445e-07	2.46187
0.399865	1.98	50	0	1	0.333333	-5.34963e-07	-0.000116852	2.58503	0.123134	9.53057e-07	2.46189
0.399868	1.981	50	0	1	0.333333	-5.17354e-07	-0.000104788	2.58505	0.123134	9.52679e-07	2.46191
0.399871	1.982	50	0	1	0.333333	-5.1261e-07	-9.30849e-05	2.58507	0.123134	9.52311e-07	2.46193
0.399874	1.983	50	0	1	0.333333	-5.19081e-07	-8.17733e-05	2.58508	0.123134	9.51954e-07	2.46195
0.399877	1.984	50	0	1	0.333333	-4.79809e-07	-7.08213e-05	2.5851	0.123134	9.51608e-07	2.46197
0.39988	1.985	50	0	1	0.333333	-4.68733e-07	-6.02961e-05	2.58512	0.123134	9.51275e-07	2.46199
0.399883	1.986	50	0	1	0.333333	-4.47778e-07	-5.01859e-05	2.58514	0.123134	9.50951e-07	2.462
0.399886	1.987	50	0	1	0.333333	-4.16222e-07	-4.0505e-05	2.58515	0.123134	9.5064e-07	2.46202
0.399888	1.988	50	0	1	0.333333	-3.81996e-07	-3.12713e-05	2.58517	0.123134	9.50342e-07	2.46204
0.399891	1.989	50	0	1	0.333333	-3.3812e-07	-2.2539e-05	2.58519	0.123134	9.50056e-07	2.46205
0.399893	1.99	50	0	1	0.333333	-2.59066e-07	-1.42946e-05	2.5852	0.123134	9.49783e-07	2.46207
0.399895	1.991	50	0	1	0.333333	-1.48997e-07	-6.58072e-06	2.58521	0.123134	9.49524e-07	2.46208
0.399897	1.992	50	0	1	0.333333	1.14126e-09	-6.53063e-09	2.58523	0.123134	9.49276e-07	2.46209
0.3999	1.993	50	0	1	0.333333	4.70428e-11	-4.40475e-10	2.58524	0.123134	9.49046e-07	2.46211
0.399901	1.994	50	0	1	0.333333	3.37449e-11	-3.70135e-11	2.58525	0.123134	9.48844e-07	2.46212
0.399903	1.995	50	0	1	0.333333	2.06251e-09	2.2398e-10	2.58526	0.123134	9.48638e-07	2.46213
0.399905	1.996	50	0	1	0.333333	-6.56269e-10	1.20045e-10	2.58527	0.123134	9.48464e-07	2.46214
0.399906	1.997	50	0	1	0.333333	1.03409e-09	1.52252e-09	2.58528	0.123134	9.48314e-07	2.46215
0.399907	1.998	50	0	1	0.333333	3.24541e-10	1.9132e-09	2.58529	0.123134	9.48172e-07	2.46215
0.399908	1.999	50	0	1	0.333333	1.65687e-10	2.18217e-10	2.58529	0.123134	9.48072e-07	2.46216
[truncated: 201 more rows]
