# Supplementary material for: Nanoalignment by critical Casimir torques
Source: Nat Commun. 2024 Jun 14;15:5086. doi: 10.1038/s41467-024-49220-1 (PMC11178905; doi:10.1038/s41467-024-49220-1)
Supplement: Supplementary file 11 — Source Data [file 41467_2024_49220_MOESM11_ESM.zip › fig1/python/data/theory/results_disk_60.dat]

#Delta	Lambda	Gamma	rho1	rho2	width	alpha	gamma	total_potential	CC_potential	electrostatic_potential	gravity_potential
0.251561	0.001	60	0	1	0.333333	2.25391e-07	0.000171762	-51.2375	-103.84	51.0536	1.54881
0.251584	0.002	60	0	1	0.333333	3.46945e-09	9.44602e-05	-51.0898	-103.547	50.9078	1.54896
0.251611	0.003	60	0	1	0.333333	-8.03159e-09	1.80531e-05	-50.9429	-103.238	50.7462	1.54912
0.251629	0.004	60	0	1	0.333333	-2.98686e-09	-3.45478e-05	-50.7966	-102.978	50.6326	1.54924
0.251653	0.005	60	0	1	0.333333	-6.72788e-09	-0.000117273	-50.651	-102.689	50.4883	1.54938
0.251678	0.006	60	0	1	0.333333	-2.09029e-08	-0.000190164	-50.5061	-102.4	50.3446	1.54953
0.251701	0.007	60	0	1	0.333333	-1.66776e-08	-0.0002645	-50.3619	-102.117	50.2054	1.54968
0.251725	0.008	60	0	1	0.333333	-4.67515e-09	-0.000336767	-50.2184	-101.835	50.0669	1.54982
0.251748	0.009	60	0	1	0.333333	-1.09507e-08	-0.000409573	-50.0756	-101.555	49.9296	1.54997
0.251772	0.01	60	0	1	0.333333	-8.04108e-09	-0.000481614	-49.9335	-101.277	49.7931	1.55011
0.251796	0.011	60	0	1	0.333333	-8.5695e-09	-0.00055472	-49.792	-100.999	49.6564	1.55026
0.251821	0.012	60	0	1	0.333333	-1.97871e-08	-0.000627227	-49.6512	-100.72	49.5187	1.55041
0.251845	0.013	60	0	1	0.333333	-1.54139e-08	-0.000698251	-49.5111	-100.445	49.3831	1.55056
0.251869	0.014	60	0	1	0.333333	1.15198e-09	-0.000770511	-49.3717	-100.172	49.2491	1.55071
0.251893	0.015	60	0	1	0.333333	-1.70448e-08	-0.000842148	-49.2329	-99.9036	49.1198	1.55086
0.251917	0.016	60	0	1	0.333333	-1.2845e-08	-0.000913809	-49.0948	-99.6334	48.9877	1.55101
0.251943	0.017	60	0	1	0.333333	-1.36946e-08	-0.000983835	-48.9573	-99.3583	48.8498	1.55116
0.251967	0.018	60	0	1	0.333333	-1.30601e-08	-0.00105501	-48.8204	-99.0907	48.719	1.55131
0.251992	0.019	60	0	1	0.333333	-2.30002e-08	-0.00112511	-48.6842	-98.8218	48.5861	1.55147
0.252017	0.02	60	0	1	0.333333	-2.56056e-08	-0.00119534	-48.5486	-98.555	48.4547	1.55162
0.252042	0.021	60	0	1	0.333333	-2.33575e-08	-0.00126577	-48.4137	-98.2933	48.3279	1.55177
0.252067	0.022	60	0	1	0.333333	-2.60058e-08	-0.00133454	-48.2794	-98.0283	48.197	1.55193
0.252091	0.023	60	0	1	0.333333	-2.35506e-08	-0.0014047	-48.1456	-97.7701	48.0724	1.55208
0.252117	0.024	60	0	1	0.333333	-2.71164e-08	-0.00147409	-48.0125	-97.5073	47.9426	1.55224
0.252142	0.025	60	0	1	0.333333	-2.40161e-08	-0.00154259	-47.88	-97.2457	47.8133	1.55239
0.252167	0.026	60	0	1	0.333333	-1.8803e-08	-0.00161233	-47.7481	-96.9901	47.6894	1.55255
0.252194	0.027	60	0	1	0.333333	-3.32387e-08	-0.00168015	-47.6169	-96.7275	47.5579	1.55271
0.252219	0.028	60	0	1	0.333333	-3.74069e-08	-0.00174984	-47.4862	-96.4713	47.4323	1.55287
0.252244	0.029	60	0	1	0.333333	-3.05623e-08	-0.00181741	-47.3561	-96.2219	47.3129	1.55302
0.25227	0.03	60	0	1	0.333333	-4.83715e-08	-0.00188618	-47.2265	-95.9669	47.1872	1.55318
0.252296	0.031	60	0	1	0.333333	-4.61287e-08	-0.00195416	-47.0976	-95.7113	47.0604	1.55334
0.252322	0.032	60	0	1	0.333333	-3.13287e-08	-0.00202206	-46.9692	-95.462	46.9393	1.5535
0.252347	0.033	60	0	1	0.333333	-3.23702e-08	-0.00208998	-46.8414	-95.2141	46.819	1.55365
0.252374	0.034	60	0	1	0.333333	-5.84047e-08	-0.0021582	-46.7142	-94.9602	46.6922	1.55382
0.2524	0.035	60	0	1	0.333333	-3.471e-08	-0.00222491	-46.5876	-94.7152	46.5736	1.55398
0.252426	0.036	60	0	1	0.333333	-3.76234e-08	-0.00229183	-46.4615	-94.4684	46.4528	1.55414
0.252452	0.037	60	0	1	0.333333	-4.43578e-08	-0.00235853	-46.3359	-94.2251	46.3349	1.5543
0.252478	0.038	60	0	1	0.333333	-4.55752e-08	-0.00242592	-46.2109	-93.9788	46.2134	1.55446
0.252505	0.039	60	0	1	0.333333	-4.99898e-08	-0.00249261	-46.0865	-93.7352	46.0941	1.55462
0.25253	0.04	60	0	1	0.333333	-3.52101e-08	-0.00255873	-45.9626	-93.4968	45.9794	1.55478
0.252558	0.041	60	0	1	0.333333	-6.1065e-08	-0.00262566	-45.8392	-93.248	45.8538	1.55495
0.252584	0.042	60	0	1	0.333333	-5.66257e-08	-0.00269098	-45.7164	-93.0102	45.7386	1.55511
0.252611	0.043	60	0	1	0.333333	-4.24604e-08	-0.00275699	-45.5942	-92.7728	45.6233	1.55528
0.252637	0.044	60	0	1	0.333333	-4.88925e-08	-0.00282202	-45.4724	-92.5383	45.5105	1.55544
0.252664	0.045	60	0	1	0.333333	-3.85245e-08	-0.00288863	-45.3512	-92.2976	45.3909	1.55561
0.252691	0.046	60	0	1	0.333333	-1.18908e-07	-0.00295344	-45.2305	-92.0629	45.2767	1.55577
0.252718	0.047	60	0	1	0.333333	-6.26319e-08	-0.00301893	-45.1103	-91.8297	45.1635	1.55594
0.252746	0.048	60	0	1	0.333333	-4.37216e-08	-0.00308502	-44.9906	-91.5919	45.0452	1.55611
0.252772	0.049	60	0	1	0.333333	-4.63095e-08	-0.00314981	-44.8715	-91.36	44.9323	1.55627
0.252799	0.05	60	0	1	0.333333	-7.51203e-08	-0.0032143	-44.7528	-91.1295	44.8203	1.55644
0.252826	0.051	60	0	1	0.333333	-5.54231e-08	-0.00327863	-44.6346	-90.8999	44.7086	1.5566
0.252854	0.052	60	0	1	0.333333	-7.96984e-08	-0.00334393	-44.517	-90.6668	44.593	1.55678
0.252881	0.053	60	0	1	0.333333	-7.48566e-08	-0.00340818	-44.3999	-90.4402	44.4834	1.55694
0.252908	0.054	60	0	1	0.333333	-6.99113e-08	-0.0034717	-44.2832	-90.2173	44.377	1.55711
0.252937	0.055	60	0	1	0.333333	-7.28458e-08	-0.00353604	-44.167	-89.9824	44.2581	1.55728
0.252964	0.056	60	0	1	0.333333	-5.51817e-08	-0.00359948	-44.0514	-89.7593	44.1505	1.55745
0.252991	0.057	60	0	1	0.333333	-6.07707e-08	-0.00366442	-43.9362	-89.5353	44.0416	1.55762
0.253018	0.058	60	0	1	0.333333	-9.19328e-08	-0.00372743	-43.8215	-89.3142	43.9349	1.55779
0.253047	0.059	60	0	1	0.333333	-8.55936e-08	-0.00379143	-43.7072	-89.0868	43.8216	1.55796
0.253074	0.06	60	0	1	0.333333	-5.88604e-08	-0.00385436	-43.5935	-88.8664	43.7148	1.55813
0.253102	0.061	60	0	1	0.333333	-5.36544e-08	-0.00391781	-43.4802	-88.6481	43.6096	1.5583
0.253131	0.062	60	0	1	0.333333	-6.29315e-08	-0.00398167	-43.3674	-88.4245	43.4986	1.55848
0.253158	0.063	60	0	1	0.333333	-6.53384e-08	-0.00404421	-43.255	-88.2059	43.3922	1.55865
0.253186	0.064	60	0	1	0.333333	-9.50302e-08	-0.00410681	-43.1431	-87.9894	43.2874	1.55882
0.253214	0.065	60	0	1	0.333333	-6.54496e-08	-0.00416969	-43.0317	-87.7737	43.183	1.55899
0.253243	0.066	60	0	1	0.333333	-7.82407e-08	-0.00423231	-42.9207	-87.5534	43.0735	1.55917
0.253271	0.067	60	0	1	0.333333	-6.28955e-08	-0.00429476	-42.8102	-87.3396	42.97	1.55934
0.253298	0.068	60	0	1	0.333333	-6.96182e-08	-0.00435681	-42.7001	-87.129	42.8694	1.55951
0.253328	0.069	60	0	1	0.333333	-9.82204e-08	-0.0044198	-42.5905	-86.9084	42.7582	1.55969
0.253356	0.07	60	0	1	0.333333	-8.47925e-08	-0.00448115	-42.4813	-86.6985	42.6573	1.55986
0.253384	0.071	60	0	1	0.333333	-6.52987e-08	-0.00454319	-42.3726	-86.4875	42.5549	1.56004
0.253412	0.072	60	0	1	0.333333	-6.78099e-08	-0.00460492	-42.2643	-86.2778	42.4533	1.56021
0.253442	0.073	60	0	1	0.333333	-5.5594e-08	-0.00466772	-42.1564	-86.0621	42.3453	1.56039
0.25347	0.074	60	0	1	0.333333	-1.01326e-07	-0.00472866	-42.049	-85.8547	42.2452	1.56057
0.253499	0.075	60	0	1	0.333333	-9.90688e-08	-0.00479042	-41.942	-85.648	42.1452	1.56074
0.253528	0.076	60	0	1	0.333333	-9.94239e-08	-0.00485299	-41.8354	-85.4377	42.0413	1.56092
0.253557	0.077	60	0	1	0.333333	-9.19953e-08	-0.00491414	-41.7293	-85.2317	41.9413	1.5611
0.253585	0.078	60	0	1	0.333333	-5.17141e-08	-0.00497558	-41.6236	-85.0265	41.8417	1.56128
0.253614	0.079	60	0	1	0.333333	-6.88674e-08	-0.00503623	-41.5183	-84.824	41.7443	1.56145
0.253644	0.08	60	0	1	0.333333	-8.90253e-08	-0.0050983	-41.4134	-84.6159	41.6409	1.56164
0.253673	0.081	60	0	1	0.333333	-4.49308e-08	-0.00515955	-41.309	-84.4136	41.5428	1.56181
0.253701	0.082	60	0	1	0.333333	-5.58863e-08	-0.00522028	-41.2049	-84.2143	41.4474	1.56199
0.253732	0.083	60	0	1	0.333333	-8.01781e-08	-0.00528189	-41.1013	-84.0036	41.3401	1.56218
0.253761	0.084	60	0	1	0.333333	-8.77359e-08	-0.00534264	-40.9981	-83.805	41.2446	1.56236
0.25379	0.085	60	0	1	0.333333	-8.01066e-08	-0.00540341	-40.8953	-83.6072	41.1494	1.56254
0.25382	0.086	60	0	1	0.333333	-1.42854e-07	-0.00546467	-40.7929	-83.4036	41.048	1.56272
0.253849	0.087	60	0	1	0.333333	-8.36331e-08	-0.00552525	-40.6909	-83.2059	40.9521	1.5629
0.253879	0.088	60	0	1	0.333333	-7.99541e-08	-0.00558518	-40.5893	-83.0087	40.8563	1.56308
0.253908	0.089	60	0	1	0.333333	-7.85936e-08	-0.00564543	-40.488	-82.8134	40.7621	1.56326
0.253938	0.09	60	0	1	0.333333	-7.12521e-08	-0.0057067	-40.3872	-82.6145	40.6638	1.56345
0.253968	0.091	60	0	1	0.333333	-1.02216e-07	-0.00576743	-40.2868	-82.4183	40.5678	1.56363
0.253997	0.092	60	0	1	0.333333	-8.64177e-08	-0.00582717	-40.1868	-82.224	40.4734	1.56381
0.254028	0.093	60	0	1	0.333333	-8.61077e-08	-0.00588783	-40.0872	-82.0272	40.376	1.564
0.254058	0.094	60	0	1	0.333333	-6.2466e-08	-0.00594747	-39.9879	-81.8346	40.2826	1.56418
0.254087	0.095	60	0	1	0.333333	-8.82312e-08	-0.00600714	-39.889	-81.6433	40.1899	1.56437
0.254117	0.096	60	0	1	0.333333	-8.93315e-08	-0.00606686	-39.7906	-81.4528	40.0977	1.56455
0.254148	0.097	60	0	1	0.333333	-6.97946e-08	-0.00612728	-39.6925	-81.2572	40	1.56474
0.254178	0.098	60	0	1	0.333333	-1.16816e-07	-0.00618692	-39.5947	-81.0683	39.9086	1.56492
0.254207	0.099	60	0	1	0.333333	-7.09851e-08	-0.00624633	-39.4974	-80.881	39.8185	1.56511
0.254239	0.1	60	0	1	0.333333	-9.17923e-08	-0.00630634	-39.4004	-80.6872	39.7215	1.5653
0.254268	0.101	60	0	1	0.333333	-7.90557e-08	-0.00636557	-39.3038	-80.5007	39.6314	1.56548
0.254299	0.102	60	0	1	0.333333	-7.43634e-08	-0.00642535	-39.2076	-80.3127	39.5394	1.56567
0.254328	0.103	60	0	1	0.333333	-7.72786e-08	-0.00648416	-39.1117	-80.1296	39.4521	1.56585
0.25436	0.104	60	0	1	0.333333	-9.35475e-08	-0.0065443	-39.0162	-79.9384	39.3561	1.56605
0.25439	0.105	60	0	1	0.333333	-7.90719e-08	-0.00660248	-38.9211	-79.7543	39.267	1.56623
0.254421	0.106	60	0	1	0.333333	-1.3081e-07	-0.00666157	-38.8263	-79.5693	39.1765	1.56642
0.254452	0.107	60	0	1	0.333333	-7.43959e-08	-0.00672109	-38.7319	-79.3823	39.0838	1.56661
0.254482	0.108	60	0	1	0.333333	-6.9127e-08	-0.0067803	-38.6378	-79.2011	38.9965	1.5668
0.254513	0.109	60	0	1	0.333333	-1.14327e-07	-0.0068387	-38.5441	-79.0188	38.9077	1.56699
0.254543	0.11	60	0	1	0.333333	-1.24542e-07	-0.00689764	-38.4507	-78.8383	38.8203	1.56718
0.254575	0.111	60	0	1	0.333333	-8.25917e-08	-0.00695676	-38.3577	-78.6525	38.7273	1.56737
0.254605	0.112	60	0	1	0.333333	-7.28504e-08	-0.00701492	-38.2651	-78.4746	38.642	1.56756
0.254636	0.113	60	0	1	0.333333	-1.92379e-08	-0.00707293	-38.1728	-78.2978	38.5573	1.56774
0.254668	0.114	60	0	1	0.333333	-7.41946e-08	-0.00713288	-38.0808	-78.1112	38.4625	1.56795
0.254699	0.115	60	0	1	0.333333	-6.34375e-08	-0.00719085	-37.9892	-77.9351	38.3778	1.56813
0.254729	0.116	60	0	1	0.333333	-6.93754e-08	-0.00724864	-37.8979	-77.7596	38.2933	1.56832
0.254761	0.117	60	0	1	0.333333	-6.95823e-08	-0.00730814	-37.807	-77.5781	38.2026	1.56852
0.254792	0.118	60	0	1	0.333333	-5.48539e-08	-0.00736554	-37.7164	-77.4036	38.1185	1.56871
0.254823	0.119	60	0	1	0.333333	-4.72607e-08	-0.00742395	-37.6261	-77.2285	38.0334	1.5689
0.254854	0.12	60	0	1	0.333333	-6.57494e-08	-0.00748136	-37.5362	-77.0546	37.9493	1.56909
0.254886	0.121	60	0	1	0.333333	-5.29509e-08	-0.0075404	-37.4466	-76.8755	37.8596	1.56929
0.254917	0.122	60	0	1	0.333333	-8.85098e-08	-0.007598	-37.3573	-76.7042	37.7774	1.56948
0.254949	0.123	60	0	1	0.333333	-8.16185e-08	-0.00765601	-37.2684	-76.5307	37.6926	1.56967
0.254981	0.124	60	0	1	0.333333	-1.09315e-07	-0.00771388	-37.1798	-76.3545	37.6049	1.56987
0.255012	0.125	60	0	1	0.333333	-6.38584e-08	-0.00777154	-37.0915	-76.1835	37.522	1.57006
0.255043	0.126	60	0	1	0.333333	-6.64897e-08	-0.00782921	-37.0035	-76.0139	37.4402	1.57025
0.255075	0.127	60	0	1	0.333333	-9.21049e-08	-0.0078865	-36.9159	-75.8443	37.3579	1.57045
0.255107	0.128	60	0	1	0.333333	-8.96275e-08	-0.00794468	-36.8286	-75.6693	37.2701	1.57065
0.255139	0.129	60	0	1	0.333333	-7.1712e-08	-0.00800163	-36.7416	-75.5017	37.1893	1.57084
0.25517	0.13	60	0	1	0.333333	-6.43892e-08	-0.00805888	-36.6549	-75.3352	37.1093	1.57103
0.255202	0.131	60	0	1	0.333333	-8.98191e-08	-0.00811665	-36.5685	-75.1636	37.0238	1.57123
0.255234	0.132	60	0	1	0.333333	-9.00613e-08	-0.00817401	-36.4824	-74.9957	36.9418	1.57143
0.255266	0.133	60	0	1	0.333333	-6.80522e-08	-0.00823107	-36.3967	-74.8301	36.8618	1.57162
0.255298	0.134	60	0	1	0.333333	-9.64391e-08	-0.00828819	-36.3113	-74.6645	36.7815	1.57182
0.25533	0.135	60	0	1	0.333333	-8.31997e-08	-0.00834561	-36.2261	-74.4968	36.6986	1.57202
0.255362	0.136	60	0	1	0.333333	-1.07731e-07	-0.00840264	-36.1413	-74.3318	36.6183	1.57222
0.255394	0.137	60	0	1	0.333333	-6.7132e-08	-0.00845982	-36.0568	-74.1682	36.539	1.57241
0.255427	0.138	60	0	1	0.333333	-9.47986e-08	-0.00851715	-35.9726	-74.0004	36.4552	1.57262
0.255458	0.139	60	0	1	0.333333	-1.01415e-07	-0.00857372	-35.8886	-73.8395	36.378	1.57281
0.25549	0.14	60	0	1	0.333333	-9.78861e-08	-0.00863044	-35.805	-73.6767	36.2987	1.57301
0.255522	0.141	60	0	1	0.333333	-7.47571e-08	-0.00868681	-35.7217	-73.5161	36.2212	1.5732
0.255556	0.142	60	0	1	0.333333	-9.75639e-08	-0.00874464	-35.6387	-73.3497	36.1376	1.57341
0.255588	0.143	60	0	1	0.333333	-6.40894e-08	-0.0088012	-35.556	-73.1902	36.0607	1.57361
0.25562	0.144	60	0	1	0.333333	-9.40101e-08	-0.00885729	-35.4735	-73.0305	35.9832	1.5738
0.255653	0.145	60	0	1	0.333333	-1.26983e-07	-0.00891389	-35.3914	-72.8656	35.9003	1.57401
0.255686	0.146	60	0	1	0.333333	-8.60983e-08	-0.00897054	-35.3095	-72.7076	35.8238	1.57421
0.255718	0.147	60	0	1	0.333333	-8.3118e-08	-0.00902666	-35.228	-72.5511	35.7487	1.5744
0.25575	0.148	60	0	1	0.333333	-9.55313e-08	-0.00908306	-35.1467	-72.3944	35.6731	1.5746
0.255784	0.149	60	0	1	0.333333	-8.58053e-08	-0.00913994	-35.0657	-72.2314	35.5909	1.57481
0.255816	0.15	60	0	1	0.333333	-8.45009e-08	-0.00919562	-34.985	-72.0762	35.5162	1.57501
0.255848	0.151	60	0	1	0.333333	-1.15524e-07	-0.00925196	-34.9046	-71.921	35.4412	1.57521
0.255882	0.152	60	0	1	0.333333	-5.44229e-08	-0.00930837	-34.8244	-71.7621	35.3622	1.57541
0.255914	0.153	60	0	1	0.333333	-1.05227e-07	-0.00936459	-34.7446	-71.6075	35.2873	1.57561
0.255947	0.154	60	0	1	0.333333	-1.16176e-07	-0.00942056	-34.665	-71.4525	35.2117	1.57582
0.255979	0.155	60	0	1	0.333333	-8.99938e-08	-0.00947565	-34.5857	-71.3002	35.1385	1.57601
0.256013	0.156	60	0	1	0.333333	-7.57034e-08	-0.0095327	-34.5066	-71.1423	35.0594	1.57622
0.256046	0.157	60	0	1	0.333333	-8.77067e-08	-0.00958864	-34.4279	-70.9908	34.9865	1.57642
0.256078	0.158	60	0	1	0.333333	-7.92787e-08	-0.00964439	-34.3494	-70.8387	34.9127	1.57663
0.256112	0.159	60	0	1	0.333333	-7.61857e-08	-0.00970028	-34.2712	-70.6827	34.8347	1.57684
0.256145	0.16	60	0	1	0.333333	-8.27277e-08	-0.00975626	-34.1933	-70.5323	34.7621	1.57704
0.256178	0.161	60	0	1	0.333333	-8.34604e-08	-0.00981179	-34.1156	-70.3815	34.6887	1.57724
0.256211	0.162	60	0	1	0.333333	-8.42723e-08	-0.009867	-34.0382	-70.233	34.6174	1.57744
0.256245	0.163	60	0	1	0.333333	-1.26266e-07	-0.00992382	-33.961	-70.0782	34.5395	1.57765
0.256278	0.164	60	0	1	0.333333	-1.23639e-07	-0.00997878	-33.8842	-69.931	34.4689	1.57785
0.25631	0.165	60	0	1	0.333333	-8.95781e-08	-0.0100342	-33.8076	-69.7837	34.3981	1.57806
0.256345	0.166	60	0	1	0.333333	2.34487e-07	-0.0100904	-33.7312	-69.6305	34.321	1.57827
0.256378	0.167	60	0	1	0.333333	-2.57511e-08	-0.0101454	-33.6551	-69.4833	34.2497	1.57847
0.256411	0.168	60	0	1	0.333333	-5.11698e-08	-0.0102007	-33.5793	-69.3369	34.179	1.57867
0.256445	0.169	60	0	1	0.333333	-6.57499e-08	-0.0102562	-33.5037	-69.1901	34.1075	1.57888
0.256479	0.17	60	0	1	0.333333	-6.45952e-08	-0.0103117	-33.4284	-69.041	34.0335	1.57909
0.256512	0.171	60	0	1	0.333333	-5.83553e-08	-0.0103669	-33.3534	-68.8955	33.9629	1.5793
0.256545	0.172	60	0	1	0.333333	-6.08071e-08	-0.0104217	-33.2785	-68.751	33.893	1.5795
0.25658	0.173	60	0	1	0.333333	-7.83732e-08	-0.0104782	-33.204	-68.6019	33.8182	1.57972
0.256613	0.174	60	0	1	0.333333	-6.72951e-08	-0.0105329	-33.1297	-68.4598	33.7502	1.57992
0.256646	0.175	60	0	1	0.333333	-7.79816e-08	-0.0105877	-33.0556	-68.3161	33.6804	1.58012
0.25668	0.176	60	0	1	0.333333	-6.25586e-08	-0.0106429	-32.9818	-68.1729	33.6107	1.58033
0.256715	0.177	60	0	1	0.333333	-5.11676e-08	-0.0106983	-32.9083	-68.0269	33.5381	1.58054
0.256748	0.178	60	0	1	0.333333	-7.54856e-08	-0.0107534	-32.835	-67.8847	33.469	1.58075
0.256782	0.179	60	0	1	0.333333	-9.39494e-08	-0.010808	-32.7619	-67.7437	33.4008	1.58096
0.256817	0.18	60	0	1	0.333333	-6.9481e-08	-0.0108637	-32.6891	-67.5972	33.3269	1.58117
0.256851	0.181	60	0	1	0.333333	-1.05308e-07	-0.0109187	-32.6166	-67.4576	33.2597	1.58138
0.256884	0.182	60	0	1	0.333333	-6.15843e-08	-0.0109731	-32.5442	-67.3187	33.1928	1.58159
0.256918	0.183	60	0	1	0.333333	-7.80498e-08	-0.0110279	-32.4721	-67.1788	33.1248	1.5818
0.256953	0.184	60	0	1	0.333333	-1.00694e-07	-0.0110839	-32.4003	-67.035	33.0527	1.58201
0.256987	0.185	60	0	1	0.333333	-7.87321e-08	-0.0111384	-32.3287	-66.8966	32.9857	1.58222
0.257021	0.186	60	0	1	0.333333	-1.31989e-07	-0.0111925	-32.2573	-66.7596	32.9199	1.58243
0.257056	0.187	60	0	1	0.333333	-6.27262e-08	-0.0112483	-32.1862	-66.6167	32.8479	1.58265
0.25709	0.188	60	0	1	0.333333	-7.45954e-08	-0.0113024	-32.1153	-66.4802	32.782	1.58285
0.257124	0.189	60	0	1	0.333333	-9.62448e-08	-0.0113568	-32.0446	-66.3425	32.7148	1.58306
0.257158	0.19	60	0	1	0.333333	-6.98426e-08	-0.0114114	-31.9742	-66.2065	32.649	1.58327
0.257194	0.191	60	0	1	0.333333	-5.74282e-08	-0.0114669	-31.904	-66.0663	32.5788	1.58349
0.257228	0.192	60	0	1	0.333333	-1.27802e-07	-0.0115212	-31.834	-65.9317	32.5139	1.5837
0.257262	0.193	60	0	1	0.333333	-7.67761e-08	-0.0115757	-31.7643	-65.7963	32.4481	1.58391
0.257298	0.194	60	0	1	0.333333	-8.74711e-08	-0.011631	-31.6948	-65.6574	32.3785	1.58413
0.257332	0.195	60	0	1	0.333333	-6.70074e-08	-0.0116854	-31.6255	-65.5236	32.3137	1.58434
0.257366	0.196	60	0	1	0.333333	-1.00238e-07	-0.0117397	-31.5564	-65.3896	32.2486	1.58456
0.2574	0.197	60	0	1	0.333333	-1.2305e-07	-0.0117933	-31.4876	-65.2568	32.1844	1.58476
0.257436	0.198	60	0	1	0.333333	-6.66553e-08	-0.011849	-31.419	-65.1188	32.1148	1.58499
0.257471	0.199	60	0	1	0.333333	-1.10748e-07	-0.0119027	-31.3506	-64.9865	32.0506	1.5852
0.257505	0.2	60	0	1	0.333333	-1.05466e-07	-0.0119573	-31.2825	-64.8547	31.9869	1.58541
0.257539	0.201	60	0	1	0.333333	-7.3868e-08	-0.0120115	-31.2145	-64.7248	31.9246	1.58562
0.257576	0.202	60	0	1	0.333333	-7.36019e-08	-0.0120666	-31.1468	-64.5878	31.8551	1.58585
0.25761	0.203	60	0	1	0.333333	-9.07787e-08	-0.0121202	-31.0793	-64.4588	31.7934	1.58605
0.257645	0.204	60	0	1	0.333333	-7.4307e-08	-0.0121745	-31.012	-64.3277	31.7294	1.58627
0.257681	0.205	60	0	1	0.333333	-7.46526e-08	-0.0122295	-30.945	-64.1929	31.6614	1.58649
0.257715	0.206	60	0	1	0.333333	-9.53002e-08	-0.0122832	-30.8781	-64.0651	31.6002	1.5867
0.25775	0.207	60	0	1	0.333333	-6.84661e-08	-0.0123374	-30.8115	-63.9353	31.5368	1.58692
0.257785	0.208	60	0	1	0.333333	-7.92819e-08	-0.0123912	-30.7451	-63.807	31.4748	1.58713
0.257821	0.209	60	0	1	0.333333	-6.56811e-08	-0.0124463	-30.6789	-63.6753	31.4091	1.58736
0.257856	0.21	60	0	1	0.333333	-6.78354e-08	-0.0125006	-30.6129	-63.547	31.3466	1.58757
0.257891	0.211	60	0	1	0.333333	-6.64771e-08	-0.012554	-30.5471	-63.4203	31.2854	1.58779
0.257928	0.212	60	0	1	0.333333	-7.67053e-08	-0.0126093	-30.4815	-63.2877	31.2181	1.58801
0.257963	0.213	60	0	1	0.333333	-1.11082e-07	-0.0126628	-30.4162	-63.1613	31.1569	1.58823
0.257998	0.214	60	0	1	0.333333	-1.78072e-07	-0.0127166	-30.351	-63.035	31.0955	1.58844
0.258033	0.215	60	0	1	0.333333	-9.91509e-08	-0.0127704	-30.2861	-62.9093	31.0346	1.58866
0.258069	0.216	60	0	1	0.333333	-1.03229e-07	-0.0128252	-30.2213	-62.7808	30.9705	1.58888
0.258104	0.217	60	0	1	0.333333	-7.90533e-08	-0.0128785	-30.1568	-62.6553	30.9094	1.5891
0.258139	0.218	60	0	1	0.333333	-9.28503e-08	-0.0129325	-30.0925	-62.5319	30.8501	1.58931
0.258176	0.219	60	0	1	0.333333	-7.53125e-08	-0.0129875	-30.0284	-62.403	30.7851	1.58954
0.258211	0.22	60	0	1	0.333333	-1.37439e-07	-0.0130406	-29.9644	-62.2795	30.7253	1.58976
0.258247	0.221	60	0	1	0.333333	-8.12921e-08	-0.0130944	-29.9007	-62.156	30.6653	1.58998
0.258282	0.222	60	0	1	0.333333	-9.54007e-08	-0.013148	-29.8372	-62.0324	30.605	1.59019
0.258319	0.223	60	0	1	0.333333	-7.88973e-08	-0.0132022	-29.7739	-61.9063	30.542	1.59042
0.258355	0.224	60	0	1	0.333333	-1.14273e-07	-0.0132566	-29.7108	-61.7832	30.4818	1.59064
0.258389	0.225	60	0	1	0.333333	-8.50371e-08	-0.0133096	-29.6478	-61.6634	30.4248	1.59085
0.258425	0.226	60	0	1	0.333333	-1.19456e-07	-0.0133631	-29.5851	-61.5406	30.3644	1.59107
0.258462	0.227	60	0	1	0.333333	-8.75249e-08	-0.0134172	-29.5226	-61.415	30.3012	1.5913
0.258498	0.228	60	0	1	0.333333	-1.35682e-07	-0.0134708	-29.4602	-61.2936	30.2418	1.59152
0.258533	0.229	60	0	1	0.333333	-8.09902e-08	-0.0135241	-29.3981	-61.1742	30.1844	1.59174
0.25857	0.23	60	0	1	0.333333	-1.71088e-07	-0.0135786	-29.3361	-61.05	30.1219	1.59197
0.258606	0.231	60	0	1	0.333333	-1.19866e-07	-0.0136319	-29.2744	-60.9309	30.0644	1.59219
0.258642	0.232	60	0	1	0.333333	-1.25402e-07	-0.0136858	-29.2128	-60.8117	30.0065	1.59241
0.258677	0.233	60	0	1	0.333333	-1.23603e-07	-0.0137391	-29.1514	-60.6933	29.9493	1.59263
0.258715	0.234	60	0	1	0.333333	-1.15648e-07	-0.0137934	-29.0903	-60.5709	29.8878	1.59286
0.258751	0.235	60	0	1	0.333333	-9.18274e-08	-0.013847	-29.0293	-60.4519	29.8296	1.59308
0.258786	0.236	60	0	1	0.333333	-1.22464e-07	-0.0139002	-28.9685	-60.3347	29.773	1.5933
0.258824	0.237	60	0	1	0.333333	-7.33706e-08	-0.0139547	-28.9078	-60.2126	29.7112	1.59353
0.25886	0.238	60	0	1	0.333333	-8.65372e-08	-0.0140079	-28.8474	-60.0945	29.6533	1.59375
0.258896	0.239	60	0	1	0.333333	-1.26136e-07	-0.0140606	-28.7872	-59.979	29.5978	1.59397
0.258931	0.24	60	0	1	0.333333	-1.04812e-07	-0.0141133	-28.7271	-59.8631	29.5418	1.59419
0.25897	0.241	60	0	1	0.333333	-7.82508e-08	-0.0141683	-28.6672	-59.7419	29.4802	1.59443
0.259005	0.242	60	0	1	0.333333	-7.5004e-08	-0.0142211	-28.6075	-59.6272	29.425	1.59465
0.259042	0.243	60	0	1	0.333333	-8.91419e-08	-0.0142746	-28.548	-59.5121	29.3692	1.59487
0.259078	0.244	60	0	1	0.333333	-8.40331e-08	-0.0143276	-28.4887	-59.3976	29.3139	1.59509
0.259116	0.245	60	0	1	0.333333	-9.25071e-08	-0.0143819	-28.4295	-59.2782	29.2533	1.59533
0.259152	0.246	60	0	1	0.333333	-9.68457e-08	-0.0144347	-28.3706	-59.1642	29.1981	1.59555
0.259188	0.247	60	0	1	0.333333	-1.12606e-07	-0.0144876	-28.3118	-59.0502	29.1426	1.59577
0.259226	0.248	60	0	1	0.333333	-1.15467e-07	-0.0145419	-28.2531	-58.9315	29.0823	1.59601
0.259262	0.249	60	0	1	0.333333	-8.85587e-08	-0.0145948	-28.1947	-58.8183	29.0274	1.59623
0.259299	0.25	60	0	1	0.333333	-1.48047e-07	-0.0146478	-28.1364	-58.7055	28.9726	1.59645
0.259335	0.251	60	0	1	0.333333	-7.62898e-08	-0.0147006	-28.0784	-58.5931	28.918	1.59668
0.259373	0.252	60	0	1	0.333333	-8.18577e-08	-0.0147548	-28.0205	-58.4773	28.86	1.59691
0.25941	0.253	60	0	1	0.333333	-8.0377e-08	-0.0148079	-27.9627	-58.3649	28.805	1.59714
0.259446	0.254	60	0	1	0.333333	-1.26046e-08	-0.0148602	-27.9052	-58.2542	28.7517	1.59736
0.259483	0.255	60	0	1	0.333333	-6.072e-08	-0.0149134	-27.8478	-58.1422	28.6969	1.59759
0.259521	0.256	60	0	1	0.333333	-5.85438e-08	-0.0149676	-27.7905	-58.0273	28.6389	1.59782
0.259557	0.257	60	0	1	0.333333	-5.93541e-08	-0.0150205	-27.7335	-57.9171	28.5855	1.59805
0.259594	0.258	60	0	1	0.333333	-7.50771e-08	-0.0150734	-27.6766	-57.8064	28.5315	1.59827
0.259632	0.259	60	0	1	0.333333	-6.87114e-08	-0.0151271	-27.6199	-57.6938	28.4754	1.59851
0.259669	0.26	60	0	1	0.333333	-6.48981e-08	-0.0151801	-27.5634	-57.583	28.4209	1.59874
0.259706	0.261	60	0	1	0.333333	-5.55467e-07	-0.0152328	-27.507	-57.4748	28.3688	1.59896
0.259742	0.262	60	0	1	0.333333	-5.5458e-07	-0.0152855	-27.4508	-57.3663	28.3163	1.59918
0.259781	0.263	60	0	1	0.333333	-7.56286e-08	-0.0153396	-27.3948	-57.2523	28.2581	1.59942
0.259818	0.264	60	0	1	0.333333	-6.63449e-08	-0.0153923	-27.3389	-57.1451	28.2065	1.59965
0.259854	0.265	60	0	1	0.333333	-8.88193e-08	-0.0154447	-27.2832	-57.0382	28.1552	1.59987
0.259891	0.266	60	0	1	0.333333	-5.58154e-08	-0.0154975	-27.2277	-56.9302	28.1025	1.6001
0.259931	0.267	60	0	1	0.333333	-6.03486e-08	-0.0155517	-27.1723	-56.8178	28.0452	1.60034
0.259967	0.268	60	0	1	0.333333	-5.97252e-08	-0.0156037	-27.1171	-56.7112	27.9935	1.60057
0.260004	0.269	60	0	1	0.333333	-8.44581e-08	-0.0156563	-27.062	-56.6041	27.9413	1.6008
0.260043	0.27	60	0	1	0.333333	-1.15149e-07	-0.0157103	-27.0071	-56.4947	27.8866	1.60103
0.26008	0.271	60	0	1	0.333333	-8.91578e-08	-0.0157628	-26.9524	-56.3889	27.8352	1.60126
0.260117	0.272	60	0	1	0.333333	-6.82934e-08	-0.0158156	-26.8978	-56.2816	27.7823	1.60149
0.260154	0.273	60	0	1	0.333333	-5.84997e-08	-0.0158678	-26.8434	-56.1772	27.7321	1.60172
0.260193	0.274	60	0	1	0.333333	-6.28159e-08	-0.0159221	-26.7892	-56.0681	27.677	1.60196
0.26023	0.275	60	0	1	0.333333	-7.52918e-08	-0.0159746	-26.7351	-55.9639	27.6266	1.60219
0.260268	0.276	60	0	1	0.333333	-6.64704e-08	-0.0160269	-26.6811	-55.8586	27.5751	1.60242
0.260305	0.277	60	0	1	0.333333	-9.08584e-08	-0.0160793	-26.6273	-55.7543	27.5243	1.60265
0.260344	0.278	60	0	1	0.333333	-6.96676e-08	-0.016133	-26.5737	-55.6474	27.4708	1.60289
0.260381	0.279	60	0	1	0.333333	-9.71564e-08	-0.0161854	-26.5203	-55.5435	27.4201	1.60312
0.260419	0.28	60	0	1	0.333333	-5.85962e-08	-0.0162384	-26.4669	-55.4402	27.3699	1.60335
0.260458	0.281	60	0	1	0.333333	-6.59012e-08	-0.016292	-26.4138	-55.3328	27.3154	1.60359
0.260496	0.282	60	0	1	0.333333	-6.97397e-08	-0.0163446	-26.3608	-55.2295	27.2649	1.60382
0.260533	0.283	60	0	1	0.333333	-1.1208e-07	-0.0163969	-26.3079	-55.1276	27.2156	1.60405
0.26057	0.284	60	0	1	0.333333	-8.68738e-08	-0.0164488	-26.2552	-55.0261	27.1666	1.60428
0.26061	0.285	60	0	1	0.333333	-1.23595e-07	-0.0165029	-26.2027	-54.9196	27.1124	1.60453
0.260647	0.286	60	0	1	0.333333	-6.64305e-08	-0.0165554	-26.1503	-54.8182	27.0632	1.60476
0.260684	0.287	60	0	1	0.333333	-1.35137e-07	-0.0166072	-26.098	-54.7184	27.0155	1.60498
0.260722	0.288	60	0	1	0.333333	-7.35268e-08	-0.01666	-26.0459	-54.6169	26.9658	1.60522
0.260762	0.289	60	0	1	0.333333	-7.53724e-08	-0.0167137	-25.9939	-54.5116	26.9122	1.60546
0.2608	0.29	60	0	1	0.333333	-1.08488e-07	-0.0167656	-25.9421	-54.4111	26.8632	1.60569
0.260838	0.291	60	0	1	0.333333	-7.4952e-08	-0.0168181	-25.8905	-54.3106	26.8142	1.60593
0.260875	0.292	60	0	1	0.333333	-5.23731e-07	-0.0168704	-25.839	-54.2113	26.7662	1.60616
0.260914	0.293	60	0	1	0.333333	-6.46855e-08	-0.0169236	-25.7876	-54.1088	26.7148	1.6064
0.260952	0.294	60	0	1	0.333333	-9.98902e-08	-0.016976	-25.7364	-54.0091	26.6661	1.60664
0.26099	0.295	60	0	1	0.333333	-1.21737e-07	-0.0170286	-25.6853	-53.9105	26.6183	1.60687
0.26103	0.296	60	0	1	0.333333	-1.43088e-07	-0.0170818	-25.6344	-53.8076	26.5661	1.60711
0.261068	0.297	60	0	1	0.333333	-7.45311e-08	-0.0171339	-25.5836	-53.7085	26.5176	1.60735
0.261106	0.298	60	0	1	0.333333	-1.48097e-07	-0.0171861	-25.5329	-53.611	26.4705	1.60758
0.261144	0.299	60	0	1	0.333333	-6.48881e-08	-0.0172385	-25.4824	-53.5136	26.4234	1.60781
0.261183	0.3	60	0	1	0.333333	-8.84718e-08	-0.0172919	-25.4321	-53.4133	26.3732	1.60806
0.261222	0.301	60	0	1	0.333333	-1.12209e-07	-0.017344	-25.3818	-53.3151	26.3249	1.60829
0.26126	0.302	60	0	1	0.333333	-1.30012e-07	-0.0173968	-25.3318	-53.2184	26.2781	1.60853
0.261298	0.303	60	0	1	0.333333	-1.45479e-07	-0.0174485	-25.2818	-53.1214	26.2308	1.60876
0.261338	0.304	60	0	1	0.333333	-6.82301e-08	-0.0175022	-25.232	-53.0199	26.1788	1.60901
0.261377	0.305	60	0	1	0.333333	-6.97887e-08	-0.0175539	-25.1824	-52.9232	26.1316	1.60925
0.261415	0.306	60	0	1	0.333333	-8.7916e-08	-0.0176061	-25.1328	-52.8277	26.0854	1.60948
0.261452	0.307	60	0	1	0.333333	-7.15333e-08	-0.0176579	-25.0834	-52.7329	26.0398	1.60971
0.261493	0.308	60	0	1	0.333333	-1.14575e-07	-0.017712	-25.0342	-52.6319	25.9878	1.60997
0.261531	0.309	60	0	1	0.333333	-8.50075e-08	-0.017764	-24.9851	-52.538	25.9428	1.6102
0.261569	0.31	60	0	1	0.333333	-1.08999e-07	-0.0178156	-24.9361	-52.4438	25.8973	1.61043
0.261608	0.311	60	0	1	0.333333	-7.8665e-08	-0.0178679	-24.8873	-52.3486	25.8506	1.61067
0.261648	0.312	60	0	1	0.333333	-6.56818e-08	-0.0179216	-24.8385	-52.2499	25.8005	1.61092
0.261687	0.313	60	0	1	0.333333	-1.32948e-07	-0.0179732	-24.79	-52.1561	25.755	1.61116
0.261725	0.314	60	0	1	0.333333	-8.00682e-08	-0.0180256	-24.7415	-52.0618	25.7089	1.61139
0.261765	0.315	60	0	1	0.333333	-1.3302e-07	-0.018079	-24.6932	-51.9654	25.6606	1.61164
0.261804	0.316	60	0	1	0.333333	-8.03424e-08	-0.0181306	-24.645	-51.8727	25.6158	1.61188
0.261842	0.317	60	0	1	0.333333	-6.947e-08	-0.0181829	-24.597	-51.7793	25.5702	1.61211
0.261881	0.318	60	0	1	0.333333	-7.38496e-08	-0.0182352	-24.5491	-51.6862	25.5248	1.61235
0.261922	0.319	60	0	1	0.333333	-1.06845e-07	-0.0182887	-24.5013	-51.5894	25.4755	1.6126
0.26196	0.32	60	0	1	0.333333	-1.03362e-07	-0.0183402	-24.4536	-51.4984	25.4319	1.61284
0.261999	0.321	60	0	1	0.333333	-7.97898e-08	-0.0183922	-24.4061	-51.406	25.3868	1.61308
0.262038	0.322	60	0	1	0.333333	-9.03021e-08	-0.0184443	-24.3587	-51.3135	25.3415	1.61332
0.262078	0.323	60	0	1	0.333333	-7.27206e-08	-0.0184972	-24.3115	-51.2186	25.2936	1.61357
0.262117	0.324	60	0	1	0.333333	-1.69338e-07	-0.0185491	-24.2643	-51.1263	25.2482	1.61381
0.262156	0.325	60	0	1	0.333333	-1.46437e-07	-0.0186015	-24.2173	-51.0346	25.2033	1.61405
0.262195	0.326	60	0	1	0.333333	-8.52933e-08	-0.0186531	-24.1704	-50.944	25.1593	1.61429
0.262236	0.327	60	0	1	0.333333	-8.06466e-08	-0.0187065	-24.1237	-50.8485	25.1103	1.61454
0.262275	0.328	60	0	1	0.333333	-1.92047e-07	-0.0187584	-24.077	-50.7594	25.0676	1.61478
0.262313	0.329	60	0	1	0.333333	-1.14162e-07	-0.01881	-24.0305	-50.6701	25.0246	1.61501
0.262352	0.33	60	0	1	0.333333	-1.45303e-07	-0.0188617	-23.9841	-50.5809	24.9815	1.61525
0.262393	0.331	60	0	1	0.333333	-1.59413e-07	-0.0189154	-23.9379	-50.487	24.9336	1.61551
0.262433	0.332	60	0	1	0.333333	-1.07774e-07	-0.0189675	-23.8917	-50.397	24.8895	1.61575
0.262471	0.333	60	0	1	0.333333	-9.67127e-08	-0.0190191	-23.8457	-50.3087	24.847	1.61599
0.262511	0.334	60	0	1	0.333333	-8.58345e-08	-0.0190711	-23.7998	-50.2187	24.8027	1.61623
0.262552	0.335	60	0	1	0.333333	-8.02501e-08	-0.0191244	-23.7541	-50.1259	24.7554	1.61648
0.262591	0.336	60	0	1	0.333333	-1.22917e-07	-0.0191761	-23.7084	-50.0374	24.7123	1.61672
0.26263	0.337	60	0	1	0.333333	-1.97492e-07	-0.0192275	-23.6629	-49.9505	24.6707	1.61696
0.262669	0.338	60	0	1	0.333333	-7.63925e-08	-0.0192794	-23.6175	-49.8629	24.6283	1.6172
0.26271	0.339	60	0	1	0.333333	-9.33314e-08	-0.0193329	-23.5722	-49.7714	24.5817	1.61746
0.26275	0.34	60	0	1	0.333333	-7.86477e-08	-0.0193845	-23.527	-49.6836	24.5389	1.6177
0.262789	0.341	60	0	1	0.333333	-1.07741e-07	-0.0194366	-23.482	-49.5963	24.4964	1.61794
0.262828	0.342	60	0	1	0.333333	-1.53023e-07	-0.0194882	-23.4371	-49.5089	24.4537	1.61818
0.26287	0.343	60	0	1	0.333333	-2.05415e-07	-0.0195425	-23.3922	-49.4186	24.408	1.61844
0.262909	0.344	60	0	1	0.333333	-9.79435e-08	-0.0195939	-23.3476	-49.3339	24.3677	1.61868
0.262948	0.345	60	0	1	0.333333	-8.4453e-08	-0.0196446	-23.303	-49.248	24.3261	1.61892
0.262987	0.346	60	0	1	0.333333	-9.34289e-08	-0.0196972	-23.2585	-49.1616	24.2839	1.61916
0.26303	0.347	60	0	1	0.333333	-8.44593e-08	-0.0197505	-23.2142	-49.07	24.2364	1.61942
0.263069	0.348	60	0	1	0.333333	-8.73684e-08	-0.0198016	-23.1699	-48.9847	24.195	1.61967
0.263109	0.349	60	0	1	0.333333	-8.11598e-08	-0.019854	-23.1258	-48.8991	24.1533	1.61991
0.26315	0.35	60	0	1	0.333333	-2.8695e-07	-0.0199069	-23.0818	-48.8103	24.1083	1.62017
0.263189	0.351	60	0	1	0.333333	-7.71461e-08	-0.0199581	-23.0379	-48.7259	24.0676	1.62041
0.263229	0.352	60	0	1	0.333333	-8.06828e-08	-0.02001	-22.9942	-48.6404	24.0255	1.62065
0.263269	0.353	60	0	1	0.333333	-1.07762e-07	-0.0200617	-22.9505	-48.5559	23.9844	1.6209
0.263311	0.354	60	0	1	0.333333	-8.23906e-08	-0.0201147	-22.907	-48.4668	23.9387	1.62115
0.26335	0.355	60	0	1	0.333333	-1.42921e-07	-0.0201665	-22.8635	-48.3834	23.8985	1.6214
0.26339	0.356	60	0	1	0.333333	-8.42413e-08	-0.0202183	-22.8202	-48.2994	23.8575	1.62164
0.26343	0.357	60	0	1	0.333333	-7.84905e-08	-0.0202699	-22.777	-48.2158	23.8169	1.62189
0.263472	0.358	60	0	1	0.333333	4.82106e-07	-0.0203233	-22.7339	-48.1289	23.7729	1.62215
0.263512	0.359	60	0	1	0.333333	4.7934e-07	-0.0203751	-22.6909	-48.0443	23.731	1.62239
0.263552	0.36	60	0	1	0.333333	-4.78523e-07	-0.0204268	-22.6481	-47.9627	23.692	1.62264
0.263591	0.361	60	0	1	0.333333	-8.29453e-08	-0.0204785	-22.6053	-47.8799	23.6517	1.62288
0.263633	0.362	60	0	1	0.333333	-4.84471e-07	-0.020532	-22.5626	-47.7939	23.6081	1.62314
0.263673	0.363	60	0	1	0.333333	-4.78371e-07	-0.0205832	-22.5201	-47.7122	23.5687	1.62338
0.263713	0.364	60	0	1	0.333333	-4.7652e-07	-0.0206352	-22.4776	-47.6298	23.5285	1.62363
0.263753	0.365	60	0	1	0.333333	4.76285e-07	-0.0206872	-22.4353	-47.5476	23.4884	1.62388
0.263795	0.366	60	0	1	0.333333	6.02403e-07	-0.02074	-22.3931	-47.4637	23.4465	1.62413
0.263835	0.367	60	0	1	0.333333	4.75799e-07	-0.0207918	-22.351	-47.3824	23.4071	1.62438
0.263875	0.368	60	0	1	0.333333	-7.78864e-08	-0.020844	-22.3089	-47.3007	23.3671	1.62463
0.263916	0.369	60	0	1	0.333333	-8.81888e-08	-0.0208958	-22.267	-47.2183	23.3264	1.62488
0.263956	0.37	60	0	1	0.333333	-9.2397e-08	-0.0209469	-22.2252	-47.1377	23.2874	1.62513
0.263998	0.371	60	0	1	0.333333	-9.29809e-08	-0.0210002	-22.1835	-47.0531	23.2442	1.62539
0.264038	0.372	60	0	1	0.333333	-1.4216e-07	-0.0210515	-22.142	-46.9732	23.2056	1.62563
0.264078	0.373	60	0	1	0.333333	-1.43552e-07	-0.0211029	-22.1005	-46.8931	23.1667	1.62588
0.264119	0.374	60	0	1	0.333333	-1.41587e-07	-0.0211545	-22.0591	-46.8112	23.126	1.62613
0.264162	0.375	60	0	1	0.333333	-8.29528e-08	-0.0212075	-22.0178	-46.7274	23.0832	1.62639
0.264202	0.376	60	0	1	0.333333	-8.61419e-08	-0.0212597	-21.9766	-46.6474	23.0441	1.62664
0.264242	0.377	60	0	1	0.333333	-4.74648e-07	-0.0213111	-21.9356	-46.5681	23.0056	1.62689
0.264282	0.378	60	0	1	0.333333	-4.71078e-07	-0.0213623	-21.8946	-46.4892	22.9675	1.62714
0.264326	0.379	60	0	1	0.333333	-4.70376e-07	-0.0214161	-21.8537	-46.406	22.9249	1.6274
0.264366	0.38	60	0	1	0.333333	-1.85037e-07	-0.0214677	-21.8129	-46.3283	22.8877	1.62765
0.264406	0.381	60	0	1	0.333333	-4.729e-07	-0.021519	-21.7723	-46.2497	22.8495	1.6279
0.264446	0.382	60	0	1	0.333333	-4.73273e-07	-0.0215706	-21.7317	-46.1716	22.8117	1.62815
0.26449	0.383	60	0	1	0.333333	-4.69055e-07	-0.0216251	-21.6912	-46.089	22.7693	1.62841
0.26453	0.384	60	0	1	0.333333	6.03665e-07	-0.0216761	-21.6509	-46.0118	22.7322	1.62866
0.26457	0.385	60	0	1	0.333333	-4.68958e-07	-0.0217272	-21.6106	-45.9346	22.6951	1.62891
0.26461	0.386	60	0	1	0.333333	-9.01412e-08	-0.0217791	-21.5704	-45.8571	22.6575	1.62916
0.264654	0.387	60	0	1	0.333333	-1.53905e-07	-0.0218323	-21.5304	-45.7737	22.6139	1.62943
0.264695	0.388	60	0	1	0.333333	-4.76185e-07	-0.021884	-21.4904	-45.6952	22.5751	1.62968
0.264735	0.389	60	0	1	0.333333	-8.43715e-08	-0.0219346	-21.4505	-45.619	22.5386	1.62992
0.264776	0.39	60	0	1	0.333333	-9.44529e-08	-0.0219869	-21.4108	-45.5416	22.5006	1.63018
0.264819	0.391	60	0	1	0.333333	-6.00057e-07	-0.0220399	-21.3711	-45.4623	22.4608	1.63044
0.26486	0.392	60	0	1	0.333333	-6.0057e-07	-0.0220912	-21.3315	-45.3858	22.4236	1.63069
0.264901	0.393	60	0	1	0.333333	-6.02128e-07	-0.0221434	-21.292	-45.3073	22.3843	1.63095
0.264942	0.394	60	0	1	0.333333	-6.01522e-07	-0.022195	-21.2526	-45.232	22.3482	1.6312
0.264984	0.395	60	0	1	0.333333	-6.0062e-07	-0.0222481	-21.2133	-45.1543	22.3095	1.63146
0.265025	0.396	60	0	1	0.333333	4.68299e-07	-0.0223001	-21.1741	-45.0789	22.2731	1.63171
0.265067	0.397	60	0	1	0.333333	6.00404e-07	-0.022352	-21.135	-45.0023	22.2353	1.63197
0.265107	0.398	60	0	1	0.333333	-6.00406e-07	-0.0224032	-21.096	-44.9282	22.2	1.63221
0.26515	0.399	60	0	1	0.333333	-6.06104e-07	-0.0224566	-21.0571	-44.849	22.1594	1.63248
0.265191	0.4	60	0	1	0.333333	6.00094e-07	-0.022508	-21.0183	-44.774	22.123	1.63273
0.265232	0.401	60	0	1	0.333333	6.01813e-07	-0.0225592	-20.9795	-44.6995	22.0869	1.63298
0.265274	0.402	60	0	1	0.333333	6.00041e-07	-0.0226111	-20.9409	-44.6241	22.0499	1.63324
0.265317	0.403	60	0	1	0.333333	-6.00168e-07	-0.0226645	-20.9024	-44.5452	22.0093	1.63351
0.265358	0.404	60	0	1	0.333333	-1.02769e-07	-0.0227158	-20.8639	-44.4713	21.9736	1.63376
0.2654	0.405	60	0	1	0.333333	6.02052e-07	-0.0227674	-20.8255	-44.3962	21.9367	1.63402
0.265441	0.406	60	0	1	0.333333	-6.00097e-07	-0.0228187	-20.7873	-44.3224	21.9008	1.63427
0.265482	0.407	60	0	1	0.333333	6.00911e-07	-0.0228705	-20.7491	-44.2485	21.8648	1.63452
0.265525	0.408	60	0	1	0.333333	-6.02427e-07	-0.0229237	-20.711	-44.1719	21.8261	1.63479
0.265567	0.409	60	0	1	0.333333	-6.01141e-07	-0.0229754	-20.673	-44.0975	21.7895	1.63505
0.265608	0.41	60	0	1	0.333333	-6.0027e-07	-0.0230268	-20.6351	-44.0245	21.7541	1.6353
0.26565	0.411	60	0	1	0.333333	-6.05064e-07	-0.0230786	-20.5973	-43.9513	21.7184	1.63555
0.265693	0.412	60	0	1	0.333333	6.01006e-07	-0.023132	-20.5596	-43.8757	21.6803	1.63582
0.265735	0.413	60	0	1	0.333333	6.00107e-07	-0.0231839	-20.5219	-43.8027	21.6447	1.63608
0.265776	0.414	60	0	1	0.333333	6.00094e-07	-0.0232351	-20.4844	-43.7301	21.6093	1.63633
0.265817	0.415	60	0	1	0.333333	6.00432e-07	-0.0232865	-20.4469	-43.658	21.5745	1.63659
0.265861	0.416	60	0	1	0.333333	6.00258e-07	-0.0233401	-20.4095	-43.5816	21.5352	1.63686
0.265903	0.417	60	0	1	0.333333	-4.58777e-07	-0.0233919	-20.3723	-43.5083	21.4989	1.63712
0.265945	0.418	60	0	1	0.333333	4.58592e-07	-0.0234432	-20.3351	-43.4365	21.4641	1.63737
0.265986	0.419	60	0	1	0.333333	-6.04498e-07	-0.0234945	-20.2979	-43.3651	21.4296	1.63763
0.266031	0.42	60	0	1	0.333333	4.58843e-07	-0.0235484	-20.2609	-43.289	21.3902	1.6379
0.266071	0.421	60	0	1	0.333333	4.5823e-07	-0.0235995	-20.224	-43.2191	21.3569	1.63815
0.266114	0.422	60	0	1	0.333333	-6.34847e-08	-0.0236514	-20.1871	-43.1468	21.3213	1.63841
0.266155	0.423	60	0	1	0.333333	-6.01625e-07	-0.0237033	-20.1504	-43.0759	21.2869	1.63867
0.266198	0.424	60	0	1	0.333333	-4.67509e-07	-0.0237549	-20.1137	-43.0033	21.2507	1.63893
0.26624	0.425	60	0	1	0.333333	-6.00277e-07	-0.0238077	-20.0771	-42.9318	21.2156	1.63919
0.266284	0.426	60	0	1	0.333333	-4.57943e-07	-0.0238601	-20.0406	-42.859	21.179	1.63946
0.266325	0.427	60	0	1	0.333333	-6.00503e-07	-0.0239114	-20.0041	-42.79	21.1462	1.63971
0.266367	0.428	60	0	1	0.333333	4.56618e-07	-0.0239633	-19.9678	-42.7195	21.1117	1.63997
0.26641	0.429	60	0	1	0.333333	-4.57049e-07	-0.0240164	-19.9315	-42.647	21.0752	1.64024
0.266452	0.43	60	0	1	0.333333	-4.56612e-07	-0.0240679	-19.8954	-42.5771	21.0412	1.6405
0.266494	0.431	60	0	1	0.333333	4.55815e-07	-0.0241199	-19.8593	-42.5073	21.0072	1.64076
0.266537	0.432	60	0	1	0.333333	-4.55937e-07	-0.0241717	-19.8232	-42.4368	20.9725	1.64102
0.266581	0.433	60	0	1	0.333333	-4.59799e-07	-0.0242247	-19.7873	-42.3648	20.9362	1.64129
0.266621	0.434	60	0	1	0.333333	5.29972e-09	-0.0242755	-19.7515	-42.2977	20.9047	1.64154
0.266665	0.435	60	0	1	0.333333	4.55161e-07	-0.0243283	-19.7157	-42.2257	20.8681	1.64181
0.266708	0.436	60	0	1	0.333333	-4.55022e-07	-0.0243801	-19.68	-42.1547	20.8326	1.64207
0.26675	0.437	60	0	1	0.333333	-4.54778e-07	-0.0244315	-19.6444	-42.0862	20.7994	1.64233
0.266794	0.438	60	0	1	0.333333	-4.55219e-07	-0.0244842	-19.6089	-42.0154	20.764	1.6426
0.266836	0.439	60	0	1	0.333333	-4.54528e-07	-0.0245362	-19.5735	-41.9469	20.7306	1.64286
0.266878	0.44	60	0	1	0.333333	4.56292e-07	-0.0245883	-19.5381	-41.8786	20.6974	1.64312
0.266921	0.441	60	0	1	0.333333	-4.54471e-07	-0.02464	-19.5028	-41.8098	20.6636	1.64338
0.266964	0.442	60	0	1	0.333333	-4.54059e-07	-0.0246931	-19.4676	-41.7404	20.6291	1.64365
0.267007	0.443	60	0	1	0.333333	4.53984e-07	-0.0247447	-19.4325	-41.6723	20.5959	1.64391
0.26705	0.444	60	0	1	0.333333	-4.554e-07	-0.024797	-19.3974	-41.6035	20.5619	1.64418
0.267093	0.445	60	0	1	0.333333	-4.53969e-07	-0.0248486	-19.3625	-41.5351	20.5282	1.64444
0.267137	0.446	60	0	1	0.333333	-4.53815e-07	-0.0249016	-19.3276	-41.4645	20.4923	1.64471
0.267179	0.447	60	0	1	0.333333	-4.54061e-07	-0.0249529	-19.2928	-41.3977	20.46	1.64497
0.267222	0.448	60	0	1	0.333333	-4.5751e-07	-0.0250053	-19.258	-41.3291	20.4258	1.64524
0.267266	0.449	60	0	1	0.333333	4.57853e-07	-0.0250577	-19.2234	-41.2614	20.3925	1.6455
0.267308	0.45	60	0	1	0.333333	-4.52894e-07	-0.025109	-19.1888	-41.195	20.3604	1.64576
0.267351	0.451	60	0	1	0.333333	-4.52964e-07	-0.0251613	-19.1543	-41.1272	20.3269	1.64603
0.267394	0.452	60	0	1	0.333333	-4.5332e-07	-0.0252137	-19.1199	-41.0601	20.294	1.6463
0.267438	0.453	60	0	1	0.333333	4.52558e-07	-0.0252651	-19.0855	-40.9906	20.2585	1.64656
0.26748	0.454	60	0	1	0.333333	-4.53105e-07	-0.0253175	-19.0512	-40.9258	20.2277	1.64683
0.267525	0.455	60	0	1	0.333333	4.52347e-07	-0.0253705	-19.017	-40.8571	20.1929	1.6471
0.267568	0.456	60	0	1	0.333333	-4.5285e-07	-0.0254224	-18.9829	-40.791	20.1607	1.64736
0.267611	0.457	60	0	1	0.333333	4.52239e-07	-0.0254746	-18.9489	-40.7249	20.1283	1.64763
0.267653	0.458	60	0	1	0.333333	4.52869e-07	-0.0255262	-18.9149	-40.6588	20.096	1.64789
0.267696	0.459	60	0	1	0.333333	-4.52643e-07	-0.0255779	-18.881	-40.5936	20.0644	1.64815
0.267742	0.46	60	0	1	0.333333	4.14883e-09	-0.025632	-18.8472	-40.5232	20.0276	1.64844
0.267784	0.461	60	0	1	0.333333	-4.52173e-07	-0.0256833	-18.8134	-40.4606	19.9985	1.64869
0.267827	0.462	60	0	1	0.333333	-4.52567e-07	-0.0257351	-18.7798	-40.3951	19.9663	1.64896
0.267868	0.463	60	0	1	0.333333	-6.44092e-10	-0.0257853	-18.7462	-40.3322	19.9369	1.64921
0.267916	0.464	60	0	1	0.333333	-4.51603e-07	-0.0258413	-18.7126	-40.2603	19.8981	1.64951
0.267959	0.465	60	0	1	0.333333	-4.53157e-07	-0.0258928	-18.6792	-40.1969	19.868	1.64977
0.268001	0.466	60	0	1	0.333333	4.5164e-07	-0.0259443	-18.6458	-40.1326	19.8368	1.65003
0.268044	0.467	60	0	1	0.333333	-7.37464e-08	-0.0259959	-18.6125	-40.0682	19.8054	1.6503
0.268087	0.468	60	0	1	0.333333	-7.16216e-08	-0.0260477	-18.5792	-40.0045	19.7747	1.65056
0.268133	0.469	60	0	1	0.333333	-7.84458e-08	-0.0261017	-18.5461	-39.9363	19.7394	1.65084
0.268177	0.47	60	0	1	0.333333	-7.46819e-08	-0.0261536	-18.513	-39.8713	19.7072	1.65111
0.268219	0.471	60	0	1	0.333333	-7.91497e-08	-0.0262049	-18.48	-39.8088	19.6775	1.65137
0.268262	0.472	60	0	1	0.333333	-7.42434e-08	-0.0262572	-18.447	-39.745	19.6464	1.65164
0.268308	0.473	60	0	1	0.333333	-7.32633e-08	-0.0263111	-18.4141	-39.6791	19.6131	1.65192
0.268351	0.474	60	0	1	0.333333	-6.83316e-08	-0.0263631	-18.3813	-39.6165	19.583	1.65219
0.268394	0.475	60	0	1	0.333333	-2.28042e-07	-0.026415	-18.3486	-39.5531	19.5521	1.65245
0.268438	0.476	60	0	1	0.333333	-1.15402e-07	-0.0264673	-18.3159	-39.4886	19.5199	1.65272
0.268481	0.477	60	0	1	0.333333	-8.01341e-08	-0.0265189	-18.2833	-39.4263	19.4901	1.65299
0.268527	0.478	60	0	1	0.333333	-1.83834e-07	-0.0265727	-18.2507	-39.3605	19.4565	1.65327
0.26857	0.479	60	0	1	0.333333	-8.43988e-08	-0.0266242	-18.2183	-39.2978	19.426	1.65353
0.268614	0.48	60	0	1	0.333333	-7.18532e-08	-0.0266768	-18.1859	-39.2342	19.3945	1.65381
0.268657	0.481	60	0	1	0.333333	-1.60555e-07	-0.0267284	-18.1536	-39.1724	19.3648	1.65407
0.268703	0.482	60	0	1	0.333333	-1.24846e-07	-0.0267822	-18.1213	-39.1067	19.331	1.65435
0.268747	0.483	60	0	1	0.333333	-8.43713e-08	-0.0268339	-18.0891	-39.0445	19.3008	1.65462
0.26879	0.484	60	0	1	0.333333	-1.62617e-07	-0.0268863	-18.057	-38.982	19.2701	1.65489
0.268835	0.485	60	0	1	0.333333	-1.01633e-07	-0.0269386	-18.0249	-38.9192	19.2391	1.65516
0.268878	0.486	60	0	1	0.333333	-9.62026e-08	-0.0269904	-17.9929	-38.8589	19.2105	1.65543
0.268923	0.487	60	0	1	0.333333	-7.82954e-08	-0.0270437	-17.961	-38.795	19.1783	1.65571
0.268967	0.488	60	0	1	0.333333	-7.65033e-08	-0.027096	-17.9292	-38.733	19.1478	1.65598
0.26901	0.489	60	0	1	0.333333	-2.54656e-09	-0.0271479	-17.8974	-38.6721	19.1185	1.65625
0.269054	0.49	60	0	1	0.333333	-1.13218e-07	-0.0271998	-17.8657	-38.6105	19.0883	1.65652
0.269099	0.491	60	0	1	0.333333	-7.30177e-08	-0.0272523	-17.834	-38.5472	19.0564	1.65679
0.269144	0.492	60	0	1	0.333333	-7.51021e-08	-0.0273055	-17.8024	-38.4844	19.0249	1.65707
0.269189	0.493	60	0	1	0.333333	-8.49087e-08	-0.0273582	-17.7709	-38.4232	18.9949	1.65734
0.269232	0.494	60	0	1	0.333333	-7.16186e-08	-0.0274102	-17.7394	-38.3625	18.9655	1.65761
0.269276	0.495	60	0	1	0.333333	-8.45924e-08	-0.0274622	-17.708	-38.3022	18.9363	1.65788
0.269323	0.496	60	0	1	0.333333	-1.3011e-07	-0.0275163	-17.6767	-38.2387	18.9039	1.65817
0.269367	0.497	60	0	1	0.333333	-7.93482e-08	-0.0275683	-17.6454	-38.1781	18.8742	1.65844
0.269411	0.498	60	0	1	0.333333	-7.44648e-08	-0.0276204	-17.6142	-38.1176	18.8446	1.65871
0.269454	0.499	60	0	1	0.333333	-7.53714e-08	-0.0276722	-17.5831	-38.0578	18.8157	1.65898
0.269498	0.5	60	0	1	0.333333	-1.78043e-07	-0.0277243	-17.552	-37.9977	18.7864	1.65925
0.269545	0.501	60	0	1	0.333333	-2.97071e-08	-0.0277784	-17.521	-37.9353	18.7548	1.65954
0.26959	0.502	60	0	1	0.333333	-1.25016e-07	-0.0278316	-17.4901	-37.874	18.7241	1.65982
0.269633	0.503	60	0	1	0.333333	-7.30525e-08	-0.0278831	-17.4592	-37.8157	18.6964	1.66008
0.269678	0.504	60	0	1	0.333333	-8.20128e-08	-0.0279353	-17.4284	-37.7559	18.6671	1.66035
0.269722	0.505	60	0	1	0.333333	-7.42031e-08	-0.0279875	-17.3976	-37.6963	18.638	1.66063
0.269769	0.506	60	0	1	0.333333	4.90057e-08	-0.0280425	-17.3669	-37.6336	18.6058	1.66092
0.269813	0.507	60	0	1	0.333333	-8.60748e-08	-0.028094	-17.3363	-37.5744	18.5769	1.66119
0.269857	0.508	60	0	1	0.333333	-7.94388e-08	-0.0281461	-17.3057	-37.5154	18.5482	1.66146
0.269902	0.509	60	0	1	0.333333	-8.4367e-08	-0.0281983	-17.2752	-37.4565	18.5195	1.66173
0.269947	0.51	60	0	1	0.333333	-1.00296e-07	-0.0282509	-17.2448	-37.3967	18.4899	1.66201
0.269994	0.511	60	0	1	0.333333	-6.99347e-09	-0.0283059	-17.2144	-37.3346	18.4579	1.6623
0.270038	0.512	60	0	1	0.333333	-8.42319e-08	-0.0283571	-17.1841	-37.2765	18.4298	1.66257
0.270082	0.513	60	0	1	0.333333	-8.04928e-08	-0.0284096	-17.1538	-37.2183	18.4017	1.66285
0.270128	0.514	60	0	1	0.333333	1.02333e-09	-0.0284614	-17.1236	-37.1582	18.3714	1.66312
0.270171	0.515	60	0	1	0.333333	-7.95286e-08	-0.0285143	-17.0935	-37.1021	18.3452	1.66339
0.270219	0.516	60	0	1	0.333333	3.34765e-11	-0.0285689	-17.0634	-37.0404	18.3133	1.66369
0.270263	0.517	60	0	1	0.333333	-7.37971e-08	-0.028621	-17.0334	-36.9827	18.2853	1.66396
0.270308	0.518	60	0	1	0.333333	-7.89257e-08	-0.0286735	-17.0034	-36.9252	18.2575	1.66424
0.270352	0.519	60	0	1	0.333333	-1.2168e-09	-0.0287251	-16.9735	-36.867	18.2289	1.66451
0.270399	0.52	60	0	1	0.333333	-1.13965e-07	-0.0287793	-16.9437	-36.8066	18.1981	1.6648
0.270444	0.521	60	0	1	0.333333	-8.04371e-08	-0.0288318	-16.9139	-36.7494	18.1704	1.66507
0.270489	0.522	60	0	1	0.333333	-8.57865e-08	-0.0288846	-16.8842	-36.6917	18.1422	1.66535
0.270535	0.523	60	0	1	0.333333	-7.55975e-08	-0.0289373	-16.8545	-36.6336	18.1134	1.66563
0.270579	0.524	60	0	1	0.333333	-7.63487e-08	-0.0289898	-16.8249	-36.5763	18.0855	1.66591
0.270626	0.525	60	0	1	0.333333	-1.34849e-07	-0.0290436	-16.7954	-36.5175	18.0559	1.66619
0.270671	0.526	60	0	1	0.333333	-8.40198e-08	-0.029096	-16.7659	-36.4604	18.028	1.66647
0.270716	0.527	60	0	1	0.333333	-1.55051e-07	-0.0291486	-16.7365	-36.4028	17.9996	1.66675
0.270761	0.528	60	0	1	0.333333	-1.5815e-07	-0.0292012	-16.7071	-36.3459	17.9717	1.66703
0.270807	0.529	60	0	1	0.333333	-7.70936e-08	-0.0292543	-16.6778	-36.289	17.9439	1.66731
0.270854	0.53	60	0	1	0.333333	-8.85043e-08	-0.0293083	-16.6485	-36.23	17.9139	1.6676
0.270899	0.531	60	0	1	0.333333	-7.78769e-08	-0.0293605	-16.6193	-36.1739	17.8867	1.66787
0.270944	0.532	60	0	1	0.333333	-8.64793e-08	-0.029413	-16.5902	-36.1178	17.8595	1.66815
0.270989	0.533	60	0	1	0.333333	-9.19843e-08	-0.0294657	-16.5611	-36.0608	17.8313	1.66843
0.271035	0.534	60	0	1	0.333333	-1.27565e-07	-0.0295188	-16.5321	-36.0044	17.8036	1.66871
0.271081	0.535	60	0	1	0.333333	-8.14354e-08	-0.0295724	-16.5031	-35.947	17.7749	1.669
0.271127	0.536	60	0	1	0.333333	-8.47063e-08	-0.0296253	-16.4742	-35.8897	17.7462	1.66928
0.271173	0.537	60	0	1	0.333333	-8.55193e-08	-0.0296781	-16.4453	-35.8343	17.7195	1.66956
0.271218	0.538	60	0	1	0.333333	-7.40936e-08	-0.0297313	-16.4165	-35.7784	17.692	1.66984
0.271264	0.539	60	0	1	0.333333	-7.80375e-08	-0.0297843	-16.3878	-35.722	17.6641	1.67012
0.27131	0.54	60	0	1	0.333333	-8.55259e-08	-0.0298377	-16.3591	-35.666	17.6366	1.67041
0.271356	0.541	60	0	1	0.333333	-8.06474e-08	-0.0298906	-16.3304	-35.6099	17.6087	1.67069
0.271402	0.542	60	0	1	0.333333	-9.28892e-08	-0.0299434	-16.3019	-35.5544	17.5816	1.67097
0.271448	0.543	60	0	1	0.333333	-9.30292e-08	-0.0299965	-16.2733	-35.499	17.5544	1.67125
0.271494	0.544	60	0	1	0.333333	-7.89368e-08	-0.0300494	-16.2449	-35.4436	17.5272	1.67154
0.271541	0.545	60	0	1	0.333333	-9.32563e-08	-0.0301035	-16.2164	-35.3873	17.499	1.67183
0.271586	0.546	60	0	1	0.333333	-8.13627e-08	-0.0301565	-16.1881	-35.3324	17.4722	1.67211
0.271632	0.547	60	0	1	0.333333	-8.74308e-08	-0.0302092	-16.1598	-35.2775	17.4454	1.67239
0.271678	0.548	60	0	1	0.333333	-8.39704e-08	-0.0302622	-16.1315	-35.2223	17.4181	1.67267
0.271725	0.549	60	0	1	0.333333	-8.20406e-08	-0.0303154	-16.1033	-35.1665	17.3902	1.67296
0.271772	0.55	60	0	1	0.333333	-8.86417e-08	-0.030369	-16.0752	-35.1106	17.3622	1.67325
0.271818	0.551	60	0	1	0.333333	-7.88427e-08	-0.0304223	-16.0471	-35.0564	17.3358	1.67353
0.271864	0.552	60	0	1	0.333333	-1.27423e-07	-0.0304755	-16.019	-35.0018	17.309	1.67381
0.27191	0.553	60	0	1	0.333333	-2.65032e-07	-0.0305288	-15.991	-34.9472	17.2821	1.6741
0.271956	0.554	60	0	1	0.333333	-3.19178e-07	-0.0305817	-15.9631	-34.893	17.2556	1.67438
0.272003	0.555	60	0	1	0.333333	-9.28384e-08	-0.0306352	-15.9352	-34.8384	17.2285	1.67467
0.27205	0.556	60	0	1	0.333333	-7.94865e-08	-0.0306888	-15.9074	-34.7835	17.2012	1.67496
0.272096	0.557	60	0	1	0.333333	-1.38455e-07	-0.0307422	-15.8796	-34.7299	17.1751	1.67524
0.272142	0.558	60	0	1	0.333333	-8.02722e-08	-0.0307952	-15.8519	-34.6761	17.1487	1.67553
0.272187	0.559	60	0	1	0.333333	-9.31856e-12	-0.030848	-15.8242	-34.6237	17.1237	1.67581
0.272235	0.56	60	0	1	0.333333	-1.57126e-07	-0.0309022	-15.7966	-34.5681	17.0954	1.6761
0.272282	0.561	60	0	1	0.333333	-8.64137e-08	-0.0309555	-15.769	-34.5146	17.0692	1.67639
0.272329	0.562	60	0	1	0.333333	-9.51899e-08	-0.031009	-15.7415	-34.4604	17.0423	1.67668
0.272376	0.563	60	0	1	0.333333	-2.39763e-07	-0.0310627	-15.714	-34.4061	17.0151	1.67697
0.272422	0.564	60	0	1	0.333333	-9.09464e-08	-0.031116	-15.6866	-34.3525	16.9887	1.67725
0.272468	0.565	60	0	1	0.333333	-2.22149e-07	-0.031169	-15.6592	-34.3005	16.9638	1.67754
0.272515	0.566	60	0	1	0.333333	-8.32852e-08	-0.0312229	-15.6319	-34.2467	16.937	1.67783
0.272562	0.567	60	0	1	0.333333	-1.47297e-07	-0.0312763	-15.6046	-34.1939	16.9112	1.67811
0.272609	0.568	60	0	1	0.333333	-8.13795e-08	-0.0313299	-15.5774	-34.1413	16.8855	1.6784
0.272656	0.569	60	0	1	0.333333	-8.64101e-08	-0.0313836	-15.5502	-34.0883	16.8594	1.67869
0.272704	0.57	60	0	1	0.333333	-4.11082e-09	-0.0314377	-15.5231	-34.034	16.832	1.67898
0.27275	0.571	60	0	1	0.333333	-9.05889e-08	-0.0314911	-15.496	-33.9816	16.8063	1.67927
0.272799	0.572	60	0	1	0.333333	-1.86078e-07	-0.0315466	-15.469	-33.9283	16.7797	1.67957
0.272843	0.573	60	0	1	0.333333	-9.80081e-10	-0.0315983	-15.442	-33.8781	16.7562	1.67984
0.272889	0.574	60	0	1	0.333333	5.58817e-09	-0.031653	-15.4151	-33.8294	16.7341	1.68013
0.272938	0.575	60	0	1	0.333333	4.18748e-07	-0.0317064	-15.3882	-33.7723	16.7036	1.68043
0.272986	0.576	60	0	1	0.333333	-8.57139e-08	-0.0317595	-15.3614	-33.7182	16.676	1.68072
0.273032	0.577	60	0	1	0.333333	1.04234e-06	-0.0318129	-15.3346	-33.6679	16.6522	1.68101
0.27308	0.578	60	0	1	0.333333	-1.00658e-07	-0.0318667	-15.3079	-33.614	16.6248	1.6813
0.273128	0.579	60	0	1	0.333333	-2.85541e-07	-0.0319204	-15.2812	-33.5609	16.5981	1.6816
0.273177	0.58	60	0	1	0.333333	2.36358e-06	-0.0319755	-15.2546	-33.5064	16.5699	1.6819
0.273224	0.581	60	0	1	0.333333	-1.83453e-10	-0.032029	-15.228	-33.456	16.5458	1.68219
0.273269	0.582	60	0	1	0.333333	5.77446e-10	-0.0320819	-15.2015	-33.4072	16.5232	1.68247
0.273316	0.583	60	0	1	0.333333	-6.63856e-08	-0.0321357	-15.175	-33.3558	16.498	1.68276
0.273363	0.584	60	0	1	0.333333	-1.94664e-07	-0.0321893	-15.1486	-33.3042	16.4726	1.68305
0.27341	0.585	60	0	1	0.333333	-9.60798e-08	-0.0322428	-15.1222	-33.2534	16.4479	1.68334
0.273457	0.586	60	0	1	0.333333	-7.69586e-08	-0.032296	-15.0958	-33.2024	16.4229	1.68362
0.273507	0.587	60	0	1	0.333333	-9.23357e-08	-0.0323518	-15.0695	-33.1489	16.3954	1.68393
0.273554	0.588	60	0	1	0.333333	-8.19508e-08	-0.032405	-15.0433	-33.0985	16.371	1.68422
0.273601	0.589	60	0	1	0.333333	-1.37122e-07	-0.0324585	-15.0171	-33.0484	16.3468	1.68451
0.273648	0.59	60	0	1	0.333333	-8.41493e-08	-0.0325125	-14.9909	-32.9971	16.3213	1.6848
0.273695	0.591	60	0	1	0.333333	-8.5039e-08	-0.032566	-14.9648	-32.9476	16.2977	1.68509
0.273745	0.592	60	0	1	0.333333	-9.96025e-08	-0.0326219	-14.9387	-32.8947	16.2705	1.6854
0.273793	0.593	60	0	1	0.333333	-9.22283e-08	-0.0326755	-14.9127	-32.8437	16.2453	1.68569
0.27384	0.594	60	0	1	0.333333	-9.12158e-08	-0.0327291	-14.8868	-32.7938	16.2211	1.68598
0.273887	0.595	60	0	1	0.333333	-1.16248e-07	-0.0327826	-14.8608	-32.7443	16.1972	1.68627
0.273935	0.596	60	0	1	0.333333	-8.35714e-08	-0.0328366	-14.8349	-32.6933	16.1718	1.68656
0.273984	0.597	60	0	1	0.333333	-2.16193e-07	-0.0328926	-14.8091	-32.6416	16.1456	1.68687
0.274032	0.598	60	0	1	0.333333	-8.21995e-08	-0.0329466	-14.7833	-32.5919	16.1214	1.68716
0.274079	0.599	60	0	1	0.333333	-8.93571e-08	-0.033	-14.7576	-32.5425	16.0975	1.68745
0.274126	0.6	60	0	1	0.333333	-8.05556e-08	-0.0330536	-14.7319	-32.4934	16.0738	1.68774
0.274174	0.601	60	0	1	0.333333	-1.33011e-07	-0.0331071	-14.7062	-32.4431	16.0489	1.68804
0.274222	0.602	60	0	1	0.333333	-8.79499e-08	-0.033161	-14.6806	-32.393	16.0241	1.68833
0.274272	0.603	60	0	1	0.333333	-8.25742e-08	-0.0332174	-14.655	-32.3414	15.9977	1.68864
0.27432	0.604	60	0	1	0.333333	-9.06382e-08	-0.033271	-14.6295	-32.2921	15.9737	1.68893
0.274368	0.605	60	0	1	0.333333	-8.72854e-08	-0.0333249	-14.604	-32.2423	15.949	1.68923
0.274415	0.606	60	0	1	0.333333	-1.47924e-07	-0.0333788	-14.5786	-32.194	15.9259	1.68952
0.274463	0.607	60	0	1	0.333333	-8.28268e-08	-0.0334328	-14.5532	-32.1454	15.9024	1.68981
0.274514	0.608	60	0	1	0.333333	-9.05456e-08	-0.0334893	-14.5279	-32.0934	15.8754	1.69013
0.274561	0.609	60	0	1	0.333333	-3.65582e-07	-0.0335432	-14.5026	-32.0446	15.8516	1.69042
0.274609	0.61	60	0	1	0.333333	-8.43648e-08	-0.0335971	-14.4773	-31.9958	15.8278	1.69072
0.274657	0.611	60	0	1	0.333333	-1.60969e-07	-0.0336511	-14.4521	-31.9469	15.8038	1.69101
0.274705	0.612	60	0	1	0.333333	-1.00907e-07	-0.0337051	-14.4269	-31.8989	15.7807	1.69131
0.274753	0.613	60	0	1	0.333333	3.47095e-09	-0.0337589	-14.4018	-31.8503	15.7569	1.6916
0.274803	0.614	60	0	1	0.333333	-1.75313e-07	-0.0338148	-14.3767	-31.7997	15.731	1.69191
0.274852	0.615	60	0	1	0.333333	-8.94824e-08	-0.0338697	-14.3517	-31.7502	15.7064	1.69221
0.274901	0.616	60	0	1	0.333333	-8.58948e-08	-0.0339244	-14.3267	-31.7016	15.6824	1.69251
0.274949	0.617	60	0	1	0.333333	-9.31371e-08	-0.033979	-14.3017	-31.6532	15.6587	1.69281
0.274997	0.618	60	0	1	0.333333	-8.47739e-08	-0.034033	-14.2768	-31.6056	15.6357	1.69311
0.275046	0.619	60	0	1	0.333333	-1.82353e-07	-0.0340876	-14.2519	-31.5572	15.6118	1.6934
0.275095	0.62	60	0	1	0.333333	-1.79352e-07	-0.0341427	-14.2271	-31.5079	15.5872	1.69371
0.275144	0.621	60	0	1	0.333333	-9.21221e-08	-0.0341971	-14.2023	-31.4602	15.5639	1.69401
0.275192	0.622	60	0	1	0.333333	-8.88201e-08	-0.0342518	-14.1775	-31.4126	15.5407	1.69431
0.275241	0.623	60	0	1	0.333333	-8.94425e-08	-0.0343069	-14.1528	-31.3638	15.5164	1.69461
0.27529	0.624	60	0	1	0.333333	-9.37823e-08	-0.0343615	-14.1282	-31.3157	15.4927	1.69491
0.275339	0.625	60	0	1	0.333333	-1.01261e-07	-0.0344163	-14.1035	-31.268	15.4692	1.69521
0.275388	0.626	60	0	1	0.333333	-9.11408e-08	-0.0344712	-14.079	-31.22	15.4455	1.69551
0.275437	0.627	60	0	1	0.333333	-9.31365e-08	-0.0345259	-14.0544	-31.1723	15.4221	1.69581
0.275487	0.628	60	0	1	0.333333	-8.22553e-08	-0.0345811	-14.0299	-31.1242	15.3981	1.69612
0.275536	0.629	60	0	1	0.333333	-1.02017e-07	-0.034636	-14.0055	-31.0765	15.3747	1.69642
0.275586	0.63	60	0	1	0.333333	-9.18754e-08	-0.0346915	-13.981	-31.0286	15.3508	1.69673
0.275635	0.631	60	0	1	0.333333	-8.9629e-08	-0.0347465	-13.9567	-30.981	15.3273	1.69703
0.275683	0.632	60	0	1	0.333333	-8.32088e-08	-0.0348015	-13.9323	-30.9351	15.3055	1.69733
0.275732	0.633	60	0	1	0.333333	-1.08765e-07	-0.0348562	-13.908	-30.8877	15.2821	1.69763
0.275784	0.634	60	0	1	0.333333	-3.56864e-06	-0.0349133	-13.8838	-30.8383	15.2566	1.69795
0.275832	0.635	60	0	1	0.333333	-9.44213e-08	-0.034967	-13.8596	-30.7931	15.2353	1.69824
0.275881	0.636	60	0	1	0.333333	-1.32416e-07	-0.0350218	-13.8354	-30.746	15.2121	1.69855
0.275931	0.637	60	0	1	0.333333	1.38969e-10	-0.0350769	-13.8112	-30.6975	15.1874	1.69886
0.275979	0.638	60	0	1	0.333333	-8.519e-08	-0.0351319	-13.7871	-30.6525	15.1662	1.69915
0.276029	0.639	60	0	1	0.333333	-8.19049e-08	-0.035187	-13.7631	-30.6048	15.1422	1.69946
0.276079	0.64	60	0	1	0.333333	-9.39989e-08	-0.0352426	-13.7391	-30.5578	15.1189	1.69977
0.276129	0.641	60	0	1	0.333333	-1.47563e-07	-0.0352978	-13.7151	-30.5105	15.0953	1.70008
0.276179	0.642	60	0	1	0.333333	-9.29337e-08	-0.0353531	-13.6911	-30.4638	15.0723	1.70038
0.276229	0.643	60	0	1	0.333333	-1.56327e-08	-0.0354087	-13.6672	-30.4167	15.0487	1.70069
0.276278	0.644	60	0	1	0.333333	-1.33802e-07	-0.0354631	-13.6434	-30.3717	15.0273	1.70099
0.276327	0.645	60	0	1	0.333333	-9.35808e-08	-0.0355185	-13.6196	-30.3252	15.0044	1.7013
0.276377	0.646	60	0	1	0.333333	-8.56217e-08	-0.0355738	-13.5958	-30.2789	14.9815	1.7016
0.276428	0.647	60	0	1	0.333333	-9.52579e-08	-0.0356296	-13.572	-30.2322	14.9583	1.70191
0.276478	0.648	60	0	1	0.333333	-9.61944e-08	-0.0356854	-13.5483	-30.1853	14.9347	1.70222
0.276528	0.649	60	0	1	0.333333	-8.65617e-08	-0.0357407	-13.5247	-30.1396	14.9125	1.70253
0.276577	0.65	60	0	1	0.333333	-9.16792e-08	-0.0357961	-13.501	-30.0943	14.8905	1.70283
0.276626	0.651	60	0	1	0.333333	-1.14342e-06	-0.0358514	-13.4774	-30.0496	14.8691	1.70314
0.276676	0.652	60	0	1	0.333333	-8.54085e-08	-0.035907	-13.4539	-30.004	14.8467	1.70344
0.276727	0.653	60	0	1	0.333333	-8.59581e-08	-0.0359628	-13.4304	-29.9581	14.824	1.70375
0.276777	0.654	60	0	1	0.333333	-1.3237e-07	-0.0360185	-13.4069	-29.9122	14.8013	1.70406
0.276827	0.655	60	0	1	0.333333	-8.77261e-08	-0.036074	-13.3834	-29.8667	14.7789	1.70437
0.276878	0.656	60	0	1	0.333333	-9.3176e-08	-0.0361299	-13.36	-29.8206	14.7559	1.70468
0.276928	0.657	60	0	1	0.333333	-8.66576e-08	-0.0361856	-13.3367	-29.7748	14.7332	1.705
0.276979	0.658	60	0	1	0.333333	-8.34991e-08	-0.0362417	-13.3133	-29.7297	14.711	1.70531
0.27703	0.659	60	0	1	0.333333	-1.56012e-07	-0.0362977	-13.29	-29.6838	14.6881	1.70562
0.277079	0.66	60	0	1	0.333333	-9.30572e-08	-0.0363533	-13.2668	-29.6391	14.6664	1.70593
0.27713	0.661	60	0	1	0.333333	-8.90755e-08	-0.0364091	-13.2436	-29.594	14.6442	1.70624
0.27718	0.662	60	0	1	0.333333	-8.68233e-08	-0.0364644	-13.2204	-29.5494	14.6225	1.70654
0.27723	0.663	60	0	1	0.333333	-8.73285e-08	-0.0365202	-13.1972	-29.5044	14.6003	1.70685
0.277281	0.664	60	0	1	0.333333	-9.4986e-08	-0.0365761	-13.1741	-29.4591	14.5778	1.70717
0.277332	0.665	60	0	1	0.333333	-1.382e-07	-0.0366324	-13.151	-29.4136	14.5551	1.70748
0.277383	0.666	60	0	1	0.333333	-8.19901e-08	-0.0366886	-13.128	-29.3687	14.5329	1.70779
0.277433	0.667	60	0	1	0.333333	-8.56805e-08	-0.0367446	-13.105	-29.3244	14.5113	1.7081
0.277484	0.668	60	0	1	0.333333	-8.62453e-08	-0.0368007	-13.082	-29.2792	14.4888	1.70842
0.277535	0.669	60	0	1	0.333333	-2.82949e-07	-0.0368565	-13.0591	-29.2348	14.467	1.70873
0.277586	0.67	60	0	1	0.333333	-2.79305e-07	-0.0369124	-13.0362	-29.1905	14.4452	1.70904
0.277636	0.671	60	0	1	0.333333	-9.11561e-08	-0.0369684	-13.0133	-29.1461	14.4234	1.70935
0.277688	0.672	60	0	1	0.333333	-8.60633e-08	-0.0370248	-12.9905	-29.1013	14.4011	1.70967
0.277739	0.673	60	0	1	0.333333	-1.86679e-07	-0.0370812	-12.9677	-29.0569	14.3792	1.70999
0.27779	0.674	60	0	1	0.333333	-8.91259e-08	-0.0371376	-12.945	-29.0127	14.3574	1.7103
0.277841	0.675	60	0	1	0.333333	-1.47598e-07	-0.0371937	-12.9223	-28.9688	14.3359	1.71061
0.277891	0.676	60	0	1	0.333333	-1.63028e-07	-0.0372497	-12.8996	-28.925	14.3145	1.71092
0.277943	0.677	60	0	1	0.333333	-1.25957e-07	-0.0373064	-12.8769	-28.8812	14.293	1.71124
0.277994	0.678	60	0	1	0.333333	-8.45088e-08	-0.0373628	-12.8543	-28.8372	14.2713	1.71156
0.278045	0.679	60	0	1	0.333333	-8.99639e-08	-0.0374192	-12.8317	-28.7935	14.2499	1.71187
0.278096	0.68	60	0	1	0.333333	-1.4002e-07	-0.0374756	-12.8092	-28.7498	14.2284	1.71219
0.278148	0.681	60	0	1	0.333333	-1.216e-07	-0.0375322	-12.7867	-28.7054	14.2062	1.7125
0.2782	0.682	60	0	1	0.333333	-2.42784e-07	-0.0375887	-12.7642	-28.6611	14.1841	1.71282
0.278251	0.683	60	0	1	0.333333	-9.80054e-08	-0.0376451	-12.7418	-28.6178	14.1629	1.71314
0.278302	0.684	60	0	1	0.333333	-1.24478e-07	-0.0377015	-12.7194	-28.5742	14.1414	1.71345
0.278354	0.685	60	0	1	0.333333	-8.87699e-08	-0.0377583	-12.697	-28.5303	14.1195	1.71377
0.278405	0.686	60	0	1	0.333333	-9.60283e-08	-0.0378148	-12.6747	-28.4869	14.0981	1.71409
0.278457	0.687	60	0	1	0.333333	-2.46499e-07	-0.0378715	-12.6524	-28.443	14.0762	1.71441
0.278509	0.688	60	0	1	0.333333	-1.38512e-07	-0.0379284	-12.6301	-28.3998	14.055	1.71473
0.278561	0.689	60	0	1	0.333333	-9.69353e-08	-0.0379851	-12.6079	-28.3565	14.0336	1.71505
0.278612	0.69	60	0	1	0.333333	-8.99304e-08	-0.0380418	-12.5857	-28.3138	14.0128	1.71536
0.278664	0.691	60	0	1	0.333333	-9.57713e-08	-0.0380985	-12.5635	-28.2713	13.9921	1.71568
0.278716	0.692	60	0	1	0.333333	-3.17893e-08	-0.038156	-12.5414	-28.228	13.9707	1.716
0.278767	0.693	60	0	1	0.333333	-9.04144e-08	-0.0382124	-12.5192	-28.1858	13.9502	1.71632
0.278818	0.694	60	0	1	0.333333	-1.88114e-06	-0.0382689	-12.4972	-28.1436	13.9298	1.71663
0.278871	0.695	60	0	1	0.333333	-9.63643e-08	-0.0383261	-12.4751	-28.0996	13.9075	1.71696
0.278923	0.696	60	0	1	0.333333	-8.86644e-08	-0.0383831	-12.4531	-28.0568	13.8864	1.71728
0.278976	0.697	60	0	1	0.333333	-1.60749e-07	-0.0384403	-12.4312	-28.0136	13.8648	1.7176
0.279028	0.698	60	0	1	0.333333	-8.83428e-08	-0.0384976	-12.4092	-27.9707	13.8436	1.71792
0.27908	0.699	60	0	1	0.333333	-8.62465e-11	-0.0385547	-12.3873	-27.9282	13.8227	1.71824
0.279132	0.7	60	0	1	0.333333	-1.51347e-07	-0.0386116	-12.3655	-27.8862	13.8022	1.71856
0.279184	0.701	60	0	1	0.333333	-9.05273e-08	-0.0386683	-12.3436	-27.8439	13.7814	1.71888
0.279237	0.702	60	0	1	0.333333	-1.83941e-07	-0.0387256	-12.3218	-27.8011	13.76	1.71921
0.279289	0.703	60	0	1	0.333333	-9.36589e-08	-0.0387829	-12.3	-27.7589	13.7394	1.71953
0.279341	0.704	60	0	1	0.333333	-1.96928e-07	-0.0388401	-12.2783	-27.7168	13.7186	1.71985
0.279394	0.705	60	0	1	0.333333	-9.30188e-08	-0.0388977	-12.2566	-27.6741	13.6974	1.72018
0.279447	0.706	60	0	1	0.333333	-1.65727e-07	-0.0389553	-12.2349	-27.6316	13.6762	1.7205
0.2795	0.707	60	0	1	0.333333	-1.32067e-07	-0.0390129	-12.2132	-27.5891	13.655	1.72083
0.279552	0.708	60	0	1	0.333333	-1.26114e-07	-0.0390701	-12.1916	-27.5479	13.6351	1.72115
0.279604	0.709	60	0	1	0.333333	-9.43693e-08	-0.0391274	-12.17	-27.5065	13.615	1.72147
0.279657	0.71	60	0	1	0.333333	-9.22964e-08	-0.0391851	-12.1485	-27.4645	13.5942	1.7218
0.27971	0.711	60	0	1	0.333333	-9.25487e-08	-0.0392429	-12.127	-27.423	13.5739	1.72212
0.279763	0.712	60	0	1	0.333333	-9.54781e-08	-0.0393006	-12.1055	-27.381	13.5531	1.72245
0.279816	0.713	60	0	1	0.333333	-9.61086e-08	-0.0393583	-12.084	-27.3394	13.5326	1.72277
0.279868	0.714	60	0	1	0.333333	-1.23614e-07	-0.039416	-12.0626	-27.2978	13.5121	1.7231
0.279921	0.715	60	0	1	0.333333	-3.82795e-07	-0.0394736	-12.0412	-27.2562	13.4916	1.72342
0.279974	0.716	60	0	1	0.333333	-1.15545e-07	-0.0395314	-12.0198	-27.2146	13.471	1.72375
0.280027	0.717	60	0	1	0.333333	-9.66757e-08	-0.0395891	-11.9985	-27.1735	13.4509	1.72407
0.28008	0.718	60	0	1	0.333333	2.83642e-11	-0.0396467	-11.9772	-27.1323	13.4307	1.7244
0.280133	0.719	60	0	1	0.333333	-9.50897e-08	-0.0397047	-11.9559	-27.0915	13.4108	1.72473
0.280186	0.72	60	0	1	0.333333	-9.58392e-08	-0.0397626	-11.9347	-27.0504	13.3906	1.72505
0.280239	0.721	60	0	1	0.333333	-9.35516e-08	-0.0398205	-11.9135	-27.0089	13.37	1.72538
0.280293	0.722	60	0	1	0.333333	-9.22936e-08	-0.0398786	-11.8923	-26.9676	13.3496	1.72571
0.280347	0.723	60	0	1	0.333333	-9.49575e-08	-0.0399369	-11.8711	-26.9263	13.3291	1.72604
0.2804	0.724	60	0	1	0.333333	-9.86961e-08	-0.039995	-11.85	-26.8853	13.309	1.72637
0.280453	0.725	60	0	1	0.333333	-1.41935e-07	-0.0400531	-11.8289	-26.8444	13.2888	1.7267
0.280507	0.726	60	0	1	0.333333	-1.23853e-07	-0.0401113	-11.8079	-26.8034	13.2685	1.72703
0.280561	0.727	60	0	1	0.333333	-9.27567e-08	-0.0401697	-11.7868	-26.7623	13.2481	1.72736
0.280614	0.728	60	0	1	0.333333	-1.83165e-07	-0.0402277	-11.7658	-26.722	13.2285	1.72769
0.280668	0.729	60	0	1	0.333333	-9.72033e-08	-0.040286	-11.7449	-26.6812	13.2083	1.72802
0.280721	0.73	60	0	1	0.333333	-1.40528e-07	-0.0403443	-11.7239	-26.6406	13.1883	1.72835
0.280775	0.731	60	0	1	0.333333	-2.98656e-07	-0.0404027	-11.703	-26.5997	13.168	1.72868
0.280829	0.732	60	0	1	0.333333	-8.59713e-08	-0.040461	-11.6821	-26.5597	13.1486	1.72901
0.280883	0.733	60	0	1	0.333333	-9.70297e-08	-0.0405198	-11.6613	-26.5194	13.1288	1.72934
0.280936	0.734	60	0	1	0.333333	-1.69264e-07	-0.0405781	-11.6404	-26.4791	13.109	1.72967
0.28099	0.735	60	0	1	0.333333	-2.29439e-07	-0.0406367	-11.6196	-26.4386	13.089	1.73001
0.281044	0.736	60	0	1	0.333333	-9.04677e-08	-0.040695	-11.5989	-26.3988	13.0696	1.73033
0.281099	0.737	60	0	1	0.333333	-8.96977e-08	-0.0407538	-11.5781	-26.358	13.0491	1.73067
0.281153	0.738	60	0	1	0.333333	-9.37163e-08	-0.0408127	-11.5574	-26.3175	13.0291	1.73101
0.281207	0.739	60	0	1	0.333333	-1.29679e-07	-0.0408714	-11.5368	-26.2775	13.0094	1.73134
0.281261	0.74	60	0	1	0.333333	-1.80047e-07	-0.0409301	-11.5161	-26.2373	12.9895	1.73167
0.281316	0.741	60	0	1	0.333333	-9.41859e-08	-0.0409888	-11.4955	-26.1973	12.9698	1.73201
0.28137	0.742	60	0	1	0.333333	-8.84338e-08	-0.0410479	-11.4749	-26.1567	12.9495	1.73235
0.281424	0.743	60	0	1	0.333333	-9.09413e-08	-0.0411064	-11.4543	-26.1176	12.9306	1.73268
0.281478	0.744	60	0	1	0.333333	-8.57564e-08	-0.0411648	-11.4338	-26.0783	12.9115	1.73301
0.281533	0.745	60	0	1	0.333333	-8.77933e-08	-0.0412241	-11.4133	-26.0383	12.8917	1.73334
0.281587	0.746	60	0	1	0.333333	-1.52255e-07	-0.0412829	-11.3928	-25.999	12.8725	1.73368
0.281642	0.747	60	0	1	0.333333	-9.22613e-08	-0.0413423	-11.3723	-25.9583	12.8519	1.73402
0.281697	0.748	60	0	1	0.333333	-9.09118e-08	-0.0414015	-11.3519	-25.9187	12.8325	1.73436
0.281752	0.749	60	0	1	0.333333	-1.35015e-07	-0.0414609	-11.3315	-25.8788	12.8125	1.7347
0.281807	0.75	60	0	1	0.333333	-1.71725e-07	-0.0415204	-11.3112	-25.8392	12.793	1.73503
0.281861	0.751	60	0	1	0.333333	-9.25266e-08	-0.0415792	-11.2908	-25.8005	12.7743	1.73537
0.281916	0.752	60	0	1	0.333333	-8.95601e-08	-0.0416382	-11.2705	-25.761	12.7547	1.7357
0.281971	0.753	60	0	1	0.333333	6.09402e-07	-0.0416977	-11.2502	-25.7213	12.7351	1.73604
0.282026	0.754	60	0	1	0.333333	-6.11392e-07	-0.0417573	-11.23	-25.6819	12.7155	1.73638
0.282081	0.755	60	0	1	0.333333	-6.13406e-07	-0.041816	-11.2097	-25.6432	12.6968	1.73672
0.282136	0.756	60	0	1	0.333333	6.16449e-07	-0.0418754	-11.1895	-25.604	12.6774	1.73706
0.282192	0.757	60	0	1	0.333333	-6.19143e-07	-0.0419356	-11.1694	-25.5642	12.6574	1.7374
0.282247	0.758	60	0	1	0.333333	6.17701e-07	-0.0419951	-11.1492	-25.5252	12.6382	1.73774
0.282302	0.759	60	0	1	0.333333	-6.19118e-07	-0.0420547	-11.1291	-25.4862	12.619	1.73808
0.282357	0.76	60	0	1	0.333333	-6.21319e-07	-0.042114	-11.109	-25.4477	12.6003	1.73842
0.282412	0.761	60	0	1	0.333333	6.22883e-07	-0.0421735	-11.0889	-25.4091	12.5814	1.73876
0.282469	0.762	60	0	1	0.333333	6.26099e-07	-0.042234	-11.0689	-25.3693	12.5612	1.73911
0.282523	0.763	60	0	1	0.333333	-6.26561e-07	-0.0422934	-11.0489	-25.3308	12.5424	1.73944
0.282579	0.764	60	0	1	0.333333	-6.28041e-07	-0.0423533	-11.0289	-25.2919	12.5232	1.73979
0.282635	0.765	60	0	1	0.333333	-1.13003e-07	-0.0424133	-11.009	-25.2534	12.5044	1.74013
0.28269	0.766	60	0	1	0.333333	-1.16229e-07	-0.0424731	-10.989	-25.2149	12.4854	1.74047
0.282746	0.767	60	0	1	0.333333	6.33715e-07	-0.0425329	-10.9691	-25.1764	12.4665	1.74081
0.282801	0.768	60	0	1	0.333333	-9.13093e-08	-0.0425928	-10.9492	-25.1381	12.4477	1.74115
0.282857	0.769	60	0	1	0.333333	6.37393e-07	-0.0426528	-10.9294	-25.0996	12.4287	1.7415
0.282914	0.77	60	0	1	0.333333	-8.71926e-08	-0.0427127	-10.9096	-25.06	12.4086	1.74185
0.28297	0.771	60	0	1	0.333333	6.41291e-07	-0.0427733	-10.8898	-25.0216	12.3897	1.74219
0.283026	0.772	60	0	1	0.333333	-1.00443e-07	-0.0428335	-10.87	-24.9836	12.3711	1.74253
0.283083	0.773	60	0	1	0.333333	-1.76151e-08	-0.0428944	-10.8502	-24.9445	12.3514	1.74289
0.283138	0.774	60	0	1	0.333333	-8.63343e-08	-0.0429546	-10.8305	-24.907	12.3333	1.74323
0.283194	0.775	60	0	1	0.333333	-1.32684e-07	-0.0430147	-10.8108	-24.869	12.3146	1.74357
0.28325	0.776	60	0	1	0.333333	-9.8993e-08	-0.0430746	-10.7912	-24.8313	12.2962	1.74391
0.283305	0.777	60	0	1	0.333333	-8.74522e-08	-0.0431347	-10.7715	-24.7936	12.2778	1.74426
0.283362	0.778	60	0	1	0.333333	-9.5958e-08	-0.0431953	-10.7519	-24.7556	12.2591	1.7446
0.283418	0.779	60	0	1	0.333333	-2.16444e-07	-0.0432559	-10.7323	-24.7179	12.2406	1.74495
0.283475	0.78	60	0	1	0.333333	-9.41634e-08	-0.0433171	-10.7127	-24.6798	12.2218	1.7453
0.283532	0.781	60	0	1	0.333333	-2.10832e-07	-0.0433781	-10.6932	-24.6418	12.203	1.74565
0.283589	0.782	60	0	1	0.333333	-3.50788e-07	-0.0434398	-10.6737	-24.6046	12.1849	1.746
0.283646	0.783	60	0	1	0.333333	-9.52911e-08	-0.0435	-10.6542	-24.5649	12.1644	1.74636
0.283703	0.784	60	0	1	0.333333	-2.09887e-07	-0.0435609	-10.6347	-24.5276	12.1462	1.7467
0.283759	0.785	60	0	1	0.333333	-1.07542e-07	-0.0436216	-10.6153	-24.4905	12.1282	1.74705
0.283815	0.786	60	0	1	0.333333	-9.98354e-08	-0.0436823	-10.5959	-24.4533	12.11	1.7474
0.283872	0.787	60	0	1	0.333333	-3.61994e-09	-0.0437441	-10.5765	-24.4169	12.0926	1.74775
0.283928	0.788	60	0	1	0.333333	-1.13032e-07	-0.0438036	-10.5571	-24.3791	12.0738	1.74809
0.283985	0.789	60	0	1	0.333333	-9.72192e-08	-0.0438649	-10.5378	-24.3417	12.0554	1.74844
0.284043	0.79	60	0	1	0.333333	-8.8827e-08	-0.0439263	-10.5185	-24.3039	12.0366	1.7488
0.284101	0.791	60	0	1	0.333333	-9.43656e-08	-0.0439878	-10.4992	-24.2659	12.0176	1.74915
0.284158	0.792	60	0	1	0.333333	-2.41031e-07	-0.0440491	-10.4799	-24.2286	11.9992	1.74951
0.284215	0.793	60	0	1	0.333333	-9.07419e-08	-0.0441101	-10.4607	-24.1915	11.981	1.74986
0.284272	0.794	60	0	1	0.333333	-9.02732e-08	-0.0441714	-10.4414	-24.1544	11.9628	1.75021
0.28433	0.795	60	0	1	0.333333	-9.32269e-08	-0.0442333	-10.4223	-24.1166	11.9438	1.75057
0.284387	0.796	60	0	1	0.333333	-1.17641e-07	-0.0442947	-10.4031	-24.0796	11.9255	1.75092
0.284445	0.797	60	0	1	0.333333	-1.01176e-07	-0.0443558	-10.3839	-24.0425	11.9073	1.75127
0.284502	0.798	60	0	1	0.333333	-1.75292e-07	-0.0444172	-10.3648	-24.0053	11.8888	1.75163
0.28456	0.799	60	0	1	0.333333	-3.06843e-07	-0.0444791	-10.3457	-23.9682	11.8705	1.75198
0.284618	0.8	60	0	1	0.333333	-1.43994e-07	-0.044541	-10.3267	-23.9316	11.8526	1.75234
0.284675	0.801	60	0	1	0.333333	-9.51456e-08	-0.0446022	-10.3076	-23.8955	11.8352	1.75269
0.284732	0.802	60	0	1	0.333333	-3.74141e-08	-0.0446634	-10.2886	-23.8589	11.8172	1.75304
0.28479	0.803	60	0	1	0.333333	-9.95694e-08	-0.0447259	-10.2696	-23.8216	11.7986	1.7534
0.284849	0.804	60	0	1	0.333333	-8.95473e-08	-0.0447885	-10.2506	-23.7845	11.7801	1.75376
0.284906	0.805	60	0	1	0.333333	6.22178e-07	-0.0448498	-10.2317	-23.7484	11.7626	1.75411
0.284965	0.806	60	0	1	0.333333	-9.48133e-08	-0.0449122	-10.2127	-23.7115	11.7443	1.75447
0.285026	0.807	60	0	1	0.333333	-3.73035e-09	-0.0449765	-10.1938	-23.6723	11.7236	1.75485
0.285081	0.808	60	0	1	0.333333	-9.78472e-08	-0.0450363	-10.175	-23.6381	11.7079	1.75519
0.285139	0.809	60	0	1	0.333333	-9.7698e-08	-0.0450987	-10.1561	-23.6018	11.6902	1.75555
0.285198	0.81	60	0	1	0.333333	-9.33758e-08	-0.045161	-10.1373	-23.5657	11.6725	1.75591
0.285256	0.811	60	0	1	0.333333	-1.60617e-07	-0.0452229	-10.1185	-23.5292	11.6545	1.75627
0.285314	0.812	60	0	1	0.333333	-8.9892e-08	-0.045285	-10.0997	-23.4929	11.6366	1.75662
0.285372	0.813	60	0	1	0.333333	-8.97945e-08	-0.0453473	-10.0809	-23.4567	11.6188	1.75698
0.285431	0.814	60	0	1	0.333333	-9.51526e-08	-0.04541	-10.0622	-23.4203	11.6008	1.75735
0.28549	0.815	60	0	1	0.333333	-9.84036e-08	-0.0454726	-10.0435	-23.3836	11.5824	1.75771
0.285549	0.816	60	0	1	0.333333	-2.21133e-07	-0.045535	-10.0248	-23.3477	11.5649	1.75807
0.285606	0.817	60	0	1	0.333333	-1.14175e-08	-0.0455964	-10.0061	-23.312	11.5475	1.75842
0.285667	0.818	60	0	1	0.333333	-1.66185e-07	-0.0456608	-9.98745	-23.2747	11.5285	1.7588
0.285727	0.819	60	0	1	0.333333	-8.70525e-08	-0.0457238	-9.96882	-23.2385	11.5105	1.75916
0.285785	0.82	60	0	1	0.333333	-8.39885e-08	-0.0457864	-9.95022	-23.2028	11.4931	1.75952
0.285844	0.821	60	0	1	0.333333	-9.01258e-08	-0.0458491	-9.93164	-23.1672	11.4757	1.75989
0.285902	0.822	60	0	1	0.333333	7.69628e-07	-0.0459118	-9.91309	-23.1317	11.4584	1.76025
0.285962	0.823	60	0	1	0.333333	7.72993e-07	-0.045975	-9.89455	-23.0957	11.4405	1.76061
0.286021	0.824	60	0	1	0.333333	7.76318e-07	-0.0460377	-9.87604	-23.0602	11.4232	1.76097
0.28608	0.825	60	0	1	0.333333	7.80053e-07	-0.046101	-9.85755	-23.024	11.4052	1.76134
0.28614	0.826	60	0	1	0.333333	-5.38963e-09	-0.0461633	-9.83909	-22.9869	11.3861	1.76171
0.286199	0.827	60	0	1	0.333333	-7.86699e-07	-0.0462274	-9.82064	-22.9529	11.3702	1.76207
0.286259	0.828	60	0	1	0.333333	7.90679e-07	-0.0462909	-9.80222	-22.9174	11.3527	1.76244
0.286318	0.829	60	0	1	0.333333	-9.41884e-08	-0.0463542	-9.78382	-22.8822	11.3356	1.76281
0.286378	0.83	60	0	1	0.333333	-8.67192e-08	-0.0464177	-9.76544	-22.8465	11.3179	1.76317
0.286437	0.831	60	0	1	0.333333	-9.5324e-08	-0.0464811	-9.74709	-22.811	11.3004	1.76354
0.286497	0.832	60	0	1	0.333333	-1.05265e-07	-0.0465446	-9.72876	-22.7754	11.2827	1.76391
0.286557	0.833	60	0	1	0.333333	-9.64753e-08	-0.0466082	-9.71045	-22.7401	11.2654	1.76428
0.286617	0.834	60	0	1	0.333333	-9.25649e-08	-0.0466721	-9.69216	-22.7047	11.2479	1.76465
0.286677	0.835	60	0	1	0.333333	-1.17006e-07	-0.0467359	-9.67389	-22.6695	11.2306	1.76502
0.286738	0.836	60	0	1	0.333333	-1.45905e-07	-0.0468	-9.65565	-22.6334	11.2124	1.76539
0.286798	0.837	60	0	1	0.333333	-9.78061e-08	-0.0468638	-9.63742	-22.5982	11.195	1.76576
0.286859	0.838	60	0	1	0.333333	-9.54063e-08	-0.0469278	-9.61922	-22.5627	11.1774	1.76613
0.286919	0.839	60	0	1	0.333333	-9.52568e-08	-0.0469918	-9.60104	-22.5281	11.1605	1.7665
0.286979	0.84	60	0	1	0.333333	-9.39273e-08	-0.047056	-9.58288	-22.4928	11.1431	1.76688
0.287039	0.841	60	0	1	0.333333	-1.21524e-07	-0.0471198	-9.56475	-22.4583	11.1263	1.76725
0.287099	0.842	60	0	1	0.333333	-9.59808e-08	-0.0471839	-9.54663	-22.424	11.1097	1.76761
0.28716	0.843	60	0	1	0.333333	-1.3487e-07	-0.0472483	-9.52854	-22.3891	11.0926	1.76799
0.28722	0.844	60	0	1	0.333333	-9.44089e-08	-0.0473128	-9.51046	-22.3542	11.0754	1.76836
0.28728	0.845	60	0	1	0.333333	-9.69509e-08	-0.0473769	-9.49241	-22.3198	11.0587	1.76873
0.287341	0.846	60	0	1	0.333333	-9.47909e-08	-0.0474414	-9.47438	-22.2847	11.0412	1.76911
0.287403	0.847	60	0	1	0.333333	2.95149e-10	-0.0475064	-9.45637	-22.2491	11.0232	1.76949
0.287464	0.848	60	0	1	0.333333	-9.5946e-08	-0.0475708	-9.43838	-22.2144	11.0061	1.76986
0.287525	0.849	60	0	1	0.333333	-9.79177e-08	-0.0476354	-9.42042	-22.1794	10.9887	1.77024
0.287587	0.85	60	0	1	0.333333	-9.24405e-08	-0.0477005	-9.40247	-22.1444	10.9713	1.77062
0.287648	0.851	60	0	1	0.333333	-8.96004e-08	-0.0477651	-9.38455	-22.1103	10.9548	1.77099
0.287709	0.852	60	0	1	0.333333	-9.28302e-08	-0.04783	-9.36664	-22.0757	10.9377	1.77137
0.28777	0.853	60	0	1	0.333333	-9.39554e-08	-0.0478948	-9.34876	-22.0412	10.9207	1.77175
0.287831	0.854	60	0	1	0.333333	-9.09336e-08	-0.0479598	-9.3309	-22.0068	10.9038	1.77212
0.287893	0.855	60	0	1	0.333333	-2.24866e-07	-0.0480249	-9.31306	-21.9724	10.8868	1.7725
0.287954	0.856	60	0	1	0.333333	-9.779e-08	-0.0480898	-9.29524	-21.938	10.8699	1.77288
0.288016	0.857	60	0	1	0.333333	-9.57902e-08	-0.048155	-9.27744	-21.9035	10.8528	1.77326
0.288077	0.858	60	0	1	0.333333	-8.4458e-08	-0.04822	-9.25966	-21.869	10.8357	1.77364
0.288139	0.859	60	0	1	0.333333	-1.59645e-07	-0.0482849	-9.2419	-21.8348	10.8189	1.77402
0.288201	0.86	60	0	1	0.333333	-1.13723e-07	-0.0483502	-9.22416	-21.8004	10.8019	1.7744
0.288263	0.861	60	0	1	0.333333	-8.76066e-08	-0.0484159	-9.20644	-21.7662	10.785	1.77478
0.288325	0.862	60	0	1	0.333333	-9.6246e-08	-0.0484816	-9.18874	-21.7323	10.7684	1.77516
0.288386	0.863	60	0	1	0.333333	-8.48273e-08	-0.048547	-9.17106	-21.6984	10.7518	1.77554
0.288449	0.864	60	0	1	0.333333	-9.39699e-08	-0.0486129	-9.1534	-21.6644	10.7351	1.77592
0.288511	0.865	60	0	1	0.333333	-9.45562e-08	-0.0486787	-9.13577	-21.6299	10.7178	1.77631
0.288574	0.866	60	0	1	0.333333	-8.68891e-08	-0.0487445	-9.11815	-21.5959	10.7011	1.77669
0.288636	0.867	60	0	1	0.333333	-1.16179e-07	-0.0488102	-9.10055	-21.5621	10.6845	1.77708
0.288698	0.868	60	0	1	0.333333	-9.68401e-08	-0.0488761	-9.08298	-21.5282	10.6678	1.77746
0.288761	0.869	60	0	1	0.333333	-9.5491e-08	-0.0489422	-9.06542	-21.494	10.6507	1.77785
0.288823	0.87	60	0	1	0.333333	-8.70783e-08	-0.0490083	-9.04788	-21.4605	10.6344	1.77823
0.288886	0.871	60	0	1	0.333333	-9.10228e-08	-0.0490743	-9.03036	-21.4265	10.6175	1.77862
0.288949	0.872	60	0	1	0.333333	-9.30124e-08	-0.0491408	-9.01286	-21.3927	10.6008	1.779
0.289012	0.873	60	0	1	0.333333	-9.71808e-08	-0.0492072	-8.99539	-21.3591	10.5843	1.77939
0.289074	0.874	60	0	1	0.333333	-9.52525e-08	-0.0492733	-8.97793	-21.3257	10.568	1.77978
0.289137	0.875	60	0	1	0.333333	-8.56157e-08	-0.0493393	-8.96049	-21.2923	10.5516	1.78016
0.2892	0.876	60	0	1	0.333333	-8.36657e-08	-0.0494058	-8.94307	-21.2586	10.535	1.78055
0.289263	0.877	60	0	1	0.333333	-1.2377e-07	-0.0494724	-8.92567	-21.2253	10.5187	1.78094
0.289326	0.878	60	0	1	0.333333	-2.5121e-07	-0.0495392	-8.90829	-21.1915	10.5019	1.78133
0.289389	0.879	60	0	1	0.333333	-9.6298e-08	-0.0496059	-8.89093	-21.1581	10.4855	1.78172
0.289453	0.88	60	0	1	0.333333	-3.00552e-07	-0.0496727	-8.87359	-21.1247	10.469	1.78211
0.289516	0.881	60	0	1	0.333333	-9.41945e-08	-0.0497395	-8.85626	-21.0914	10.4526	1.7825
0.28958	0.882	60	0	1	0.333333	-9.30853e-08	-0.0498068	-8.83896	-21.0579	10.4361	1.78289
0.289644	0.883	60	0	1	0.333333	-9.43783e-08	-0.049874	-8.82168	-21.0243	10.4194	1.78328
0.289708	0.884	60	0	1	0.333333	-1.71961e-07	-0.0499412	-8.80441	-20.991	10.4029	1.78368
0.289771	0.885	60	0	1	0.333333	-9.30225e-08	-0.050008	-8.78717	-20.9581	10.3868	1.78407
0.289835	0.886	60	0	1	0.333333	-2.35541e-07	-0.0500752	-8.76994	-20.9248	10.3705	1.78446
0.289899	0.887	60	0	1	0.333333	-9.20698e-08	-0.0501424	-8.75273	-20.8914	10.3538	1.78485
0.289963	0.888	60	0	1	0.333333	-9.65009e-08	-0.0502097	-8.73554	-20.8584	10.3376	1.78525
0.290027	0.889	60	0	1	0.333333	-9.01131e-08	-0.0502774	-8.71837	-20.8251	10.3211	1.78564
0.290091	0.89	60	0	1	0.333333	-9.42488e-08	-0.0503449	-8.70122	-20.7919	10.3047	1.78604
0.290155	0.891	60	0	1	0.333333	-9.38642e-08	-0.0504124	-8.68409	-20.7593	10.2888	1.78643
0.290219	0.892	60	0	1	0.333333	-9.71753e-08	-0.05048	-8.66698	-20.7264	10.2726	1.78683
0.290284	0.893	60	0	1	0.333333	-3.0284e-07	-0.0505479	-8.64988	-20.6934	10.2563	1.78722
0.290348	0.894	60	0	1	0.333333	-1.14507e-07	-0.0506156	-8.63281	-20.6607	10.2403	1.78762
0.290413	0.895	60	0	1	0.333333	-9.29497e-08	-0.0506836	-8.61575	-20.6273	10.2235	1.78802
0.290477	0.896	60	0	1	0.333333	1.20538e-06	-0.0507509	-8.59871	-20.5944	10.2073	1.78842
0.290542	0.897	60	0	1	0.333333	1.21198e-06	-0.0508195	-8.58169	-20.5619	10.1914	1.78881
0.290607	0.898	60	0	1	0.333333	-1.22018e-06	-0.0508877	-8.56469	-20.5292	10.1753	1.78921
0.290672	0.899	60	0	1	0.333333	-8.62456e-08	-0.0509561	-8.54771	-20.4962	10.1589	1.78962
0.290737	0.9	60	0	1	0.333333	1.24176e-06	-0.0510244	-8.53074	-20.4636	10.1428	1.79002
0.290803	0.901	60	0	1	0.333333	-9.32875e-08	-0.051093	-8.5138	-20.431	10.1268	1.79042
0.290867	0.902	60	0	1	0.333333	-9.11498e-08	-0.0511611	-8.49687	-20.3986	10.1109	1.79082
0.290932	0.903	60	0	1	0.333333	-8.26148e-08	-0.0512295	-8.47996	-20.3664	10.0952	1.79121
0.290997	0.904	60	0	1	0.333333	-1.68511e-07	-0.051298	-8.46307	-20.334	10.0793	1.79162
0.291063	0.905	60	0	1	0.333333	-9.36536e-08	-0.0513669	-8.44619	-20.3015	10.0633	1.79202
0.291128	0.906	60	0	1	0.333333	-9.60807e-08	-0.0514358	-8.42934	-20.269	10.0472	1.79242
0.291194	0.907	60	0	1	0.333333	-8.54946e-08	-0.0515045	-8.4125	-20.2368	10.0315	1.79283
0.291259	0.908	60	0	1	0.333333	-8.52603e-08	-0.0515734	-8.39568	-20.2044	10.0155	1.79323
0.291326	0.909	60	0	1	0.333333	-8.67169e-08	-0.0516427	-8.37888	-20.1718	9.99925	1.79364
0.291392	0.91	60	0	1	0.333333	-1.66264e-07	-0.0517119	-8.3621	-20.1392	9.9831	1.79404
0.291458	0.911	60	0	1	0.333333	-9.06669e-08	-0.0517813	-8.34533	-20.1066	9.96683	1.79445
0.291524	0.912	60	0	1	0.333333	-1.07992e-07	-0.0518507	-8.32858	-20.0744	9.95096	1.79486
0.29159	0.913	60	0	1	0.333333	-9.06815e-08	-0.0519198	-8.31185	-20.042	9.93493	1.79527
0.291656	0.914	60	0	1	0.333333	-8.56413e-08	-0.0519891	-8.29514	-20.0098	9.91894	1.79567
0.291722	0.915	60	0	1	0.333333	-8.27952e-08	-0.0520583	-8.27844	-19.9778	9.90328	1.79608
0.291789	0.916	60	0	1	0.333333	-7.67127e-08	-0.0521278	-8.26177	-19.9459	9.8876	1.79649
0.291855	0.917	60	0	1	0.333333	-8.43278e-08	-0.0521976	-8.24511	-19.9138	9.87182	1.7969
0.291922	0.918	60	0	1	0.333333	-9.39049e-08	-0.0522677	-8.22847	-19.8816	9.85584	1.79731
0.291988	0.919	60	0	1	0.333333	-9.88493e-08	-0.0523373	-8.21184	-19.8499	9.84033	1.79772
0.292055	0.92	60	0	1	0.333333	-8.69497e-08	-0.0524071	-8.19523	-19.8182	9.82487	1.79813
0.292122	0.921	60	0	1	0.333333	-8.62144e-08	-0.052477	-8.17864	-19.7863	9.80908	1.79854
0.292189	0.922	60	0	1	0.333333	-8.6689e-08	-0.0525471	-8.16207	-19.7542	9.79321	1.79895
0.292256	0.923	60	0	1	0.333333	-9.14713e-08	-0.0526174	-8.14552	-19.7221	9.77723	1.79936
0.292323	0.924	60	0	1	0.333333	-9.04425e-08	-0.0526879	-8.12898	-19.6901	9.76139	1.79978
0.29239	0.925	60	0	1	0.333333	-8.99732e-08	-0.052758	-8.11246	-19.6586	9.74592	1.80019
0.292457	0.926	60	0	1	0.333333	-8.31843e-08	-0.0528283	-8.09596	-19.6271	9.73052	1.8006
0.292524	0.927	60	0	1	0.333333	-8.62835e-08	-0.0528986	-8.07947	-19.5952	9.71474	1.80102
0.292592	0.928	60	0	1	0.333333	-8.46364e-08	-0.0529692	-8.063	-19.5632	9.69877	1.80143
0.29266	0.929	60	0	1	0.333333	-8.5889e-08	-0.0530399	-8.04655	-19.5316	9.68324	1.80185
0.292727	0.93	60	0	1	0.333333	-8.7501e-08	-0.0531107	-8.03011	-19.5001	9.66776	1.80227
0.292796	0.931	60	0	1	0.333333	-2.60866e-07	-0.053182	-8.0137	-19.4682	9.65184	1.80269
0.292863	0.932	60	0	1	0.333333	-8.53645e-08	-0.0532526	-7.99729	-19.4371	9.63667	1.8031
0.292931	0.933	60	0	1	0.333333	-1.35601e-07	-0.0533234	-7.98091	-19.4054	9.62095	1.80352
0.292998	0.934	60	0	1	0.333333	-8.46641e-08	-0.0533942	-7.96454	-19.374	9.60551	1.80394
0.293067	0.935	60	0	1	0.333333	-2.19121e-07	-0.0534657	-7.94819	-19.3424	9.58983	1.80436
0.293135	0.936	60	0	1	0.333333	-1.34264e-07	-0.0535372	-7.93186	-19.311	9.57434	1.80478
0.293204	0.937	60	0	1	0.333333	-9.15368e-08	-0.0536088	-7.91554	-19.2794	9.55864	1.8052
0.293272	0.938	60	0	1	0.333333	1.2287e-07	-0.0536804	-7.89924	-19.2482	9.54335	1.80562
0.293341	0.939	60	0	1	0.333333	-8.14885e-08	-0.053752	-7.88296	-19.2169	9.52794	1.80604
0.293409	0.94	60	0	1	0.333333	-3.67359e-07	-0.0538238	-7.86669	-19.1856	9.51247	1.80647
0.293478	0.941	60	0	1	0.333333	-9.67186e-08	-0.0538954	-7.85044	-19.1548	9.49743	1.80689
0.293546	0.942	60	0	1	0.333333	-8.31931e-08	-0.053967	-7.83421	-19.1238	9.48228	1.80731
0.293615	0.943	60	0	1	0.333333	-8.21628e-08	-0.0540391	-7.81799	-19.0924	9.46668	1.80773
0.293684	0.944	60	0	1	0.333333	-1.11969e-07	-0.0541111	-7.80179	-19.0614	9.45145	1.80816
0.293753	0.945	60	0	1	0.333333	-8.4989e-08	-0.0541832	-7.7856	-19.0305	9.43634	1.80858
0.293822	0.946	60	0	1	0.333333	-8.90186e-08	-0.0542554	-7.76943	-18.9995	9.42107	1.80901
0.293891	0.947	60	0	1	0.333333	-3.57058e-08	-0.0543274	-7.75328	-18.9687	9.40596	1.80943
0.29396	0.948	60	0	1	0.333333	-1.26821e-07	-0.0544	-7.73714	-18.9376	9.39062	1.80986
0.29403	0.949	60	0	1	0.333333	-8.97527e-08	-0.0544726	-7.72103	-18.9064	9.37507	1.81029
0.2941	0.95	60	0	1	0.333333	-9.13575e-08	-0.0545451	-7.70492	-18.8754	9.35977	1.81072
0.29417	0.951	60	0	1	0.333333	-8.70777e-08	-0.0546177	-7.68883	-18.8442	9.34426	1.81115
0.29424	0.952	60	0	1	0.333333	-1.22049e-07	-0.0546906	-7.67276	-18.8132	9.32883	1.81158
0.29431	0.953	60	0	1	0.333333	-8.23155e-08	-0.0547639	-7.65671	-18.7823	9.3136	1.81201
0.29438	0.954	60	0	1	0.333333	-1.59913e-07	-0.0548369	-7.64067	-18.7516	9.29849	1.81244
0.29445	0.955	60	0	1	0.333333	-1.67943e-07	-0.05491	-7.62465	-18.7209	9.28338	1.81287
0.29452	0.956	60	0	1	0.333333	-9.64897e-08	-0.0549832	-7.60864	-18.6901	9.26817	1.8133
0.29459	0.957	60	0	1	0.333333	-1.57956e-06	-0.0550561	-7.59265	-18.659	9.25266	1.81374
0.29466	0.958	60	0	1	0.333333	-8.28458e-08	-0.0551296	-7.57667	-18.6289	9.2381	1.81417
0.294731	0.959	60	0	1	0.333333	-8.64068e-08	-0.0552032	-7.56071	-18.5983	9.22294	1.8146
0.294802	0.96	60	0	1	0.333333	-8.4086e-08	-0.055277	-7.54477	-18.5676	9.20775	1.81504
0.294872	0.961	60	0	1	0.333333	-8.89749e-08	-0.0553504	-7.52884	-18.5372	9.19288	1.81547
0.294943	0.962	60	0	1	0.333333	-8.95751e-08	-0.0554241	-7.51293	-18.5067	9.17784	1.81591
0.295013	0.963	60	0	1	0.333333	-8.66297e-08	-0.0554978	-7.49703	-18.4764	9.16301	1.81634
0.295084	0.964	60	0	1	0.333333	-7.8742e-08	-0.0555718	-7.48115	-18.446	9.14807	1.81678
0.295155	0.965	60	0	1	0.333333	-8.75317e-08	-0.055646	-7.46528	-18.4157	9.13321	1.81722
0.295227	0.966	60	0	1	0.333333	-8.46574e-08	-0.0557202	-7.44943	-18.3853	9.11823	1.81765
0.295298	0.967	60	0	1	0.333333	-8.54094e-08	-0.0557945	-7.4336	-18.3551	9.10344	1.81809
0.295369	0.968	60	0	1	0.333333	-8.55618e-08	-0.0558688	-7.41778	-18.3246	9.08833	1.81853
0.295441	0.969	60	0	1	0.333333	-8.91005e-08	-0.0559432	-7.40198	-18.2945	9.07351	1.81897
0.295512	0.97	60	0	1	0.333333	-8.7069e-08	-0.0560177	-7.38619	-18.2643	9.0587	1.81941
0.295583	0.971	60	0	1	0.333333	-8.8649e-08	-0.0560921	-7.37042	-18.2342	9.04396	1.81985
0.295655	0.972	60	0	1	0.333333	-1.80853e-07	-0.0561669	-7.35466	-18.2038	9.02884	1.82029
0.295728	0.973	60	0	1	0.333333	-8.80884e-08	-0.056242	-7.33892	-18.1734	9.01374	1.82074
0.2958	0.974	60	0	1	0.333333	-8.45129e-08	-0.0563169	-7.32319	-18.1432	8.99888	1.82118
0.295872	0.975	60	0	1	0.333333	-8.66987e-08	-0.0563918	-7.30748	-18.1132	8.9841	1.82163
0.295944	0.976	60	0	1	0.333333	-8.4913e-08	-0.056467	-7.29178	-18.083	8.96915	1.82207
0.296016	0.977	60	0	1	0.333333	-8.5667e-08	-0.0565421	-7.2761	-18.053	8.95436	1.82252
0.296088	0.978	60	0	1	0.333333	-2.55785e-07	-0.0566173	-7.26043	-18.023	8.93965	1.82296
0.296161	0.979	60	0	1	0.333333	-8.75555e-08	-0.0566927	-7.24478	-17.9928	8.92464	1.82341
0.296234	0.98	60	0	1	0.333333	-1.53907e-07	-0.0567684	-7.22915	-17.9629	8.90987	1.82386
0.296307	0.981	60	0	1	0.333333	-1.31242e-07	-0.056844	-7.21353	-17.9328	8.895	1.8243
0.29638	0.982	60	0	1	0.333333	-8.89898e-08	-0.0569197	-7.19792	-17.903	8.88029	1.82475
0.296452	0.983	60	0	1	0.333333	-9.00291e-08	-0.0569956	-7.18233	-17.8732	8.86562	1.8252
0.296526	0.984	60	0	1	0.333333	-8.6743e-08	-0.0570719	-7.16675	-17.843	8.85061	1.82566
0.296599	0.985	60	0	1	0.333333	-8.80837e-08	-0.0571476	-7.15119	-17.8133	8.83601	1.8261
0.296672	0.986	60	0	1	0.333333	-8.25724e-08	-0.0572239	-7.13565	-17.7835	8.82126	1.82656
0.296746	0.987	60	0	1	0.333333	-1.16636e-07	-0.0573002	-7.12011	-17.7538	8.80666	1.82701
0.296819	0.988	60	0	1	0.333333	-8.24427e-08	-0.0573767	-7.1046	-17.724	8.79189	1.82746
0.296893	0.989	60	0	1	0.333333	-5.36083e-08	-0.0574533	-7.08909	-17.6944	8.77737	1.82791
0.296967	0.99	60	0	1	0.333333	-5.04868e-08	-0.0575297	-7.07361	-17.6647	8.76274	1.82837
0.29704	0.991	60	0	1	0.333333	-1.34983e-07	-0.0576062	-7.05813	-17.6351	8.74812	1.82882
0.297115	0.992	60	0	1	0.333333	-4.95098e-08	-0.0576832	-7.04268	-17.6054	8.73342	1.82928
0.297189	0.993	60	0	1	0.333333	-6.0971e-08	-0.05776	-7.02723	-17.5759	8.71898	1.82973
0.297262	0.994	60	0	1	0.333333	-4.45183e-08	-0.0578368	-7.0118	-17.5465	8.70454	1.83019
0.297337	0.995	60	0	1	0.333333	-8.7522e-08	-0.0579141	-6.99639	-17.5171	8.69004	1.83065
0.297411	0.996	60	0	1	0.333333	-5.28877e-08	-0.0579914	-6.98099	-17.4874	8.67536	1.83111
0.297486	0.997	60	0	1	0.333333	1.21241e-07	-0.0580686	-6.9656	-17.458	8.66084	1.83156
0.297561	0.998	60	0	1	0.333333	-2.74436e-07	-0.0581461	-6.95023	-17.4285	8.64621	1.83202
0.297635	0.999	60	0	1	0.333333	8.52619e-09	-0.0582236	-6.93487	-17.3993	8.63194	1.83248
0.29771	1	60	0	1	0.333333	-8.39938e-08	-0.0583016	-6.91953	-17.3698	8.61734	1.83295
0.297785	1.001	60	0	1	0.333333	-2.49079e-08	-0.0583793	-6.9042	-17.3405	8.60293	1.83341
0.29786	1.002	60	0	1	0.333333	-6.48715e-08	-0.0584572	-6.88889	-17.3113	8.58852	1.83387
0.297936	1.003	60	0	1	0.333333	-2.97957e-08	-0.0585352	-6.87359	-17.2819	8.57402	1.83433
0.298011	1.004	60	0	1	0.333333	-1.69619e-07	-0.0586136	-6.8583	-17.2528	8.55966	1.8348
0.298087	1.005	60	0	1	0.333333	-3.74021e-08	-0.058692	-6.84303	-17.2235	8.54519	1.83526
0.298162	1.006	60	0	1	0.333333	-4.42806e-08	-0.0587704	-6.82777	-17.1944	8.53087	1.83573
0.298239	1.007	60	0	1	0.333333	2.10369e-06	-0.0588496	-6.81253	-17.1644	8.5157	1.8362
0.298313	1.008	60	0	1	0.333333	7.04393e-09	-0.0589272	-6.7973	-17.1362	8.50225	1.83666
0.298389	1.009	60	0	1	0.333333	-8.18816e-08	-0.059006	-6.78208	-17.1071	8.48787	1.83713
0.298466	1.01	60	0	1	0.333333	-7.57727e-08	-0.0590851	-6.76688	-17.0778	8.47331	1.8376
0.298542	1.011	60	0	1	0.333333	-2.03423e-07	-0.059164	-6.7517	-17.0488	8.45902	1.83807
0.298618	1.012	60	0	1	0.333333	-7.35145e-08	-0.059243	-6.73652	-17.0198	8.44476	1.83854
0.298695	1.013	60	0	1	0.333333	-8.36463e-08	-0.0593225	-6.72136	-16.9907	8.43035	1.83901
0.298771	1.014	60	0	1	0.333333	-8.2281e-08	-0.0594017	-6.70622	-16.962	8.41629	1.83948
0.298848	1.015	60	0	1	0.333333	-8.35296e-08	-0.059481	-6.69109	-16.9331	8.40209	1.83995
0.298925	1.016	60	0	1	0.333333	-4.36531e-07	-0.0595605	-6.67597	-16.904	8.38758	1.84042
0.299002	1.017	60	0	1	0.333333	-8.36857e-08	-0.0596401	-6.66086	-16.8753	8.37355	1.8409
0.299079	1.018	60	0	1	0.333333	-2.09309e-07	-0.0597198	-6.64577	-16.8465	8.3594	1.84137
0.299156	1.019	60	0	1	0.333333	-7.88581e-08	-0.0598002	-6.6307	-16.8173	8.34475	1.84185
0.299234	1.02	60	0	1	0.333333	-7.97475e-08	-0.0598803	-6.61563	-16.7885	8.33049	1.84233
0.299311	1.021	60	0	1	0.333333	-8.69766e-08	-0.0599599	-6.60059	-16.7598	8.31645	1.8428
0.299389	1.022	60	0	1	0.333333	-1.63827e-07	-0.0600405	-6.58555	-16.7311	8.30222	1.84328
0.299466	1.023	60	0	1	0.333333	-7.63183e-08	-0.060121	-6.57053	-16.7025	8.28817	1.84376
0.299544	1.024	60	0	1	0.333333	-7.92969e-08	-0.0602013	-6.55552	-16.674	8.27421	1.84423
0.299622	1.025	60	0	1	0.333333	-7.12585e-08	-0.0602818	-6.54052	-16.6454	8.26017	1.84471
0.2997	1.026	60	0	1	0.333333	-2.04414e-07	-0.0603627	-6.52554	-16.6168	8.24608	1.84519
0.299778	1.027	60	0	1	0.333333	-1.98677e-07	-0.0604433	-6.51057	-16.5883	8.23205	1.84567
0.299856	1.028	60	0	1	0.333333	-7.85963e-08	-0.0605244	-6.49562	-16.5598	8.21799	1.84616
0.299934	1.029	60	0	1	0.333333	-8.4135e-08	-0.0606054	-6.48068	-16.5314	8.20407	1.84664
0.300013	1.03	60	0	1	0.333333	-8.54361e-08	-0.0606869	-6.46575	-16.5029	8.19003	1.84712
0.300092	1.031	60	0	1	0.333333	-7.43254e-08	-0.0607681	-6.45084	-16.474	8.17556	1.84761
0.300171	1.032	60	0	1	0.333333	-7.84501e-07	-0.0608496	-6.43593	-16.4455	8.16149	1.84809
0.300249	1.033	60	0	1	0.333333	-7.66141e-08	-0.0609309	-6.42105	-16.4175	8.14783	1.84858
0.300328	1.034	60	0	1	0.333333	-8.08159e-08	-0.0610126	-6.40617	-16.3892	8.134	1.84906
0.300407	1.035	60	0	1	0.333333	-7.91271e-08	-0.0610943	-6.39131	-16.3611	8.12023	1.84955
0.300486	1.036	60	0	1	0.333333	-2.15021e-07	-0.0611765	-6.37646	-16.3328	8.10629	1.85004
0.300566	1.037	60	0	1	0.333333	-1.38008e-07	-0.0612588	-6.36163	-16.3043	8.09209	1.85053
0.300646	1.038	60	0	1	0.333333	-7.43062e-08	-0.0613412	-6.3468	-16.2758	8.07801	1.85102
0.300726	1.039	60	0	1	0.333333	-7.56205e-08	-0.0614238	-6.332	-16.2472	8.06364	1.85151
0.300805	1.04	60	0	1	0.333333	-7.6227e-08	-0.061506	-6.3172	-16.2192	8.04999	1.852
0.300886	1.041	60	0	1	0.333333	-1.77601e-07	-0.0615888	-6.30242	-16.1908	8.03589	1.8525
0.300966	1.042	60	0	1	0.333333	-8.28039e-08	-0.0616715	-6.28765	-16.1627	8.02202	1.85299
0.301046	1.043	60	0	1	0.333333	-2.18566e-07	-0.0617544	-6.27289	-16.1344	8.00804	1.85348
0.301126	1.044	60	0	1	0.333333	-7.20202e-08	-0.0618373	-6.25815	-16.1063	7.99414	1.85398
0.301207	1.045	60	0	1	0.333333	-7.82166e-08	-0.0619201	-6.24342	-16.0783	7.98039	1.85447
0.301287	1.046	60	0	1	0.333333	-8.18621e-08	-0.0620034	-6.2287	-16.0504	7.96676	1.85497
0.301368	1.047	60	0	1	0.333333	-1.15492e-07	-0.0620867	-6.21399	-16.0225	7.953	1.85546
0.301449	1.048	60	0	1	0.333333	-7.49234e-08	-0.0621703	-6.1993	-15.9944	7.93918	1.85596
0.30153	1.049	60	0	1	0.333333	-7.21148e-08	-0.0622539	-6.18462	-15.9665	7.92543	1.85646
0.301611	1.05	60	0	1	0.333333	-7.93791e-08	-0.0623377	-6.16995	-15.9386	7.91166	1.85696
0.301692	1.051	60	0	1	0.333333	-7.93644e-08	-0.0624216	-6.1553	-15.9107	7.89796	1.85746
0.301773	1.052	60	0	1	0.333333	-7.44718e-08	-0.0625057	-6.14066	-15.8828	7.88417	1.85796
0.301855	1.053	60	0	1	0.333333	-7.43632e-08	-0.06259	-6.12603	-15.8548	7.87031	1.85847
0.301937	1.054	60	0	1	0.333333	-7.57088e-08	-0.0626743	-6.11141	-15.827	7.85666	1.85897
0.302019	1.055	60	0	1	0.333333	-7.23717e-08	-0.0627589	-6.09681	-15.7993	7.84297	1.85947
0.302101	1.056	60	0	1	0.333333	-7.08445e-08	-0.0628435	-6.08222	-15.7715	7.82932	1.85998
0.302182	1.057	60	0	1	0.333333	2.58635e-09	-0.0629276	-6.06764	-15.7441	7.81601	1.86048
0.302265	1.058	60	0	1	0.333333	-6.91212e-08	-0.0630131	-6.05308	-15.716	7.80197	1.86099
0.302348	1.059	60	0	1	0.333333	-8.0986e-08	-0.0630983	-6.03852	-15.6883	7.78827	1.8615
0.30243	1.06	60	0	1	0.333333	-8.14739e-08	-0.0631835	-6.02398	-15.6606	7.77462	1.86201
0.302513	1.061	60	0	1	0.333333	-6.93231e-08	-0.063269	-6.00945	-15.6328	7.76087	1.86252
0.302597	1.062	60	0	1	0.333333	-7.41188e-08	-0.0633546	-5.99494	-15.6049	7.74694	1.86303
0.302679	1.063	60	0	1	0.333333	-7.4172e-08	-0.06344	-5.98043	-15.5774	7.73347	1.86354
0.302762	1.064	60	0	1	0.333333	-7.59957e-08	-0.0635256	-5.96594	-15.5499	7.71994	1.86405
0.302845	1.065	60	0	1	0.333333	-7.02717e-08	-0.0636112	-5.95147	-15.5226	7.70656	1.86456
0.302928	1.066	60	0	1	0.333333	-6.87983e-08	-0.063697	-5.937	-15.4953	7.69318	1.86507
0.303011	1.067	60	0	1	0.333333	-7.54059e-08	-0.0637828	-5.92254	-15.468	7.67985	1.86558
0.303095	1.068	60	0	1	0.333333	-6.94571e-08	-0.0638694	-5.9081	-15.4404	7.66615	1.8661
0.303179	1.069	60	0	1	0.333333	-7.3869e-08	-0.0639556	-5.89367	-15.4129	7.65256	1.86662
0.303263	1.07	60	0	1	0.333333	-7.44352e-08	-0.0640423	-5.87926	-15.3856	7.63916	1.86713
0.303347	1.071	60	0	1	0.333333	-7.81573e-08	-0.0641288	-5.86485	-15.3583	7.62577	1.86765
0.303431	1.072	60	0	1	0.333333	-7.53392e-08	-0.0642154	-5.85046	-15.3308	7.61216	1.86817
0.303517	1.073	60	0	1	0.333333	-2.64946e-06	-0.0643033	-5.83608	-15.3026	7.59781	1.8687
0.303601	1.074	60	0	1	0.333333	-6.89661e-08	-0.0643898	-5.82171	-15.2759	7.58498	1.86921
0.303685	1.075	60	0	1	0.333333	-7.2496e-08	-0.0644768	-5.80735	-15.2487	7.57165	1.86973
0.30377	1.076	60	0	1	0.333333	-7.78266e-08	-0.0645643	-5.79301	-15.2213	7.55806	1.87026
0.303856	1.077	60	0	1	0.333333	-7.86455e-08	-0.0646521	-5.77868	-15.1939	7.54447	1.87078
0.303941	1.078	60	0	1	0.333333	-7.93941e-08	-0.0647398	-5.76435	-15.1667	7.53109	1.87131
0.304026	1.079	60	0	1	0.333333	-8.09162e-08	-0.0648277	-5.75005	-15.1394	7.51753	1.87183
0.304112	1.08	60	0	1	0.333333	-1.21437e-07	-0.0649157	-5.73575	-15.1122	7.50411	1.87236
0.304198	1.081	60	0	1	0.333333	-7.09016e-08	-0.0650039	-5.72146	-15.0847	7.49039	1.87289
0.304284	1.082	60	0	1	0.333333	-7.77705e-08	-0.0650922	-5.70719	-15.0576	7.47703	1.87342
0.304369	1.083	60	0	1	0.333333	-7.5382e-08	-0.0651804	-5.69293	-15.0308	7.4639	1.87394
0.304455	1.084	60	0	1	0.333333	-6.73193e-08	-0.065269	-5.67868	-15.0036	7.45043	1.87447
0.304541	1.085	60	0	1	0.333333	-6.96366e-08	-0.0653575	-5.66444	-14.9767	7.43725	1.875
0.304627	1.086	60	0	1	0.333333	-7.48494e-08	-0.065446	-5.65022	-14.9498	7.42403	1.87553
0.304714	1.087	60	0	1	0.333333	2.41675e-06	-0.0655351	-5.63601	-14.9225	7.41038	1.87607
0.304801	1.088	60	0	1	0.333333	1.05772e-06	-0.0656246	-5.6218	-14.8955	7.39708	1.8766
0.304888	1.089	60	0	1	0.333333	-1.04415e-06	-0.0657138	-5.60761	-14.8686	7.3839	1.87714
0.304974	1.09	60	0	1	0.333333	1.03145e-06	-0.065803	-5.59344	-14.842	7.37092	1.87767
0.305061	1.091	60	0	1	0.333333	1.01891e-06	-0.0658926	-5.57927	-14.8152	7.35773	1.8782
0.305148	1.092	60	0	1	0.333333	1.00667e-06	-0.0659824	-5.56511	-14.7882	7.34432	1.87874
0.305236	1.093	60	0	1	0.333333	-6.80778e-08	-0.0660723	-5.55097	-14.7613	7.33101	1.87928
0.305324	1.094	60	0	1	0.333333	-9.82798e-07	-0.0661626	-5.53684	-14.7345	7.31783	1.87982
0.305412	1.095	60	0	1	0.333333	9.71307e-07	-0.066253	-5.52272	-14.7077	7.30458	1.88036
0.3055	1.096	60	0	1	0.333333	9.63005e-07	-0.0663441	-5.50861	-14.681	7.29144	1.88091
0.305588	1.097	60	0	1	0.333333	9.49706e-07	-0.0664339	-5.49451	-14.6542	7.27827	1.88145
0.305676	1.098	60	0	1	0.333333	9.38323e-07	-0.0665247	-5.48042	-14.6275	7.26504	1.88199
0.305764	1.099	60	0	1	0.333333	-9.2774e-07	-0.0666153	-5.46635	-14.6008	7.25194	1.88253
0.305853	1.1	60	0	1	0.333333	9.17337e-07	-0.0667064	-5.45229	-14.5742	7.23879	1.88308
0.305941	1.101	60	0	1	0.333333	-9.07292e-07	-0.0667976	-5.43824	-14.5477	7.22585	1.88362
0.30603	1.102	60	0	1	0.333333	-9.02324e-07	-0.0668886	-5.42419	-14.521	7.21262	1.88417
0.306119	1.103	60	0	1	0.333333	-8.87356e-07	-0.0669801	-5.41017	-14.4946	7.19976	1.88471
0.306209	1.104	60	0	1	0.333333	8.77691e-07	-0.0670721	-5.39615	-14.4677	7.18623	1.88527
0.306297	1.105	60	0	1	0.333333	-8.68306e-07	-0.0671637	-5.38214	-14.4414	7.17345	1.88582
0.306388	1.106	60	0	1	0.333333	8.59079e-07	-0.067256	-5.36815	-14.4146	7.16006	1.88637
0.306477	1.107	60	0	1	0.333333	8.50694e-07	-0.0673482	-5.35416	-14.3881	7.14699	1.88692
0.306567	1.108	60	0	1	0.333333	8.41491e-07	-0.0674403	-5.34019	-14.3617	7.13402	1.88747
0.306657	1.109	60	0	1	0.333333	8.32302e-07	-0.0675327	-5.32623	-14.3353	7.12103	1.88803
0.306747	1.11	60	0	1	0.333333	-8.2389e-07	-0.0676253	-5.31228	-14.3089	7.10804	1.88858
0.306837	1.111	60	0	1	0.333333	-8.15395e-07	-0.0677181	-5.29834	-14.2826	7.09509	1.88914
0.306928	1.112	60	0	1	0.333333	-8.07638e-07	-0.0678114	-5.28441	-14.2561	7.08197	1.8897
0.307022	1.113	60	0	1	0.333333	-2.64429e-10	-0.0679062	-5.2705	-14.2282	7.06744	1.89028
0.30711	1.114	60	0	1	0.333333	7.90857e-07	-0.0679984	-5.25659	-14.2032	7.05575	1.89082
0.307201	1.115	60	0	1	0.333333	-7.83031e-07	-0.0680916	-5.2427	-14.177	7.04295	1.89138
0.307292	1.116	60	0	1	0.333333	7.75424e-07	-0.0681853	-5.22881	-14.1507	7.02999	1.89194
0.307384	1.117	60	0	1	0.333333	7.67722e-07	-0.068279	-5.21494	-14.1246	7.01712	1.8925
0.307475	1.118	60	0	1	0.333333	7.6027e-07	-0.068373	-5.20108	-14.0984	7.00429	1.89307
0.307567	1.119	60	0	1	0.333333	7.54964e-07	-0.0684668	-5.18723	-14.0721	6.99125	1.89363
0.307659	1.12	60	0	1	0.333333	9.57302e-07	-0.0685618	-5.17339	-14.0457	6.97811	1.8942
0.30775	1.121	60	0	1	0.333333	-7.38702e-07	-0.0686554	-5.15956	-14.0199	6.9656	1.89476
0.307842	1.122	60	0	1	0.333333	7.31943e-07	-0.0687496	-5.14574	-13.9939	6.95283	1.89532
0.307935	1.123	60	0	1	0.333333	-7.2474e-07	-0.068845	-5.13194	-13.9678	6.93996	1.8959
0.308028	1.124	60	0	1	0.333333	7.18019e-07	-0.0689402	-5.11814	-13.9417	6.9271	1.89647
0.30812	1.125	60	0	1	0.333333	-7.11391e-07	-0.0690353	-5.10436	-13.9155	6.91414	1.89704
0.308213	1.126	60	0	1	0.333333	7.0561e-07	-0.0691305	-5.09058	-13.8896	6.90137	1.89761
0.308306	1.127	60	0	1	0.333333	-6.98553e-07	-0.0692262	-5.07682	-13.8635	6.88848	1.89818
0.3084	1.128	60	0	1	0.333333	6.92068e-07	-0.069322	-5.06307	-13.8374	6.87557	1.89876
0.308494	1.129	60	0	1	0.333333	6.86412e-07	-0.0694179	-5.04932	-13.8113	6.86266	1.89934
0.308587	1.13	60	0	1	0.333333	6.81112e-07	-0.0695134	-5.03559	-13.7854	6.84994	1.89991
0.308681	1.131	60	0	1	0.333333	6.73559e-07	-0.06961	-5.02187	-13.7594	6.83703	1.90049
0.308775	1.132	60	0	1	0.333333	6.67638e-07	-0.0697065	-5.00816	-13.7336	6.82436	1.90107
0.308869	1.133	60	0	1	0.333333	6.61703e-07	-0.069803	-4.99446	-13.7077	6.81162	1.90165
0.308963	1.134	60	0	1	0.333333	6.55876e-07	-0.0698997	-4.98078	-13.6818	6.7988	1.90223
0.309058	1.135	60	0	1	0.333333	6.52608e-07	-0.0699972	-4.9671	-13.656	6.78614	1.90281
0.309152	1.136	60	0	1	0.333333	6.4458e-07	-0.0700936	-4.95343	-13.6303	6.77347	1.90339
0.309248	1.137	60	0	1	0.333333	6.39081e-07	-0.0701911	-4.93977	-13.6044	6.76069	1.90398
0.309343	1.138	60	0	1	0.333333	6.34759e-07	-0.0702886	-4.92613	-13.5787	6.74797	1.90456
0.309438	1.139	60	0	1	0.333333	6.28735e-07	-0.070386	-4.91249	-13.553	6.73533	1.90515
0.309533	1.14	60	0	1	0.333333	6.23122e-07	-0.0704841	-4.89887	-13.5272	6.72258	1.90574
0.309629	1.141	60	0	1	0.333333	6.17728e-07	-0.0705818	-4.88525	-13.5015	6.70996	1.90633
0.309725	1.142	60	0	1	0.333333	6.17215e-07	-0.0706803	-4.87165	-13.4758	6.69728	1.90692
0.309821	1.143	60	0	1	0.333333	6.07703e-07	-0.0707783	-4.85805	-13.4502	6.68461	1.90751
0.309917	1.144	60	0	1	0.333333	6.02903e-07	-0.0708768	-4.84447	-13.4246	6.67205	1.9081
0.310013	1.145	60	0	1	0.333333	6.00348e-07	-0.0709753	-4.8309	-13.3991	6.65951	1.90869
0.310109	1.146	60	0	1	0.333333	-5.92886e-07	-0.0710741	-4.81733	-13.3736	6.64694	1.90928
0.310206	1.147	60	0	1	0.333333	6.00043e-07	-0.0711732	-4.80378	-13.3478	6.63418	1.90988
0.310303	1.148	60	0	1	0.333333	-5.83086e-07	-0.071273	-4.79024	-13.3225	6.62174	1.91048
0.3104	1.149	60	0	1	0.333333	6.00525e-07	-0.0713717	-4.77671	-13.297	6.60922	1.91107
0.310497	1.15	60	0	1	0.333333	-5.74127e-07	-0.0714715	-4.76319	-13.2714	6.59652	1.91167
0.310595	1.151	60	0	1	0.333333	-5.72838e-07	-0.0715715	-4.74968	-13.246	6.58408	1.91227
0.310693	1.152	60	0	1	0.333333	6.00061e-07	-0.0716716	-4.73617	-13.2202	6.57113	1.91288
0.310791	1.153	60	0	1	0.333333	6.00054e-07	-0.0717717	-4.72268	-13.1948	6.55862	1.91348
0.310889	1.154	60	0	1	0.333333	-5.5588e-07	-0.0718723	-4.7092	-13.1691	6.54583	1.91409
0.310991	1.155	60	0	1	0.333333	5.53964e-07	-0.0719749	-4.69573	-13.1427	6.53221	1.91471
0.311087	1.156	60	0	1	0.333333	6.00304e-07	-0.0720743	-4.68227	-13.1183	6.52072	1.9153
0.311185	1.157	60	0	1	0.333333	-5.44279e-07	-0.0721754	-4.66882	-13.0929	6.50816	1.91591
0.311284	1.158	60	0	1	0.333333	6.00044e-07	-0.0722763	-4.65538	-13.0677	6.49577	1.91652
0.311383	1.159	60	0	1	0.333333	-5.35168e-07	-0.0723774	-4.64195	-13.0425	6.4834	1.91712
0.311482	1.16	60	0	1	0.333333	6.0002e-07	-0.072479	-4.62853	-13.0172	6.47096	1.91774
0.311581	1.161	60	0	1	0.333333	5.27997e-07	-0.0725805	-4.61512	-12.992	6.45857	1.91835
0.311681	1.162	60	0	1	0.333333	6.00046e-07	-0.0726826	-4.60172	-12.9669	6.44619	1.91896
0.311781	1.163	60	0	1	0.333333	6.01091e-07	-0.072785	-4.58833	-12.9415	6.43355	1.91958
0.311881	1.164	60	0	1	0.333333	5.1513e-07	-0.0728874	-4.57496	-12.9162	6.42109	1.92019
0.311981	1.165	60	0	1	0.333333	-5.11183e-07	-0.07299	-4.56159	-12.8912	6.40883	1.92081
0.312082	1.166	60	0	1	0.333333	6.01574e-07	-0.0730928	-4.54823	-12.8661	6.39644	1.92143
0.312182	1.167	60	0	1	0.333333	6.01063e-07	-0.0731956	-4.53488	-12.841	6.38405	1.92205
0.312283	1.168	60	0	1	0.333333	5.00136e-07	-0.0732986	-4.52154	-12.8158	6.37159	1.92267
0.312384	1.169	60	0	1	0.333333	4.96393e-07	-0.073402	-4.50821	-12.7909	6.35941	1.92329
0.312486	1.17	60	0	1	0.333333	-4.92792e-07	-0.0735058	-4.49489	-12.7657	6.34692	1.92391
0.312587	1.171	60	0	1	0.333333	4.89367e-07	-0.0736095	-4.48157	-12.7407	6.33461	1.92454
0.312688	1.172	60	0	1	0.333333	-4.85882e-07	-0.0737133	-4.46827	-12.7158	6.32234	1.92516
0.31279	1.173	60	0	1	0.333333	-4.82321e-07	-0.0738174	-4.45498	-12.6909	6.31011	1.92579
0.312892	1.174	60	0	1	0.333333	4.82434e-07	-0.0739217	-4.4417	-12.666	6.29785	1.92642
0.312994	1.175	60	0	1	0.333333	4.75549e-07	-0.0740264	-4.42843	-12.641	6.28555	1.92705
0.313097	1.176	60	0	1	0.333333	-4.76895e-07	-0.0741317	-4.41517	-12.6161	6.27326	1.92768
0.3132	1.177	60	0	1	0.333333	-4.69357e-07	-0.0742364	-4.40192	-12.5913	6.26107	1.92831
0.313303	1.178	60	0	1	0.333333	-4.65638e-07	-0.0743418	-4.38867	-12.5664	6.24879	1.92895
0.313406	1.179	60	0	1	0.333333	-4.88638e-07	-0.0744472	-4.37544	-12.5415	6.23649	1.92958
0.31351	1.18	60	0	1	0.333333	4.59185e-07	-0.0745532	-4.36222	-12.5166	6.22418	1.93022
0.313613	1.181	60	0	1	0.333333	-4.56282e-07	-0.0746589	-4.34901	-12.492	6.21211	1.93086
0.313717	1.182	60	0	1	0.333333	6.01003e-07	-0.0747649	-4.3358	-12.4671	6.19985	1.93149
0.313821	1.183	60	0	1	0.333333	-4.49811e-07	-0.0748715	-4.32261	-12.4421	6.18736	1.93214
0.313927	1.184	60	0	1	0.333333	-2.9241e-06	-0.0749794	-4.30942	-12.4168	6.17453	1.93279
0.31403	1.185	60	0	1	0.333333	4.43748e-07	-0.0750846	-4.29625	-12.3927	6.16303	1.93342
0.314134	1.186	60	0	1	0.333333	4.40743e-07	-0.0751915	-4.28308	-12.368	6.15084	1.93407
0.314239	1.187	60	0	1	0.333333	4.37794e-07	-0.0752984	-4.26993	-12.3432	6.13859	1.93471
0.314345	1.188	60	0	1	0.333333	6.058e-07	-0.075406	-4.25678	-12.3185	6.12635	1.93536
0.31445	1.189	60	0	1	0.333333	4.31998e-07	-0.0755135	-4.24364	-12.2937	6.11409	1.93601
0.314556	1.19	60	0	1	0.333333	-4.29101e-07	-0.0756213	-4.23052	-12.2691	6.10194	1.93666
0.314661	1.191	60	0	1	0.333333	-4.26314e-07	-0.0757292	-4.2174	-12.2446	6.08988	1.93731
0.314767	1.192	60	0	1	0.333333	4.23656e-07	-0.0758375	-4.20429	-12.2201	6.07786	1.93796
0.314873	1.193	60	0	1	0.333333	-4.20565e-07	-0.0759458	-4.19119	-12.1957	6.06589	1.93861
0.314979	1.194	60	0	1	0.333333	-4.18263e-07	-0.0760546	-4.1781	-12.1711	6.05376	1.93927
0.315086	1.195	60	0	1	0.333333	-4.1526e-07	-0.0761633	-4.16502	-12.1467	6.04177	1.93992
0.315192	1.196	60	0	1	0.333333	4.12685e-07	-0.0762722	-4.15195	-12.1223	6.02981	1.94058
0.3153	1.197	60	0	1	0.333333	-4.09876e-07	-0.0763816	-4.13889	-12.0977	6.01759	1.94124
0.315407	1.198	60	0	1	0.333333	6.001e-07	-0.0764913	-4.12583	-12.0733	6.00554	1.9419
0.315515	1.199	60	0	1	0.333333	-4.04508e-07	-0.0766011	-4.11279	-12.0487	5.99335	1.94256
0.315622	1.2	60	0	1	0.333333	-4.01934e-07	-0.0767109	-4.09976	-12.0242	5.9812	1.94323
0.31573	1.201	60	0	1	0.333333	3.99901e-07	-0.0768213	-4.08673	-11.9998	5.96918	1.94389
0.315837	1.202	60	0	1	0.333333	-3.96808e-07	-0.0769309	-4.07372	-11.9758	5.95753	1.94455
0.315947	1.203	60	0	1	0.333333	3.95585e-07	-0.0770423	-4.06071	-11.9513	5.94532	1.94522
0.316056	1.204	60	0	1	0.333333	3.9213e-07	-0.0771533	-4.04771	-11.9268	5.93322	1.9459
0.316164	1.205	60	0	1	0.333333	6.0019e-07	-0.0772644	-4.03472	-11.9026	5.9213	1.94656
0.316274	1.206	60	0	1	0.333333	3.87162e-07	-0.077376	-4.02175	-11.8781	5.90913	1.94724
0.316383	1.207	60	0	1	0.333333	-3.84619e-07	-0.0774876	-4.00878	-11.8539	5.89719	1.94791
0.316493	1.208	60	0	1	0.333333	3.82087e-07	-0.0775991	-3.99581	-11.8297	5.88525	1.94859
0.316603	1.209	60	0	1	0.333333	6.06886e-07	-0.0777117	-3.98286	-11.8053	5.87319	1.94927
0.316713	1.21	60	0	1	0.333333	-3.77433e-07	-0.077824	-3.96992	-11.7811	5.86124	1.94994
0.316823	1.211	60	0	1	0.333333	3.75167e-07	-0.0779365	-3.95699	-11.7571	5.84945	1.95062
0.316934	1.212	60	0	1	0.333333	6.00743e-07	-0.0780495	-3.94406	-11.7329	5.83748	1.9513
0.317045	1.213	60	0	1	0.333333	-3.70847e-07	-0.0781624	-3.93115	-11.7087	5.8256	1.95198
0.317155	1.214	60	0	1	0.333333	3.68465e-07	-0.0782755	-3.91824	-11.6847	5.81382	1.95267
0.317267	1.215	60	0	1	0.333333	3.66515e-07	-0.078389	-3.90534	-11.6606	5.80193	1.95335
0.317379	1.216	60	0	1	0.333333	3.63803e-07	-0.0785028	-3.89245	-11.636	5.78955	1.95404
0.317489	1.217	60	0	1	0.333333	-3.61677e-07	-0.0786165	-3.87957	-11.6127	5.77839	1.95472
0.317601	1.218	60	0	1	0.333333	4.35148e-07	-0.0787309	-3.8667	-11.5888	5.76672	1.95541
0.317714	1.219	60	0	1	0.333333	-3.58239e-07	-0.0788452	-3.85384	-11.5647	5.75472	1.9561
0.317826	1.22	60	0	1	0.333333	-3.55314e-07	-0.0789598	-3.84099	-11.5408	5.74297	1.95679
0.317939	1.221	60	0	1	0.333333	3.53264e-07	-0.079075	-3.82814	-11.5167	5.73102	1.95749
0.318052	1.222	60	0	1	0.333333	-7.09298e-08	-0.0791902	-3.81531	-11.4928	5.71931	1.95819
0.318165	1.223	60	0	1	0.333333	-7.62482e-08	-0.0793057	-3.80248	-11.4688	5.70745	1.95888
0.318279	1.224	60	0	1	0.333333	-9.61482e-08	-0.0794214	-3.78966	-11.4449	5.69567	1.95958
0.318392	1.225	60	0	1	0.333333	-9.06357e-08	-0.0795373	-3.77685	-11.4211	5.68397	1.96028
0.318506	1.226	60	0	1	0.333333	-1.57789e-07	-0.0796534	-3.76405	-11.3972	5.67216	1.96098
0.318621	1.227	60	0	1	0.333333	-7.24041e-08	-0.0797699	-3.75126	-11.3733	5.66031	1.96169
0.318735	1.228	60	0	1	0.333333	-7.24185e-08	-0.0798865	-3.73848	-11.3495	5.64866	1.96239
0.318849	1.229	60	0	1	0.333333	-7.14258e-08	-0.0800032	-3.7257	-11.3258	5.63701	1.96309
0.318964	1.23	60	0	1	0.333333	-1.54883e-07	-0.0801205	-3.71294	-11.302	5.62521	1.9638
0.31908	1.231	60	0	1	0.333333	-6.70546e-08	-0.0802381	-3.70018	-11.2782	5.61351	1.96451
0.319195	1.232	60	0	1	0.333333	-6.5952e-08	-0.0803558	-3.68743	-11.2545	5.60183	1.96522
0.319311	1.233	60	0	1	0.333333	-1.56037e-07	-0.0804742	-3.67469	-11.2307	5.59009	1.96594
0.319427	1.234	60	0	1	0.333333	-2.87902e-07	-0.0805922	-3.66196	-11.2071	5.57847	1.96665
0.319544	1.235	60	0	1	0.333333	-7.21224e-08	-0.0807108	-3.64924	-11.1833	5.56666	1.96737
0.31966	1.236	60	0	1	0.333333	-7.60509e-08	-0.0808296	-3.63653	-11.1595	5.55493	1.96809
0.319777	1.237	60	0	1	0.333333	-1.72417e-07	-0.0809486	-3.62382	-11.1359	5.54326	1.96881
0.319894	1.238	60	0	1	0.333333	-6.79007e-08	-0.0810676	-3.61112	-11.1122	5.53152	1.96953
0.320011	1.239	60	0	1	0.333333	-7.00966e-08	-0.0811871	-3.59843	-11.0884	5.51972	1.97025
0.320129	1.24	60	0	1	0.333333	-6.67416e-08	-0.0813066	-3.58576	-11.0648	5.50804	1.97097
0.320247	1.241	60	0	1	0.333333	-1.67769e-07	-0.0814266	-3.57308	-11.0413	5.49653	1.9717
0.320368	1.242	60	0	1	0.333333	-4.0448e-09	-0.0815493	-3.56042	-11.0168	5.48393	1.97245
0.320483	1.243	60	0	1	0.333333	-8.27313e-08	-0.0816677	-3.54777	-10.9942	5.47326	1.97315
0.320602	1.244	60	0	1	0.333333	-6.79011e-08	-0.0817884	-3.53512	-10.9708	5.46177	1.97388
0.32072	1.245	60	0	1	0.333333	-7.0707e-08	-0.0819093	-3.52248	-10.9474	5.4503	1.97461
0.320839	1.246	60	0	1	0.333333	-6.29789e-08	-0.0820306	-3.50985	-10.9239	5.43871	1.97535
0.320958	1.247	60	0	1	0.333333	1.50763e-11	-0.0821533	-3.49723	-10.9012	5.4279	1.97608
0.321078	1.248	60	0	1	0.333333	-6.27944e-08	-0.0822736	-3.48462	-10.877	5.41551	1.97682
0.321198	1.249	60	0	1	0.333333	-7.15917e-08	-0.082396	-3.47202	-10.8534	5.40387	1.97756
0.321318	1.25	60	0	1	0.333333	-6.56373e-08	-0.0825184	-3.45942	-10.8302	5.39245	1.9783
0.321439	1.251	60	0	1	0.333333	-1.45978e-07	-0.082641	-3.44683	-10.8069	5.38099	1.97904
0.321559	1.252	60	0	1	0.333333	-1.09075e-07	-0.0827638	-3.43425	-10.7836	5.36953	1.97978
0.32168	1.253	60	0	1	0.333333	-6.85727e-08	-0.0828869	-3.42168	-10.7604	5.35816	1.98052
0.321801	1.254	60	0	1	0.333333	-6.7413e-08	-0.0830106	-3.40912	-10.737	5.34662	1.98127
0.321923	1.255	60	0	1	0.333333	-6.27155e-08	-0.0831342	-3.39656	-10.7137	5.33509	1.98202
0.32205	1.256	60	0	1	0.333333	-2.16079e-06	-0.0832633	-3.38402	-10.6896	5.32279	1.9828
0.322168	1.257	60	0	1	0.333333	-1.92934e-08	-0.0833836	-3.37148	-10.6669	5.31194	1.98353
0.32229	1.258	60	0	1	0.333333	-6.77767e-08	-0.0835079	-3.35895	-10.6437	5.30048	1.98428
0.322413	1.259	60	0	1	0.333333	-6.97954e-08	-0.0836328	-3.34643	-10.6205	5.28903	1.98504
0.322536	1.26	60	0	1	0.333333	-6.59421e-08	-0.0837578	-3.33391	-10.5974	5.27764	1.98579
0.322659	1.261	60	0	1	0.333333	-4.3843e-08	-0.0838833	-3.32141	-10.5743	5.2663	1.98655
0.322783	1.262	60	0	1	0.333333	-6.46124e-08	-0.0840093	-3.30891	-10.551	5.25477	1.98731
0.322907	1.263	60	0	1	0.333333	-4.16463e-10	-0.0841362	-3.29642	-10.528	5.24345	1.98808
0.323032	1.264	60	0	1	0.333333	1.54375e-10	-0.0842634	-3.28394	-10.5049	5.23215	1.98885
0.323157	1.265	60	0	1	0.333333	-1.22935e-08	-0.0843909	-3.27146	-10.4819	5.22085	1.98962
0.323282	1.266	60	0	1	0.333333	-2.55067e-10	-0.0845182	-3.259	-10.459	5.20959	1.99039
0.323407	1.267	60	0	1	0.333333	8.2556e-09	-0.0846457	-3.24654	-10.436	5.19835	1.99116
0.32353	1.268	60	0	1	0.333333	-7.15786e-08	-0.0847718	-3.23409	-10.4134	5.18742	1.99192
0.323657	1.269	60	0	1	0.333333	-3.19233e-08	-0.0848978	-3.22165	-10.3892	5.17486	1.99269
0.323782	1.27	60	0	1	0.333333	-5.90646e-08	-0.0850259	-3.20921	-10.3662	5.16354	1.99347
0.323909	1.271	60	0	1	0.333333	-6.23902e-08	-0.0851543	-3.19679	-10.3433	5.15227	1.99424
0.324035	1.272	60	0	1	0.333333	-6.15434e-08	-0.085283	-3.18437	-10.3204	5.14101	1.99502
0.324162	1.273	60	0	1	0.333333	-6.50172e-08	-0.0854121	-3.17196	-10.2973	5.12951	1.99581
0.324289	1.274	60	0	1	0.333333	-6.21559e-08	-0.0855413	-3.15956	-10.2743	5.11815	1.99659
0.324417	1.275	60	0	1	0.333333	-6.04229e-08	-0.0856708	-3.14716	-10.2514	5.10686	1.99737
0.324545	1.276	60	0	1	0.333333	-1.38168e-07	-0.0858011	-3.13478	-10.2284	5.09549	1.99816
0.324673	1.277	60	0	1	0.333333	-5.89505e-08	-0.0859313	-3.1224	-10.2057	5.08433	1.99895
0.324801	1.278	60	0	1	0.333333	-6.14376e-08	-0.0860617	-3.11003	-10.1829	5.07311	1.99974
0.324929	1.279	60	0	1	0.333333	-6.67877e-08	-0.0861924	-3.09766	-10.1602	5.06196	2.00053
0.325058	1.28	60	0	1	0.333333	-6.97602e-08	-0.0863233	-3.08531	-10.1374	5.05073	2.00132
0.325187	1.281	60	0	1	0.333333	-6.48489e-08	-0.0864546	-3.07296	-10.1147	5.03958	2.00211
0.325316	1.282	60	0	1	0.333333	-6.08323e-08	-0.0865863	-3.06062	-10.092	5.02843	2.00291
0.325446	1.283	60	0	1	0.333333	-5.92131e-08	-0.0867183	-3.04829	-10.0692	5.01718	2.00371
0.325576	1.284	60	0	1	0.333333	-5.87441e-08	-0.0868504	-3.03596	-10.0463	5.00584	2.00451
0.325706	1.285	60	0	1	0.333333	-5.37813e-08	-0.0869827	-3.02365	-10.0237	4.9947	2.00531
0.325837	1.286	60	0	1	0.333333	-5.73372e-08	-0.0871155	-3.01134	-10.001	4.98358	2.00612
0.325968	1.287	60	0	1	0.333333	-5.50617e-08	-0.0872487	-2.99904	-9.97838	4.97242	2.00692
0.326099	1.288	60	0	1	0.333333	-5.36594e-08	-0.0873819	-2.98674	-9.95569	4.96121	2.00773
0.326231	1.289	60	0	1	0.333333	-6.11652e-08	-0.0875158	-2.97446	-9.93301	4.95001	2.00854
0.326363	1.29	60	0	1	0.333333	-5.53618e-08	-0.0876499	-2.96218	-9.91051	4.93898	2.00935
0.326495	1.291	60	0	1	0.333333	-5.31588e-08	-0.0877844	-2.94991	-9.88793	4.92785	2.01017
0.326627	1.292	60	0	1	0.333333	-2.0872e-07	-0.0879192	-2.93764	-9.86538	4.91675	2.01098
0.326761	1.293	60	0	1	0.333333	-5.81341e-08	-0.0880545	-2.92538	-9.84272	4.90553	2.0118
0.326894	1.294	60	0	1	0.333333	-6.29844e-08	-0.0881898	-2.91314	-9.82029	4.89453	2.01262
0.327027	1.295	60	0	1	0.333333	-6.05782e-08	-0.0883255	-2.90089	-9.79782	4.88348	2.01344
0.327161	1.296	60	0	1	0.333333	-5.44364e-08	-0.0884617	-2.88866	-9.77531	4.87238	2.01427
0.327298	1.297	60	0	1	0.333333	2.76911e-08	-0.0885989	-2.87643	-9.75193	4.86039	2.01511
0.32743	1.298	60	0	1	0.333333	-8.06701e-09	-0.088735	-2.86421	-9.73014	4.85	2.01593
0.327565	1.299	60	0	1	0.333333	-1.36724e-07	-0.0888718	-2.852	-9.70768	4.83892	2.01676
0.3277	1.3	60	0	1	0.333333	-5.72777e-08	-0.0890091	-2.8398	-9.68528	4.82789	2.01759
0.327836	1.301	60	0	1	0.333333	-5.1572e-08	-0.0891467	-2.8276	-9.66265	4.81662	2.01842
0.327972	1.302	60	0	1	0.333333	-5.77162e-08	-0.0892847	-2.81541	-9.64032	4.80564	2.01926
0.328108	1.303	60	0	1	0.333333	-5.47808e-08	-0.089423	-2.80323	-9.61793	4.7946	2.0201
0.328245	1.304	60	0	1	0.333333	-4.74185e-08	-0.0895619	-2.79106	-9.5955	4.7835	2.02094
0.328382	1.305	60	0	1	0.333333	-4.47628e-08	-0.0897009	-2.77889	-9.57314	4.77247	2.02178
0.328519	1.306	60	0	1	0.333333	-5.068e-08	-0.0898402	-2.76673	-9.55082	4.76146	2.02263
0.328656	1.307	60	0	1	0.333333	-8.69882e-08	-0.0899796	-2.75457	-9.52854	4.75049	2.02347
0.328794	1.308	60	0	1	0.333333	-5.40174e-08	-0.0901196	-2.74243	-9.50631	4.73956	2.02432
0.328932	1.309	60	0	1	0.333333	-5.42702e-08	-0.0902599	-2.73029	-9.48404	4.72858	2.02517
0.329071	1.31	60	0	1	0.333333	-2.19944e-07	-0.0904008	-2.71816	-9.46181	4.71763	2.02603
0.32921	1.311	60	0	1	0.333333	-5.14869e-08	-0.090542	-2.70603	-9.43947	4.70655	2.02688
0.329349	1.312	60	0	1	0.333333	-4.93593e-08	-0.0906832	-2.69392	-9.41728	4.69562	2.02774
0.329488	1.313	60	0	1	0.333333	-5.03416e-08	-0.0908246	-2.68181	-9.39497	4.68456	2.0286
0.329628	1.314	60	0	1	0.333333	-5.36626e-08	-0.0909663	-2.6697	-9.37283	4.67367	2.02946
0.329768	1.315	60	0	1	0.333333	-5.49076e-08	-0.0911088	-2.65761	-9.35066	4.66273	2.03032
0.329909	1.316	60	0	1	0.333333	-5.23563e-08	-0.0912515	-2.64552	-9.32854	4.65183	2.03119
0.33005	1.317	60	0	1	0.333333	-6.25829e-08	-0.0913944	-2.63344	-9.30636	4.64086	2.03205
0.330191	1.318	60	0	1	0.333333	-1.13096e-07	-0.091538	-2.62136	-9.2843	4.63001	2.03292
0.330333	1.319	60	0	1	0.333333	-4.79519e-08	-0.0916818	-2.60929	-9.26224	4.61915	2.0338
0.330475	1.32	60	0	1	0.333333	-5.70543e-08	-0.0918261	-2.59723	-9.24021	4.6083	2.03467
0.330617	1.321	60	0	1	0.333333	-5.33987e-08	-0.0919704	-2.58518	-9.21818	4.59745	2.03555
0.33076	1.322	60	0	1	0.333333	-4.7947e-08	-0.0921154	-2.57313	-9.19611	4.58655	2.03643
0.330903	1.323	60	0	1	0.333333	-5.06981e-08	-0.0922606	-2.56109	-9.17412	4.57572	2.03731
0.331047	1.324	60	0	1	0.333333	-1.32018e-07	-0.0924064	-2.54906	-9.15206	4.5648	2.03819
0.33119	1.325	60	0	1	0.333333	-1.14507e-08	-0.0925519	-2.53704	-9.13019	4.55407	2.03907
0.331335	1.326	60	0	1	0.333333	-4.68922e-08	-0.0926988	-2.52502	-9.10822	4.54323	2.03997
0.33148	1.327	60	0	1	0.333333	-4.69545e-08	-0.092846	-2.513	-9.08609	4.53222	2.04086
0.331625	1.328	60	0	1	0.333333	-4.68554e-08	-0.0929932	-2.501	-9.06415	4.5214	2.04175
0.33177	1.329	60	0	1	0.333333	-4.87642e-08	-0.0931405	-2.489	-9.04235	4.51071	2.04265
0.331916	1.33	60	0	1	0.333333	-5.1871e-08	-0.0932884	-2.47701	-9.02056	4.5	2.04354
0.332062	1.331	60	0	1	0.333333	-5.17274e-08	-0.0934365	-2.46502	-8.99859	4.48913	2.04444
0.332208	1.332	60	0	1	0.333333	2.89527e-08	-0.093585	-2.45305	-8.97662	4.47823	2.04534
0.332355	1.333	60	0	1	0.333333	-4.28943e-08	-0.0937341	-2.44108	-8.95478	4.46745	2.04625
0.332503	1.334	60	0	1	0.333333	-4.05661e-08	-0.0938836	-2.42911	-8.93293	4.45666	2.04716
0.33265	1.335	60	0	1	0.333333	-1.26165e-07	-0.0940331	-2.41715	-8.91113	4.44591	2.04806
0.332798	1.336	60	0	1	0.333333	-5.04398e-08	-0.0941832	-2.4052	-8.88942	4.43524	2.04897
0.332946	1.337	60	0	1	0.333333	-4.67375e-08	-0.0943337	-2.39326	-8.8677	4.42455	2.04989
0.333095	1.338	60	0	1	0.333333	-4.60905e-08	-0.094484	-2.38132	-8.84583	4.41371	2.0508
0.333244	1.339	60	0	1	0.333333	-4.37155e-08	-0.0946352	-2.36939	-8.82407	4.40296	2.05172
0.333393	1.34	60	0	1	0.333333	-7.6522e-08	-0.0947865	-2.35746	-8.80244	4.39234	2.05264
0.333543	1.341	60	0	1	0.333333	1.23946e-07	-0.0949383	-2.34555	-8.78072	4.38161	2.05356
0.333693	1.342	60	0	1	0.333333	-4.76924e-08	-0.0950907	-2.33364	-8.75908	4.37096	2.05448
0.333843	1.343	60	0	1	0.333333	-4.76799e-08	-0.0952434	-2.32173	-8.73747	4.36033	2.05541
0.333994	1.344	60	0	1	0.333333	-4.31135e-08	-0.0953964	-2.30983	-8.71578	4.34961	2.05634
0.334146	1.345	60	0	1	0.333333	-5.87739e-08	-0.0955499	-2.29794	-8.6942	4.33899	2.05727
0.334297	1.346	60	0	1	0.333333	1.66787e-07	-0.0957038	-2.28606	-8.67262	4.32835	2.05821
0.334449	1.347	60	0	1	0.333333	-4.09804e-08	-0.095858	-2.27418	-8.65106	4.31774	2.05914
0.334602	1.348	60	0	1	0.333333	-4.44622e-08	-0.0960125	-2.2623	-8.62944	4.30706	2.06008
0.334755	1.349	60	0	1	0.333333	-1.71663e-07	-0.0961673	-2.25044	-8.60788	4.29642	2.06102
0.334908	1.35	60	0	1	0.333333	-4.64442e-08	-0.0963228	-2.23858	-8.5864	4.28585	2.06197
0.335062	1.351	60	0	1	0.333333	-4.50428e-08	-0.0964787	-2.22673	-8.56477	4.27513	2.06291
0.335216	1.352	60	0	1	0.333333	-4.06869e-08	-0.0966349	-2.21488	-8.54333	4.26459	2.06386
0.33537	1.353	60	0	1	0.333333	-4.14298e-08	-0.0967913	-2.20304	-8.52186	4.254	2.06481
0.335525	1.354	60	0	1	0.333333	-1.17461e-09	-0.0969479	-2.19121	-8.5004	4.24343	2.06576
0.33568	1.355	60	0	1	0.333333	-1.22959e-07	-0.0971052	-2.17938	-8.47887	4.23277	2.06672
0.335836	1.356	60	0	1	0.333333	-4.76801e-08	-0.0972632	-2.16756	-8.45737	4.22213	2.06768
0.335992	1.357	60	0	1	0.333333	-4.72149e-08	-0.0974214	-2.15574	-8.43595	4.21157	2.06864
0.336149	1.358	60	0	1	0.333333	-3.72169e-08	-0.0975797	-2.14393	-8.41449	4.20095	2.0696
0.336306	1.359	60	0	1	0.333333	-4.45902e-08	-0.0977386	-2.13213	-8.39312	4.19042	2.07057
0.336463	1.36	60	0	1	0.333333	-2.63379e-08	-0.0978981	-2.12033	-8.37175	4.17987	2.07154
0.336621	1.361	60	0	1	0.333333	-4.18024e-08	-0.098058	-2.10854	-8.35051	4.16946	2.07251
0.336779	1.362	60	0	1	0.333333	-4.63094e-08	-0.0982182	-2.09676	-8.32911	4.15887	2.07348
0.336937	1.363	60	0	1	0.333333	-1.17006e-07	-0.098379	-2.08498	-8.30784	4.14839	2.07446
0.337097	1.364	60	0	1	0.333333	-4.26566e-08	-0.0985401	-2.07321	-8.28654	4.13789	2.07544
0.337256	1.365	60	0	1	0.333333	-4.16861e-08	-0.0987015	-2.06144	-8.2653	4.12744	2.07642
0.337416	1.366	60	0	1	0.333333	-4.35273e-08	-0.0988632	-2.04969	-8.24401	4.11692	2.0774
0.337576	1.367	60	0	1	0.333333	-3.43967e-08	-0.0990255	-2.03793	-8.22281	4.10648	2.07839
0.337736	1.368	60	0	1	0.333333	-6.59407e-08	-0.0991882	-2.02618	-8.20162	4.09606	2.07938
0.337897	1.369	60	0	1	0.333333	-3.58153e-08	-0.0993513	-2.01444	-8.18035	4.08553	2.08037
0.338059	1.37	60	0	1	0.333333	-4.00751e-08	-0.0995149	-2.00271	-8.15916	4.07509	2.08137
0.338221	1.371	60	0	1	0.333333	-4.72199e-08	-0.0996789	-1.99098	-8.13801	4.06467	2.08236
0.338383	1.372	60	0	1	0.333333	-2.90621e-09	-0.0998434	-1.97926	-8.11678	4.05416	2.08336
0.338546	1.373	60	0	1	0.333333	-4e-08	-0.100009	-1.96754	-8.09572	4.04382	2.08437
0.338709	1.374	60	0	1	0.333333	-3.75369e-08	-0.100174	-1.95583	-8.0747	4.0335	2.08537
0.338873	1.375	60	0	1	0.333333	-4.22591e-08	-0.10034	-1.94412	-8.05354	4.02304	2.08638
0.339038	1.376	60	0	1	0.333333	-4.93383e-08	-0.100506	-1.93242	-8.03251	4.0127	2.08739
0.339202	1.377	60	0	1	0.333333	-1.08728e-07	-0.100673	-1.92073	-8.01138	4.00224	2.0884
0.339367	1.378	60	0	1	0.333333	-4.85985e-08	-0.10084	-1.90904	-7.9903	3.99184	2.08942
0.339533	1.379	60	0	1	0.333333	-5.3712e-08	-0.101007	-1.89736	-7.96919	3.98139	2.09044
0.339699	1.38	60	0	1	0.333333	1.62147e-08	-0.101175	-1.88568	-7.9481	3.97096	2.09146
0.339865	1.381	60	0	1	0.333333	-4.75085e-08	-0.101343	-1.87401	-7.92714	3.96065	2.09248
0.340032	1.382	60	0	1	0.333333	-5.84742e-08	-0.101512	-1.86234	-7.90619	3.95033	2.09351
0.340199	1.383	60	0	1	0.333333	-5.04522e-08	-0.101682	-1.85068	-7.88523	3.94	2.09454
0.340366	1.384	60	0	1	0.333333	-5.10339e-08	-0.101851	-1.83903	-7.86422	3.92961	2.09557
0.340535	1.385	60	0	1	0.333333	-1.55901e-07	-0.102021	-1.82738	-7.84331	3.91932	2.09661
0.340704	1.386	60	0	1	0.333333	-5.39163e-08	-0.102192	-1.81574	-7.82235	3.90896	2.09765
0.340873	1.387	60	0	1	0.333333	-5.09053e-08	-0.102363	-1.8041	-7.80145	3.89865	2.09869
0.341042	1.388	60	0	1	0.333333	-4.19547e-08	-0.102535	-1.79247	-7.78054	3.88833	2.09973
0.341212	1.389	60	0	1	0.333333	-4.72138e-08	-0.102707	-1.78085	-7.75971	3.87808	2.10078
0.341382	1.39	60	0	1	0.333333	-4.54223e-08	-0.102879	-1.76923	-7.73889	3.86784	2.10183
0.341553	1.391	60	0	1	0.333333	-5.15013e-08	-0.103052	-1.75761	-7.7181	3.85761	2.10288
0.341724	1.392	60	0	1	0.333333	-4.45684e-08	-0.103225	-1.74601	-7.69724	3.8473	2.10393
0.341896	1.393	60	0	1	0.333333	-4.23677e-08	-0.103399	-1.7344	-7.67649	3.8371	2.10499
0.342069	1.394	60	0	1	0.333333	-4.90619e-08	-0.103574	-1.7228	-7.65566	3.8268	2.10605
0.342241	1.395	60	0	1	0.333333	-4.46034e-08	-0.103748	-1.71121	-7.63481	3.81648	2.10712
0.342415	1.396	60	0	1	0.333333	-4.59872e-08	-0.103923	-1.69962	-7.61406	3.80625	2.10818
0.342588	1.397	60	0	1	0.333333	-4.56262e-08	-0.104099	-1.68804	-7.59327	3.79598	2.10925
0.342762	1.398	60	0	1	0.333333	-4.36803e-08	-0.104275	-1.67647	-7.57261	3.78582	2.11032
0.342937	1.399	60	0	1	0.333333	-4.61117e-08	-0.104452	-1.6649	-7.55192	3.77562	2.1114
0.343112	1.4	60	0	1	0.333333	-3.80919e-08	-0.104629	-1.65333	-7.53123	3.76542	2.11248
0.343288	1.401	60	0	1	0.333333	-4.48432e-08	-0.104806	-1.64177	-7.51045	3.75512	2.11356
0.343464	1.402	60	0	1	0.333333	-4.66577e-08	-0.104985	-1.63021	-7.48981	3.74495	2.11464
0.343641	1.403	60	0	1	0.333333	-4.35966e-08	-0.105163	-1.61867	-7.46914	3.73474	2.11573
0.343818	1.404	60	0	1	0.333333	-4.01451e-08	-0.105343	-1.60712	-7.44856	3.72462	2.11682
0.343996	1.405	60	0	1	0.333333	-5.31779e-08	-0.105522	-1.59558	-7.42792	3.71442	2.11792
0.344174	1.406	60	0	1	0.333333	-5.01252e-08	-0.105702	-1.58405	-7.40735	3.70428	2.11901
0.344352	1.407	60	0	1	0.333333	-4.23173e-08	-0.105883	-1.57252	-7.38676	3.69413	2.12011
0.344531	1.408	60	0	1	0.333333	-4.71088e-08	-0.106064	-1.56099	-7.36626	3.68404	2.12122
0.344711	1.409	60	0	1	0.333333	-4.58601e-08	-0.106245	-1.54948	-7.34571	3.67392	2.12232
0.344891	1.41	60	0	1	0.333333	-5.03387e-08	-0.106427	-1.53796	-7.32513	3.66374	2.12343
0.345071	1.411	60	0	1	0.333333	-5.11221e-08	-0.10661	-1.52645	-7.30464	3.65365	2.12454
0.345252	1.412	60	0	1	0.333333	-4.36486e-08	-0.106792	-1.51495	-7.28406	3.64346	2.12565
0.345434	1.413	60	0	1	0.333333	-4.74631e-08	-0.106976	-1.50345	-7.2636	3.63338	2.12677
0.345616	1.414	60	0	1	0.333333	-4.83878e-08	-0.10716	-1.49196	-7.24315	3.6233	2.12789
0.345799	1.415	60	0	1	0.333333	-4.33425e-08	-0.107344	-1.48047	-7.22268	3.61319	2.12902
0.345982	1.416	60	0	1	0.333333	-5.14376e-08	-0.107529	-1.46899	-7.20211	3.60298	2.13014
0.346165	1.417	60	0	1	0.333333	-3.78543e-08	-0.107715	-1.45751	-7.18177	3.59299	2.13127
0.346349	1.418	60	0	1	0.333333	-4.39077e-08	-0.107901	-1.44603	-7.16138	3.58294	2.13241
0.346534	1.419	60	0	1	0.333333	-3.90379e-08	-0.108087	-1.43456	-7.14095	3.57284	2.13354
0.346719	1.42	60	0	1	0.333333	-3.58154e-08	-0.108274	-1.4231	-7.12061	3.56283	2.13468
0.346905	1.421	60	0	1	0.333333	-3.86923e-08	-0.108462	-1.41164	-7.10032	3.55286	2.13583
0.347091	1.422	60	0	1	0.333333	-4.395e-08	-0.10865	-1.40019	-7.08001	3.54285	2.13697
0.347278	1.423	60	0	1	0.333333	-3.53956e-08	-0.108839	-1.38874	-7.05972	3.53286	2.13812
0.347465	1.424	60	0	1	0.333333	1.14283e-07	-0.109028	-1.37729	-7.03935	3.52279	2.13928
0.347653	1.425	60	0	1	0.333333	-3.50493e-08	-0.109218	-1.36585	-7.01905	3.51277	2.14043
0.347841	1.426	60	0	1	0.333333	-3.56101e-08	-0.109407	-1.35441	-6.99879	3.50278	2.14159
0.348029	1.427	60	0	1	0.333333	-3.42201e-08	-0.109598	-1.34298	-6.97854	3.4928	2.14275
0.348219	1.428	60	0	1	0.333333	-4.13382e-08	-0.109789	-1.33156	-6.95832	3.48285	2.14392
0.348408	1.429	60	0	1	0.333333	-3.91653e-08	-0.109981	-1.32013	-6.93807	3.47285	2.14509
0.348599	1.43	60	0	1	0.333333	-3.52459e-08	-0.110173	-1.30872	-6.91779	3.46282	2.14626
0.34879	1.431	60	0	1	0.333333	-3.06226e-08	-0.110365	-1.2973	-6.89763	3.45289	2.14743
0.348981	1.432	60	0	1	0.333333	-3.8388e-08	-0.110559	-1.2859	-6.87745	3.44294	2.14861
0.349173	1.433	60	0	1	0.333333	-3.51828e-08	-0.110752	-1.27449	-6.85726	3.43298	2.14979
0.349366	1.434	60	0	1	0.333333	2.79115e-08	-0.110947	-1.26309	-6.83714	3.42307	2.15098
0.349559	1.435	60	0	1	0.333333	-3.65067e-08	-0.111142	-1.2517	-6.81699	3.41312	2.15217
0.349753	1.436	60	0	1	0.333333	-3.40312e-08	-0.111338	-1.24031	-6.7969	3.40323	2.15336
0.349947	1.437	60	0	1	0.333333	-3.39753e-08	-0.111533	-1.22892	-6.77673	3.39325	2.15456
0.350141	1.438	60	0	1	0.333333	-3.48095e-08	-0.11173	-1.21754	-6.75659	3.3833	2.15575
0.350336	1.439	60	0	1	0.333333	-3.90029e-08	-0.111926	-1.20616	-6.73648	3.37337	2.15696
0.350532	1.44	60	0	1	0.333333	-3.1784e-08	-0.112124	-1.19479	-6.71643	3.36348	2.15816
0.350729	1.441	60	0	1	0.333333	1.07558e-07	-0.112322	-1.18342	-6.69637	3.35358	2.15937
0.350926	1.442	60	0	1	0.333333	-3.66382e-08	-0.112521	-1.17205	-6.67627	3.34363	2.16058
0.351124	1.443	60	0	1	0.333333	1.1893e-09	-0.11272	-1.16069	-6.65623	3.33374	2.1618
0.351322	1.444	60	0	1	0.333333	-3.09971e-08	-0.11292	-1.14933	-6.63622	3.32387	2.16302
0.35152	1.445	60	0	1	0.333333	-2.31225e-08	-0.113121	-1.13798	-6.61623	3.314	2.16424
0.35172	1.446	60	0	1	0.333333	-3.78484e-08	-0.113322	-1.12663	-6.59626	3.30416	2.16547
0.35192	1.447	60	0	1	0.333333	-3.36362e-08	-0.113523	-1.11529	-6.57631	3.29431	2.1667
0.35212	1.448	60	0	1	0.333333	-3.25463e-08	-0.113725	-1.10395	-6.55637	3.28449	2.16794
0.352321	1.449	60	0	1	0.333333	-3.58068e-08	-0.113928	-1.09261	-6.5365	3.27471	2.16917
0.352522	1.45	60	0	1	0.333333	-2.55738e-08	-0.114132	-1.08128	-6.51663	3.26493	2.17041
0.352724	1.451	60	0	1	0.333333	-2.95751e-08	-0.114335	-1.06995	-6.49671	3.2551	2.17166
0.352927	1.452	60	0	1	0.333333	-3.75188e-08	-0.114539	-1.05863	-6.47686	3.24532	2.1729
0.35313	1.453	60	0	1	0.333333	-2.78706e-08	-0.114744	-1.04731	-6.45706	3.23561	2.17415
0.353333	1.454	60	0	1	0.333333	-2.9318e-08	-0.114949	-1.03599	-6.43721	3.22581	2.17541
0.353538	1.455	60	0	1	0.333333	-3.09667e-08	-0.115155	-1.02468	-6.41736	3.21602	2.17666
0.353743	1.456	60	0	1	0.333333	-8.95565e-08	-0.115362	-1.01337	-6.3975	3.20621	2.17793
0.353948	1.457	60	0	1	0.333333	-2.17142e-08	-0.115569	-1.00206	-6.37766	3.1964	2.17919
0.354155	1.458	60	0	1	0.333333	1.16324e-07	-0.115777	-0.99076	-6.35789	3.18667	2.18046
0.354361	1.459	60	0	1	0.333333	-4.24301e-08	-0.115985	-0.979462	-6.3381	3.1769	2.18174
0.354569	1.46	60	0	1	0.333333	-3.8029e-08	-0.116194	-0.968167	-6.3183	3.16712	2.18301
0.354777	1.461	60	0	1	0.333333	-7.66194e-08	-0.116404	-0.956877	-6.29855	3.15738	2.1843
0.354986	1.462	60	0	1	0.333333	-3.24544e-08	-0.116614	-0.94559	-6.27884	3.14767	2.18558
0.355195	1.463	60	0	1	0.333333	-6.00014e-07	-0.116825	-0.934306	-6.25917	3.13799	2.18687
0.355404	1.464	60	0	1	0.333333	6.00301e-07	-0.117036	-0.923026	-6.2395	3.12832	2.18816
0.355614	1.465	60	0	1	0.333333	-5.11674e-08	-0.117248	-0.911749	-6.21985	3.11865	2.18945
0.355826	1.466	60	0	1	0.333333	-4.0156e-08	-0.117461	-0.900476	-6.20015	3.10892	2.19075
0.356037	1.467	60	0	1	0.333333	-4.16433e-08	-0.117673	-0.889206	-6.18036	3.0991	2.19205
0.356249	1.468	60	0	1	0.333333	-1.02515e-07	-0.117887	-0.87794	-6.16066	3.08936	2.19336
0.356462	1.469	60	0	1	0.333333	-3.88195e-08	-0.118101	-0.866677	-6.14105	3.0797	2.19467
0.356676	1.47	60	0	1	0.333333	-3.74898e-08	-0.118316	-0.855418	-6.12133	3.06992	2.19599
0.356891	1.471	60	0	1	0.333333	-3.8237e-06	-0.118531	-0.844161	-6.10092	3.05945	2.19731
0.357106	1.472	60	0	1	0.333333	-2.02258e-09	-0.118747	-0.832908	-6.0816	3.05006	2.19863
0.35732	1.473	60	0	1	0.333333	-7.29749e-08	-0.118965	-0.821658	-6.06254	3.04093	2.19995
0.357536	1.474	60	0	1	0.333333	-3.25944e-08	-0.119182	-0.810412	-6.04316	3.03147	2.20128
0.357752	1.475	60	0	1	0.333333	-3.98328e-08	-0.1194	-0.799168	-6.02369	3.0219	2.20261
0.357969	1.476	60	0	1	0.333333	-3.68698e-08	-0.119619	-0.787928	-6.00413	3.01225	2.20395
0.358187	1.477	60	0	1	0.333333	4.7885e-09	-0.119838	-0.77669	-5.98459	3.00261	2.20529
0.358405	1.478	60	0	1	0.333333	-3.64049e-08	-0.120058	-0.765456	-5.96507	2.99297	2.20663
0.358624	1.479	60	0	1	0.333333	-7.14548e-08	-0.120278	-0.754224	-5.9455	2.98329	2.20798
0.358844	1.48	60	0	1	0.333333	-3.48451e-08	-0.120499	-0.742996	-5.92601	2.97368	2.20934
0.359066	1.481	60	0	1	0.333333	-1.06272e-07	-0.120722	-0.731771	-5.90632	2.96385	2.2107
0.359286	1.482	60	0	1	0.333333	1.05796e-07	-0.120944	-0.720548	-5.88736	2.95476	2.21206
0.359508	1.483	60	0	1	0.333333	-2.8553e-08	-0.121166	-0.709329	-5.86767	2.94492	2.21342
0.35973	1.484	60	0	1	0.333333	-3.60721e-08	-0.12139	-0.698112	-5.8482	2.93529	2.21479
0.359953	1.485	60	0	1	0.333333	-3.34391e-08	-0.121614	-0.686898	-5.8288	2.92574	2.21616
0.360176	1.486	60	0	1	0.333333	-3.0899e-08	-0.121838	-0.675686	-5.80934	2.91612	2.21754
0.3604	1.487	60	0	1	0.333333	-1.03693e-07	-0.122064	-0.664478	-5.78997	2.90657	2.21892
0.360625	1.488	60	0	1	0.333333	-3.38929e-08	-0.12229	-0.653272	-5.77061	2.89704	2.2203
0.360851	1.489	60	0	1	0.333333	-2.64293e-08	-0.122517	-0.642069	-5.75124	2.88748	2.22169
0.361077	1.49	60	0	1	0.333333	-3.06927e-08	-0.122744	-0.630868	-5.73188	2.87792	2.22308
0.361304	1.491	60	0	1	0.333333	-3.34843e-08	-0.122972	-0.61967	-5.71257	2.86842	2.22448
0.361532	1.492	60	0	1	0.333333	-2.86882e-08	-0.123201	-0.608474	-5.69316	2.8588	2.22588
0.361759	1.493	60	0	1	0.333333	-3.14379e-08	-0.123429	-0.597281	-5.67376	2.84919	2.22728
0.361988	1.494	60	0	1	0.333333	-2.39132e-08	-0.123659	-0.58609	-5.65442	2.83963	2.22869
0.362218	1.495	60	0	1	0.333333	-3.15791e-08	-0.12389	-0.574902	-5.63516	2.83015	2.23011
0.362448	1.496	60	0	1	0.333333	6.76236e-08	-0.124121	-0.563716	-5.61584	2.8206	2.23152
0.362679	1.497	60	0	1	0.333333	-3.19706e-08	-0.124353	-0.552532	-5.5966	2.81112	2.23295
0.36291	1.498	60	0	1	0.333333	-3.08989e-08	-0.124586	-0.541351	-5.57739	2.80167	2.23437
0.363143	1.499	60	0	1	0.333333	-2.90762e-08	-0.124819	-0.530172	-5.55819	2.79222	2.2358
0.363376	1.5	60	0	1	0.333333	-3.31575e-08	-0.125053	-0.518995	-5.53891	2.78268	2.23724
0.36361	1.501	60	0	1	0.333333	-3.27563e-08	-0.125288	-0.50782	-5.51971	2.77321	2.23868
0.363844	1.502	60	0	1	0.333333	-4.68222e-08	-0.125523	-0.496647	-5.50047	2.76371	2.24012
0.364079	1.503	60	0	1	0.333333	-4.45953e-08	-0.125759	-0.485476	-5.48131	2.75427	2.24156
0.364314	1.504	60	0	1	0.333333	-9.64696e-08	-0.125994	-0.474308	-5.46227	2.74495	2.24301
0.36455	1.505	60	0	1	0.333333	6.0007e-07	-0.126231	-0.463141	-5.44312	2.73552	2.24446
0.364787	1.506	60	0	1	0.333333	6.00079e-07	-0.126469	-0.451976	-5.42396	2.72606	2.24592
0.365025	1.507	60	0	1	0.333333	-3.74736e-08	-0.126708	-0.440813	-5.40486	2.71666	2.24739
0.365263	1.508	60	0	1	0.333333	6.00001e-07	-0.126947	-0.429652	-5.38568	2.70717	2.24886
0.365502	1.509	60	0	1	0.333333	1.91989e-08	-0.127187	-0.418493	-5.36661	2.69779	2.25033
0.365742	1.51	60	0	1	0.333333	-6.00176e-07	-0.127428	-0.407336	-5.34756	2.68842	2.25181
0.365982	1.511	60	0	1	0.333333	-3.30264e-08	-0.127669	-0.39618	-5.32844	2.67897	2.25328
0.366224	1.512	60	0	1	0.333333	-1.13862e-09	-0.127911	-0.385026	-5.30941	2.66961	2.25477
0.366466	1.513	60	0	1	0.333333	4.47516e-08	-0.128153	-0.373873	-5.29027	2.66013	2.25626
0.366708	1.514	60	0	1	0.333333	9.1324e-09	-0.128396	-0.362723	-5.27117	2.6507	2.25775
0.366951	1.515	60	0	1	0.333333	-3.0304e-08	-0.128639	-0.351573	-5.25209	2.64127	2.25925
0.367195	1.516	60	0	1	0.333333	-3.92559e-08	-0.128884	-0.340425	-5.23312	2.63195	2.26075
0.36744	1.517	60	0	1	0.333333	1.82729e-08	-0.12913	-0.329279	-5.21407	2.62253	2.26226
0.367686	1.518	60	0	1	0.333333	-3.91032e-08	-0.129376	-0.318134	-5.19506	2.61315	2.26377
0.367932	1.519	60	0	1	0.333333	-3.47037e-08	-0.129622	-0.30699	-5.1761	2.60382	2.26529
0.368179	1.52	60	0	1	0.333333	-3.13137e-08	-0.12987	-0.295848	-5.15715	2.59449	2.26681
0.368426	1.521	60	0	1	0.333333	-4.1752e-08	-0.130117	-0.284707	-5.13815	2.58511	2.26833
0.368674	1.522	60	0	1	0.333333	1.64657e-08	-0.130365	-0.273567	-5.1192	2.57578	2.26985
0.368922	1.523	60	0	1	0.333333	-3.14061e-08	-0.130614	-0.262428	-5.10027	2.56645	2.27139
0.369176	1.524	60	0	1	0.333333	1.34454e-09	-0.13087	-0.251291	-5.08171	2.55747	2.27295
0.369422	1.525	60	0	1	0.333333	6.00028e-07	-0.131115	-0.240154	-5.06234	2.54772	2.27446
0.369674	1.526	60	0	1	0.333333	-1.5058e-08	-0.131367	-0.229019	-5.04338	2.53835	2.27602
0.369927	1.527	60	0	1	0.333333	-6.00007e-07	-0.131619	-0.217884	-5.0244	2.52894	2.27757
0.370181	1.528	60	0	1	0.333333	9.47558e-09	-0.131873	-0.20675	-5.00553	2.51965	2.27913
0.370432	1.529	60	0	1	0.333333	6.13128e-07	-0.132125	-0.195618	-4.98664	2.51034	2.28068
0.370691	1.53	60	0	1	0.333333	9.02902e-09	-0.132384	-0.184486	-4.96778	2.50102	2.28227
0.37094	1.531	60	0	1	0.333333	-2.25252e-08	-0.132632	-0.173355	-4.94882	2.49166	2.28381
0.371197	1.532	60	0	1	0.333333	-4.98286e-08	-0.132889	-0.162224	-4.92998	2.48236	2.28539
0.371453	1.533	60	0	1	0.333333	6.0003e-07	-0.133145	-0.151094	-4.91112	2.47305	2.28697
0.371712	1.534	60	0	1	0.333333	3.82081e-09	-0.133403	-0.139965	-4.89202	2.46349	2.28856
0.371967	1.535	60	0	1	0.333333	-6.90113e-08	-0.133659	-0.128836	-4.87347	2.4545	2.29013
0.372226	1.536	60	0	1	0.333333	-4.52161e-08	-0.133918	-0.117708	-4.85465	2.44521	2.29173
0.372485	1.537	60	0	1	0.333333	-3.9954e-08	-0.134177	-0.106581	-4.83586	2.43595	2.29332
0.372745	1.538	60	0	1	0.333333	-4.7449e-08	-0.134436	-0.0954533	-4.8171	2.42672	2.29492
0.373006	1.539	60	0	1	0.333333	-4.39534e-08	-0.134697	-0.0843264	-4.79838	2.41752	2.29653
0.373267	1.54	60	0	1	0.333333	-7.2283e-08	-0.134958	-0.0731997	-4.77968	2.40834	2.29814
0.373529	1.541	60	0	1	0.333333	-4.45713e-08	-0.13522	-0.0620733	-4.76088	2.39906	2.29975
0.373792	1.542	60	0	1	0.333333	-4.14207e-08	-0.135482	-0.0509471	-4.74207	2.38976	2.30137
0.374056	1.543	60	0	1	0.333333	-3.54876e-08	-0.135745	-0.0398211	-4.72327	2.38046	2.30299
0.37432	1.544	60	0	1	0.333333	-3.76564e-08	-0.136008	-0.0286951	-4.7045	2.37118	2.30462
0.374585	1.545	60	0	1	0.333333	-3.2846e-08	-0.136273	-0.0175691	-4.68583	2.36201	2.30625
0.374851	1.546	60	0	1	0.333333	-3.86683e-08	-0.136538	-0.00644313	-4.66711	2.35278	2.30789
0.375118	1.547	60	0	1	0.333333	-3.57557e-08	-0.136804	0.00468294	-4.64829	2.34344	2.30953
0.375385	1.548	60	0	1	0.333333	-3.24675e-08	-0.137071	0.0158091	-4.62965	2.33428	2.31118
0.375654	1.549	60	0	1	0.333333	-7.54011e-08	-0.137338	0.0269356	-4.611	2.32511	2.31283
0.375922	1.55	60	0	1	0.333333	-3.5673e-08	-0.137606	0.0380622	-4.59228	2.31586	2.31448
0.376192	1.551	60	0	1	0.333333	-9.31647e-09	-0.137874	0.0491892	-4.5733	2.30634	2.31615
0.376462	1.552	60	0	1	0.333333	-3.51006e-08	-0.138144	0.0603166	-4.55493	2.29743	2.31781
0.376734	1.553	60	0	1	0.333333	3.73366e-08	-0.138415	0.0714444	-4.53632	2.28828	2.31948
0.377005	1.554	60	0	1	0.333333	-3.04459e-08	-0.138684	0.0825727	-4.51757	2.27899	2.32115
0.377278	1.555	60	0	1	0.333333	-2.87236e-08	-0.138956	0.0937015	-4.49892	2.26979	2.32283
0.377552	1.556	60	0	1	0.333333	-3.80849e-08	-0.139228	0.104831	-4.48026	2.26057	2.32451
0.377826	1.557	60	0	1	0.333333	-2.86487e-08	-0.1395	0.115961	-4.46152	2.25128	2.3262
0.3781	1.558	60	0	1	0.333333	-2.36557e-08	-0.139774	0.127092	-4.4429	2.2421	2.32789
0.378377	1.559	60	0	1	0.333333	-2.08341e-08	-0.140049	0.138223	-4.42433	2.23296	2.32959
0.378653	1.56	60	0	1	0.333333	-2.71863e-08	-0.140323	0.149356	-4.40573	2.22379	2.33129
0.37893	1.561	60	0	1	0.333333	-3.5449e-08	-0.140599	0.160489	-4.38725	2.21474	2.333
0.379208	1.562	60	0	1	0.333333	-2.55092e-08	-0.140875	0.171623	-4.3687	2.20561	2.33471
0.379486	1.563	60	0	1	0.333333	7.16574e-08	-0.141152	0.182759	-4.35015	2.19648	2.33642
0.379765	1.564	60	0	1	0.333333	-2.80461e-08	-0.141428	0.193895	-4.33143	2.18718	2.33814
0.380045	1.565	60	0	1	0.333333	-7.62692e-08	-0.141707	0.205033	-4.31286	2.17803	2.33987
0.380326	1.566	60	0	1	0.333333	-2.48194e-08	-0.141986	0.216172	-4.29436	2.16894	2.3416
0.380608	1.567	60	0	1	0.333333	-2.30261e-08	-0.142265	0.227312	-4.2758	2.15978	2.34333
0.380891	1.568	60	0	1	0.333333	-2.47269e-08	-0.142546	0.238453	-4.25733	2.15072	2.34507
0.381174	1.569	60	0	1	0.333333	-5.52685e-08	-0.142827	0.249596	-4.2387	2.14148	2.34681
0.381458	1.57	60	0	1	0.333333	-2.63081e-08	-0.143109	0.26074	-4.22022	2.13239	2.34856
0.381742	1.571	60	0	1	0.333333	-1.20336e-09	-0.14339	0.271886	-4.2016	2.12317	2.35032
0.382028	1.572	60	0	1	0.333333	-2.73608e-08	-0.143674	0.283033	-4.18313	2.11409	2.35207
0.382314	1.573	60	0	1	0.333333	-2.44916e-08	-0.143958	0.294182	-4.16463	2.10497	2.35384
0.382601	1.574	60	0	1	0.333333	-2.31339e-08	-0.144242	0.305333	-4.14609	2.09582	2.3556
0.382889	1.575	60	0	1	0.333333	-2.84256e-08	-0.144526	0.316486	-4.12759	2.0867	2.35737
0.383177	1.576	60	0	1	0.333333	-2.40842e-08	-0.144812	0.32764	-4.109	2.07749	2.35915
0.383466	1.577	60	0	1	0.333333	-2.32798e-08	-0.145098	0.338796	-4.09056	2.06843	2.36093
0.383756	1.578	60	0	1	0.333333	-2.69724e-08	-0.145385	0.349955	-4.07205	2.05929	2.36271
0.384046	1.579	60	0	1	0.333333	-2.95499e-08	-0.145672	0.361115	-4.05354	2.05015	2.3645
0.384338	1.58	60	0	1	0.333333	-3.93234e-09	-0.14596	0.372278	-4.03506	2.04104	2.3663
0.38463	1.581	60	0	1	0.333333	-2.77182e-08	-0.146249	0.383442	-4.01658	2.03193	2.36809
0.384922	1.582	60	0	1	0.333333	-3.38836e-08	-0.146537	0.394609	-3.99811	2.02283	2.36989
0.385216	1.583	60	0	1	0.333333	-2.3591e-08	-0.146828	0.405778	-3.9797	2.01377	2.3717
0.385511	1.584	60	0	1	0.333333	-2.50411e-08	-0.147119	0.41695	-3.96127	2.0047	2.37352
0.385805	1.585	60	0	1	0.333333	-2.85069e-08	-0.147409	0.428124	-3.94277	1.99556	2.37533
0.386101	1.586	60	0	1	0.333333	-2.29552e-08	-0.147701	0.439301	-3.92423	1.98637	2.37715
0.386398	1.587	60	0	1	0.333333	-3.46666e-08	-0.147994	0.45048	-3.90583	1.97732	2.37898
0.386696	1.588	60	0	1	0.333333	-2.25781e-08	-0.148287	0.461662	-3.88738	1.96823	2.38081
0.386993	1.589	60	0	1	0.333333	-2.33839e-08	-0.148581	0.472846	-3.86889	1.95909	2.38265
0.387292	1.59	60	0	1	0.333333	6.99475e-08	-0.148874	0.484034	-3.85046	1.95001	2.38448
0.387591	1.591	60	0	1	0.333333	7.08964e-08	-0.149169	0.495224	-3.83202	1.94092	2.38633
0.387892	1.592	60	0	1	0.333333	-7.08296e-08	-0.149465	0.506417	-3.81356	1.9318	2.38818
0.388192	1.593	60	0	1	0.333333	7.04246e-08	-0.149761	0.517614	-3.79512	1.92271	2.39003
0.388494	1.594	60	0	1	0.333333	-2.36411e-08	-0.150058	0.528813	-3.77673	1.91366	2.39188
0.388796	1.595	60	0	1	0.333333	3.97544e-08	-0.150355	0.540015	-3.75841	1.90468	2.39374
0.389098	1.596	60	0	1	0.333333	-2.30007e-08	-0.150651	0.551221	-3.73988	1.8955	2.3956
0.3894	1.597	60	0	1	0.333333	2.16593e-08	-0.150948	0.56243	-3.7214	1.88637	2.39746
0.389706	1.598	60	0	1	0.333333	-2.04075e-08	-0.151248	0.573642	-3.70293	1.87723	2.39935
0.390011	1.599	60	0	1	0.333333	-4.76996e-08	-0.151548	0.584858	-3.68456	1.86819	2.40123
0.390317	1.6	60	0	1	0.333333	-2.15119e-08	-0.151848	0.596078	-3.66613	1.8591	2.40311
0.390624	1.601	60	0	1	0.333333	6.75569e-08	-0.152149	0.6073	-3.64772	1.85002	2.405
0.390931	1.602	60	0	1	0.333333	6.72442e-08	-0.152449	0.618527	-3.62928	1.84092	2.40689
0.391238	1.603	60	0	1	0.333333	6.71014e-08	-0.15275	0.629757	-3.61084	1.83182	2.40878
0.391546	1.604	60	0	1	0.333333	-6.78805e-08	-0.153052	0.640991	-3.59241	1.82273	2.41068
0.391855	1.605	60	0	1	0.333333	6.64525e-08	-0.153354	0.652229	-3.57395	1.8136	2.41258
0.392165	1.606	60	0	1	0.333333	-3.5161e-09	-0.153656	0.663471	-3.55548	1.80446	2.41448
0.392475	1.607	60	0	1	0.333333	-2.11074e-08	-0.15396	0.674717	-3.53713	1.79545	2.4164
0.392786	1.608	60	0	1	0.333333	-6.62534e-08	-0.154264	0.685967	-3.51876	1.78642	2.41831
0.393097	1.609	60	0	1	0.333333	6.57418e-08	-0.154567	0.697221	-3.50033	1.77732	2.42022
0.393409	1.61	60	0	1	0.333333	6.52553e-08	-0.154872	0.708479	-3.4819	1.76823	2.42215
0.393722	1.611	60	0	1	0.333333	6.65664e-08	-0.155177	0.719742	-3.46344	1.75911	2.42407
0.394035	1.612	60	0	1	0.333333	-2.50261e-08	-0.155483	0.731009	-3.44512	1.75013	2.426
0.394349	1.613	60	0	1	0.333333	6.45435e-08	-0.155789	0.74228	-3.42674	1.74108	2.42794
0.394664	1.614	60	0	1	0.333333	2.33999e-08	-0.156095	0.753556	-3.40833	1.73201	2.42987
0.394979	1.615	60	0	1	0.333333	6.47534e-08	-0.156402	0.764837	-3.38997	1.72299	2.43181
0.395294	1.616	60	0	1	0.333333	6.4202e-08	-0.156708	0.776122	-3.37146	1.71384	2.43375
0.39561	1.617	60	0	1	0.333333	-6.55051e-08	-0.157014	0.787412	-3.35296	1.70468	2.4357
0.395927	1.618	60	0	1	0.333333	-6.50145e-08	-0.157322	0.798707	-3.3345	1.69556	2.43765
0.396245	1.619	60	0	1	0.333333	6.33638e-08	-0.15763	0.810007	-3.3161	1.6865	2.4396
0.396563	1.62	60	0	1	0.333333	6.29728e-08	-0.15794	0.821311	-3.29774	1.67749	2.44156
0.396881	1.621	60	0	1	0.333333	-6.45611e-08	-0.158248	0.832621	-3.27935	1.66845	2.44352
0.3972	1.622	60	0	1	0.333333	6.27797e-08	-0.158556	0.843935	-3.26079	1.65924	2.44549
0.39752	1.623	60	0	1	0.333333	-6.36641e-08	-0.158865	0.855255	-3.24233	1.65014	2.44745
0.39784	1.624	60	0	1	0.333333	-6.24362e-08	-0.159174	0.86658	-3.22385	1.641	2.44942
0.39816	1.625	60	0	1	0.333333	-6.20614e-08	-0.159484	0.877911	-3.20531	1.63182	2.4514
0.398481	1.626	60	0	1	0.333333	6.26081e-08	-0.159794	0.889246	-3.18688	1.62275	2.45337
0.398803	1.627	60	0	1	0.333333	-6.15785e-08	-0.160104	0.900587	-3.1684	1.61363	2.45535
0.399125	1.628	60	0	1	0.333333	6.18101e-08	-0.160414	0.911934	-3.14997	1.60457	2.45734
0.399447	1.629	60	0	1	0.333333	6.11442e-08	-0.160725	0.923286	-3.13153	1.5955	2.45932
0.399769	1.63	60	0	1	0.333333	-6.07515e-08	-0.161035	0.934644	-3.11301	1.58634	2.46131
0.400093	1.631	60	0	1	0.333333	7.64158e-08	-0.161346	0.946007	-3.09455	1.57727	2.4633
0.400416	1.632	60	0	1	0.333333	-6.05482e-08	-0.161657	0.957377	-3.07612	1.56821	2.46529
0.400741	1.633	60	0	1	0.333333	-6.07505e-08	-0.161968	0.968752	-3.05762	1.55908	2.46729
0.401065	1.634	60	0	1	0.333333	-6.12005e-08	-0.162278	0.980133	-3.03907	1.54992	2.46928
0.40139	1.635	60	0	1	0.333333	-5.97079e-08	-0.162587	0.99152	-3.0201	1.54034	2.47129
0.401715	1.636	60	0	1	0.333333	5.99374e-08	-0.1629	1.00291	-3.00193	1.53156	2.47328
0.402041	1.637	60	0	1	0.333333	-5.97414e-08	-0.163211	1.01431	-2.98341	1.52243	2.47529
0.402366	1.638	60	0	1	0.333333	6.04535e-08	-0.163521	1.02572	-2.96482	1.51324	2.47729
0.402692	1.639	60	0	1	0.333333	-5.93886e-08	-0.163833	1.03713	-2.94628	1.50411	2.4793
0.403019	1.64	60	0	1	0.333333	5.86564e-08	-0.164145	1.04855	-2.92781	1.49505	2.48131
0.403346	1.641	60	0	1	0.333333	-5.89993e-08	-0.164455	1.05997	-2.90915	1.4858	2.48332
0.403673	1.642	60	0	1	0.333333	-5.81921e-08	-0.164766	1.0714	-2.89064	1.4767	2.48534
0.403999	1.643	60	0	1	0.333333	-5.87799e-08	-0.165075	1.08284	-2.87201	1.4675	2.48735
0.404326	1.644	60	0	1	0.333333	-9.57751e-09	-0.165386	1.09428	-2.85342	1.45834	2.48936
0.404654	1.645	60	0	1	0.333333	1.48319e-08	-0.165697	1.10573	-2.83487	1.44921	2.49138
0.404981	1.646	60	0	1	0.333333	-1.14952e-08	-0.166005	1.11718	-2.81619	1.43998	2.49339
0.40531	1.647	60	0	1	0.333333	-5.07623e-09	-0.166316	1.12865	-2.79764	1.43087	2.49541
0.405637	1.648	60	0	1	0.333333	-4.4122e-09	-0.166626	1.14012	-2.77904	1.42172	2.49743
0.405965	1.649	60	0	1	0.333333	-1.08789e-08	-0.166933	1.15159	-2.76029	1.41244	2.49945
0.406292	1.65	60	0	1	0.333333	-5.78084e-08	-0.16724	1.16308	-2.74155	1.40317	2.50146
0.406623	1.651	60	0	1	0.333333	2.65868e-09	-0.167554	1.17456	-2.72312	1.39418	2.5035
0.406951	1.652	60	0	1	0.333333	5.68268e-08	-0.16786	1.18606	-2.70437	1.38491	2.50552
0.407279	1.653	60	0	1	0.333333	-7.54346e-09	-0.168167	1.19756	-2.68563	1.37565	2.50754
0.407607	1.654	60	0	1	0.333333	-9.886e-09	-0.168475	1.20907	-2.66696	1.36647	2.50956
0.407937	1.655	60	0	1	0.333333	-1.64221e-08	-0.168783	1.22059	-2.64828	1.35728	2.51159
0.408263	1.656	60	0	1	0.333333	-9.19302e-09	-0.169086	1.23211	-2.62935	1.34786	2.5136
0.408592	1.657	60	0	1	0.333333	-5.48358e-08	-0.169392	1.24365	-2.61062	1.33864	2.51562
0.40892	1.658	60	0	1	0.333333	-3.24696e-09	-0.169697	1.25518	-2.5919	1.32944	2.51765
0.409249	1.659	60	0	1	0.333333	1.74514e-08	-0.170002	1.26673	-2.5732	1.32026	2.51967
0.409576	1.66	60	0	1	0.333333	-2.83265e-09	-0.170305	1.27828	-2.55429	1.31089	2.52168
0.409904	1.661	60	0	1	0.333333	-1.00659e-08	-0.170607	1.28984	-2.53549	1.30162	2.5237
0.410231	1.662	60	0	1	0.333333	-8.36955e-09	-0.170909	1.3014	-2.51658	1.29227	2.52572
0.410558	1.663	60	0	1	0.333333	-1.01452e-08	-0.17121	1.31298	-2.49778	1.28303	2.52773
0.410885	1.664	60	0	1	0.333333	5.24432e-09	-0.171511	1.32456	-2.47894	1.27376	2.52974
0.411212	1.665	60	0	1	0.333333	1.14919e-08	-0.171811	1.33614	-2.46012	1.26451	2.53176
0.411538	1.666	60	0	1	0.333333	-2.72784e-08	-0.172108	1.34774	-2.44114	1.25512	2.53376
0.411864	1.667	60	0	1	0.333333	-3.62597e-09	-0.172406	1.35934	-2.4223	1.24587	2.53577
0.412189	1.668	60	0	1	0.333333	3.84583e-08	-0.172702	1.37095	-2.40332	1.23649	2.53777
0.412515	1.669	60	0	1	0.333333	1.79859e-08	-0.172997	1.38256	-2.38442	1.22721	2.53977
0.41284	1.67	60	0	1	0.333333	-1.1433e-08	-0.173292	1.39418	-2.36545	1.21786	2.54178
0.413163	1.671	60	0	1	0.333333	1.85759e-08	-0.173584	1.40581	-2.3464	1.20845	2.54377
0.413487	1.672	60	0	1	0.333333	-1.98033e-08	-0.173876	1.41745	-2.3274	1.19909	2.54576
0.41381	1.673	60	0	1	0.333333	-5.14105e-09	-0.174166	1.42909	-2.30839	1.18973	2.54775
0.414131	1.674	60	0	1	0.333333	5.27421e-11	-0.174453	1.44074	-2.28923	1.18024	2.54973
0.414454	1.675	60	0	1	0.333333	-5.02669e-09	-0.174743	1.4524	-2.27027	1.17095	2.55172
0.414774	1.676	60	0	1	0.333333	9.83811e-09	-0.175027	1.46406	-2.2511	1.16147	2.55369
0.415095	1.677	60	0	1	0.333333	-8.60156e-09	-0.175312	1.47573	-2.23201	1.15208	2.55566
0.415414	1.678	60	0	1	0.333333	2.29635e-09	-0.175595	1.4874	-2.21288	1.14265	2.55763
0.415732	1.679	60	0	1	0.333333	-1.66285e-10	-0.175877	1.49909	-2.19399	1.13349	2.55958
0.41605	1.68	60	0	1	0.333333	-2.96648e-09	-0.176154	1.51077	-2.17449	1.12372	2.56154
0.416365	1.681	60	0	1	0.333333	-1.88123e-09	-0.17643	1.52247	-2.15521	1.1142	2.56348
0.416682	1.682	60	0	1	0.333333	1.51244e-08	-0.176708	1.53417	-2.13609	1.10482	2.56544
0.416996	1.683	60	0	1	0.333333	-3.26943e-09	-0.17698	1.54588	-2.11678	1.09529	2.56737
0.41731	1.684	60	0	1	0.333333	-7.4076e-09	-0.177252	1.55759	-2.09747	1.08576	2.5693
0.417623	1.685	60	0	1	0.333333	-5.63367e-09	-0.177521	1.56931	-2.07819	1.07628	2.57122
0.417933	1.686	60	0	1	0.333333	-4.6916e-09	-0.177788	1.58104	-2.05886	1.06676	2.57313
0.418244	1.687	60	0	1	0.333333	3.54024e-10	-0.178054	1.59277	-2.03955	1.05727	2.57505
0.418551	1.688	60	0	1	0.333333	-9.00814e-09	-0.178315	1.6045	-2.02011	1.04767	2.57694
0.418858	1.689	60	0	1	0.333333	-1.5896e-09	-0.178574	1.61624	-2.00065	1.03806	2.57883
0.419164	1.69	60	0	1	0.333333	-7.35737e-09	-0.178831	1.62799	-1.98116	1.02844	2.58071
0.419469	1.691	60	0	1	0.333333	8.45218e-12	-0.179087	1.63974	-1.96177	1.01892	2.58259
0.419771	1.692	60	0	1	0.333333	-8.52352e-09	-0.179338	1.6515	-1.94224	1.00929	2.58445
0.420072	1.693	60	0	1	0.333333	-4.94791e-08	-0.179588	1.66326	-1.92277	0.999721	2.5863
0.420371	1.694	60	0	1	0.333333	4.98833e-08	-0.179834	1.67502	-1.90319	0.990072	2.58815
0.420669	1.695	60	0	1	0.333333	6.3742e-08	-0.180078	1.68679	-1.88361	0.980424	2.58998
0.420965	1.696	60	0	1	0.333333	-5.15564e-08	-0.180318	1.69857	-1.86399	0.970757	2.5918
0.421259	1.697	60	0	1	0.333333	-4.92231e-08	-0.180555	1.71034	-1.84435	0.961079	2.59361
0.42155	1.698	60	0	1	0.333333	-4.91714e-08	-0.180787	1.72212	-1.82464	0.951353	2.5954
0.421839	1.699	60	0	1	0.333333	-5.23777e-08	-0.181017	1.7339	-1.80489	0.941604	2.59719
0.422128	1.7	60	0	1	0.333333	5.28815e-08	-0.181245	1.74569	-1.7852	0.93193	2.59896
0.422413	1.701	60	0	1	0.333333	-4.84592e-08	-0.181468	1.75748	-1.76547	0.922226	2.60072
0.422697	1.702	60	0	1	0.333333	-4.84569e-08	-0.181687	1.76927	-1.74565	0.912451	2.60246
0.422976	1.703	60	0	1	0.333333	4.87652e-08	-0.1819	1.78106	-1.72576	0.902634	2.60418
0.423256	1.704	60	0	1	0.333333	-4.86487e-08	-0.182115	1.79285	-1.70603	0.892977	2.60591
0.423531	1.705	60	0	1	0.333333	-4.87956e-08	-0.18232	1.80465	-1.68603	0.883073	2.6076
0.423806	1.706	60	0	1	0.333333	-4.82519e-08	-0.182526	1.81644	-1.66624	0.873391	2.60929
0.424074	1.707	60	0	1	0.333333	4.76693e-08	-0.182721	1.82823	-1.64615	0.863441	2.61095
0.424341	1.708	60	0	1	0.333333	-4.77377e-08	-0.182913	1.84003	-1.62608	0.85352	2.61259
0.424608	1.709	60	0	1	0.333333	-4.76055e-08	-0.183107	1.85182	-1.60623	0.843819	2.61423
0.424869	1.71	60	0	1	0.333333	4.83875e-08	-0.183289	1.86361	-1.5861	0.833876	2.61584
0.425128	1.711	60	0	1	0.333333	4.75601e-08	-0.18347	1.87541	-1.56608	0.824053	2.61744
0.425384	1.712	60	0	1	0.333333	4.76654e-08	-0.183644	1.88719	-1.54594	0.814124	2.61901
0.425635	1.713	60	0	1	0.333333	-4.81062e-08	-0.183811	1.89898	-1.52572	0.804146	2.62055
0.425883	1.714	60	0	1	0.333333	4.69751e-08	-0.183974	1.91076	-1.50553	0.79421	2.62208
0.426129	1.715	60	0	1	0.333333	7.47625e-09	-0.184133	1.92254	-1.48533	0.784272	2.6236
0.426372	1.716	60	0	1	0.333333	4.65248e-08	-0.184287	1.93431	-1.46513	0.774349	2.62509
0.426608	1.717	60	0	1	0.333333	1.55053e-08	-0.18443	1.94608	-1.44478	0.764317	2.62655
0.426842	1.718	60	0	1	0.333333	-1.58127e-08	-0.18457	1.95784	-1.42446	0.754313	2.62798
0.427072	1.719	60	0	1	0.333333	-2.47425e-09	-0.184703	1.9696	-1.4041	0.744292	2.6294
0.427297	1.72	60	0	1	0.333333	2.44713e-08	-0.184829	1.98134	-1.38365	0.73421	2.63078
0.427517	1.721	60	0	1	0.333333	1.31528e-09	-0.184946	1.99308	-1.36316	0.724097	2.63214
0.427735	1.722	60	0	1	0.333333	-6.51356e-09	-0.185061	2.00481	-1.34277	0.714103	2.63348
0.427946	1.723	60	0	1	0.333333	-1.73984e-08	-0.185164	2.01653	-1.32218	0.70393	2.63478
0.428153	1.724	60	0	1	0.333333	-2.03827e-09	-0.185263	2.02824	-1.30166	0.69384	2.63606
0.428356	1.725	60	0	1	0.333333	-6.89217e-09	-0.185353	2.03994	-1.2811	0.683732	2.63731
0.428554	1.726	60	0	1	0.333333	2.27974e-09	-0.185436	2.05162	-1.2605	0.673598	2.63852
0.428744	1.727	60	0	1	0.333333	4.66787e-08	-0.185507	2.06329	-1.23978	0.663382	2.6397
0.428932	1.728	60	0	1	0.333333	3.86463e-09	-0.185574	2.07495	-1.21915	0.65324	2.64086
0.429113	1.729	60	0	1	0.333333	-4.47263e-09	-0.18563	2.08659	-1.19843	0.64305	2.64197
0.42929	1.73	60	0	1	0.333333	-4.54059e-08	-0.185681	2.09821	-1.17775	0.632902	2.64306
0.429458	1.731	60	0	1	0.333333	4.5374e-08	-0.185715	2.10982	-1.15687	0.622591	2.64409
0.42962	1.732	60	0	1	0.333333	4.56359e-08	-0.185742	2.1214	-1.13602	0.612333	2.64509
0.429778	1.733	60	0	1	0.333333	4.73942e-08	-0.185761	2.13297	-1.11519	0.602092	2.64606
0.429929	1.734	60	0	1	0.333333	-4.57245e-08	-0.18577	2.14451	-1.09431	0.591827	2.64699
0.430071	1.735	60	0	1	0.333333	4.66362e-08	-0.185765	2.15603	-1.07334	0.581498	2.64787
0.430207	1.736	60	0	1	0.333333	-4.51343e-08	-0.18575	2.16752	-1.05235	0.571163	2.6487
0.430336	1.737	60	0	1	0.333333	4.51778e-08	-0.185724	2.17899	-1.03135	0.560836	2.6495
0.430457	1.738	60	0	1	0.333333	-7.70314e-09	-0.185685	2.19043	-1.0103	0.550478	2.65024
0.430567	1.739	60	0	1	0.333333	-3.91459e-08	-0.185627	2.20183	-0.989048	0.539965	2.65092
0.430674	1.74	60	0	1	0.333333	-5.02359e-09	-0.185568	2.21321	-0.968047	0.529678	2.65158
0.430771	1.741	60	0	1	0.333333	-4.49084e-08	-0.185491	2.22456	-0.946898	0.519276	2.65218
0.430858	1.742	60	0	1	0.333333	-4.51449e-08	-0.185398	2.23586	-0.925679	0.50883	2.65271
0.430937	1.743	60	0	1	0.333333	-4.52258e-08	-0.185293	2.24713	-0.904484	0.498419	2.6532
0.431005	1.744	60	0	1	0.333333	7.37257e-09	-0.18517	2.25837	-0.883173	0.48792	2.65362
0.431064	1.745	60	0	1	0.333333	5.79605e-09	-0.185033	2.26956	-0.86186	0.477436	2.65398
0.431112	1.746	60	0	1	0.333333	1.89988e-09	-0.184877	2.2807	-0.840485	0.466912	2.65428
0.43115	1.747	60	0	1	0.333333	4.47085e-08	-0.184707	2.2918	-0.819122	0.456415	2.65451
0.431178	1.748	60	0	1	0.333333	-4.48668e-08	-0.18452	2.30286	-0.79773	0.445904	2.65468
0.431192	1.749	60	0	1	0.333333	-5.71293e-09	-0.184311	2.31386	-0.77625	0.435338	2.65477
0.431192	1.75	60	0	1	0.333333	-4.17358e-09	-0.184079	2.3248	-0.75467	0.424704	2.65477
0.431183	1.751	60	0	1	0.333333	-2.73777e-09	-0.183831	2.33569	-0.73315	0.414133	2.65471
0.431156	1.752	60	0	1	0.333333	4.53705e-08	-0.183556	2.34653	-0.711473	0.403451	2.65455
0.431116	1.753	60	0	1	0.333333	-4.5279e-08	-0.183259	2.35729	-0.689789	0.392779	2.6543
0.431064	1.754	60	0	1	0.333333	4.46683e-08	-0.182943	2.368	-0.668123	0.382138	2.65398
0.430991	1.755	60	0	1	0.333333	-4.49782e-08	-0.182592	2.37863	-0.646269	0.371366	2.65353
0.430902	1.756	60	0	1	0.333333	-1.11983e-08	-0.182215	2.38919	-0.624395	0.360598	2.65298
0.430795	1.757	60	0	1	0.333333	-9.99358e-09	-0.181809	2.39967	-0.602437	0.349782	2.65232
0.430669	1.758	60	0	1	0.333333	-4.48853e-08	-0.181373	2.41007	-0.580457	0.338973	2.65155
0.430524	1.759	60	0	1	0.333333	4.67511e-08	-0.180904	2.42038	-0.558411	0.328134	2.65066
0.430355	1.76	60	0	1	0.333333	-3.53762e-08	-0.180396	2.4306	-0.536227	0.317215	2.64962
0.430158	1.761	60	0	1	0.333333	-9.76387e-09	-0.179842	2.44073	-0.513843	0.306171	2.6484
0.429941	1.762	60	0	1	0.333333	4.59661e-08	-0.179254	2.45076	-0.491495	0.295185	2.64707
0.429692	1.763	60	0	1	0.333333	-7.36654e-09	-0.178612	2.46068	-0.468915	0.284061	2.64553
0.429412	1.764	60	0	1	0.333333	-1.58898e-08	-0.17792	2.47048	-0.446203	0.272877	2.64381
0.429091	1.765	60	0	1	0.333333	-4.57816e-08	-0.177159	2.48016	-0.423179	0.26151	2.64183
0.428737	1.766	60	0	1	0.333333	-4.63391e-08	-0.176342	2.48972	-0.400049	0.250116	2.63965
0.428331	1.767	60	0	1	0.333333	3.50953e-09	-0.175436	2.49914	-0.376492	0.238477	2.63715
0.42788	1.768	60	0	1	0.333333	-7.34395e-09	-0.174456	2.5084	-0.352748	0.226775	2.63438
0.427364	1.769	60	0	1	0.333333	4.64735e-08	-0.173364	2.51751	-0.328458	0.214776	2.6312
0.426777	1.77	60	0	1	0.333333	-4.79953e-08	-0.17215	2.52645	-0.303656	0.202524	2.62758
0.426097	1.771	60	0	1	0.333333	-9.022e-09	-0.170778	2.5352	-0.278071	0.18987	2.6234
0.425304	1.772	60	0	1	0.333333	-4.90032e-08	-0.169209	2.54374	-0.251493	0.176717	2.61851
0.424344	1.773	60	0	1	0.333333	4.76932e-08	-0.167353	2.55204	-0.223303	0.162734	2.61261
0.423151	1.774	60	0	1	0.333333	-1.10932e-08	-0.165088	2.56007	-0.192776	0.147581	2.60526
0.42152	1.775	60	0	1	0.333333	-4.9189e-08	-0.162054	2.56776	-0.157463	0.130003	2.59522
0.418506	1.776	60	0	1	0.333333	-1.46259e-08	-0.156579	2.57497	-0.106	0.104307	2.57666
0.36852	1.777	60	0	1	0.333333	-4.87603e-07	-0.0065559	2.37148	0.102525	4.42213e-05	2.26891
0.368534	1.778	60	0	1	0.333333	-4.69535e-07	-0.00649812	2.37156	0.102525	4.40919e-05	2.26899
0.368547	1.779	60	0	1	0.333333	6.01735e-07	-0.00644076	2.37164	0.102526	4.39641e-05	2.26908
0.36856	1.78	60	0	1	0.333333	-4.98839e-07	-0.0063838	2.37173	0.102526	4.3838e-05	2.26916
0.368574	1.781	60	0	1	0.333333	6.00705e-07	-0.00632722	2.37181	0.102526	4.37135e-05	2.26924
0.368587	1.782	60	0	1	0.333333	6.00074e-07	-0.00627102	2.37189	0.102526	4.35906e-05	2.26932
0.3686	1.783	60	0	1	0.333333	-4.82769e-07	-0.00621521	2.37197	0.102527	4.34691e-05	2.2694
0.368613	1.784	60	0	1	0.333333	-4.90145e-07	-0.00615979	2.37205	0.102527	4.33491e-05	2.26948
0.368626	1.785	60	0	1	0.333333	6.05593e-07	-0.00610473	2.37213	0.102526	4.323e-05	2.26956
0.368639	1.786	60	0	1	0.333333	6.00563e-07	-0.0060501	2.37221	0.102527	4.31138e-05	2.26964
0.368652	1.787	60	0	1	0.333333	-4.8615e-07	-0.00599573	2.37229	0.102528	4.29981e-05	2.26972
0.368664	1.788	60	0	1	0.333333	-4.84821e-07	-0.00594177	2.37237	0.102528	4.2884e-05	2.2698
0.368677	1.789	60	0	1	0.333333	6.00168e-07	-0.00588803	2.37245	0.102528	4.27712e-05	2.26987
0.36869	1.79	60	0	1	0.333333	-4.9655e-07	-0.00583495	2.37252	0.102528	4.26598e-05	2.26995
0.368702	1.791	60	0	1	0.333333	-4.98861e-07	-0.00578206	2.3726	0.102528	4.25497e-05	2.27003
0.368715	1.792	60	0	1	0.333333	-4.98796e-07	-0.00572953	2.37268	0.102529	4.2441e-05	2.27011
0.368727	1.793	60	0	1	0.333333	-5.00177e-07	-0.00567734	2.37275	0.102529	4.23336e-05	2.27018
0.368739	1.794	60	0	1	0.333333	-4.96909e-07	-0.0056255	2.37283	0.102529	4.22274e-05	2.27026
0.368752	1.795	60	0	1	0.333333	-4.98707e-07	-0.00557398	2.37291	0.102529	4.21225e-05	2.27033
0.368764	1.796	60	0	1	0.333333	-4.9953e-07	-0.00552281	2.37298	0.102529	4.20189e-05	2.27041
0.368776	1.797	60	0	1	0.333333	-4.90946e-07	-0.00547196	2.37306	0.10253	4.19164e-05	2.27048
0.368788	1.798	60	0	1	0.333333	-5.02094e-07	-0.00542147	2.37313	0.10253	4.18152e-05	2.27056
0.3688	1.799	60	0	1	0.333333	-4.93467e-07	-0.00537128	2.3732	0.10253	4.17151e-05	2.27063
0.368812	1.8	60	0	1	0.333333	6.00004e-07	-0.00532143	2.37328	0.10253	4.16163e-05	2.27071
0.368824	1.801	60	0	1	0.333333	6.02773e-07	-0.00527189	2.37335	0.10253	4.15185e-05	2.27078
0.368836	1.802	60	0	1	0.333333	-4.90356e-07	-0.00522267	2.37342	0.102531	4.14219e-05	2.27085
0.368848	1.803	60	0	1	0.333333	-4.91301e-07	-0.00517377	2.3735	0.102531	4.13264e-05	2.27092
0.368859	1.804	60	0	1	0.333333	6.03276e-07	-0.0051252	2.37357	0.102531	4.1232e-05	2.271
0.368871	1.805	60	0	1	0.333333	-4.98944e-07	-0.00507689	2.37364	0.102531	4.11387e-05	2.27107
0.368882	1.806	60	0	1	0.333333	-5.01393e-07	-0.00502891	2.37371	0.102531	4.10464e-05	2.27114
0.368894	1.807	60	0	1	0.333333	-5.00622e-07	-0.00498124	2.37378	0.102532	4.09552e-05	2.27121
0.368905	1.808	60	0	1	0.333333	-4.93586e-07	-0.00493388	2.37385	0.102532	4.0865e-05	2.27128
0.368917	1.809	60	0	1	0.333333	-4.96875e-07	-0.0048868	2.37392	0.102532	4.07759e-05	2.27135
0.368928	1.81	60	0	1	0.333333	-4.93313e-07	-0.00484003	2.37399	0.102532	4.06877e-05	2.27142
0.368939	1.811	60	0	1	0.333333	-5.08595e-07	-0.00479355	2.37406	0.102532	4.06005e-05	2.27149
0.368951	1.812	60	0	1	0.333333	-5.04865e-07	-0.00474735	2.37413	0.102533	4.05144e-05	2.27156
0.368962	1.813	60	0	1	0.333333	-5.06922e-07	-0.00470145	2.3742	0.102533	4.04291e-05	2.27163
0.368973	1.814	60	0	1	0.333333	-5.03979e-07	-0.00465584	2.37427	0.102533	4.03448e-05	2.2717
0.368984	1.815	60	0	1	0.333333	-5.0635e-07	-0.00461051	2.37434	0.102533	4.02615e-05	2.27177
0.368995	1.816	60	0	1	0.333333	-5.05155e-07	-0.00456547	2.37441	0.102533	4.01791e-05	2.27183
0.369006	1.817	60	0	1	0.333333	-5.02781e-07	-0.0045207	2.37447	0.102533	4.00975e-05	2.2719
0.369017	1.818	60	0	1	0.333333	6.00282e-07	-0.00447623	2.37454	0.102533	4.00169e-05	2.27197
0.369028	1.819	60	0	1	0.333333	-4.97841e-07	-0.004432	2.37461	0.102534	3.99371e-05	2.27203
0.369038	1.82	60	0	1	0.333333	-5.02728e-07	-0.00438806	2.37467	0.102534	3.98583e-05	2.2721
0.369049	1.821	60	0	1	0.333333	-5.05569e-07	-0.00434438	2.37474	0.102534	3.97802e-05	2.27217
0.36906	1.822	60	0	1	0.333333	-5.11545e-07	-0.00430099	2.37481	0.102534	3.97031e-05	2.27223
0.36907	1.823	60	0	1	0.333333	-5.00984e-07	-0.00425785	2.37487	0.102534	3.96267e-05	2.2723
0.369081	1.824	60	0	1	0.333333	-5.06335e-07	-0.004215	2.37494	0.102534	3.95512e-05	2.27236
0.369091	1.825	60	0	1	0.333333	-5.08362e-07	-0.0041724	2.375	0.102535	3.94765e-05	2.27243
0.369102	1.826	60	0	1	0.333333	-5.14213e-07	-0.00413005	2.37506	0.102535	3.94026e-05	2.27249
0.369112	1.827	60	0	1	0.333333	-5.06609e-07	-0.00408797	2.37513	0.102535	3.93295e-05	2.27255
0.369122	1.828	60	0	1	0.333333	-5.04511e-07	-0.00404615	2.37519	0.102535	3.92572e-05	2.27262
0.369133	1.829	60	0	1	0.333333	-5.11954e-07	-0.00400459	2.37525	0.102535	3.91856e-05	2.27268
0.369143	1.83	60	0	1	0.333333	-5.13427e-07	-0.00396327	2.37532	0.102535	3.91148e-05	2.27274
0.369153	1.831	60	0	1	0.333333	-5.05892e-07	-0.0039222	2.37538	0.102535	3.90448e-05	2.27281
0.369163	1.832	60	0	1	0.333333	-5.04105e-07	-0.00388139	2.37544	0.102536	3.89755e-05	2.27287
0.369173	1.833	60	0	1	0.333333	-5.1391e-07	-0.00384083	2.3755	0.102536	3.89069e-05	2.27293
0.369183	1.834	60	0	1	0.333333	-5.07222e-07	-0.00380052	2.37557	0.102536	3.88391e-05	2.27299
0.369193	1.835	60	0	1	0.333333	-5.14849e-07	-0.00376045	2.37563	0.102536	3.87719e-05	2.27305
0.369203	1.836	60	0	1	0.333333	-5.0473e-07	-0.00372062	2.37569	0.102536	3.87055e-05	2.27311
0.369213	1.837	60	0	1	0.333333	-5.11575e-07	-0.00368104	2.37575	0.102536	3.86398e-05	2.27317
0.369223	1.838	60	0	1	0.333333	-5.22767e-07	-0.00364169	2.37581	0.102536	3.85748e-05	2.27323
0.369232	1.839	60	0	1	0.333333	-5.15799e-07	-0.00360261	2.37587	0.102536	3.85104e-05	2.27329
0.369242	1.84	60	0	1	0.333333	-5.059e-07	-0.00356374	2.37593	0.102537	3.84467e-05	2.27335
0.369252	1.841	60	0	1	0.333333	6.01055e-07	-0.0035251	2.37599	0.102537	3.83837e-05	2.27341
0.369261	1.842	60	0	1	0.333333	-5.09491e-07	-0.00348671	2.37605	0.102537	3.83213e-05	2.27347
0.369271	1.843	60	0	1	0.333333	-5.14866e-07	-0.00344855	2.37611	0.102537	3.82595e-05	2.27353
0.36928	1.844	60	0	1	0.333333	-5.09374e-07	-0.00341062	2.37616	0.102537	3.81984e-05	2.27359
0.36929	1.845	60	0	1	0.333333	-5.14747e-07	-0.00337292	2.37622	0.102537	3.8138e-05	2.27365
0.369299	1.846	60	0	1	0.333333	-5.07747e-07	-0.00333545	2.37628	0.102537	3.80781e-05	2.2737
0.369308	1.847	60	0	1	0.333333	-5.10293e-07	-0.00329822	2.37634	0.102537	3.80189e-05	2.27376
0.369317	1.848	60	0	1	0.333333	-5.14064e-07	-0.00326119	2.37639	0.102538	3.79603e-05	2.27382
0.369327	1.849	60	0	1	0.333333	-5.27324e-07	-0.00322441	2.37645	0.102538	3.79022e-05	2.27387
0.369336	1.85	60	0	1	0.333333	-5.16995e-07	-0.00318784	2.37651	0.102538	3.78448e-05	2.27393
0.369345	1.851	60	0	1	0.333333	-5.21317e-07	-0.00315151	2.37656	0.102538	3.7788e-05	2.27399
0.369354	1.852	60	0	1	0.333333	-5.2348e-07	-0.00311538	2.37662	0.102538	3.77317e-05	2.27404
0.369363	1.853	60	0	1	0.333333	-5.1396e-07	-0.00307949	2.37667	0.102538	3.7676e-05	2.2741
0.369372	1.854	60	0	1	0.333333	-5.18622e-07	-0.00304381	2.37673	0.102538	3.76209e-05	2.27415
0.369381	1.855	60	0	1	0.333333	-5.21839e-07	-0.00300834	2.37678	0.102538	3.75663e-05	2.27421
0.36939	1.856	60	0	1	0.333333	6.01681e-07	-0.00297309	2.37684	0.102538	3.75123e-05	2.27426
0.369399	1.857	60	0	1	0.333333	-5.17514e-07	-0.00293806	2.37689	0.102539	3.74589e-05	2.27432
0.369407	1.858	60	0	1	0.333333	-5.35586e-07	-0.00290324	2.37695	0.102539	3.74059e-05	2.27437
0.369416	1.859	60	0	1	0.333333	-5.25929e-07	-0.00286863	2.377	0.102539	3.73535e-05	2.27442
0.369425	1.86	60	0	1	0.333333	6.01274e-07	-0.00283425	2.37705	0.102539	3.73016e-05	2.27448
0.369433	1.861	60	0	1	0.333333	6.00752e-07	-0.00279998	2.37711	0.102538	3.72499e-05	2.27453
0.369442	1.862	60	0	1	0.333333	-5.21613e-07	-0.0027661	2.37716	0.102539	3.71995e-05	2.27458
0.36945	1.863	60	0	1	0.333333	-5.25233e-07	-0.00273234	2.37721	0.102539	3.71492e-05	2.27464
0.369459	1.864	60	0	1	0.333333	-5.19958e-07	-0.00269878	2.37727	0.102539	3.70994e-05	2.27469
0.369467	1.865	60	0	1	0.333333	6.04771e-07	-0.00266542	2.37732	0.102539	3.70501e-05	2.27474
0.369476	1.866	60	0	1	0.333333	6.00565e-07	-0.00263231	2.37737	0.10254	3.70014e-05	2.27479
0.369484	1.867	60	0	1	0.333333	6.01637e-07	-0.00259939	2.37742	0.10254	3.69531e-05	2.27484
0.369492	1.868	60	0	1	0.333333	6.03338e-07	-0.00256666	2.37747	0.10254	3.69052e-05	2.27489
0.3695	1.869	60	0	1	0.333333	-5.24996e-07	-0.00253411	2.37752	0.10254	3.68578e-05	2.27494
0.369509	1.87	60	0	1	0.333333	-5.27128e-07	-0.00250178	2.37757	0.10254	3.6811e-05	2.275
0.369517	1.871	60	0	1	0.333333	-5.32337e-07	-0.00246967	2.37762	0.10254	3.67646e-05	2.27505
0.369525	1.872	60	0	1	0.333333	-5.30622e-07	-0.00243775	2.37767	0.10254	3.67186e-05	2.2751
0.369533	1.873	60	0	1	0.333333	-5.269e-07	-0.00240602	2.37772	0.10254	3.66731e-05	2.27514
0.369541	1.874	60	0	1	0.333333	-5.31823e-07	-0.0023745	2.37777	0.10254	3.66281e-05	2.27519
0.369549	1.875	60	0	1	0.333333	-5.37441e-07	-0.00234318	2.37782	0.10254	3.65835e-05	2.27524
0.369557	1.876	60	0	1	0.333333	-5.26672e-07	-0.00231206	2.37787	0.10254	3.65394e-05	2.27529
0.369565	1.877	60	0	1	0.333333	-5.27127e-07	-0.00228112	2.37792	0.102541	3.64957e-05	2.27534
0.369572	1.878	60	0	1	0.333333	-5.34831e-07	-0.0022504	2.37797	0.102541	3.64525e-05	2.27539
0.36958	1.879	60	0	1	0.333333	-5.30318e-07	-0.00221985	2.37801	0.102541	3.64096e-05	2.27544
0.369588	1.88	60	0	1	0.333333	-5.3655e-07	-0.00218952	2.37806	0.102541	3.63672e-05	2.27548
0.369596	1.881	60	0	1	0.333333	-5.25452e-07	-0.00215936	2.37811	0.102541	3.63253e-05	2.27553
0.369603	1.882	60	0	1	0.333333	-5.34547e-07	-0.00212941	2.37815	0.102541	3.62837e-05	2.27558
0.369611	1.883	60	0	1	0.333333	6.04181e-07	-0.00209966	2.3782	0.102541	3.62426e-05	2.27562
0.369618	1.884	60	0	1	0.333333	-5.34156e-07	-0.00207009	2.37825	0.102541	3.62019e-05	2.27567
0.369626	1.885	60	0	1	0.333333	6.04823e-07	-0.00204094	2.37829	0.10254	3.61611e-05	2.27572
0.369633	1.886	60	0	1	0.333333	-5.34279e-07	-0.00201152	2.37834	0.102541	3.61217e-05	2.27576
0.369641	1.887	60	0	1	0.333333	-5.44065e-07	-0.00198253	2.37839	0.102541	3.60822e-05	2.27581
0.369648	1.888	60	0	1	0.333333	6.08847e-07	-0.00195406	2.37843	0.102541	3.60428e-05	2.27585
0.369655	1.889	60	0	1	0.333333	-6.00017e-07	-0.00192514	2.37848	0.102541	3.60043e-05	2.2759
0.369663	1.89	60	0	1	0.333333	-6.04363e-07	-0.00189671	2.37852	0.102542	3.59661e-05	2.27594
0.36967	1.891	60	0	1	0.333333	6.00038e-07	-0.00186842	2.37856	0.102542	3.59281e-05	2.27599
0.369677	1.892	60	0	1	0.333333	6.01702e-07	-0.00184037	2.37861	0.102542	3.58906e-05	2.27603
0.369684	1.893	60	0	1	0.333333	6.00286e-07	-0.00181251	2.37865	0.102542	3.58533e-05	2.27608
0.369691	1.894	60	0	1	0.333333	6.00303e-07	-0.00178484	2.3787	0.102542	3.58165e-05	2.27612
0.369698	1.895	60	0	1	0.333333	6.00854e-07	-0.00175735	2.37874	0.102542	3.57801e-05	2.27616
0.369705	1.896	60	0	1	0.333333	6.00008e-07	-0.00173006	2.37878	0.102542	3.57441e-05	2.27621
0.369712	1.897	60	0	1	0.333333	6.00281e-07	-0.0017029	2.37883	0.102542	3.57083e-05	2.27625
0.369719	1.898	60	0	1	0.333333	6.0054e-07	-0.00167593	2.37887	0.102542	3.5673e-05	2.27629
0.369726	1.899	60	0	1	0.333333	6.01616e-07	-0.00164922	2.37891	0.102542	3.56381e-05	2.27633
0.369733	1.9	60	0	1	0.333333	-6.00937e-07	-0.00162265	2.37895	0.102542	3.56034e-05	2.27637
0.369739	1.901	60	0	1	0.333333	6.01099e-07	-0.00159627	2.37899	0.102542	3.5569e-05	2.27642
0.369746	1.902	60	0	1	0.333333	6.00003e-07	-0.00157007	2.37904	0.102542	3.55352e-05	2.27646
0.369753	1.903	60	0	1	0.333333	-6.00051e-07	-0.00154388	2.37908	0.102542	3.55015e-05	2.2765
0.369759	1.904	60	0	1	0.333333	6.00095e-07	-0.00151822	2.37912	0.102543	3.54684e-05	2.27654
0.369766	1.905	60	0	1	0.333333	6.00019e-07	-0.00149255	2.37916	0.102543	3.54355e-05	2.27658
0.369773	1.906	60	0	1	0.333333	6.00169e-07	-0.00146709	2.3792	0.102543	3.54029e-05	2.27662
0.369779	1.907	60	0	1	0.333333	6.01142e-07	-0.00144181	2.37924	0.102543	3.53707e-05	2.27666
0.369785	1.908	60	0	1	0.333333	-6.00703e-07	-0.00141669	2.37928	0.102543	3.53388e-05	2.2767
0.369792	1.909	60	0	1	0.333333	-6.0144e-07	-0.00139178	2.37932	0.102543	3.53073e-05	2.27674
0.369798	1.91	60	0	1	0.333333	-6.00869e-07	-0.00136704	2.37936	0.102543	3.5276e-05	2.27678
0.369805	1.911	60	0	1	0.333333	-6.00244e-07	-0.00134247	2.3794	0.102543	3.52451e-05	2.27682
0.369811	1.912	60	0	1	0.333333	-6.00236e-07	-0.0013181	2.37943	0.102543	3.52146e-05	2.27686
0.369817	1.913	60	0	1	0.333333	-6.00736e-07	-0.00129395	2.37947	0.102543	3.51843e-05	2.27689
0.369823	1.914	60	0	1	0.333333	-6.00046e-07	-0.00126989	2.37951	0.102543	3.51544e-05	2.27693
0.369829	1.915	60	0	1	0.333333	6.00035e-07	-0.00124606	2.37955	0.102543	3.51248e-05	2.27697
0.369835	1.916	60	0	1	0.333333	-6.00017e-07	-0.00122239	2.37959	0.102543	3.50954e-05	2.27701
0.369841	1.917	60	0	1	0.333333	6.00258e-07	-0.00119891	2.37962	0.102544	3.50665e-05	2.27704
0.369847	1.918	60	0	1	0.333333	-6.00285e-07	-0.00117564	2.37966	0.102543	3.50377e-05	2.27708
0.369853	1.919	60	0	1	0.333333	-6.00302e-07	-0.00115254	2.3797	0.102543	3.50092e-05	2.27712
0.369859	1.92	60	0	1	0.333333	6.00924e-07	-0.00112958	2.37973	0.102544	3.49813e-05	2.27715
0.369865	1.921	60	0	1	0.333333	-6.01003e-07	-0.00110686	2.37977	0.102544	3.49535e-05	2.27719
0.369871	1.922	60	0	1	0.333333	6.00499e-07	-0.00108427	2.3798	0.102544	3.49261e-05	2.27723
0.369877	1.923	60	0	1	0.333333	6.01761e-07	-0.00106189	2.37984	0.102544	3.48989e-05	2.27726
0.369882	1.924	60	0	1	0.333333	-6.00596e-07	-0.00103968	2.37988	0.102544	3.4872e-05	2.2773
0.369888	1.925	60	0	1	0.333333	6.00119e-07	-0.00101768	2.37991	0.102544	3.48454e-05	2.27733
0.369894	1.926	60	0	1	0.333333	-6.01784e-07	-0.000995853	2.37995	0.102544	3.48192e-05	2.27737
0.369899	1.927	60	0	1	0.333333	-6.00365e-07	-0.000974121	2.37998	0.102544	3.47932e-05	2.2774
0.369905	1.928	60	0	1	0.333333	6.00372e-07	-0.000952704	2.38001	0.102544	3.47674e-05	2.27743
0.36991	1.929	60	0	1	0.333333	6.01422e-07	-0.000931407	2.38005	0.102544	3.47421e-05	2.27747
0.369916	1.93	60	0	1	0.333333	6.00254e-07	-0.000910279	2.38008	0.102544	3.4717e-05	2.2775
0.369921	1.931	60	0	1	0.333333	-6.00166e-07	-0.000889262	2.38011	0.102544	3.46921e-05	2.27754
0.369927	1.932	60	0	1	0.333333	-6.00582e-07	-0.000868606	2.38015	0.102544	3.46675e-05	2.27757
0.369932	1.933	60	0	1	0.333333	-6.00293e-07	-0.000848045	2.38018	0.102544	3.46432e-05	2.2776
0.369937	1.934	60	0	1	0.333333	-6.01272e-07	-0.000827662	2.38021	0.102544	3.46192e-05	2.27763
0.369942	1.935	60	0	1	0.333333	-6.00103e-07	-0.000807452	2.38024	0.102544	3.45954e-05	2.27767
0.369948	1.936	60	0	1	0.333333	6.00694e-07	-0.000787473	2.38028	0.102544	3.4572e-05	2.2777
0.369953	1.937	60	0	1	0.333333	-6.00371e-07	-0.000767633	2.38031	0.102545	3.45489e-05	2.27773
0.369958	1.938	60	0	1	0.333333	6.00662e-07	-0.000748019	2.38034	0.102545	3.4526e-05	2.27776
0.369963	1.939	60	0	1	0.333333	-6.0012e-07	-0.000728563	2.38037	0.102545	3.45034e-05	2.27779
0.369968	1.94	60	0	1	0.333333	6.01364e-07	-0.0007093	2.3804	0.102545	3.4481e-05	2.27782
0.369973	1.941	60	0	1	0.333333	-6.01664e-07	-0.000690174	2.38043	0.102545	3.44591e-05	2.27785
0.369978	1.942	60	0	1	0.333333	-6.01079e-07	-0.000671331	2.38046	0.102545	3.44371e-05	2.27788
0.369982	1.943	60	0	1	0.333333	-6.00717e-07	-0.000652633	2.38049	0.102545	3.44157e-05	2.27791
0.369987	1.944	60	0	1	0.333333	6.00567e-07	-0.000634143	2.38052	0.102545	3.43943e-05	2.27794
0.369992	1.945	60	0	1	0.333333	-6.00835e-07	-0.000615832	2.38055	0.102545	3.43733e-05	2.27797
0.369997	1.946	60	0	1	0.333333	-6.00192e-07	-0.000597707	2.38058	0.102545	3.43527e-05	2.278
0.370001	1.947	60	0	1	0.333333	-6.00531e-07	-0.000579771	2.38061	0.102545	3.43322e-05	2.27803
0.370006	1.948	60	0	1	0.333333	-6.00984e-07	-0.000562019	2.38064	0.102545	3.4312e-05	2.27806
0.370011	1.949	60	0	1	0.333333	-6.00202e-07	-0.000544509	2.38066	0.102545	3.42921e-05	2.27809
0.370015	1.95	60	0	1	0.333333	-6.03254e-07	-0.000527107	2.38069	0.102545	3.42724e-05	2.27811
0.370019	1.951	60	0	1	0.333333	-6.02769e-07	-0.00051002	2.38072	0.102545	3.4253e-05	2.27814
0.370024	1.952	60	0	1	0.333333	-6.00377e-07	-0.000493056	2.38075	0.102545	3.42339e-05	2.27817
0.370028	1.953	60	0	1	0.333333	-6.01064e-07	-0.000476267	2.38077	0.102545	3.4215e-05	2.27819
0.370033	1.954	60	0	1	0.333333	-6.01238e-07	-0.000459776	2.3808	0.102545	3.41964e-05	2.27822
0.370037	1.955	60	0	1	0.333333	-4.09664e-07	-0.000443429	2.38083	0.102545	3.41781e-05	2.27825
0.370041	1.956	60	0	1	0.333333	-3.96198e-07	-0.000427284	2.38085	0.102545	3.416e-05	2.27827
0.370045	1.957	60	0	1	0.333333	-3.97117e-07	-0.000411349	2.38088	0.102545	3.41422e-05	2.2783
0.370049	1.958	60	0	1	0.333333	-4.07943e-07	-0.000395619	2.3809	0.102545	3.41247e-05	2.27832
0.370053	1.959	60	0	1	0.333333	-4.08835e-07	-0.000380121	2.38093	0.102545	3.41074e-05	2.27835
0.370057	1.96	60	0	1	0.333333	-4.06799e-07	-0.000364799	2.38095	0.102545	3.40903e-05	2.27837
0.370061	1.961	60	0	1	0.333333	-3.98843e-07	-0.00034972	2.38098	0.102545	3.40736e-05	2.2784
0.370065	1.962	60	0	1	0.333333	-4.07437e-07	-0.000334833	2.381	0.102545	3.40571e-05	2.27842
0.370069	1.963	60	0	1	0.333333	6.00013e-07	-0.000320187	2.38102	0.102546	3.40409e-05	2.27844
0.370073	1.964	60	0	1	0.333333	-4.02776e-07	-0.000305733	2.38105	0.102545	3.40249e-05	2.27847
0.370076	1.965	60	0	1	0.333333	-3.97562e-07	-0.000291516	2.38107	0.102546	3.40092e-05	2.27849
0.37008	1.966	60	0	1	0.333333	-4.0741e-07	-0.000277529	2.38109	0.102546	3.39938e-05	2.27851
0.370084	1.967	60	0	1	0.333333	-4.04012e-07	-0.000263754	2.38111	0.102546	3.39786e-05	2.27854
0.370087	1.968	60	0	1	0.333333	-4.07966e-07	-0.000250227	2.38114	0.102546	3.39637e-05	2.27856
0.370091	1.969	60	0	1	0.333333	-3.99509e-07	-0.000236923	2.38116	0.102546	3.39491e-05	2.27858
0.370094	1.97	60	0	1	0.333333	-4.07938e-07	-0.000223871	2.38118	0.102546	3.39348e-05	2.2786
0.370097	1.971	60	0	1	0.333333	-3.92327e-07	-0.000211037	2.3812	0.102546	3.39207e-05	2.27862
0.370101	1.972	60	0	1	0.333333	-3.92851e-07	-0.000198465	2.38122	0.102546	3.39069e-05	2.27864
0.370104	1.973	60	0	1	0.333333	-3.99792e-07	-0.000186126	2.38124	0.102546	3.38934e-05	2.27866
0.370107	1.974	60	0	1	0.333333	-3.98085e-07	-0.000174059	2.38126	0.102546	3.38802e-05	2.27868
0.37011	1.975	60	0	1	0.333333	-3.94172e-07	-0.000162231	2.38128	0.102546	3.38672e-05	2.2787
0.370113	1.976	60	0	1	0.333333	-3.9895e-07	-0.000150672	2.3813	0.102546	3.38546e-05	2.27872
0.370116	1.977	60	0	1	0.333333	-3.89888e-07	-0.000139382	2.38132	0.102546	3.38422e-05	2.27874
0.370119	1.978	60	0	1	0.333333	-3.95593e-07	-0.000128365	2.38133	0.102546	3.38301e-05	2.27876
0.370122	1.979	60	0	1	0.333333	-3.93356e-07	-0.000117631	2.38135	0.102546	3.38184e-05	2.27877
0.370125	1.98	60	0	1	0.333333	-3.91308e-07	-0.000107178	2.38137	0.102546	3.38069e-05	2.27879
0.370128	1.981	60	0	1	0.333333	-3.79341e-07	-9.70261e-05	2.38139	0.102546	3.37957e-05	2.27881
0.37013	1.982	60	0	1	0.333333	-3.79099e-07	-8.71772e-05	2.3814	0.102546	3.37849e-05	2.27882
0.370133	1.983	60	0	1	0.333333	-3.85267e-07	-7.76287e-05	2.38142	0.102546	3.37743e-05	2.27884
0.370135	1.984	60	0	1	0.333333	-3.66888e-07	-6.84008e-05	2.38143	0.102546	3.37641e-05	2.27885
0.370138	1.985	60	0	1	0.333333	-3.59314e-07	-5.9513e-05	2.38145	0.102546	3.37542e-05	2.27887
0.37014	1.986	60	0	1	0.333333	-3.57415e-07	-5.09555e-05	2.38146	0.102546	3.37447e-05	2.27888
0.370142	1.987	60	0	1	0.333333	-3.41544e-07	-4.27753e-05	2.38148	0.102546	3.37355e-05	2.2789
0.370145	1.988	60	0	1	0.333333	-3.31809e-07	-3.49473e-05	2.38149	0.102546	3.37267e-05	2.27891
0.370147	1.989	60	0	1	0.333333	-3.03068e-07	-2.75247e-05	2.3815	0.102546	3.37182e-05	2.27892
0.370149	1.99	60	0	1	0.333333	-2.74236e-07	-2.05038e-05	2.38152	0.102546	3.37102e-05	2.27894
0.370151	1.991	60	0	1	0.333333	-2.39619e-07	-1.39363e-05	2.38153	0.102546	3.37025e-05	2.27895
0.370152	1.992	60	0	1	0.333333	-1.78068e-07	-7.81519e-06	2.38154	0.102546	3.36953e-05	2.27896
0.370154	1.993	60	0	1	0.333333	-6.79316e-08	-2.2084e-06	2.38155	0.102546	3.36885e-05	2.27897
0.370156	1.994	60	0	1	0.333333	1.61453e-11	-1.02644e-09	2.38156	0.102546	3.36822e-05	2.27898
0.370157	1.995	60	0	1	0.333333	-3.927e-10	-1.35426e-09	2.38157	0.102546	3.36764e-05	2.27899
0.370158	1.996	60	0	1	0.333333	4.853e-10	2.157e-10	2.38158	0.102546	3.36711e-05	2.279
0.37016	1.997	60	0	1	0.333333	4.74703e-11	-1.48718e-10	2.38158	0.102546	3.36665e-05	2.279
0.37016	1.998	60	0	1	0.333333	4.75347e-10	-1.42531e-10	2.38159	0.102546	3.36625e-05	2.27901
0.370161	1.999	60	0	1	0.333333	2.55065e-10	-2.29311e-10	2.38159	0.102546	3.36597e-05	2.27901
[truncated: 201 more rows]
