# Supplementary material for: Nanoalignment by critical Casimir torques
Source: Nat Commun. 2024 Jun 14;15:5086. doi: 10.1038/s41467-024-49220-1 (PMC11178905; doi:10.1038/s41467-024-49220-1)
Supplement: Supplementary file 11 — Source Data [file 41467_2024_49220_MOESM11_ESM.zip › fig1/python/data/theory/results_disk_70.dat]

#Delta	Lambda	Gamma	rho1	rho2	width	alpha	gamma	total_potential	CC_potential	electrostatic_potential	gravity_potential
0.258753	0.001	70	0	1	0.333333	-1.90645e-08	0.00016664	-13.7029	-36.8336	21.5376	1.59309
0.258781	0.002	70	0	1	0.333333	-5.93084e-09	7.65867e-05	-13.6509	-36.7091	21.4649	1.59327
0.258809	0.003	70	0	1	0.333333	-2.54053e-09	-3.65148e-06	-13.5991	-36.5853	21.3927	1.59344
0.258837	0.004	70	0	1	0.333333	-1.88408e-08	-9.30159e-05	-13.5477	-36.4624	21.321	1.59361
0.258865	0.005	70	0	1	0.333333	-1.57128e-08	-0.000181915	-13.4967	-36.3403	21.2498	1.59379
0.258894	0.006	70	0	1	0.333333	-1.95641e-08	-0.000270349	-13.446	-36.219	21.1791	1.59396
0.258922	0.007	70	0	1	0.333333	-9.03912e-09	-0.000358331	-13.3957	-36.0986	21.1088	1.59414
0.258951	0.008	70	0	1	0.333333	-1.16658e-08	-0.000445887	-13.3456	-35.979	21.0391	1.59431
0.25898	0.009	70	0	1	0.333333	-1.70712e-08	-0.000532985	-13.296	-35.8602	20.9698	1.59449
0.259009	0.01	70	0	1	0.333333	-2.06191e-08	-0.000619665	-13.2466	-35.7422	20.9009	1.59467
0.259038	0.011	70	0	1	0.333333	-2.25651e-08	-0.000705918	-13.1976	-35.625	20.8325	1.59485
0.259067	0.012	70	0	1	0.333333	-2.78236e-08	-0.000791745	-13.1489	-35.5085	20.7646	1.59502
0.259096	0.013	70	0	1	0.333333	-2.36183e-08	-0.000877176	-13.1005	-35.3929	20.6971	1.59521
0.259125	0.014	70	0	1	0.333333	-2.75346e-08	-0.000962191	-13.0525	-35.278	20.6301	1.59539
0.259155	0.015	70	0	1	0.333333	-1.82987e-08	-0.0010468	-13.0047	-35.1638	20.5635	1.59557
0.259184	0.016	70	0	1	0.333333	-3.17252e-08	-0.00113103	-12.9573	-35.0504	20.4974	1.59575
0.259214	0.017	70	0	1	0.333333	-2.23383e-08	-0.00121487	-12.9101	-34.9377	20.4316	1.59593
0.259244	0.018	70	0	1	0.333333	-2.71054e-08	-0.00129832	-12.8633	-34.8258	20.3664	1.59612
0.259274	0.019	70	0	1	0.333333	-2.88352e-08	-0.0013814	-12.8168	-34.7146	20.3015	1.5963
0.259304	0.02	70	0	1	0.333333	-2.64683e-08	-0.00146411	-12.7706	-34.6041	20.237	1.59648
0.259334	0.021	70	0	1	0.333333	-2.56419e-08	-0.00154645	-12.7247	-34.4943	20.173	1.59667
0.259364	0.022	70	0	1	0.333333	-3.80476e-08	-0.00162843	-12.679	-34.3852	20.1094	1.59686
0.259394	0.023	70	0	1	0.333333	-3.69324e-08	-0.00171006	-12.6337	-34.2768	20.0461	1.59704
0.259425	0.024	70	0	1	0.333333	-3.87615e-08	-0.00179133	-12.5886	-34.1691	19.9833	1.59723
0.259455	0.025	70	0	1	0.333333	-3.71191e-08	-0.00187226	-12.5438	-34.0621	19.9209	1.59742
0.259486	0.026	70	0	1	0.333333	-3.24366e-08	-0.00195285	-12.4993	-33.9558	19.8588	1.59761
0.259517	0.027	70	0	1	0.333333	-3.46508e-08	-0.0020331	-12.4551	-33.8501	19.7972	1.59779
0.259547	0.028	70	0	1	0.333333	-4.46274e-08	-0.00211303	-12.4112	-33.7451	19.7359	1.59798
0.259578	0.029	70	0	1	0.333333	-3.90373e-08	-0.00219262	-12.3675	-33.6407	19.6751	1.59817
0.259609	0.03	70	0	1	0.333333	-3.93103e-08	-0.00227188	-12.3241	-33.537	19.6145	1.59836
0.25964	0.031	70	0	1	0.333333	-3.684e-08	-0.00235084	-12.2809	-33.4339	19.5544	1.59856
0.259671	0.032	70	0	1	0.333333	-4.14999e-08	-0.00242947	-12.2381	-33.3315	19.4947	1.59875
0.259702	0.033	70	0	1	0.333333	-4.35847e-08	-0.00250779	-12.1954	-33.2296	19.4353	1.59894
0.259734	0.034	70	0	1	0.333333	-4.38797e-08	-0.00258582	-12.1531	-33.1284	19.3762	1.59913
0.259765	0.035	70	0	1	0.333333	-5.30749e-08	-0.00266352	-12.111	-33.0278	19.3175	1.59932
0.259796	0.036	70	0	1	0.333333	-4.71618e-08	-0.00274094	-12.0691	-32.9279	19.2592	1.59952
0.259828	0.037	70	0	1	0.333333	-5.10117e-08	-0.00281807	-12.0275	-32.8285	19.2013	1.59971
0.259859	0.038	70	0	1	0.333333	-5.28892e-08	-0.00289489	-11.9862	-32.7298	19.1437	1.59991
0.259891	0.039	70	0	1	0.333333	-5.45036e-08	-0.00297143	-11.9451	-32.6316	19.0864	1.6001
0.259923	0.04	70	0	1	0.333333	-4.61624e-08	-0.0030477	-11.9042	-32.534	19.0295	1.6003
0.259955	0.041	70	0	1	0.333333	-5.94471e-08	-0.00312367	-11.8636	-32.437	18.9729	1.60049
0.259986	0.042	70	0	1	0.333333	-6.15629e-08	-0.00319937	-11.8232	-32.3406	18.9166	1.60069
0.260018	0.043	70	0	1	0.333333	-5.61083e-08	-0.00327481	-11.7831	-32.2447	18.8607	1.60088
0.26005	0.044	70	0	1	0.333333	-5.51064e-08	-0.00334996	-11.7432	-32.1494	18.8051	1.60108
0.260082	0.045	70	0	1	0.333333	-6.24414e-08	-0.00342485	-11.7035	-32.0546	18.7498	1.60128
0.260114	0.046	70	0	1	0.333333	-6.6378e-08	-0.00349949	-11.6641	-31.9605	18.6949	1.60148
0.260147	0.047	70	0	1	0.333333	-6.681e-08	-0.00357385	-11.6249	-31.8668	18.6403	1.60167
0.260179	0.048	70	0	1	0.333333	-6.79856e-08	-0.00364795	-11.5859	-31.7737	18.586	1.60187
0.260211	0.049	70	0	1	0.333333	-6.39895e-08	-0.00372181	-11.5471	-31.6812	18.532	1.60207
0.260244	0.05	70	0	1	0.333333	-7.3993e-08	-0.00379541	-11.5086	-31.5892	18.4783	1.60227
0.260276	0.051	70	0	1	0.333333	-6.22566e-08	-0.00386876	-11.4703	-31.4977	18.4249	1.60247
0.260308	0.052	70	0	1	0.333333	-7.29409e-08	-0.00394187	-11.4321	-31.4067	18.3719	1.60267
0.260341	0.053	70	0	1	0.333333	-6.9776e-08	-0.00401472	-11.3943	-31.3163	18.3191	1.60287
0.260374	0.054	70	0	1	0.333333	-6.89381e-08	-0.00408736	-11.3566	-31.2263	18.2667	1.60307
0.260406	0.055	70	0	1	0.333333	-6.61331e-08	-0.00415973	-11.3191	-31.1369	18.2145	1.60327
0.260439	0.056	70	0	1	0.333333	-7.86434e-08	-0.00423188	-11.2819	-31.048	18.1626	1.60347
0.260472	0.057	70	0	1	0.333333	-7.14847e-08	-0.00430381	-11.2448	-30.9596	18.1111	1.60368
0.260505	0.058	70	0	1	0.333333	-8.2337e-08	-0.0043755	-11.208	-30.8717	18.0598	1.60388
0.260537	0.059	70	0	1	0.333333	-8.22549e-08	-0.00444696	-11.1714	-30.7842	18.0088	1.60408
0.26057	0.06	70	0	1	0.333333	-7.70401e-08	-0.0045182	-11.135	-30.6973	17.9581	1.60428
0.260603	0.061	70	0	1	0.333333	-7.88459e-08	-0.00458921	-11.0987	-30.6108	17.9076	1.60449
0.260636	0.062	70	0	1	0.333333	-7.91491e-08	-0.00466002	-11.0627	-30.5249	17.8575	1.60469
0.260669	0.063	70	0	1	0.333333	-8.66885e-08	-0.00473059	-11.0269	-30.4394	17.8076	1.60489
0.260702	0.064	70	0	1	0.333333	-7.95166e-08	-0.00480095	-10.9912	-30.3543	17.758	1.6051
0.260736	0.065	70	0	1	0.333333	-9.05605e-08	-0.0048711	-10.9558	-30.2698	17.7087	1.6053
0.260769	0.066	70	0	1	0.333333	-8.96889e-08	-0.00494105	-10.9206	-30.1857	17.6596	1.6055
0.260802	0.067	70	0	1	0.333333	-8.98576e-08	-0.00501079	-10.8855	-30.102	17.6108	1.60571
0.260835	0.068	70	0	1	0.333333	-8.74369e-08	-0.0050803	-10.8506	-30.0189	17.5623	1.60591
0.260869	0.069	70	0	1	0.333333	-8.61246e-08	-0.00514964	-10.816	-29.9361	17.514	1.60612
0.260902	0.07	70	0	1	0.333333	-8.67166e-08	-0.00521876	-10.7815	-29.8538	17.466	1.60633
0.260936	0.071	70	0	1	0.333333	-1.01552e-07	-0.00528768	-10.7472	-29.772	17.4183	1.60653
0.260969	0.072	70	0	1	0.333333	-9.96988e-08	-0.0053564	-10.713	-29.6906	17.3708	1.60674
0.261003	0.073	70	0	1	0.333333	-9.41182e-08	-0.00542495	-10.6791	-29.6096	17.3236	1.60694
0.261036	0.074	70	0	1	0.333333	-1.0814e-07	-0.00549327	-10.6453	-29.5291	17.2766	1.60715
0.26107	0.075	70	0	1	0.333333	-1.03478e-07	-0.00556141	-10.6117	-29.449	17.2299	1.60736
0.261103	0.076	70	0	1	0.333333	-1.06484e-07	-0.00562937	-10.5783	-29.3693	17.1834	1.60756
0.261137	0.077	70	0	1	0.333333	-1.06942e-07	-0.00569714	-10.5451	-29.29	17.1371	1.60777
0.261171	0.078	70	0	1	0.333333	-9.68256e-08	-0.00576472	-10.512	-29.2112	17.0912	1.60798
0.261205	0.079	70	0	1	0.333333	-9.70722e-08	-0.00583213	-10.4792	-29.1327	17.0454	1.60819
0.261238	0.08	70	0	1	0.333333	-1.02403e-07	-0.00589934	-10.4464	-29.0547	16.9999	1.6084
0.261272	0.081	70	0	1	0.333333	-1.09991e-07	-0.00596638	-10.4139	-28.9771	16.9546	1.6086
0.261306	0.082	70	0	1	0.333333	-1.02602e-07	-0.00603324	-10.3815	-28.8999	16.9096	1.60881
0.26134	0.083	70	0	1	0.333333	-1.14544e-07	-0.00609992	-10.3493	-28.8231	16.8648	1.60902
0.261374	0.084	70	0	1	0.333333	-1.16657e-07	-0.00616643	-10.3173	-28.7467	16.8202	1.60923
0.261408	0.085	70	0	1	0.333333	-1.19215e-07	-0.00623276	-10.2854	-28.6707	16.7759	1.60944
0.261442	0.086	70	0	1	0.333333	-1.08683e-07	-0.00629893	-10.2536	-28.5951	16.7318	1.60965
0.261476	0.087	70	0	1	0.333333	-1.07023e-07	-0.00636492	-10.2221	-28.5198	16.6879	1.60986
0.26151	0.088	70	0	1	0.333333	-1.19571e-07	-0.00643074	-10.1907	-28.445	16.6442	1.61007
0.261544	0.089	70	0	1	0.333333	-1.1697e-07	-0.00649641	-10.1595	-28.3705	16.6008	1.61028
0.261579	0.09	70	0	1	0.333333	-1.17623e-07	-0.0065619	-10.1284	-28.2964	16.5575	1.61049
0.261613	0.091	70	0	1	0.333333	-1.15729e-07	-0.00662724	-10.0974	-28.2227	16.5145	1.6107
0.261647	0.092	70	0	1	0.333333	-1.16588e-07	-0.00669241	-10.0667	-28.1493	16.4718	1.61091
0.261681	0.093	70	0	1	0.333333	-1.20666e-07	-0.00675742	-10.0361	-28.0764	16.4292	1.61112
0.261716	0.094	70	0	1	0.333333	-1.28174e-07	-0.00682227	-10.0056	-28.0038	16.3868	1.61133
0.26175	0.095	70	0	1	0.333333	-1.28838e-07	-0.00688695	-9.97528	-27.9315	16.3447	1.61154
0.261784	0.096	70	0	1	0.333333	-1.2673e-07	-0.0069515	-9.94511	-27.8596	16.3028	1.61176
0.261819	0.097	70	0	1	0.333333	-1.20426e-07	-0.00701587	-9.9151	-27.7881	16.261	1.61197
0.261853	0.098	70	0	1	0.333333	-1.24027e-07	-0.00708011	-9.88523	-27.7169	16.2195	1.61218
0.261888	0.099	70	0	1	0.333333	-1.31181e-07	-0.00714419	-9.85551	-27.6461	16.1782	1.61239
0.261922	0.1	70	0	1	0.333333	-1.32678e-07	-0.00720813	-9.82594	-27.5756	16.1371	1.6126
0.261957	0.101	70	0	1	0.333333	-1.23706e-07	-0.0072719	-9.79651	-27.5055	16.0962	1.61282
0.261991	0.102	70	0	1	0.333333	-1.32722e-07	-0.00733553	-9.76722	-27.4357	16.0555	1.61303
0.262026	0.103	70	0	1	0.333333	-1.33748e-07	-0.00739902	-9.73808	-27.3663	16.015	1.61324
0.26206	0.104	70	0	1	0.333333	-1.41298e-07	-0.00746236	-9.70907	-27.2972	15.9747	1.61346
0.262095	0.105	70	0	1	0.333333	-1.26069e-07	-0.00752556	-9.68021	-27.2284	15.9346	1.61367
0.26213	0.106	70	0	1	0.333333	-1.358e-07	-0.00758862	-9.65148	-27.16	15.8946	1.61388
0.262164	0.107	70	0	1	0.333333	-1.38258e-07	-0.00765154	-9.6229	-27.0919	15.8549	1.6141
0.262199	0.108	70	0	1	0.333333	6.00008e-07	-0.00771437	-9.59444	-27.0242	15.8154	1.61431
0.262234	0.109	70	0	1	0.333333	-1.32199e-07	-0.00777695	-9.56613	-26.9567	15.7761	1.61452
0.262268	0.11	70	0	1	0.333333	-1.44347e-07	-0.00783945	-9.53795	-26.8896	15.7369	1.61474
0.262303	0.111	70	0	1	0.333333	-1.43127e-07	-0.00790181	-9.5099	-26.8228	15.6979	1.61495
0.262338	0.112	70	0	1	0.333333	-1.48116e-07	-0.00796405	-9.48199	-26.7563	15.6591	1.61517
0.262373	0.113	70	0	1	0.333333	-1.47915e-07	-0.00802614	-9.45421	-26.6901	15.6205	1.61538
0.262408	0.114	70	0	1	0.333333	-8.87123e-08	-0.00808811	-9.42655	-26.6243	15.5821	1.61559
0.262443	0.115	70	0	1	0.333333	-1.06186e-07	-0.00814995	-9.39903	-26.5588	15.5439	1.61581
0.262478	0.116	70	0	1	0.333333	-9.98474e-08	-0.00821164	-9.37164	-26.4935	15.5059	1.61602
0.262512	0.117	70	0	1	0.333333	-1.03908e-07	-0.00827322	-9.34437	-26.4286	15.468	1.61624
0.262547	0.118	70	0	1	0.333333	-1.05302e-07	-0.00833466	-9.31723	-26.364	15.4303	1.61645
0.262582	0.119	70	0	1	0.333333	-1.13943e-07	-0.00839599	-9.29022	-26.2997	15.3928	1.61667
0.262617	0.12	70	0	1	0.333333	-1.04021e-07	-0.00845718	-9.26333	-26.2357	15.3554	1.61689
0.262652	0.121	70	0	1	0.333333	-1.07438e-07	-0.00851825	-9.23657	-26.1719	15.3183	1.6171
0.262688	0.122	70	0	1	0.333333	-1.05902e-07	-0.0085792	-9.20992	-26.1085	15.2813	1.61732
0.262723	0.123	70	0	1	0.333333	-1.17893e-07	-0.00864002	-9.18341	-26.0454	15.2444	1.61753
0.262758	0.124	70	0	1	0.333333	-1.10725e-07	-0.00870072	-9.15701	-25.9826	15.2078	1.61775
0.262793	0.125	70	0	1	0.333333	-1.04035e-07	-0.0087613	-9.13073	-25.92	15.1713	1.61797
0.262828	0.126	70	0	1	0.333333	-1.1696e-07	-0.00882176	-9.10457	-25.8577	15.135	1.61818
0.262863	0.127	70	0	1	0.333333	-1.18351e-07	-0.00888211	-9.07853	-25.7958	15.0988	1.6184
0.262898	0.128	70	0	1	0.333333	-1.09019e-07	-0.00894234	-9.05261	-25.7341	15.0629	1.61862
0.262933	0.129	70	0	1	0.333333	-1.23458e-07	-0.00900245	-9.0268	-25.6727	15.027	1.61883
0.262969	0.13	70	0	1	0.333333	-1.22581e-07	-0.00906245	-9.00111	-25.6115	14.9914	1.61905
0.263004	0.131	70	0	1	0.333333	-1.1282e-07	-0.00912232	-8.97554	-25.5507	14.9559	1.61927
0.263039	0.132	70	0	1	0.333333	-1.18018e-07	-0.00918209	-8.95008	-25.4901	14.9205	1.61948
0.263075	0.133	70	0	1	0.333333	-1.15203e-07	-0.00924174	-8.92474	-25.4298	14.8853	1.6197
0.26311	0.134	70	0	1	0.333333	-1.17439e-07	-0.00930129	-8.8995	-25.3697	14.8503	1.61992
0.263145	0.135	70	0	1	0.333333	-1.19296e-07	-0.00936071	-8.87438	-25.31	14.8155	1.62014
0.263181	0.136	70	0	1	0.333333	-1.18053e-07	-0.00942004	-8.84937	-25.2505	14.7807	1.62035
0.263216	0.137	70	0	1	0.333333	-1.28985e-07	-0.00947924	-8.82447	-25.1912	14.7462	1.62057
0.263251	0.138	70	0	1	0.333333	-1.25481e-07	-0.00953836	-8.79968	-25.1323	14.7118	1.62079
0.263287	0.139	70	0	1	0.333333	-1.2042e-07	-0.00959734	-8.775	-25.0735	14.6775	1.62101
0.263322	0.14	70	0	1	0.333333	-1.28881e-07	-0.00965624	-8.75043	-25.0151	14.6435	1.62122
0.263358	0.141	70	0	1	0.333333	-1.35353e-07	-0.00971501	-8.72596	-24.9569	14.6095	1.62144
0.263393	0.142	70	0	1	0.333333	-1.31742e-07	-0.0097737	-8.7016	-24.899	14.5757	1.62166
0.263428	0.143	70	0	1	0.333333	-1.30176e-07	-0.00983227	-8.67735	-24.8413	14.542	1.62188
0.263464	0.144	70	0	1	0.333333	-1.30048e-07	-0.00989075	-8.6532	-24.7839	14.5086	1.6221
0.2635	0.145	70	0	1	0.333333	-1.31072e-07	-0.00994912	-8.62915	-24.7267	14.4752	1.62232
0.263535	0.146	70	0	1	0.333333	-1.25813e-07	-0.0100074	-8.60521	-24.6697	14.442	1.62254
0.263571	0.147	70	0	1	0.333333	-1.23541e-07	-0.0100655	-8.58137	-24.613	14.4089	1.62275
0.263606	0.148	70	0	1	0.333333	-1.42119e-07	-0.0101236	-8.55764	-24.5566	14.376	1.62297
0.263642	0.149	70	0	1	0.333333	-1.36241e-07	-0.0101816	-8.534	-24.5004	14.3432	1.62319
0.263677	0.15	70	0	1	0.333333	-1.25844e-07	-0.0102395	-8.51047	-24.4445	14.3106	1.62341
0.263713	0.151	70	0	1	0.333333	-1.32938e-07	-0.0102972	-8.48704	-24.3887	14.2781	1.62363
0.263749	0.152	70	0	1	0.333333	-1.42067e-07	-0.0103549	-8.4637	-24.3333	14.2457	1.62385
0.263784	0.153	70	0	1	0.333333	-1.37855e-07	-0.0104125	-8.44047	-24.278	14.2135	1.62407
0.26382	0.154	70	0	1	0.333333	-1.40778e-07	-0.01047	-8.41733	-24.223	14.1814	1.62429
0.263856	0.155	70	0	1	0.333333	-1.36441e-07	-0.0105274	-8.39429	-24.1682	14.1494	1.62451
0.263891	0.156	70	0	1	0.333333	-1.4728e-07	-0.0105847	-8.37134	-24.1137	14.1176	1.62473
0.263927	0.157	70	0	1	0.333333	-1.3806e-07	-0.0106419	-8.3485	-24.0594	14.086	1.62495
0.263963	0.158	70	0	1	0.333333	-1.46429e-07	-0.010699	-8.32574	-24.0053	14.0544	1.62517
0.263999	0.159	70	0	1	0.333333	-1.41672e-07	-0.010756	-8.30309	-23.9515	14.023	1.62539
0.264034	0.16	70	0	1	0.333333	-1.42439e-07	-0.0108129	-8.28052	-23.8979	13.9917	1.62561
0.26407	0.161	70	0	1	0.333333	-1.43123e-07	-0.0108698	-8.25805	-23.8445	13.9606	1.62583
0.264106	0.162	70	0	1	0.333333	-1.44171e-07	-0.0109265	-8.23567	-23.7913	13.9296	1.62605
0.264142	0.163	70	0	1	0.333333	-1.46437e-07	-0.0109832	-8.21339	-23.7383	13.8987	1.62627
0.264177	0.164	70	0	1	0.333333	-1.42234e-07	-0.0110397	-8.1912	-23.6856	13.8679	1.62649
0.264213	0.165	70	0	1	0.333333	-1.39389e-07	-0.0110962	-8.16909	-23.6331	13.8373	1.62671
0.264249	0.166	70	0	1	0.333333	-1.45385e-07	-0.0111526	-8.14708	-23.5808	13.8068	1.62693
0.264285	0.167	70	0	1	0.333333	-1.55224e-07	-0.0112089	-8.12516	-23.5287	13.7764	1.62715
0.264321	0.168	70	0	1	0.333333	6.00003e-07	-0.0112651	-8.10333	-23.4768	13.7461	1.62737
0.264357	0.169	70	0	1	0.333333	-6.06396e-07	-0.0113216	-8.08158	-23.4249	13.7157	1.6276
0.264393	0.17	70	0	1	0.333333	1.8957e-08	-0.0113773	-8.05992	-23.3737	13.686	1.62782
0.264429	0.171	70	0	1	0.333333	-1.13361e-07	-0.0114333	-8.03835	-23.3225	13.6561	1.62804
0.264465	0.172	70	0	1	0.333333	-1.13633e-07	-0.0114892	-8.01687	-23.2714	13.6263	1.62826
0.264501	0.173	70	0	1	0.333333	-1.0224e-07	-0.011545	-7.99548	-23.2206	13.5967	1.62848
0.264537	0.174	70	0	1	0.333333	-1.08753e-07	-0.0116007	-7.97417	-23.17	13.5671	1.6287
0.264573	0.175	70	0	1	0.333333	-1.06197e-07	-0.0116564	-7.95294	-23.1196	13.5377	1.62892
0.264609	0.176	70	0	1	0.333333	-1.18878e-07	-0.0117119	-7.9318	-23.0694	13.5085	1.62914
0.264645	0.177	70	0	1	0.333333	-1.0702e-07	-0.0117674	-7.91074	-23.0194	13.4793	1.62937
0.264681	0.178	70	0	1	0.333333	-1.12871e-07	-0.0118228	-7.88977	-22.9696	13.4502	1.62959
0.264717	0.179	70	0	1	0.333333	-1.15063e-07	-0.0118781	-7.86888	-22.92	13.4213	1.62981
0.264753	0.18	70	0	1	0.333333	-1.07181e-07	-0.0119334	-7.84807	-22.8706	13.3925	1.63003
0.264789	0.181	70	0	1	0.333333	-1.00861e-07	-0.0119885	-7.82735	-22.8214	13.3638	1.63025
0.264825	0.182	70	0	1	0.333333	-1.06749e-07	-0.0120436	-7.8067	-22.7724	13.3352	1.63048
0.264861	0.183	70	0	1	0.333333	-1.09574e-07	-0.0120986	-7.78614	-22.7235	13.3067	1.6307
0.264897	0.184	70	0	1	0.333333	-1.16631e-07	-0.0121536	-7.76565	-22.6749	13.2783	1.63092
0.264933	0.185	70	0	1	0.333333	-1.15696e-07	-0.0122084	-7.74525	-22.6265	13.2501	1.63114
0.264969	0.186	70	0	1	0.333333	-1.17485e-07	-0.0122632	-7.72493	-22.5782	13.2219	1.63137
0.265005	0.187	70	0	1	0.333333	-1.18342e-07	-0.0123179	-7.70468	-22.5302	13.1939	1.63159
0.265042	0.188	70	0	1	0.333333	-1.10282e-07	-0.0123726	-7.68451	-22.4823	13.166	1.63181
0.265078	0.189	70	0	1	0.333333	-1.19677e-07	-0.0124271	-7.66442	-22.4346	13.1382	1.63203
0.265114	0.19	70	0	1	0.333333	-1.25959e-07	-0.0124816	-7.64441	-22.3871	13.1105	1.63226
0.26515	0.191	70	0	1	0.333333	-1.24098e-07	-0.012536	-7.62448	-22.3398	13.0829	1.63248
0.265186	0.192	70	0	1	0.333333	-1.22493e-07	-0.0125904	-7.60462	-22.2927	13.0554	1.6327
0.265222	0.193	70	0	1	0.333333	-1.17066e-07	-0.0126447	-7.58483	-22.2458	13.028	1.63292
0.265259	0.194	70	0	1	0.333333	-1.16346e-07	-0.0126989	-7.56513	-22.199	13.0007	1.63315
0.265295	0.195	70	0	1	0.333333	-1.25307e-07	-0.012753	-7.54549	-22.1524	12.9735	1.63337
0.265331	0.196	70	0	1	0.333333	-1.18693e-07	-0.0128071	-7.52594	-22.106	12.9465	1.63359
0.265367	0.197	70	0	1	0.333333	-1.20652e-07	-0.0128611	-7.50645	-22.0598	12.9195	1.63382
0.265404	0.198	70	0	1	0.333333	-1.1633e-07	-0.012915	-7.48704	-22.0137	12.8927	1.63404
0.26544	0.199	70	0	1	0.333333	-1.19689e-07	-0.0129689	-7.4677	-21.9679	12.8659	1.63426
0.265476	0.2	70	0	1	0.333333	-1.19204e-07	-0.0130227	-7.44844	-21.9222	12.8392	1.63449
0.265513	0.201	70	0	1	0.333333	-1.30368e-07	-0.0130764	-7.42924	-21.8766	12.8127	1.63471
0.265549	0.202	70	0	1	0.333333	-1.21844e-07	-0.01313	-7.41012	-21.8313	12.7862	1.63493
0.265585	0.203	70	0	1	0.333333	-1.2242e-07	-0.0131836	-7.39107	-21.7861	12.7599	1.63516
0.265622	0.204	70	0	1	0.333333	-1.30818e-07	-0.0132372	-7.37209	-21.7411	12.7336	1.63538
0.265658	0.205	70	0	1	0.333333	-1.21685e-07	-0.0132906	-7.35318	-21.6962	12.7074	1.63561
0.265694	0.206	70	0	1	0.333333	-1.31193e-07	-0.013344	-7.33435	-21.6516	12.6814	1.63583
0.265731	0.207	70	0	1	0.333333	-1.26276e-07	-0.0133973	-7.31558	-21.607	12.6554	1.63605
0.265767	0.208	70	0	1	0.333333	-1.36004e-07	-0.0134506	-7.29688	-21.5627	12.6296	1.63628
0.265803	0.209	70	0	1	0.333333	-1.37772e-07	-0.0135038	-7.27824	-21.5185	12.6038	1.6365
0.26584	0.21	70	0	1	0.333333	-1.28343e-07	-0.013557	-7.25968	-21.4745	12.5781	1.63673
0.265876	0.211	70	0	1	0.333333	-1.37666e-07	-0.01361	-7.24119	-21.4307	12.5525	1.63695
0.265913	0.212	70	0	1	0.333333	-1.24157e-07	-0.013663	-7.22276	-21.387	12.527	1.63717
0.265949	0.213	70	0	1	0.333333	-1.33823e-07	-0.013716	-7.2044	-21.3434	12.5016	1.6374
0.265986	0.214	70	0	1	0.333333	-1.35384e-07	-0.0137689	-7.1861	-21.3001	12.4763	1.63762
0.266022	0.215	70	0	1	0.333333	-1.38615e-07	-0.0138217	-7.16787	-21.2569	12.4511	1.63785
0.266059	0.216	70	0	1	0.333333	-1.2829e-07	-0.0138745	-7.14971	-21.2138	12.426	1.63807
0.266095	0.217	70	0	1	0.333333	-1.27765e-07	-0.0139272	-7.13161	-21.1709	12.401	1.6383
0.266132	0.218	70	0	1	0.333333	-1.40887e-07	-0.0139799	-7.11358	-21.1282	12.3761	1.63852
0.266168	0.219	70	0	1	0.333333	-1.29404e-07	-0.0140324	-7.09561	-21.0856	12.3512	1.63875
0.266205	0.22	70	0	1	0.333333	-1.3813e-07	-0.014085	-7.07771	-21.0432	12.3265	1.63897
0.266241	0.221	70	0	1	0.333333	-1.36491e-07	-0.0141374	-7.05987	-21.0009	12.3018	1.6392
0.266278	0.222	70	0	1	0.333333	-1.33832e-07	-0.0141899	-7.0421	-20.9588	12.2773	1.63942
0.266314	0.223	70	0	1	0.333333	-1.30046e-07	-0.0142422	-7.02438	-20.9168	12.2528	1.63965
0.266351	0.224	70	0	1	0.333333	-1.40545e-07	-0.0142945	-7.00673	-20.875	12.2284	1.63987
0.266387	0.225	70	0	1	0.333333	-1.3403e-07	-0.0143468	-6.98915	-20.8333	12.2041	1.6401
0.266424	0.226	70	0	1	0.333333	-1.35573e-07	-0.014399	-6.97162	-20.7918	12.1799	1.64032
0.26646	0.227	70	0	1	0.333333	-1.38861e-07	-0.0144511	-6.95416	-20.7504	12.1557	1.64055
0.266497	0.228	70	0	1	0.333333	-1.44004e-07	-0.0145032	-6.93675	-20.7092	12.1317	1.64077
0.266534	0.229	70	0	1	0.333333	-1.48127e-07	-0.0145552	-6.91941	-20.6681	12.1077	1.641
0.26657	0.23	70	0	1	0.333333	-1.46331e-07	-0.0146072	-6.90213	-20.6272	12.0838	1.64122
0.266607	0.231	70	0	1	0.333333	-1.34766e-07	-0.0146591	-6.88491	-20.5864	12.06	1.64145
0.266644	0.232	70	0	1	0.333333	-1.39053e-07	-0.0147109	-6.86775	-20.5458	12.0363	1.64167
0.26668	0.233	70	0	1	0.333333	-1.39485e-07	-0.0147627	-6.85065	-20.5052	12.0127	1.6419
0.266717	0.234	70	0	1	0.333333	-1.41347e-07	-0.0148145	-6.83361	-20.4649	11.9892	1.64213
0.266754	0.235	70	0	1	0.333333	-1.36486e-07	-0.0148662	-6.81662	-20.4247	11.9657	1.64235
0.26679	0.236	70	0	1	0.333333	-1.47074e-07	-0.0149178	-6.7997	-20.3846	11.9423	1.64258
0.266827	0.237	70	0	1	0.333333	-1.4359e-07	-0.0149694	-6.78283	-20.3447	11.919	1.6428
0.266864	0.238	70	0	1	0.333333	-1.4055e-07	-0.015021	-6.76602	-20.3049	11.8958	1.64303
0.2669	0.239	70	0	1	0.333333	-1.39138e-07	-0.0150725	-6.74927	-20.2652	11.8727	1.64326
0.266937	0.24	70	0	1	0.333333	-1.54264e-07	-0.0151239	-6.73258	-20.2257	11.8496	1.64348
0.266974	0.241	70	0	1	0.333333	-1.45298e-07	-0.0151753	-6.71594	-20.1863	11.8266	1.64371
0.267011	0.242	70	0	1	0.333333	-6.04413e-07	-0.0152266	-6.69936	-20.1471	11.8038	1.64393
0.267047	0.243	70	0	1	0.333333	-1.47262e-07	-0.0152779	-6.68283	-20.1079	11.7809	1.64416
0.267084	0.244	70	0	1	0.333333	-1.42537e-07	-0.0153292	-6.66636	-20.0689	11.7582	1.64439
0.267121	0.245	70	0	1	0.333333	-6.00406e-07	-0.0153803	-6.64995	-20.0301	11.7355	1.64461
0.267158	0.246	70	0	1	0.333333	-6.00656e-07	-0.0154315	-6.63359	-19.9914	11.7129	1.64484
0.267194	0.247	70	0	1	0.333333	-1.54202e-07	-0.0154826	-6.61729	-19.9528	11.6904	1.64507
0.267231	0.248	70	0	1	0.333333	6.00205e-07	-0.0155337	-6.60104	-19.9143	11.668	1.64529
0.267268	0.249	70	0	1	0.333333	6.00024e-07	-0.0155846	-6.58484	-19.876	11.6456	1.64552
0.267305	0.25	70	0	1	0.333333	-1.47343e-07	-0.0156356	-6.5687	-19.8378	11.6234	1.64575
0.267342	0.251	70	0	1	0.333333	-1.53132e-07	-0.0156865	-6.55261	-19.7997	11.6012	1.64597
0.267379	0.252	70	0	1	0.333333	6.00638e-07	-0.0157373	-6.53658	-19.7618	11.579	1.6462
0.267415	0.253	70	0	1	0.333333	-6.00143e-07	-0.0157882	-6.5206	-19.724	11.557	1.64643
0.267452	0.254	70	0	1	0.333333	-1.42905e-07	-0.0158389	-6.50467	-19.6863	11.535	1.64665
0.267489	0.255	70	0	1	0.333333	-1.47881e-07	-0.0158896	-6.48879	-19.6488	11.5131	1.64688
0.267526	0.256	70	0	1	0.333333	-6.00035e-07	-0.0159403	-6.47297	-19.6113	11.4912	1.64711
0.267563	0.257	70	0	1	0.333333	-1.58861e-07	-0.0159909	-6.4572	-19.574	11.4695	1.64733
0.2676	0.258	70	0	1	0.333333	6.00619e-07	-0.0160415	-6.44148	-19.5368	11.4478	1.64756
0.267637	0.259	70	0	1	0.333333	-6.0085e-07	-0.016092	-6.42581	-19.4998	11.4262	1.64779
0.267674	0.26	70	0	1	0.333333	-1.51908e-07	-0.0161425	-6.41019	-19.4628	11.4046	1.64802
0.267711	0.261	70	0	1	0.333333	-1.5108e-07	-0.016193	-6.39463	-19.426	11.3832	1.64824
0.267747	0.262	70	0	1	0.333333	-6.00226e-07	-0.0162434	-6.37911	-19.3894	11.3618	1.64847
0.267784	0.263	70	0	1	0.333333	-6.02254e-07	-0.0162937	-6.36364	-19.3528	11.3405	1.6487
0.267821	0.264	70	0	1	0.333333	-6.00049e-07	-0.016344	-6.34823	-19.3163	11.3191	1.64893
0.267858	0.265	70	0	1	0.333333	-8.77207e-08	-0.0163943	-6.33286	-19.28	11.2979	1.64915
0.267895	0.266	70	0	1	0.333333	-1.07144e-07	-0.0164445	-6.31754	-19.2437	11.2768	1.64938
0.267932	0.267	70	0	1	0.333333	-1.13199e-07	-0.0164947	-6.30227	-19.2077	11.2558	1.64961
0.267969	0.268	70	0	1	0.333333	-1.14804e-07	-0.0165449	-6.28705	-19.1717	11.2348	1.64984
0.268006	0.269	70	0	1	0.333333	-1.09701e-07	-0.016595	-6.27188	-19.1358	11.2139	1.65006
0.268043	0.27	70	0	1	0.333333	-1.16148e-07	-0.016645	-6.25676	-19.1001	11.193	1.65029
0.26808	0.271	70	0	1	0.333333	-1.12671e-07	-0.0166951	-6.24168	-19.0644	11.1722	1.65052
0.268117	0.272	70	0	1	0.333333	-1.10754e-07	-0.0167451	-6.22666	-19.0289	11.1515	1.65075
0.268154	0.273	70	0	1	0.333333	-1.24761e-07	-0.016795	-6.21168	-18.9935	11.1309	1.65098
0.268191	0.274	70	0	1	0.333333	-1.24095e-07	-0.0168449	-6.19674	-18.9582	11.1103	1.6512
0.268228	0.275	70	0	1	0.333333	-1.15871e-07	-0.0168948	-6.18186	-18.923	11.0897	1.65143
0.268266	0.276	70	0	1	0.333333	-1.12011e-07	-0.0169446	-6.16702	-18.888	11.0693	1.65166
0.268303	0.277	70	0	1	0.333333	-1.26139e-07	-0.0169944	-6.15223	-18.853	11.0489	1.65189
0.26834	0.278	70	0	1	0.333333	-1.22233e-07	-0.0170441	-6.13748	-18.8182	11.0286	1.65212
0.268377	0.279	70	0	1	0.333333	-1.16253e-07	-0.0170938	-6.12278	-18.7834	11.0083	1.65235
0.268414	0.28	70	0	1	0.333333	-1.25106e-07	-0.0171435	-6.10812	-18.7488	10.9881	1.65257
0.268451	0.281	70	0	1	0.333333	-1.2191e-07	-0.0171931	-6.09352	-18.7143	10.968	1.6528
0.268488	0.282	70	0	1	0.333333	-1.16655e-07	-0.0172427	-6.07895	-18.6799	10.9479	1.65303
0.268525	0.283	70	0	1	0.333333	-1.22854e-07	-0.0172923	-6.06443	-18.6456	10.9279	1.65326
0.268562	0.284	70	0	1	0.333333	-1.28432e-07	-0.0173418	-6.04996	-18.6114	10.908	1.65349
0.2686	0.285	70	0	1	0.333333	-1.20156e-07	-0.0173913	-6.03553	-18.5773	10.8881	1.65372
0.268637	0.286	70	0	1	0.333333	-1.17508e-07	-0.0174407	-6.02114	-18.5433	10.8683	1.65395
0.268674	0.287	70	0	1	0.333333	-1.17099e-07	-0.0174901	-6.0068	-18.5095	10.8485	1.65418
0.268711	0.288	70	0	1	0.333333	-1.12174e-07	-0.0175395	-5.9925	-18.4757	10.8288	1.6544
0.268748	0.289	70	0	1	0.333333	-1.1673e-07	-0.0175888	-5.97825	-18.4421	10.8092	1.65463
0.268786	0.29	70	0	1	0.333333	-1.3248e-07	-0.0176381	-5.96404	-18.4085	10.7896	1.65486
0.268823	0.291	70	0	1	0.333333	-1.22083e-07	-0.0176874	-5.94987	-18.375	10.7701	1.65509
0.26886	0.292	70	0	1	0.333333	-1.26351e-07	-0.0177366	-5.93575	-18.3417	10.7506	1.65532
0.268897	0.293	70	0	1	0.333333	-1.24757e-07	-0.0177858	-5.92166	-18.3084	10.7312	1.65555
0.268935	0.294	70	0	1	0.333333	-1.22571e-07	-0.0178349	-5.90762	-18.2753	10.7119	1.65578
0.268972	0.295	70	0	1	0.333333	-1.20371e-07	-0.0178841	-5.89363	-18.2423	10.6926	1.65601
0.269009	0.296	70	0	1	0.333333	-1.27722e-07	-0.0179332	-5.87967	-18.2093	10.6734	1.65624
0.269046	0.297	70	0	1	0.333333	-1.16339e-07	-0.0179822	-5.86576	-18.1765	10.6542	1.65647
0.269084	0.298	70	0	1	0.333333	-1.18896e-07	-0.0180312	-5.85188	-18.1437	10.6352	1.6567
0.269121	0.299	70	0	1	0.333333	-1.27522e-07	-0.0180802	-5.83805	-18.1111	10.6161	1.65693
0.269158	0.3	70	0	1	0.333333	-1.24186e-07	-0.0181292	-5.82426	-18.0785	10.5971	1.65716
0.269196	0.301	70	0	1	0.333333	-1.20204e-07	-0.0181781	-5.81051	-18.0461	10.5782	1.65739
0.269233	0.302	70	0	1	0.333333	-1.27573e-07	-0.018227	-5.7968	-18.0137	10.5593	1.65762
0.26927	0.303	70	0	1	0.333333	-1.25073e-07	-0.0182758	-5.78314	-17.9815	10.5405	1.65785
0.269308	0.304	70	0	1	0.333333	-1.19103e-07	-0.0183247	-5.76951	-17.9493	10.5218	1.65808
0.269345	0.305	70	0	1	0.333333	-1.27184e-07	-0.0183735	-5.75592	-17.9173	10.5031	1.65831
0.269382	0.306	70	0	1	0.333333	-1.18729e-07	-0.0184222	-5.74237	-17.8853	10.4844	1.65854
0.26942	0.307	70	0	1	0.333333	-1.28864e-07	-0.0184709	-5.72887	-17.8535	10.4658	1.65877
0.269457	0.308	70	0	1	0.333333	-1.25477e-07	-0.0185197	-5.7154	-17.8217	10.4473	1.659
0.269494	0.309	70	0	1	0.333333	-1.21081e-07	-0.0185683	-5.70197	-17.79	10.4288	1.65923
0.269532	0.31	70	0	1	0.333333	-1.30022e-07	-0.018617	-5.68858	-17.7584	10.4104	1.65946
0.269569	0.311	70	0	1	0.333333	-1.32032e-07	-0.0186656	-5.67522	-17.7269	10.392	1.65969
0.269607	0.312	70	0	1	0.333333	-1.3157e-07	-0.0187141	-5.66191	-17.6955	10.3737	1.65992
0.269644	0.313	70	0	1	0.333333	-1.18487e-07	-0.0187627	-5.64864	-17.6642	10.3554	1.66015
0.269682	0.314	70	0	1	0.333333	-1.26198e-07	-0.0188112	-5.6354	-17.633	10.3372	1.66038
0.269719	0.315	70	0	1	0.333333	-1.35186e-07	-0.0188597	-5.6222	-17.6019	10.3191	1.66061
0.269756	0.316	70	0	1	0.333333	-1.37925e-07	-0.0189082	-5.60904	-17.5709	10.301	1.66084
0.269794	0.317	70	0	1	0.333333	-1.26341e-07	-0.0189566	-5.59592	-17.5399	10.2829	1.66107
0.269831	0.318	70	0	1	0.333333	-1.24534e-07	-0.019005	-5.58283	-17.5091	10.2649	1.6613
0.269869	0.319	70	0	1	0.333333	-1.34357e-07	-0.0190534	-5.56978	-17.4783	10.247	1.66153
0.269906	0.32	70	0	1	0.333333	-1.35598e-07	-0.0191017	-5.55677	-17.4476	10.2291	1.66176
0.269944	0.321	70	0	1	0.333333	-1.24257e-07	-0.01915	-5.5438	-17.417	10.2112	1.66199
0.269981	0.322	70	0	1	0.333333	-1.20142e-07	-0.0191983	-5.53086	-17.3865	10.1935	1.66222
0.270019	0.323	70	0	1	0.333333	-1.30569e-07	-0.0192466	-5.51796	-17.3561	10.1757	1.66246
0.270057	0.324	70	0	1	0.333333	-1.37326e-07	-0.0192948	-5.5051	-17.3258	10.158	1.66269
0.270094	0.325	70	0	1	0.333333	-1.28949e-07	-0.019343	-5.49227	-17.2956	10.1404	1.66292
0.270132	0.326	70	0	1	0.333333	-1.33695e-07	-0.0193912	-5.47947	-17.2654	10.1228	1.66315
0.270169	0.327	70	0	1	0.333333	-1.35282e-07	-0.0194393	-5.46672	-17.2354	10.1053	1.66338
0.270207	0.328	70	0	1	0.333333	-1.40742e-07	-0.0194874	-5.454	-17.2054	10.0878	1.66361
0.270244	0.329	70	0	1	0.333333	-1.36658e-07	-0.0195356	-5.44131	-17.1755	10.0703	1.66384
0.270282	0.33	70	0	1	0.333333	-1.318e-07	-0.0195836	-5.42866	-17.1457	10.053	1.66408
0.27032	0.331	70	0	1	0.333333	-1.39592e-07	-0.0196317	-5.41605	-17.116	10.0356	1.66431
0.270357	0.332	70	0	1	0.333333	-1.24406e-07	-0.0196797	-5.40346	-17.0863	10.0183	1.66454
0.270395	0.333	70	0	1	0.333333	-1.29943e-07	-0.0197277	-5.39092	-17.0568	10.0011	1.66477
0.270433	0.334	70	0	1	0.333333	-1.25133e-07	-0.0197757	-5.37841	-17.0273	9.98391	1.665
0.27047	0.335	70	0	1	0.333333	-1.43896e-07	-0.0198236	-5.36593	-16.9979	9.96676	1.66523
0.270508	0.336	70	0	1	0.333333	-1.35636e-07	-0.0198715	-5.35349	-16.9686	9.94967	1.66547
0.270546	0.337	70	0	1	0.333333	-1.38347e-07	-0.0199194	-5.34108	-16.9394	9.93263	1.6657
0.270583	0.338	70	0	1	0.333333	-1.28795e-07	-0.0199673	-5.32871	-16.9103	9.91563	1.66593
0.270621	0.339	70	0	1	0.333333	-1.42798e-07	-0.0200151	-5.31636	-16.8812	9.89868	1.66616
0.270659	0.34	70	0	1	0.333333	-1.39409e-07	-0.020063	-5.30406	-16.8522	9.88177	1.66639
0.270696	0.341	70	0	1	0.333333	-1.33849e-07	-0.0201107	-5.29178	-16.8233	9.86491	1.66663
0.270734	0.342	70	0	1	0.333333	-1.36455e-07	-0.0201585	-5.27954	-16.7945	9.8481	1.66686
0.270772	0.343	70	0	1	0.333333	-1.42556e-07	-0.0202063	-5.26733	-16.7658	9.83134	1.66709
0.27081	0.344	70	0	1	0.333333	-1.33961e-07	-0.020254	-5.25516	-16.7371	9.81461	1.66732
0.270847	0.345	70	0	1	0.333333	-1.41932e-07	-0.0203017	-5.24302	-16.7085	9.79794	1.66756
0.270885	0.346	70	0	1	0.333333	-1.39116e-07	-0.0203494	-5.23091	-16.68	9.78132	1.66779
0.270923	0.347	70	0	1	0.333333	-1.38739e-07	-0.0203971	-5.21883	-16.6516	9.76473	1.66802
0.270961	0.348	70	0	1	0.333333	-1.35138e-07	-0.0204447	-5.20679	-16.6232	9.7482	1.66826
0.270999	0.349	70	0	1	0.333333	-1.43764e-07	-0.0204923	-5.19477	-16.595	9.73171	1.66849
0.271037	0.35	70	0	1	0.333333	-1.39497e-07	-0.0205399	-5.18279	-16.5668	9.71526	1.66872
0.271074	0.351	70	0	1	0.333333	-1.40132e-07	-0.0205875	-5.17085	-16.5387	9.69886	1.66895
0.271112	0.352	70	0	1	0.333333	-1.46359e-07	-0.020635	-5.15893	-16.5106	9.6825	1.66919
0.27115	0.353	70	0	1	0.333333	-1.40438e-07	-0.0206826	-5.14704	-16.4826	9.66618	1.66942
0.271188	0.354	70	0	1	0.333333	-1.37261e-07	-0.0207301	-5.13519	-16.4548	9.64992	1.66965
0.271226	0.355	70	0	1	0.333333	-1.36426e-07	-0.0207776	-5.12336	-16.4269	9.63369	1.66989
0.271264	0.356	70	0	1	0.333333	-1.40006e-07	-0.020825	-5.11157	-16.3992	9.6175	1.67012
0.271302	0.357	70	0	1	0.333333	-1.4599e-07	-0.0208725	-5.09981	-16.3715	9.60137	1.67035
0.27134	0.358	70	0	1	0.333333	-1.37468e-07	-0.0209199	-5.08808	-16.3439	9.58527	1.67059
0.271377	0.359	70	0	1	0.333333	-1.34472e-07	-0.0209673	-5.07638	-16.3164	9.56922	1.67082
0.271415	0.36	70	0	1	0.333333	-1.38139e-07	-0.0210147	-5.06471	-16.289	9.55321	1.67105
0.271453	0.361	70	0	1	0.333333	-1.48633e-07	-0.021062	-5.05307	-16.2616	9.53724	1.67129
0.271491	0.362	70	0	1	0.333333	-1.38942e-07	-0.0211094	-5.04146	-16.2343	9.52131	1.67152
0.271529	0.363	70	0	1	0.333333	-1.40193e-07	-0.0211567	-5.02989	-16.2071	9.50543	1.67175
0.271567	0.364	70	0	1	0.333333	-1.35358e-07	-0.021204	-5.01834	-16.1799	9.48959	1.67199
0.271605	0.365	70	0	1	0.333333	-1.44056e-07	-0.0212513	-5.00682	-16.1528	9.47379	1.67222
0.271643	0.366	70	0	1	0.333333	-1.1645e-07	-0.0212987	-4.99533	-16.1259	9.45809	1.67246
0.271681	0.367	70	0	1	0.333333	-1.42208e-07	-0.0213458	-4.98387	-16.0989	9.44232	1.67269
0.271719	0.368	70	0	1	0.333333	-1.53262e-07	-0.0213931	-4.97244	-16.072	9.42664	1.67293
0.271757	0.369	70	0	1	0.333333	-1.49209e-07	-0.0214403	-4.96103	-16.0452	9.411	1.67316
0.271796	0.37	70	0	1	0.333333	-1.41821e-07	-0.0214875	-4.94966	-16.0185	9.39541	1.67339
0.271834	0.371	70	0	1	0.333333	-1.32758e-07	-0.0215346	-4.93832	-15.9918	9.37986	1.67363
0.271872	0.372	70	0	1	0.333333	-1.41759e-07	-0.0215818	-4.927	-15.9652	9.36435	1.67386
0.27191	0.373	70	0	1	0.333333	-1.4775e-07	-0.0216289	-4.91572	-15.9387	9.34887	1.6741
0.271948	0.374	70	0	1	0.333333	-1.45004e-07	-0.0216761	-4.90446	-15.9122	9.33345	1.67433
0.271986	0.375	70	0	1	0.333333	-1.44769e-07	-0.0217232	-4.89323	-15.8858	9.31804	1.67457
0.272024	0.376	70	0	1	0.333333	-1.48733e-07	-0.0217703	-4.88203	-15.8595	9.3027	1.6748
0.272062	0.377	70	0	1	0.333333	-1.38825e-07	-0.0218173	-4.87086	-15.8333	9.28737	1.67504
0.2721	0.378	70	0	1	0.333333	-1.46082e-07	-0.0218644	-4.85971	-15.8071	9.2721	1.67527
0.272139	0.379	70	0	1	0.333333	-1.53671e-07	-0.0219114	-4.84859	-15.781	9.25687	1.67551
0.272177	0.38	70	0	1	0.333333	-1.37845e-07	-0.0219585	-4.8375	-15.7549	9.24168	1.67574
0.272215	0.381	70	0	1	0.333333	-1.46028e-07	-0.0220054	-4.82644	-15.7289	9.22651	1.67598
0.272253	0.382	70	0	1	0.333333	-1.52129e-07	-0.0220525	-4.81541	-15.703	9.2114	1.67621
0.272291	0.383	70	0	1	0.333333	-1.5571e-07	-0.0220994	-4.8044	-15.6772	9.19631	1.67645
0.27233	0.384	70	0	1	0.333333	-1.57287e-07	-0.0221464	-4.79342	-15.6514	9.18128	1.67668
0.272368	0.385	70	0	1	0.333333	-1.52717e-07	-0.0221933	-4.78247	-15.6257	9.16628	1.67692
0.272406	0.386	70	0	1	0.333333	-1.49383e-07	-0.0222403	-4.77154	-15.6	9.15131	1.67715
0.272444	0.387	70	0	1	0.333333	-1.47221e-07	-0.0222872	-4.76064	-15.5744	9.13639	1.67739
0.272483	0.388	70	0	1	0.333333	-1.49844e-07	-0.0223341	-4.74977	-15.5489	9.12148	1.67762
0.272521	0.389	70	0	1	0.333333	-1.47419e-07	-0.0223809	-4.73892	-15.5234	9.10662	1.67786
0.272559	0.39	70	0	1	0.333333	-1.4798e-07	-0.0224278	-4.7281	-15.498	9.09179	1.6781
0.272598	0.391	70	0	1	0.333333	-1.47243e-07	-0.0224747	-4.71731	-15.4727	9.07701	1.67833
0.272636	0.392	70	0	1	0.333333	-1.51427e-07	-0.0225215	-4.70654	-15.4474	9.06227	1.67857
0.272674	0.393	70	0	1	0.333333	-1.54995e-07	-0.0225684	-4.6958	-15.4222	9.04758	1.6788
0.272713	0.394	70	0	1	0.333333	-1.47923e-07	-0.0226151	-4.68509	-15.397	9.03289	1.67904
0.272751	0.395	70	0	1	0.333333	-1.59356e-07	-0.022662	-4.6744	-15.372	9.01829	1.67928
0.272789	0.396	70	0	1	0.333333	-1.46853e-07	-0.0227088	-4.66374	-15.3469	9.00368	1.67951
0.272828	0.397	70	0	1	0.333333	-1.52541e-07	-0.0227555	-4.6531	-15.322	8.9891	1.67975
0.272866	0.398	70	0	1	0.333333	-1.46933e-07	-0.0228022	-4.64249	-15.297	8.97455	1.67999
0.272905	0.399	70	0	1	0.333333	-1.45814e-07	-0.022849	-4.6319	-15.2722	8.96007	1.68022
0.272943	0.4	70	0	1	0.333333	-1.53966e-07	-0.0228957	-4.62134	-15.2474	8.94562	1.68046
0.272982	0.401	70	0	1	0.333333	-1.5476e-07	-0.0229425	-4.6108	-15.2227	8.93121	1.6807
0.27302	0.402	70	0	1	0.333333	-1.4782e-07	-0.0229892	-4.60029	-15.1981	8.91683	1.68093
0.273059	0.403	70	0	1	0.333333	-1.47723e-07	-0.0230358	-4.58981	-15.1734	8.90246	1.68117
0.273097	0.404	70	0	1	0.333333	-6.01698e-07	-0.0230825	-4.57935	-15.149	8.88823	1.68141
0.273136	0.405	70	0	1	0.333333	-1.50496e-07	-0.0231292	-4.56891	-15.1244	8.87388	1.68164
0.273174	0.406	70	0	1	0.333333	-1.5166e-07	-0.0231758	-4.5585	-15.1	8.85961	1.68188
0.273213	0.407	70	0	1	0.333333	-1.59136e-07	-0.0232225	-4.54811	-15.0756	8.84541	1.68212
0.273251	0.408	70	0	1	0.333333	-6.02367e-07	-0.0232691	-4.53775	-15.0515	8.83138	1.68235
0.27329	0.409	70	0	1	0.333333	6.00086e-07	-0.0233157	-4.52741	-15.0271	8.81708	1.68259
0.273328	0.41	70	0	1	0.333333	6.00084e-07	-0.0233625	-4.51709	-15.0029	8.80296	1.68283
0.273367	0.411	70	0	1	0.333333	-1.48508e-07	-0.023409	-4.5068	-14.9788	8.78891	1.68307
0.273405	0.412	70	0	1	0.333333	-6.05867e-07	-0.0234557	-4.49654	-14.9548	8.77496	1.68331
0.273444	0.413	70	0	1	0.333333	-6.0028e-07	-0.0235021	-4.4863	-14.9307	8.76085	1.68354
0.273483	0.414	70	0	1	0.333333	6.00213e-07	-0.0235487	-4.47608	-14.9067	8.74689	1.68378
0.273521	0.415	70	0	1	0.333333	-6.01334e-07	-0.0235953	-4.46588	-14.8828	8.73291	1.68402
0.27356	0.416	70	0	1	0.333333	6.00288e-07	-0.0236418	-4.45571	-14.859	8.719	1.68426
0.273599	0.417	70	0	1	0.333333	-6.00122e-07	-0.0236883	-4.44556	-14.8352	8.70514	1.6845
0.273637	0.418	70	0	1	0.333333	6.00157e-07	-0.0237348	-4.43544	-14.8114	8.69125	1.68473
0.273676	0.419	70	0	1	0.333333	-6.00089e-07	-0.0237814	-4.42533	-14.7879	8.67756	1.68497
0.273715	0.42	70	0	1	0.333333	6.00127e-07	-0.0238279	-4.41526	-14.7642	8.66373	1.68521
0.273754	0.421	70	0	1	0.333333	6.0056e-07	-0.0238744	-4.4052	-14.7406	8.64999	1.68545
0.273792	0.422	70	0	1	0.333333	6.00337e-07	-0.0239209	-4.39517	-14.7171	8.63626	1.68569
0.273831	0.423	70	0	1	0.333333	6.00024e-07	-0.0239674	-4.38516	-14.6937	8.62257	1.68593
0.27387	0.424	70	0	1	0.333333	6.00107e-07	-0.0240139	-4.37517	-14.6703	8.60894	1.68617
0.273909	0.425	70	0	1	0.333333	6.00561e-07	-0.0240605	-4.36521	-14.647	8.5954	1.6864
0.273947	0.426	70	0	1	0.333333	-6.01682e-07	-0.0241068	-4.35527	-14.6236	8.58173	1.68664
0.273986	0.427	70	0	1	0.333333	-6.0034e-07	-0.0241532	-4.34535	-14.6003	8.5681	1.68688
0.274025	0.428	70	0	1	0.333333	-6.0019e-07	-0.0241996	-4.33545	-14.5772	8.5546	1.68712
0.274064	0.429	70	0	1	0.333333	-6.00024e-07	-0.024246	-4.32557	-14.5541	8.54112	1.68736
0.274103	0.43	70	0	1	0.333333	-6.00061e-07	-0.0242926	-4.31572	-14.531	8.52772	1.6876
0.274142	0.431	70	0	1	0.333333	-6.01362e-07	-0.024339	-4.30589	-14.508	8.51429	1.68784
0.274181	0.432	70	0	1	0.333333	-1.59024e-07	-0.0243853	-4.29608	-14.485	8.50087	1.68808
0.27422	0.433	70	0	1	0.333333	-6.00061e-07	-0.0244317	-4.28629	-14.4621	8.48749	1.68832
0.274258	0.434	70	0	1	0.333333	-6.00104e-07	-0.0244781	-4.27653	-14.4392	8.47416	1.68856
0.274297	0.435	70	0	1	0.333333	-1.76346e-07	-0.0245245	-4.26679	-14.4164	8.46086	1.6888
0.274336	0.436	70	0	1	0.333333	6.00058e-07	-0.0245708	-4.25706	-14.3937	8.44755	1.68904
0.274375	0.437	70	0	1	0.333333	6.00118e-07	-0.0246172	-4.24736	-14.3709	8.43428	1.68928
0.274414	0.438	70	0	1	0.333333	6.00544e-07	-0.0246636	-4.23768	-14.3483	8.42107	1.68952
0.274453	0.439	70	0	1	0.333333	6.01516e-07	-0.0247098	-4.22803	-14.3257	8.40789	1.68976
0.274492	0.44	70	0	1	0.333333	6.00161e-07	-0.0247563	-4.21839	-14.3031	8.39474	1.69
0.274531	0.441	70	0	1	0.333333	6.00091e-07	-0.0248027	-4.20877	-14.2807	8.38166	1.69024
0.27457	0.442	70	0	1	0.333333	6.00044e-07	-0.024849	-4.19918	-14.2582	8.36854	1.69048
0.274609	0.443	70	0	1	0.333333	6.00184e-07	-0.0248952	-4.18961	-14.2357	8.35542	1.69072
0.274649	0.444	70	0	1	0.333333	6.00438e-07	-0.0249416	-4.18005	-14.2134	8.34239	1.69096
0.274688	0.445	70	0	1	0.333333	6.00145e-07	-0.024988	-4.17052	-14.1911	8.32942	1.6912
0.274727	0.446	70	0	1	0.333333	6.01203e-07	-0.0250342	-4.16101	-14.1689	8.31643	1.69144
0.274766	0.447	70	0	1	0.333333	6.0051e-07	-0.0250805	-4.15152	-14.1467	8.30345	1.69168
0.274805	0.448	70	0	1	0.333333	6.0081e-07	-0.0251268	-4.14205	-14.1245	8.29049	1.69192
0.274844	0.449	70	0	1	0.333333	6.01528e-07	-0.0251731	-4.1326	-14.1023	8.27756	1.69216
0.274883	0.45	70	0	1	0.333333	6.00136e-07	-0.0252194	-4.12317	-14.0803	8.26475	1.69241
0.274923	0.451	70	0	1	0.333333	-2.07459e-08	-0.0252657	-4.11376	-14.0583	8.25191	1.69265
0.274962	0.452	70	0	1	0.333333	-8.86198e-08	-0.0253121	-4.10437	-14.0364	8.23918	1.69289
0.275001	0.453	70	0	1	0.333333	-1.09203e-07	-0.0253583	-4.095	-14.0145	8.22636	1.69313
0.27504	0.454	70	0	1	0.333333	-1.19216e-07	-0.0254045	-4.08566	-13.9926	8.21357	1.69337
0.275079	0.455	70	0	1	0.333333	-4.91572e-08	-0.0254513	-4.07633	-13.9711	8.20116	1.69361
0.275119	0.456	70	0	1	0.333333	-1.1025e-07	-0.0254971	-4.06702	-13.9491	8.1882	1.69385
0.275158	0.457	70	0	1	0.333333	-1.21322e-07	-0.0255434	-4.05773	-13.9273	8.17552	1.6941
0.275197	0.458	70	0	1	0.333333	-1.13169e-07	-0.0255896	-4.04846	-13.9056	8.16284	1.69434
0.275237	0.459	70	0	1	0.333333	-1.19674e-07	-0.0256358	-4.03921	-13.884	8.15021	1.69458
0.275276	0.46	70	0	1	0.333333	-1.23324e-07	-0.025682	-4.02998	-13.8624	8.13762	1.69482
0.275315	0.461	70	0	1	0.333333	-1.13772e-07	-0.0257283	-4.02076	-13.8409	8.12505	1.69507
0.275355	0.462	70	0	1	0.333333	-1.19384e-07	-0.0257746	-4.01157	-13.8194	8.11254	1.69531
0.275394	0.463	70	0	1	0.333333	-1.11706e-07	-0.0258208	-4.0024	-13.798	8.10001	1.69555
0.275434	0.464	70	0	1	0.333333	-1.19163e-07	-0.0258671	-3.99325	-13.7766	8.0876	1.69579
0.275473	0.465	70	0	1	0.333333	-1.21482e-07	-0.0259133	-3.98411	-13.7552	8.0751	1.69604
0.275512	0.466	70	0	1	0.333333	-1.11285e-07	-0.0259594	-3.97499	-13.7339	8.06264	1.69628
0.275552	0.467	70	0	1	0.333333	-1.14113e-07	-0.0260058	-3.9659	-13.7127	8.0503	1.69652
0.275591	0.468	70	0	1	0.333333	-1.2444e-07	-0.0260519	-3.95682	-13.6915	8.03788	1.69676
0.275631	0.469	70	0	1	0.333333	-1.10454e-07	-0.0260982	-3.94776	-13.6703	8.02556	1.69701
0.27567	0.47	70	0	1	0.333333	-1.18612e-07	-0.0261444	-3.93872	-13.6492	8.01321	1.69725
0.27571	0.471	70	0	1	0.333333	-1.2288e-07	-0.0261906	-3.9297	-13.6281	8.00091	1.69749
0.27575	0.472	70	0	1	0.333333	5.93656e-07	-0.0262377	-3.92069	-13.6072	7.98875	1.69774
0.275789	0.473	70	0	1	0.333333	-1.21526e-07	-0.0262831	-3.91171	-13.5861	7.97645	1.69798
0.275829	0.474	70	0	1	0.333333	-1.18445e-07	-0.0263292	-3.90274	-13.5652	7.96421	1.69822
0.275868	0.475	70	0	1	0.333333	-1.16783e-07	-0.0263755	-3.89379	-13.5443	7.95204	1.69847
0.275908	0.476	70	0	1	0.333333	-1.20783e-07	-0.0264218	-3.88486	-13.5235	7.93992	1.69871
0.275948	0.477	70	0	1	0.333333	-1.12673e-07	-0.0264679	-3.87595	-13.5026	7.92774	1.69896
0.275987	0.478	70	0	1	0.333333	-1.1671e-07	-0.0265141	-3.86706	-13.4819	7.9156	1.6992
0.276027	0.479	70	0	1	0.333333	-1.14251e-07	-0.0265603	-3.85818	-13.4611	7.90349	1.69945
0.276067	0.48	70	0	1	0.333333	-1.22687e-07	-0.0266065	-3.84933	-13.4404	7.89142	1.69969
0.276106	0.481	70	0	1	0.333333	-1.26379e-07	-0.0266527	-3.84049	-13.4198	7.8794	1.69993
0.276146	0.482	70	0	1	0.333333	-1.2644e-07	-0.0266989	-3.83166	-13.3992	7.86737	1.70018
0.276186	0.483	70	0	1	0.333333	-1.14408e-07	-0.026745	-3.82286	-13.3786	7.85533	1.70042
0.276225	0.484	70	0	1	0.333333	-1.19587e-07	-0.0267913	-3.81407	-13.3581	7.84339	1.70067
0.276265	0.485	70	0	1	0.333333	-1.23283e-07	-0.0268376	-3.8053	-13.3377	7.83153	1.70091
0.276305	0.486	70	0	1	0.333333	-1.19602e-07	-0.0268838	-3.79655	-13.3173	7.81963	1.70116
0.276345	0.487	70	0	1	0.333333	-1.21312e-07	-0.0269301	-3.78782	-13.297	7.80777	1.7014
0.276385	0.488	70	0	1	0.333333	-1.16077e-07	-0.0269762	-3.7791	-13.2766	7.79585	1.70165
0.276425	0.489	70	0	1	0.333333	-1.22815e-07	-0.0270225	-3.7704	-13.2563	7.78405	1.70189
0.276464	0.49	70	0	1	0.333333	-1.23465e-07	-0.0270687	-3.76172	-13.2361	7.77222	1.70214
0.276504	0.491	70	0	1	0.333333	-1.22529e-07	-0.0271148	-3.75305	-13.2158	7.76039	1.70239
0.276544	0.492	70	0	1	0.333333	-1.28733e-07	-0.027161	-3.7444	-13.1956	7.7486	1.70263
0.276584	0.493	70	0	1	0.333333	-1.23551e-07	-0.0272072	-3.73577	-13.1755	7.73686	1.70288
0.276624	0.494	70	0	1	0.333333	-1.26878e-07	-0.0272534	-3.72716	-13.1554	7.72509	1.70312
0.276664	0.495	70	0	1	0.333333	-1.12787e-07	-0.0272996	-3.71856	-13.1354	7.71344	1.70337
0.276704	0.496	70	0	1	0.333333	-1.22556e-07	-0.0273458	-3.70998	-13.1153	7.70172	1.70362
0.276744	0.497	70	0	1	0.333333	-1.26271e-07	-0.0273921	-3.70142	-13.0954	7.69013	1.70386
0.276784	0.498	70	0	1	0.333333	-1.21716e-07	-0.0274383	-3.69287	-13.0755	7.67848	1.70411
0.276824	0.499	70	0	1	0.333333	-1.20104e-07	-0.0274846	-3.68434	-13.0556	7.66693	1.70435
0.276864	0.5	70	0	1	0.333333	-1.22864e-07	-0.0275308	-3.67582	-13.0357	7.65532	1.7046
0.276904	0.501	70	0	1	0.333333	-1.27449e-07	-0.0275771	-3.66733	-13.016	7.64383	1.70485
0.276944	0.502	70	0	1	0.333333	-1.28728e-07	-0.0276233	-3.65884	-12.9962	7.63229	1.70509
0.276985	0.503	70	0	1	0.333333	-1.25084e-07	-0.0276696	-3.65038	-12.9765	7.62079	1.70534
0.277025	0.504	70	0	1	0.333333	-1.18498e-07	-0.0277158	-3.64193	-12.9568	7.60929	1.70559
0.277065	0.505	70	0	1	0.333333	-1.29909e-07	-0.027762	-3.6335	-12.9371	7.59779	1.70584
0.277105	0.506	70	0	1	0.333333	-1.16359e-07	-0.0278081	-3.62508	-12.9175	7.5863	1.70608
0.277145	0.507	70	0	1	0.333333	-1.28503e-07	-0.0278544	-3.61668	-12.8979	7.57489	1.70633
0.277186	0.508	70	0	1	0.333333	-1.17653e-07	-0.0279006	-3.6083	-12.8783	7.56346	1.70658
0.277226	0.509	70	0	1	0.333333	-1.25207e-07	-0.0279469	-3.59993	-12.8589	7.55211	1.70683
0.277266	0.51	70	0	1	0.333333	-1.26658e-07	-0.0279932	-3.59158	-12.8394	7.5408	1.70707
0.277306	0.511	70	0	1	0.333333	-1.27015e-07	-0.0280394	-3.58324	-12.82	7.52946	1.70732
0.277347	0.512	70	0	1	0.333333	-1.16811e-07	-0.0280857	-3.57492	-12.8006	7.51815	1.70757
0.277387	0.513	70	0	1	0.333333	-1.21526e-07	-0.0281319	-3.56661	-12.7813	7.50682	1.70782
0.277427	0.514	70	0	1	0.333333	-1.22476e-07	-0.0281782	-3.55833	-12.762	7.49559	1.70807
0.277468	0.515	70	0	1	0.333333	-1.22164e-07	-0.0282246	-3.55005	-12.7428	7.4844	1.70832
0.277508	0.516	70	0	1	0.333333	-1.19323e-07	-0.028271	-3.54179	-12.7236	7.47325	1.70856
0.277548	0.517	70	0	1	0.333333	-1.30333e-07	-0.0283172	-3.53355	-12.7044	7.46203	1.70881
0.277589	0.518	70	0	1	0.333333	-1.16345e-07	-0.0283635	-3.52532	-12.6852	7.45086	1.70906
0.277629	0.519	70	0	1	0.333333	-1.19927e-07	-0.0284097	-3.51711	-12.6661	7.43967	1.70931
0.27767	0.52	70	0	1	0.333333	-1.21008e-07	-0.0284559	-3.50891	-12.647	7.42849	1.70956
0.27771	0.521	70	0	1	0.333333	-1.18237e-07	-0.0285021	-3.50073	-12.6279	7.41733	1.70981
0.277751	0.522	70	0	1	0.333333	-1.25684e-07	-0.0285484	-3.49257	-12.6089	7.40624	1.71006
0.277791	0.523	70	0	1	0.333333	-1.25644e-07	-0.0285949	-3.48442	-12.59	7.39526	1.71031
0.277832	0.524	70	0	1	0.333333	-1.15838e-07	-0.0286413	-3.47628	-12.5711	7.38422	1.71056
0.277873	0.525	70	0	1	0.333333	-1.28008e-07	-0.0286876	-3.46816	-12.5522	7.37321	1.71081
0.277913	0.526	70	0	1	0.333333	-1.28714e-07	-0.0287339	-3.46005	-12.5333	7.36217	1.71106
0.277954	0.527	70	0	1	0.333333	-1.2848e-07	-0.0287801	-3.45196	-12.5144	7.35114	1.71131
0.277994	0.528	70	0	1	0.333333	-1.24244e-07	-0.0288264	-3.44388	-12.4956	7.34013	1.71156
0.278035	0.529	70	0	1	0.333333	-1.29478e-07	-0.0288727	-3.43582	-12.4768	7.32919	1.71181
0.278076	0.53	70	0	1	0.333333	-1.30189e-07	-0.0289193	-3.42777	-12.4582	7.31838	1.71206
0.278116	0.531	70	0	1	0.333333	-1.26394e-07	-0.0289657	-3.41974	-12.4396	7.30751	1.71231
0.278157	0.532	70	0	1	0.333333	-1.19789e-07	-0.0290121	-3.41172	-12.4209	7.29664	1.71256
0.278198	0.533	70	0	1	0.333333	-1.26104e-07	-0.0290584	-3.40372	-12.4023	7.28578	1.71281
0.278239	0.534	70	0	1	0.333333	-1.2952e-07	-0.0291048	-3.39573	-12.3837	7.27492	1.71306
0.278279	0.535	70	0	1	0.333333	-1.24299e-07	-0.0291511	-3.38776	-12.3651	7.26406	1.71331
0.27832	0.536	70	0	1	0.333333	-1.24133e-07	-0.0291974	-3.3798	-12.3466	7.25321	1.71357
0.278361	0.537	70	0	1	0.333333	-1.17301e-07	-0.0292438	-3.37185	-12.3281	7.24242	1.71382
0.278402	0.538	70	0	1	0.333333	-1.281e-07	-0.0292905	-3.36392	-12.3098	7.23185	1.71407
0.278443	0.539	70	0	1	0.333333	-1.25898e-07	-0.0293369	-3.356	-12.2914	7.22109	1.71432
0.278484	0.54	70	0	1	0.333333	-1.32585e-07	-0.0293833	-3.3481	-12.273	7.21036	1.71457
0.278525	0.541	70	0	1	0.333333	-1.33065e-07	-0.0294296	-3.34021	-12.2546	7.19961	1.71482
0.278566	0.542	70	0	1	0.333333	-1.31186e-07	-0.029476	-3.33234	-12.2363	7.18889	1.71508
0.278607	0.543	70	0	1	0.333333	-1.23194e-07	-0.0295223	-3.32447	-12.218	7.17818	1.71533
0.278648	0.544	70	0	1	0.333333	-1.24765e-07	-0.0295688	-3.31663	-12.1997	7.16754	1.71558
0.278689	0.545	70	0	1	0.333333	-1.25531e-07	-0.0296153	-3.30879	-12.1816	7.15695	1.71583
0.27873	0.546	70	0	1	0.333333	-1.28336e-07	-0.0296618	-3.30097	-12.1634	7.14638	1.71609
0.278771	0.547	70	0	1	0.333333	-1.17342e-07	-0.0297082	-3.29317	-12.1453	7.13576	1.71634
0.278812	0.548	70	0	1	0.333333	-1.23235e-07	-0.0297548	-3.28538	-12.1272	7.12527	1.71659
0.278853	0.549	70	0	1	0.333333	-1.21937e-07	-0.0298015	-3.2776	-12.1092	7.1148	1.71685
0.278894	0.55	70	0	1	0.333333	-1.22573e-07	-0.0298479	-3.26983	-12.0912	7.10426	1.7171
0.278935	0.551	70	0	1	0.333333	-1.21867e-07	-0.0298944	-3.26208	-12.0732	7.09373	1.71735
0.278976	0.552	70	0	1	0.333333	-1.22974e-07	-0.0299409	-3.25434	-12.0552	7.08323	1.71761
0.279018	0.553	70	0	1	0.333333	-1.29284e-07	-0.0299875	-3.24662	-12.0373	7.07281	1.71786
0.279059	0.554	70	0	1	0.333333	-1.25369e-07	-0.0300343	-3.23891	-12.0195	7.06247	1.71811
0.2791	0.555	70	0	1	0.333333	-1.3027e-07	-0.0300807	-3.23121	-12.0016	7.05199	1.71837
0.279141	0.556	70	0	1	0.333333	-1.31256e-07	-0.0301273	-3.22353	-11.9837	7.04157	1.71862
0.279183	0.557	70	0	1	0.333333	-1.30189e-07	-0.0301737	-3.21586	-11.9659	7.03113	1.71888
0.279224	0.558	70	0	1	0.333333	-1.24037e-07	-0.0302202	-3.2082	-11.9481	7.02073	1.71913
0.279265	0.559	70	0	1	0.333333	-1.26224e-07	-0.030267	-3.20056	-11.9304	7.01047	1.71938
0.279307	0.56	70	0	1	0.333333	-1.26149e-07	-0.0303133	-3.19293	-11.9126	6.99999	1.71964
0.279348	0.561	70	0	1	0.333333	-1.27644e-07	-0.03036	-3.18531	-11.8949	6.98971	1.71989
0.27939	0.562	70	0	1	0.333333	-1.28346e-07	-0.0304066	-3.1777	-11.8772	6.97939	1.72015
0.279431	0.563	70	0	1	0.333333	-1.2166e-07	-0.0304532	-3.17011	-11.8596	6.96912	1.7204
0.279473	0.564	70	0	1	0.333333	-1.33472e-07	-0.0304998	-3.16253	-11.842	6.95881	1.72066
0.279514	0.565	70	0	1	0.333333	-1.32865e-07	-0.0305464	-3.15496	-11.8245	6.94857	1.72092
0.279556	0.566	70	0	1	0.333333	-1.33192e-07	-0.030593	-3.14741	-11.8069	6.93831	1.72117
0.279597	0.567	70	0	1	0.333333	-1.27455e-07	-0.03064	-3.13987	-11.7896	6.92827	1.72143
0.279639	0.568	70	0	1	0.333333	-1.28682e-07	-0.0306869	-3.13234	-11.7722	6.91818	1.72168
0.27968	0.569	70	0	1	0.333333	-1.25725e-07	-0.0307336	-3.12483	-11.7548	6.90801	1.72194
0.279722	0.57	70	0	1	0.333333	-1.23912e-07	-0.0307802	-3.11732	-11.7373	6.89783	1.7222
0.279764	0.571	70	0	1	0.333333	-1.27398e-07	-0.0308271	-3.10983	-11.72	6.88774	1.72245
0.279805	0.572	70	0	1	0.333333	-1.22048e-07	-0.0308738	-3.10236	-11.7027	6.8776	1.72271
0.279847	0.573	70	0	1	0.333333	-1.26195e-07	-0.0309204	-3.09489	-11.6853	6.86748	1.72296
0.279889	0.574	70	0	1	0.333333	-1.25266e-07	-0.0309672	-3.08744	-11.668	6.85737	1.72322
0.27993	0.575	70	0	1	0.333333	-1.16664e-07	-0.0310138	-3.08	-11.6507	6.84726	1.72348
0.279972	0.576	70	0	1	0.333333	-1.24779e-07	-0.0310605	-3.07257	-11.6335	6.83719	1.72374
0.280014	0.577	70	0	1	0.333333	-1.28968e-07	-0.0311073	-3.06516	-11.6163	6.82715	1.72399
0.280056	0.578	70	0	1	0.333333	-1.30027e-07	-0.0311542	-3.05775	-11.5992	6.81716	1.72425
0.280098	0.579	70	0	1	0.333333	-1.31278e-07	-0.0312009	-3.05036	-11.582	6.80714	1.72451
0.28014	0.58	70	0	1	0.333333	-1.31896e-07	-0.0312478	-3.04298	-11.5649	6.79716	1.72477
0.280181	0.581	70	0	1	0.333333	-1.32846e-07	-0.0312946	-3.03562	-11.5479	6.78721	1.72502
0.280223	0.582	70	0	1	0.333333	-1.1834e-07	-0.0313414	-3.02826	-11.5308	6.77725	1.72528
0.280265	0.583	70	0	1	0.333333	-1.30927e-07	-0.0313884	-3.02092	-11.5138	6.76735	1.72554
0.280307	0.584	70	0	1	0.333333	-1.20462e-07	-0.0314352	-3.01359	-11.4968	6.75741	1.7258
0.280349	0.585	70	0	1	0.333333	-1.23714e-07	-0.0314821	-3.00627	-11.4799	6.74754	1.72606
0.280391	0.586	70	0	1	0.333333	-1.28598e-07	-0.0315293	-2.99896	-11.4631	6.73778	1.72632
0.280433	0.587	70	0	1	0.333333	-1.26268e-07	-0.0315762	-2.99167	-11.4461	6.7279	1.72658
0.280475	0.588	70	0	1	0.333333	-1.31703e-07	-0.0316231	-2.98439	-11.4293	6.71809	1.72683
0.280518	0.589	70	0	1	0.333333	-1.33115e-07	-0.0316703	-2.97711	-11.4126	6.70837	1.72709
0.28056	0.59	70	0	1	0.333333	-1.32116e-07	-0.0317173	-2.96985	-11.3958	6.69857	1.72735
0.280602	0.591	70	0	1	0.333333	-1.28977e-07	-0.0317642	-2.96261	-11.3789	6.68873	1.72761
0.280644	0.592	70	0	1	0.333333	-1.25523e-07	-0.0318111	-2.95537	-11.3621	6.6789	1.72787
0.280686	0.593	70	0	1	0.333333	-1.2305e-07	-0.031858	-2.94815	-11.3454	6.6691	1.72813
0.280729	0.594	70	0	1	0.333333	-1.25006e-07	-0.0319049	-2.94093	-11.3286	6.65932	1.72839
0.280771	0.595	70	0	1	0.333333	-1.35106e-07	-0.0319519	-2.93373	-11.312	6.64958	1.72865
0.280813	0.596	70	0	1	0.333333	-1.32426e-07	-0.031999	-2.92654	-11.2953	6.63989	1.72891
0.280855	0.597	70	0	1	0.333333	-1.24408e-07	-0.0320461	-2.91936	-11.2787	6.6302	1.72917
0.280898	0.598	70	0	1	0.333333	-1.28973e-07	-0.0320932	-2.9122	-11.2622	6.62055	1.72943
0.28094	0.599	70	0	1	0.333333	-1.34578e-07	-0.0321403	-2.90504	-11.2456	6.61087	1.7297
0.280983	0.6	70	0	1	0.333333	-1.26118e-07	-0.0321876	-2.8979	-11.2292	6.60133	1.72996
0.281025	0.601	70	0	1	0.333333	-1.3255e-07	-0.0322347	-2.89077	-11.2127	6.5917	1.73022
0.281068	0.602	70	0	1	0.333333	-1.24015e-07	-0.0322819	-2.88364	-11.1962	6.5821	1.73048
0.28111	0.603	70	0	1	0.333333	-1.27363e-07	-0.032329	-2.87653	-11.1797	6.57246	1.73074
0.281153	0.604	70	0	1	0.333333	-1.34781e-07	-0.0323761	-2.86943	-11.1633	6.56283	1.731
0.281195	0.605	70	0	1	0.333333	-1.2585e-07	-0.0324232	-2.86235	-11.1469	6.55325	1.73127
0.281238	0.606	70	0	1	0.333333	-1.36594e-07	-0.0324705	-2.85527	-11.1305	6.54372	1.73153
0.28128	0.607	70	0	1	0.333333	-1.24138e-07	-0.032518	-2.8482	-11.1143	6.53432	1.73179
0.281323	0.608	70	0	1	0.333333	-1.28325e-07	-0.0325653	-2.84115	-11.098	6.52483	1.73205
0.281366	0.609	70	0	1	0.333333	-1.33298e-07	-0.0326124	-2.8341	-11.0817	6.51528	1.73231
0.281408	0.61	70	0	1	0.333333	-1.30259e-07	-0.0326597	-2.82707	-11.0655	6.50582	1.73258
0.281451	0.611	70	0	1	0.333333	-1.32868e-07	-0.0327071	-2.82005	-11.0493	6.49637	1.73284
0.281494	0.612	70	0	1	0.333333	-1.31924e-07	-0.0327543	-2.81304	-11.033	6.48687	1.7331
0.281537	0.613	70	0	1	0.333333	-1.35885e-07	-0.0328016	-2.80604	-11.0168	6.47738	1.73337
0.281579	0.614	70	0	1	0.333333	-1.29496e-07	-0.0328489	-2.79905	-11.0006	6.46794	1.73363
0.281622	0.615	70	0	1	0.333333	-1.24358e-07	-0.0328962	-2.79207	-10.9845	6.45854	1.73389
0.281665	0.616	70	0	1	0.333333	-1.23553e-07	-0.0329436	-2.7851	-10.9684	6.44913	1.73416
0.281708	0.617	70	0	1	0.333333	-1.29574e-07	-0.0329909	-2.77814	-10.9523	6.43971	1.73442
0.281751	0.618	70	0	1	0.333333	-1.26861e-07	-0.0330383	-2.7712	-10.9362	6.43033	1.73469
0.281794	0.619	70	0	1	0.333333	-1.27129e-07	-0.0330858	-2.76426	-10.9202	6.42102	1.73495
0.281837	0.62	70	0	1	0.333333	-1.36564e-07	-0.0331332	-2.75733	-10.9042	6.41167	1.73522
0.28188	0.621	70	0	1	0.333333	-1.3177e-07	-0.0331811	-2.75042	-10.8884	6.40253	1.73548
0.281923	0.622	70	0	1	0.333333	-1.3728e-07	-0.0332285	-2.74351	-10.8725	6.39323	1.73575
0.281966	0.623	70	0	1	0.333333	-1.33172e-07	-0.033276	-2.73662	-10.8565	6.38391	1.73601
0.282009	0.624	70	0	1	0.333333	-1.34325e-07	-0.0333234	-2.72974	-10.8406	6.37461	1.73628
0.282052	0.625	70	0	1	0.333333	-1.10532e-07	-0.0333711	-2.72286	-10.8248	6.36539	1.73654
0.282095	0.626	70	0	1	0.333333	-1.36159e-07	-0.0334185	-2.716	-10.8089	6.35609	1.73681
0.282139	0.627	70	0	1	0.333333	-1.41021e-07	-0.0334661	-2.70915	-10.7931	6.34686	1.73707
0.282182	0.628	70	0	1	0.333333	-1.23802e-07	-0.0335138	-2.7023	-10.7773	6.33766	1.73734
0.282225	0.629	70	0	1	0.333333	-1.35675e-07	-0.0335615	-2.69547	-10.7616	6.32853	1.73761
0.282268	0.63	70	0	1	0.333333	-1.24089e-07	-0.0336092	-2.68865	-10.7459	6.31937	1.73787
0.282312	0.631	70	0	1	0.333333	-1.24854e-07	-0.0336568	-2.68184	-10.7301	6.31015	1.73814
0.282355	0.632	70	0	1	0.333333	-1.32178e-07	-0.0337044	-2.67503	-10.7144	6.30095	1.73841
0.282398	0.633	70	0	1	0.333333	-1.3355e-07	-0.0337521	-2.66824	-10.6987	6.29182	1.73867
0.282442	0.634	70	0	1	0.333333	-1.36018e-07	-0.0337998	-2.66146	-10.6831	6.28268	1.73894
0.282485	0.635	70	0	1	0.333333	-1.30438e-07	-0.0338477	-2.65469	-10.6675	6.27364	1.73921
0.282529	0.636	70	0	1	0.333333	-1.32623e-07	-0.0338954	-2.64793	-10.6519	6.26454	1.73948
0.282572	0.637	70	0	1	0.333333	-1.32497e-07	-0.0339432	-2.64118	-10.6364	6.25545	1.73974
0.282616	0.638	70	0	1	0.333333	-1.23639e-07	-0.033991	-2.63443	-10.6208	6.24636	1.74001
0.282659	0.639	70	0	1	0.333333	-1.3363e-07	-0.0340388	-2.6277	-10.6053	6.2373	1.74028
0.282703	0.64	70	0	1	0.333333	-1.26482e-07	-0.0340866	-2.62098	-10.5897	6.22822	1.74055
0.282746	0.641	70	0	1	0.333333	-1.32202e-07	-0.0341344	-2.61427	-10.5742	6.21917	1.74082
0.28279	0.642	70	0	1	0.333333	-1.31056e-07	-0.0341822	-2.60756	-10.5588	6.21014	1.74109
0.282834	0.643	70	0	1	0.333333	-1.31483e-07	-0.0342302	-2.60087	-10.5434	6.20118	1.74135
0.282878	0.644	70	0	1	0.333333	-1.27392e-07	-0.0342781	-2.59419	-10.528	6.19219	1.74162
0.282921	0.645	70	0	1	0.333333	-4.99473e-07	-0.0343266	-2.58752	-10.5128	6.18341	1.74189
0.282965	0.646	70	0	1	0.333333	-1.34991e-07	-0.0343743	-2.58085	-10.4974	6.17438	1.74216
0.283009	0.647	70	0	1	0.333333	-1.31858e-07	-0.0344222	-2.5742	-10.482	6.1654	1.74243
0.283053	0.648	70	0	1	0.333333	-1.3552e-07	-0.0344703	-2.56755	-10.4667	6.15649	1.7427
0.283097	0.649	70	0	1	0.333333	-1.21202e-07	-0.0345182	-2.56092	-10.4514	6.14753	1.74297
0.283141	0.65	70	0	1	0.333333	-1.41739e-07	-0.0345663	-2.55429	-10.4362	6.13864	1.74324
0.283185	0.651	70	0	1	0.333333	-1.34446e-07	-0.0346144	-2.54768	-10.4209	6.12975	1.74351
0.283229	0.652	70	0	1	0.333333	-1.25204e-07	-0.0346625	-2.54107	-10.4057	6.12085	1.74378
0.283273	0.653	70	0	1	0.333333	-1.80262e-07	-0.0347107	-2.53447	-10.3906	6.11203	1.74406
0.283317	0.654	70	0	1	0.333333	-1.32064e-07	-0.034759	-2.52788	-10.3755	6.10325	1.74433
0.283361	0.655	70	0	1	0.333333	-1.32854e-07	-0.0348071	-2.52131	-10.3603	6.09438	1.7446
0.283405	0.656	70	0	1	0.333333	-1.28675e-07	-0.0348553	-2.51474	-10.3452	6.08554	1.74487
0.283449	0.657	70	0	1	0.333333	-1.25875e-07	-0.0349035	-2.50818	-10.33	6.07673	1.74514
0.283493	0.658	70	0	1	0.333333	-1.30469e-07	-0.0349516	-2.50163	-10.3149	6.0679	1.74541
0.283537	0.659	70	0	1	0.333333	-1.28067e-07	-0.0349998	-2.49509	-10.2998	6.05906	1.74569
0.283582	0.66	70	0	1	0.333333	-1.28243e-07	-0.0350481	-2.48855	-10.2848	6.05031	1.74596
0.283626	0.661	70	0	1	0.333333	-1.25907e-07	-0.0350963	-2.48203	-10.2698	6.04151	1.74623
0.28367	0.662	70	0	1	0.333333	-1.33675e-07	-0.0351447	-2.47552	-10.2548	6.03278	1.7465
0.283715	0.663	70	0	1	0.333333	-1.28958e-07	-0.0351932	-2.46901	-10.2399	6.02412	1.74678
0.283759	0.664	70	0	1	0.333333	-1.34032e-07	-0.0352416	-2.46252	-10.2249	6.01538	1.74705
0.283803	0.665	70	0	1	0.333333	-1.26588e-07	-0.0352899	-2.45603	-10.21	6.00666	1.74732
0.283848	0.666	70	0	1	0.333333	-1.34412e-07	-0.0353384	-2.44955	-10.1951	5.99796	1.7476
0.283892	0.667	70	0	1	0.333333	-1.31881e-07	-0.035387	-2.44308	-10.1803	5.98935	1.74787
0.283937	0.668	70	0	1	0.333333	-1.25673e-07	-0.0354354	-2.43662	-10.1654	5.98064	1.74815
0.283981	0.669	70	0	1	0.333333	-1.31638e-07	-0.0354838	-2.43017	-10.1505	5.97195	1.74842
0.284026	0.67	70	0	1	0.333333	-1.34544e-07	-0.0355323	-2.42373	-10.1357	5.96329	1.74869
0.284071	0.671	70	0	1	0.333333	-1.27588e-07	-0.0355811	-2.4173	-10.1211	5.95479	1.74897
0.284115	0.672	70	0	1	0.333333	-1.3507e-07	-0.0356296	-2.41087	-10.1063	5.94614	1.74924
0.28416	0.673	70	0	1	0.333333	-1.29282e-07	-0.0356784	-2.40446	-10.0916	5.93762	1.74952
0.284205	0.674	70	0	1	0.333333	-1.30879e-07	-0.0357271	-2.39805	-10.0769	5.92906	1.74979
0.284249	0.675	70	0	1	0.333333	-1.34675e-07	-0.0357757	-2.39165	-10.0622	5.92046	1.75007
0.284294	0.676	70	0	1	0.333333	-1.26877e-07	-0.0358244	-2.38527	-10.0475	5.91192	1.75035
0.284339	0.677	70	0	1	0.333333	-1.30024e-07	-0.0358731	-2.37888	-10.0328	5.90334	1.75062
0.284384	0.678	70	0	1	0.333333	-1.34044e-07	-0.0359219	-2.37251	-10.0182	5.89483	1.7509
0.284429	0.679	70	0	1	0.333333	-1.31836e-07	-0.0359707	-2.36615	-10.0036	5.88632	1.75117
0.284474	0.68	70	0	1	0.333333	-1.30051e-07	-0.0360195	-2.3598	-9.98906	5.87781	1.75145
0.284519	0.681	70	0	1	0.333333	-1.31783e-07	-0.0360682	-2.35345	-9.97444	5.86926	1.75173
0.284564	0.682	70	0	1	0.333333	-1.27777e-07	-0.036117	-2.34711	-9.95988	5.86076	1.75201
0.284609	0.683	70	0	1	0.333333	-1.33246e-07	-0.0361658	-2.34078	-9.94532	5.85226	1.75228
0.284654	0.684	70	0	1	0.333333	-1.30653e-07	-0.0362147	-2.33446	-9.93079	5.84376	1.75256
0.284699	0.685	70	0	1	0.333333	-1.3332e-07	-0.0362636	-2.32815	-9.91628	5.83529	1.75284
0.284744	0.686	70	0	1	0.333333	-1.34053e-07	-0.0363124	-2.32185	-9.90177	5.82681	1.75312
0.284789	0.687	70	0	1	0.333333	-1.29263e-07	-0.0363613	-2.31555	-9.88729	5.81834	1.75339
0.284835	0.688	70	0	1	0.333333	-1.3181e-07	-0.0364103	-2.30927	-9.87284	5.8099	1.75367
0.28488	0.689	70	0	1	0.333333	-1.37394e-07	-0.0364593	-2.30299	-9.85845	5.80151	1.75395
0.284925	0.69	70	0	1	0.333333	-1.35192e-07	-0.0365084	-2.29672	-9.84408	5.79313	1.75423
0.284971	0.691	70	0	1	0.333333	-1.36605e-07	-0.0365575	-2.29046	-9.82974	5.78477	1.75451
0.285016	0.692	70	0	1	0.333333	-1.38375e-07	-0.0366067	-2.2842	-9.81542	5.77643	1.75479
0.285061	0.693	70	0	1	0.333333	-1.26937e-07	-0.0366561	-2.27796	-9.80121	5.76818	1.75507
0.285107	0.694	70	0	1	0.333333	-1.20778e-07	-0.0367053	-2.27172	-9.78693	5.75986	1.75535
0.285152	0.695	70	0	1	0.333333	-1.28295e-07	-0.0367546	-2.26549	-9.77266	5.75154	1.75563
0.285198	0.696	70	0	1	0.333333	-1.32575e-07	-0.0368037	-2.25927	-9.75836	5.74318	1.75591
0.285243	0.697	70	0	1	0.333333	-1.24592e-07	-0.0368529	-2.25306	-9.7441	5.73486	1.75619
0.285289	0.698	70	0	1	0.333333	-1.23122e-07	-0.0369023	-2.24685	-9.72993	5.7266	1.75647
0.285335	0.699	70	0	1	0.333333	-1.28659e-07	-0.0369517	-2.24066	-9.71576	5.71835	1.75675
0.28538	0.7	70	0	1	0.333333	-1.34766e-07	-0.0370011	-2.23447	-9.70158	5.71008	1.75703
0.285426	0.701	70	0	1	0.333333	-1.26896e-07	-0.0370504	-2.22829	-9.6874	5.7018	1.75731
0.285472	0.702	70	0	1	0.333333	-1.31619e-07	-0.0370999	-2.22212	-9.67328	5.69357	1.7576
0.285518	0.703	70	0	1	0.333333	-1.33726e-07	-0.0371493	-2.21595	-9.65916	5.68533	1.75788
0.285563	0.704	70	0	1	0.333333	-1.30087e-07	-0.0371988	-2.2098	-9.64505	5.6771	1.75816
0.285609	0.705	70	0	1	0.333333	-1.23281e-07	-0.0372482	-2.20365	-9.63096	5.66887	1.75844
0.285655	0.706	70	0	1	0.333333	-1.36506e-07	-0.0372977	-2.19751	-9.61686	5.66063	1.75873
0.285701	0.707	70	0	1	0.333333	-1.28199e-07	-0.0373473	-2.19137	-9.60284	5.65245	1.75901
0.285747	0.708	70	0	1	0.333333	-1.30351e-07	-0.0373969	-2.18525	-9.5888	5.64426	1.75929
0.285793	0.709	70	0	1	0.333333	-1.24425e-07	-0.0374465	-2.17913	-9.57481	5.63611	1.75958
0.285839	0.71	70	0	1	0.333333	-1.32146e-07	-0.0374962	-2.17302	-9.56086	5.62798	1.75986
0.285885	0.711	70	0	1	0.333333	-2.55729e-09	-0.0375461	-2.16692	-9.547	5.61994	1.76014
0.285932	0.712	70	0	1	0.333333	-1.3406e-07	-0.0375955	-2.16083	-9.5329	5.61165	1.76043
0.285978	0.713	70	0	1	0.333333	-1.31196e-07	-0.0376451	-2.15474	-9.51895	5.60349	1.76071
0.286024	0.714	70	0	1	0.333333	-1.33375e-07	-0.0376948	-2.14866	-9.505	5.59534	1.761
0.28607	0.715	70	0	1	0.333333	-1.31771e-07	-0.0377446	-2.14259	-9.49109	5.58722	1.76128
0.286117	0.716	70	0	1	0.333333	-1.24925e-07	-0.0377944	-2.13653	-9.47723	5.57913	1.76157
0.286163	0.717	70	0	1	0.333333	-1.26248e-07	-0.0378443	-2.13047	-9.46335	5.57103	1.76185
0.286209	0.718	70	0	1	0.333333	-1.28153e-07	-0.037894	-2.12443	-9.44949	5.56292	1.76214
0.286256	0.719	70	0	1	0.333333	-1.36081e-07	-0.037944	-2.11839	-9.43569	5.55488	1.76242
0.286302	0.72	70	0	1	0.333333	-1.31395e-07	-0.037994	-2.11235	-9.4219	5.54684	1.76271
0.286349	0.721	70	0	1	0.333333	-1.2534e-07	-0.038044	-2.10633	-9.40814	5.53881	1.763
0.286395	0.722	70	0	1	0.333333	-1.23915e-07	-0.0380941	-2.10031	-9.39438	5.53079	1.76328
0.286442	0.723	70	0	1	0.333333	-1.31256e-07	-0.0381441	-2.0943	-9.38065	5.52278	1.76357
0.286488	0.724	70	0	1	0.333333	-1.24787e-07	-0.0381943	-2.0883	-9.36695	5.5148	1.76386
0.286535	0.725	70	0	1	0.333333	-1.24627e-07	-0.0382445	-2.0823	-9.35328	5.50684	1.76414
0.286582	0.726	70	0	1	0.333333	-1.27631e-07	-0.0382948	-2.07632	-9.33968	5.49893	1.76443
0.286629	0.727	70	0	1	0.333333	-1.29268e-07	-0.0383449	-2.07033	-9.32597	5.49092	1.76472
0.286675	0.728	70	0	1	0.333333	-1.24055e-07	-0.0383952	-2.06436	-9.31236	5.48299	1.76501
0.286722	0.729	70	0	1	0.333333	-1.29514e-07	-0.0384455	-2.0584	-9.29873	5.47504	1.7653
0.286769	0.73	70	0	1	0.333333	-1.25506e-07	-0.0384959	-2.05244	-9.2852	5.46718	1.76558
0.286816	0.731	70	0	1	0.333333	-1.34831e-07	-0.0385462	-2.04649	-9.27157	5.45921	1.76587
0.286863	0.732	70	0	1	0.333333	-1.32315e-07	-0.0385965	-2.04054	-9.25798	5.45128	1.76616
0.28691	0.733	70	0	1	0.333333	-1.28078e-07	-0.0386468	-2.03461	-9.24439	5.44334	1.76645
0.286957	0.734	70	0	1	0.333333	-1.21618e-07	-0.0386973	-2.02868	-9.23088	5.43546	1.76674
0.287004	0.735	70	0	1	0.333333	-1.35183e-07	-0.0387478	-2.02275	-9.21737	5.42759	1.76703
0.287051	0.736	70	0	1	0.333333	-1.32486e-07	-0.0387982	-2.01684	-9.20383	5.41967	1.76732
0.287099	0.737	70	0	1	0.333333	-1.31014e-07	-0.0388486	-2.01093	-9.19032	5.41177	1.76761
0.287146	0.738	70	0	1	0.333333	-1.26549e-07	-0.0388991	-2.00503	-9.17681	5.40388	1.7679
0.287193	0.739	70	0	1	0.333333	-1.20992e-07	-0.0389497	-1.99914	-9.16338	5.39605	1.76819
0.28724	0.74	70	0	1	0.333333	-1.31122e-07	-0.0390004	-1.99325	-9.14998	5.38825	1.76848
0.287288	0.741	70	0	1	0.333333	-1.20495e-07	-0.039051	-1.98737	-9.13653	5.38039	1.76878
0.287335	0.742	70	0	1	0.333333	-1.29383e-07	-0.0391017	-1.9815	-9.12313	5.37257	1.76907
0.287382	0.743	70	0	1	0.333333	-1.26689e-07	-0.0391524	-1.97563	-9.10974	5.36475	1.76936
0.28743	0.744	70	0	1	0.333333	-1.25125e-07	-0.0392031	-1.96977	-9.09634	5.35692	1.76965
0.287477	0.745	70	0	1	0.333333	-1.30248e-07	-0.0392539	-1.96392	-9.083	5.34913	1.76994
0.287525	0.746	70	0	1	0.333333	-1.3391e-07	-0.0393047	-1.95808	-9.06967	5.34136	1.77024
0.287573	0.747	70	0	1	0.333333	-1.29523e-07	-0.0393557	-1.95224	-9.05641	5.33364	1.77053
0.28762	0.748	70	0	1	0.333333	-1.22671e-07	-0.0394066	-1.94641	-9.0431	5.32586	1.77082
0.287668	0.749	70	0	1	0.333333	-1.31864e-07	-0.0394576	-1.94059	-9.02983	5.31812	1.77112
0.287716	0.75	70	0	1	0.333333	-1.32218e-07	-0.0395086	-1.93477	-9.01659	5.31041	1.77141
0.287764	0.751	70	0	1	0.333333	-1.2918e-07	-0.0395596	-1.92896	-9.00334	5.30267	1.77171
0.287811	0.752	70	0	1	0.333333	-1.30574e-07	-0.0396107	-1.92316	-8.99014	5.29498	1.772
0.287859	0.753	70	0	1	0.333333	-1.30231e-07	-0.0396617	-1.91736	-8.9769	5.28724	1.7723
0.287907	0.754	70	0	1	0.333333	-1.30346e-07	-0.0397129	-1.91157	-8.96372	5.27956	1.77259
0.287955	0.755	70	0	1	0.333333	-1.32977e-07	-0.0397641	-1.90579	-8.95058	5.27191	1.77289
0.288003	0.756	70	0	1	0.333333	-1.29991e-07	-0.0398153	-1.90001	-8.93742	5.26423	1.77318
0.288051	0.757	70	0	1	0.333333	-1.19684e-07	-0.0398667	-1.89424	-8.92432	5.2566	1.77348
0.288099	0.758	70	0	1	0.333333	-1.24244e-07	-0.039918	-1.88848	-8.91119	5.24894	1.77377
0.288147	0.759	70	0	1	0.333333	-1.20259e-07	-0.0399692	-1.88272	-8.89805	5.24126	1.77407
0.288196	0.76	70	0	1	0.333333	-1.21676e-07	-0.0400205	-1.87697	-8.88493	5.23359	1.77437
0.288244	0.761	70	0	1	0.333333	-1.32543e-07	-0.0400718	-1.87123	-8.87185	5.22596	1.77466
0.288292	0.762	70	0	1	0.333333	-1.25401e-07	-0.0401234	-1.86549	-8.85883	5.21838	1.77496
0.288341	0.763	70	0	1	0.333333	-1.23674e-07	-0.0401749	-1.85976	-8.84583	5.2108	1.77526
0.288389	0.764	70	0	1	0.333333	-1.20311e-07	-0.0402265	-1.85404	-8.83282	5.20323	1.77556
0.288437	0.765	70	0	1	0.333333	-1.26548e-07	-0.040278	-1.84832	-8.8198	5.19562	1.77585
0.288486	0.766	70	0	1	0.333333	-1.33002e-07	-0.0403295	-1.84261	-8.80678	5.18802	1.77615
0.288534	0.767	70	0	1	0.333333	-1.34229e-07	-0.0403811	-1.83691	-8.79381	5.18045	1.77645
0.288583	0.768	70	0	1	0.333333	-1.23817e-07	-0.0404328	-1.83121	-8.78084	5.17287	1.77675
0.288631	0.769	70	0	1	0.333333	-1.32649e-07	-0.0404844	-1.82552	-8.76789	5.16531	1.77705
0.28868	0.77	70	0	1	0.333333	-1.25747e-07	-0.0405362	-1.81984	-8.75498	5.15779	1.77735
0.288729	0.771	70	0	1	0.333333	-1.33189e-07	-0.0405882	-1.81416	-8.74213	5.15032	1.77765
0.288778	0.772	70	0	1	0.333333	-1.32341e-07	-0.0406399	-1.80849	-8.7292	5.14276	1.77795
0.288826	0.773	70	0	1	0.333333	-1.22794e-07	-0.0406917	-1.80282	-8.71631	5.13524	1.77825
0.288875	0.774	70	0	1	0.333333	-1.32259e-07	-0.0407437	-1.79717	-8.70347	5.12776	1.77855
0.288924	0.775	70	0	1	0.333333	-1.28593e-07	-0.0407957	-1.79151	-8.69066	5.12029	1.77885
0.288973	0.776	70	0	1	0.333333	-1.25212e-07	-0.0408477	-1.78587	-8.67782	5.1128	1.77915
0.289022	0.777	70	0	1	0.333333	-1.31033e-07	-0.0408997	-1.78023	-8.66498	5.1053	1.77945
0.289071	0.778	70	0	1	0.333333	-1.21828e-07	-0.0409517	-1.7746	-8.65219	5.09783	1.77976
0.28912	0.779	70	0	1	0.333333	-1.23762e-07	-0.0410038	-1.76897	-8.6394	5.09037	1.78006
0.289169	0.78	70	0	1	0.333333	-1.31077e-07	-0.041056	-1.76335	-8.62664	5.08293	1.78036
0.289218	0.781	70	0	1	0.333333	-1.36794e-07	-0.0411081	-1.75773	-8.61386	5.07546	1.78066
0.289268	0.782	70	0	1	0.333333	-1.31025e-07	-0.0411604	-1.75213	-8.60113	5.06804	1.78097
0.289317	0.783	70	0	1	0.333333	-1.31605e-07	-0.0412126	-1.74652	-8.58839	5.06059	1.78127
0.289366	0.784	70	0	1	0.333333	-1.19407e-07	-0.0412649	-1.74093	-8.57571	5.05321	1.78157
0.289416	0.785	70	0	1	0.333333	-1.32931e-07	-0.0413173	-1.73534	-8.56302	5.0458	1.78188
0.289465	0.786	70	0	1	0.333333	-1.26155e-07	-0.0413697	-1.72975	-8.55034	5.0384	1.78218
0.289515	0.787	70	0	1	0.333333	-1.24761e-07	-0.0414221	-1.72418	-8.53768	5.03102	1.78249
0.289564	0.788	70	0	1	0.333333	-1.19395e-07	-0.0414746	-1.71861	-8.52505	5.02366	1.78279
0.289614	0.789	70	0	1	0.333333	-1.2782e-07	-0.0415272	-1.71304	-8.51244	5.0163	1.7831
0.289663	0.79	70	0	1	0.333333	-1.26782e-07	-0.0415797	-1.70748	-8.49982	5.00893	1.7834
0.289713	0.791	70	0	1	0.333333	-1.32549e-07	-0.0416325	-1.70193	-8.48727	5.00163	1.78371
0.289763	0.792	70	0	1	0.333333	-1.205e-07	-0.0416851	-1.69638	-8.47468	4.99429	1.78401
0.289813	0.793	70	0	1	0.333333	-1.23034e-07	-0.0417378	-1.69084	-8.4621	4.98694	1.78432
0.289862	0.794	70	0	1	0.333333	-1.32504e-07	-0.0417904	-1.6853	-8.44953	4.9796	1.78463
0.289912	0.795	70	0	1	0.333333	-1.31034e-07	-0.0418431	-1.67978	-8.43697	4.97226	1.78493
0.289962	0.796	70	0	1	0.333333	-1.29932e-07	-0.0418959	-1.67425	-8.42442	4.96492	1.78524
0.290012	0.797	70	0	1	0.333333	-1.21539e-07	-0.0419487	-1.66873	-8.4119	4.95762	1.78555
0.290062	0.798	70	0	1	0.333333	-1.19916e-07	-0.0420016	-1.66322	-8.3994	4.95032	1.78586
0.290112	0.799	70	0	1	0.333333	-1.21451e-07	-0.0420546	-1.65772	-8.38694	4.94306	1.78617
0.290162	0.8	70	0	1	0.333333	-1.24238e-07	-0.0421076	-1.65222	-8.37446	4.93576	1.78648
0.290213	0.801	70	0	1	0.333333	-1.24238e-07	-0.0421606	-1.64672	-8.36201	4.9285	1.78678
0.290263	0.802	70	0	1	0.333333	-1.27329e-07	-0.0422136	-1.64124	-8.34955	4.92122	1.78709
0.290313	0.803	70	0	1	0.333333	-1.27751e-07	-0.0422669	-1.63575	-8.3372	4.91404	1.7874
0.290363	0.804	70	0	1	0.333333	-1.31561e-07	-0.0423202	-1.63028	-8.32483	4.90683	1.78771
0.290414	0.805	70	0	1	0.333333	-1.21577e-07	-0.0423734	-1.62481	-8.31243	4.8996	1.78802
0.290464	0.806	70	0	1	0.333333	-1.24004e-07	-0.0424267	-1.61934	-8.30009	4.89241	1.78833
0.290515	0.807	70	0	1	0.333333	-1.20293e-07	-0.0424801	-1.61388	-8.28777	4.88524	1.78864
0.290565	0.808	70	0	1	0.333333	-1.2548e-07	-0.0425334	-1.60843	-8.2754	4.87801	1.78896
0.290616	0.809	70	0	1	0.333333	-1.24832e-07	-0.0425868	-1.60298	-8.26307	4.87082	1.78927
0.290667	0.81	70	0	1	0.333333	-1.23531e-07	-0.0426404	-1.59754	-8.25079	4.86367	1.78958
0.290717	0.811	70	0	1	0.333333	-1.27735e-07	-0.0426938	-1.59211	-8.23847	4.85647	1.78989
0.290768	0.812	70	0	1	0.333333	-1.17767e-07	-0.0427474	-1.58668	-8.22622	4.84934	1.7902
0.290819	0.813	70	0	1	0.333333	-1.2193e-07	-0.042801	-1.58125	-8.21392	4.84215	1.79052
0.29087	0.814	70	0	1	0.333333	-1.21965e-07	-0.0428549	-1.57583	-8.20176	4.83509	1.79083
0.290921	0.815	70	0	1	0.333333	-1.30871e-07	-0.0429087	-1.57042	-8.18957	4.82801	1.79114
0.290972	0.816	70	0	1	0.333333	-1.20086e-07	-0.0429624	-1.56501	-8.17732	4.82085	1.79146
0.291023	0.817	70	0	1	0.333333	-1.25401e-07	-0.0430161	-1.55961	-8.16508	4.8137	1.79177
0.291074	0.818	70	0	1	0.333333	-1.29529e-07	-0.0430699	-1.55421	-8.15288	4.80658	1.79209
0.291125	0.819	70	0	1	0.333333	-1.22808e-07	-0.0431237	-1.54882	-8.14068	4.79945	1.7924
0.291176	0.82	70	0	1	0.333333	-1.26265e-07	-0.0431778	-1.54344	-8.12854	4.79238	1.79272
0.291227	0.821	70	0	1	0.333333	-1.17816e-07	-0.0432317	-1.53806	-8.11635	4.78527	1.79303
0.291279	0.822	70	0	1	0.333333	-1.22177e-07	-0.0432856	-1.53268	-8.10419	4.77816	1.79335
0.29133	0.823	70	0	1	0.333333	-1.27371e-07	-0.0433398	-1.52731	-8.09212	4.77114	1.79366
0.291381	0.824	70	0	1	0.333333	-1.22653e-07	-0.0433939	-1.52195	-8.07998	4.76405	1.79398
0.291433	0.825	70	0	1	0.333333	-1.20446e-07	-0.0434481	-1.51659	-8.0679	4.75701	1.7943
0.291484	0.826	70	0	1	0.333333	-1.22289e-07	-0.0435023	-1.51124	-8.05579	4.74994	1.79461
0.291536	0.827	70	0	1	0.333333	-1.23999e-07	-0.0435565	-1.50589	-8.0437	4.74287	1.79493
0.291588	0.828	70	0	1	0.333333	-1.2116e-07	-0.0436107	-1.50055	-8.03163	4.73583	1.79525
0.291639	0.829	70	0	1	0.333333	-1.18217e-07	-0.043665	-1.49521	-8.01956	4.72878	1.79557
0.291691	0.83	70	0	1	0.333333	-1.18845e-07	-0.0437194	-1.48988	-8.00751	4.72174	1.79589
0.291743	0.831	70	0	1	0.333333	-1.18754e-07	-0.0437738	-1.48456	-7.99549	4.71473	1.79621
0.291795	0.832	70	0	1	0.333333	-1.1989e-07	-0.0438283	-1.47924	-7.98347	4.70771	1.79652
0.291847	0.833	70	0	1	0.333333	-1.23374e-07	-0.0438828	-1.47392	-7.97147	4.7007	1.79684
0.291899	0.834	70	0	1	0.333333	-1.28288e-07	-0.0439374	-1.46861	-7.95949	4.69371	1.79716
0.291951	0.835	70	0	1	0.333333	-1.23267e-07	-0.0439921	-1.46331	-7.94753	4.68674	1.79748
0.292003	0.836	70	0	1	0.333333	-1.22099e-07	-0.0440467	-1.45801	-7.93556	4.67974	1.79781
0.292055	0.837	70	0	1	0.333333	-1.21293e-07	-0.0441015	-1.45271	-7.92362	4.67278	1.79813
0.292107	0.838	70	0	1	0.333333	-1.17283e-07	-0.0441563	-1.44743	-7.9117	4.66582	1.79845
0.292159	0.839	70	0	1	0.333333	-1.28476e-07	-0.0442111	-1.44214	-7.89977	4.65886	1.79877
0.292212	0.84	70	0	1	0.333333	-1.19559e-07	-0.044266	-1.43686	-7.88787	4.65191	1.79909
0.292264	0.841	70	0	1	0.333333	-1.23622e-07	-0.0443209	-1.43159	-7.87596	4.64496	1.79941
0.292316	0.842	70	0	1	0.333333	-1.20688e-07	-0.044376	-1.42632	-7.8641	4.63804	1.79974
0.292369	0.843	70	0	1	0.333333	-1.29943e-07	-0.044431	-1.42106	-7.85223	4.63111	1.80006
0.292421	0.844	70	0	1	0.333333	-1.21309e-07	-0.044486	-1.4158	-7.84037	4.62418	1.80038
0.292474	0.845	70	0	1	0.333333	-1.27077e-07	-0.0445412	-1.41055	-7.82854	4.61728	1.80071
0.292527	0.846	70	0	1	0.333333	-1.22153e-07	-0.0445966	-1.4053	-7.81677	4.61044	1.80103
0.292579	0.847	70	0	1	0.333333	-1.31449e-07	-0.0446519	-1.40006	-7.80497	4.60355	1.80136
0.292632	0.848	70	0	1	0.333333	-1.13988e-07	-0.0447071	-1.39483	-7.79316	4.59665	1.80168
0.292685	0.849	70	0	1	0.333333	-1.23357e-07	-0.0447626	-1.38959	-7.78143	4.58982	1.80201
0.292738	0.85	70	0	1	0.333333	-1.17668e-07	-0.044818	-1.38437	-7.76964	4.58294	1.80233
0.292791	0.851	70	0	1	0.333333	-1.13805e-07	-0.0448734	-1.37915	-7.75787	4.57606	1.80266
0.292844	0.852	70	0	1	0.333333	-1.20947e-07	-0.0449289	-1.37393	-7.74611	4.5692	1.80298
0.292897	0.853	70	0	1	0.333333	-1.20382e-07	-0.0449845	-1.36872	-7.73439	4.56236	1.80331
0.29295	0.854	70	0	1	0.333333	-1.24624e-07	-0.0450402	-1.36351	-7.72269	4.55554	1.80364
0.293003	0.855	70	0	1	0.333333	-1.13723e-07	-0.0450958	-1.35831	-7.71097	4.5487	1.80397
0.293057	0.856	70	0	1	0.333333	-1.18426e-07	-0.0451516	-1.35311	-7.6993	4.5419	1.80429
0.29311	0.857	70	0	1	0.333333	-1.48927e-07	-0.0452074	-1.34792	-7.68762	4.53508	1.80462
0.293163	0.858	70	0	1	0.333333	-1.2234e-07	-0.0452634	-1.34273	-7.67601	4.52833	1.80495
0.293217	0.859	70	0	1	0.333333	-1.1624e-07	-0.0453195	-1.33755	-7.66441	4.52158	1.80528
0.29327	0.86	70	0	1	0.333333	-1.23082e-07	-0.0453756	-1.33238	-7.65283	4.51485	1.80561
0.293324	0.861	70	0	1	0.333333	-1.14571e-07	-0.0454317	-1.3272	-7.64124	4.5081	1.80594
0.293377	0.862	70	0	1	0.333333	-1.12347e-07	-0.0454879	-1.32204	-7.62967	4.50136	1.80627
0.293431	0.863	70	0	1	0.333333	-1.24479e-07	-0.0455442	-1.31687	-7.61813	4.49466	1.8066
0.293485	0.864	70	0	1	0.333333	-1.24567e-07	-0.0456004	-1.31172	-7.60653	4.48788	1.80693
0.293539	0.865	70	0	1	0.333333	-7.10183e-08	-0.0456566	-1.30656	-7.59495	4.48112	1.80726
0.293593	0.866	70	0	1	0.333333	-1.19883e-07	-0.0457129	-1.30142	-7.58337	4.47436	1.80759
0.293647	0.867	70	0	1	0.333333	-1.23865e-07	-0.0457692	-1.29627	-7.5718	4.4676	1.80793
0.293701	0.868	70	0	1	0.333333	-1.18324e-07	-0.0458257	-1.29114	-7.56031	4.46091	1.80826
0.293755	0.869	70	0	1	0.333333	-1.14477e-07	-0.0458823	-1.286	-7.54881	4.45422	1.80859
0.293809	0.87	70	0	1	0.333333	-1.28668e-07	-0.0459387	-1.28087	-7.53728	4.44748	1.80893
0.293863	0.871	70	0	1	0.333333	-1.12869e-07	-0.0459953	-1.27575	-7.52577	4.44076	1.80926
0.293917	0.872	70	0	1	0.333333	-1.21065e-07	-0.0460518	-1.27063	-7.51427	4.43404	1.80959
0.293971	0.873	70	0	1	0.333333	-1.12942e-07	-0.0461085	-1.26552	-7.50277	4.42733	1.80993
0.294026	0.874	70	0	1	0.333333	-1.14268e-07	-0.0461652	-1.26041	-7.4913	4.42062	1.81026
0.29408	0.875	70	0	1	0.333333	-1.19308e-07	-0.0462222	-1.2553	-7.47991	4.414	1.8106
0.294135	0.876	70	0	1	0.333333	-1.23441e-07	-0.046279	-1.2502	-7.46845	4.40732	1.81093
0.294189	0.877	70	0	1	0.333333	-1.27289e-07	-0.0463359	-1.24511	-7.45701	4.40063	1.81127
0.294244	0.878	70	0	1	0.333333	-1.16792e-07	-0.0463929	-1.24002	-7.44562	4.39399	1.8116
0.294299	0.879	70	0	1	0.333333	-1.15686e-07	-0.04645	-1.23493	-7.43423	4.38735	1.81194
0.294353	0.88	70	0	1	0.333333	-1.22002e-07	-0.0465071	-1.22985	-7.42285	4.38072	1.81228
0.294408	0.881	70	0	1	0.333333	-1.22869e-07	-0.0465643	-1.22477	-7.41147	4.37408	1.81262
0.294463	0.882	70	0	1	0.333333	-1.2119e-07	-0.0466215	-1.2197	-7.40009	4.36744	1.81295
0.294518	0.883	70	0	1	0.333333	-1.17188e-07	-0.0466788	-1.21463	-7.38875	4.36082	1.81329
0.294573	0.884	70	0	1	0.333333	-1.21666e-07	-0.0467361	-1.20957	-7.3774	4.35419	1.81363
0.294628	0.885	70	0	1	0.333333	-1.20254e-07	-0.0467935	-1.20451	-7.36607	4.34759	1.81397
0.294683	0.886	70	0	1	0.333333	-1.22279e-07	-0.0468509	-1.19946	-7.35474	4.34097	1.81431
0.294739	0.887	70	0	1	0.333333	-1.16683e-07	-0.0469084	-1.19441	-7.34343	4.33437	1.81465
0.294794	0.888	70	0	1	0.333333	-1.20379e-07	-0.0469659	-1.18937	-7.33212	4.32777	1.81499
0.294849	0.889	70	0	1	0.333333	-1.12974e-07	-0.0470235	-1.18433	-7.32083	4.32117	1.81533
0.294905	0.89	70	0	1	0.333333	-1.10573e-07	-0.0470813	-1.17929	-7.30957	4.31461	1.81567
0.29496	0.891	70	0	1	0.333333	-1.20761e-07	-0.047139	-1.17426	-7.2983	4.30803	1.81601
0.295016	0.892	70	0	1	0.333333	-1.22751e-07	-0.0471967	-1.16923	-7.28704	4.30145	1.81636
0.295071	0.893	70	0	1	0.333333	-1.21131e-07	-0.0472547	-1.16421	-7.27582	4.29491	1.8167
0.295127	0.894	70	0	1	0.333333	-1.14418e-07	-0.0473126	-1.15919	-7.2646	4.28837	1.81704
0.295183	0.895	70	0	1	0.333333	-1.15672e-07	-0.0473706	-1.15418	-7.25338	4.28182	1.81738
0.295239	0.896	70	0	1	0.333333	-1.20034e-07	-0.0474286	-1.14917	-7.24217	4.27527	1.81773
0.295294	0.897	70	0	1	0.333333	-1.13409e-07	-0.0474867	-1.14417	-7.23097	4.26873	1.81807
0.29535	0.898	70	0	1	0.333333	-1.18384e-07	-0.0475448	-1.13917	-7.21978	4.26219	1.81842
0.295406	0.899	70	0	1	0.333333	-1.13493e-07	-0.047603	-1.13417	-7.2086	4.25567	1.81876
0.295463	0.9	70	0	1	0.333333	-1.13729e-07	-0.0476613	-1.12918	-7.19743	4.24915	1.81911
0.295519	0.901	70	0	1	0.333333	-1.09688e-07	-0.0477198	-1.12419	-7.18631	4.24267	1.81945
0.295575	0.902	70	0	1	0.333333	-1.24472e-07	-0.0477783	-1.11921	-7.1752	4.23619	1.8198
0.295631	0.903	70	0	1	0.333333	-1.23926e-07	-0.0478367	-1.11423	-7.16407	4.22969	1.82015
0.295688	0.904	70	0	1	0.333333	-1.17698e-07	-0.0478954	-1.10926	-7.153	4.22325	1.82049
0.295744	0.905	70	0	1	0.333333	-1.1102e-07	-0.047954	-1.10429	-7.14189	4.21676	1.82084
0.295801	0.906	70	0	1	0.333333	-1.18097e-07	-0.0480126	-1.09932	-7.13079	4.21028	1.82119
0.295857	0.907	70	0	1	0.333333	-1.2218e-07	-0.0480713	-1.09436	-7.11971	4.20381	1.82154
0.295914	0.908	70	0	1	0.333333	-1.13593e-07	-0.0481302	-1.08941	-7.10867	4.19737	1.82189
0.295971	0.909	70	0	1	0.333333	-1.22979e-07	-0.0481891	-1.08445	-7.0976	4.19092	1.82223
0.296027	0.91	70	0	1	0.333333	-1.12325e-07	-0.048248	-1.0795	-7.08656	4.18447	1.82258
0.296084	0.911	70	0	1	0.333333	-1.19895e-07	-0.0483072	-1.07456	-7.07559	4.17809	1.82293
0.296141	0.912	70	0	1	0.333333	-1.08587e-07	-0.0483663	-1.06962	-7.06456	4.17165	1.82329
0.296198	0.913	70	0	1	0.333333	-1.14562e-07	-0.0484254	-1.06469	-7.05354	4.16522	1.82364
0.296255	0.914	70	0	1	0.333333	-1.14758e-07	-0.0484845	-1.05975	-7.04253	4.15879	1.82399
0.296312	0.915	70	0	1	0.333333	-1.21375e-07	-0.0485438	-1.05483	-7.03154	4.15237	1.82434
0.29637	0.916	70	0	1	0.333333	-1.22018e-07	-0.0486031	-1.0499	-7.02056	4.14596	1.82469
0.296427	0.917	70	0	1	0.333333	-1.08713e-07	-0.0486624	-1.04499	-7.00958	4.13955	1.82504
0.296484	0.918	70	0	1	0.333333	-1.0927e-07	-0.0487219	-1.04007	-6.99862	4.13315	1.8254
0.296542	0.919	70	0	1	0.333333	-1.07389e-07	-0.0487815	-1.03516	-6.98771	4.1268	1.82575
0.296599	0.92	70	0	1	0.333333	-1.1655e-07	-0.0488411	-1.03026	-6.97679	4.12043	1.8261
0.296657	0.921	70	0	1	0.333333	-1.16524e-07	-0.0489011	-1.02535	-6.96597	4.11415	1.82646
0.296714	0.922	70	0	1	0.333333	-1.13218e-07	-0.0489608	-1.02046	-6.95505	4.10778	1.82681
0.296772	0.923	70	0	1	0.333333	-1.27499e-07	-0.0490207	-1.01556	-6.94418	4.10145	1.82717
0.29683	0.924	70	0	1	0.333333	-1.11896e-07	-0.0490806	-1.01067	-6.9333	4.0951	1.82753
0.296888	0.925	70	0	1	0.333333	-1.08883e-07	-0.0491405	-1.00579	-6.92241	4.08874	1.82788
0.296946	0.926	70	0	1	0.333333	-1.17895e-07	-0.0492008	-1.0009	-6.91163	4.08249	1.82824
0.297004	0.927	70	0	1	0.333333	2.56504e-09	-0.0492615	-0.996027	-6.90107	4.07645	1.8286
0.297062	0.928	70	0	1	0.333333	-1.08589e-07	-0.0493214	-0.991154	-6.89006	4.06995	1.82895
0.29712	0.929	70	0	1	0.333333	-1.15047e-07	-0.0493816	-0.986284	-6.87924	4.06364	1.82931
0.297178	0.93	70	0	1	0.333333	-1.1563e-07	-0.0494419	-0.981419	-6.86841	4.05732	1.82967
0.297237	0.931	70	0	1	0.333333	-1.10433e-07	-0.0495022	-0.976557	-6.8576	4.05101	1.83003
0.297295	0.932	70	0	1	0.333333	-1.33895e-07	-0.0495627	-0.9717	-6.8468	4.04471	1.83039
0.297354	0.933	70	0	1	0.333333	-1.19757e-07	-0.0496231	-0.966846	-6.83601	4.03841	1.83075
0.297412	0.934	70	0	1	0.333333	-1.13852e-07	-0.0496837	-0.961997	-6.82524	4.03214	1.83111
0.297471	0.935	70	0	1	0.333333	-1.15391e-07	-0.0497443	-0.957151	-6.81447	4.02584	1.83147
0.297529	0.936	70	0	1	0.333333	-1.16548e-07	-0.049805	-0.95231	-6.80371	4.01956	1.83183
0.297588	0.937	70	0	1	0.333333	-1.16238e-07	-0.0498658	-0.947472	-6.79296	4.0133	1.83219
0.297647	0.938	70	0	1	0.333333	-1.12938e-07	-0.0499266	-0.942639	-6.78222	4.00702	1.83256
0.297706	0.939	70	0	1	0.333333	-1.14202e-07	-0.0499877	-0.937809	-6.77153	4.0008	1.83292
0.297765	0.94	70	0	1	0.333333	-1.10892e-07	-0.0500486	-0.932983	-6.76081	3.99454	1.83328
0.297824	0.941	70	0	1	0.333333	-1.18282e-07	-0.0501096	-0.928161	-6.7501	3.9883	1.83365
0.297883	0.942	70	0	1	0.333333	-1.13966e-07	-0.0501708	-0.923343	-6.73942	3.98206	1.83401
0.297942	0.943	70	0	1	0.333333	-1.07127e-07	-0.050232	-0.918529	-6.72874	3.97584	1.83438
0.298002	0.944	70	0	1	0.333333	-1.09698e-07	-0.0502933	-0.913719	-6.71808	3.96962	1.83474
0.298061	0.945	70	0	1	0.333333	-1.15001e-07	-0.0503546	-0.908912	-6.70741	3.9634	1.83511
0.298121	0.946	70	0	1	0.333333	-1.15771e-07	-0.0504161	-0.90411	-6.69678	3.95719	1.83547
0.29818	0.947	70	0	1	0.333333	-1.1428e-07	-0.0504776	-0.899311	-6.68613	3.95098	1.83584
0.29824	0.948	70	0	1	0.333333	-1.04935e-07	-0.0505391	-0.894516	-6.67549	3.94477	1.83621
0.298299	0.949	70	0	1	0.333333	-1.1e-07	-0.0506007	-0.889725	-6.66486	3.93856	1.83657
0.298359	0.95	70	0	1	0.333333	-1.00953e-07	-0.0506624	-0.884937	-6.65424	3.93236	1.83694
0.298419	0.951	70	0	1	0.333333	-1.11448e-07	-0.0507241	-0.880154	-6.64364	3.92617	1.83731
0.298479	0.952	70	0	1	0.333333	-1.06309e-07	-0.050786	-0.875374	-6.63305	3.91999	1.83768
0.298539	0.953	70	0	1	0.333333	-1.15796e-07	-0.0508479	-0.870598	-6.62246	3.91381	1.83805
0.298599	0.954	70	0	1	0.333333	-1.15402e-07	-0.0509098	-0.865826	-6.61189	3.90764	1.83842
0.298659	0.955	70	0	1	0.333333	-1.03372e-07	-0.0509719	-0.861057	-6.60132	3.90147	1.83879
0.29872	0.956	70	0	1	0.333333	-1.12125e-07	-0.051034	-0.856292	-6.59076	3.89531	1.83916
0.29878	0.957	70	0	1	0.333333	-1.13359e-07	-0.0510962	-0.851531	-6.58022	3.88916	1.83953
0.29884	0.958	70	0	1	0.333333	-1.06171e-07	-0.0511585	-0.846774	-6.56968	3.88301	1.8399
0.298901	0.959	70	0	1	0.333333	-1.14771e-07	-0.0512209	-0.84202	-6.55918	3.87689	1.84028
0.298961	0.96	70	0	1	0.333333	-1.11954e-07	-0.0512834	-0.83727	-6.54868	3.87076	1.84065
0.299022	0.961	70	0	1	0.333333	-1.0932e-07	-0.0513461	-0.832524	-6.53825	3.8647	1.84102
0.299083	0.962	70	0	1	0.333333	-1.08194e-07	-0.0514087	-0.827781	-6.52775	3.85858	1.8414
0.299144	0.963	70	0	1	0.333333	-1.1434e-07	-0.0514714	-0.823042	-6.51727	3.85245	1.84177
0.299205	0.964	70	0	1	0.333333	-1.09747e-07	-0.0515342	-0.818307	-6.5068	3.84635	1.84215
0.299266	0.965	70	0	1	0.333333	-1.12253e-07	-0.051597	-0.813575	-6.49634	3.84024	1.84252
0.299327	0.966	70	0	1	0.333333	-9.62095e-08	-0.0516598	-0.808847	-6.48588	3.83414	1.8429
0.299388	0.967	70	0	1	0.333333	-1.10269e-07	-0.0517228	-0.804123	-6.47544	3.82805	1.84327
0.299449	0.968	70	0	1	0.333333	-1.06288e-07	-0.0517859	-0.799402	-6.46501	3.82195	1.84365
0.29951	0.969	70	0	1	0.333333	-1.12989e-07	-0.051849	-0.794685	-6.45458	3.81587	1.84403
0.299572	0.97	70	0	1	0.333333	-1.02591e-07	-0.0519122	-0.789971	-6.44417	3.80979	1.84441
0.299633	0.971	70	0	1	0.333333	-1.13465e-07	-0.0519754	-0.785261	-6.43377	3.80372	1.84479
0.299695	0.972	70	0	1	0.333333	-1.15086e-07	-0.0520388	-0.780555	-6.42337	3.79765	1.84517
0.299757	0.973	70	0	1	0.333333	-1.06572e-07	-0.0521023	-0.775852	-6.41301	3.79161	1.84554
0.299818	0.974	70	0	1	0.333333	-1.05398e-07	-0.0521659	-0.771152	-6.40266	3.78559	1.84593
0.29988	0.975	70	0	1	0.333333	-1.08726e-07	-0.0522295	-0.766457	-6.3923	3.77954	1.84631
0.299942	0.976	70	0	1	0.333333	-1.06843e-07	-0.0522932	-0.761764	-6.38194	3.77349	1.84669
0.300004	0.977	70	0	1	0.333333	-1.0685e-07	-0.052357	-0.757075	-6.37161	3.76747	1.84707
0.300066	0.978	70	0	1	0.333333	-1.11525e-07	-0.0524208	-0.75239	-6.36128	3.76144	1.84745
0.300128	0.979	70	0	1	0.333333	-1.1028e-07	-0.0524847	-0.747708	-6.35095	3.75541	1.84783
0.300191	0.98	70	0	1	0.333333	-1.06198e-07	-0.0525488	-0.74303	-6.34064	3.74939	1.84822
0.300253	0.981	70	0	1	0.333333	-1.02014e-07	-0.0526129	-0.738355	-6.33034	3.74338	1.8486
0.300315	0.982	70	0	1	0.333333	-1.02132e-07	-0.052677	-0.733684	-6.32005	3.73738	1.84899
0.300378	0.983	70	0	1	0.333333	-1.05351e-07	-0.0527413	-0.729016	-6.30976	3.73138	1.84937
0.300441	0.984	70	0	1	0.333333	-9.78994e-08	-0.0528057	-0.724351	-6.29953	3.72542	1.84976
0.300503	0.985	70	0	1	0.333333	-1.11e-07	-0.0528701	-0.71969	-6.28926	3.71943	1.85014
0.300566	0.986	70	0	1	0.333333	-1.05117e-07	-0.0529346	-0.715033	-6.279	3.71344	1.85053
0.300629	0.987	70	0	1	0.333333	-1.00843e-07	-0.0529992	-0.710379	-6.26875	3.70746	1.85092
0.300692	0.988	70	0	1	0.333333	-1.10635e-07	-0.0530638	-0.705728	-6.25852	3.70149	1.8513
0.300755	0.989	70	0	1	0.333333	-1.03479e-07	-0.0531287	-0.70108	-6.24831	3.69554	1.85169
0.300818	0.99	70	0	1	0.333333	-2.21762e-07	-0.0531935	-0.696436	-6.23808	3.68957	1.85208
0.300881	0.991	70	0	1	0.333333	4.06558e-08	-0.0532584	-0.691796	-6.22787	3.6836	1.85247
0.300944	0.992	70	0	1	0.333333	-3.24543e-07	-0.0533233	-0.687158	-6.21769	3.67767	1.85286
0.301008	0.993	70	0	1	0.333333	8.40703e-09	-0.0533889	-0.682525	-6.20762	3.67184	1.85325
0.301071	0.994	70	0	1	0.333333	-1.03418e-07	-0.0534536	-0.677894	-6.19731	3.66578	1.85364
0.301135	0.995	70	0	1	0.333333	-1.05088e-07	-0.0535188	-0.673267	-6.18714	3.65984	1.85403
0.301199	0.996	70	0	1	0.333333	-1.0788e-07	-0.0535843	-0.668643	-6.17702	3.65395	1.85442
0.301262	0.997	70	0	1	0.333333	-1.03004e-07	-0.0536497	-0.664022	-6.16686	3.64803	1.85482
0.301326	0.998	70	0	1	0.333333	-1.03506e-07	-0.0537152	-0.659405	-6.15673	3.64212	1.85521
0.30139	0.999	70	0	1	0.333333	-9.97032e-08	-0.0537808	-0.654791	-6.1466	3.6362	1.8556
0.301454	1	70	0	1	0.333333	-1.07843e-07	-0.0538465	-0.650181	-6.13647	3.63029	1.856
0.301518	1.001	70	0	1	0.333333	-1.04271e-07	-0.0539123	-0.645573	-6.12638	3.62442	1.85639
0.301583	1.002	70	0	1	0.333333	-1.05785e-07	-0.0539781	-0.640969	-6.11628	3.61852	1.85679
0.301647	1.003	70	0	1	0.333333	-1.06537e-07	-0.0540441	-0.636368	-6.10618	3.61263	1.85718
0.301711	1.004	70	0	1	0.333333	-4.34906e-08	-0.0541103	-0.631771	-6.0962	3.60685	1.85758
0.301776	1.005	70	0	1	0.333333	-9.98064e-08	-0.0541763	-0.627176	-6.08606	3.60091	1.85798
0.30184	1.006	70	0	1	0.333333	-1.04213e-07	-0.0542425	-0.622585	-6.07599	3.59503	1.85837
0.301905	1.007	70	0	1	0.333333	-9.64646e-08	-0.0543088	-0.617997	-6.06593	3.58916	1.85877
0.30197	1.008	70	0	1	0.333333	-9.78739e-08	-0.0543751	-0.613413	-6.05588	3.5833	1.85917
0.302035	1.009	70	0	1	0.333333	-9.61513e-08	-0.0544417	-0.608831	-6.04587	3.57746	1.85957
0.3021	1.01	70	0	1	0.333333	-1.02165e-07	-0.0545082	-0.604253	-6.03583	3.57161	1.85997
0.302165	1.011	70	0	1	0.333333	-9.74177e-08	-0.0545749	-0.599678	-6.02581	3.56576	1.86037
0.30223	1.012	70	0	1	0.333333	-1.06305e-07	-0.0546416	-0.595106	-6.01581	3.55993	1.86077
0.302295	1.013	70	0	1	0.333333	-9.44706e-08	-0.0547084	-0.590537	-6.00581	3.55409	1.86117
0.30236	1.014	70	0	1	0.333333	-9.32179e-08	-0.0547753	-0.585972	-5.99581	3.54826	1.86158
0.302426	1.015	70	0	1	0.333333	-1.01998e-07	-0.0548423	-0.581409	-5.98582	3.54243	1.86198
0.302491	1.016	70	0	1	0.333333	-9.57483e-08	-0.0549094	-0.57685	-5.97584	3.53661	1.86238
0.302557	1.017	70	0	1	0.333333	-9.79367e-08	-0.0549765	-0.572294	-5.96588	3.53079	1.86279
0.302623	1.018	70	0	1	0.333333	-1.05033e-07	-0.0550438	-0.567741	-5.95592	3.52498	1.86319
0.302689	1.019	70	0	1	0.333333	-9.28354e-08	-0.0551113	-0.563191	-5.946	3.51921	1.8636
0.302755	1.02	70	0	1	0.333333	-9.43839e-08	-0.0551787	-0.558644	-5.93606	3.51341	1.864
0.302821	1.021	70	0	1	0.333333	-9.23835e-08	-0.0552462	-0.554101	-5.92613	3.50762	1.86441
0.302887	1.022	70	0	1	0.333333	-9.89478e-08	-0.0553138	-0.54956	-5.9162	3.50183	1.86482
0.302953	1.023	70	0	1	0.333333	-9.14335e-08	-0.0553815	-0.545023	-5.90629	3.49604	1.86522
0.303019	1.024	70	0	1	0.333333	-1.027e-07	-0.0554494	-0.540488	-5.8964	3.49028	1.86563
0.303086	1.025	70	0	1	0.333333	-9.15105e-08	-0.0555173	-0.535957	-5.88651	3.48451	1.86604
0.303152	1.026	70	0	1	0.333333	-9.58172e-08	-0.0555853	-0.531428	-5.87662	3.47874	1.86645
0.303219	1.027	70	0	1	0.333333	-1.01394e-07	-0.0556534	-0.526903	-5.86674	3.47298	1.86686
0.303285	1.028	70	0	1	0.333333	-9.19994e-08	-0.0557216	-0.522381	-5.85687	3.46722	1.86727
0.303352	1.029	70	0	1	0.333333	-1.00632e-07	-0.0557898	-0.517862	-5.84701	3.46147	1.86768
0.303419	1.03	70	0	1	0.333333	-9.81134e-08	-0.0558582	-0.513346	-5.83716	3.45572	1.86809
0.303486	1.031	70	0	1	0.333333	-9.52916e-08	-0.0559266	-0.508832	-5.82731	3.44998	1.86851
0.303553	1.032	70	0	1	0.333333	-9.67297e-08	-0.0559952	-0.504322	-5.81748	3.44424	1.86892
0.30362	1.033	70	0	1	0.333333	-9.64041e-08	-0.0560638	-0.499815	-5.80765	3.4385	1.86933
0.303688	1.034	70	0	1	0.333333	-1.02984e-07	-0.0561325	-0.495311	-5.79783	3.43277	1.86975
0.303755	1.035	70	0	1	0.333333	-1.00152e-07	-0.0562014	-0.490809	-5.78803	3.42706	1.87016
0.303822	1.036	70	0	1	0.333333	-9.96077e-08	-0.0562703	-0.486311	-5.77823	3.42134	1.87058
0.30389	1.037	70	0	1	0.333333	-9.68239e-08	-0.0563394	-0.481816	-5.76845	3.41564	1.87099
0.303958	1.038	70	0	1	0.333333	-9.91659e-08	-0.0564085	-0.477324	-5.75866	3.40993	1.87141
0.304025	1.039	70	0	1	0.333333	-9.64411e-08	-0.0564777	-0.472834	-5.74889	3.40423	1.87183
0.304093	1.04	70	0	1	0.333333	-8.9221e-08	-0.056547	-0.468348	-5.73913	3.39853	1.87225
0.304161	1.041	70	0	1	0.333333	-9.51609e-08	-0.0566164	-0.463864	-5.72937	3.39284	1.87266
0.304229	1.042	70	0	1	0.333333	-8.95393e-08	-0.056686	-0.459383	-5.71962	3.38715	1.87308
0.304298	1.043	70	0	1	0.333333	-9.41217e-08	-0.0567557	-0.454906	-5.70993	3.38152	1.8735
0.304366	1.044	70	0	1	0.333333	-8.99561e-08	-0.0568254	-0.450431	-5.70019	3.37584	1.87392
0.304434	1.045	70	0	1	0.333333	-9.31747e-08	-0.0568952	-0.445959	-5.69047	3.37017	1.87435
0.304503	1.046	70	0	1	0.333333	-9.63301e-08	-0.0569651	-0.44149	-5.68076	3.3645	1.87477
0.304572	1.047	70	0	1	0.333333	-9.2399e-08	-0.0570352	-0.437023	-5.67106	3.35885	1.87519
0.30464	1.048	70	0	1	0.333333	-8.90591e-08	-0.0571053	-0.43256	-5.66136	3.35319	1.87561
0.304709	1.049	70	0	1	0.333333	-9.38757e-08	-0.0571754	-0.4281	-5.65167	3.34754	1.87604
0.304778	1.05	70	0	1	0.333333	-8.92462e-08	-0.0572457	-0.423642	-5.64199	3.34189	1.87646
0.304847	1.051	70	0	1	0.333333	-9.58864e-08	-0.0573162	-0.419187	-5.63232	3.33625	1.87689
0.304916	1.052	70	0	1	0.333333	-9.59156e-08	-0.0573866	-0.414735	-5.62266	3.33061	1.87731
0.304985	1.053	70	0	1	0.333333	-8.80869e-08	-0.0574573	-0.410286	-5.61301	3.32499	1.87774
0.305055	1.054	70	0	1	0.333333	-9.07411e-08	-0.057528	-0.405839	-5.60337	3.31936	1.87817
0.305124	1.055	70	0	1	0.333333	-9.13572e-08	-0.0575988	-0.401396	-5.59373	3.31374	1.87859
0.305194	1.056	70	0	1	0.333333	-8.81712e-08	-0.0576698	-0.396955	-5.58412	3.30814	1.87902
0.305264	1.057	70	0	1	0.333333	-9.60228e-08	-0.0577408	-0.392517	-5.5745	3.30253	1.87945
0.305333	1.058	70	0	1	0.333333	-9.77574e-08	-0.0578117	-0.388082	-5.56486	3.2969	1.87988
0.305403	1.059	70	0	1	0.333333	-8.5457e-08	-0.0578829	-0.383649	-5.55525	3.29129	1.88031
0.305473	1.06	70	0	1	0.333333	-8.62644e-08	-0.0579542	-0.37922	-5.54566	3.2857	1.88074
0.305543	1.061	70	0	1	0.333333	-9.47184e-08	-0.0580256	-0.374793	-5.53606	3.28009	1.88117
0.305614	1.062	70	0	1	0.333333	-9.52117e-08	-0.0580971	-0.370369	-5.52648	3.27451	1.8816
0.305684	1.063	70	0	1	0.333333	-8.89594e-08	-0.0581687	-0.365947	-5.51691	3.26892	1.88204
0.305754	1.064	70	0	1	0.333333	-9.36381e-08	-0.0582404	-0.361528	-5.50734	3.26334	1.88247
0.305825	1.065	70	0	1	0.333333	-8.84164e-08	-0.0583123	-0.357112	-5.49779	3.25777	1.88291
0.305895	1.066	70	0	1	0.333333	-9.44131e-08	-0.0583842	-0.352699	-5.48824	3.2522	1.88334
0.305966	1.067	70	0	1	0.333333	-9.12243e-08	-0.0584562	-0.348289	-5.4787	3.24664	1.88378
0.306037	1.068	70	0	1	0.333333	-9.39623e-08	-0.0585283	-0.343881	-5.46917	3.24108	1.88421
0.306108	1.069	70	0	1	0.333333	-8.4885e-08	-0.0586006	-0.339476	-5.45965	3.23553	1.88465
0.306179	1.07	70	0	1	0.333333	-9.33747e-08	-0.0586729	-0.335073	-5.45014	3.22998	1.88509
0.30625	1.071	70	0	1	0.333333	-8.88503e-08	-0.0587455	-0.330673	-5.44065	3.22445	1.88553
0.306322	1.072	70	0	1	0.333333	-8.4805e-08	-0.058818	-0.326276	-5.43115	3.21891	1.88597
0.306393	1.073	70	0	1	0.333333	-8.90166e-08	-0.0588907	-0.321881	-5.42166	3.21338	1.8864
0.306465	1.074	70	0	1	0.333333	-9.43913e-08	-0.0589635	-0.31749	-5.41218	3.20785	1.88685
0.306536	1.075	70	0	1	0.333333	-8.86853e-08	-0.0590363	-0.3131	-5.40271	3.20232	1.88729
0.306608	1.076	70	0	1	0.333333	-8.96065e-08	-0.0591093	-0.308714	-5.39324	3.1968	1.88773
0.30668	1.077	70	0	1	0.333333	-9.50021e-08	-0.0591824	-0.30433	-5.38378	3.19128	1.88817
0.306752	1.078	70	0	1	0.333333	-8.65167e-08	-0.0592556	-0.299948	-5.37433	3.18577	1.88861
0.306824	1.079	70	0	1	0.333333	-8.8617e-08	-0.0593289	-0.29557	-5.36489	3.18026	1.88906
0.306896	1.08	70	0	1	0.333333	-8.43078e-08	-0.0594023	-0.291193	-5.35546	3.17476	1.8895
0.306969	1.081	70	0	1	0.333333	-9.22267e-08	-0.0594759	-0.28682	-5.34603	3.16926	1.88995
0.307041	1.082	70	0	1	0.333333	-8.46586e-08	-0.0595495	-0.282449	-5.33661	3.16377	1.89039
0.307114	1.083	70	0	1	0.333333	-8.60809e-08	-0.0596233	-0.27808	-5.32722	3.15829	1.89084
0.307186	1.084	70	0	1	0.333333	-9.09346e-08	-0.0596972	-0.273714	-5.31781	3.15281	1.89129
0.307259	1.085	70	0	1	0.333333	-9.13324e-08	-0.0597711	-0.269351	-5.30842	3.14734	1.89174
0.307332	1.086	70	0	1	0.333333	-9.13482e-08	-0.0598452	-0.26499	-5.29904	3.14186	1.89219
0.307405	1.087	70	0	1	0.333333	-8.14322e-08	-0.0599195	-0.260632	-5.28969	3.13642	1.89264
0.307478	1.088	70	0	1	0.333333	-7.75783e-08	-0.0599938	-0.256277	-5.28032	3.13096	1.89309
0.307552	1.089	70	0	1	0.333333	-8.71922e-08	-0.0600682	-0.251923	-5.27096	3.12549	1.89354
0.307625	1.09	70	0	1	0.333333	-9.04881e-08	-0.0601428	-0.247573	-5.2616	3.12004	1.89399
0.307699	1.091	70	0	1	0.333333	-7.98075e-08	-0.0602174	-0.243225	-5.25225	3.11459	1.89444
0.307772	1.092	70	0	1	0.333333	-8.39244e-08	-0.0602921	-0.238879	-5.24292	3.10914	1.8949
0.307846	1.093	70	0	1	0.333333	-8.45607e-08	-0.060367	-0.234536	-5.23359	3.1037	1.89535
0.30792	1.094	70	0	1	0.333333	-8.77662e-08	-0.060442	-0.230195	-5.22426	3.09827	1.8958
0.307994	1.095	70	0	1	0.333333	-8.85633e-08	-0.0605171	-0.225857	-5.21495	3.09283	1.89626
0.308068	1.096	70	0	1	0.333333	-8.51988e-08	-0.0605923	-0.221521	-5.20564	3.0874	1.89672
0.308142	1.097	70	0	1	0.333333	-8.68077e-08	-0.0606676	-0.217188	-5.19634	3.08198	1.89717
0.308216	1.098	70	0	1	0.333333	-8.58706e-08	-0.060743	-0.212857	-5.18705	3.07656	1.89763
0.308291	1.099	70	0	1	0.333333	-7.73178e-08	-0.0608186	-0.208529	-5.17777	3.07115	1.89809
0.308365	1.1	70	0	1	0.333333	-8.70645e-08	-0.0608942	-0.204203	-5.16849	3.06574	1.89855
0.30844	1.101	70	0	1	0.333333	-8.37935e-08	-0.06097	-0.19988	-5.15922	3.06034	1.89901
0.308515	1.102	70	0	1	0.333333	-8.60164e-08	-0.0610459	-0.195559	-5.14996	3.05494	1.89947
0.30859	1.103	70	0	1	0.333333	-8.84031e-08	-0.0611219	-0.19124	-5.14071	3.04954	1.89993
0.308665	1.104	70	0	1	0.333333	-8.1988e-08	-0.061198	-0.186924	-5.13146	3.04415	1.90039
0.30874	1.105	70	0	1	0.333333	-8.4528e-08	-0.0612742	-0.18261	-5.12223	3.03876	1.90086
0.308815	1.106	70	0	1	0.333333	-8.40938e-08	-0.0613506	-0.178299	-5.11299	3.03338	1.90132
0.308891	1.107	70	0	1	0.333333	-8.04021e-08	-0.0614271	-0.17399	-5.10377	3.028	1.90178
0.308966	1.108	70	0	1	0.333333	-8.22215e-08	-0.0615037	-0.169683	-5.09456	3.02263	1.90225
0.309042	1.109	70	0	1	0.333333	-8.67034e-08	-0.0615804	-0.165379	-5.08535	3.01726	1.90271
0.309118	1.11	70	0	1	0.333333	-8.40434e-08	-0.0616572	-0.161077	-5.07615	3.01189	1.90318
0.309194	1.111	70	0	1	0.333333	-7.50955e-08	-0.0617341	-0.156778	-5.06696	3.00653	1.90365
0.30927	1.112	70	0	1	0.333333	-8.37638e-08	-0.0618112	-0.15248	-5.05778	3.00118	1.90412
0.309346	1.113	70	0	1	0.333333	-8.30752e-08	-0.0618884	-0.148186	-5.0486	2.99583	1.90459
0.309422	1.114	70	0	1	0.333333	-8.23403e-08	-0.0619657	-0.143893	-5.03943	2.99048	1.90506
0.309499	1.115	70	0	1	0.333333	-8.60985e-08	-0.0620431	-0.139603	-5.03027	2.98514	1.90553
0.309575	1.116	70	0	1	0.333333	-7.82738e-08	-0.0621207	-0.135315	-5.02111	2.9798	1.906
0.309652	1.117	70	0	1	0.333333	-8.41189e-08	-0.0621983	-0.13103	-5.01197	2.97447	1.90647
0.309729	1.118	70	0	1	0.333333	-8.13229e-08	-0.0622761	-0.126746	-5.00283	2.96914	1.90694
0.309806	1.119	70	0	1	0.333333	-7.98359e-08	-0.062354	-0.122465	-4.9937	2.96381	1.90742
0.309883	1.12	70	0	1	0.333333	-7.71754e-08	-0.0624318	-0.118187	-4.98452	2.95844	1.90789
0.30996	1.121	70	0	1	0.333333	-7.54787e-08	-0.0625099	-0.11391	-4.97541	2.95313	1.90837
0.310037	1.122	70	0	1	0.333333	-7.55311e-08	-0.0625882	-0.109636	-4.9663	2.94782	1.90884
0.310115	1.123	70	0	1	0.333333	-8.56966e-08	-0.0626666	-0.105364	-4.95719	2.94251	1.90932
0.310193	1.124	70	0	1	0.333333	-7.91553e-07	-0.0627452	-0.101095	-4.9481	2.93721	1.9098
0.31027	1.125	70	0	1	0.333333	-8.46582e-08	-0.0628238	-0.0968275	-4.93901	2.93191	1.91028
0.310348	1.126	70	0	1	0.333333	-7.81852e-07	-0.0629027	-0.0925624	-4.92993	2.92662	1.91076
0.310426	1.127	70	0	1	0.333333	-7.77508e-08	-0.0629812	-0.0882996	-4.9208	2.92127	1.91123
0.310504	1.128	70	0	1	0.333333	-7.47686e-08	-0.0630602	-0.084039	-4.91174	2.91598	1.91172
0.310582	1.129	70	0	1	0.333333	-8.22702e-08	-0.0631393	-0.0797805	-4.90268	2.9107	1.9122
0.310661	1.13	70	0	1	0.333333	-7.71751e-08	-0.0632186	-0.0755244	-4.89363	2.90543	1.91268
0.310739	1.131	70	0	1	0.333333	-8.02091e-08	-0.063298	-0.0712704	-4.88459	2.90016	1.91316
0.310819	1.132	70	0	1	0.333333	-7.42835e-07	-0.0633789	-0.0670186	-4.87574	2.89507	1.91365
0.310897	1.133	70	0	1	0.333333	-8.36777e-08	-0.063457	-0.062769	-4.8665	2.8896	1.91413
0.310976	1.134	70	0	1	0.333333	7.23989e-07	-0.0635368	-0.0585216	-4.85749	2.88435	1.91462
0.311055	1.135	70	0	1	0.333333	-7.88559e-08	-0.0636167	-0.0542763	-4.84846	2.87908	1.9151
0.311134	1.136	70	0	1	0.333333	-7.11391e-07	-0.0636967	-0.0500333	-4.83946	2.87383	1.91559
0.311213	1.137	70	0	1	0.333333	-7.05365e-07	-0.0637768	-0.0457924	-4.83045	2.86858	1.91608
0.311293	1.138	70	0	1	0.333333	-6.99536e-07	-0.0638572	-0.0415536	-4.82146	2.86334	1.91657
0.311372	1.139	70	0	1	0.333333	7.02224e-07	-0.063937	-0.037317	-4.81245	2.85807	1.91706
0.311452	1.14	70	0	1	0.333333	6.87888e-07	-0.064018	-0.0330825	-4.8035	2.85287	1.91755
0.311531	1.141	70	0	1	0.333333	-3.89354e-10	-0.0640975	-0.0288502	-4.79431	2.84742	1.91804
0.311612	1.142	70	0	1	0.333333	-1.75563e-09	-0.064179	-0.02462	-4.78547	2.84231	1.91853
0.311692	1.143	70	0	1	0.333333	-6.71121e-07	-0.0642604	-0.0203919	-4.77657	2.83715	1.91903
0.311772	1.144	70	0	1	0.333333	-6.66187e-07	-0.0643413	-0.0161659	-4.76761	2.83192	1.91952
0.311852	1.145	70	0	1	0.333333	6.60144e-07	-0.0644225	-0.011942	-4.75869	2.82673	1.92002
0.311933	1.146	70	0	1	0.333333	-7.61829e-08	-0.0645038	-0.00772023	-4.74974	2.82151	1.92051
0.312014	1.147	70	0	1	0.333333	-6.50061e-07	-0.0645853	-0.00350053	-4.74081	2.8163	1.92101
0.312094	1.148	70	0	1	0.333333	-6.44524e-07	-0.0646668	0.000717097	-4.73189	2.8111	1.92151
0.312175	1.149	70	0	1	0.333333	-6.39555e-07	-0.0647485	0.00493265	-4.72297	2.8059	1.922
0.312256	1.15	70	0	1	0.333333	-6.34711e-07	-0.0648302	0.00914614	-4.71405	2.80069	1.9225
0.312338	1.151	70	0	1	0.333333	-6.2939e-07	-0.0649123	0.0133576	-4.70515	2.79551	1.923
0.312419	1.152	70	0	1	0.333333	6.24944e-07	-0.0649945	0.017567	-4.69626	2.79032	1.92351
0.3125	1.153	70	0	1	0.333333	-6.19637e-07	-0.0650766	0.0217743	-4.68737	2.78514	1.92401
0.312582	1.154	70	0	1	0.333333	6.1499e-07	-0.065159	0.0259796	-4.67849	2.77996	1.92451
0.312664	1.155	70	0	1	0.333333	-6.10767e-07	-0.0652415	0.0301829	-4.66962	2.77479	1.92501
0.312746	1.156	70	0	1	0.333333	6.05778e-07	-0.0653243	0.0343841	-4.66073	2.7696	1.92552
0.312828	1.157	70	0	1	0.333333	-7.40822e-08	-0.0654067	0.0385834	-4.65187	2.76443	1.92602
0.31291	1.158	70	0	1	0.333333	-5.99881e-07	-0.0654897	0.0427806	-4.64299	2.75924	1.92653
0.312992	1.159	70	0	1	0.333333	6.00035e-07	-0.0655724	0.0469758	-4.63412	2.75406	1.92704
0.313075	1.16	70	0	1	0.333333	-6.64265e-08	-0.0656556	0.0511691	-4.62528	2.7489	1.92754
0.313158	1.161	70	0	1	0.333333	-5.83414e-07	-0.0657388	0.0553603	-4.61641	2.74372	1.92805
0.31324	1.162	70	0	1	0.333333	6.00059e-07	-0.0658224	0.0595496	-4.60763	2.73861	1.92856
0.313323	1.163	70	0	1	0.333333	6.00052e-07	-0.065906	0.0637369	-4.59881	2.73348	1.92907
0.313406	1.164	70	0	1	0.333333	6.00066e-07	-0.0659897	0.0679223	-4.59	2.72834	1.92958
0.31349	1.165	70	0	1	0.333333	-6.01636e-07	-0.0660736	0.0721057	-4.5812	2.72321	1.9301
0.313573	1.166	70	0	1	0.333333	6.00068e-07	-0.0661576	0.0762871	-4.5724	2.71808	1.93061
0.313656	1.167	70	0	1	0.333333	-6.00226e-07	-0.0662417	0.0804666	-4.56361	2.71295	1.93112
0.31374	1.168	70	0	1	0.333333	6.00076e-07	-0.0663261	0.0846442	-4.55483	2.70784	1.93164
0.313824	1.169	70	0	1	0.333333	6.00452e-07	-0.0664104	0.0888198	-4.54605	2.70272	1.93215
0.313908	1.17	70	0	1	0.333333	-6.00016e-07	-0.0664949	0.0929936	-4.53727	2.69759	1.93267
0.313992	1.171	70	0	1	0.333333	-6.00069e-07	-0.0665797	0.0971654	-4.52851	2.69248	1.93319
0.314076	1.172	70	0	1	0.333333	-6.00163e-07	-0.0666645	0.101335	-4.51976	2.68739	1.93371
0.314161	1.173	70	0	1	0.333333	-6.00031e-07	-0.0667495	0.105503	-4.51101	2.68229	1.93423
0.314245	1.174	70	0	1	0.333333	6.00019e-07	-0.0668347	0.109669	-4.50227	2.67719	1.93475
0.31433	1.175	70	0	1	0.333333	6.00207e-07	-0.06692	0.113834	-4.49354	2.6721	1.93527
0.314415	1.176	70	0	1	0.333333	6.00002e-07	-0.0670054	0.117996	-4.48482	2.66702	1.93579
0.3145	1.177	70	0	1	0.333333	-6.00006e-07	-0.067091	0.122157	-4.4761	2.66194	1.93632
0.314585	1.178	70	0	1	0.333333	-6.02999e-07	-0.0671767	0.126315	-4.4674	2.65687	1.93684
0.314669	1.179	70	0	1	0.333333	6.03918e-07	-0.0672624	0.130472	-4.45893	2.65205	1.93736
0.314756	1.18	70	0	1	0.333333	6.00014e-07	-0.0673482	0.134627	-4.44992	2.64666	1.93789
0.314841	1.181	70	0	1	0.333333	-6.00066e-07	-0.0674344	0.13878	-4.44123	2.6416	1.93842
0.314927	1.182	70	0	1	0.333333	6.00352e-07	-0.0675206	0.142931	-4.43255	2.63653	1.93895
0.315013	1.183	70	0	1	0.333333	6.00259e-07	-0.0676068	0.147081	-4.42383	2.63144	1.93947
0.315099	1.184	70	0	1	0.333333	6.00165e-07	-0.0676934	0.151228	-4.41516	2.62638	1.94
0.315185	1.185	70	0	1	0.333333	6.0004e-07	-0.0677801	0.155374	-4.40648	2.62132	1.94054
0.315271	1.186	70	0	1	0.333333	-6.00581e-07	-0.0678668	0.159518	-4.3978	2.61625	1.94107
0.315358	1.187	70	0	1	0.333333	6.00055e-07	-0.0679537	0.16366	-4.38913	2.61119	1.9416
0.315445	1.188	70	0	1	0.333333	6.00664e-07	-0.0680409	0.167801	-4.38049	2.60616	1.94213
0.315531	1.189	70	0	1	0.333333	6.00087e-07	-0.0681282	0.17194	-4.37184	2.60111	1.94267
0.315618	1.19	70	0	1	0.333333	-6.00084e-07	-0.0682152	0.176076	-4.36314	2.59602	1.9432
0.315705	1.191	70	0	1	0.333333	6.00077e-07	-0.0683027	0.180212	-4.3545	2.59098	1.94374
0.315793	1.192	70	0	1	0.333333	6.0015e-07	-0.0683905	0.184345	-4.34588	2.58595	1.94428
0.31588	1.193	70	0	1	0.333333	6.00144e-07	-0.0684783	0.188476	-4.33733	2.58099	1.94481
0.315968	1.194	70	0	1	0.333333	-6.00075e-07	-0.0685665	0.192606	-4.32867	2.57592	1.94535
0.316056	1.195	70	0	1	0.333333	-6.00117e-07	-0.0686548	0.196734	-4.32007	2.57091	1.9459
0.316144	1.196	70	0	1	0.333333	-6.0012e-07	-0.068743	0.200861	-4.31147	2.5659	1.94644
0.316232	1.197	70	0	1	0.333333	6.01568e-07	-0.0688315	0.204985	-4.30289	2.5609	1.94698
0.31632	1.198	70	0	1	0.333333	6.00104e-07	-0.0689202	0.209108	-4.29432	2.5559	1.94752
0.316408	1.199	70	0	1	0.333333	6.00092e-07	-0.0690092	0.21323	-4.28575	2.55091	1.94807
0.316497	1.2	70	0	1	0.333333	6.00017e-07	-0.069098	0.217349	-4.27718	2.54591	1.94861
0.316586	1.201	70	0	1	0.333333	-6.00114e-07	-0.0691871	0.221467	-4.26862	2.54092	1.94916
0.316675	1.202	70	0	1	0.333333	-6.00048e-07	-0.0692765	0.225583	-4.26007	2.53595	1.94971
0.316764	1.203	70	0	1	0.333333	6.00692e-07	-0.0693658	0.229698	-4.25152	2.53096	1.95025
0.316853	1.204	70	0	1	0.333333	6.00028e-07	-0.0694552	0.233811	-4.24295	2.52596	1.9508
0.316942	1.205	70	0	1	0.333333	6.00087e-07	-0.0695445	0.237922	-4.23435	2.52092	1.95135
0.317032	1.206	70	0	1	0.333333	6.0054e-07	-0.0696343	0.242031	-4.22581	2.51593	1.9519
0.317121	1.207	70	0	1	0.333333	6.00159e-07	-0.0697242	0.246139	-4.21727	2.51095	1.95246
0.317211	1.208	70	0	1	0.333333	6.00126e-07	-0.0698144	0.250245	-4.20876	2.506	1.95301
0.317301	1.209	70	0	1	0.333333	6.00144e-07	-0.0699047	0.25435	-4.20024	2.50103	1.95356
0.317391	1.21	70	0	1	0.333333	6.00507e-07	-0.0699952	0.258453	-4.19174	2.49608	1.95412
0.317482	1.211	70	0	1	0.333333	6.00041e-07	-0.0700858	0.262554	-4.18325	2.49113	1.95468
0.317572	1.212	70	0	1	0.333333	-6.0001e-07	-0.0701766	0.266654	-4.17475	2.48617	1.95523
0.317663	1.213	70	0	1	0.333333	-6.00146e-07	-0.0702676	0.270752	-4.16626	2.48122	1.95579
0.317754	1.214	70	0	1	0.333333	-6.00234e-07	-0.0703587	0.274848	-4.15779	2.47629	1.95635
0.317845	1.215	70	0	1	0.333333	6.00027e-07	-0.0704499	0.278943	-4.14933	2.47136	1.95691
0.317936	1.216	70	0	1	0.333333	6.00168e-07	-0.0705414	0.283037	-4.14085	2.46642	1.95747
0.318027	1.217	70	0	1	0.333333	6.00048e-07	-0.070633	0.287128	-4.13237	2.46146	1.95804
0.318119	1.218	70	0	1	0.333333	6.00015e-07	-0.0707245	0.291218	-4.1239	2.45652	1.9586
0.318211	1.219	70	0	1	0.333333	6.00339e-07	-0.0708164	0.295307	-4.11545	2.45159	1.95916
0.318302	1.22	70	0	1	0.333333	-3.9656e-07	-0.0709084	0.299394	-4.107	2.44667	1.95973
0.318395	1.221	70	0	1	0.333333	3.94239e-07	-0.0710006	0.30348	-4.09857	2.44175	1.9603
0.318487	1.222	70	0	1	0.333333	3.98773e-07	-0.071093	0.307564	-4.09014	2.43684	1.96086
0.318579	1.223	70	0	1	0.333333	3.89673e-07	-0.0711853	0.311646	-4.08168	2.4319	1.96143
0.318672	1.224	70	0	1	0.333333	3.87393e-07	-0.071278	0.315727	-4.07326	2.42698	1.962
0.318764	1.225	70	0	1	0.333333	3.85263e-07	-0.0713706	0.319806	-4.06481	2.42204	1.96257
0.318857	1.226	70	0	1	0.333333	-3.8301e-07	-0.0714637	0.323884	-4.0564	2.41715	1.96314
0.31895	1.227	70	0	1	0.333333	-3.81771e-07	-0.0715567	0.32796	-4.04801	2.41226	1.96372
0.319043	1.228	70	0	1	0.333333	-3.78895e-07	-0.0716501	0.332035	-4.0396	2.40735	1.96429
0.319137	1.229	70	0	1	0.333333	-3.76523e-07	-0.0717436	0.336109	-4.03122	2.40246	1.96487
0.31923	1.23	70	0	1	0.333333	-3.75682e-07	-0.0718372	0.340181	-4.02283	2.39757	1.96544
0.319324	1.231	70	0	1	0.333333	-3.72495e-07	-0.071931	0.344251	-4.01445	2.39268	1.96602
0.319418	1.232	70	0	1	0.333333	-3.70519e-07	-0.0720247	0.34832	-4.00603	2.38776	1.9666
0.319512	1.233	70	0	1	0.333333	-3.68682e-07	-0.0721187	0.352387	-3.99766	2.38288	1.96718
0.319606	1.234	70	0	1	0.333333	3.66297e-07	-0.0722131	0.356454	-3.9893	2.378	1.96776
0.319701	1.235	70	0	1	0.333333	-3.64126e-07	-0.0723075	0.360518	-3.98095	2.37313	1.96834
0.319795	1.236	70	0	1	0.333333	3.62078e-07	-0.0724022	0.364581	-3.97261	2.36827	1.96892
0.31989	1.237	70	0	1	0.333333	-3.60614e-07	-0.072497	0.368643	-3.96428	2.36342	1.9695
0.319985	1.238	70	0	1	0.333333	-3.58316e-07	-0.0725922	0.372703	-3.95595	2.35857	1.97009
0.32008	1.239	70	0	1	0.333333	-3.56183e-07	-0.0726874	0.376762	-3.94763	2.35372	1.97067
0.320176	1.24	70	0	1	0.333333	3.55389e-07	-0.0727827	0.38082	-3.93932	2.34887	1.97126
0.320271	1.241	70	0	1	0.333333	3.52479e-07	-0.0728783	0.384876	-3.93102	2.34404	1.97185
0.320367	1.242	70	0	1	0.333333	-3.50695e-07	-0.0729737	0.38893	-3.92265	2.33914	1.97244
0.320463	1.243	70	0	1	0.333333	-3.48531e-07	-0.0730695	0.392984	-3.91436	2.33431	1.97303
0.320559	1.244	70	0	1	0.333333	3.47056e-07	-0.0731656	0.397036	-3.90607	2.32949	1.97362
0.320655	1.245	70	0	1	0.333333	-3.44752e-07	-0.0732618	0.401086	-3.89779	2.32466	1.97421
0.320752	1.246	70	0	1	0.333333	-3.44192e-07	-0.0733582	0.405135	-3.8895	2.31983	1.97481
0.320848	1.247	70	0	1	0.333333	3.42942e-07	-0.0734546	0.409183	-3.88121	2.31499	1.9754
0.320945	1.248	70	0	1	0.333333	-7.23666e-08	-0.0735513	0.41323	-3.87294	2.31017	1.976
0.321042	1.249	70	0	1	0.333333	-7.35093e-08	-0.0736482	0.417275	-3.86467	2.30535	1.9766
0.321139	1.25	70	0	1	0.333333	-7.17509e-08	-0.0737449	0.421319	-3.85638	2.3005	1.97719
0.321236	1.251	70	0	1	0.333333	-7.99063e-08	-0.0738419	0.425361	-3.8481	2.29567	1.97779
0.321334	1.252	70	0	1	0.333333	-7.3161e-08	-0.0739394	0.429402	-3.83986	2.29087	1.97839
0.321432	1.253	70	0	1	0.333333	-7.4922e-08	-0.0740369	0.433442	-3.83162	2.28606	1.97899
0.32153	1.254	70	0	1	0.333333	-6.93029e-08	-0.0741347	0.437481	-3.82339	2.28127	1.9796
0.321628	1.255	70	0	1	0.333333	-7.85183e-08	-0.0742325	0.441518	-3.81514	2.27645	1.9802
0.321726	1.256	70	0	1	0.333333	-7.30401e-08	-0.0743306	0.445554	-3.80692	2.27167	1.98081
0.321824	1.257	70	0	1	0.333333	-8.11371e-08	-0.0744288	0.449589	-3.79869	2.26687	1.98141
0.321923	1.258	70	0	1	0.333333	-7.19656e-08	-0.0745267	0.453622	-3.79041	2.26202	1.98202
0.322022	1.259	70	0	1	0.333333	-7.59371e-08	-0.0746252	0.457654	-3.78219	2.25722	1.98263
0.322121	1.26	70	0	1	0.333333	-7.9345e-08	-0.0747241	0.461685	-3.774	2.25245	1.98324
0.32222	1.261	70	0	1	0.333333	-6.84958e-08	-0.0748231	0.465715	-3.76581	2.24768	1.98385
0.322319	1.262	70	0	1	0.333333	-7.3478e-08	-0.0749222	0.469743	-3.75762	2.24291	1.98446
0.322419	1.263	70	0	1	0.333333	-7.6934e-08	-0.0750216	0.47377	-3.74944	2.23814	1.98507
0.322519	1.264	70	0	1	0.333333	-7.61181e-08	-0.0751211	0.477796	-3.74127	2.23338	1.98569
0.322619	1.265	70	0	1	0.333333	-7.536e-08	-0.0752207	0.481821	-3.73308	2.2286	1.9863
0.322719	1.266	70	0	1	0.333333	3.09664e-07	-0.0753205	0.485844	-3.72491	2.22384	1.98692
0.322819	1.267	70	0	1	0.333333	-4.31498e-10	-0.0754212	0.489867	-3.71688	2.21921	1.98754
0.32292	1.268	70	0	1	0.333333	-3.0739e-07	-0.0755203	0.493888	-3.70855	2.21428	1.98815
0.32302	1.269	70	0	1	0.333333	-3.04379e-07	-0.0756208	0.497908	-3.70041	2.20954	1.98877
0.323121	1.27	70	0	1	0.333333	3.02931e-07	-0.0757212	0.501926	-3.69225	2.20478	1.9894
0.323222	1.271	70	0	1	0.333333	-3.01318e-07	-0.0758221	0.505944	-3.68412	2.20005	1.99002
0.323324	1.272	70	0	1	0.333333	2.9978e-07	-0.0759229	0.50996	-3.67597	2.19528	1.99064
0.323425	1.273	70	0	1	0.333333	-2.98502e-07	-0.0760236	0.513975	-3.6678	2.19051	1.99127
0.323527	1.274	70	0	1	0.333333	-2.97677e-07	-0.0761249	0.517989	-3.65968	2.18578	1.99189
0.323629	1.275	70	0	1	0.333333	-2.95342e-07	-0.0762264	0.522002	-3.65157	2.18105	1.99252
0.323731	1.276	70	0	1	0.333333	-2.94681e-07	-0.0763282	0.526014	-3.64347	2.17634	1.99315
0.323833	1.277	70	0	1	0.333333	-2.92849e-07	-0.0764299	0.530025	-3.63535	2.1716	1.99378
0.323936	1.278	70	0	1	0.333333	-2.91194e-07	-0.076532	0.534034	-3.62724	2.16687	1.99441
0.324038	1.279	70	0	1	0.333333	-2.89835e-07	-0.0766341	0.538043	-3.61916	2.16216	1.99504
0.324141	1.28	70	0	1	0.333333	2.88626e-07	-0.0767366	0.54205	-3.61108	2.15745	1.99568
0.324244	1.281	70	0	1	0.333333	-2.86943e-07	-0.0768393	0.546056	-3.60301	2.15275	1.99631
0.324347	1.282	70	0	1	0.333333	2.85787e-07	-0.0769415	0.550061	-3.59486	2.14797	1.99695
0.324451	1.283	70	0	1	0.333333	-2.83982e-07	-0.0770448	0.554066	-3.58683	2.14331	1.99758
0.324555	1.284	70	0	1	0.333333	2.82873e-07	-0.0771479	0.558069	-3.57876	2.13861	1.99822
0.324658	1.285	70	0	1	0.333333	2.8128e-07	-0.0772512	0.56207	-3.57071	2.13392	1.99886
0.324763	1.286	70	0	1	0.333333	-2.80813e-07	-0.0773548	0.566071	-3.56265	2.12922	1.9995
0.324867	1.287	70	0	1	0.333333	-6.99581e-08	-0.0774585	0.570071	-3.55461	2.12454	2.00014
0.324971	1.288	70	0	1	0.333333	-6.96409e-08	-0.0775622	0.57407	-3.54654	2.11983	2.00079
0.325076	1.289	70	0	1	0.333333	-7.20994e-08	-0.0776663	0.578068	-3.53851	2.11514	2.00143
0.325181	1.29	70	0	1	0.333333	-6.26796e-08	-0.07777	0.582064	-3.5304	2.11039	2.00208
0.325286	1.291	70	0	1	0.333333	-6.90651e-08	-0.0778744	0.58606	-3.52238	2.10571	2.00272
0.325391	1.292	70	0	1	0.333333	-6.52003e-08	-0.0779792	0.590055	-3.51437	2.10105	2.00337
0.325497	1.293	70	0	1	0.333333	-6.18889e-08	-0.078084	0.594048	-3.50635	2.09638	2.00402
0.325603	1.294	70	0	1	0.333333	-2.52718e-08	-0.0781897	0.598041	-3.4984	2.09177	2.00467
0.325708	1.295	70	0	1	0.333333	-6.71512e-08	-0.0782939	0.602033	-3.4903	2.08701	2.00532
0.325814	1.296	70	0	1	0.333333	-5.92069e-08	-0.0783993	0.606023	-3.4823	2.08234	2.00598
0.325921	1.297	70	0	1	0.333333	-6.67347e-08	-0.0785045	0.610013	-3.47426	2.07764	2.00663
0.326027	1.298	70	0	1	0.333333	-6.81425e-08	-0.0786104	0.614002	-3.46628	2.07299	2.00729
0.326134	1.299	70	0	1	0.333333	-6.62861e-08	-0.0787165	0.61799	-3.45831	2.06835	2.00795
0.326241	1.3	70	0	1	0.333333	2.62927e-07	-0.0788227	0.621977	-3.45034	2.06371	2.0086
0.326348	1.301	70	0	1	0.333333	-2.61035e-07	-0.0789292	0.625963	-3.44237	2.05907	2.00926
0.326456	1.302	70	0	1	0.333333	2.59611e-07	-0.0790359	0.629948	-3.43442	2.05444	2.00993
0.326563	1.303	70	0	1	0.333333	-2.07556e-08	-0.0791434	0.633932	-3.42672	2.05006	2.01059
0.326671	1.304	70	0	1	0.333333	-2.57301e-07	-0.0792493	0.637915	-3.41846	2.04512	2.01125
0.326779	1.305	70	0	1	0.333333	-2.55939e-07	-0.079356	0.641897	-3.41046	2.04044	2.01192
0.326887	1.306	70	0	1	0.333333	-2.55967e-07	-0.0794624	0.645878	-3.40243	2.03573	2.01258
0.326995	1.307	70	0	1	0.333333	2.5352e-07	-0.0795708	0.649859	-3.39457	2.03118	2.01325
0.327104	1.308	70	0	1	0.333333	-2.52947e-07	-0.0796786	0.653839	-3.38664	2.02656	2.01392
0.327213	1.309	70	0	1	0.333333	2.52679e-07	-0.0797866	0.657817	-3.37871	2.02194	2.01459
0.327322	1.31	70	0	1	0.333333	-2.50387e-07	-0.0798948	0.661795	-3.3708	2.01733	2.01526
0.327431	1.311	70	0	1	0.333333	2.4915e-07	-0.0800032	0.665772	-3.36288	2.01272	2.01593
0.327541	1.312	70	0	1	0.333333	-2.47877e-07	-0.0801114	0.669748	-3.35493	2.00807	2.01661
0.327651	1.313	70	0	1	0.333333	-2.46679e-07	-0.0802202	0.673724	-3.34702	2.00347	2.01728
0.32776	1.314	70	0	1	0.333333	-2.45925e-07	-0.0803292	0.677698	-3.33913	1.99887	2.01796
0.327871	1.315	70	0	1	0.333333	-2.44501e-07	-0.0804384	0.681672	-3.33124	1.99428	2.01864
0.327981	1.316	70	0	1	0.333333	-5.68934e-08	-0.0805478	0.685645	-3.32336	1.98968	2.01932
0.328091	1.317	70	0	1	0.333333	-5.87038e-08	-0.0806568	0.689617	-3.31541	1.98503	2.02
0.328202	1.318	70	0	1	0.333333	-5.74265e-08	-0.0807662	0.693588	-3.3075	1.98041	2.02068
0.328313	1.319	70	0	1	0.333333	-5.52467e-08	-0.0808763	0.697558	-3.29963	1.97583	2.02136
0.328424	1.32	70	0	1	0.333333	-5.67815e-08	-0.0809861	0.701528	-3.29172	1.9712	2.02205
0.328536	1.321	70	0	1	0.333333	-5.47159e-08	-0.0810965	0.705497	-3.28387	1.96663	2.02273
0.328647	1.322	70	0	1	0.333333	-5.51328e-08	-0.0812066	0.709465	-3.27596	1.96201	2.02342
0.328759	1.323	70	0	1	0.333333	-5.4215e-08	-0.0813173	0.713433	-3.26809	1.95741	2.02411
0.328871	1.324	70	0	1	0.333333	-6.05325e-08	-0.0814282	0.717399	-3.26024	1.95284	2.0248
0.328984	1.325	70	0	1	0.333333	-5.70801e-08	-0.0815395	0.721365	-3.25241	1.94828	2.02549
0.329097	1.326	70	0	1	0.333333	-2.32712e-07	-0.081651	0.72533	-3.24457	1.94372	2.02619
0.329209	1.327	70	0	1	0.333333	-2.32656e-07	-0.0817626	0.729295	-3.23675	1.93917	2.02688
0.329322	1.328	70	0	1	0.333333	-3.4502e-08	-0.0818733	0.733258	-3.22881	1.9345	2.02757
0.329435	1.329	70	0	1	0.333333	2.2991e-07	-0.0819858	0.737221	-3.22104	1.92999	2.02827
0.329549	1.33	70	0	1	0.333333	-2.2889e-07	-0.0820978	0.741184	-3.2132	1.92541	2.02897
0.329662	1.331	70	0	1	0.333333	2.27819e-07	-0.08221	0.745145	-3.20536	1.92083	2.02967
0.329776	1.332	70	0	1	0.333333	2.27356e-07	-0.0823226	0.749106	-3.19755	1.91629	2.03037
0.329891	1.333	70	0	1	0.333333	-2.25742e-07	-0.0824355	0.753067	-3.18976	1.91175	2.03107
0.330005	1.334	70	0	1	0.333333	2.24746e-07	-0.0825486	0.757026	-3.18196	1.90721	2.03178
0.330119	1.335	70	0	1	0.333333	2.23742e-07	-0.0826616	0.760985	-3.17415	1.90266	2.03248
0.330234	1.336	70	0	1	0.333333	-2.22984e-07	-0.0827752	0.764944	-3.16638	1.89813	2.03319
0.33035	1.337	70	0	1	0.333333	2.21766e-07	-0.0828895	0.768901	-3.15866	1.89366	2.0339
0.330465	1.338	70	0	1	0.333333	2.20993e-07	-0.0830024	0.772858	-3.15078	1.88903	2.03461
0.33058	1.339	70	0	1	0.333333	-4.89652e-08	-0.0831164	0.776815	-3.14301	1.8845	2.03532
0.330696	1.34	70	0	1	0.333333	6.00025e-07	-0.0832303	0.780771	-3.1352	1.87994	2.03603
0.330812	1.341	70	0	1	0.333333	6.00004e-07	-0.0833449	0.784726	-3.12744	1.87542	2.03675
0.330928	1.342	70	0	1	0.333333	6.00172e-07	-0.0834593	0.788681	-3.11966	1.87088	2.03746
0.331044	1.343	70	0	1	0.333333	-6.00979e-07	-0.083574	0.792635	-3.11189	1.86634	2.03818
0.331161	1.344	70	0	1	0.333333	-6.00095e-07	-0.083689	0.796588	-3.10412	1.86181	2.0389
0.331278	1.345	70	0	1	0.333333	-6.00045e-07	-0.083804	0.800541	-3.09634	1.85727	2.03961
0.331395	1.346	70	0	1	0.333333	-6.00041e-07	-0.0839193	0.804493	-3.08858	1.85274	2.04033
0.331512	1.347	70	0	1	0.333333	-6.00108e-07	-0.0840351	0.808445	-3.08085	1.84824	2.04106
0.33163	1.348	70	0	1	0.333333	-6.00052e-07	-0.084151	0.812397	-3.07311	1.84373	2.04178
0.331747	1.349	70	0	1	0.333333	-6.0005e-07	-0.084267	0.816347	-3.06538	1.83922	2.04251
0.331865	1.35	70	0	1	0.333333	-6.00166e-07	-0.0843832	0.820298	-3.05763	1.8347	2.04323
0.331984	1.351	70	0	1	0.333333	-6.00181e-07	-0.0844995	0.824247	-3.0499	1.83018	2.04396
0.332102	1.352	70	0	1	0.333333	-6.00526e-07	-0.0846163	0.828196	-3.04218	1.82569	2.04469
0.332221	1.353	70	0	1	0.333333	-6.00209e-07	-0.0847331	0.832145	-3.03446	1.82118	2.04542
0.33234	1.354	70	0	1	0.333333	6.00072e-07	-0.0848502	0.836093	-3.02674	1.81668	2.04615
0.332459	1.355	70	0	1	0.333333	-6.00617e-07	-0.0849677	0.840041	-3.01905	1.81221	2.04689
0.332579	1.356	70	0	1	0.333333	6.00006e-07	-0.0850855	0.843989	-3.01137	1.80773	2.04762
0.332698	1.357	70	0	1	0.333333	-6.00043e-07	-0.0852032	0.847935	-3.00367	1.80324	2.04836
0.332818	1.358	70	0	1	0.333333	6.00177e-07	-0.0853213	0.851882	-2.99599	1.79877	2.0491
0.332938	1.359	70	0	1	0.333333	6.58673e-07	-0.0854381	0.855828	-2.98818	1.79417	2.04984
0.333059	1.36	70	0	1	0.333333	-6.00267e-07	-0.0855576	0.859773	-2.98058	1.78977	2.05058
0.333179	1.361	70	0	1	0.333333	6.00073e-07	-0.085676	0.863718	-2.97288	1.78528	2.05132
0.3333	1.362	70	0	1	0.333333	6.00199e-07	-0.085795	0.867663	-2.96523	1.78082	2.05207
0.333421	1.363	70	0	1	0.333333	-6.01112e-07	-0.0859135	0.871607	-2.95755	1.77634	2.05281
0.333543	1.364	70	0	1	0.333333	-6.00501e-07	-0.0860329	0.875551	-2.94985	1.77184	2.05356
0.333664	1.365	70	0	1	0.333333	-6.00109e-07	-0.0861526	0.879495	-2.94221	1.76739	2.05431
0.333786	1.366	70	0	1	0.333333	6.00019e-07	-0.0862721	0.883438	-2.93453	1.76291	2.05506
0.333908	1.367	70	0	1	0.333333	-6.00074e-07	-0.0863921	0.887381	-2.92688	1.75845	2.05581
0.334031	1.368	70	0	1	0.333333	6.00157e-07	-0.086512	0.891323	-2.91922	1.75398	2.05656
0.334153	1.369	70	0	1	0.333333	-6.00003e-07	-0.0866322	0.895265	-2.91156	1.74951	2.05732
0.334276	1.37	70	0	1	0.333333	-1.94394e-07	-0.0867528	0.899207	-2.90392	1.74506	2.05807
0.334399	1.371	70	0	1	0.333333	1.92314e-07	-0.0868739	0.903149	-2.89631	1.74063	2.05883
0.334522	1.372	70	0	1	0.333333	-1.91641e-07	-0.0869947	0.90709	-2.88866	1.73616	2.05959
0.334646	1.373	70	0	1	0.333333	1.90661e-07	-0.087116	0.911031	-2.88105	1.73173	2.06035
0.33477	1.374	70	0	1	0.333333	-1.90144e-07	-0.0872377	0.914971	-2.87345	1.7273	2.06111
0.334894	1.375	70	0	1	0.333333	1.90375e-07	-0.0873594	0.918911	-2.86584	1.72287	2.06188
0.335018	1.376	70	0	1	0.333333	1.89703e-07	-0.087481	0.922851	-2.8582	1.71841	2.06264
0.335142	1.377	70	0	1	0.333333	-1.88777e-07	-0.0876028	0.926791	-2.85057	1.71395	2.06341
0.335267	1.378	70	0	1	0.333333	1.86884e-07	-0.0877251	0.93073	-2.84296	1.70951	2.06418
0.335392	1.379	70	0	1	0.333333	1.87668e-07	-0.0878479	0.93467	-2.83537	1.7051	2.06495
0.335518	1.38	70	0	1	0.333333	-1.85612e-07	-0.0879703	0.938609	-2.82776	1.70065	2.06572
0.335643	1.381	70	0	1	0.333333	-1.85287e-07	-0.0880934	0.942547	-2.82018	1.69624	2.06649
0.335769	1.382	70	0	1	0.333333	-1.84784e-07	-0.0882166	0.946486	-2.81258	1.6918	2.06727
0.335895	1.383	70	0	1	0.333333	-1.83437e-07	-0.0883397	0.950424	-2.80498	1.68736	2.06804
0.336022	1.384	70	0	1	0.333333	-1.8321e-07	-0.0884642	0.954362	-2.79746	1.683	2.06882
0.336148	1.385	70	0	1	0.333333	1.8312e-07	-0.088588	0.9583	-2.78988	1.67858	2.0696
0.336274	1.386	70	0	1	0.333333	-1.81609e-07	-0.0887111	0.962238	-2.78224	1.6741	2.07038
0.336402	1.387	70	0	1	0.333333	1.80493e-07	-0.0888357	0.966175	-2.7747	1.66971	2.07116
0.336529	1.388	70	0	1	0.333333	-1.81624e-07	-0.0889601	0.970113	-2.76713	1.6653	2.07194
0.336656	1.389	70	0	1	0.333333	-1.79629e-07	-0.0890849	0.97405	-2.75957	1.66089	2.07273
0.336784	1.39	70	0	1	0.333333	-1.78122e-07	-0.0892099	0.977987	-2.75203	1.6565	2.07352
0.336912	1.391	70	0	1	0.333333	1.77469e-07	-0.0893349	0.981924	-2.74446	1.65208	2.07431
0.33704	1.392	70	0	1	0.333333	1.78074e-07	-0.0894598	0.985861	-2.73687	1.64764	2.07509
0.337169	1.393	70	0	1	0.333333	-5.32366e-08	-0.0895856	0.989798	-2.72935	1.64326	2.07589
0.337298	1.394	70	0	1	0.333333	-7.76731e-08	-0.0897122	0.993734	-2.72187	1.63893	2.07668
0.337427	1.395	70	0	1	0.333333	-5.66828e-08	-0.0898376	0.997671	-2.71429	1.63449	2.07747
0.337556	1.396	70	0	1	0.333333	-5.25161e-08	-0.0899638	1.00161	-2.70675	1.63009	2.07827
0.337686	1.397	70	0	1	0.333333	-5.24811e-08	-0.0900901	1.00554	-2.6992	1.62568	2.07907
0.337816	1.398	70	0	1	0.333333	-1.75618e-07	-0.0902169	1.00948	-2.69169	1.62131	2.07987
0.337945	1.399	70	0	1	0.333333	1.72723e-07	-0.0903433	1.01342	-2.68416	1.61691	2.08067
0.338076	1.4	70	0	1	0.333333	-1.72632e-07	-0.0904707	1.01735	-2.67664	1.61252	2.08147
0.338207	1.401	70	0	1	0.333333	-5.58373e-08	-0.0905983	1.02129	-2.66914	1.60816	2.08227
0.338337	1.402	70	0	1	0.333333	-5.66928e-08	-0.0907261	1.02523	-2.66165	1.6038	2.08308
0.338469	1.403	70	0	1	0.333333	-5.14509e-08	-0.0908541	1.02916	-2.65416	1.59943	2.08389
0.3386	1.404	70	0	1	0.333333	-4.94553e-08	-0.0909819	1.0331	-2.64664	1.59505	2.0847
0.338731	1.405	70	0	1	0.333333	-5.29958e-08	-0.0911099	1.03703	-2.63913	1.59066	2.08551
0.338863	1.406	70	0	1	0.333333	-5.58169e-08	-0.091238	1.04097	-2.63161	1.58626	2.08632
0.338995	1.407	70	0	1	0.333333	-4.79686e-08	-0.0913669	1.04491	-2.62413	1.58191	2.08713
0.339128	1.408	70	0	1	0.333333	-5.00493e-08	-0.0914958	1.04884	-2.61664	1.57754	2.08795
0.33926	1.409	70	0	1	0.333333	-5.01324e-08	-0.091625	1.05278	-2.60917	1.57318	2.08876
0.339393	1.41	70	0	1	0.333333	-5.2319e-08	-0.0917541	1.05672	-2.60167	1.56881	2.08958
0.339526	1.411	70	0	1	0.333333	-5.70203e-08	-0.0918836	1.06065	-2.59419	1.56444	2.0904
0.33966	1.412	70	0	1	0.333333	-4.61273e-08	-0.0920131	1.06459	-2.5867	1.56006	2.09122
0.339794	1.413	70	0	1	0.333333	-5.35752e-08	-0.0921433	1.06853	-2.57925	1.55573	2.09204
0.339928	1.414	70	0	1	0.333333	-4.71551e-08	-0.0922739	1.07246	-2.57181	1.5514	2.09287
0.340062	1.415	70	0	1	0.333333	-5.22622e-08	-0.0924047	1.0764	-2.56437	1.54707	2.0937
0.340196	1.416	70	0	1	0.333333	-4.99128e-08	-0.0925353	1.08034	-2.55691	1.54272	2.09453
0.340331	1.417	70	0	1	0.333333	-5.32571e-08	-0.0926657	1.08427	-2.54942	1.53834	2.09535
0.340466	1.418	70	0	1	0.333333	-5.08585e-08	-0.0927966	1.08821	-2.54195	1.53398	2.09618
0.340601	1.419	70	0	1	0.333333	-4.99472e-08	-0.0929281	1.09215	-2.53452	1.52965	2.09702
0.340737	1.42	70	0	1	0.333333	-4.85676e-08	-0.0930599	1.09609	-2.5271	1.52533	2.09785
0.340873	1.421	70	0	1	0.333333	-5.25962e-08	-0.0931913	1.10002	-2.51963	1.52097	2.09869
0.341008	1.422	70	0	1	0.333333	-4.52201e-08	-0.0933232	1.10396	-2.51218	1.51662	2.09953
0.341145	1.423	70	0	1	0.333333	-4.72174e-08	-0.0934554	1.1079	-2.50475	1.51229	2.10036
0.341281	1.424	70	0	1	0.333333	-4.66319e-08	-0.0935875	1.11184	-2.4973	1.50794	2.1012
0.341418	1.425	70	0	1	0.333333	-3.69983e-08	-0.0937205	1.11578	-2.4899	1.50363	2.10205
0.341556	1.426	70	0	1	0.333333	-6.00045e-07	-0.0938537	1.11972	-2.4825	1.49933	2.10289
0.341693	1.427	70	0	1	0.333333	6.00118e-07	-0.093987	1.12366	-2.4751	1.49502	2.10374
0.341831	1.428	70	0	1	0.333333	-6.00065e-07	-0.09412	1.1276	-2.46766	1.49067	2.10459
0.341968	1.429	70	0	1	0.333333	6.00828e-07	-0.0942531	1.13154	-2.46021	1.48631	2.10543
0.342107	1.43	70	0	1	0.333333	-6.00251e-07	-0.0943871	1.13548	-2.45282	1.48201	2.10629
0.342245	1.431	70	0	1	0.333333	-6.00085e-07	-0.0945209	1.13942	-2.44541	1.47769	2.10714
0.342384	1.432	70	0	1	0.333333	6.00206e-07	-0.0946552	1.14336	-2.43801	1.47338	2.10799
0.342523	1.433	70	0	1	0.333333	6.00142e-07	-0.0947896	1.1473	-2.43061	1.46906	2.10885
0.342662	1.434	70	0	1	0.333333	6.00014e-07	-0.0949242	1.15124	-2.42323	1.46476	2.1097
0.342801	1.435	70	0	1	0.333333	6.00306e-07	-0.0950584	1.15518	-2.41578	1.4604	2.11056
0.342941	1.436	70	0	1	0.333333	6.00622e-07	-0.0951936	1.15912	-2.40841	1.45611	2.11142
0.343081	1.437	70	0	1	0.333333	6.00357e-07	-0.0953292	1.16307	-2.40104	1.45182	2.11229
0.343221	1.438	70	0	1	0.333333	6.00129e-07	-0.0954645	1.16701	-2.39365	1.44751	2.11315
0.343362	1.439	70	0	1	0.333333	6.00143e-07	-0.0956001	1.17095	-2.38626	1.44319	2.11401
0.343503	1.44	70	0	1	0.333333	6.00003e-07	-0.0957362	1.17489	-2.37889	1.4389	2.11488
0.343644	1.441	70	0	1	0.333333	-6.00249e-07	-0.0958722	1.17884	-2.3715	1.43459	2.11575
0.343785	1.442	70	0	1	0.333333	-6.00243e-07	-0.0960084	1.18278	-2.36412	1.43028	2.11662
0.343927	1.443	70	0	1	0.333333	6.00015e-07	-0.096145	1.18673	-2.35676	1.42599	2.11749
0.344068	1.444	70	0	1	0.333333	6.00325e-07	-0.0962813	1.19067	-2.34936	1.42167	2.11836
0.34421	1.445	70	0	1	0.333333	6.00107e-07	-0.0964183	1.19462	-2.342	1.41738	2.11924
0.344353	1.446	70	0	1	0.333333	6.00331e-07	-0.0965556	1.19856	-2.33465	1.4131	2.12012
0.344496	1.447	70	0	1	0.333333	-6.1601e-08	-0.096693	1.20251	-2.32729	1.40881	2.12099
0.344639	1.448	70	0	1	0.333333	-5.7707e-08	-0.0968307	1.20646	-2.31994	1.40452	2.12188
0.344782	1.449	70	0	1	0.333333	-5.94209e-08	-0.0969682	1.21041	-2.31257	1.40022	2.12276
0.344925	1.45	70	0	1	0.333333	-5.45913e-08	-0.0971064	1.21435	-2.30523	1.39595	2.12364
0.345069	1.451	70	0	1	0.333333	-4.94537e-08	-0.0972442	1.2183	-2.29786	1.39164	2.12452
0.345213	1.452	70	0	1	0.333333	1.90973e-08	-0.0973827	1.22225	-2.29052	1.38736	2.12541
0.345357	1.453	70	0	1	0.333333	-5.94444e-08	-0.0975214	1.2262	-2.28318	1.38308	2.1263
0.345502	1.454	70	0	1	0.333333	-5.56665e-08	-0.09766	1.23015	-2.27583	1.37879	2.12719
0.345647	1.455	70	0	1	0.333333	-5.84061e-08	-0.0977992	1.2341	-2.2685	1.37452	2.12808
0.345792	1.456	70	0	1	0.333333	-5.24948e-08	-0.0979384	1.23805	-2.26117	1.37025	2.12897
0.345937	1.457	70	0	1	0.333333	-5.04916e-08	-0.0980779	1.24201	-2.25384	1.36597	2.12987
0.346083	1.458	70	0	1	0.333333	-5.89128e-08	-0.0982175	1.24596	-2.2465	1.36169	2.13076
0.346228	1.459	70	0	1	0.333333	-5.32086e-08	-0.0983572	1.24991	-2.23916	1.35741	2.13166
0.346374	1.46	70	0	1	0.333333	-5.66046e-08	-0.098497	1.25387	-2.23183	1.35313	2.13256
0.346521	1.461	70	0	1	0.333333	-5.24081e-08	-0.0986374	1.25782	-2.22452	1.34887	2.13346
0.346667	1.462	70	0	1	0.333333	-4.73779e-08	-0.0987775	1.26178	-2.21717	1.34458	2.13437
0.346814	1.463	70	0	1	0.333333	-5.16298e-08	-0.0989182	1.26573	-2.20986	1.34032	2.13527
0.346961	1.464	70	0	1	0.333333	-4.95038e-08	-0.099059	1.26969	-2.20254	1.33606	2.13618
0.347109	1.465	70	0	1	0.333333	-5.10784e-08	-0.0992004	1.27365	-2.19525	1.33181	2.13709
0.347257	1.466	70	0	1	0.333333	-4.81323e-08	-0.0993416	1.2776	-2.18794	1.32755	2.13799
0.347404	1.467	70	0	1	0.333333	-4.84609e-08	-0.0994824	1.28156	-2.1806	1.32325	2.1389
0.347553	1.468	70	0	1	0.333333	-5.1861e-08	-0.099624	1.28552	-2.17329	1.31899	2.13982
0.347701	1.469	70	0	1	0.333333	-5.06656e-08	-0.0997661	1.28948	-2.166	1.31475	2.14073
0.34785	1.47	70	0	1	0.333333	-4.5764e-08	-0.0999077	1.29344	-2.15867	1.31047	2.14165
0.347999	1.471	70	0	1	0.333333	6.0001e-07	-0.10005	1.2974	-2.15137	1.30621	2.14256
0.348148	1.472	70	0	1	0.333333	6.00063e-07	-0.100192	1.30137	-2.14408	1.30196	2.14348
0.348298	1.473	70	0	1	0.333333	-6.00007e-07	-0.100335	1.30533	-2.13678	1.29771	2.1444
0.348447	1.474	70	0	1	0.333333	-6.00274e-07	-0.100477	1.30929	-2.12948	1.29345	2.14533
0.348598	1.475	70	0	1	0.333333	6.00103e-07	-0.10062	1.31326	-2.12218	1.28919	2.14625
0.348748	1.476	70	0	1	0.333333	-6.00041e-07	-0.100764	1.31722	-2.1149	1.28494	2.14717
0.348898	1.477	70	0	1	0.333333	-6.00281e-07	-0.100907	1.32119	-2.1076	1.28069	2.1481
0.349049	1.478	70	0	1	0.333333	6.00078e-07	-0.10105	1.32516	-2.10029	1.27642	2.14903
0.3492	1.479	70	0	1	0.333333	-6.00153e-07	-0.101194	1.32912	-2.09302	1.27218	2.14996
0.349352	1.48	70	0	1	0.333333	-6.00028e-07	-0.101338	1.33309	-2.08575	1.26795	2.15089
0.349503	1.481	70	0	1	0.333333	6.00047e-07	-0.101481	1.33706	-2.07844	1.26368	2.15183
0.349655	1.482	70	0	1	0.333333	6.00197e-07	-0.101626	1.34103	-2.07117	1.25944	2.15276
0.349807	1.483	70	0	1	0.333333	6.00087e-07	-0.10177	1.34501	-2.06389	1.2552	2.1537
0.349959	1.484	70	0	1	0.333333	6.0005e-07	-0.101914	1.34898	-2.0566	1.25095	2.15463
0.350112	1.485	70	0	1	0.333333	6.00052e-07	-0.102059	1.35295	-2.0493	1.24668	2.15557
0.350265	1.486	70	0	1	0.333333	6.00185e-07	-0.102204	1.35693	-2.04205	1.24246	2.15652
0.350418	1.487	70	0	1	0.333333	6.00005e-07	-0.102349	1.3609	-2.03477	1.23821	2.15746
0.350566	1.488	70	0	1	0.333333	6.01383e-07	-0.102487	1.36488	-2.02745	1.23396	2.15837
0.350725	1.489	70	0	1	0.333333	1.23757e-07	-0.102639	1.36885	-2.02022	1.22973	2.15935
0.350879	1.49	70	0	1	0.333333	-1.24344e-07	-0.102785	1.37283	-2.01297	1.2255	2.1603
0.351033	1.491	70	0	1	0.333333	1.24142e-07	-0.102929	1.37681	-2.00565	1.22122	2.16124
0.351187	1.492	70	0	1	0.333333	-1.22174e-07	-0.103076	1.38079	-1.9984	1.217	2.16219
0.351342	1.493	70	0	1	0.333333	1.21739e-07	-0.103222	1.38477	-1.99115	1.21278	2.16315
0.351497	1.494	70	0	1	0.333333	-1.22771e-07	-0.103367	1.38876	-1.98386	1.20851	2.1641
0.351652	1.495	70	0	1	0.333333	-1.21644e-07	-0.103514	1.39274	-1.9766	1.20429	2.16505
0.351807	1.496	70	0	1	0.333333	-1.21625e-07	-0.103661	1.39672	-1.96936	1.20007	2.16601
0.351963	1.497	70	0	1	0.333333	-1.20546e-07	-0.103806	1.40071	-1.96206	1.1958	2.16697
0.352118	1.498	70	0	1	0.333333	-1.20164e-07	-0.103953	1.4047	-1.95481	1.19158	2.16793
0.352275	1.499	70	0	1	0.333333	-1.20113e-07	-0.1041	1.40868	-1.94757	1.18736	2.16889
0.352431	1.5	70	0	1	0.333333	-1.20533e-07	-0.104247	1.41267	-1.94027	1.1831	2.16985
0.352587	1.501	70	0	1	0.333333	1.18521e-07	-0.104394	1.41666	-1.93302	1.17887	2.17081
0.352744	1.502	70	0	1	0.333333	-1.18167e-07	-0.104542	1.42065	-1.92578	1.17466	2.17178
0.352901	1.503	70	0	1	0.333333	-1.18373e-07	-0.104688	1.42465	-1.91849	1.17039	2.17274
0.353058	1.504	70	0	1	0.333333	-1.18288e-07	-0.104836	1.42864	-1.91125	1.16618	2.17371
0.353216	1.505	70	0	1	0.333333	1.17308e-07	-0.104984	1.43263	-1.90402	1.16196	2.17468
0.353373	1.506	70	0	1	0.333333	-1.1732e-07	-0.105131	1.43663	-1.89673	1.1577	2.17565
0.353531	1.507	70	0	1	0.333333	1.16444e-07	-0.105279	1.44063	-1.88948	1.15348	2.17663
0.35369	1.508	70	0	1	0.333333	-1.17115e-07	-0.105427	1.44462	-1.88223	1.14925	2.1776
0.353848	1.509	70	0	1	0.333333	-1.16036e-07	-0.105575	1.44862	-1.87496	1.14501	2.17858
0.354007	1.51	70	0	1	0.333333	-1.15159e-07	-0.105723	1.45262	-1.86773	1.1408	2.17955
0.354165	1.511	70	0	1	0.333333	-1.14814e-07	-0.105871	1.45662	-1.86046	1.13655	2.18053
0.354325	1.512	70	0	1	0.333333	1.14701e-07	-0.10602	1.46063	-1.85321	1.13232	2.18151
0.354484	1.513	70	0	1	0.333333	-1.14027e-07	-0.106168	1.46463	-1.84596	1.1281	2.18249
0.354643	1.514	70	0	1	0.333333	-1.13633e-07	-0.106316	1.46864	-1.83868	1.12385	2.18347
0.354803	1.515	70	0	1	0.333333	-1.14085e-07	-0.106466	1.47264	-1.83145	1.11963	2.18446
0.354963	1.516	70	0	1	0.333333	-1.17388e-07	-0.106614	1.47665	-1.82418	1.11539	2.18544
0.355123	1.517	70	0	1	0.333333	-1.13637e-07	-0.106763	1.48066	-1.81694	1.11117	2.18643
0.355284	1.518	70	0	1	0.333333	-1.12201e-07	-0.106912	1.48467	-1.80969	1.10695	2.18741
0.355444	1.519	70	0	1	0.333333	-4.75594e-08	-0.107061	1.48868	-1.80241	1.1027	2.1884
0.355605	1.52	70	0	1	0.333333	-5.12839e-08	-0.10721	1.4927	-1.79518	1.09848	2.18939
0.355766	1.521	70	0	1	0.333333	-1.12008e-07	-0.107359	1.49671	-1.78791	1.09424	2.19038
0.355927	1.522	70	0	1	0.333333	-1.15732e-07	-0.107508	1.50073	-1.78066	1.09001	2.19137
0.356088	1.523	70	0	1	0.333333	-4.73329e-08	-0.107658	1.50474	-1.7734	1.08578	2.19237
0.35625	1.524	70	0	1	0.333333	-4.77058e-08	-0.107807	1.50876	-1.76614	1.08155	2.19336
0.356412	1.525	70	0	1	0.333333	-4.39714e-08	-0.107957	1.51278	-1.7589	1.07733	2.19436
0.356574	1.526	70	0	1	0.333333	1.09053e-07	-0.108106	1.51681	-1.75164	1.07309	2.19536
0.356736	1.527	70	0	1	0.333333	-4.47397e-08	-0.108255	1.52083	-1.74438	1.06885	2.19636
0.356898	1.528	70	0	1	0.333333	-4.85872e-08	-0.108405	1.52485	-1.73711	1.06461	2.19735
0.357061	1.529	70	0	1	0.333333	-4.36483e-08	-0.108554	1.52888	-1.72986	1.06038	2.19836
0.357223	1.53	70	0	1	0.333333	-4.08143e-08	-0.108704	1.53291	-1.7226	1.05614	2.19936
0.357386	1.531	70	0	1	0.333333	-4.69101e-08	-0.108854	1.53693	-1.71534	1.05192	2.20036
0.357549	1.532	70	0	1	0.333333	-4.512e-08	-0.109003	1.54096	-1.70808	1.04768	2.20136
0.357713	1.533	70	0	1	0.333333	-4.6325e-08	-0.109153	1.545	-1.70082	1.04344	2.20237
0.357876	1.534	70	0	1	0.333333	-4.40239e-08	-0.109303	1.54903	-1.69355	1.0392	2.20337
0.35804	1.535	70	0	1	0.333333	-4.61642e-08	-0.109452	1.55306	-1.68629	1.03497	2.20438
0.358203	1.536	70	0	1	0.333333	-3.33605e-08	-0.109602	1.5571	-1.67902	1.03073	2.20539
0.358367	1.537	70	0	1	0.333333	-4.57281e-08	-0.109752	1.56114	-1.67176	1.02649	2.2064
0.358531	1.538	70	0	1	0.333333	-4.38217e-08	-0.109902	1.56518	-1.66449	1.02225	2.20741
0.358696	1.539	70	0	1	0.333333	1.04645e-07	-0.110051	1.56922	-1.65722	1.01801	2.20842
0.35886	1.54	70	0	1	0.333333	1.04086e-07	-0.110201	1.57326	-1.64995	1.01378	2.20943
0.359025	1.541	70	0	1	0.333333	-1.04011e-07	-0.110351	1.5773	-1.64268	1.00953	2.21045
0.359189	1.542	70	0	1	0.333333	1.03841e-07	-0.1105	1.58135	-1.6354	1.00528	2.21146
0.359354	1.543	70	0	1	0.333333	1.03479e-07	-0.11065	1.58539	-1.62813	1.00105	2.21248
0.359519	1.544	70	0	1	0.333333	-1.04e-07	-0.1108	1.58944	-1.62085	0.996799	2.21349
0.359684	1.545	70	0	1	0.333333	1.02496e-07	-0.110949	1.59349	-1.61357	0.992554	2.21451
0.35985	1.546	70	0	1	0.333333	1.02247e-07	-0.111099	1.59754	-1.60629	0.988306	2.21553
0.360015	1.547	70	0	1	0.333333	-1.02654e-07	-0.111248	1.6016	-1.59901	0.984062	2.21655
0.360181	1.548	70	0	1	0.333333	-1.0327e-07	-0.111398	1.60565	-1.59172	0.979808	2.21756
0.360346	1.549	70	0	1	0.333333	-1.01473e-07	-0.111547	1.60971	-1.58444	0.975562	2.21858
0.360512	1.55	70	0	1	0.333333	-4.04561e-08	-0.111696	1.61376	-1.57715	0.971311	2.2196
0.360678	1.551	70	0	1	0.333333	-4.39056e-08	-0.111845	1.61782	-1.56985	0.967053	2.22063
0.360844	1.552	70	0	1	0.333333	-3.92547e-08	-0.111994	1.62189	-1.56256	0.962802	2.22165
0.36101	1.553	70	0	1	0.333333	-4.13887e-08	-0.112143	1.62595	-1.55527	0.958546	2.22267
0.361176	1.554	70	0	1	0.333333	-3.96216e-08	-0.112292	1.63001	-1.54797	0.954289	2.22369
0.361342	1.555	70	0	1	0.333333	-3.97621e-08	-0.112441	1.63408	-1.54067	0.950029	2.22472
0.361509	1.556	70	0	1	0.333333	-3.41628e-08	-0.112589	1.63815	-1.53336	0.945767	2.22574
0.361675	1.557	70	0	1	0.333333	-3.25452e-08	-0.112738	1.64222	-1.52606	0.941507	2.22677
0.361842	1.558	70	0	1	0.333333	-3.97188e-08	-0.112886	1.64629	-1.51875	0.937245	2.22779
0.362008	1.559	70	0	1	0.333333	-3.38231e-08	-0.113035	1.65036	-1.51144	0.932979	2.22882
0.362175	1.56	70	0	1	0.333333	-3.66227e-08	-0.113183	1.65443	-1.50412	0.928712	2.22984
0.362342	1.561	70	0	1	0.333333	-3.50371e-08	-0.113331	1.65851	-1.4968	0.924443	2.23087
0.362509	1.562	70	0	1	0.333333	-3.72116e-08	-0.113478	1.66259	-1.48948	0.920171	2.2319
0.362676	1.563	70	0	1	0.333333	-3.26806e-08	-0.113626	1.66667	-1.48216	0.9159	2.23293
0.362843	1.564	70	0	1	0.333333	-3.25491e-08	-0.113773	1.67075	-1.47483	0.911626	2.23395
0.363009	1.565	70	0	1	0.333333	-3.51187e-08	-0.11392	1.67483	-1.4675	0.907349	2.23498
0.363176	1.566	70	0	1	0.333333	-2.95714e-08	-0.114067	1.67891	-1.46017	0.90307	2.23601
0.363344	1.567	70	0	1	0.333333	-3.04691e-08	-0.114214	1.683	-1.45283	0.898789	2.23704
0.363511	1.568	70	0	1	0.333333	-3.59588e-08	-0.11436	1.68709	-1.44549	0.894506	2.23807
0.363678	1.569	70	0	1	0.333333	-3.85568e-08	-0.114507	1.69118	-1.43814	0.890222	2.2391
0.363845	1.57	70	0	1	0.333333	-3.16703e-08	-0.114653	1.69527	-1.43079	0.885934	2.24012
0.364012	1.571	70	0	1	0.333333	-3.06742e-08	-0.114798	1.69936	-1.42344	0.881645	2.24115
0.364179	1.572	70	0	1	0.333333	-3.43651e-08	-0.114944	1.70346	-1.41608	0.877353	2.24218
0.364346	1.573	70	0	1	0.333333	-3.30696e-08	-0.115089	1.70755	-1.40872	0.873059	2.24321
0.364513	1.574	70	0	1	0.333333	-3.13584e-08	-0.115234	1.71165	-1.40135	0.868762	2.24424
0.36468	1.575	70	0	1	0.333333	-3.63694e-08	-0.115379	1.71575	-1.39398	0.864463	2.24527
0.364847	1.576	70	0	1	0.333333	-3.07651e-08	-0.115523	1.71985	-1.38661	0.860161	2.2463
0.365014	1.577	70	0	1	0.333333	-2.85753e-08	-0.115667	1.72395	-1.37923	0.855856	2.24732
0.365181	1.578	70	0	1	0.333333	-2.95548e-08	-0.115811	1.72806	-1.37184	0.851548	2.24835
0.365348	1.579	70	0	1	0.333333	-3.09246e-08	-0.115954	1.73216	-1.36445	0.847238	2.24938
0.365515	1.58	70	0	1	0.333333	-2.82636e-08	-0.116097	1.73627	-1.35706	0.842925	2.25041
0.365682	1.581	70	0	1	0.333333	-2.742e-08	-0.116239	1.74038	-1.34966	0.838609	2.25143
0.365848	1.582	70	0	1	0.333333	-2.5733e-08	-0.116382	1.74449	-1.34226	0.83429	2.25246
0.366015	1.583	70	0	1	0.333333	-3.21929e-08	-0.116523	1.74861	-1.33485	0.829968	2.25349
0.366182	1.584	70	0	1	0.333333	-3.31103e-08	-0.116665	1.75272	-1.32743	0.825643	2.25451
0.366348	1.585	70	0	1	0.333333	-3.38014e-08	-0.116806	1.75684	-1.32001	0.821314	2.25554
0.366514	1.586	70	0	1	0.333333	-2.99406e-08	-0.116946	1.76096	-1.31259	0.816982	2.25656
0.366681	1.587	70	0	1	0.333333	-2.98769e-08	-0.117086	1.76508	-1.30515	0.812647	2.25758
0.366847	1.588	70	0	1	0.333333	-3.157e-08	-0.117226	1.7692	-1.29772	0.808309	2.25861
0.367013	1.589	70	0	1	0.333333	-3.20876e-08	-0.117365	1.77332	-1.29027	0.803967	2.25963
0.367178	1.59	70	0	1	0.333333	-2.64863e-08	-0.117503	1.77744	-1.28282	0.799621	2.26065
0.367344	1.591	70	0	1	0.333333	-3.10505e-08	-0.117641	1.78157	-1.27537	0.795272	2.26167
0.367509	1.592	70	0	1	0.333333	-3.34691e-08	-0.117779	1.7857	-1.26791	0.790919	2.26269
0.367675	1.593	70	0	1	0.333333	-2.77325e-08	-0.117915	1.78983	-1.26044	0.786562	2.2637
0.36784	1.594	70	0	1	0.333333	-2.65971e-08	-0.118052	1.79396	-1.25296	0.782201	2.26472
0.368004	1.595	70	0	1	0.333333	-3.25349e-08	-0.118187	1.79809	-1.24548	0.777836	2.26573
0.368169	1.596	70	0	1	0.333333	-2.87031e-08	-0.118323	1.80223	-1.23799	0.773467	2.26675
0.368333	1.597	70	0	1	0.333333	-2.2611e-08	-0.118457	1.80636	-1.23049	0.769095	2.26776
0.368498	1.598	70	0	1	0.333333	-3.17762e-08	-0.118591	1.8105	-1.22299	0.764718	2.26877
0.368662	1.599	70	0	1	0.333333	-2.80333e-08	-0.118724	1.81464	-1.21548	0.760336	2.26978
0.368825	1.6	70	0	1	0.333333	-2.83011e-08	-0.118856	1.81878	-1.20796	0.75595	2.27079
0.368988	1.601	70	0	1	0.333333	-2.33001e-08	-0.118988	1.82292	-1.20043	0.75156	2.27179
0.369152	1.602	70	0	1	0.333333	-2.56831e-08	-0.119119	1.82706	-1.1929	0.747165	2.2728
0.369314	1.603	70	0	1	0.333333	-2.79071e-08	-0.119249	1.83121	-1.18536	0.742766	2.2738
0.369477	1.604	70	0	1	0.333333	-2.55518e-08	-0.119379	1.83535	-1.17781	0.738362	2.2748
0.369639	1.605	70	0	1	0.333333	-2.92647e-08	-0.119508	1.8395	-1.17025	0.733953	2.2758
0.369801	1.606	70	0	1	0.333333	-2.15151e-08	-0.119635	1.84365	-1.16268	0.729539	2.27679
0.369962	1.607	70	0	1	0.333333	-2.11532e-08	-0.119762	1.8478	-1.15511	0.72512	2.27779
0.370123	1.608	70	0	1	0.333333	-2.57564e-08	-0.119889	1.85195	-1.14752	0.720695	2.27878
0.370284	1.609	70	0	1	0.333333	-2.26519e-08	-0.120014	1.8561	-1.13993	0.716266	2.27977
0.370444	1.61	70	0	1	0.333333	-2.82345e-08	-0.120138	1.86026	-1.13233	0.711831	2.28075
0.370603	1.611	70	0	1	0.333333	-2.20918e-08	-0.120261	1.86441	-1.12472	0.707391	2.28174
0.370763	1.612	70	0	1	0.333333	-2.64869e-08	-0.120384	1.86857	-1.11709	0.702945	2.28272
0.370922	1.613	70	0	1	0.333333	-2.77439e-08	-0.120505	1.87272	-1.10946	0.698494	2.28369
0.37108	1.614	70	0	1	0.333333	-2.89026e-08	-0.120626	1.87688	-1.10182	0.694037	2.28467
0.371238	1.615	70	0	1	0.333333	-1.86378e-08	-0.120745	1.88104	-1.09417	0.689574	2.28564
0.371395	1.616	70	0	1	0.333333	-2.24565e-08	-0.120863	1.8852	-1.08651	0.685105	2.28661
0.371552	1.617	70	0	1	0.333333	-1.68715e-08	-0.12098	1.88937	-1.07884	0.68063	2.28758
0.371708	1.618	70	0	1	0.333333	-2.75888e-08	-0.121096	1.89353	-1.07116	0.676149	2.28854
0.371864	1.619	70	0	1	0.333333	-2.39438e-08	-0.121211	1.89769	-1.06347	0.671661	2.2895
0.372019	1.62	70	0	1	0.333333	-2.14396e-08	-0.121324	1.90186	-1.05576	0.667167	2.29045
0.372173	1.621	70	0	1	0.333333	-2.28008e-08	-0.121437	1.90602	-1.04805	0.662667	2.2914
0.372327	1.622	70	0	1	0.333333	-2.02061e-08	-0.121548	1.91019	-1.04032	0.65816	2.29235
0.37248	1.623	70	0	1	0.333333	-2.66427e-08	-0.121658	1.91436	-1.03258	0.653645	2.29329
0.372633	1.624	70	0	1	0.333333	-1.81309e-08	-0.121766	1.91852	-1.02483	0.649124	2.29423
0.372784	1.625	70	0	1	0.333333	-1.95368e-08	-0.121873	1.92269	-1.01707	0.644596	2.29516
0.372935	1.626	70	0	1	0.333333	-1.59901e-08	-0.121978	1.92686	-1.00929	0.640061	2.29609
0.373086	1.627	70	0	1	0.333333	-2.1851e-08	-0.122082	1.93103	-1.00151	0.635518	2.29702
0.373235	1.628	70	0	1	0.333333	-2.61638e-08	-0.122185	1.9352	-0.993705	0.630968	2.29794
0.373384	1.629	70	0	1	0.333333	-1.98161e-08	-0.122286	1.93937	-0.985892	0.62641	2.29885
0.373531	1.63	70	0	1	0.333333	-1.92297e-08	-0.122385	1.94354	-0.978065	0.621845	2.29976
0.373678	1.631	70	0	1	0.333333	-2.37208e-08	-0.122483	1.94771	-0.970225	0.617271	2.30067
0.373824	1.632	70	0	1	0.333333	-2.23695e-08	-0.122579	1.95189	-0.962371	0.61269	2.30157
0.373969	1.633	70	0	1	0.333333	-1.83682e-08	-0.122674	1.95606	-0.954503	0.6081	2.30246
0.374114	1.634	70	0	1	0.333333	-2.34387e-08	-0.122766	1.96023	-0.94662	0.603502	2.30335
0.374257	1.635	70	0	1	0.333333	-1.65246e-08	-0.122857	1.9644	-0.938723	0.598895	2.30423
0.374399	1.636	70	0	1	0.333333	-2.32089e-08	-0.122946	1.96857	-0.930811	0.59428	2.3051
0.37454	1.637	70	0	1	0.333333	-2.54668e-08	-0.123033	1.97274	-0.922883	0.589655	2.30597
0.37468	1.638	70	0	1	0.333333	-2.15917e-08	-0.123118	1.97692	-0.91494	0.585022	2.30683
0.374819	1.639	70	0	1	0.333333	-2.4451e-08	-0.123201	1.98109	-0.906981	0.580379	2.30769
0.374956	1.64	70	0	1	0.333333	-2.11203e-08	-0.123281	1.98526	-0.899006	0.575727	2.30854
0.375093	1.641	70	0	1	0.333333	-2.00351e-08	-0.12336	1.98943	-0.891014	0.571065	2.30938
0.375228	1.642	70	0	1	0.333333	-2.30454e-08	-0.123437	1.9936	-0.883006	0.566394	2.31021
0.375362	1.643	70	0	1	0.333333	-2.1245e-08	-0.123511	1.99777	-0.87498	0.561712	2.31103
0.375495	1.644	70	0	1	0.333333	-2.31321e-08	-0.123583	2.00193	-0.866938	0.55702	2.31185
0.375626	1.645	70	0	1	0.333333	-2.26496e-08	-0.123652	2.0061	-0.858877	0.552318	2.31266
0.375756	1.646	70	0	1	0.333333	-2.06014e-08	-0.123719	2.01027	-0.850798	0.547605	2.31346
0.375885	1.647	70	0	1	0.333333	-2.29188e-08	-0.123783	2.01443	-0.8427	0.542882	2.31425
0.376012	1.648	70	0	1	0.333333	-2.57744e-08	-0.123845	2.0186	-0.834583	0.538147	2.31503
0.376137	1.649	70	0	1	0.333333	-2.47957e-08	-0.123904	2.02276	-0.826447	0.533401	2.31581
0.376261	1.65	70	0	1	0.333333	-2.11225e-08	-0.123961	2.02692	-0.818291	0.528643	2.31657
0.376384	1.651	70	0	1	0.333333	-2.0767e-08	-0.124014	2.03108	-0.810115	0.523874	2.31732
0.376504	1.652	70	0	1	0.333333	-2.20393e-08	-0.124065	2.03524	-0.801918	0.519092	2.31807
0.376623	1.653	70	0	1	0.333333	-1.79325e-08	-0.124112	2.0394	-0.7937	0.514299	2.3188
0.37674	1.654	70	0	1	0.333333	-2.29611e-08	-0.124157	2.04355	-0.785461	0.509492	2.31952
0.376855	1.655	70	0	1	0.333333	-1.34326e-08	-0.124198	2.0477	-0.7772	0.504673	2.32023
0.376969	1.656	70	0	1	0.333333	-2.06689e-08	-0.124236	2.05185	-0.768915	0.499841	2.32092
0.37708	1.657	70	0	1	0.333333	-1.35931e-08	-0.12427	2.056	-0.760608	0.494995	2.32161
0.377189	1.658	70	0	1	0.333333	-2.11647e-08	-0.124301	2.06014	-0.752277	0.490135	2.32228
0.377297	1.659	70	0	1	0.333333	-2.17234e-08	-0.124329	2.06428	-0.743922	0.485262	2.32294
0.377402	1.66	70	0	1	0.333333	-2.029e-08	-0.124352	2.06842	-0.735543	0.480373	2.32359
0.377504	1.661	70	0	1	0.333333	-1.93079e-08	-0.124372	2.07256	-0.727138	0.47547	2.32422
0.377605	1.662	70	0	1	0.333333	-1.82269e-08	-0.124388	2.07669	-0.718707	0.470552	2.32484
0.377703	1.663	70	0	1	0.333333	-2.14598e-08	-0.1244	2.08082	-0.710249	0.465619	2.32545
0.377799	1.664	70	0	1	0.333333	-1.71555e-08	-0.124407	2.08494	-0.701764	0.460669	2.32604
0.377892	1.665	70	0	1	0.333333	-1.72951e-08	-0.124411	2.08906	-0.693251	0.455703	2.32661
0.377982	1.666	70	0	1	0.333333	-2.1881e-08	-0.124409	2.09318	-0.68471	0.450721	2.32717
0.37807	1.667	70	0	1	0.333333	-2.10303e-08	-0.124403	2.09729	-0.676139	0.445721	2.32771
0.378155	1.668	70	0	1	0.333333	-1.38562e-08	-0.124393	2.1014	-0.667537	0.440703	2.32823
0.378237	1.669	70	0	1	0.333333	-1.3653e-08	-0.124377	2.1055	-0.658905	0.435668	2.32873
0.378316	1.67	70	0	1	0.333333	-1.89296e-08	-0.124356	2.10959	-0.650241	0.430614	2.32922
0.378392	1.671	70	0	1	0.333333	-1.54484e-08	-0.12433	2.11368	-0.641543	0.42554	2.32969
0.378464	1.672	70	0	1	0.333333	-1.28048e-08	-0.124298	2.11777	-0.632812	0.420447	2.33013
0.378534	1.673	70	0	1	0.333333	-2.06159e-08	-0.124261	2.12185	-0.624046	0.415333	2.33056
0.378599	1.674	70	0	1	0.333333	-1.69341e-08	-0.124217	2.12592	-0.615244	0.410199	2.33097
0.378662	1.675	70	0	1	0.333333	-2.03688e-08	-0.124168	2.12999	-0.606405	0.405043	2.33135
0.37872	1.676	70	0	1	0.333333	-2.27783e-08	-0.124112	2.13405	-0.597527	0.399864	2.33171
0.378775	1.677	70	0	1	0.333333	-1.88828e-08	-0.12405	2.1381	-0.58861	0.394663	2.33204
0.378825	1.678	70	0	1	0.333333	-2.08154e-08	-0.12398	2.14214	-0.579652	0.389437	2.33236
0.378871	1.679	70	0	1	0.333333	-2.17223e-08	-0.123904	2.14618	-0.570651	0.384187	2.33264
0.378913	1.68	70	0	1	0.333333	-1.50969e-08	-0.12382	2.1502	-0.561607	0.378911	2.3329
0.378951	1.681	70	0	1	0.333333	-2.18431e-08	-0.123729	2.15422	-0.552517	0.373608	2.33313
0.378984	1.682	70	0	1	0.333333	-2.16088e-08	-0.123629	2.15823	-0.543379	0.368278	2.33333
0.379011	1.683	70	0	1	0.333333	-2.08096e-08	-0.123521	2.16223	-0.534193	0.362919	2.3335
0.379034	1.684	70	0	1	0.333333	-1.51842e-08	-0.123404	2.16622	-0.524955	0.35753	2.33364
0.379051	1.685	70	0	1	0.333333	-2.09877e-08	-0.123278	2.17019	-0.515664	0.352111	2.33375
0.379063	1.686	70	0	1	0.333333	-1.98561e-08	-0.123143	2.17416	-0.506317	0.346658	2.33382
0.379069	1.687	70	0	1	0.333333	-1.77199e-08	-0.122997	2.17811	-0.496912	0.341172	2.33385
0.379068	1.688	70	0	1	0.333333	-2.11119e-08	-0.122841	2.18206	-0.487446	0.33565	2.33385
0.379062	1.689	70	0	1	0.333333	-1.88717e-08	-0.122674	2.18599	-0.477915	0.330091	2.33381
0.379048	1.69	70	0	1	0.333333	-2.22597e-08	-0.122496	2.1899	-0.468318	0.324492	2.33373
0.379027	1.691	70	0	1	0.333333	-2.45108e-08	-0.122305	2.1938	-0.45865	0.318853	2.3336
0.378999	1.692	70	0	1	0.333333	-2.26478e-08	-0.122101	2.19769	-0.448907	0.313169	2.33343
0.378963	1.693	70	0	1	0.333333	-2.54315e-08	-0.121883	2.20156	-0.439085	0.30744	2.3332
0.378919	1.694	70	0	1	0.333333	-2.57913e-08	-0.121651	2.20541	-0.429179	0.301661	2.33293
0.378865	1.695	70	0	1	0.333333	-2.37515e-08	-0.121404	2.20925	-0.419184	0.295831	2.3326
0.378803	1.696	70	0	1	0.333333	-2.1509e-08	-0.12114	2.21307	-0.409094	0.289945	2.33222
0.37873	1.697	70	0	1	0.333333	-2.23989e-08	-0.120859	2.21687	-0.398902	0.284	2.33177
0.378647	1.698	70	0	1	0.333333	-2.54428e-08	-0.12056	2.22065	-0.388601	0.277991	2.33126
0.378552	1.699	70	0	1	0.333333	-2.22978e-08	-0.12024	2.22441	-0.378182	0.271913	2.33067
0.378445	1.7	70	0	1	0.333333	-1.80206e-08	-0.119899	2.22814	-0.367636	0.265761	2.33002
0.378325	1.701	70	0	1	0.333333	-2.51261e-08	-0.119534	2.23185	-0.356951	0.259528	2.32928
0.378191	1.702	70	0	1	0.333333	-2.1279e-08	-0.119144	2.23554	-0.346114	0.253207	2.32845
0.37804	1.703	70	0	1	0.333333	-2.36365e-08	-0.118726	2.2392	-0.33511	0.246788	2.32752
0.377873	1.704	70	0	1	0.333333	-2.90837e-08	-0.118278	2.24283	-0.323922	0.240261	2.3265
0.377688	1.705	70	0	1	0.333333	-2.83716e-08	-0.117796	2.24644	-0.312527	0.233614	2.32535
0.377481	1.706	70	0	1	0.333333	-2.66373e-08	-0.117277	2.25001	-0.3009	0.226832	2.32408
0.377251	1.707	70	0	1	0.333333	-2.9706e-08	-0.116715	2.25355	-0.28901	0.219896	2.32266
0.376994	1.708	70	0	1	0.333333	-2.89491e-08	-0.116106	2.25705	-0.276815	0.212782	2.32108
0.376708	1.709	70	0	1	0.333333	-2.81878e-08	-0.11544	2.26051	-0.264267	0.205462	2.31932
0.376385	1.71	70	0	1	0.333333	-3.19018e-08	-0.11471	2.26393	-0.251297	0.197897	2.31733
0.376021	1.711	70	0	1	0.333333	-3.31894e-08	-0.113902	2.26731	-0.237816	0.190033	2.31509
0.375606	1.712	70	0	1	0.333333	-3.49984e-08	-0.112998	2.27063	-0.223699	0.181798	2.31253
0.375125	1.713	70	0	1	0.333333	-3.48418e-08	-0.111972	2.2739	-0.208756	0.173081	2.30957
0.374558	1.714	70	0	1	0.333333	-3.53852e-08	-0.110782	2.2771	-0.192686	0.163707	2.30608
0.373866	1.715	70	0	1	0.333333	-4.09678e-08	-0.109355	2.28023	-0.174953	0.153363	2.30183
0.372969	1.716	70	0	1	0.333333	-4.43222e-08	-0.107532	2.28328	-0.154388	0.141366	2.2963
0.371597	1.717	70	0	1	0.333333	-4.85251e-08	-0.104788	2.2862	-0.127109	0.125454	2.28785
0.345669	1.718	70	0	1	0.333333	-3.36624e-07	-0.00906322	2.21565	0.0866956	0.000734346	2.12822
0.345684	1.719	70	0	1	0.333333	-3.38444e-07	-0.00898716	2.21575	0.0867008	0.000731265	2.12831
0.3457	1.72	70	0	1	0.333333	-3.33679e-07	-0.00891181	2.21584	0.0867061	0.000728233	2.12841
0.345715	1.721	70	0	1	0.333333	-3.32482e-07	-0.00883716	2.21594	0.0867112	0.000725251	2.1285
0.34573	1.722	70	0	1	0.333333	-3.48224e-07	-0.00876321	2.21604	0.0867162	0.000722316	2.1286
0.345746	1.723	70	0	1	0.333333	-3.31197e-07	-0.00868994	2.21613	0.0867212	0.000719428	2.12869
0.345761	1.724	70	0	1	0.333333	-3.3371e-07	-0.00861734	2.21623	0.086726	0.000716585	2.12878
0.345776	1.725	70	0	1	0.333333	-3.38849e-07	-0.0085454	2.21632	0.0867308	0.000713787	2.12887
0.34579	1.726	70	0	1	0.333333	6.00238e-07	-0.00847408	2.21641	0.0867355	0.000711031	2.12897
0.345805	1.727	70	0	1	0.333333	-3.33744e-07	-0.00840344	2.21651	0.0867402	0.000708319	2.12906
0.34582	1.728	70	0	1	0.333333	-3.46791e-07	-0.0083334	2.2166	0.0867448	0.000705648	2.12915
0.345834	1.729	70	0	1	0.333333	-3.33632e-07	-0.00826399	2.21669	0.0867493	0.000703018	2.12924
0.345849	1.73	70	0	1	0.333333	-3.42379e-07	-0.00819516	2.21678	0.0867537	0.000700426	2.12933
0.345863	1.731	70	0	1	0.333333	-3.41136e-07	-0.00812694	2.21687	0.0867581	0.000697874	2.12942
0.345878	1.732	70	0	1	0.333333	-3.37526e-07	-0.0080593	2.21696	0.0867624	0.00069536	2.1295
0.345892	1.733	70	0	1	0.333333	-3.39722e-07	-0.00799225	2.21705	0.0867666	0.000692882	2.12959
0.345906	1.734	70	0	1	0.333333	-3.37371e-07	-0.00792575	2.21714	0.0867708	0.000690441	2.12968
0.34592	1.735	70	0	1	0.333333	-3.36408e-07	-0.00785982	2.21723	0.086775	0.000688035	2.12977
0.345934	1.736	70	0	1	0.333333	-3.44473e-07	-0.00779444	2.21732	0.0867791	0.000685664	2.12985
0.345948	1.737	70	0	1	0.333333	-3.50908e-07	-0.0077296	2.21741	0.086783	0.000683327	2.12994
0.345962	1.738	70	0	1	0.333333	-3.44583e-07	-0.00766529	2.21749	0.086787	0.000681023	2.13002
0.345976	1.739	70	0	1	0.333333	-3.45366e-07	-0.00760149	2.21758	0.0867909	0.000678752	2.13011
0.34599	1.74	70	0	1	0.333333	-3.47111e-07	-0.00753822	2.21766	0.0867947	0.000676512	2.13019
0.346003	1.741	70	0	1	0.333333	-3.39829e-07	-0.00747547	2.21775	0.0867985	0.000674304	2.13028
0.346017	1.742	70	0	1	0.333333	6.00671e-07	-0.00741308	2.21784	0.0868023	0.000672125	2.13036
0.34603	1.743	70	0	1	0.333333	-3.36028e-07	-0.00735146	2.21792	0.0868059	0.000669979	2.13044
0.346044	1.744	70	0	1	0.333333	-3.40436e-07	-0.00729018	2.218	0.0868096	0.000667861	2.13053
0.346057	1.745	70	0	1	0.333333	-3.44664e-07	-0.00722938	2.21809	0.0868131	0.000665771	2.13061
0.34607	1.746	70	0	1	0.333333	-3.37121e-07	-0.00716907	2.21817	0.0868167	0.00066371	2.13069
0.346084	1.747	70	0	1	0.333333	-3.39798e-07	-0.00710922	2.21825	0.0868202	0.000661676	2.13077
0.346097	1.748	70	0	1	0.333333	-3.39942e-07	-0.00704984	2.21834	0.0868236	0.00065967	2.13085
0.34611	1.749	70	0	1	0.333333	-3.48822e-07	-0.00699091	2.21842	0.086827	0.000657691	2.13093
0.346123	1.75	70	0	1	0.333333	-3.50312e-07	-0.00693242	2.2185	0.0868303	0.000655737	2.13101
0.346136	1.751	70	0	1	0.333333	-3.47202e-07	-0.00687439	2.21858	0.0868336	0.000653809	2.13109
0.346149	1.752	70	0	1	0.333333	-3.40905e-07	-0.00681678	2.21866	0.0868369	0.000651906	2.13117
0.346161	1.753	70	0	1	0.333333	-3.41813e-07	-0.00675961	2.21874	0.0868401	0.000650028	2.13125
0.346174	1.754	70	0	1	0.333333	-3.51538e-07	-0.00670286	2.21882	0.0868433	0.000648174	2.13133
0.346187	1.755	70	0	1	0.333333	-3.45784e-07	-0.00664656	2.2189	0.0868464	0.000646344	2.13141
0.346199	1.756	70	0	1	0.333333	-3.53149e-07	-0.00659064	2.21898	0.0868495	0.000644538	2.13148
0.346212	1.757	70	0	1	0.333333	-3.45294e-07	-0.00653516	2.21906	0.0868526	0.000642754	2.13156
0.346224	1.758	70	0	1	0.333333	-3.40066e-07	-0.00648006	2.21913	0.0868556	0.000640993	2.13164
0.346236	1.759	70	0	1	0.333333	-3.52129e-07	-0.00642538	2.21921	0.0868586	0.000639254	2.13171
0.346249	1.76	70	0	1	0.333333	-3.49705e-07	-0.00637109	2.21929	0.0868615	0.000637536	2.13179
0.346261	1.761	70	0	1	0.333333	-3.42713e-07	-0.00631717	2.21936	0.0868644	0.000635841	2.13186
0.346273	1.762	70	0	1	0.333333	6.02246e-07	-0.00626352	2.21944	0.0868665	0.000634154	2.13194
0.346285	1.763	70	0	1	0.333333	-3.56539e-07	-0.00621052	2.21952	0.0868702	0.000632511	2.13201
0.346297	1.764	70	0	1	0.333333	-3.45745e-07	-0.00615776	2.21959	0.086873	0.000630877	2.13209
0.346309	1.765	70	0	1	0.333333	-3.44906e-07	-0.00610538	2.21967	0.0868757	0.000629263	2.13216
0.346321	1.766	70	0	1	0.333333	-3.54551e-07	-0.00605336	2.21974	0.0868785	0.000627668	2.13223
0.346333	1.767	70	0	1	0.333333	-3.47483e-07	-0.0060017	2.21981	0.0868811	0.000626092	2.13231
0.346345	1.768	70	0	1	0.333333	-3.52393e-07	-0.00595041	2.21989	0.0868838	0.000624536	2.13238
0.346357	1.769	70	0	1	0.333333	-3.43724e-07	-0.00589948	2.21996	0.0868865	0.000622998	2.13245
0.346368	1.77	70	0	1	0.333333	-3.56494e-07	-0.00584889	2.22003	0.0868891	0.000621479	2.13252
0.34638	1.771	70	0	1	0.333333	-3.56127e-07	-0.00579865	2.22011	0.0868916	0.000619977	2.1326
0.346391	1.772	70	0	1	0.333333	6.00312e-07	-0.00574877	2.22018	0.0868941	0.000618492	2.13267
0.346403	1.773	70	0	1	0.333333	-3.52344e-07	-0.0056992	2.22025	0.0868967	0.000617027	2.13274
0.346414	1.774	70	0	1	0.333333	-3.53547e-07	-0.00564999	2.22032	0.0868992	0.000615578	2.13281
0.346426	1.775	70	0	1	0.333333	-3.58179e-07	-0.0056011	2.22039	0.0869016	0.000614145	2.13288
0.346437	1.776	70	0	1	0.333333	-3.61165e-07	-0.00555255	2.22046	0.0869041	0.000612729	2.13295
0.346448	1.777	70	0	1	0.333333	-3.5909e-07	-0.00550432	2.22053	0.0869064	0.000611329	2.13302
0.346459	1.778	70	0	1	0.333333	-3.53135e-07	-0.00545642	2.2206	0.0869089	0.000609946	2.13309
0.34647	1.779	70	0	1	0.333333	-3.50481e-07	-0.00540883	2.22067	0.0869112	0.000608578	2.13315
0.346482	1.78	70	0	1	0.333333	-3.5868e-07	-0.00536157	2.22074	0.0869135	0.000607226	2.13322
0.346493	1.781	70	0	1	0.333333	-3.63095e-07	-0.00531461	2.22081	0.0869158	0.000605889	2.13329
0.346504	1.782	70	0	1	0.333333	-3.48515e-07	-0.00526797	2.22088	0.0869181	0.000604568	2.13336
0.346515	1.783	70	0	1	0.333333	6.12742e-07	-0.0052217	2.22095	0.0869195	0.000603252	2.13342
0.346525	1.784	70	0	1	0.333333	-3.61086e-07	-0.00517559	2.22102	0.0869225	0.000601969	2.13349
0.346536	1.785	70	0	1	0.333333	-3.58479e-07	-0.00512985	2.22108	0.0869247	0.00060069	2.13356
0.346547	1.786	70	0	1	0.333333	-3.53929e-07	-0.00508441	2.22115	0.0869269	0.000599427	2.13362
0.346557	1.787	70	0	1	0.333333	-3.55703e-07	-0.00503927	2.22122	0.086929	0.000598177	2.13369
0.346568	1.788	70	0	1	0.333333	-3.53737e-07	-0.00499442	2.22128	0.0869311	0.000596941	2.13375
0.346579	1.789	70	0	1	0.333333	-3.60865e-07	-0.00494986	2.22135	0.0869332	0.000595719	2.13382
0.346589	1.79	70	0	1	0.333333	-3.63353e-07	-0.00490559	2.22141	0.0869353	0.000594511	2.13388
0.3466	1.791	70	0	1	0.333333	-3.53687e-07	-0.00486161	2.22148	0.0869373	0.000593315	2.13395
0.34661	1.792	70	0	1	0.333333	-3.58908e-07	-0.00481789	2.22154	0.0869394	0.000592133	2.13401
0.34662	1.793	70	0	1	0.333333	-3.54898e-07	-0.00477446	2.22161	0.0869414	0.000590962	2.13408
0.346631	1.794	70	0	1	0.333333	-3.58917e-07	-0.00473131	2.22167	0.0869434	0.000589805	2.13414
0.346641	1.795	70	0	1	0.333333	-3.66448e-07	-0.00468842	2.22174	0.0869453	0.00058866	2.1342
0.346651	1.796	70	0	1	0.333333	-3.56357e-07	-0.00464581	2.2218	0.0869473	0.000587528	2.13427
0.346661	1.797	70	0	1	0.333333	-3.54371e-07	-0.00460347	2.22186	0.0869492	0.000586407	2.13433
0.346671	1.798	70	0	1	0.333333	-3.54801e-07	-0.0045614	2.22193	0.0869511	0.000585299	2.13439
0.346681	1.799	70	0	1	0.333333	-3.54183e-07	-0.00451959	2.22199	0.086953	0.000584202	2.13445
0.346691	1.8	70	0	1	0.333333	-3.44756e-07	-0.00447804	2.22205	0.0869548	0.000583117	2.13451
0.346701	1.801	70	0	1	0.333333	-3.55579e-07	-0.00443675	2.22211	0.0869567	0.000582043	2.13457
0.346711	1.802	70	0	1	0.333333	-3.56828e-07	-0.00439573	2.22217	0.0869585	0.000580981	2.13464
0.346721	1.803	70	0	1	0.333333	-3.65648e-07	-0.00435495	2.22224	0.0869603	0.000579929	2.1347
0.346731	1.804	70	0	1	0.333333	-3.706e-07	-0.00431442	2.2223	0.0869621	0.000578889	2.13476
0.34674	1.805	70	0	1	0.333333	-3.57767e-07	-0.00427415	2.22236	0.0869639	0.00057786	2.13482
0.34675	1.806	70	0	1	0.333333	-3.69699e-07	-0.00423413	2.22242	0.0869656	0.000576841	2.13488
0.34676	1.807	70	0	1	0.333333	-3.58395e-07	-0.00419435	2.22248	0.0869673	0.000575833	2.13493
0.346769	1.808	70	0	1	0.333333	-3.6014e-07	-0.00415481	2.22254	0.086969	0.000574834	2.13499
0.346779	1.809	70	0	1	0.333333	-3.59006e-07	-0.00411553	2.2226	0.0869707	0.000573847	2.13505
0.346788	1.81	70	0	1	0.333333	-3.65724e-07	-0.00407647	2.22266	0.0869724	0.00057287	2.13511
0.346798	1.811	70	0	1	0.333333	-3.57323e-07	-0.00403767	2.22271	0.0869741	0.000571902	2.13517
0.346807	1.812	70	0	1	0.333333	-3.58131e-07	-0.0039991	2.22277	0.0869757	0.000570944	2.13523
0.346817	1.813	70	0	1	0.333333	-3.58764e-07	-0.00396076	2.22283	0.0869773	0.000569996	2.13528
0.346826	1.814	70	0	1	0.333333	-3.62515e-07	-0.00392266	2.22289	0.0869789	0.000569058	2.13534
0.346835	1.815	70	0	1	0.333333	-3.6285e-07	-0.00388479	2.22295	0.0869805	0.00056813	2.1354
0.346844	1.816	70	0	1	0.333333	-3.74293e-07	-0.00384715	2.223	0.0869821	0.00056721	2.13545
0.346853	1.817	70	0	1	0.333333	-3.7305e-07	-0.00380974	2.22306	0.0869837	0.0005663	2.13551
0.346862	1.818	70	0	1	0.333333	-3.63746e-07	-0.00377255	2.22312	0.0869852	0.000565399	2.13557
0.346872	1.819	70	0	1	0.333333	-3.72977e-07	-0.00373559	2.22317	0.0869867	0.000564507	2.13562
0.346881	1.82	70	0	1	0.333333	-3.68367e-07	-0.00369885	2.22323	0.0869882	0.000563624	2.13568
0.346889	1.821	70	0	1	0.333333	-3.68249e-07	-0.00366232	2.22329	0.0869898	0.00056275	2.13573
0.346898	1.822	70	0	1	0.333333	-3.63033e-07	-0.00362603	2.22334	0.0869912	0.000561884	2.13579
0.346907	1.823	70	0	1	0.333333	-3.67701e-07	-0.00358996	2.2234	0.0869927	0.000561027	2.13584
0.346916	1.824	70	0	1	0.333333	-3.60958e-07	-0.00355409	2.22345	0.0869941	0.000560178	2.1359
0.346925	1.825	70	0	1	0.333333	-3.67713e-07	-0.00351845	2.22351	0.0869956	0.000559338	2.13595
0.346934	1.826	70	0	1	0.333333	-3.62371e-07	-0.00348301	2.22356	0.086997	0.000558506	2.136
0.346942	1.827	70	0	1	0.333333	-3.68943e-07	-0.0034478	2.22361	0.0869984	0.000557683	2.13606
0.346951	1.828	70	0	1	0.333333	-3.71713e-07	-0.00341278	2.22367	0.0869998	0.000556867	2.13611
0.34696	1.829	70	0	1	0.333333	-3.64187e-07	-0.00337798	2.22372	0.0870012	0.000556059	2.13616
0.346968	1.83	70	0	1	0.333333	-3.72341e-07	-0.00334341	2.22377	0.0870026	0.00055526	2.13622
0.346977	1.831	70	0	1	0.333333	-3.62119e-07	-0.00330901	2.22383	0.0870039	0.000554467	2.13627
0.346985	1.832	70	0	1	0.333333	-3.76979e-07	-0.00327483	2.22388	0.0870053	0.000553683	2.13632
0.346993	1.833	70	0	1	0.333333	-3.75494e-07	-0.00324086	2.22393	0.0870066	0.000552906	2.13637
0.347002	1.834	70	0	1	0.333333	6.02398e-07	-0.00320715	2.22398	0.0870074	0.000552132	2.13643
0.34701	1.835	70	0	1	0.333333	-3.67554e-07	-0.00317352	2.22404	0.0870092	0.000551375	2.13648
0.347018	1.836	70	0	1	0.333333	-3.71411e-07	-0.00314015	2.22409	0.0870106	0.000550621	2.13653
0.347027	1.837	70	0	1	0.333333	-3.63475e-07	-0.00310698	2.22414	0.0870118	0.000549874	2.13658
0.347035	1.838	70	0	1	0.333333	-3.6395e-07	-0.00307401	2.22419	0.0870131	0.000549134	2.13663
0.347043	1.839	70	0	1	0.333333	-3.67353e-07	-0.00304123	2.22424	0.0870143	0.000548401	2.13668
0.347051	1.84	70	0	1	0.333333	-3.78216e-07	-0.00300865	2.22429	0.0870156	0.000547675	2.13673
0.347059	1.841	70	0	1	0.333333	-3.7576e-07	-0.00297627	2.22434	0.0870168	0.000546956	2.13678
0.347067	1.842	70	0	1	0.333333	-3.75152e-07	-0.00294408	2.22439	0.087018	0.000546245	2.13683
0.347075	1.843	70	0	1	0.333333	-3.7988e-07	-0.00291207	2.22444	0.0870192	0.000545539	2.13688
0.347083	1.844	70	0	1	0.333333	-3.6729e-07	-0.00288026	2.22449	0.0870204	0.000544841	2.13693
0.347091	1.845	70	0	1	0.333333	-3.7378e-07	-0.00284865	2.22454	0.0870216	0.00054415	2.13697
0.347099	1.846	70	0	1	0.333333	-3.75993e-07	-0.0028172	2.22459	0.0870228	0.000543464	2.13702
0.347107	1.847	70	0	1	0.333333	-3.75261e-07	-0.00278596	2.22464	0.087024	0.000542786	2.13707
0.347114	1.848	70	0	1	0.333333	-3.73122e-07	-0.0027549	2.22469	0.0870251	0.000542113	2.13712
0.347122	1.849	70	0	1	0.333333	-3.80335e-07	-0.00272403	2.22473	0.0870263	0.000541447	2.13717
0.34713	1.85	70	0	1	0.333333	-3.74767e-07	-0.00269336	2.22478	0.0870274	0.000540788	2.13721
0.347138	1.851	70	0	1	0.333333	-3.8005e-07	-0.00266285	2.22483	0.0870285	0.000540134	2.13726
0.347145	1.852	70	0	1	0.333333	-3.71246e-07	-0.00263253	2.22488	0.0870296	0.000539487	2.13731
0.347153	1.853	70	0	1	0.333333	-3.77218e-07	-0.0026024	2.22492	0.0870307	0.000538846	2.13735
0.34716	1.854	70	0	1	0.333333	-3.74892e-07	-0.00257243	2.22497	0.0870318	0.000538211	2.1374
0.347168	1.855	70	0	1	0.333333	-3.72427e-07	-0.00254265	2.22502	0.0870329	0.000537582	2.13745
0.347175	1.856	70	0	1	0.333333	-3.73428e-07	-0.00251306	2.22506	0.0870339	0.000536958	2.13749
0.347183	1.857	70	0	1	0.333333	-3.7674e-07	-0.00248363	2.22511	0.087035	0.000536341	2.13754
0.34719	1.858	70	0	1	0.333333	-3.80732e-07	-0.00245439	2.22515	0.087036	0.00053573	2.13758
0.347197	1.859	70	0	1	0.333333	-3.85275e-07	-0.00242533	2.2252	0.0870371	0.000535124	2.13763
0.347205	1.86	70	0	1	0.333333	-3.77447e-07	-0.00239644	2.22525	0.0870381	0.000534524	2.13767
0.347212	1.861	70	0	1	0.333333	-3.86776e-07	-0.00236772	2.22529	0.0870392	0.00053393	2.13772
0.347219	1.862	70	0	1	0.333333	-3.81484e-07	-0.00233918	2.22534	0.0870402	0.000533341	2.13776
0.347226	1.863	70	0	1	0.333333	-3.86499e-07	-0.00231081	2.22538	0.0870411	0.000532757	2.13781
0.347233	1.864	70	0	1	0.333333	-3.8383e-07	-0.0022826	2.22542	0.0870421	0.000532179	2.13785
0.34724	1.865	70	0	1	0.333333	-3.87163e-07	-0.00225458	2.22547	0.0870431	0.000531607	2.13789
0.347247	1.866	70	0	1	0.333333	-3.81058e-07	-0.00222672	2.22551	0.0870441	0.000531039	2.13794
0.347254	1.867	70	0	1	0.333333	6.00126e-07	-0.00219905	2.22556	0.087045	0.000530476	2.13798
0.347261	1.868	70	0	1	0.333333	-3.85753e-07	-0.00217152	2.2256	0.087046	0.000529921	2.13802
0.347268	1.869	70	0	1	0.333333	-3.78706e-07	-0.00214418	2.22564	0.087047	0.000529369	2.13806
0.347275	1.87	70	0	1	0.333333	-3.81127e-07	-0.002117	2.22568	0.0870479	0.000528823	2.13811
0.347282	1.871	70	0	1	0.333333	-3.81279e-07	-0.00208998	2.22573	0.0870488	0.000528282	2.13815
0.347289	1.872	70	0	1	0.333333	-3.89169e-07	-0.00206315	2.22577	0.0870498	0.000527746	2.13819
0.347296	1.873	70	0	1	0.333333	-3.89924e-07	-0.00203646	2.22581	0.0870506	0.000527214	2.13823
0.347302	1.874	70	0	1	0.333333	-3.80376e-07	-0.00200995	2.22585	0.0870516	0.000526688	2.13827
0.347309	1.875	70	0	1	0.333333	-3.9351e-07	-0.0019836	2.22589	0.0870525	0.000526167	2.13832
0.347316	1.876	70	0	1	0.333333	-3.90039e-07	-0.00195741	2.22594	0.0870533	0.00052565	2.13836
0.347322	1.877	70	0	1	0.333333	6.00251e-07	-0.00193136	2.22598	0.0870542	0.000525139	2.1384
0.347329	1.878	70	0	1	0.333333	-3.83999e-07	-0.00190554	2.22602	0.0870551	0.000524632	2.13844
0.347335	1.879	70	0	1	0.333333	-3.88092e-07	-0.00187983	2.22606	0.0870559	0.00052413	2.13848
0.347342	1.88	70	0	1	0.333333	-3.92298e-07	-0.0018543	2.2261	0.0870568	0.000523633	2.13852
0.347348	1.881	70	0	1	0.333333	-3.85386e-07	-0.00182894	2.22614	0.0870577	0.00052314	2.13856
0.347355	1.882	70	0	1	0.333333	-3.90628e-07	-0.00180372	2.22618	0.0870585	0.000522652	2.1386
0.347361	1.883	70	0	1	0.333333	-3.87144e-07	-0.00177866	2.22622	0.0870593	0.000522168	2.13864
0.347367	1.884	70	0	1	0.333333	-3.88295e-07	-0.00175377	2.22626	0.0870601	0.000521689	2.13868
0.347374	1.885	70	0	1	0.333333	-3.83485e-07	-0.00172904	2.2263	0.0870609	0.000521214	2.13871
0.34738	1.886	70	0	1	0.333333	-3.93644e-07	-0.00170447	2.22634	0.0870618	0.000520745	2.13875
0.347386	1.887	70	0	1	0.333333	-3.80884e-07	-0.00168004	2.22637	0.0870626	0.000520279	2.13879
0.347392	1.888	70	0	1	0.333333	-3.91945e-07	-0.00165578	2.22641	0.0870633	0.000519818	2.13883
0.347398	1.889	70	0	1	0.333333	-3.79249e-07	-0.00163169	2.22645	0.0870641	0.000519361	2.13887
0.347405	1.89	70	0	1	0.333333	-3.97988e-07	-0.00160775	2.22649	0.0870649	0.000518908	2.1389
0.347411	1.891	70	0	1	0.333333	-3.89423e-07	-0.00158396	2.22653	0.0870656	0.000518459	2.13894
0.347417	1.892	70	0	1	0.333333	-3.92829e-07	-0.00156032	2.22656	0.0870664	0.000518015	2.13898
0.347423	1.893	70	0	1	0.333333	-3.85732e-07	-0.00153686	2.2266	0.0870672	0.000517576	2.13902
0.347429	1.894	70	0	1	0.333333	-3.90164e-07	-0.00151353	2.22664	0.0870679	0.00051714	2.13905
0.347435	1.895	70	0	1	0.333333	6.01419e-07	-0.00149037	2.22667	0.0870687	0.000516709	2.13909
0.34744	1.896	70	0	1	0.333333	-3.95515e-07	-0.00146736	2.22671	0.0870694	0.000516281	2.13913
0.347446	1.897	70	0	1	0.333333	6.02047e-07	-0.00144452	2.22675	0.0870702	0.000515858	2.13916
0.347452	1.898	70	0	1	0.333333	-3.84637e-07	-0.00142181	2.22678	0.0870708	0.000515438	2.1392
0.347458	1.899	70	0	1	0.333333	-3.95631e-07	-0.00139925	2.22682	0.0870716	0.000515023	2.13923
0.347464	1.9	70	0	1	0.333333	-3.9254e-07	-0.00137686	2.22685	0.0870723	0.000514612	2.13927
0.347469	1.901	70	0	1	0.333333	-3.90856e-07	-0.00135463	2.22689	0.0870729	0.000514204	2.1393
0.347475	1.902	70	0	1	0.333333	-3.9388e-07	-0.00133254	2.22693	0.0870737	0.000513801	2.13934
0.347481	1.903	70	0	1	0.333333	-3.92716e-07	-0.00131061	2.22696	0.0870744	0.000513402	2.13937
0.347486	1.904	70	0	1	0.333333	-3.93341e-07	-0.00128882	2.22699	0.087075	0.000513006	2.13941
0.347492	1.905	70	0	1	0.333333	-3.90339e-07	-0.0012672	2.22703	0.0870757	0.000512614	2.13944
0.347497	1.906	70	0	1	0.333333	-3.95966e-07	-0.00124574	2.22706	0.0870764	0.000512226	2.13947
0.347503	1.907	70	0	1	0.333333	-3.93939e-07	-0.0012244	2.2271	0.087077	0.000511842	2.13951
0.347508	1.908	70	0	1	0.333333	-3.96427e-07	-0.00120323	2.22713	0.0870776	0.000511461	2.13954
0.347513	1.909	70	0	1	0.333333	-4.00408e-07	-0.00118221	2.22716	0.0870783	0.000511084	2.13957
0.347519	1.91	70	0	1	0.333333	-3.92534e-07	-0.00116135	2.2272	0.0870789	0.000510711	2.13961
0.347524	1.911	70	0	1	0.333333	-3.9011e-07	-0.00114063	2.22723	0.0870796	0.000510342	2.13964
0.347529	1.912	70	0	1	0.333333	-4.04599e-07	-0.00112007	2.22726	0.0870802	0.000509976	2.13967
0.347535	1.913	70	0	1	0.333333	-3.99286e-07	-0.00109965	2.2273	0.0870808	0.000509614	2.13971
0.34754	1.914	70	0	1	0.333333	-3.92314e-07	-0.00107939	2.22733	0.0870815	0.000509256	2.13974
0.347545	1.915	70	0	1	0.333333	6.00867e-07	-0.00105928	2.22736	0.0870821	0.000508901	2.13977
0.34755	1.916	70	0	1	0.333333	-3.94489e-07	-0.00103932	2.22739	0.0870827	0.00050855	2.1398
0.347555	1.917	70	0	1	0.333333	-4.08604e-07	-0.00101953	2.22742	0.0870832	0.000508202	2.13983
0.34756	1.918	70	0	1	0.333333	-4.05778e-07	-0.000999857	2.22745	0.0870839	0.000507858	2.13986
0.347565	1.919	70	0	1	0.333333	-3.95998e-07	-0.000980359	2.22749	0.0870844	0.000507517	2.13989
0.34757	1.92	70	0	1	0.333333	-3.954e-07	-0.000961003	2.22752	0.087085	0.00050718	2.13992
0.347575	1.921	70	0	1	0.333333	-3.98577e-07	-0.000941812	2.22755	0.0870856	0.000506846	2.13996
0.34758	1.922	70	0	1	0.333333	-4.04102e-07	-0.000922753	2.22758	0.0870862	0.000506516	2.13999
0.347585	1.923	70	0	1	0.333333	-3.97142e-07	-0.000903848	2.22761	0.0870867	0.000506189	2.14002
0.34759	1.924	70	0	1	0.333333	6.00493e-07	-0.000885115	2.22764	0.0870873	0.000505866	2.14004
0.347595	1.925	70	0	1	0.333333	6.00396e-07	-0.00086652	2.22767	0.0870878	0.000505545	2.14007
0.347599	1.926	70	0	1	0.333333	-4.09824e-07	-0.000848068	2.2277	0.0870883	0.000505229	2.1401
0.347604	1.927	70	0	1	0.333333	-4.1022e-07	-0.00082979	2.22773	0.0870889	0.000504916	2.14013
0.347609	1.928	70	0	1	0.333333	-4.07948e-07	-0.000811647	2.22776	0.0870894	0.000504606	2.14016
0.347613	1.929	70	0	1	0.333333	-4.00041e-07	-0.000793666	2.22778	0.08709	0.000504299	2.14019
0.347618	1.93	70	0	1	0.333333	-4.0221e-07	-0.00077583	2.22781	0.0870904	0.000503995	2.14022
0.347623	1.931	70	0	1	0.333333	-4.09308e-07	-0.000758155	2.22784	0.087091	0.000503695	2.14025
0.347627	1.932	70	0	1	0.333333	-4.09799e-07	-0.000740628	2.22787	0.0870915	0.000503399	2.14027
0.347632	1.933	70	0	1	0.333333	-4.13291e-07	-0.00072326	2.2279	0.087092	0.000503105	2.1403
0.347636	1.934	70	0	1	0.333333	-4.03612e-07	-0.000706045	2.22792	0.0870925	0.000502815	2.14033
0.34764	1.935	70	0	1	0.333333	-4.15668e-07	-0.000688982	2.22795	0.087093	0.000502528	2.14036
0.347645	1.936	70	0	1	0.333333	-4.04242e-07	-0.000672073	2.22798	0.0870935	0.000502245	2.14038
0.347649	1.937	70	0	1	0.333333	-4.09063e-07	-0.000655327	2.22801	0.087094	0.000501964	2.14041
0.347653	1.938	70	0	1	0.333333	9.5425e-07	-0.000638745	2.22803	0.0870952	0.000501695	2.14044
0.347658	1.939	70	0	1	0.333333	-6.00088e-07	-0.000622296	2.22806	0.0870949	0.000501413	2.14046
0.347662	1.94	70	0	1	0.333333	6.00219e-07	-0.000606009	2.22808	0.0870954	0.000501142	2.14049
0.347666	1.941	70	0	1	0.333333	-6.00889e-07	-0.000589917	2.22811	0.0870959	0.000500875	2.14051
0.34767	1.942	70	0	1	0.333333	-6.02343e-07	-0.000573908	2.22814	0.0870963	0.000500609	2.14054
0.347674	1.943	70	0	1	0.333333	-6.01589e-07	-0.000558105	2.22816	0.0870966	0.000500347	2.14056
0.347678	1.944	70	0	1	0.333333	6.00101e-07	-0.000542463	2.22819	0.0870972	0.00050009	2.14059
0.347682	1.945	70	0	1	0.333333	-6.00969e-07	-0.000527035	2.22821	0.0870976	0.000499834	2.14061
0.347686	1.946	70	0	1	0.333333	-6.00705e-07	-0.000511655	2.22824	0.087098	0.000499582	2.14064
0.34769	1.947	70	0	1	0.333333	-6.01992e-07	-0.000496473	2.22826	0.0870984	0.000499334	2.14066
0.347694	1.948	70	0	1	0.333333	-6.0007e-07	-0.000481502	2.22828	0.0870988	0.000499087	2.14069
0.347698	1.949	70	0	1	0.333333	-6.01204e-07	-0.000466697	2.22831	0.0870993	0.000498846	2.14071
0.347702	1.95	70	0	1	0.333333	-6.0055e-07	-0.000452012	2.22833	0.0870997	0.000498606	2.14073
0.347705	1.951	70	0	1	0.333333	-6.00086e-07	-0.000437486	2.22835	0.0871001	0.00049837	2.14076
0.347709	1.952	70	0	1	0.333333	-6.00351e-07	-0.000423179	2.22838	0.0871005	0.000498137	2.14078
0.347713	1.953	70	0	1	0.333333	6.00714e-07	-0.000409001	2.2284	0.0871007	0.000497905	2.1408
0.347716	1.954	70	0	1	0.333333	-6.00119e-07	-0.000394975	2.22842	0.0871013	0.00049768	2.14082
0.34772	1.955	70	0	1	0.333333	-6.00499e-07	-0.000381167	2.22845	0.0871017	0.000497457	2.14085
0.347724	1.956	70	0	1	0.333333	6.00211e-07	-0.000367534	2.22847	0.087102	0.000497235	2.14087
0.347727	1.957	70	0	1	0.333333	6.00784e-07	-0.000354008	2.22849	0.0871024	0.000497018	2.14089
0.34773	1.958	70	0	1	0.333333	6.00052e-07	-0.000340692	2.22851	0.0871026	0.000496802	2.14091
0.347734	1.959	70	0	1	0.333333	6.00536e-07	-0.00032756	2.22853	0.0871031	0.000496593	2.14093
0.347737	1.96	70	0	1	0.333333	-6.00108e-07	-0.000314624	2.22855	0.0871035	0.000496385	2.14095
0.347741	1.961	70	0	1	0.333333	-6.02278e-07	-0.000301728	2.22857	0.087104	0.000496181	2.14097
0.347744	1.962	70	0	1	0.333333	-6.00765e-07	-0.00028917	2.22859	0.0871042	0.000495978	2.14099
0.347747	1.963	70	0	1	0.333333	-6.00277e-07	-0.000276784	2.22861	0.0871045	0.000495779	2.14101
0.34775	1.964	70	0	1	0.333333	-6.00849e-07	-0.000264585	2.22863	0.0871048	0.000495584	2.14103
0.347753	1.965	70	0	1	0.333333	-6.00398e-07	-0.00025255	2.22865	0.0871053	0.000495393	2.14105
0.347756	1.966	70	0	1	0.333333	-6.00458e-07	-0.00024066	2.22867	0.0871055	0.000495203	2.14107
0.34776	1.967	70	0	1	0.333333	-6.00218e-07	-0.000228991	2.22869	0.0871058	0.000495017	2.14109
0.347763	1.968	70	0	1	0.333333	-6.00649e-07	-0.000217512	2.22871	0.0871061	0.000494835	2.14111
0.347765	1.969	70	0	1	0.333333	-6.00449e-07	-0.000206273	2.22873	0.0871065	0.000494656	2.14113
0.347768	1.97	70	0	1	0.333333	-6.00322e-07	-0.000195154	2.22875	0.0871068	0.00049448	2.14114
0.347771	1.971	70	0	1	0.333333	-6.0034e-07	-0.000184294	2.22876	0.0871071	0.000494308	2.14116
0.347774	1.972	70	0	1	0.333333	6.00512e-07	-0.00017361	2.22878	0.0871074	0.000494138	2.14118
0.347777	1.973	70	0	1	0.333333	-6.0127e-07	-0.000163139	2.2288	0.0871076	0.000493972	2.1412
0.347779	1.974	70	0	1	0.333333	6.00141e-07	-0.000152869	2.22881	0.0871079	0.00049381	2.14121
0.347782	1.975	70	0	1	0.333333	6.01005e-07	-0.000142858	2.22883	0.0871081	0.00049365	2.14123
0.347785	1.976	70	0	1	0.333333	6.01187e-07	-0.000133023	2.22885	0.0871085	0.000493495	2.14124
0.347787	1.977	70	0	1	0.333333	6.00162e-07	-0.000123438	2.22886	0.0871087	0.000493343	2.14126
0.34779	1.978	70	0	1	0.333333	6.00499e-07	-0.00011405	2.22888	0.0871089	0.000493194	2.14128
0.347792	1.979	70	0	1	0.333333	-6.00415e-07	-0.000104941	2.22889	0.0871092	0.00049305	2.14129
0.347794	1.98	70	0	1	0.333333	6.00537e-07	-9.60549e-05	2.22891	0.0871093	0.000492908	2.14131
0.347797	1.981	70	0	1	0.333333	6.00169e-07	-8.74168e-05	2.22892	0.0871097	0.000492772	2.14132
0.347799	1.982	70	0	1	0.333333	6.00743e-07	-7.90224e-05	2.22894	0.08711	0.000492638	2.14133
0.347801	1.983	70	0	1	0.333333	-6.00022e-07	-7.08827e-05	2.22895	0.08711	0.000492507	2.14135
0.347803	1.984	70	0	1	0.333333	-6.01648e-07	-6.30532e-05	2.22896	0.0871104	0.000492383	2.14136
0.347805	1.985	70	0	1	0.333333	-6.01835e-07	-5.57087e-05	2.22897	0.08711	0.000492255	2.14137
0.347807	1.986	70	0	1	0.333333	-2.77861e-07	-4.81404e-05	2.22899	0.0871108	0.000492144	2.14138
0.347809	1.987	70	0	1	0.333333	-2.68157e-07	-4.11385e-05	2.229	0.087111	0.000492031	2.1414
0.347811	1.988	70	0	1	0.333333	-2.71386e-07	-3.44536e-05	2.22901	0.0871111	0.000491922	2.14141
0.347813	1.989	70	0	1	0.333333	-2.4559e-07	-2.80902e-05	2.22902	0.0871113	0.000491818	2.14142
0.347814	1.99	70	0	1	0.333333	-2.45061e-07	-2.20728e-05	2.22903	0.0871115	0.000491719	2.14143
0.347816	1.991	70	0	1	0.333333	-2.26186e-07	-1.64161e-05	2.22904	0.0871116	0.000491624	2.14144
0.347818	1.992	70	0	1	0.333333	-1.95769e-07	-1.11327e-05	2.22905	0.0871118	0.000491535	2.14145
0.347819	1.993	70	0	1	0.333333	-1.46801e-07	-6.27882e-06	2.22906	0.0871119	0.000491451	2.14146
0.34782	1.994	70	0	1	0.333333	-6.47976e-08	-1.879e-06	2.22907	0.0871121	0.000491374	2.14146
0.347822	1.995	70	0	1	0.333333	-8.36182e-10	-7.83239e-10	2.22908	0.0871122	0.000491302	2.14147
0.347823	1.996	70	0	1	0.333333	-4.79913e-10	-6.04151e-10	2.22908	0.0871124	0.000491238	2.14148
0.347824	1.997	70	0	1	0.333333	-3.79757e-10	3.39484e-10	2.22909	0.0871125	0.000491181	2.14148
0.347824	1.998	70	0	1	0.333333	-2.09285e-10	1.54445e-10	2.22909	0.0871125	0.000491132	2.14149
0.347825	1.999	70	0	1	0.333333	-1.90589e-10	1.2637e-10	2.2291	0.0871124	0.000491093	2.14149
[truncated: 201 more rows]
