# Supplementary material for: Nanoalignment by critical Casimir torques
Source: Nat Commun. 2024 Jun 14;15:5086. doi: 10.1038/s41467-024-49220-1 (PMC11178905; doi:10.1038/s41467-024-49220-1)
Supplement: Supplementary file 11 — Source Data [file 41467_2024_49220_MOESM11_ESM.zip › fig1/python/data/theory/results_disk_76.08809521113638.dat]

#Delta	Lambda	Gamma	rho1	rho2	width	alpha	gamma	total_potential	CC_potential	electrostatic_potential	gravity_potential
0.265751	0.001	76.0881	0	1	0.333333	-6.63871e-09	0.00016606	-3.65029	-14.5868	9.30031	1.63618
0.265783	0.002	76.0881	0	1	0.333333	-6.88359e-09	6.41437e-05	-3.62967	-14.5309	9.2649	1.63637
0.265814	0.003	76.0881	0	1	0.333333	2.26154e-09	-2.692e-05	-3.60921	-14.4756	9.2298	1.63657
0.265846	0.004	76.0881	0	1	0.333333	-2.06289e-08	-0.000127733	-3.58892	-14.4207	9.19498	1.63676
0.265878	0.005	76.0881	0	1	0.333333	-1.25073e-08	-0.000227863	-3.5688	-14.3662	9.16046	1.63696
0.26591	0.006	76.0881	0	1	0.333333	-1.93168e-08	-0.000327313	-3.54885	-14.3122	9.12622	1.63716
0.265942	0.007	76.0881	0	1	0.333333	-2.44872e-08	-0.00042611	-3.52906	-14.2587	9.09228	1.63735
0.265974	0.008	76.0881	0	1	0.333333	-2.38131e-08	-0.00052425	-3.50943	-14.2056	9.05861	1.63755
0.266007	0.009	76.0881	0	1	0.333333	-1.99247e-08	-0.000621755	-3.48996	-14.1529	9.02523	1.63775
0.266039	0.01	76.0881	0	1	0.333333	-1.67198e-08	-0.000718632	-3.47065	-14.1007	8.99212	1.63795
0.266072	0.011	76.0881	0	1	0.333333	-2.38601e-08	-0.000814888	-3.4515	-14.0489	8.95928	1.63815
0.266105	0.012	76.0881	0	1	0.333333	-2.77072e-08	-0.000910549	-3.4325	-13.9976	8.92671	1.63836
0.266138	0.013	76.0881	0	1	0.333333	-1.99948e-08	-0.00100561	-3.41365	-13.9466	8.89441	1.63856
0.266171	0.014	76.0881	0	1	0.333333	-3.08073e-08	-0.00110008	-3.39496	-13.8961	8.86236	1.63876
0.266204	0.015	76.0881	0	1	0.333333	-2.94452e-08	-0.00119399	-3.37641	-13.8459	8.83057	1.63897
0.266237	0.016	76.0881	0	1	0.333333	-2.71927e-08	-0.00128732	-3.358	-13.7962	8.79904	1.63917
0.266271	0.017	76.0881	0	1	0.333333	-3.14315e-08	-0.00138011	-3.33974	-13.7469	8.76775	1.63938
0.266304	0.018	76.0881	0	1	0.333333	-2.88737e-08	-0.00147233	-3.32163	-13.6979	8.73671	1.63958
0.266338	0.019	76.0881	0	1	0.333333	-2.75838e-08	-0.00156405	-3.30365	-13.6494	8.70592	1.63979
0.266371	0.02	76.0881	0	1	0.333333	-3.46435e-08	-0.00165523	-3.28581	-13.6012	8.67537	1.64
0.266405	0.021	76.0881	0	1	0.333333	-4.43865e-08	-0.00174588	-3.26811	-13.5534	8.64506	1.64021
0.266439	0.022	76.0881	0	1	0.333333	-2.84026e-08	-0.00183602	-3.25054	-13.5059	8.61498	1.64041
0.266473	0.023	76.0881	0	1	0.333333	-4.03727e-08	-0.00192567	-3.23311	-13.4589	8.58513	1.64062
0.266507	0.024	76.0881	0	1	0.333333	-4.38715e-08	-0.00201481	-3.2158	-13.4122	8.55552	1.64083
0.266541	0.025	76.0881	0	1	0.333333	-4.23162e-08	-0.00210346	-3.19863	-13.3658	8.52612	1.64104
0.266575	0.026	76.0881	0	1	0.333333	-4.75916e-08	-0.00219165	-3.18159	-13.3198	8.49696	1.64125
0.266609	0.027	76.0881	0	1	0.333333	-3.7478e-08	-0.00227935	-3.16467	-13.2741	8.46801	1.64146
0.266644	0.028	76.0881	0	1	0.333333	-4.00759e-08	-0.0023666	-3.14788	-13.2288	8.43928	1.64168
0.266678	0.029	76.0881	0	1	0.333333	-3.8586e-08	-0.00245338	-3.13121	-13.1839	8.41076	1.64189
0.266713	0.03	76.0881	0	1	0.333333	-5.03056e-08	-0.0025397	-3.11466	-13.1392	8.38246	1.6421
0.266747	0.031	76.0881	0	1	0.333333	-4.29071e-08	-0.0026256	-3.09824	-13.0949	8.35437	1.64231
0.266782	0.032	76.0881	0	1	0.333333	-4.39327e-08	-0.00271105	-3.08193	-13.0509	8.32648	1.64253
0.266817	0.033	76.0881	0	1	0.333333	-5.83571e-08	-0.00279607	-3.06574	-13.0073	8.2988	1.64274
0.266851	0.034	76.0881	0	1	0.333333	-4.85364e-08	-0.00288066	-3.04967	-12.964	8.27133	1.64295
0.266886	0.035	76.0881	0	1	0.333333	-5.41042e-08	-0.00296483	-3.03372	-12.9209	8.24405	1.64317
0.266921	0.036	76.0881	0	1	0.333333	-6.2018e-08	-0.0030486	-3.01787	-12.8782	8.21698	1.64338
0.266956	0.037	76.0881	0	1	0.333333	-5.602e-08	-0.00313196	-3.00214	-12.8358	8.19009	1.6436
0.266991	0.038	76.0881	0	1	0.333333	-5.36558e-08	-0.00321491	-2.98653	-12.7937	8.1634	1.64381
0.267026	0.039	76.0881	0	1	0.333333	-6.59292e-08	-0.00329746	-2.97102	-12.752	8.1369	1.64403
0.267061	0.04	76.0881	0	1	0.333333	-6.02311e-08	-0.00337962	-2.95562	-12.7105	8.11059	1.64425
0.267096	0.041	76.0881	0	1	0.333333	-5.34624e-08	-0.0034614	-2.94032	-12.6693	8.08447	1.64446
0.267132	0.042	76.0881	0	1	0.333333	-5.22453e-08	-0.00354281	-2.92514	-12.6283	8.05853	1.64468
0.267167	0.043	76.0881	0	1	0.333333	-7.1196e-08	-0.00362383	-2.91005	-12.5877	8.03277	1.6449
0.267202	0.044	76.0881	0	1	0.333333	-5.9297e-08	-0.00370449	-2.89508	-12.5474	8.0072	1.64511
0.267238	0.045	76.0881	0	1	0.333333	-6.2864e-08	-0.00378478	-2.8802	-12.5073	7.9818	1.64533
0.267273	0.046	76.0881	0	1	0.333333	-6.30737e-08	-0.00386472	-2.86542	-12.4675	7.95657	1.64555
0.267309	0.047	76.0881	0	1	0.333333	-6.92523e-08	-0.00394429	-2.85075	-12.428	7.93153	1.64577
0.267344	0.048	76.0881	0	1	0.333333	-7.92257e-08	-0.00402351	-2.83618	-12.3888	7.90665	1.64599
0.26738	0.049	76.0881	0	1	0.333333	-6.78163e-08	-0.00410238	-2.8217	-12.3499	7.88195	1.64621
0.267415	0.05	76.0881	0	1	0.333333	-7.38298e-08	-0.00418092	-2.80732	-12.3112	7.85741	1.64642
0.267451	0.051	76.0881	0	1	0.333333	-6.74394e-08	-0.00425913	-2.79303	-12.2727	7.83304	1.64664
0.267486	0.052	76.0881	0	1	0.333333	-7.80935e-08	-0.004337	-2.77885	-12.2345	7.80882	1.64686
0.267522	0.053	76.0881	0	1	0.333333	-7.2065e-08	-0.00441453	-2.76475	-12.1966	7.78478	1.64708
0.267558	0.054	76.0881	0	1	0.333333	-7.4477e-08	-0.00449174	-2.75075	-12.159	7.7609	1.6473
0.267594	0.055	76.0881	0	1	0.333333	-8.6592e-08	-0.00456864	-2.73684	-12.1215	7.73719	1.64752
0.26763	0.056	76.0881	0	1	0.333333	-8.33519e-08	-0.00464521	-2.72302	-12.0844	7.71362	1.64774
0.267665	0.057	76.0881	0	1	0.333333	-8.6108e-08	-0.00472147	-2.70929	-12.0475	7.69021	1.64797
0.267701	0.058	76.0881	0	1	0.333333	-9.12306e-08	-0.00479744	-2.69565	-12.0108	7.66695	1.64819
0.267737	0.059	76.0881	0	1	0.333333	-8.85752e-08	-0.00487308	-2.68209	-11.9744	7.64385	1.64841
0.267773	0.06	76.0881	0	1	0.333333	-9.39769e-08	-0.00494844	-2.66863	-11.9382	7.6209	1.64863
0.267809	0.061	76.0881	0	1	0.333333	-7.83842e-08	-0.00502348	-2.65525	-11.9022	7.59811	1.64885
0.267845	0.062	76.0881	0	1	0.333333	-7.66971e-08	-0.00509823	-2.64195	-11.8665	7.57545	1.64907
0.267881	0.063	76.0881	0	1	0.333333	-9.58545e-08	-0.00517269	-2.62874	-11.831	7.55295	1.64929
0.267917	0.064	76.0881	0	1	0.333333	-9.15921e-08	-0.00524687	-2.61561	-11.7957	7.53059	1.64952
0.267953	0.065	76.0881	0	1	0.333333	-1.00269e-07	-0.00532076	-2.60257	-11.7607	7.50837	1.64974
0.267989	0.066	76.0881	0	1	0.333333	-9.67175e-08	-0.00539438	-2.58961	-11.7259	7.48629	1.64996
0.268026	0.067	76.0881	0	1	0.333333	-9.20005e-08	-0.0054677	-2.57672	-11.6913	7.46436	1.65018
0.268062	0.068	76.0881	0	1	0.333333	-9.18319e-08	-0.00554076	-2.56392	-11.6569	7.44256	1.65041
0.268098	0.069	76.0881	0	1	0.333333	-9.8559e-08	-0.00561355	-2.5512	-11.6227	7.4209	1.65063
0.268134	0.07	76.0881	0	1	0.333333	-9.45357e-08	-0.00568606	-2.53856	-11.5888	7.39938	1.65085
0.26817	0.071	76.0881	0	1	0.333333	-1.04588e-07	-0.00575832	-2.52599	-11.5551	7.37799	1.65107
0.268207	0.072	76.0881	0	1	0.333333	-9.6363e-08	-0.00583029	-2.5135	-11.5215	7.35674	1.6513
0.268243	0.073	76.0881	0	1	0.333333	-1.11879e-07	-0.00590203	-2.50109	-11.4882	7.33561	1.65152
0.268279	0.074	76.0881	0	1	0.333333	-1.06847e-07	-0.0059735	-2.48875	-11.4551	7.31462	1.65174
0.268315	0.075	76.0881	0	1	0.333333	-1.12278e-07	-0.00604472	-2.47649	-11.4222	7.29376	1.65197
0.268352	0.076	76.0881	0	1	0.333333	-1.06327e-07	-0.00611569	-2.4643	-11.3895	7.27303	1.65219
0.268388	0.077	76.0881	0	1	0.333333	-1.05816e-07	-0.00618641	-2.45218	-11.357	7.25242	1.65241
0.268424	0.078	76.0881	0	1	0.333333	-1.16104e-07	-0.00625688	-2.44014	-11.3247	7.23194	1.65264
0.268461	0.079	76.0881	0	1	0.333333	-1.09749e-07	-0.00632713	-2.42816	-11.2926	7.21158	1.65286
0.268497	0.08	76.0881	0	1	0.333333	-1.07465e-07	-0.0063971	-2.41626	-11.2607	7.19135	1.65309
0.268534	0.081	76.0881	0	1	0.333333	-1.10171e-07	-0.00646686	-2.40443	-11.229	7.17124	1.65331
0.26857	0.082	76.0881	0	1	0.333333	-1.0379e-07	-0.00653638	-2.39267	-11.1974	7.15124	1.65353
0.268606	0.083	76.0881	0	1	0.333333	-1.08867e-07	-0.00660566	-2.38098	-11.1661	7.13137	1.65376
0.268643	0.084	76.0881	0	1	0.333333	-1.20178e-07	-0.00667472	-2.36935	-11.135	7.11162	1.65398
0.268679	0.085	76.0881	0	1	0.333333	-1.07178e-07	-0.00674354	-2.35779	-11.104	7.09198	1.65421
0.268716	0.086	76.0881	0	1	0.333333	-1.11341e-07	-0.00681215	-2.34631	-11.0732	7.07246	1.65443
0.268752	0.087	76.0881	0	1	0.333333	-1.15936e-07	-0.00688052	-2.33488	-11.0426	7.05305	1.65466
0.268789	0.088	76.0881	0	1	0.333333	-1.29288e-07	-0.00694868	-2.32352	-11.0122	7.03377	1.65488
0.268825	0.089	76.0881	0	1	0.333333	-1.22479e-07	-0.00701662	-2.31223	-10.9819	7.01459	1.65511
0.268862	0.09	76.0881	0	1	0.333333	-1.30347e-07	-0.00708433	-2.301	-10.9519	6.99553	1.65533
0.268898	0.091	76.0881	0	1	0.333333	-1.2876e-07	-0.00715184	-2.28984	-10.922	6.97657	1.65556
0.268935	0.092	76.0881	0	1	0.333333	-1.23037e-07	-0.00721914	-2.27874	-10.8922	6.95773	1.65578
0.268971	0.093	76.0881	0	1	0.333333	-1.15995e-07	-0.00728622	-2.2677	-10.8627	6.93899	1.65601
0.269008	0.094	76.0881	0	1	0.333333	-1.26833e-07	-0.00735309	-2.25672	-10.8333	6.92036	1.65623
0.269045	0.095	76.0881	0	1	0.333333	-1.31183e-07	-0.00741976	-2.24581	-10.8041	6.90183	1.65646
0.269081	0.096	76.0881	0	1	0.333333	-1.22969e-07	-0.00748622	-2.23495	-10.7751	6.88342	1.65668
0.269118	0.097	76.0881	0	1	0.333333	-1.35205e-07	-0.00755248	-2.22416	-10.7462	6.86511	1.65691
0.269154	0.098	76.0881	0	1	0.333333	-1.35061e-07	-0.00761855	-2.21343	-10.7175	6.8469	1.65713
0.269191	0.099	76.0881	0	1	0.333333	-1.37361e-07	-0.00768442	-2.20275	-10.6889	6.82879	1.65736
0.269228	0.1	76.0881	0	1	0.333333	-1.30863e-07	-0.00775009	-2.19214	-10.6605	6.81079	1.65758
0.269264	0.101	76.0881	0	1	0.333333	-1.30625e-07	-0.00781556	-2.18158	-10.6323	6.79289	1.65781
0.269301	0.102	76.0881	0	1	0.333333	-1.41312e-07	-0.00788084	-2.17108	-10.6042	6.77508	1.65803
0.269337	0.103	76.0881	0	1	0.333333	-1.32312e-07	-0.00794594	-2.16064	-10.5763	6.75738	1.65826
0.269374	0.104	76.0881	0	1	0.333333	-1.4316e-07	-0.00801084	-2.15025	-10.5485	6.73977	1.65849
0.269411	0.105	76.0881	0	1	0.333333	-1.36364e-07	-0.00807555	-2.13992	-10.5209	6.72227	1.65871
0.269447	0.106	76.0881	0	1	0.333333	-1.42449e-07	-0.00814009	-2.12965	-10.4934	6.70486	1.65894
0.269484	0.107	76.0881	0	1	0.333333	-1.41943e-07	-0.00820442	-2.11943	-10.4661	6.68754	1.65916
0.269521	0.108	76.0881	0	1	0.333333	-1.42167e-07	-0.00826859	-2.10927	-10.439	6.67032	1.65939
0.269557	0.109	76.0881	0	1	0.333333	-1.42215e-07	-0.00833258	-2.09915	-10.412	6.65319	1.65961
0.269594	0.11	76.0881	0	1	0.333333	-1.37397e-07	-0.00839638	-2.0891	-10.3851	6.63616	1.65984
0.269631	0.111	76.0881	0	1	0.333333	-1.46371e-07	-0.00846001	-2.07909	-10.3584	6.61921	1.66006
0.269667	0.112	76.0881	0	1	0.333333	-1.52219e-07	-0.00852346	-2.06914	-10.3318	6.60236	1.66029
0.269704	0.113	76.0881	0	1	0.333333	-1.46091e-07	-0.00858674	-2.05925	-10.3054	6.5856	1.66052
0.269741	0.114	76.0881	0	1	0.333333	-1.56624e-07	-0.00864986	-2.0494	-10.2791	6.56893	1.66074
0.269777	0.115	76.0881	0	1	0.333333	-1.52042e-07	-0.00871279	-2.0396	-10.2529	6.55235	1.66097
0.269814	0.116	76.0881	0	1	0.333333	-1.58783e-07	-0.00877556	-2.02986	-10.2269	6.53586	1.66119
0.269851	0.117	76.0881	0	1	0.333333	-1.576e-07	-0.00883816	-2.02017	-10.201	6.51946	1.66142
0.269887	0.118	76.0881	0	1	0.333333	-1.57737e-07	-0.00890059	-2.01052	-10.1753	6.50314	1.66164
0.269924	0.119	76.0881	0	1	0.333333	-1.56859e-07	-0.00896287	-2.00093	-10.1497	6.4869	1.66187
0.269961	0.12	76.0881	0	1	0.333333	-1.64821e-07	-0.00902497	-1.99138	-10.1242	6.47075	1.6621
0.269997	0.121	76.0881	0	1	0.333333	-1.67053e-07	-0.00908693	-1.98189	-10.0989	6.45469	1.66232
0.270034	0.122	76.0881	0	1	0.333333	-1.56242e-07	-0.00914871	-1.97244	-10.0737	6.43871	1.66255
0.270071	0.123	76.0881	0	1	0.333333	-1.52043e-07	-0.00921034	-1.96304	-10.0486	6.42282	1.66277
0.270107	0.124	76.0881	0	1	0.333333	-1.60822e-07	-0.00927181	-1.95369	-10.0237	6.407	1.663
0.270144	0.125	76.0881	0	1	0.333333	-1.63015e-07	-0.00933312	-1.94438	-9.99888	6.39127	1.66323
0.270181	0.126	76.0881	0	1	0.333333	-1.65181e-07	-0.00939428	-1.93512	-9.97419	6.37562	1.66345
0.270217	0.127	76.0881	0	1	0.333333	-1.75162e-07	-0.00945529	-1.92591	-9.94964	6.36005	1.66368
0.270254	0.128	76.0881	0	1	0.333333	-1.71748e-07	-0.00951614	-1.91674	-9.9252	6.34455	1.6639
0.270291	0.129	76.0881	0	1	0.333333	-1.6931e-07	-0.00957685	-1.90762	-9.90089	6.32914	1.66413
0.270327	0.13	76.0881	0	1	0.333333	-1.68028e-07	-0.00963739	-1.89855	-9.87671	6.31381	1.66435
0.270364	0.131	76.0881	0	1	0.333333	-1.62652e-07	-0.0096978	-1.88952	-9.85265	6.29855	1.66458
0.270401	0.132	76.0881	0	1	0.333333	-1.70319e-07	-0.00975806	-1.88053	-9.82871	6.28337	1.66481
0.270437	0.133	76.0881	0	1	0.333333	-1.78112e-07	-0.00981817	-1.87159	-9.80489	6.26827	1.66503
0.270474	0.134	76.0881	0	1	0.333333	-1.74729e-07	-0.00987814	-1.86269	-9.78119	6.25324	1.66526
0.270511	0.135	76.0881	0	1	0.333333	-1.74115e-07	-0.00993796	-1.85384	-9.75761	6.23829	1.66548
0.270547	0.136	76.0881	0	1	0.333333	-1.78027e-07	-0.00999765	-1.84502	-9.73414	6.22341	1.66571
0.270584	0.137	76.0881	0	1	0.333333	-1.8271e-07	-0.0100572	-1.83625	-9.7108	6.20861	1.66594
0.270621	0.138	76.0881	0	1	0.333333	-1.71093e-07	-0.0101166	-1.82753	-9.68756	6.19387	1.66616
0.270657	0.139	76.0881	0	1	0.333333	-1.96828e-07	-0.0101759	-1.81884	-9.66445	6.17922	1.66639
0.270694	0.14	76.0881	0	1	0.333333	-1.8089e-07	-0.010235	-1.8102	-9.64144	6.16463	1.66661
0.270731	0.141	76.0881	0	1	0.333333	-1.85343e-07	-0.010294	-1.8016	-9.61855	6.15012	1.66684
0.270767	0.142	76.0881	0	1	0.333333	-1.8547e-07	-0.0103528	-1.79303	-9.59578	6.13568	1.66706
0.270804	0.143	76.0881	0	1	0.333333	-1.81707e-07	-0.0104116	-1.78451	-9.5731	6.1213	1.66729
0.270841	0.144	76.0881	0	1	0.333333	-1.90635e-07	-0.0104701	-1.77603	-9.55055	6.107	1.66752
0.270877	0.145	76.0881	0	1	0.333333	-1.84593e-07	-0.0105286	-1.76759	-9.5281	6.09277	1.66774
0.270914	0.146	76.0881	0	1	0.333333	-1.93401e-07	-0.0105869	-1.75919	-9.50576	6.0786	1.66797
0.270951	0.147	76.0881	0	1	0.333333	-1.86159e-07	-0.0106451	-1.75083	-9.48353	6.0645	1.66819
0.270987	0.148	76.0881	0	1	0.333333	-1.8912e-07	-0.0107032	-1.74251	-9.4614	6.05047	1.66842
0.271024	0.149	76.0881	0	1	0.333333	-1.93653e-07	-0.0107611	-1.73422	-9.43938	6.03651	1.66864
0.271061	0.15	76.0881	0	1	0.333333	-1.89254e-07	-0.0108189	-1.72598	-9.41746	6.02261	1.66887
0.271097	0.151	76.0881	0	1	0.333333	-6.01204e-07	-0.0108766	-1.71777	-9.39565	6.00879	1.66909
0.271134	0.152	76.0881	0	1	0.333333	-6.00231e-07	-0.0109342	-1.7096	-9.37394	5.99501	1.66932
0.271171	0.153	76.0881	0	1	0.333333	-1.95217e-07	-0.0109916	-1.70147	-9.35233	5.98132	1.66955
0.271207	0.154	76.0881	0	1	0.333333	-6.00499e-07	-0.011049	-1.69338	-9.33084	5.96769	1.66977
0.271244	0.155	76.0881	0	1	0.333333	6.00072e-07	-0.0111061	-1.68532	-9.30935	5.95404	1.67
0.27128	0.156	76.0881	0	1	0.333333	-6.01666e-07	-0.0111633	-1.6773	-9.28809	5.94057	1.67022
0.271317	0.157	76.0881	0	1	0.333333	-6.00595e-07	-0.0112202	-1.66931	-9.26692	5.92716	1.67045
0.271354	0.158	76.0881	0	1	0.333333	-6.00438e-07	-0.011277	-1.66136	-9.24581	5.91378	1.67067
0.27139	0.159	76.0881	0	1	0.333333	-6.00299e-07	-0.0113337	-1.65345	-9.22481	5.90046	1.6709
0.271427	0.16	76.0881	0	1	0.333333	-6.00976e-07	-0.0113903	-1.64557	-9.20392	5.88722	1.67112
0.271463	0.161	76.0881	0	1	0.333333	-6.00507e-07	-0.0114468	-1.63773	-9.18308	5.87399	1.67135
0.2715	0.162	76.0881	0	1	0.333333	6.05393e-07	-0.0115034	-1.62993	-9.1625	5.861	1.67157
0.271537	0.163	76.0881	0	1	0.333333	6.00112e-07	-0.0115594	-1.62215	-9.14174	5.84779	1.6718
0.271573	0.164	76.0881	0	1	0.333333	-6.00191e-07	-0.0116156	-1.61441	-9.1212	5.83476	1.67202
0.27161	0.165	76.0881	0	1	0.333333	-1.13388e-07	-0.0116716	-1.60671	-9.10077	5.82181	1.67225
0.271646	0.166	76.0881	0	1	0.333333	-1.47692e-07	-0.0117275	-1.59904	-9.08043	5.80891	1.67247
0.271683	0.167	76.0881	0	1	0.333333	-1.53268e-07	-0.0117833	-1.59141	-9.06017	5.79607	1.6727
0.271719	0.168	76.0881	0	1	0.333333	-1.46751e-07	-0.011839	-1.5838	-9.04001	5.78328	1.67293
0.271756	0.169	76.0881	0	1	0.333333	-1.46396e-07	-0.0118946	-1.57623	-9.01994	5.77056	1.67315
0.271793	0.17	76.0881	0	1	0.333333	-1.54769e-07	-0.0119501	-1.5687	-8.99996	5.75789	1.67338
0.271829	0.171	76.0881	0	1	0.333333	-1.54373e-07	-0.0120055	-1.56119	-8.98007	5.74528	1.6736
0.271866	0.172	76.0881	0	1	0.333333	-1.51418e-07	-0.0120608	-1.55372	-8.96027	5.73272	1.67383
0.271902	0.173	76.0881	0	1	0.333333	-1.57473e-07	-0.0121159	-1.54628	-8.94055	5.72022	1.67405
0.271939	0.174	76.0881	0	1	0.333333	-1.57229e-07	-0.012171	-1.53888	-8.92092	5.70777	1.67428
0.271975	0.175	76.0881	0	1	0.333333	-1.64594e-07	-0.0122259	-1.5315	-8.90139	5.69539	1.6745
0.272012	0.176	76.0881	0	1	0.333333	-1.63602e-07	-0.0122808	-1.52416	-8.88193	5.68305	1.67472
0.272048	0.177	76.0881	0	1	0.333333	-1.62475e-07	-0.0123355	-1.51684	-8.86256	5.67077	1.67495
0.272085	0.178	76.0881	0	1	0.333333	-1.64794e-07	-0.0123901	-1.50956	-8.84327	5.65854	1.67517
0.272121	0.179	76.0881	0	1	0.333333	-1.59505e-07	-0.0124447	-1.50231	-8.82407	5.64637	1.6754
0.272158	0.18	76.0881	0	1	0.333333	-1.58132e-07	-0.0124991	-1.49509	-8.80496	5.63425	1.67562
0.272194	0.181	76.0881	0	1	0.333333	-1.61949e-07	-0.0125535	-1.4879	-8.78592	5.62217	1.67585
0.272231	0.182	76.0881	0	1	0.333333	-1.61244e-07	-0.0126077	-1.48074	-8.76697	5.61016	1.67607
0.272267	0.183	76.0881	0	1	0.333333	-1.58938e-07	-0.0126619	-1.47361	-8.7481	5.59819	1.6763
0.272304	0.184	76.0881	0	1	0.333333	-1.59016e-07	-0.0127159	-1.46651	-8.72931	5.58628	1.67652
0.27234	0.185	76.0881	0	1	0.333333	-1.56668e-07	-0.0127698	-1.45944	-8.7106	5.57442	1.67675
0.272377	0.186	76.0881	0	1	0.333333	-1.6352e-07	-0.0128237	-1.4524	-8.69197	5.56261	1.67697
0.272413	0.187	76.0881	0	1	0.333333	-1.66291e-07	-0.0128774	-1.44539	-8.67342	5.55084	1.6772
0.27245	0.188	76.0881	0	1	0.333333	-1.71198e-07	-0.0129311	-1.4384	-8.65495	5.53913	1.67742
0.272486	0.189	76.0881	0	1	0.333333	-1.77474e-07	-0.0129847	-1.43145	-8.63656	5.52747	1.67764
0.272522	0.19	76.0881	0	1	0.333333	-1.68882e-07	-0.0130382	-1.42452	-8.61824	5.51585	1.67787
0.272559	0.191	76.0881	0	1	0.333333	-1.74035e-07	-0.0130915	-1.41762	-8.60001	5.50429	1.67809
0.272595	0.192	76.0881	0	1	0.333333	-1.76735e-07	-0.0131448	-1.41075	-8.58185	5.49278	1.67832
0.272632	0.193	76.0881	0	1	0.333333	-1.7824e-07	-0.013198	-1.40391	-8.56376	5.48131	1.67854
0.272668	0.194	76.0881	0	1	0.333333	-1.76788e-07	-0.0132511	-1.39709	-8.54575	5.46989	1.67877
0.272705	0.195	76.0881	0	1	0.333333	-1.67247e-07	-0.0133042	-1.39031	-8.52781	5.45852	1.67899
0.272741	0.196	76.0881	0	1	0.333333	-1.66939e-07	-0.0133571	-1.38355	-8.50996	5.4472	1.67921
0.272777	0.197	76.0881	0	1	0.333333	-1.67081e-07	-0.0134099	-1.37681	-8.49217	5.43591	1.67944
0.272814	0.198	76.0881	0	1	0.333333	-1.70771e-07	-0.0134627	-1.37011	-8.47446	5.42468	1.67966
0.27285	0.199	76.0881	0	1	0.333333	-1.69494e-07	-0.0135153	-1.36343	-8.45681	5.4135	1.67989
0.272887	0.2	76.0881	0	1	0.333333	-1.73254e-07	-0.0135679	-1.35678	-8.43924	5.40235	1.68011
0.272923	0.201	76.0881	0	1	0.333333	-1.72761e-07	-0.0136204	-1.35015	-8.42175	5.39126	1.68034
0.272959	0.202	76.0881	0	1	0.333333	-1.81247e-07	-0.0136728	-1.34355	-8.40433	5.38022	1.68056
0.272996	0.203	76.0881	0	1	0.333333	-1.85334e-07	-0.0137251	-1.33697	-8.38697	5.36921	1.68078
0.273032	0.204	76.0881	0	1	0.333333	-1.73618e-07	-0.0137774	-1.33043	-8.36968	5.35825	1.68101
0.273068	0.205	76.0881	0	1	0.333333	-1.82964e-07	-0.0138295	-1.3239	-8.35247	5.34733	1.68123
0.273105	0.206	76.0881	0	1	0.333333	-1.79738e-07	-0.0138816	-1.31741	-8.33533	5.33647	1.68145
0.273141	0.207	76.0881	0	1	0.333333	-1.77228e-07	-0.0139336	-1.31093	-8.31825	5.32564	1.68168
0.273177	0.208	76.0881	0	1	0.333333	-1.86835e-07	-0.0139855	-1.30449	-8.30124	5.31485	1.6819
0.273214	0.209	76.0881	0	1	0.333333	-1.88667e-07	-0.0140373	-1.29806	-8.2843	5.30411	1.68213
0.27325	0.21	76.0881	0	1	0.333333	-1.77102e-07	-0.014089	-1.29167	-8.26743	5.29342	1.68235
0.273286	0.211	76.0881	0	1	0.333333	-1.78339e-07	-0.0141407	-1.28529	-8.25063	5.28276	1.68257
0.273323	0.212	76.0881	0	1	0.333333	-1.89363e-07	-0.0141923	-1.27894	-8.23389	5.27215	1.6828
0.273359	0.213	76.0881	0	1	0.333333	-1.88467e-07	-0.0142438	-1.27262	-8.21722	5.26158	1.68302
0.273395	0.214	76.0881	0	1	0.333333	-1.81653e-07	-0.0142952	-1.26632	-8.20061	5.25104	1.68324
0.273432	0.215	76.0881	0	1	0.333333	-1.96048e-07	-0.0143465	-1.26004	-8.18407	5.24056	1.68347
0.273468	0.216	76.0881	0	1	0.333333	-1.85491e-07	-0.0143978	-1.25379	-8.16759	5.23011	1.68369
0.273504	0.217	76.0881	0	1	0.333333	-1.95764e-07	-0.014449	-1.24756	-8.15118	5.2197	1.68391
0.273541	0.218	76.0881	0	1	0.333333	-1.8623e-07	-0.0145001	-1.24135	-8.13483	5.20934	1.68414
0.273577	0.219	76.0881	0	1	0.333333	-1.92572e-07	-0.0145512	-1.23517	-8.11855	5.19901	1.68436
0.273613	0.22	76.0881	0	1	0.333333	-1.81711e-07	-0.0146021	-1.22901	-8.10232	5.18873	1.68458
0.273649	0.221	76.0881	0	1	0.333333	-1.93542e-07	-0.014653	-1.22288	-8.08616	5.17848	1.68481
0.273686	0.222	76.0881	0	1	0.333333	-1.85369e-07	-0.0147038	-1.21676	-8.07007	5.16828	1.68503
0.273722	0.223	76.0881	0	1	0.333333	-1.97489e-07	-0.0147545	-1.21067	-8.05403	5.15811	1.68525
0.273758	0.224	76.0881	0	1	0.333333	-1.96182e-07	-0.0148052	-1.2046	-8.03806	5.14798	1.68548
0.273794	0.225	76.0881	0	1	0.333333	-1.95476e-07	-0.0148558	-1.19856	-8.02215	5.13789	1.6857
0.273831	0.226	76.0881	0	1	0.333333	-1.8802e-07	-0.0149063	-1.19253	-8.0063	5.12784	1.68592
0.273867	0.227	76.0881	0	1	0.333333	-2.00176e-07	-0.0149568	-1.18653	-7.99051	5.11783	1.68615
0.273903	0.228	76.0881	0	1	0.333333	-2.01666e-07	-0.0150072	-1.18055	-7.97477	5.10785	1.68637
0.273939	0.229	76.0881	0	1	0.333333	-1.91072e-07	-0.0150575	-1.17459	-7.9591	5.09791	1.68659
0.273976	0.23	76.0881	0	1	0.333333	-1.92987e-07	-0.0151077	-1.16866	-7.94349	5.08801	1.68682
0.274012	0.231	76.0881	0	1	0.333333	-2.04312e-07	-0.0151579	-1.16274	-7.92794	5.07815	1.68704
0.274048	0.232	76.0881	0	1	0.333333	-2.00583e-07	-0.015208	-1.15685	-7.91244	5.06833	1.68726
0.274084	0.233	76.0881	0	1	0.333333	-1.96853e-07	-0.015258	-1.15098	-7.897	5.05854	1.68749
0.27412	0.234	76.0881	0	1	0.333333	6.03249e-07	-0.0153079	-1.14513	-7.88162	5.04879	1.68771
0.274157	0.235	76.0881	0	1	0.333333	-6.0115e-07	-0.0153578	-1.1393	-7.86631	5.03908	1.68793
0.274193	0.236	76.0881	0	1	0.333333	6.00027e-07	-0.0154076	-1.13349	-7.85105	5.02941	1.68815
0.274229	0.237	76.0881	0	1	0.333333	6.01247e-07	-0.0154573	-1.1277	-7.83583	5.01976	1.68838
0.274265	0.238	76.0881	0	1	0.333333	6.00146e-07	-0.0155071	-1.12193	-7.82066	5.01014	1.6886
0.274301	0.239	76.0881	0	1	0.333333	6.00502e-07	-0.0155567	-1.11618	-7.80557	5.00056	1.68882
0.274338	0.24	76.0881	0	1	0.333333	-6.00967e-07	-0.0156063	-1.11045	-7.79052	4.99102	1.68905
0.274374	0.241	76.0881	0	1	0.333333	-6.00101e-07	-0.0156558	-1.10475	-7.77553	4.98152	1.68927
0.27441	0.242	76.0881	0	1	0.333333	-6.0098e-07	-0.0157052	-1.09906	-7.76059	4.97204	1.68949
0.274446	0.243	76.0881	0	1	0.333333	6.00042e-07	-0.0157547	-1.09339	-7.74579	4.96268	1.68971
0.274482	0.244	76.0881	0	1	0.333333	-6.00013e-07	-0.0158038	-1.08774	-7.73089	4.95322	1.68994
0.274518	0.245	76.0881	0	1	0.333333	6.00373e-07	-0.0158531	-1.08212	-7.71612	4.94385	1.69016
0.274555	0.246	76.0881	0	1	0.333333	-6.00203e-07	-0.0159023	-1.07651	-7.70139	4.9345	1.69038
0.274591	0.247	76.0881	0	1	0.333333	6.01234e-07	-0.0159515	-1.07092	-7.68675	4.92523	1.6906
0.274627	0.248	76.0881	0	1	0.333333	-6.00367e-07	-0.0160004	-1.06535	-7.67214	4.91597	1.69083
0.274663	0.249	76.0881	0	1	0.333333	-6.00941e-07	-0.0160495	-1.0598	-7.65758	4.90673	1.69105
0.274699	0.25	76.0881	0	1	0.333333	-6.00268e-07	-0.0160983	-1.05427	-7.64305	4.89752	1.69127
0.274735	0.251	76.0881	0	1	0.333333	-6.00237e-07	-0.0161472	-1.04875	-7.62859	4.88835	1.69149
0.274771	0.252	76.0881	0	1	0.333333	6.00239e-07	-0.016196	-1.04326	-7.61419	4.87921	1.69172
0.274807	0.253	76.0881	0	1	0.333333	6.00558e-07	-0.0162447	-1.03778	-7.59984	4.87012	1.69194
0.274844	0.254	76.0881	0	1	0.333333	6.00427e-07	-0.0162935	-1.03233	-7.58555	4.86106	1.69216
0.27488	0.255	76.0881	0	1	0.333333	6.0002e-07	-0.016342	-1.02689	-7.57128	4.85201	1.69238
0.274916	0.256	76.0881	0	1	0.333333	6.00039e-07	-0.0163906	-1.02147	-7.55706	4.84298	1.6926
0.274952	0.257	76.0881	0	1	0.333333	6.00131e-07	-0.0164391	-1.01607	-7.54292	4.83402	1.69283
0.274988	0.258	76.0881	0	1	0.333333	-1.53252e-07	-0.0164875	-1.01068	-7.52882	4.82509	1.69305
0.275024	0.259	76.0881	0	1	0.333333	-1.53698e-07	-0.0165359	-1.00532	-7.51476	4.81617	1.69327
0.27506	0.26	76.0881	0	1	0.333333	-1.48299e-07	-0.0165843	-0.999971	-7.50076	4.80729	1.69349
0.275096	0.261	76.0881	0	1	0.333333	-1.62122e-07	-0.0166325	-0.994642	-7.4868	4.79844	1.69372
0.275132	0.262	76.0881	0	1	0.333333	-1.45865e-07	-0.0166808	-0.989329	-7.47289	4.78962	1.69394
0.275168	0.263	76.0881	0	1	0.333333	-1.49764e-07	-0.0167289	-0.984035	-7.45903	4.78084	1.69416
0.275204	0.264	76.0881	0	1	0.333333	-1.55196e-07	-0.016777	-0.978758	-7.44521	4.77207	1.69438
0.27524	0.265	76.0881	0	1	0.333333	-1.56882e-07	-0.0168251	-0.973498	-7.43145	4.76335	1.6946
0.275277	0.266	76.0881	0	1	0.333333	-1.64266e-07	-0.0168731	-0.968255	-7.41773	4.75465	1.69483
0.275313	0.267	76.0881	0	1	0.333333	-1.61343e-07	-0.016921	-0.96303	-7.40405	4.74598	1.69505
0.275349	0.268	76.0881	0	1	0.333333	-1.64462e-07	-0.0169689	-0.957822	-7.39043	4.73734	1.69527
0.275385	0.269	76.0881	0	1	0.333333	-1.55319e-07	-0.0170167	-0.95263	-7.37685	4.72873	1.69549
0.275421	0.27	76.0881	0	1	0.333333	-1.52957e-07	-0.0170645	-0.947456	-7.36331	4.72015	1.69571
0.275457	0.271	76.0881	0	1	0.333333	-1.6272e-07	-0.0171122	-0.942298	-7.34983	4.71159	1.69594
0.275493	0.272	76.0881	0	1	0.333333	-1.58975e-07	-0.0171599	-0.937157	-7.33638	4.70307	1.69616
0.275529	0.273	76.0881	0	1	0.333333	-1.56081e-07	-0.0172075	-0.932032	-7.32299	4.69457	1.69638
0.275565	0.274	76.0881	0	1	0.333333	-1.62733e-07	-0.0172551	-0.926924	-7.30963	4.68611	1.6966
0.275601	0.275	76.0881	0	1	0.333333	-1.59652e-07	-0.0173026	-0.921832	-7.29632	4.67767	1.69682
0.275637	0.276	76.0881	0	1	0.333333	-1.58472e-07	-0.0173501	-0.916757	-7.28306	4.66926	1.69704
0.275673	0.277	76.0881	0	1	0.333333	-1.66537e-07	-0.0173975	-0.911697	-7.26984	4.66088	1.69727
0.275709	0.278	76.0881	0	1	0.333333	-1.58121e-07	-0.0174448	-0.906654	-7.25666	4.65252	1.69749
0.275745	0.279	76.0881	0	1	0.333333	-1.67011e-07	-0.0174921	-0.901626	-7.24353	4.64419	1.69771
0.275781	0.28	76.0881	0	1	0.333333	-1.66881e-07	-0.0175394	-0.896615	-7.23044	4.63589	1.69793
0.275817	0.281	76.0881	0	1	0.333333	-1.73824e-07	-0.0175866	-0.891619	-7.21739	4.62762	1.69815
0.275853	0.282	76.0881	0	1	0.333333	-1.62207e-07	-0.0176338	-0.886639	-7.20439	4.61938	1.69837
0.275889	0.283	76.0881	0	1	0.333333	-1.69583e-07	-0.0176809	-0.881674	-7.19143	4.61116	1.6986
0.275925	0.284	76.0881	0	1	0.333333	-1.5806e-07	-0.017728	-0.876725	-7.17851	4.60297	1.69882
0.275961	0.285	76.0881	0	1	0.333333	-1.6853e-07	-0.017775	-0.871791	-7.16563	4.5948	1.69904
0.275997	0.286	76.0881	0	1	0.333333	-1.53911e-07	-0.0178219	-0.866873	-7.1528	4.58666	1.69926
0.276033	0.287	76.0881	0	1	0.333333	-1.63554e-07	-0.0178689	-0.86197	-7.14	4.57855	1.69948
0.276069	0.288	76.0881	0	1	0.333333	-1.71567e-07	-0.0179157	-0.857082	-7.12725	4.57046	1.6997
0.276105	0.289	76.0881	0	1	0.333333	-1.68735e-07	-0.0179626	-0.852209	-7.11454	4.56241	1.69993
0.276141	0.29	76.0881	0	1	0.333333	-1.646e-07	-0.0180093	-0.847351	-7.10187	4.55437	1.70015
0.276177	0.291	76.0881	0	1	0.333333	-1.60926e-07	-0.0180561	-0.842508	-7.08924	4.54636	1.70037
0.276213	0.292	76.0881	0	1	0.333333	-1.64696e-07	-0.0181027	-0.837679	-7.07665	4.53838	1.70059
0.276249	0.293	76.0881	0	1	0.333333	-1.77359e-07	-0.0181494	-0.832866	-7.0641	4.53042	1.70081
0.276285	0.294	76.0881	0	1	0.333333	-1.68798e-07	-0.018196	-0.828067	-7.05159	4.52249	1.70103
0.276321	0.295	76.0881	0	1	0.333333	-1.72065e-07	-0.0182425	-0.823282	-7.03912	4.51458	1.70125
0.276357	0.296	76.0881	0	1	0.333333	-1.73314e-07	-0.018289	-0.818512	-7.02669	4.50671	1.70148
0.276393	0.297	76.0881	0	1	0.333333	-1.66916e-07	-0.0183355	-0.813756	-7.0143	4.49885	1.7017
0.276429	0.298	76.0881	0	1	0.333333	-1.70657e-07	-0.0183819	-0.809015	-7.00195	4.49102	1.70192
0.276465	0.299	76.0881	0	1	0.333333	-1.65745e-07	-0.0184283	-0.804288	-6.98964	4.48321	1.70214
0.276501	0.3	76.0881	0	1	0.333333	-1.71567e-07	-0.0184746	-0.799575	-6.97736	4.47542	1.70236
0.276537	0.301	76.0881	0	1	0.333333	-1.66821e-07	-0.0185209	-0.794876	-6.96513	4.46767	1.70258
0.276572	0.302	76.0881	0	1	0.333333	-1.68761e-07	-0.0185671	-0.79019	-6.95293	4.45993	1.7028
0.276608	0.303	76.0881	0	1	0.333333	-1.7673e-07	-0.0186133	-0.785519	-6.94077	4.45222	1.70303
0.276644	0.304	76.0881	0	1	0.333333	-1.77971e-07	-0.0186595	-0.780862	-6.92864	4.44453	1.70325
0.27668	0.305	76.0881	0	1	0.333333	-1.80976e-07	-0.0187056	-0.776218	-6.91656	4.43687	1.70347
0.276716	0.306	76.0881	0	1	0.333333	-1.70652e-07	-0.0187517	-0.771588	-6.90451	4.42923	1.70369
0.276752	0.307	76.0881	0	1	0.333333	-1.66836e-07	-0.0187977	-0.766972	-6.8925	4.42162	1.70391
0.276788	0.308	76.0881	0	1	0.333333	-1.6694e-07	-0.0188437	-0.762369	-6.88053	4.41402	1.70413
0.276824	0.309	76.0881	0	1	0.333333	-1.70139e-07	-0.0188896	-0.757779	-6.86859	4.40645	1.70435
0.27686	0.31	76.0881	0	1	0.333333	-1.80994e-07	-0.0189355	-0.753203	-6.85669	4.39891	1.70458
0.276896	0.311	76.0881	0	1	0.333333	-1.81732e-07	-0.0189814	-0.74864	-6.84482	4.39138	1.7048
0.276932	0.312	76.0881	0	1	0.333333	-1.76228e-07	-0.0190272	-0.74409	-6.833	4.38389	1.70502
0.276968	0.313	76.0881	0	1	0.333333	-1.72644e-07	-0.019073	-0.739554	-6.8212	4.37641	1.70524
0.277004	0.314	76.0881	0	1	0.333333	-1.74222e-07	-0.0191188	-0.73503	-6.80944	4.36895	1.70546
0.27704	0.315	76.0881	0	1	0.333333	-1.80516e-07	-0.0191645	-0.73052	-6.79772	4.36152	1.70568
0.277076	0.316	76.0881	0	1	0.333333	-1.73937e-07	-0.0192101	-0.726022	-6.78604	4.35411	1.7059
0.277112	0.317	76.0881	0	1	0.333333	-1.87106e-07	-0.0192558	-0.721537	-6.77438	4.34672	1.70612
0.277147	0.318	76.0881	0	1	0.333333	-1.82582e-07	-0.0193014	-0.717065	-6.76277	4.33936	1.70634
0.277183	0.319	76.0881	0	1	0.333333	-1.8273e-07	-0.0193469	-0.712606	-6.75118	4.33201	1.70657
0.277219	0.32	76.0881	0	1	0.333333	-1.73507e-07	-0.0193924	-0.708159	-6.73964	4.32469	1.70679
0.277255	0.321	76.0881	0	1	0.333333	-1.84675e-07	-0.0194379	-0.703725	-6.72813	4.31739	1.70701
0.277291	0.322	76.0881	0	1	0.333333	-1.84681e-07	-0.0194833	-0.699303	-6.71664	4.31011	1.70723
0.277327	0.323	76.0881	0	1	0.333333	-1.73299e-07	-0.0195287	-0.694894	-6.7052	4.30286	1.70745
0.277363	0.324	76.0881	0	1	0.333333	-1.76214e-07	-0.0195741	-0.690497	-6.69379	4.29562	1.70767
0.277399	0.325	76.0881	0	1	0.333333	-1.90343e-07	-0.0196194	-0.686112	-6.68241	4.28841	1.70789
0.277435	0.326	76.0881	0	1	0.333333	-1.76868e-07	-0.0196647	-0.68174	-6.67107	4.28121	1.70811
0.277471	0.327	76.0881	0	1	0.333333	-1.80505e-07	-0.01971	-0.67738	-6.65976	4.27404	1.70834
0.277507	0.328	76.0881	0	1	0.333333	-1.84946e-07	-0.0197552	-0.673031	-6.64848	4.26689	1.70856
0.277543	0.329	76.0881	0	1	0.333333	-1.83648e-07	-0.0198004	-0.668695	-6.63723	4.25976	1.70878
0.277579	0.33	76.0881	0	1	0.333333	-1.77095e-07	-0.0198455	-0.664371	-6.62602	4.25265	1.709
0.277614	0.331	76.0881	0	1	0.333333	-1.80497e-07	-0.0198906	-0.660059	-6.61484	4.24556	1.70922
0.27765	0.332	76.0881	0	1	0.333333	-1.75506e-07	-0.0199357	-0.655758	-6.60369	4.23849	1.70944
0.277686	0.333	76.0881	0	1	0.333333	-1.79504e-07	-0.0199808	-0.651469	-6.59258	4.23145	1.70966
0.277722	0.334	76.0881	0	1	0.333333	-1.97101e-07	-0.0200258	-0.647192	-6.58149	4.22442	1.70988
0.277758	0.335	76.0881	0	1	0.333333	-1.85062e-07	-0.0200708	-0.642927	-6.57044	4.21741	1.7101
0.277794	0.336	76.0881	0	1	0.333333	-1.82575e-07	-0.0201157	-0.638673	-6.55942	4.21042	1.71033
0.27783	0.337	76.0881	0	1	0.333333	-1.82856e-07	-0.0201606	-0.634431	-6.54843	4.20345	1.71055
0.277866	0.338	76.0881	0	1	0.333333	-1.85941e-07	-0.0202055	-0.6302	-6.53747	4.19651	1.71077
0.277902	0.339	76.0881	0	1	0.333333	-1.81454e-07	-0.0202503	-0.62598	-6.52655	4.18958	1.71099
0.277938	0.34	76.0881	0	1	0.333333	-1.90239e-07	-0.0202951	-0.621772	-6.51565	4.18267	1.71121
0.277974	0.341	76.0881	0	1	0.333333	-1.89532e-07	-0.0203399	-0.617575	-6.50479	4.17578	1.71143
0.27801	0.342	76.0881	0	1	0.333333	-1.93002e-07	-0.0203847	-0.61339	-6.49396	4.16891	1.71165
0.278046	0.343	76.0881	0	1	0.333333	-1.91567e-07	-0.0204294	-0.609215	-6.48315	4.16206	1.71187
0.278081	0.344	76.0881	0	1	0.333333	-1.85872e-07	-0.020474	-0.605052	-6.47238	4.15523	1.7121
0.278117	0.345	76.0881	0	1	0.333333	-1.81747e-07	-0.0205187	-0.6009	-6.46164	4.14842	1.71232
0.278153	0.346	76.0881	0	1	0.333333	-1.93234e-07	-0.0205633	-0.596758	-6.45092	4.14162	1.71254
0.278189	0.347	76.0881	0	1	0.333333	-1.84848e-07	-0.0206079	-0.592628	-6.44024	4.13485	1.71276
0.278225	0.348	76.0881	0	1	0.333333	-1.91471e-07	-0.0206525	-0.588508	-6.42958	4.1281	1.71298
0.278261	0.349	76.0881	0	1	0.333333	-1.93059e-07	-0.020697	-0.584399	-6.41896	4.12136	1.7132
0.278297	0.35	76.0881	0	1	0.333333	-1.90407e-07	-0.0207415	-0.580301	-6.40837	4.11465	1.71342
0.278333	0.351	76.0881	0	1	0.333333	-1.93685e-07	-0.0207859	-0.576214	-6.3978	4.10794	1.71364
0.278369	0.352	76.0881	0	1	0.333333	-1.88173e-07	-0.0208304	-0.572137	-6.38727	4.10127	1.71386
0.278405	0.353	76.0881	0	1	0.333333	-1.81338e-07	-0.0208748	-0.568071	-6.37676	4.0946	1.71409
0.278441	0.354	76.0881	0	1	0.333333	-1.97759e-07	-0.0209191	-0.564015	-6.36628	4.08796	1.71431
0.278477	0.355	76.0881	0	1	0.333333	-1.95818e-07	-0.0209635	-0.55997	-6.35583	4.08133	1.71453
0.278513	0.356	76.0881	0	1	0.333333	-1.94475e-07	-0.0210078	-0.555935	-6.34541	4.07472	1.71475
0.278549	0.357	76.0881	0	1	0.333333	-1.91421e-07	-0.0210521	-0.551911	-6.33502	4.06813	1.71497
0.278584	0.358	76.0881	0	1	0.333333	-1.96698e-07	-0.0210963	-0.547897	-6.32465	4.06156	1.71519
0.27862	0.359	76.0881	0	1	0.333333	-1.87716e-07	-0.0211406	-0.543893	-6.31431	4.05501	1.71541
0.278656	0.36	76.0881	0	1	0.333333	-1.8973e-07	-0.0211848	-0.539899	-6.30401	4.04847	1.71563
0.278692	0.361	76.0881	0	1	0.333333	-1.98312e-07	-0.0212289	-0.535916	-6.29372	4.04195	1.71586
0.278728	0.362	76.0881	0	1	0.333333	-1.98256e-07	-0.0212731	-0.531942	-6.28347	4.03545	1.71608
0.278764	0.363	76.0881	0	1	0.333333	-1.85733e-07	-0.0213172	-0.527979	-6.27324	4.02897	1.7163
0.2788	0.364	76.0881	0	1	0.333333	-1.98836e-07	-0.0213613	-0.524026	-6.26305	4.0225	1.71652
0.278836	0.365	76.0881	0	1	0.333333	-1.92712e-07	-0.0214054	-0.520082	-6.25287	4.01605	1.71674
0.278872	0.366	76.0881	0	1	0.333333	-1.93902e-07	-0.0214494	-0.516149	-6.24273	4.00962	1.71696
0.278908	0.367	76.0881	0	1	0.333333	-2.02301e-07	-0.0214934	-0.512225	-6.23261	4.0032	1.71718
0.278944	0.368	76.0881	0	1	0.333333	-1.86886e-07	-0.0215374	-0.508311	-6.22252	3.99681	1.71741
0.27898	0.369	76.0881	0	1	0.333333	-1.98453e-07	-0.0215813	-0.504407	-6.21246	3.99042	1.71763
0.279016	0.37	76.0881	0	1	0.333333	-1.96622e-07	-0.0216253	-0.500513	-6.20242	3.98406	1.71785
0.279052	0.371	76.0881	0	1	0.333333	-2.01241e-07	-0.0216692	-0.496628	-6.19241	3.97771	1.71807
0.279088	0.372	76.0881	0	1	0.333333	-1.96154e-07	-0.0217131	-0.492753	-6.18242	3.97138	1.71829
0.279124	0.373	76.0881	0	1	0.333333	-1.88427e-07	-0.0217569	-0.488887	-6.17247	3.96507	1.71851
0.27916	0.374	76.0881	0	1	0.333333	-1.97265e-07	-0.0218007	-0.485031	-6.16253	3.95877	1.71873
0.279196	0.375	76.0881	0	1	0.333333	-2.02331e-07	-0.0218445	-0.481185	-6.15263	3.95249	1.71896
0.279232	0.376	76.0881	0	1	0.333333	-2.00041e-07	-0.0218883	-0.477347	-6.14275	3.94622	1.71918
0.279268	0.377	76.0881	0	1	0.333333	-2.02359e-07	-0.0219321	-0.473519	-6.13289	3.93997	1.7194
0.279304	0.378	76.0881	0	1	0.333333	-2.01306e-07	-0.0219758	-0.469701	-6.12306	3.93374	1.71962
0.27934	0.379	76.0881	0	1	0.333333	-2.03764e-07	-0.0220195	-0.465891	-6.11326	3.92752	1.71984
0.279376	0.38	76.0881	0	1	0.333333	-1.95272e-07	-0.0220632	-0.462091	-6.10348	3.92132	1.72006
0.279412	0.381	76.0881	0	1	0.333333	-1.97877e-07	-0.0221068	-0.4583	-6.09372	3.91514	1.72028
0.279448	0.382	76.0881	0	1	0.333333	-2.0562e-07	-0.0221505	-0.454519	-6.08399	3.90897	1.72051
0.279484	0.383	76.0881	0	1	0.333333	-2.06432e-07	-0.0221941	-0.450746	-6.07429	3.90282	1.72073
0.27952	0.384	76.0881	0	1	0.333333	-2.081e-07	-0.0222377	-0.446982	-6.06461	3.89668	1.72095
0.279556	0.385	76.0881	0	1	0.333333	-1.9555e-07	-0.0222812	-0.443228	-6.05496	3.89056	1.72117
0.279592	0.386	76.0881	0	1	0.333333	6.00054e-07	-0.0223248	-0.439482	-6.04533	3.88445	1.72139
0.279628	0.387	76.0881	0	1	0.333333	-6.01211e-07	-0.0223683	-0.435745	-6.03572	3.87837	1.72161
0.279664	0.388	76.0881	0	1	0.333333	-6.00192e-07	-0.0224118	-0.432017	-6.02614	3.87228	1.72184
0.2797	0.389	76.0881	0	1	0.333333	-6.00317e-07	-0.0224553	-0.428298	-6.01658	3.86622	1.72206
0.279736	0.39	76.0881	0	1	0.333333	-6.0038e-07	-0.0224987	-0.424588	-6.00705	3.86018	1.72228
0.279772	0.391	76.0881	0	1	0.333333	-6.00641e-07	-0.0225421	-0.420886	-5.99754	3.85416	1.7225
0.279808	0.392	76.0881	0	1	0.333333	-6.01396e-07	-0.0225855	-0.417193	-5.98806	3.84814	1.72272
0.279844	0.393	76.0881	0	1	0.333333	-6.00112e-07	-0.0226289	-0.413509	-5.97859	3.84213	1.72294
0.27988	0.394	76.0881	0	1	0.333333	-6.00093e-07	-0.0226723	-0.409833	-5.96915	3.83615	1.72317
0.279916	0.395	76.0881	0	1	0.333333	-6.00128e-07	-0.0227156	-0.406166	-5.95976	3.8302	1.72339
0.279952	0.396	76.0881	0	1	0.333333	-6.00212e-07	-0.022759	-0.402507	-5.95034	3.82422	1.72361
0.279988	0.397	76.0881	0	1	0.333333	-6.00272e-07	-0.0228023	-0.398857	-5.941	3.81831	1.72383
0.280024	0.398	76.0881	0	1	0.333333	6.01163e-07	-0.0228458	-0.395215	-5.93163	3.81236	1.72406
0.28006	0.399	76.0881	0	1	0.333333	-6.00063e-07	-0.0228888	-0.391582	-5.9223	3.80645	1.72428
0.280096	0.4	76.0881	0	1	0.333333	6.03094e-07	-0.0229323	-0.387957	-5.91301	3.80055	1.7245
0.280132	0.401	76.0881	0	1	0.333333	6.01797e-07	-0.0229753	-0.38434	-5.90372	3.79466	1.72472
0.280168	0.402	76.0881	0	1	0.333333	6.00383e-07	-0.0230185	-0.380732	-5.89449	3.78882	1.72494
0.280204	0.403	76.0881	0	1	0.333333	6.00283e-07	-0.0230617	-0.377132	-5.88525	3.78295	1.72516
0.28024	0.404	76.0881	0	1	0.333333	6.00453e-07	-0.0231048	-0.37354	-5.87604	3.77711	1.72539
0.280276	0.405	76.0881	0	1	0.333333	6.00324e-07	-0.023148	-0.369956	-5.86685	3.77129	1.72561
0.280313	0.406	76.0881	0	1	0.333333	-6.00019e-07	-0.0231911	-0.366381	-5.85769	3.76548	1.72583
0.280349	0.407	76.0881	0	1	0.333333	-6.003e-07	-0.0232342	-0.362813	-5.84855	3.75968	1.72605
0.280385	0.408	76.0881	0	1	0.333333	-6.00091e-07	-0.0232773	-0.359253	-5.83943	3.7539	1.72628
0.280421	0.409	76.0881	0	1	0.333333	-6.00582e-07	-0.0233203	-0.355702	-5.83032	3.74812	1.7265
0.280457	0.41	76.0881	0	1	0.333333	-6.00351e-07	-0.0233634	-0.352158	-5.82125	3.74237	1.72672
0.280493	0.411	76.0881	0	1	0.333333	-6.00271e-07	-0.0234064	-0.348623	-5.8122	3.73663	1.72694
0.280529	0.412	76.0881	0	1	0.333333	-6.00213e-07	-0.0234495	-0.345095	-5.80317	3.73091	1.72717
0.280565	0.413	76.0881	0	1	0.333333	-6.00107e-07	-0.0234924	-0.341575	-5.79415	3.72519	1.72739
0.280601	0.414	76.0881	0	1	0.333333	-6.00598e-07	-0.0235354	-0.338063	-5.78516	3.71949	1.72761
0.280638	0.415	76.0881	0	1	0.333333	-6.01049e-07	-0.0235784	-0.334559	-5.77619	3.7138	1.72783
0.280674	0.416	76.0881	0	1	0.333333	-6.00051e-07	-0.0236213	-0.331062	-5.76725	3.70813	1.72805
0.28071	0.417	76.0881	0	1	0.333333	-6.00057e-07	-0.0236642	-0.327573	-5.75833	3.70248	1.72828
0.280746	0.418	76.0881	0	1	0.333333	-6.00474e-07	-0.0237071	-0.324092	-5.74942	3.69683	1.7285
0.280782	0.419	76.0881	0	1	0.333333	-6.00052e-07	-0.0237501	-0.320618	-5.74053	3.69119	1.72872
0.280818	0.42	76.0881	0	1	0.333333	-6.00273e-07	-0.0237929	-0.317152	-5.73167	3.68557	1.72895
0.280854	0.421	76.0881	0	1	0.333333	-6.0028e-07	-0.0238358	-0.313694	-5.72283	3.67997	1.72917
0.280891	0.422	76.0881	0	1	0.333333	-6.0011e-07	-0.0238786	-0.310243	-5.714	3.67437	1.72939
0.280927	0.423	76.0881	0	1	0.333333	-6.01942e-07	-0.0239215	-0.306799	-5.7052	3.66879	1.72961
0.280963	0.424	76.0881	0	1	0.333333	6.00005e-07	-0.0239643	-0.303364	-5.69643	3.66323	1.72984
0.280999	0.425	76.0881	0	1	0.333333	-6.00621e-07	-0.024007	-0.299935	-5.68766	3.65767	1.73006
0.281035	0.426	76.0881	0	1	0.333333	-6.01037e-07	-0.0240498	-0.296514	-5.67893	3.65213	1.73028
0.281072	0.427	76.0881	0	1	0.333333	6.00166e-07	-0.0240926	-0.2931	-5.67021	3.6466	1.7305
0.281108	0.428	76.0881	0	1	0.333333	6.00048e-07	-0.0241354	-0.289693	-5.66151	3.64109	1.73073
0.281144	0.429	76.0881	0	1	0.333333	6.00491e-07	-0.0241781	-0.286294	-5.65283	3.63558	1.73095
0.28118	0.43	76.0881	0	1	0.333333	6.00298e-07	-0.0242208	-0.282902	-5.64418	3.6301	1.73117
0.281216	0.431	76.0881	0	1	0.333333	6.01129e-07	-0.0242634	-0.279518	-5.63551	3.62459	1.7314
0.281253	0.432	76.0881	0	1	0.333333	6.01117e-07	-0.0243062	-0.27614	-5.6269	3.61914	1.73162
0.281289	0.433	76.0881	0	1	0.333333	6.00532e-07	-0.0243489	-0.272769	-5.61831	3.61369	1.73184
0.281325	0.434	76.0881	0	1	0.333333	6.03469e-07	-0.0243915	-0.269406	-5.60972	3.60825	1.73207
0.281361	0.435	76.0881	0	1	0.333333	6.00267e-07	-0.0244342	-0.26605	-5.60118	3.60284	1.73229
0.281398	0.436	76.0881	0	1	0.333333	6.01385e-07	-0.0244768	-0.262701	-5.59262	3.5974	1.73251
0.281434	0.437	76.0881	0	1	0.333333	6.00324e-07	-0.0245194	-0.259359	-5.58409	3.592	1.73274
0.28147	0.438	76.0881	0	1	0.333333	6.00999e-07	-0.024562	-0.256023	-5.57559	3.58661	1.73296
0.281507	0.439	76.0881	0	1	0.333333	-7.88465e-08	-0.0246046	-0.252695	-5.56711	3.58123	1.73318
0.281543	0.44	76.0881	0	1	0.333333	-1.46302e-07	-0.0246472	-0.249374	-5.55864	3.57586	1.73341
0.281579	0.441	76.0881	0	1	0.333333	-1.47209e-07	-0.0246898	-0.246059	-5.55019	3.5705	1.73363
0.281616	0.442	76.0881	0	1	0.333333	-1.57977e-07	-0.0247323	-0.242752	-5.54177	3.56516	1.73385
0.281652	0.443	76.0881	0	1	0.333333	-1.53629e-07	-0.0247749	-0.239451	-5.53336	3.55983	1.73408
0.281688	0.444	76.0881	0	1	0.333333	-1.42516e-07	-0.0248174	-0.236157	-5.52497	3.55451	1.7343
0.281725	0.445	76.0881	0	1	0.333333	-1.60293e-07	-0.0248599	-0.23287	-5.51659	3.5492	1.73452
0.281761	0.446	76.0881	0	1	0.333333	-1.54687e-07	-0.0249024	-0.229589	-5.50824	3.5439	1.73475
0.281797	0.447	76.0881	0	1	0.333333	-1.58019e-07	-0.0249449	-0.226316	-5.49991	3.53862	1.73497
0.281834	0.448	76.0881	0	1	0.333333	-1.59202e-07	-0.0249874	-0.223049	-5.49159	3.53335	1.7352
0.28187	0.449	76.0881	0	1	0.333333	-1.54706e-07	-0.0250298	-0.219788	-5.48329	3.52808	1.73542
0.281906	0.45	76.0881	0	1	0.333333	-1.52331e-07	-0.0250723	-0.216534	-5.47501	3.52283	1.73564
0.281943	0.451	76.0881	0	1	0.333333	-1.47708e-07	-0.0251147	-0.213287	-5.46675	3.51759	1.73587
0.281979	0.452	76.0881	0	1	0.333333	-1.49202e-07	-0.0251572	-0.210046	-5.45851	3.51237	1.73609
0.282015	0.453	76.0881	0	1	0.333333	-1.5722e-07	-0.0251996	-0.206812	-5.45028	3.50715	1.73632
0.282052	0.454	76.0881	0	1	0.333333	-1.5273e-07	-0.025242	-0.203585	-5.44207	3.50195	1.73654
0.282088	0.455	76.0881	0	1	0.333333	-1.5306e-07	-0.0252844	-0.200363	-5.43388	3.49676	1.73676
0.282125	0.456	76.0881	0	1	0.333333	-1.6115e-07	-0.0253268	-0.197149	-5.42571	3.49157	1.73699
0.282161	0.457	76.0881	0	1	0.333333	-1.50019e-07	-0.0253692	-0.19394	-5.41755	3.4864	1.73721
0.282198	0.458	76.0881	0	1	0.333333	-1.52997e-07	-0.0254115	-0.190738	-5.40942	3.48124	1.73744
0.282234	0.459	76.0881	0	1	0.333333	-1.60706e-07	-0.0254539	-0.187543	-5.4013	3.47609	1.73766
0.28227	0.46	76.0881	0	1	0.333333	-1.49852e-07	-0.0254962	-0.184353	-5.3932	3.47096	1.73789
0.282307	0.461	76.0881	0	1	0.333333	-1.45088e-07	-0.0255386	-0.18117	-5.38511	3.46583	1.73811
0.282343	0.462	76.0881	0	1	0.333333	-1.60913e-07	-0.0255809	-0.177994	-5.37704	3.46071	1.73834
0.28238	0.463	76.0881	0	1	0.333333	-1.53527e-07	-0.0256232	-0.174823	-5.36899	3.45561	1.73856
0.282416	0.464	76.0881	0	1	0.333333	-1.60662e-07	-0.0256655	-0.171659	-5.36096	3.45052	1.73878
0.282453	0.465	76.0881	0	1	0.333333	-1.5085e-07	-0.0257078	-0.168501	-5.35294	3.44543	1.73901
0.282489	0.466	76.0881	0	1	0.333333	-1.54144e-07	-0.0257501	-0.165349	-5.34495	3.44036	1.73923
0.282526	0.467	76.0881	0	1	0.333333	-1.574e-07	-0.0257924	-0.162203	-5.33696	3.4353	1.73946
0.282562	0.468	76.0881	0	1	0.333333	-1.57735e-07	-0.0258347	-0.159063	-5.329	3.43025	1.73968
0.282599	0.469	76.0881	0	1	0.333333	-1.55126e-07	-0.0258769	-0.155929	-5.32105	3.42521	1.73991
0.282636	0.47	76.0881	0	1	0.333333	-1.52197e-07	-0.0259192	-0.152802	-5.31312	3.42018	1.74013
0.282672	0.471	76.0881	0	1	0.333333	-1.55185e-07	-0.0259614	-0.14968	-5.3052	3.41516	1.74036
0.282709	0.472	76.0881	0	1	0.333333	-1.5625e-07	-0.0260037	-0.146565	-5.2973	3.41015	1.74058
0.282745	0.473	76.0881	0	1	0.333333	-1.59326e-07	-0.0260459	-0.143455	-5.28942	3.40516	1.74081
0.282782	0.474	76.0881	0	1	0.333333	-1.67935e-07	-0.0260881	-0.140351	-5.28155	3.40017	1.74103
0.282818	0.475	76.0881	0	1	0.333333	-1.51083e-07	-0.0261303	-0.137253	-5.2737	3.39519	1.74126
0.282855	0.476	76.0881	0	1	0.333333	-1.5354e-07	-0.0261725	-0.134161	-5.26587	3.39022	1.74149
0.282892	0.477	76.0881	0	1	0.333333	-1.589e-07	-0.0262147	-0.131075	-5.25806	3.38527	1.74171
0.282928	0.478	76.0881	0	1	0.333333	-1.55592e-07	-0.0262569	-0.127995	-5.25025	3.38032	1.74194
0.282965	0.479	76.0881	0	1	0.333333	-1.50117e-07	-0.0262991	-0.124921	-5.24247	3.37538	1.74216
0.283002	0.48	76.0881	0	1	0.333333	-1.55667e-07	-0.0263413	-0.121852	-5.2347	3.37046	1.74239
0.283038	0.481	76.0881	0	1	0.333333	-1.52511e-07	-0.0263835	-0.118789	-5.22694	3.36554	1.74261
0.283075	0.482	76.0881	0	1	0.333333	-1.50706e-07	-0.0264256	-0.115732	-5.21921	3.36064	1.74284
0.283112	0.483	76.0881	0	1	0.333333	-1.54051e-07	-0.0264678	-0.112681	-5.21148	3.35574	1.74306
0.283148	0.484	76.0881	0	1	0.333333	-1.5384e-07	-0.0265099	-0.109635	-5.20378	3.35085	1.74329
0.283185	0.485	76.0881	0	1	0.333333	-1.54175e-07	-0.0265521	-0.106595	-5.19609	3.34598	1.74352
0.283222	0.486	76.0881	0	1	0.333333	-1.53773e-07	-0.0265942	-0.103561	-5.18842	3.34111	1.74374
0.283258	0.487	76.0881	0	1	0.333333	-1.51525e-07	-0.0266363	-0.100532	-5.18076	3.33626	1.74397
0.283295	0.488	76.0881	0	1	0.333333	-1.63922e-07	-0.0266785	-0.0975089	-5.17311	3.33141	1.74419
0.283332	0.489	76.0881	0	1	0.333333	-1.4934e-07	-0.0267206	-0.0944913	-5.16549	3.32657	1.74442
0.283369	0.49	76.0881	0	1	0.333333	-1.6928e-07	-0.0267627	-0.0914792	-5.15787	3.32174	1.74465
0.283405	0.491	76.0881	0	1	0.333333	-1.58273e-07	-0.0268048	-0.0884727	-5.15027	3.31693	1.74487
0.283442	0.492	76.0881	0	1	0.333333	-1.70399e-07	-0.0268469	-0.0854716	-5.14269	3.31212	1.7451
0.283479	0.493	76.0881	0	1	0.333333	-1.62506e-07	-0.026889	-0.082476	-5.13512	3.30732	1.74533
0.283516	0.494	76.0881	0	1	0.333333	-1.61342e-07	-0.0269311	-0.0794859	-5.12757	3.30253	1.74555
0.283552	0.495	76.0881	0	1	0.333333	-1.57747e-07	-0.0269732	-0.0765012	-5.12003	3.29775	1.74578
0.283589	0.496	76.0881	0	1	0.333333	-1.60303e-07	-0.0270152	-0.0735219	-5.11251	3.29298	1.74601
0.283626	0.497	76.0881	0	1	0.333333	-1.5809e-07	-0.0270573	-0.0705479	-5.10501	3.28823	1.74623
0.283663	0.498	76.0881	0	1	0.333333	-1.55562e-07	-0.0270994	-0.0675793	-5.09751	3.28347	1.74646
0.2837	0.499	76.0881	0	1	0.333333	-1.63953e-07	-0.0271414	-0.0646161	-5.09004	3.27873	1.74669
0.283737	0.5	76.0881	0	1	0.333333	-1.61049e-07	-0.0271835	-0.0616582	-5.08257	3.274	1.74691
0.283774	0.501	76.0881	0	1	0.333333	-1.62198e-07	-0.0272256	-0.0587055	-5.07512	3.26928	1.74714
0.28381	0.502	76.0881	0	1	0.333333	-1.55152e-07	-0.0272676	-0.0557581	-5.06769	3.26456	1.74737
0.283847	0.503	76.0881	0	1	0.333333	-1.53947e-07	-0.0273097	-0.052816	-5.06027	3.25986	1.74759
0.283884	0.504	76.0881	0	1	0.333333	-1.57227e-07	-0.0273517	-0.049879	-5.05286	3.25516	1.74782
0.283921	0.505	76.0881	0	1	0.333333	-1.55044e-07	-0.0273938	-0.0469473	-5.04548	3.25048	1.74805
0.283958	0.506	76.0881	0	1	0.333333	-1.61782e-07	-0.0274358	-0.0440208	-5.0381	3.2458	1.74828
0.283995	0.507	76.0881	0	1	0.333333	-1.67049e-07	-0.0274778	-0.0410994	-5.03074	3.24113	1.7485
0.284032	0.508	76.0881	0	1	0.333333	-1.69688e-07	-0.0275199	-0.0381831	-5.02339	3.23648	1.74873
0.284069	0.509	76.0881	0	1	0.333333	-1.7043e-07	-0.0275619	-0.035272	-5.01606	3.23182	1.74896
0.284106	0.51	76.0881	0	1	0.333333	-1.64985e-07	-0.0276039	-0.0323659	-5.00874	3.22718	1.74919
0.284143	0.511	76.0881	0	1	0.333333	-1.60659e-07	-0.0276459	-0.0294649	-5.00143	3.22255	1.74942
0.28418	0.512	76.0881	0	1	0.333333	-1.58876e-07	-0.027688	-0.026569	-4.99414	3.21793	1.74964
0.284217	0.513	76.0881	0	1	0.333333	-1.57868e-07	-0.02773	-0.023678	-4.98686	3.21332	1.74987
0.284254	0.514	76.0881	0	1	0.333333	-1.59373e-07	-0.027772	-0.0207921	-4.9796	3.20871	1.7501
0.284291	0.515	76.0881	0	1	0.333333	-1.69648e-07	-0.027814	-0.0179112	-4.97235	3.20411	1.75033
0.284328	0.516	76.0881	0	1	0.333333	-1.6206e-07	-0.027856	-0.0150352	-4.96512	3.19953	1.75056
0.284365	0.517	76.0881	0	1	0.333333	-1.65406e-07	-0.027898	-0.0121642	-4.95789	3.19495	1.75078
0.284402	0.518	76.0881	0	1	0.333333	-1.55621e-07	-0.02794	-0.00929812	-4.95069	3.19038	1.75101
0.284439	0.519	76.0881	0	1	0.333333	-1.54738e-07	-0.027982	-0.00643692	-4.94349	3.18581	1.75124
0.284477	0.52	76.0881	0	1	0.333333	-1.6762e-07	-0.028024	-0.0035806	-4.93631	3.18126	1.75147
0.284514	0.521	76.0881	0	1	0.333333	-1.56233e-07	-0.028066	-0.000729143	-4.92914	3.17672	1.7517
0.284551	0.522	76.0881	0	1	0.333333	-1.58204e-07	-0.028108	0.00211747	-4.92199	3.17218	1.75193
0.284588	0.523	76.0881	0	1	0.333333	-1.58428e-07	-0.02815	0.00495927	-4.91485	3.16765	1.75215
0.284625	0.524	76.0881	0	1	0.333333	-1.66802e-07	-0.028192	0.00779626	-4.90772	3.16313	1.75238
0.284662	0.525	76.0881	0	1	0.333333	-1.67048e-07	-0.028234	0.0106285	-4.90061	3.15862	1.75261
0.2847	0.526	76.0881	0	1	0.333333	-1.67301e-07	-0.028276	0.0134559	-4.8935	3.15412	1.75284
0.284737	0.527	76.0881	0	1	0.333333	-1.56975e-07	-0.028318	0.0162786	-4.88642	3.14962	1.75307
0.284774	0.528	76.0881	0	1	0.333333	-1.58425e-07	-0.02836	0.0190966	-4.87934	3.14514	1.7533
0.284811	0.529	76.0881	0	1	0.333333	-1.62667e-07	-0.028402	0.0219099	-4.87228	3.14066	1.75353
0.284849	0.53	76.0881	0	1	0.333333	-1.61596e-07	-0.028444	0.0247185	-4.86523	3.13619	1.75376
0.284886	0.531	76.0881	0	1	0.333333	-1.69121e-07	-0.028486	0.0275225	-4.8582	3.13173	1.75399
0.284923	0.532	76.0881	0	1	0.333333	-1.58357e-07	-0.0285279	0.0303218	-4.85117	3.12728	1.75422
0.28496	0.533	76.0881	0	1	0.333333	-1.58809e-07	-0.0285699	0.0331164	-4.84416	3.12283	1.75445
0.284998	0.534	76.0881	0	1	0.333333	-1.65609e-07	-0.0286119	0.0359065	-4.83717	3.1184	1.75468
0.285035	0.535	76.0881	0	1	0.333333	-1.63889e-07	-0.0286539	0.038692	-4.83018	3.11397	1.75491
0.285072	0.536	76.0881	0	1	0.333333	-1.66108e-07	-0.0286959	0.0414729	-4.82321	3.10955	1.75514
0.28511	0.537	76.0881	0	1	0.333333	-1.65076e-07	-0.0287379	0.0442492	-4.81625	3.10514	1.75537
0.285147	0.538	76.0881	0	1	0.333333	-1.57472e-07	-0.0287799	0.047021	-4.80931	3.10073	1.7556
0.285184	0.539	76.0881	0	1	0.333333	-1.58725e-07	-0.0288219	0.0497883	-4.80237	3.09634	1.75583
0.285222	0.54	76.0881	0	1	0.333333	-1.57744e-07	-0.0288639	0.0525512	-4.79545	3.09195	1.75606
0.285259	0.541	76.0881	0	1	0.333333	-1.69881e-07	-0.0289059	0.0553095	-4.78855	3.08757	1.75629
0.285297	0.542	76.0881	0	1	0.333333	-1.57981e-07	-0.0289479	0.0580634	-4.78165	3.0832	1.75652
0.285334	0.543	76.0881	0	1	0.333333	-1.63602e-07	-0.0289899	0.0608128	-4.77477	3.07883	1.75675
0.285372	0.544	76.0881	0	1	0.333333	-1.68428e-07	-0.0290319	0.0635578	-4.76789	3.07447	1.75698
0.285409	0.545	76.0881	0	1	0.333333	-1.61372e-07	-0.0290739	0.0662984	-4.76104	3.07013	1.75721
0.285447	0.546	76.0881	0	1	0.333333	-1.63005e-07	-0.0291159	0.0690347	-4.75419	3.06578	1.75744
0.285484	0.547	76.0881	0	1	0.333333	-1.59574e-07	-0.0291579	0.0717665	-4.74735	3.06145	1.75767
0.285522	0.548	76.0881	0	1	0.333333	-1.64934e-07	-0.0291999	0.074494	-4.74053	3.05713	1.7579
0.285559	0.549	76.0881	0	1	0.333333	-1.62178e-07	-0.0292419	0.0772172	-4.73372	3.05281	1.75813
0.285597	0.55	76.0881	0	1	0.333333	-1.63647e-07	-0.0292839	0.079936	-4.72693	3.0485	1.75836
0.285634	0.551	76.0881	0	1	0.333333	-1.62621e-07	-0.0293259	0.0826506	-4.72014	3.04419	1.7586
0.285672	0.552	76.0881	0	1	0.333333	-1.6819e-07	-0.0293679	0.0853609	-4.71336	3.0399	1.75883
0.285709	0.553	76.0881	0	1	0.333333	-1.63965e-07	-0.0294099	0.0880669	-4.7066	3.03561	1.75906
0.285747	0.554	76.0881	0	1	0.333333	-1.71067e-07	-0.029452	0.0907686	-4.69985	3.03133	1.75929
0.285785	0.555	76.0881	0	1	0.333333	-1.64967e-07	-0.029494	0.0934662	-4.69311	3.02706	1.75952
0.285822	0.556	76.0881	0	1	0.333333	-1.61848e-07	-0.029536	0.0961595	-4.68639	3.02279	1.75975
0.28586	0.557	76.0881	0	1	0.333333	-1.60509e-07	-0.029578	0.0988486	-4.67967	3.01853	1.75999
0.285898	0.558	76.0881	0	1	0.333333	-1.58622e-07	-0.02962	0.101534	-4.67297	3.01428	1.76022
0.285935	0.559	76.0881	0	1	0.333333	-1.6495e-07	-0.0296621	0.104214	-4.66628	3.01004	1.76045
0.285973	0.56	76.0881	0	1	0.333333	-1.7068e-07	-0.0297041	0.106891	-4.6596	3.00581	1.76068
0.286011	0.561	76.0881	0	1	0.333333	-1.65158e-07	-0.0297462	0.109563	-4.65293	3.00158	1.76091
0.286048	0.562	76.0881	0	1	0.333333	-1.65942e-07	-0.0297882	0.112232	-4.64627	2.99736	1.76115
0.286086	0.563	76.0881	0	1	0.333333	-1.64127e-07	-0.0298303	0.114896	-4.63962	2.99314	1.76138
0.286124	0.564	76.0881	0	1	0.333333	-1.63961e-07	-0.0298723	0.117556	-4.63299	2.98894	1.76161
0.286162	0.565	76.0881	0	1	0.333333	-1.66624e-07	-0.0299144	0.120213	-4.62637	2.98474	1.76184
0.2862	0.566	76.0881	0	1	0.333333	-1.67948e-07	-0.0299564	0.122865	-4.61976	2.98054	1.76208
0.286237	0.567	76.0881	0	1	0.333333	-1.63769e-07	-0.0299985	0.125513	-4.61316	2.97636	1.76231
0.286275	0.568	76.0881	0	1	0.333333	-1.71344e-07	-0.0300405	0.128157	-4.60657	2.97218	1.76254
0.286313	0.569	76.0881	0	1	0.333333	-1.61078e-07	-0.0300826	0.130797	-4.59999	2.96801	1.76278
0.286351	0.57	76.0881	0	1	0.333333	-1.60278e-07	-0.0301247	0.133433	-4.59342	2.96385	1.76301
0.286389	0.571	76.0881	0	1	0.333333	-1.63834e-07	-0.0301668	0.136065	-4.58687	2.95969	1.76324
0.286427	0.572	76.0881	0	1	0.333333	-1.69515e-07	-0.0302089	0.138693	-4.58033	2.95554	1.76348
0.286465	0.573	76.0881	0	1	0.333333	-1.73315e-07	-0.0302509	0.141317	-4.57379	2.9514	1.76371
0.286503	0.574	76.0881	0	1	0.333333	-1.62826e-07	-0.030293	0.143938	-4.56727	2.94726	1.76394
0.286541	0.575	76.0881	0	1	0.333333	-1.73136e-07	-0.0303351	0.146554	-4.56076	2.94313	1.76418
0.286579	0.576	76.0881	0	1	0.333333	-1.66208e-07	-0.0303773	0.149166	-4.55426	2.93901	1.76441
0.286617	0.577	76.0881	0	1	0.333333	-1.74406e-07	-0.0304194	0.151775	-4.54777	2.9349	1.76464
0.286655	0.578	76.0881	0	1	0.333333	-1.73032e-07	-0.0304615	0.15438	-4.54129	2.93079	1.76488
0.286693	0.579	76.0881	0	1	0.333333	-1.6172e-07	-0.0305036	0.156981	-4.53482	2.92669	1.76511
0.286731	0.58	76.0881	0	1	0.333333	-1.69355e-07	-0.0305457	0.159578	-4.52837	2.9226	1.76535
0.286769	0.581	76.0881	0	1	0.333333	-1.6424e-07	-0.0305879	0.162171	-4.52192	2.91851	1.76558
0.286807	0.582	76.0881	0	1	0.333333	-1.67006e-07	-0.03063	0.16476	-4.51548	2.91443	1.76582
0.286845	0.583	76.0881	0	1	0.333333	-1.71091e-07	-0.0306721	0.167346	-4.50906	2.91035	1.76605
0.286883	0.584	76.0881	0	1	0.333333	-1.63205e-07	-0.0307143	0.169928	-4.50265	2.90629	1.76629
0.286921	0.585	76.0881	0	1	0.333333	-1.66182e-07	-0.0307564	0.172506	-4.49624	2.90223	1.76652
0.286959	0.586	76.0881	0	1	0.333333	-1.62484e-07	-0.0307986	0.175081	-4.48985	2.89817	1.76676
0.286998	0.587	76.0881	0	1	0.333333	-1.71617e-07	-0.0308408	0.177651	-4.48347	2.89413	1.76699
0.287036	0.588	76.0881	0	1	0.333333	-1.59338e-07	-0.030883	0.180218	-4.47709	2.89009	1.76723
0.287074	0.589	76.0881	0	1	0.333333	-1.74756e-07	-0.0309251	0.182781	-4.47073	2.88605	1.76746
0.287112	0.59	76.0881	0	1	0.333333	-1.61312e-07	-0.0309673	0.185341	-4.46438	2.88202	1.7677
0.287151	0.591	76.0881	0	1	0.333333	-1.72944e-07	-0.0310095	0.187897	-4.45804	2.878	1.76793
0.287189	0.592	76.0881	0	1	0.333333	-1.59415e-07	-0.0310517	0.190449	-4.45171	2.87399	1.76817
0.287227	0.593	76.0881	0	1	0.333333	-1.61846e-07	-0.0310939	0.192998	-4.44539	2.86998	1.7684
0.287265	0.594	76.0881	0	1	0.333333	-1.66658e-07	-0.0311362	0.195543	-4.43908	2.86598	1.76864
0.287304	0.595	76.0881	0	1	0.333333	-1.64606e-07	-0.0311784	0.198084	-4.43278	2.86199	1.76888
0.287342	0.596	76.0881	0	1	0.333333	-1.69833e-07	-0.0312206	0.200622	-4.42649	2.858	1.76911
0.287381	0.597	76.0881	0	1	0.333333	-1.66305e-07	-0.0312628	0.203156	-4.42021	2.85402	1.76935
0.287419	0.598	76.0881	0	1	0.333333	-1.60301e-07	-0.0313051	0.205687	-4.41394	2.85004	1.76958
0.287457	0.599	76.0881	0	1	0.333333	-1.61586e-07	-0.0313474	0.208214	-4.40768	2.84607	1.76982
0.287496	0.6	76.0881	0	1	0.333333	-1.7502e-07	-0.0313896	0.210737	-4.40143	2.84211	1.77006
0.287534	0.601	76.0881	0	1	0.333333	-1.7153e-07	-0.0314319	0.213257	-4.39519	2.83815	1.77029
0.287573	0.602	76.0881	0	1	0.333333	-1.70122e-07	-0.0314742	0.215774	-4.38896	2.8342	1.77053
0.287611	0.603	76.0881	0	1	0.333333	-1.69891e-07	-0.0315165	0.218287	-4.38274	2.83026	1.77077
0.28765	0.604	76.0881	0	1	0.333333	-1.62106e-07	-0.0315588	0.220796	-4.37653	2.82632	1.77101
0.287688	0.605	76.0881	0	1	0.333333	-1.65785e-07	-0.0316011	0.223302	-4.37033	2.82239	1.77124
0.287727	0.606	76.0881	0	1	0.333333	-1.68561e-07	-0.0316434	0.225805	-4.36414	2.81847	1.77148
0.287765	0.607	76.0881	0	1	0.333333	-1.69114e-07	-0.0316857	0.228304	-4.35796	2.81455	1.77172
0.287804	0.608	76.0881	0	1	0.333333	-1.65048e-07	-0.031728	0.2308	-4.35179	2.81063	1.77195
0.287843	0.609	76.0881	0	1	0.333333	-1.63636e-07	-0.0317704	0.233292	-4.34563	2.80673	1.77219
0.287881	0.61	76.0881	0	1	0.333333	-1.67323e-07	-0.0318127	0.235781	-4.33948	2.80283	1.77243
0.28792	0.611	76.0881	0	1	0.333333	-1.66664e-07	-0.0318551	0.238266	-4.33333	2.79893	1.77267
0.287959	0.612	76.0881	0	1	0.333333	-1.59617e-07	-0.0318975	0.240748	-4.3272	2.79505	1.77291
0.287997	0.613	76.0881	0	1	0.333333	-1.69861e-07	-0.0319398	0.243227	-4.32108	2.79116	1.77314
0.288036	0.614	76.0881	0	1	0.333333	-1.70446e-07	-0.0319822	0.245702	-4.31497	2.78729	1.77338
0.288075	0.615	76.0881	0	1	0.333333	-1.67018e-07	-0.0320246	0.248174	-4.30886	2.78342	1.77362
0.288113	0.616	76.0881	0	1	0.333333	-1.59838e-07	-0.032067	0.250643	-4.30277	2.77955	1.77386
0.288152	0.617	76.0881	0	1	0.333333	-1.73524e-07	-0.0321095	0.253108	-4.29669	2.7757	1.7741
0.288191	0.618	76.0881	0	1	0.333333	-1.60028e-07	-0.0321519	0.25557	-4.29061	2.77184	1.77434
0.28823	0.619	76.0881	0	1	0.333333	-1.66134e-07	-0.0321943	0.258029	-4.28454	2.768	1.77458
0.288269	0.62	76.0881	0	1	0.333333	-1.68433e-07	-0.0322368	0.260484	-4.27849	2.76416	1.77482
0.288308	0.621	76.0881	0	1	0.333333	-1.66728e-07	-0.0322792	0.262937	-4.27244	2.76032	1.77505
0.288346	0.622	76.0881	0	1	0.333333	-1.60958e-07	-0.0323217	0.265385	-4.2664	2.75649	1.77529
0.288385	0.623	76.0881	0	1	0.333333	-1.62504e-07	-0.0323642	0.267831	-4.26037	2.75267	1.77553
0.288424	0.624	76.0881	0	1	0.333333	-1.67295e-07	-0.0324067	0.270274	-4.25436	2.74886	1.77577
0.288463	0.625	76.0881	0	1	0.333333	-1.75215e-07	-0.0324492	0.272713	-4.24834	2.74504	1.77601
0.288502	0.626	76.0881	0	1	0.333333	-1.67332e-07	-0.0324917	0.275149	-4.24234	2.74124	1.77625
0.288541	0.627	76.0881	0	1	0.333333	-1.71659e-07	-0.0325342	0.277582	-4.23635	2.73744	1.77649
0.28858	0.628	76.0881	0	1	0.333333	-1.66313e-07	-0.0325767	0.280011	-4.23037	2.73365	1.77673
0.288619	0.629	76.0881	0	1	0.333333	-1.59938e-07	-0.0326193	0.282438	-4.22439	2.72986	1.77697
0.288658	0.63	76.0881	0	1	0.333333	-1.65683e-07	-0.0326618	0.284861	-4.21843	2.72607	1.77721
0.288697	0.631	76.0881	0	1	0.333333	-1.61522e-07	-0.0327044	0.287281	-4.21247	2.7223	1.77745
0.288736	0.632	76.0881	0	1	0.333333	-1.6801e-07	-0.032747	0.289698	-4.20652	2.71853	1.7777
0.288776	0.633	76.0881	0	1	0.333333	-1.69016e-07	-0.0327896	0.292112	-4.20059	2.71476	1.77794
0.288815	0.634	76.0881	0	1	0.333333	-1.67781e-07	-0.0328322	0.294523	-4.19466	2.711	1.77818
0.288854	0.635	76.0881	0	1	0.333333	-1.73611e-07	-0.0328748	0.296931	-4.18874	2.70725	1.77842
0.288893	0.636	76.0881	0	1	0.333333	-1.69907e-07	-0.0329174	0.299335	-4.18282	2.7035	1.77866
0.288932	0.637	76.0881	0	1	0.333333	-1.75807e-07	-0.0329601	0.301737	-4.17692	2.69976	1.7789
0.288972	0.638	76.0881	0	1	0.333333	-1.62113e-07	-0.0330027	0.304135	-4.17103	2.69602	1.77914
0.289011	0.639	76.0881	0	1	0.333333	-1.73325e-07	-0.0330454	0.30653	-4.16514	2.69229	1.77938
0.28905	0.64	76.0881	0	1	0.333333	-1.70798e-07	-0.0330881	0.308923	-4.15927	2.68856	1.77963
0.289089	0.641	76.0881	0	1	0.333333	-1.63922e-07	-0.0331307	0.311312	-4.1534	2.68484	1.77987
0.289129	0.642	76.0881	0	1	0.333333	-1.63057e-07	-0.0331734	0.313698	-4.14754	2.68113	1.78011
0.289168	0.643	76.0881	0	1	0.333333	-1.76184e-07	-0.0332162	0.316082	-4.14169	2.67742	1.78035
0.289207	0.644	76.0881	0	1	0.333333	-1.63937e-07	-0.0332589	0.318462	-4.13584	2.67371	1.7806
0.289247	0.645	76.0881	0	1	0.333333	-1.67287e-07	-0.0333016	0.320839	-4.13001	2.67001	1.78084
0.289286	0.646	76.0881	0	1	0.333333	-1.73054e-07	-0.0333444	0.323214	-4.12419	2.66632	1.78108
0.289326	0.647	76.0881	0	1	0.333333	-1.69007e-07	-0.0333872	0.325585	-4.11837	2.66263	1.78132
0.289365	0.648	76.0881	0	1	0.333333	-1.62537e-07	-0.0334299	0.327953	-4.11256	2.65895	1.78157
0.289405	0.649	76.0881	0	1	0.333333	-1.63495e-07	-0.0334727	0.330319	-4.10676	2.65527	1.78181
0.289444	0.65	76.0881	0	1	0.333333	-1.6126e-07	-0.0335155	0.332681	-4.10097	2.6516	1.78205
0.289484	0.651	76.0881	0	1	0.333333	-1.59507e-07	-0.0335584	0.335041	-4.09519	2.64793	1.7823
0.289523	0.652	76.0881	0	1	0.333333	-1.62571e-07	-0.0336012	0.337398	-4.08941	2.64427	1.78254
0.289563	0.653	76.0881	0	1	0.333333	-1.63775e-07	-0.033644	0.339752	-4.08365	2.64061	1.78278
0.289602	0.654	76.0881	0	1	0.333333	-1.58734e-07	-0.0336869	0.342102	-4.07789	2.63696	1.78303
0.289642	0.655	76.0881	0	1	0.333333	-1.65997e-07	-0.0337298	0.344451	-4.07214	2.63332	1.78327
0.289682	0.656	76.0881	0	1	0.333333	-1.67016e-07	-0.0337727	0.346796	-4.0664	2.62968	1.78352
0.289721	0.657	76.0881	0	1	0.333333	-1.69143e-07	-0.0338156	0.349138	-4.06066	2.62604	1.78376
0.289761	0.658	76.0881	0	1	0.333333	-1.59961e-07	-0.0338585	0.351478	-4.05494	2.62241	1.784
0.289801	0.659	76.0881	0	1	0.333333	-1.68257e-07	-0.0339014	0.353814	-4.04922	2.61879	1.78425
0.289841	0.66	76.0881	0	1	0.333333	-1.75614e-07	-0.0339444	0.356148	-4.04351	2.61517	1.78449
0.28988	0.661	76.0881	0	1	0.333333	-1.69178e-07	-0.0339874	0.358479	-4.03781	2.61155	1.78474
0.28992	0.662	76.0881	0	1	0.333333	-1.65017e-07	-0.0340303	0.360807	-4.03212	2.60794	1.78498
0.28996	0.663	76.0881	0	1	0.333333	-1.71173e-07	-0.0340733	0.363133	-4.02644	2.60434	1.78523
0.29	0.664	76.0881	0	1	0.333333	-1.62959e-07	-0.0341163	0.365455	-4.02076	2.60074	1.78548
0.29004	0.665	76.0881	0	1	0.333333	-1.69236e-07	-0.0341594	0.367775	-4.01509	2.59715	1.78572
0.29008	0.666	76.0881	0	1	0.333333	-1.62507e-07	-0.0342024	0.370092	-4.00943	2.59356	1.78597
0.29012	0.667	76.0881	0	1	0.333333	-1.62074e-07	-0.0342455	0.372407	-4.00378	2.58997	1.78621
0.29016	0.668	76.0881	0	1	0.333333	-1.65981e-07	-0.0342885	0.374718	-3.99813	2.58639	1.78646
0.2902	0.669	76.0881	0	1	0.333333	-1.67097e-07	-0.0343316	0.377027	-3.9925	2.58282	1.7867
0.29024	0.67	76.0881	0	1	0.333333	-1.73031e-07	-0.0343747	0.379333	-3.98687	2.57925	1.78695
0.29028	0.671	76.0881	0	1	0.333333	-1.60148e-07	-0.0344178	0.381637	-3.98125	2.57569	1.7872
0.29032	0.672	76.0881	0	1	0.333333	-1.73839e-07	-0.034461	0.383937	-3.97563	2.57213	1.78744
0.29036	0.673	76.0881	0	1	0.333333	-1.70525e-07	-0.0345041	0.386235	-3.97003	2.56857	1.78769
0.2904	0.674	76.0881	0	1	0.333333	-1.70397e-07	-0.0345473	0.388531	-3.96443	2.56502	1.78794
0.29044	0.675	76.0881	0	1	0.333333	-1.59124e-07	-0.0345905	0.390823	-3.95884	2.56148	1.78818
0.29048	0.676	76.0881	0	1	0.333333	-1.75376e-07	-0.0346337	0.393113	-3.95326	2.55794	1.78843
0.29052	0.677	76.0881	0	1	0.333333	-1.71542e-07	-0.0346769	0.395401	-3.94768	2.5544	1.78868
0.290561	0.678	76.0881	0	1	0.333333	-1.73798e-07	-0.0347201	0.397686	-3.94212	2.55087	1.78893
0.290601	0.679	76.0881	0	1	0.333333	-1.64533e-07	-0.0347634	0.399968	-3.93656	2.54735	1.78918
0.290641	0.68	76.0881	0	1	0.333333	-1.64778e-07	-0.0348066	0.402247	-3.93101	2.54383	1.78942
0.290681	0.681	76.0881	0	1	0.333333	-1.622e-07	-0.0348499	0.404524	-3.92546	2.54031	1.78967
0.290722	0.682	76.0881	0	1	0.333333	-1.62459e-07	-0.0348932	0.406798	-3.91992	2.5368	1.78992
0.290762	0.683	76.0881	0	1	0.333333	-1.62378e-07	-0.0349365	0.40907	-3.91439	2.5333	1.79017
0.290803	0.684	76.0881	0	1	0.333333	-1.67163e-07	-0.0349799	0.411339	-3.90887	2.5298	1.79042
0.290843	0.685	76.0881	0	1	0.333333	-1.73009e-07	-0.0350232	0.413605	-3.90336	2.5263	1.79067
0.290883	0.686	76.0881	0	1	0.333333	-1.66177e-07	-0.0350666	0.415869	-3.89785	2.52281	1.79091
0.290924	0.687	76.0881	0	1	0.333333	-1.67799e-07	-0.03511	0.418131	-3.89235	2.51932	1.79116
0.290964	0.688	76.0881	0	1	0.333333	-1.62244e-07	-0.0351534	0.42039	-3.88686	2.51584	1.79141
0.291005	0.689	76.0881	0	1	0.333333	-1.65996e-07	-0.0351968	0.422646	-3.88138	2.51236	1.79166
0.291045	0.69	76.0881	0	1	0.333333	-1.64274e-07	-0.0352403	0.4249	-3.8759	2.50889	1.79191
0.291086	0.691	76.0881	0	1	0.333333	-1.61929e-07	-0.0352837	0.427151	-3.87043	2.50542	1.79216
0.291127	0.692	76.0881	0	1	0.333333	-1.62216e-07	-0.0353272	0.4294	-3.86497	2.50196	1.79241
0.291167	0.693	76.0881	0	1	0.333333	-1.64666e-07	-0.0353707	0.431646	-3.85951	2.4985	1.79266
0.291208	0.694	76.0881	0	1	0.333333	-1.67899e-07	-0.0354142	0.43389	-3.85407	2.49505	1.79291
0.291248	0.695	76.0881	0	1	0.333333	-1.73752e-07	-0.0354577	0.436131	-3.84863	2.4916	1.79316
0.291289	0.696	76.0881	0	1	0.333333	-1.63547e-07	-0.0355013	0.43837	-3.84319	2.48815	1.79341
0.29133	0.697	76.0881	0	1	0.333333	-1.63786e-07	-0.0355449	0.440606	-3.83777	2.48471	1.79366
0.291371	0.698	76.0881	0	1	0.333333	-1.72307e-07	-0.0355884	0.44284	-3.83235	2.48128	1.79391
0.291411	0.699	76.0881	0	1	0.333333	-1.5624e-07	-0.0356321	0.445071	-3.82694	2.47784	1.79417
0.291452	0.7	76.0881	0	1	0.333333	-1.70571e-07	-0.0356757	0.4473	-3.82153	2.47442	1.79442
0.291493	0.701	76.0881	0	1	0.333333	-1.63485e-07	-0.0357193	0.449527	-3.81614	2.47099	1.79467
0.291534	0.702	76.0881	0	1	0.333333	-1.73244e-07	-0.035763	0.451751	-3.81075	2.46758	1.79492
0.291575	0.703	76.0881	0	1	0.333333	-1.6072e-07	-0.0358067	0.453973	-3.80536	2.46416	1.79517
0.291616	0.704	76.0881	0	1	0.333333	-1.64922e-07	-0.0358504	0.456192	-3.79999	2.46075	1.79542
0.291657	0.705	76.0881	0	1	0.333333	-1.66604e-07	-0.0358941	0.458409	-3.79462	2.45735	1.79568
0.291698	0.706	76.0881	0	1	0.333333	-1.59991e-07	-0.0359378	0.460623	-3.78926	2.45395	1.79593
0.291739	0.707	76.0881	0	1	0.333333	-1.7188e-07	-0.0359816	0.462836	-3.7839	2.45055	1.79618
0.29178	0.708	76.0881	0	1	0.333333	-1.55684e-07	-0.0360254	0.465045	-3.77855	2.44716	1.79643
0.291821	0.709	76.0881	0	1	0.333333	-1.62448e-07	-0.0360692	0.467253	-3.77321	2.44378	1.79669
0.291862	0.71	76.0881	0	1	0.333333	-1.66459e-07	-0.036113	0.469458	-3.76788	2.4404	1.79694
0.291903	0.711	76.0881	0	1	0.333333	-1.70593e-07	-0.0361569	0.471661	-3.76255	2.43702	1.79719
0.291944	0.712	76.0881	0	1	0.333333	-1.60734e-07	-0.0362007	0.473861	-3.75723	2.43364	1.79745
0.291986	0.713	76.0881	0	1	0.333333	-1.70923e-07	-0.0362446	0.476059	-3.75192	2.43027	1.7977
0.292027	0.714	76.0881	0	1	0.333333	-1.5942e-07	-0.0362885	0.478255	-3.74661	2.42691	1.79795
0.292068	0.715	76.0881	0	1	0.333333	-1.71178e-07	-0.0363325	0.480448	-3.74131	2.42355	1.79821
0.292109	0.716	76.0881	0	1	0.333333	-1.64367e-07	-0.0363764	0.48264	-3.73602	2.42019	1.79846
0.292151	0.717	76.0881	0	1	0.333333	-1.69426e-07	-0.0364204	0.484828	-3.73073	2.41684	1.79872
0.292192	0.718	76.0881	0	1	0.333333	-1.62781e-07	-0.0364643	0.487015	-3.72545	2.41349	1.79897
0.292233	0.719	76.0881	0	1	0.333333	-1.63343e-07	-0.0365084	0.489199	-3.72018	2.41015	1.79923
0.292275	0.72	76.0881	0	1	0.333333	-1.64738e-07	-0.0365524	0.491381	-3.71491	2.40681	1.79948
0.292316	0.721	76.0881	0	1	0.333333	-1.70008e-07	-0.0365965	0.493561	-3.70965	2.40347	1.79974
0.292358	0.722	76.0881	0	1	0.333333	-1.57257e-07	-0.0366405	0.495739	-3.7044	2.40014	1.79999
0.292399	0.723	76.0881	0	1	0.333333	-1.66758e-07	-0.0366846	0.497914	-3.69915	2.39682	1.80025
0.292441	0.724	76.0881	0	1	0.333333	-1.69458e-07	-0.0367287	0.500087	-3.69391	2.3935	1.8005
0.292482	0.725	76.0881	0	1	0.333333	-1.58209e-07	-0.0367729	0.502258	-3.68868	2.39018	1.80076
0.292524	0.726	76.0881	0	1	0.333333	-1.56232e-07	-0.036817	0.504426	-3.68345	2.38686	1.80101
0.292565	0.727	76.0881	0	1	0.333333	-1.65307e-07	-0.0368612	0.506593	-3.67823	2.38355	1.80127
0.292607	0.728	76.0881	0	1	0.333333	-1.63827e-07	-0.0369054	0.508757	-3.67302	2.38025	1.80153
0.292649	0.729	76.0881	0	1	0.333333	-1.74529e-07	-0.0369496	0.510919	-3.66781	2.37695	1.80178
0.292691	0.73	76.0881	0	1	0.333333	-1.67199e-07	-0.0369939	0.513079	-3.66261	2.37365	1.80204
0.292732	0.731	76.0881	0	1	0.333333	-1.59456e-07	-0.0370382	0.515236	-3.65742	2.37036	1.8023
0.292774	0.732	76.0881	0	1	0.333333	-1.56591e-07	-0.0370825	0.517392	-3.65223	2.36707	1.80255
0.292816	0.733	76.0881	0	1	0.333333	-1.68172e-07	-0.0371268	0.519545	-3.64705	2.36378	1.80281
0.292858	0.734	76.0881	0	1	0.333333	-1.71867e-07	-0.0371711	0.521696	-3.64187	2.3605	1.80307
0.2929	0.735	76.0881	0	1	0.333333	-1.69016e-07	-0.0372155	0.523845	-3.63671	2.35722	1.80333
0.292941	0.736	76.0881	0	1	0.333333	-1.68534e-07	-0.0372599	0.525992	-3.63154	2.35395	1.80359
0.292983	0.737	76.0881	0	1	0.333333	-1.59344e-07	-0.0373043	0.528137	-3.62639	2.35068	1.80384
0.293025	0.738	76.0881	0	1	0.333333	-1.65778e-07	-0.0373487	0.53028	-3.62124	2.34742	1.8041
0.293067	0.739	76.0881	0	1	0.333333	-1.68384e-07	-0.0373932	0.53242	-3.6161	2.34416	1.80436
0.293109	0.74	76.0881	0	1	0.333333	-1.66443e-07	-0.0374376	0.534558	-3.61096	2.3409	1.80462
0.293151	0.741	76.0881	0	1	0.333333	-1.58762e-07	-0.0374821	0.536695	-3.60583	2.33765	1.80488
0.293193	0.742	76.0881	0	1	0.333333	-1.60778e-07	-0.0375267	0.538829	-3.6007	2.3344	1.80514
0.293236	0.743	76.0881	0	1	0.333333	-1.57382e-07	-0.0375712	0.540961	-3.59559	2.33115	1.8054
0.293278	0.744	76.0881	0	1	0.333333	-1.55434e-07	-0.0376158	0.543091	-3.59048	2.32791	1.80566
0.29332	0.745	76.0881	0	1	0.333333	-1.6053e-07	-0.0376604	0.545219	-3.58537	2.32467	1.80592
0.293362	0.746	76.0881	0	1	0.333333	-1.67652e-07	-0.037705	0.547345	-3.58027	2.32144	1.80618
0.293404	0.747	76.0881	0	1	0.333333	-1.56221e-07	-0.0377496	0.549469	-3.57518	2.31821	1.80644
0.293447	0.748	76.0881	0	1	0.333333	-1.62997e-07	-0.0377943	0.55159	-3.57009	2.31499	1.8067
0.293489	0.749	76.0881	0	1	0.333333	-1.66431e-07	-0.037839	0.55371	-3.56501	2.31176	1.80696
0.293531	0.75	76.0881	0	1	0.333333	-1.67427e-07	-0.0378837	0.555828	-3.55994	2.30855	1.80722
0.293574	0.751	76.0881	0	1	0.333333	-1.67986e-07	-0.0379285	0.557943	-3.55487	2.30533	1.80748
0.293616	0.752	76.0881	0	1	0.333333	-1.67889e-07	-0.0379732	0.560057	-3.54981	2.30212	1.80774
0.293659	0.753	76.0881	0	1	0.333333	-1.64289e-07	-0.038018	0.562169	-3.54475	2.29892	1.808
0.293701	0.754	76.0881	0	1	0.333333	-1.66866e-07	-0.0380628	0.564278	-3.5397	2.29571	1.80826
0.293744	0.755	76.0881	0	1	0.333333	-1.69474e-07	-0.0381077	0.566386	-3.53465	2.29252	1.80852
0.293786	0.756	76.0881	0	1	0.333333	-1.55317e-07	-0.0381525	0.568492	-3.52962	2.28932	1.80879
0.293829	0.757	76.0881	0	1	0.333333	-1.57286e-07	-0.0381974	0.570595	-3.52458	2.28613	1.80905
0.293871	0.758	76.0881	0	1	0.333333	-1.55825e-07	-0.0382423	0.572697	-3.51956	2.28294	1.80931
0.293914	0.759	76.0881	0	1	0.333333	-1.54563e-07	-0.0382873	0.574797	-3.51454	2.27976	1.80957
0.293957	0.76	76.0881	0	1	0.333333	-1.588e-07	-0.0383323	0.576895	-3.50952	2.27658	1.80984
0.293999	0.761	76.0881	0	1	0.333333	-1.59032e-07	-0.0383772	0.57899	-3.50451	2.27341	1.8101
0.294042	0.762	76.0881	0	1	0.333333	-1.66778e-07	-0.0384223	0.581084	-3.49951	2.27023	1.81036
0.294085	0.763	76.0881	0	1	0.333333	-1.69046e-07	-0.0384673	0.583176	-3.49451	2.26706	1.81063
0.294128	0.764	76.0881	0	1	0.333333	-1.55999e-07	-0.0385124	0.585266	-3.48952	2.2639	1.81089
0.294171	0.765	76.0881	0	1	0.333333	-1.63927e-07	-0.0385575	0.587354	-3.48454	2.26074	1.81115
0.294214	0.766	76.0881	0	1	0.333333	-1.61528e-07	-0.0386026	0.58944	-3.47956	2.25758	1.81142
0.294257	0.767	76.0881	0	1	0.333333	-1.60473e-07	-0.0386478	0.591524	-3.47459	2.25443	1.81168
0.294299	0.768	76.0881	0	1	0.333333	-1.59379e-07	-0.0386929	0.593607	-3.46962	2.25128	1.81195
0.294342	0.769	76.0881	0	1	0.333333	-1.56495e-07	-0.0387381	0.595687	-3.46466	2.24813	1.81221
0.294386	0.77	76.0881	0	1	0.333333	-1.60427e-07	-0.0387834	0.597766	-3.4597	2.24499	1.81248
0.294429	0.771	76.0881	0	1	0.333333	-1.58169e-07	-0.0388286	0.599842	-3.45475	2.24185	1.81274
0.294472	0.772	76.0881	0	1	0.333333	-1.5457e-07	-0.0388739	0.601917	-3.44981	2.23872	1.81301
0.294515	0.773	76.0881	0	1	0.333333	-1.58025e-07	-0.0389192	0.60399	-3.44487	2.23559	1.81327
0.294558	0.774	76.0881	0	1	0.333333	-1.54113e-07	-0.0389645	0.606061	-3.43993	2.23246	1.81354
0.294601	0.775	76.0881	0	1	0.333333	-1.64546e-07	-0.0390099	0.60813	-3.43501	2.22933	1.8138
0.294644	0.776	76.0881	0	1	0.333333	-1.62505e-07	-0.0390553	0.610198	-3.43008	2.22621	1.81407
0.294688	0.777	76.0881	0	1	0.333333	-1.56644e-07	-0.0391007	0.612263	-3.42517	2.22309	1.81434
0.294731	0.778	76.0881	0	1	0.333333	-1.60292e-07	-0.0391462	0.614327	-3.42026	2.21998	1.8146
0.294774	0.779	76.0881	0	1	0.333333	-1.57738e-07	-0.0391917	0.616388	-3.41535	2.21687	1.81487
0.294818	0.78	76.0881	0	1	0.333333	-1.63817e-07	-0.0392372	0.618448	-3.41045	2.21376	1.81514
0.294861	0.781	76.0881	0	1	0.333333	-1.60007e-07	-0.0392827	0.620507	-3.40556	2.21066	1.81541
0.294905	0.782	76.0881	0	1	0.333333	-1.55339e-07	-0.0393282	0.622563	-3.40067	2.20756	1.81567
0.294948	0.783	76.0881	0	1	0.333333	-1.64485e-07	-0.0393738	0.624617	-3.39579	2.20447	1.81594
0.294992	0.784	76.0881	0	1	0.333333	-1.62337e-07	-0.0394194	0.62667	-3.39091	2.20137	1.81621
0.295035	0.785	76.0881	0	1	0.333333	-1.61834e-07	-0.0394651	0.628721	-3.38604	2.19829	1.81648
0.295079	0.786	76.0881	0	1	0.333333	-1.66118e-07	-0.0395107	0.63077	-3.38117	2.1952	1.81675
0.295123	0.787	76.0881	0	1	0.333333	-1.61579e-07	-0.0395564	0.632818	-3.37631	2.19212	1.81701
0.295166	0.788	76.0881	0	1	0.333333	-1.59823e-07	-0.0396022	0.634863	-3.37146	2.18904	1.81728
0.29521	0.789	76.0881	0	1	0.333333	-1.57419e-07	-0.0396479	0.636907	-3.36661	2.18596	1.81755
0.295254	0.79	76.0881	0	1	0.333333	-1.57181e-07	-0.0396937	0.638949	-3.36176	2.18289	1.81782
0.295297	0.791	76.0881	0	1	0.333333	-1.74919e-07	-0.0397395	0.640989	-3.35692	2.17982	1.81809
0.295341	0.792	76.0881	0	1	0.333333	-1.53476e-07	-0.0397854	0.643028	-3.35209	2.17676	1.81836
0.295385	0.793	76.0881	0	1	0.333333	-1.62757e-07	-0.0398312	0.645065	-3.34726	2.1737	1.81863
0.295429	0.794	76.0881	0	1	0.333333	-1.56536e-07	-0.0398771	0.6471	-3.34244	2.17064	1.8189
0.295473	0.795	76.0881	0	1	0.333333	-1.59941e-07	-0.0399231	0.649133	-3.33762	2.16759	1.81917
0.295517	0.796	76.0881	0	1	0.333333	-1.54969e-07	-0.039969	0.651165	-3.33281	2.16453	1.81944
0.295561	0.797	76.0881	0	1	0.333333	-1.553e-07	-0.040015	0.653195	-3.328	2.16149	1.81971
0.295605	0.798	76.0881	0	1	0.333333	-1.55316e-07	-0.040061	0.655223	-3.3232	2.15844	1.81998
0.295649	0.799	76.0881	0	1	0.333333	-1.63733e-07	-0.0401071	0.65725	-3.31841	2.1554	1.82026
0.295693	0.8	76.0881	0	1	0.333333	-1.6166e-07	-0.0401532	0.659274	-3.31362	2.15236	1.82053
0.295737	0.801	76.0881	0	1	0.333333	-1.59982e-07	-0.0401993	0.661297	-3.30883	2.14933	1.8208
0.295782	0.802	76.0881	0	1	0.333333	-1.62246e-07	-0.0402454	0.663319	-3.30405	2.1463	1.82107
0.295826	0.803	76.0881	0	1	0.333333	-1.59664e-07	-0.0402916	0.665339	-3.29928	2.14327	1.82134
0.29587	0.804	76.0881	0	1	0.333333	-1.612e-07	-0.0403378	0.667357	-3.29451	2.14025	1.82162
0.295915	0.805	76.0881	0	1	0.333333	-1.49897e-07	-0.040384	0.669373	-3.28974	2.13722	1.82189
0.295959	0.806	76.0881	0	1	0.333333	-1.56254e-07	-0.0404303	0.671388	-3.28498	2.13421	1.82216
0.296003	0.807	76.0881	0	1	0.333333	-1.63676e-07	-0.0404766	0.673401	-3.28023	2.13119	1.82244
0.296048	0.808	76.0881	0	1	0.333333	-1.55035e-07	-0.0405229	0.675412	-3.27548	2.12818	1.82271
0.296092	0.809	76.0881	0	1	0.333333	-1.53263e-07	-0.0405692	0.677422	-3.27073	2.12517	1.82298
0.296137	0.81	76.0881	0	1	0.333333	-1.55863e-07	-0.0406156	0.67943	-3.266	2.12217	1.82326
0.296181	0.811	76.0881	0	1	0.333333	-1.60846e-07	-0.040662	0.681437	-3.26126	2.11917	1.82353
0.296226	0.812	76.0881	0	1	0.333333	-1.62059e-07	-0.0407085	0.683442	-3.25653	2.11617	1.82381
0.29627	0.813	76.0881	0	1	0.333333	-1.62444e-07	-0.040755	0.685445	-3.25181	2.11317	1.82408
0.296315	0.814	76.0881	0	1	0.333333	-1.54168e-07	-0.0408015	0.687447	-3.24709	2.11018	1.82436
0.29636	0.815	76.0881	0	1	0.333333	-1.49658e-07	-0.040848	0.689447	-3.24238	2.10719	1.82463
0.296405	0.816	76.0881	0	1	0.333333	-1.57457e-07	-0.0408946	0.691445	-3.23767	2.10421	1.82491
0.296449	0.817	76.0881	0	1	0.333333	-1.47279e-07	-0.0409412	0.693442	-3.23297	2.10123	1.82518
0.296494	0.818	76.0881	0	1	0.333333	-1.60603e-07	-0.0409878	0.695438	-3.22827	2.09825	1.82546
0.296539	0.819	76.0881	0	1	0.333333	-1.59403e-07	-0.0410345	0.697431	-3.22358	2.09527	1.82574
0.296584	0.82	76.0881	0	1	0.333333	-1.64468e-07	-0.0410812	0.699423	-3.21889	2.0923	1.82601
0.296629	0.821	76.0881	0	1	0.333333	-1.60941e-07	-0.0411279	0.701414	-3.2142	2.08933	1.82629
0.296674	0.822	76.0881	0	1	0.333333	-1.58963e-07	-0.0411747	0.703403	-3.20953	2.08636	1.82657
0.296719	0.823	76.0881	0	1	0.333333	-1.49559e-07	-0.0412215	0.70539	-3.20485	2.0834	1.82684
0.296764	0.824	76.0881	0	1	0.333333	-1.58518e-07	-0.0412683	0.707376	-3.20018	2.08044	1.82712
0.296809	0.825	76.0881	0	1	0.333333	-1.55915e-07	-0.0413152	0.709361	-3.19552	2.07748	1.8274
0.296854	0.826	76.0881	0	1	0.333333	-1.51139e-07	-0.0413621	0.711343	-3.19086	2.07453	1.82768
0.2969	0.827	76.0881	0	1	0.333333	-1.58068e-07	-0.041409	0.713325	-3.18621	2.07158	1.82795
0.296945	0.828	76.0881	0	1	0.333333	-1.54733e-07	-0.041456	0.715304	-3.18156	2.06863	1.82823
0.29699	0.829	76.0881	0	1	0.333333	-1.5041e-07	-0.0415029	0.717282	-3.17691	2.06568	1.82851
0.297035	0.83	76.0881	0	1	0.333333	-1.51572e-07	-0.04155	0.719259	-3.17227	2.06274	1.82879
0.297081	0.831	76.0881	0	1	0.333333	-1.55606e-07	-0.041597	0.721234	-3.16764	2.0598	1.82907
0.297126	0.832	76.0881	0	1	0.333333	-1.52659e-07	-0.0416441	0.723208	-3.16301	2.05687	1.82935
0.297172	0.833	76.0881	0	1	0.333333	-1.57892e-07	-0.0416913	0.72518	-3.15839	2.05394	1.82963
0.297217	0.834	76.0881	0	1	0.333333	-1.57192e-07	-0.0417384	0.727151	-3.15377	2.05101	1.82991
0.297263	0.835	76.0881	0	1	0.333333	-1.57968e-07	-0.0417856	0.72912	-3.14915	2.04808	1.83019
0.297308	0.836	76.0881	0	1	0.333333	-1.49508e-07	-0.0418328	0.731087	-3.14454	2.04516	1.83047
0.297354	0.837	76.0881	0	1	0.333333	-1.48935e-07	-0.0418801	0.733054	-3.13994	2.04224	1.83075
0.297399	0.838	76.0881	0	1	0.333333	-1.49629e-07	-0.0419274	0.735018	-3.13533	2.03932	1.83103
0.297445	0.839	76.0881	0	1	0.333333	-1.53965e-07	-0.0419747	0.736981	-3.13074	2.03641	1.83131
0.297491	0.84	76.0881	0	1	0.333333	-1.46513e-07	-0.0420221	0.738943	-3.12615	2.03349	1.8316
0.297537	0.841	76.0881	0	1	0.333333	-1.47238e-07	-0.0420695	0.740903	-3.12156	2.03059	1.83188
0.297583	0.842	76.0881	0	1	0.333333	-1.60329e-07	-0.0421169	0.742862	-3.11698	2.02768	1.83216
0.297628	0.843	76.0881	0	1	0.333333	-1.51749e-07	-0.0421644	0.74482	-3.1124	2.02478	1.83244
0.297674	0.844	76.0881	0	1	0.333333	-1.60886e-07	-0.0422119	0.746776	-3.10783	2.02188	1.83272
0.29772	0.845	76.0881	0	1	0.333333	-1.5043e-07	-0.0422595	0.74873	-3.10326	2.01898	1.83301
0.297766	0.846	76.0881	0	1	0.333333	-1.55842e-07	-0.042307	0.750683	-3.0987	2.01609	1.83329
0.297812	0.847	76.0881	0	1	0.333333	-1.56636e-07	-0.0423546	0.752635	-3.09414	2.0132	1.83357
0.297858	0.848	76.0881	0	1	0.333333	-1.5588e-07	-0.0424023	0.754585	-3.08958	2.01031	1.83386
0.297905	0.849	76.0881	0	1	0.333333	-1.47616e-07	-0.04245	0.756534	-3.08504	2.00743	1.83414
0.297951	0.85	76.0881	0	1	0.333333	-1.54057e-07	-0.0424977	0.758481	-3.08049	2.00455	1.83443
0.297997	0.851	76.0881	0	1	0.333333	-1.51499e-07	-0.0425454	0.760427	-3.07595	2.00167	1.83471
0.298043	0.852	76.0881	0	1	0.333333	-1.54303e-07	-0.0425932	0.762372	-3.07141	1.99879	1.835
0.298089	0.853	76.0881	0	1	0.333333	-1.47211e-07	-0.042641	0.764315	-3.06688	1.99592	1.83528
0.298136	0.854	76.0881	0	1	0.333333	-1.56374e-07	-0.0426889	0.766257	-3.06236	1.99305	1.83557
0.298182	0.855	76.0881	0	1	0.333333	-1.4686e-07	-0.0427368	0.768197	-3.05784	1.99018	1.83585
0.298229	0.856	76.0881	0	1	0.333333	-1.52521e-07	-0.0427847	0.770136	-3.05332	1.98732	1.83614
0.298275	0.857	76.0881	0	1	0.333333	-1.50476e-07	-0.0428327	0.772074	-3.0488	1.98445	1.83642
0.298322	0.858	76.0881	0	1	0.333333	-1.50685e-07	-0.0428807	0.77401	-3.0443	1.9816	1.83671
0.298368	0.859	76.0881	0	1	0.333333	-1.50415e-07	-0.0429287	0.775945	-3.03979	1.97874	1.837
0.298415	0.86	76.0881	0	1	0.333333	-1.48576e-07	-0.0429768	0.777878	-3.03529	1.97589	1.83728
0.298461	0.861	76.0881	0	1	0.333333	-1.5844e-07	-0.0430249	0.779811	-3.0308	1.97304	1.83757
0.298508	0.862	76.0881	0	1	0.333333	-1.54006e-07	-0.0430731	0.781741	-3.02631	1.97019	1.83786
0.298555	0.863	76.0881	0	1	0.333333	-1.47664e-07	-0.0431212	0.783671	-3.02182	1.96735	1.83815
0.298602	0.864	76.0881	0	1	0.333333	-1.45445e-07	-0.0431695	0.785599	-3.01734	1.9645	1.83843
0.298649	0.865	76.0881	0	1	0.333333	-1.48051e-07	-0.0432177	0.787526	-3.01286	1.96166	1.83872
0.298695	0.866	76.0881	0	1	0.333333	-1.5701e-07	-0.043266	0.789451	-3.00839	1.95883	1.83901
0.298742	0.867	76.0881	0	1	0.333333	-1.53219e-07	-0.0433144	0.791375	-3.00392	1.95599	1.8393
0.298789	0.868	76.0881	0	1	0.333333	-1.55038e-07	-0.0433627	0.793298	-2.99945	1.95316	1.83959
0.298836	0.869	76.0881	0	1	0.333333	-1.51051e-07	-0.0434111	0.79522	-2.995	1.95034	1.83988
0.298883	0.87	76.0881	0	1	0.333333	-1.5037e-07	-0.0434596	0.79714	-2.99054	1.94751	1.84017
0.298931	0.871	76.0881	0	1	0.333333	-1.48897e-07	-0.0435081	0.799059	-2.98609	1.94469	1.84046
0.298978	0.872	76.0881	0	1	0.333333	-1.40959e-07	-0.0435566	0.800977	-2.98164	1.94187	1.84075
0.299025	0.873	76.0881	0	1	0.333333	-1.47024e-07	-0.0436052	0.802893	-2.9772	1.93905	1.84104
0.299072	0.874	76.0881	0	1	0.333333	-1.49165e-07	-0.0436538	0.804808	-2.97276	1.93624	1.84133
0.299119	0.875	76.0881	0	1	0.333333	-1.48528e-07	-0.0437024	0.806722	-2.96833	1.93343	1.84162
0.299167	0.876	76.0881	0	1	0.333333	-1.43858e-07	-0.0437511	0.808634	-2.9639	1.93062	1.84191
0.299214	0.877	76.0881	0	1	0.333333	-1.46453e-07	-0.0437998	0.810545	-2.95947	1.92781	1.84221
0.299262	0.878	76.0881	0	1	0.333333	-1.50426e-07	-0.0438485	0.812455	-2.95505	1.92501	1.8425
0.299309	0.879	76.0881	0	1	0.333333	-1.45988e-07	-0.0438973	0.814364	-2.95063	1.92221	1.84279
0.299357	0.88	76.0881	0	1	0.333333	-1.38821e-07	-0.0439462	0.816271	-2.94622	1.91941	1.84308
0.299404	0.881	76.0881	0	1	0.333333	-1.51844e-07	-0.043995	0.818177	-2.94181	1.91661	1.84338
0.299452	0.882	76.0881	0	1	0.333333	-1.50279e-07	-0.0440439	0.820082	-2.93741	1.91382	1.84367
0.299499	0.883	76.0881	0	1	0.333333	-1.4594e-07	-0.0440929	0.821986	-2.93301	1.91103	1.84396
0.299547	0.884	76.0881	0	1	0.333333	-1.49437e-07	-0.0441419	0.823888	-2.92861	1.90824	1.84426
0.299595	0.885	76.0881	0	1	0.333333	-1.4285e-07	-0.0441909	0.825789	-2.92422	1.90546	1.84455
0.299643	0.886	76.0881	0	1	0.333333	-1.45227e-07	-0.04424	0.827689	-2.91983	1.90268	1.84484
0.299691	0.887	76.0881	0	1	0.333333	-1.40496e-07	-0.0442891	0.829588	-2.91545	1.8999	1.84514
0.299739	0.888	76.0881	0	1	0.333333	-1.50203e-07	-0.0443382	0.831485	-2.91107	1.89712	1.84543
0.299787	0.889	76.0881	0	1	0.333333	-1.446e-07	-0.0443874	0.833382	-2.9067	1.89435	1.84573
0.299835	0.89	76.0881	0	1	0.333333	-1.53159e-07	-0.0444366	0.835277	-2.90232	1.89158	1.84602
0.299883	0.891	76.0881	0	1	0.333333	-1.50374e-07	-0.0444859	0.83717	-2.89796	1.88881	1.84632
0.299931	0.892	76.0881	0	1	0.333333	-1.50953e-07	-0.0445352	0.839063	-2.89359	1.88604	1.84662
0.299979	0.893	76.0881	0	1	0.333333	-1.49763e-07	-0.0445846	0.840954	-2.88924	1.88328	1.84691
0.300027	0.894	76.0881	0	1	0.333333	-1.47115e-07	-0.044634	0.842845	-2.88488	1.88052	1.84721
0.300075	0.895	76.0881	0	1	0.333333	-1.47758e-07	-0.0446834	0.844734	-2.88053	1.87776	1.84751
0.300124	0.896	76.0881	0	1	0.333333	-1.38891e-07	-0.0447329	0.846622	-2.87619	1.875	1.8478
0.300172	0.897	76.0881	0	1	0.333333	-1.39584e-07	-0.0447824	0.848508	-2.87184	1.87225	1.8481
0.30022	0.898	76.0881	0	1	0.333333	-1.38206e-07	-0.0448319	0.850394	-2.8675	1.8695	1.8484
0.300269	0.899	76.0881	0	1	0.333333	-1.48637e-07	-0.0448815	0.852278	-2.86317	1.86675	1.8487
0.300317	0.9	76.0881	0	1	0.333333	-1.4268e-07	-0.0449311	0.854161	-2.85884	1.864	1.849
0.300366	0.901	76.0881	0	1	0.333333	-1.41796e-07	-0.0449808	0.856043	-2.85451	1.86126	1.8493
0.300414	0.902	76.0881	0	1	0.333333	-1.4563e-07	-0.0450305	0.857924	-2.85019	1.85852	1.8496
0.300463	0.903	76.0881	0	1	0.333333	-1.44748e-07	-0.0450803	0.859804	-2.84587	1.85578	1.84989
0.300512	0.904	76.0881	0	1	0.333333	-1.44288e-07	-0.0451301	0.861682	-2.84156	1.85305	1.85019
0.300561	0.905	76.0881	0	1	0.333333	-1.49372e-07	-0.0451799	0.86356	-2.83725	1.85031	1.85049
0.300609	0.906	76.0881	0	1	0.333333	-1.4791e-07	-0.0452298	0.865436	-2.83294	1.84758	1.85079
0.300658	0.907	76.0881	0	1	0.333333	-1.44919e-07	-0.0452797	0.867311	-2.82864	1.84486	1.8511
0.300707	0.908	76.0881	0	1	0.333333	-1.39064e-07	-0.0453297	0.869185	-2.82434	1.84213	1.8514
0.300756	0.909	76.0881	0	1	0.333333	-1.47846e-07	-0.0453797	0.871058	-2.82005	1.83941	1.8517
0.300805	0.91	76.0881	0	1	0.333333	-1.40377e-07	-0.0454297	0.87293	-2.81576	1.83669	1.852
0.300854	0.911	76.0881	0	1	0.333333	-1.40878e-07	-0.0454798	0.8748	-2.81147	1.83397	1.8523
0.300903	0.912	76.0881	0	1	0.333333	-1.38416e-07	-0.04553	0.87667	-2.80719	1.83125	1.8526
0.300952	0.913	76.0881	0	1	0.333333	-1.40444e-07	-0.0455802	0.878538	-2.80291	1.82854	1.85291
0.301001	0.914	76.0881	0	1	0.333333	-1.43889e-07	-0.0456304	0.880405	-2.79863	1.82583	1.85321
0.301051	0.915	76.0881	0	1	0.333333	-1.42664e-07	-0.0456806	0.882272	-2.79436	1.82312	1.85351
0.3011	0.916	76.0881	0	1	0.333333	-1.34682e-07	-0.0457309	0.884137	-2.79009	1.82041	1.85382
0.301149	0.917	76.0881	0	1	0.333333	-1.38783e-07	-0.0457813	0.886001	-2.78583	1.81771	1.85412
0.301199	0.918	76.0881	0	1	0.333333	-1.37159e-07	-0.0458317	0.887864	-2.78157	1.81501	1.85442
0.301248	0.919	76.0881	0	1	0.333333	-1.42014e-07	-0.0458821	0.889725	-2.77732	1.81231	1.85473
0.301298	0.92	76.0881	0	1	0.333333	-1.39604e-07	-0.0459326	0.891586	-2.77306	1.80962	1.85503
0.301347	0.921	76.0881	0	1	0.333333	-1.32021e-07	-0.0459831	0.893446	-2.76882	1.80692	1.85534
0.301397	0.922	76.0881	0	1	0.333333	-1.36886e-07	-0.0460337	0.895305	-2.76457	1.80423	1.85564
0.301447	0.923	76.0881	0	1	0.333333	-1.47413e-07	-0.0460843	0.897162	-2.76033	1.80154	1.85595
0.301496	0.924	76.0881	0	1	0.333333	-1.46152e-07	-0.046135	0.899019	-2.75609	1.79886	1.85626
0.301546	0.925	76.0881	0	1	0.333333	-1.44263e-07	-0.0461857	0.900874	-2.75186	1.79617	1.85656
0.301596	0.926	76.0881	0	1	0.333333	-1.37801e-07	-0.0462364	0.902728	-2.74763	1.79349	1.85687
0.301646	0.927	76.0881	0	1	0.333333	-1.35236e-07	-0.0462872	0.904582	-2.74341	1.79081	1.85718
0.301696	0.928	76.0881	0	1	0.333333	-1.44716e-07	-0.046338	0.906434	-2.73918	1.78813	1.85748
0.301746	0.929	76.0881	0	1	0.333333	-1.43831e-07	-0.0463889	0.908285	-2.73497	1.78546	1.85779
0.301796	0.93	76.0881	0	1	0.333333	-1.43172e-07	-0.0464398	0.910136	-2.73075	1.78279	1.8581
0.301846	0.931	76.0881	0	1	0.333333	-1.44981e-07	-0.0464908	0.911985	-2.72654	1.78012	1.85841
0.301896	0.932	76.0881	0	1	0.333333	-1.32271e-07	-0.0465418	0.913833	-2.72233	1.77745	1.85872
0.301946	0.933	76.0881	0	1	0.333333	-1.38014e-07	-0.0465928	0.91568	-2.71813	1.77478	1.85903
0.301996	0.934	76.0881	0	1	0.333333	-1.34951e-07	-0.046644	0.917526	-2.71393	1.77212	1.85934
0.302047	0.935	76.0881	0	1	0.333333	-1.33225e-07	-0.0466951	0.919371	-2.70974	1.76946	1.85964
0.302097	0.936	76.0881	0	1	0.333333	-1.37115e-07	-0.0467463	0.921216	-2.70554	1.7668	1.85996
0.302148	0.937	76.0881	0	1	0.333333	-1.30268e-07	-0.0467975	0.923059	-2.70135	1.76415	1.86027
0.302198	0.938	76.0881	0	1	0.333333	-1.33122e-07	-0.0468488	0.924901	-2.69717	1.76149	1.86058
0.302249	0.939	76.0881	0	1	0.333333	-1.33379e-07	-0.0469001	0.926742	-2.69299	1.75884	1.86089
0.302299	0.94	76.0881	0	1	0.333333	-1.37617e-07	-0.0469515	0.928582	-2.68881	1.75619	1.8612
0.30235	0.941	76.0881	0	1	0.333333	-1.35237e-07	-0.0470029	0.930421	-2.68464	1.75355	1.86151
0.3024	0.942	76.0881	0	1	0.333333	-1.29927e-07	-0.0470544	0.932259	-2.68047	1.7509	1.86182
0.302451	0.943	76.0881	0	1	0.333333	-1.37713e-07	-0.0471059	0.934097	-2.6763	1.74826	1.86213
0.302502	0.944	76.0881	0	1	0.333333	-1.34766e-07	-0.0471575	0.935933	-2.67214	1.74562	1.86245
0.302553	0.945	76.0881	0	1	0.333333	-1.34126e-07	-0.0472091	0.937768	-2.66798	1.74298	1.86276
0.302604	0.946	76.0881	0	1	0.333333	-1.32535e-07	-0.0472607	0.939602	-2.66382	1.74035	1.86307
0.302655	0.947	76.0881	0	1	0.333333	-1.37451e-07	-0.0473124	0.941436	-2.65967	1.73772	1.86339
0.302706	0.948	76.0881	0	1	0.333333	-1.30242e-07	-0.0473642	0.943268	-2.65552	1.73508	1.8637
0.302757	0.949	76.0881	0	1	0.333333	-1.33564e-07	-0.0474159	0.945099	-2.65137	1.73246	1.86402
0.302808	0.95	76.0881	0	1	0.333333	-1.31188e-07	-0.0474678	0.94693	-2.64723	1.72983	1.86433
0.302859	0.951	76.0881	0	1	0.333333	-1.35064e-07	-0.0475197	0.948759	-2.64309	1.72721	1.86465
0.30291	0.952	76.0881	0	1	0.333333	-1.34212e-07	-0.0475716	0.950588	-2.63896	1.72458	1.86496
0.302962	0.953	76.0881	0	1	0.333333	-1.29952e-07	-0.0476236	0.952416	-2.63483	1.72196	1.86528
0.303013	0.954	76.0881	0	1	0.333333	-1.33024e-07	-0.0476756	0.954242	-2.6307	1.71935	1.86559
0.303064	0.955	76.0881	0	1	0.333333	-1.39073e-07	-0.0477277	0.956068	-2.62657	1.71673	1.86591
0.303116	0.956	76.0881	0	1	0.333333	-1.27359e-07	-0.0477798	0.957893	-2.62245	1.71412	1.86623
0.303167	0.957	76.0881	0	1	0.333333	-1.34883e-07	-0.047832	0.959717	-2.61833	1.71151	1.86654
0.303219	0.958	76.0881	0	1	0.333333	-1.32625e-07	-0.0478842	0.96154	-2.61422	1.7089	1.86686
0.303271	0.959	76.0881	0	1	0.333333	-1.29256e-07	-0.0479365	0.963362	-2.61011	1.70629	1.86718
0.303322	0.96	76.0881	0	1	0.333333	-1.35409e-07	-0.0479888	0.965183	-2.606	1.70369	1.8675
0.303374	0.961	76.0881	0	1	0.333333	-1.30258e-07	-0.0480411	0.967003	-2.6019	1.70109	1.86782
0.303426	0.962	76.0881	0	1	0.333333	-1.32114e-07	-0.0480935	0.968823	-2.5978	1.69849	1.86814
0.303478	0.963	76.0881	0	1	0.333333	-1.32837e-07	-0.048146	0.970641	-2.5937	1.69589	1.86845
0.30353	0.964	76.0881	0	1	0.333333	-1.33983e-07	-0.0481985	0.972459	-2.58961	1.69329	1.86877
0.303582	0.965	76.0881	0	1	0.333333	-1.26189e-07	-0.0482511	0.974275	-2.58552	1.6907	1.86909
0.303634	0.966	76.0881	0	1	0.333333	-1.34995e-07	-0.0483037	0.976091	-2.58143	1.68811	1.86941
0.303686	0.967	76.0881	0	1	0.333333	-1.28629e-07	-0.0483563	0.977906	-2.57735	1.68552	1.86974
0.303738	0.968	76.0881	0	1	0.333333	-1.32957e-07	-0.048409	0.97972	-2.57327	1.68293	1.87006
0.30379	0.969	76.0881	0	1	0.333333	-1.34561e-07	-0.0484618	0.981533	-2.56919	1.68035	1.87038
0.303842	0.97	76.0881	0	1	0.333333	-1.28779e-07	-0.0485146	0.983346	-2.56512	1.67777	1.8707
0.303895	0.971	76.0881	0	1	0.333333	-1.29883e-07	-0.0485674	0.985157	-2.56105	1.67519	1.87102
0.303947	0.972	76.0881	0	1	0.333333	-1.34884e-07	-0.0486203	0.986968	-2.55698	1.67261	1.87134
0.303999	0.973	76.0881	0	1	0.333333	-1.2808e-07	-0.0486733	0.988778	-2.55292	1.67003	1.87167
0.304052	0.974	76.0881	0	1	0.333333	-1.32803e-07	-0.0487263	0.990586	-2.54886	1.66746	1.87199
0.304105	0.975	76.0881	0	1	0.333333	-1.2987e-07	-0.0487793	0.992394	-2.54481	1.66489	1.87231
0.304157	0.976	76.0881	0	1	0.333333	-1.35695e-07	-0.0488324	0.994202	-2.54075	1.66231	1.87264
0.30421	0.977	76.0881	0	1	0.333333	-1.3213e-07	-0.0488856	0.996008	-2.5367	1.65975	1.87296
0.304263	0.978	76.0881	0	1	0.333333	-1.2588e-07	-0.0489388	0.997813	-2.53266	1.65718	1.87329
0.304315	0.979	76.0881	0	1	0.333333	-1.24299e-07	-0.048992	0.999618	-2.52861	1.65462	1.87361
0.304368	0.98	76.0881	0	1	0.333333	-1.23112e-07	-0.0490453	1.00142	-2.52457	1.65206	1.87394
0.304421	0.981	76.0881	0	1	0.333333	-1.27487e-07	-0.0490987	1.00322	-2.52054	1.6495	1.87426
0.304474	0.982	76.0881	0	1	0.333333	-1.33063e-07	-0.0491521	1.00503	-2.5165	1.64694	1.87459
0.304527	0.983	76.0881	0	1	0.333333	-1.33356e-07	-0.0492055	1.00683	-2.51247	1.64438	1.87492
0.30458	0.984	76.0881	0	1	0.333333	-1.29645e-07	-0.049259	1.00863	-2.50844	1.64183	1.87524
0.304633	0.985	76.0881	0	1	0.333333	-1.28437e-07	-0.0493126	1.01043	-2.50442	1.63928	1.87557
0.304687	0.986	76.0881	0	1	0.333333	-1.34381e-07	-0.0493662	1.01223	-2.5004	1.63673	1.8759
0.30474	0.987	76.0881	0	1	0.333333	-1.30237e-07	-0.0494199	1.01403	-2.49638	1.63418	1.87623
0.304793	0.988	76.0881	0	1	0.333333	-1.24679e-07	-0.0494736	1.01582	-2.49237	1.63164	1.87656
0.304847	0.989	76.0881	0	1	0.333333	-1.31417e-07	-0.0495273	1.01762	-2.48836	1.62909	1.87688
0.3049	0.99	76.0881	0	1	0.333333	-1.32667e-07	-0.0495811	1.01942	-2.48435	1.62655	1.87721
0.304954	0.991	76.0881	0	1	0.333333	-1.28294e-07	-0.049635	1.02121	-2.48034	1.62401	1.87754
0.305007	0.992	76.0881	0	1	0.333333	-1.33884e-07	-0.0496889	1.023	-2.47634	1.62148	1.87787
0.305061	0.993	76.0881	0	1	0.333333	-1.20594e-07	-0.0497429	1.0248	-2.47235	1.61894	1.8782
0.305115	0.994	76.0881	0	1	0.333333	-1.34064e-07	-0.0497969	1.02659	-2.46835	1.61641	1.87853
0.305168	0.995	76.0881	0	1	0.333333	-1.31249e-07	-0.049851	1.02838	-2.46436	1.61388	1.87886
0.305222	0.996	76.0881	0	1	0.333333	-1.33041e-07	-0.0499051	1.03017	-2.46037	1.61135	1.8792
0.305276	0.997	76.0881	0	1	0.333333	-1.20709e-07	-0.0499593	1.03196	-2.45638	1.60882	1.87953
0.30533	0.998	76.0881	0	1	0.333333	-1.24715e-07	-0.0500135	1.03375	-2.4524	1.6063	1.87986
0.305384	0.999	76.0881	0	1	0.333333	-1.19721e-07	-0.0500678	1.03554	-2.44842	1.60377	1.88019
0.305438	1	76.0881	0	1	0.333333	-1.26515e-07	-0.0501221	1.03733	-2.44445	1.60125	1.88053
0.305492	1.001	76.0881	0	1	0.333333	-1.23321e-07	-0.0501765	1.03912	-2.44047	1.59873	1.88086
0.305547	1.002	76.0881	0	1	0.333333	-1.28552e-07	-0.0502309	1.0409	-2.4365	1.59621	1.88119
0.305601	1.003	76.0881	0	1	0.333333	-1.25062e-07	-0.0502854	1.04269	-2.43254	1.5937	1.88153
0.305655	1.004	76.0881	0	1	0.333333	-1.20923e-07	-0.05034	1.04447	-2.42857	1.59119	1.88186
0.30571	1.005	76.0881	0	1	0.333333	-1.19333e-07	-0.0503946	1.04626	-2.42461	1.58867	1.8822
0.305764	1.006	76.0881	0	1	0.333333	-1.21045e-07	-0.0504492	1.04804	-2.42065	1.58617	1.88253
0.305819	1.007	76.0881	0	1	0.333333	-1.15312e-07	-0.0505039	1.04983	-2.4167	1.58366	1.88287
0.305873	1.008	76.0881	0	1	0.333333	-1.21469e-07	-0.0505587	1.05161	-2.41275	1.58115	1.8832
0.305928	1.009	76.0881	0	1	0.333333	-1.26863e-07	-0.0506135	1.05339	-2.4088	1.57865	1.88354
0.305983	1.01	76.0881	0	1	0.333333	-1.19838e-07	-0.0506684	1.05517	-2.40485	1.57615	1.88388
0.306037	1.011	76.0881	0	1	0.333333	-1.22717e-07	-0.0507233	1.05695	-2.40091	1.57365	1.88421
0.306092	1.012	76.0881	0	1	0.333333	-1.29037e-07	-0.0507783	1.05873	-2.39697	1.57115	1.88455
0.306147	1.013	76.0881	0	1	0.333333	-1.25242e-07	-0.0508333	1.06051	-2.39304	1.56865	1.88489
0.306202	1.014	76.0881	0	1	0.333333	-1.19644e-07	-0.0508884	1.06229	-2.3891	1.56616	1.88523
0.306257	1.015	76.0881	0	1	0.333333	-1.28243e-07	-0.0509435	1.06406	-2.38517	1.56367	1.88557
0.306312	1.016	76.0881	0	1	0.333333	-1.1788e-07	-0.0509987	1.06584	-2.38124	1.56118	1.88591
0.306367	1.017	76.0881	0	1	0.333333	-1.24675e-07	-0.051054	1.06761	-2.37732	1.55869	1.88625
0.306423	1.018	76.0881	0	1	0.333333	-1.19412e-07	-0.0511093	1.06939	-2.3734	1.5562	1.88659
0.306478	1.019	76.0881	0	1	0.333333	-1.25241e-07	-0.0511646	1.07116	-2.36948	1.55372	1.88693
0.306533	1.02	76.0881	0	1	0.333333	-1.20337e-07	-0.05122	1.07294	-2.36556	1.55123	1.88727
0.306589	1.021	76.0881	0	1	0.333333	-1.29724e-07	-0.0512755	1.07471	-2.36165	1.54875	1.88761
0.306644	1.022	76.0881	0	1	0.333333	-1.22357e-07	-0.051331	1.07648	-2.35774	1.54627	1.88795
0.3067	1.023	76.0881	0	1	0.333333	-1.21806e-07	-0.0513866	1.07826	-2.35384	1.5438	1.88829
0.306756	1.024	76.0881	0	1	0.333333	-1.27216e-07	-0.0514423	1.08003	-2.34993	1.54132	1.88864
0.306811	1.025	76.0881	0	1	0.333333	-1.13307e-07	-0.0514979	1.0818	-2.34603	1.53885	1.88898
0.306867	1.026	76.0881	0	1	0.333333	-1.21178e-07	-0.0515537	1.08357	-2.34213	1.53638	1.88932
0.306923	1.027	76.0881	0	1	0.333333	-1.14624e-07	-0.0516095	1.08534	-2.33824	1.53391	1.88967
0.306979	1.028	76.0881	0	1	0.333333	-1.23533e-07	-0.0516654	1.0871	-2.33435	1.53144	1.89001
0.307035	1.029	76.0881	0	1	0.333333	-1.20397e-07	-0.0517213	1.08887	-2.33046	1.52897	1.89035
0.307091	1.03	76.0881	0	1	0.333333	-1.16328e-07	-0.0517772	1.09064	-2.32657	1.52651	1.8907
0.307147	1.031	76.0881	0	1	0.333333	-1.24928e-07	-0.0518333	1.09241	-2.32269	1.52405	1.89105
0.307203	1.032	76.0881	0	1	0.333333	-1.17282e-07	-0.0518893	1.09417	-2.31881	1.52159	1.89139
0.307259	1.033	76.0881	0	1	0.333333	-1.14013e-07	-0.0519455	1.09594	-2.31493	1.51913	1.89174
0.307316	1.034	76.0881	0	1	0.333333	-1.18791e-07	-0.0520017	1.0977	-2.31105	1.51667	1.89208
0.307372	1.035	76.0881	0	1	0.333333	-1.1872e-07	-0.0520579	1.09946	-2.30718	1.51422	1.89243
0.307428	1.036	76.0881	0	1	0.333333	-1.17774e-07	-0.0521142	1.10123	-2.30331	1.51176	1.89278
0.307485	1.037	76.0881	0	1	0.333333	-1.21564e-07	-0.0521706	1.10299	-2.29945	1.50931	1.89313
0.307541	1.038	76.0881	0	1	0.333333	-1.23421e-07	-0.052227	1.10475	-2.29558	1.50686	1.89347
0.307598	1.039	76.0881	0	1	0.333333	-1.2137e-07	-0.0522835	1.10651	-2.29172	1.50441	1.89382
0.307655	1.04	76.0881	0	1	0.333333	-1.15402e-07	-0.0523401	1.10828	-2.28786	1.50197	1.89417
0.307711	1.041	76.0881	0	1	0.333333	-1.15679e-07	-0.0523967	1.11004	-2.28401	1.49952	1.89452
0.307768	1.042	76.0881	0	1	0.333333	-1.13824e-07	-0.0524533	1.1118	-2.28016	1.49708	1.89487
0.307825	1.043	76.0881	0	1	0.333333	-1.195e-07	-0.05251	1.11355	-2.27631	1.49464	1.89522
0.307882	1.044	76.0881	0	1	0.333333	-1.16324e-07	-0.0525668	1.11531	-2.27246	1.4922	1.89557
0.307939	1.045	76.0881	0	1	0.333333	-1.11029e-07	-0.0526236	1.11707	-2.26862	1.48976	1.89592
0.307996	1.046	76.0881	0	1	0.333333	-1.0752e-07	-0.0526805	1.11883	-2.26477	1.48733	1.89628
0.308054	1.047	76.0881	0	1	0.333333	-1.18555e-07	-0.0527375	1.12058	-2.26094	1.48489	1.89663
0.308111	1.048	76.0881	0	1	0.333333	-1.22034e-07	-0.0527945	1.12234	-2.2571	1.48246	1.89698
0.308168	1.049	76.0881	0	1	0.333333	-1.18165e-07	-0.0528515	1.1241	-2.25327	1.48003	1.89733
0.308226	1.05	76.0881	0	1	0.333333	-1.14825e-07	-0.0529086	1.12585	-2.24944	1.4776	1.89769
0.308283	1.051	76.0881	0	1	0.333333	-1.15193e-07	-0.0529658	1.12761	-2.24561	1.47517	1.89804
0.308341	1.052	76.0881	0	1	0.333333	-1.20818e-07	-0.053023	1.12936	-2.24179	1.47275	1.89839
0.308398	1.053	76.0881	0	1	0.333333	-1.12177e-07	-0.0530803	1.13111	-2.23796	1.47033	1.89875
0.308456	1.054	76.0881	0	1	0.333333	-1.05512e-07	-0.0531377	1.13287	-2.23414	1.4679	1.8991
0.308514	1.055	76.0881	0	1	0.333333	-1.07592e-07	-0.0531951	1.13462	-2.23033	1.46548	1.89946
0.308571	1.056	76.0881	0	1	0.333333	-1.14585e-07	-0.0532526	1.13637	-2.22651	1.46307	1.89982
0.308629	1.057	76.0881	0	1	0.333333	-1.11219e-07	-0.0533101	1.13812	-2.2227	1.46065	1.90017
0.308687	1.058	76.0881	0	1	0.333333	-1.11111e-07	-0.0533677	1.13987	-2.21889	1.45823	1.90053
0.308745	1.059	76.0881	0	1	0.333333	-1.16455e-07	-0.0534253	1.14162	-2.21509	1.45582	1.90089
0.308803	1.06	76.0881	0	1	0.333333	-1.11787e-07	-0.0534831	1.14337	-2.21128	1.45341	1.90124
0.308862	1.061	76.0881	0	1	0.333333	-1.04203e-07	-0.0535408	1.14512	-2.20748	1.451	1.9016
0.30892	1.062	76.0881	0	1	0.333333	-1.09857e-07	-0.0535987	1.14687	-2.20369	1.44859	1.90196
0.308978	1.063	76.0881	0	1	0.333333	-1.08283e-07	-0.0536565	1.14862	-2.19989	1.44619	1.90232
0.309037	1.064	76.0881	0	1	0.333333	-1.13001e-07	-0.0537145	1.15036	-2.1961	1.44378	1.90268
0.309095	1.065	76.0881	0	1	0.333333	-1.12235e-07	-0.0537725	1.15211	-2.19231	1.44138	1.90304
0.309154	1.066	76.0881	0	1	0.333333	-1.0999e-07	-0.0538306	1.15386	-2.18852	1.43898	1.9034
0.309212	1.067	76.0881	0	1	0.333333	-1.17214e-07	-0.0538887	1.1556	-2.18474	1.43658	1.90376
0.309271	1.068	76.0881	0	1	0.333333	-1.1213e-07	-0.0539469	1.15735	-2.18095	1.43418	1.90412
0.30933	1.069	76.0881	0	1	0.333333	-1.16412e-07	-0.0540051	1.15909	-2.17717	1.43178	1.90448
0.309388	1.07	76.0881	0	1	0.333333	-1.03952e-07	-0.0540635	1.16084	-2.1734	1.42939	1.90485
0.309447	1.071	76.0881	0	1	0.333333	-1.08195e-07	-0.0541218	1.16258	-2.16962	1.42699	1.90521
0.309506	1.072	76.0881	0	1	0.333333	-1.14593e-07	-0.0541803	1.16432	-2.16585	1.4246	1.90557
0.309565	1.073	76.0881	0	1	0.333333	-1.08496e-07	-0.0542387	1.16607	-2.16208	1.42221	1.90594
0.309624	1.074	76.0881	0	1	0.333333	-1.06121e-07	-0.0542973	1.16781	-2.15832	1.41982	1.9063
0.309684	1.075	76.0881	0	1	0.333333	-1.03387e-07	-0.0543559	1.16955	-2.15455	1.41744	1.90666
0.309743	1.076	76.0881	0	1	0.333333	-1.12886e-07	-0.0544146	1.17129	-2.15079	1.41505	1.90703
0.309802	1.077	76.0881	0	1	0.333333	-1.09133e-07	-0.0544733	1.17303	-2.14703	1.41267	1.90739
0.309862	1.078	76.0881	0	1	0.333333	-9.49093e-08	-0.0545321	1.17477	-2.14328	1.41029	1.90776
0.309921	1.079	76.0881	0	1	0.333333	-1.12546e-07	-0.054591	1.17651	-2.13952	1.40791	1.90813
0.309981	1.08	76.0881	0	1	0.333333	-1.0806e-07	-0.0546499	1.17825	-2.13577	1.40553	1.90849
0.31004	1.081	76.0881	0	1	0.333333	-1.09677e-07	-0.0547089	1.17999	-2.13202	1.40315	1.90886
0.3101	1.082	76.0881	0	1	0.333333	-1.09654e-07	-0.0547679	1.18173	-2.12828	1.40078	1.90923
0.31016	1.083	76.0881	0	1	0.333333	-1.06417e-07	-0.054827	1.18347	-2.12453	1.3984	1.9096
0.31022	1.084	76.0881	0	1	0.333333	-1.05392e-07	-0.0548862	1.1852	-2.12079	1.39603	1.90996
0.31028	1.085	76.0881	0	1	0.333333	-1.02087e-07	-0.0549455	1.18694	-2.11705	1.39366	1.91033
0.31034	1.086	76.0881	0	1	0.333333	-1.09613e-07	-0.0550047	1.18868	-2.11332	1.39129	1.9107
0.3104	1.087	76.0881	0	1	0.333333	-1.10895e-07	-0.0550641	1.19041	-2.10958	1.38892	1.91107
0.31046	1.088	76.0881	0	1	0.333333	-1.03617e-07	-0.0551235	1.19215	-2.10585	1.38656	1.91144
0.31052	1.089	76.0881	0	1	0.333333	-1.05759e-07	-0.055183	1.19389	-2.10212	1.38419	1.91181
0.31058	1.09	76.0881	0	1	0.333333	-1.06752e-07	-0.0552426	1.19562	-2.0984	1.38183	1.91219
0.310641	1.091	76.0881	0	1	0.333333	-1.13359e-07	-0.0553022	1.19736	-2.09467	1.37947	1.91256
0.310701	1.092	76.0881	0	1	0.333333	-1.11505e-07	-0.0553618	1.19909	-2.09095	1.37711	1.91293
0.310762	1.093	76.0881	0	1	0.333333	-1.0843e-07	-0.0554216	1.20082	-2.08723	1.37475	1.9133
0.310822	1.094	76.0881	0	1	0.333333	-1.06634e-07	-0.0554814	1.20256	-2.08352	1.3724	1.91367
0.310883	1.095	76.0881	0	1	0.333333	-1.08418e-07	-0.0555412	1.20429	-2.0798	1.37004	1.91405
0.310944	1.096	76.0881	0	1	0.333333	-1.03878e-07	-0.0556011	1.20602	-2.07609	1.36769	1.91442
0.311005	1.097	76.0881	0	1	0.333333	-1.03033e-07	-0.0556611	1.20775	-2.07238	1.36534	1.9148
0.311066	1.098	76.0881	0	1	0.333333	-1.06779e-07	-0.0557212	1.20948	-2.06867	1.36299	1.91517
0.311127	1.099	76.0881	0	1	0.333333	-1.01142e-07	-0.0557813	1.21122	-2.06497	1.36064	1.91555
0.311188	1.1	76.0881	0	1	0.333333	-1.05525e-07	-0.0558415	1.21295	-2.06127	1.35829	1.91592
0.311249	1.101	76.0881	0	1	0.333333	-1.04479e-07	-0.0559017	1.21468	-2.05757	1.35594	1.9163
0.31131	1.102	76.0881	0	1	0.333333	-1.0586e-07	-0.055962	1.21641	-2.05387	1.3536	1.91668
0.311371	1.103	76.0881	0	1	0.333333	-9.99624e-08	-0.0560224	1.21814	-2.05017	1.35126	1.91705
0.311433	1.104	76.0881	0	1	0.333333	-1.09212e-07	-0.0560828	1.21987	-2.04648	1.34891	1.91743
0.311494	1.105	76.0881	0	1	0.333333	-9.93242e-08	-0.0561433	1.22159	-2.04279	1.34657	1.91781
0.311556	1.106	76.0881	0	1	0.333333	-9.72245e-08	-0.0562039	1.22332	-2.0391	1.34424	1.91819
0.311617	1.107	76.0881	0	1	0.333333	-1.01959e-07	-0.0562645	1.22505	-2.03542	1.3419	1.91857
0.311679	1.108	76.0881	0	1	0.333333	-1.10097e-07	-0.0563252	1.22678	-2.03174	1.33956	1.91895
0.311741	1.109	76.0881	0	1	0.333333	-1.09721e-07	-0.0563859	1.22851	-2.02806	1.33723	1.91933
0.311803	1.11	76.0881	0	1	0.333333	-1.11166e-07	-0.0564467	1.23023	-2.02438	1.3349	1.91971
0.311865	1.111	76.0881	0	1	0.333333	-1.03605e-07	-0.0565076	1.23196	-2.0207	1.33257	1.92009
0.311927	1.112	76.0881	0	1	0.333333	-1.04711e-07	-0.0565686	1.23368	-2.01703	1.33024	1.92047
0.311989	1.113	76.0881	0	1	0.333333	-1.05294e-07	-0.0566296	1.23541	-2.01335	1.32791	1.92086
0.312051	1.114	76.0881	0	1	0.333333	-1.06867e-07	-0.0566907	1.23714	-2.00969	1.32558	1.92124
0.312113	1.115	76.0881	0	1	0.333333	-1.05827e-07	-0.0567518	1.23886	-2.00602	1.32326	1.92162
0.312176	1.116	76.0881	0	1	0.333333	-1.0456e-07	-0.056813	1.24059	-2.00235	1.32093	1.92201
0.312238	1.117	76.0881	0	1	0.333333	-1.03366e-07	-0.0568743	1.24231	-1.99869	1.31861	1.92239
0.3123	1.118	76.0881	0	1	0.333333	-9.80735e-08	-0.0569356	1.24403	-1.99503	1.31629	1.92277
0.312363	1.119	76.0881	0	1	0.333333	-9.4751e-08	-0.056997	1.24576	-1.99137	1.31397	1.92316
0.312426	1.12	76.0881	0	1	0.333333	-9.37679e-08	-0.0570585	1.24748	-1.98772	1.31165	1.92355
0.312488	1.121	76.0881	0	1	0.333333	-1.00606e-07	-0.05712	1.2492	-1.98407	1.30934	1.92393
0.312551	1.122	76.0881	0	1	0.333333	-9.4193e-08	-0.0571816	1.25093	-1.98041	1.30702	1.92432
0.312614	1.123	76.0881	0	1	0.333333	-1.03639e-07	-0.0572433	1.25265	-1.97677	1.30471	1.92471
0.312677	1.124	76.0881	0	1	0.333333	-9.93277e-08	-0.057305	1.25437	-1.97312	1.3024	1.92509
0.31274	1.125	76.0881	0	1	0.333333	-1.00394e-07	-0.0573668	1.25609	-1.96947	1.30009	1.92548
0.312803	1.126	76.0881	0	1	0.333333	-9.87453e-08	-0.0574287	1.25782	-1.96583	1.29778	1.92587
0.312866	1.127	76.0881	0	1	0.333333	-9.60473e-08	-0.0574906	1.25954	-1.96219	1.29547	1.92626
0.31293	1.128	76.0881	0	1	0.333333	-9.60512e-08	-0.0575526	1.26126	-1.95855	1.29316	1.92665
0.312993	1.129	76.0881	0	1	0.333333	-1.02648e-07	-0.0576146	1.26298	-1.95492	1.29086	1.92704
0.313057	1.13	76.0881	0	1	0.333333	-1.01539e-07	-0.0576768	1.2647	-1.95129	1.28855	1.92743
0.31312	1.131	76.0881	0	1	0.333333	-9.21766e-08	-0.057739	1.26642	-1.94765	1.28625	1.92782
0.313184	1.132	76.0881	0	1	0.333333	-1.01702e-07	-0.0578012	1.26814	-1.94403	1.28395	1.92821
0.313247	1.133	76.0881	0	1	0.333333	-1.00006e-07	-0.0578635	1.26986	-1.9404	1.28165	1.92861
0.313311	1.134	76.0881	0	1	0.333333	-9.20421e-08	-0.0579259	1.27158	-1.93677	1.27935	1.929
0.313375	1.135	76.0881	0	1	0.333333	-1.00891e-07	-0.0579884	1.27329	-1.93315	1.27706	1.92939
0.313439	1.136	76.0881	0	1	0.333333	-1.00493e-07	-0.0580509	1.27501	-1.92953	1.27476	1.92979
0.313503	1.137	76.0881	0	1	0.333333	-9.81942e-08	-0.0581135	1.27673	-1.92591	1.27247	1.93018
0.313567	1.138	76.0881	0	1	0.333333	-9.54834e-08	-0.0581762	1.27845	-1.9223	1.27017	1.93057
0.313631	1.139	76.0881	0	1	0.333333	-9.4774e-08	-0.0582389	1.28017	-1.91868	1.26788	1.93097
0.313696	1.14	76.0881	0	1	0.333333	-1.00125e-07	-0.0583017	1.28188	-1.91507	1.26559	1.93137
0.31376	1.141	76.0881	0	1	0.333333	-9.22413e-08	-0.0583645	1.2836	-1.91146	1.2633	1.93176
0.313825	1.142	76.0881	0	1	0.333333	-9.10708e-08	-0.0584275	1.28532	-1.90786	1.26102	1.93216
0.313889	1.143	76.0881	0	1	0.333333	-9.55212e-08	-0.0584904	1.28704	-1.90425	1.25873	1.93256
0.313954	1.144	76.0881	0	1	0.333333	-9.85806e-08	-0.0585535	1.28875	-1.90065	1.25644	1.93295
0.314018	1.145	76.0881	0	1	0.333333	-9.55545e-08	-0.0586166	1.29047	-1.89705	1.25416	1.93335
0.314083	1.146	76.0881	0	1	0.333333	-9.44587e-08	-0.0586798	1.29218	-1.89345	1.25188	1.93375
0.314148	1.147	76.0881	0	1	0.333333	-9.69486e-08	-0.0587431	1.2939	-1.88985	1.2496	1.93415
0.314213	1.148	76.0881	0	1	0.333333	-9.46041e-08	-0.0588064	1.29561	-1.88625	1.24732	1.93455
0.314278	1.149	76.0881	0	1	0.333333	-1.00879e-07	-0.0588698	1.29733	-1.88266	1.24504	1.93495
0.314343	1.15	76.0881	0	1	0.333333	-9.52872e-08	-0.0589333	1.29905	-1.87907	1.24276	1.93535
0.314408	1.151	76.0881	0	1	0.333333	-9.13841e-08	-0.0589968	1.30076	-1.87548	1.24049	1.93575
0.314474	1.152	76.0881	0	1	0.333333	-9.59176e-08	-0.0590604	1.30247	-1.8719	1.23822	1.93616
0.314539	1.153	76.0881	0	1	0.333333	-9.22627e-08	-0.0591241	1.30419	-1.86831	1.23594	1.93656
0.314605	1.154	76.0881	0	1	0.333333	-8.90123e-08	-0.0591878	1.3059	-1.86473	1.23367	1.93696
0.31467	1.155	76.0881	0	1	0.333333	-9.36108e-08	-0.0592516	1.30762	-1.86115	1.2314	1.93736
0.314736	1.156	76.0881	0	1	0.333333	-9.48022e-08	-0.0593155	1.30933	-1.85757	1.22913	1.93777
0.314801	1.157	76.0881	0	1	0.333333	-8.87852e-08	-0.0593794	1.31104	-1.85399	1.22686	1.93817
0.314867	1.158	76.0881	0	1	0.333333	-9.17411e-08	-0.0594434	1.31276	-1.85042	1.2246	1.93858
0.314933	1.159	76.0881	0	1	0.333333	-9.47625e-08	-0.0595075	1.31447	-1.84685	1.22233	1.93898
0.314999	1.16	76.0881	0	1	0.333333	-9.10634e-08	-0.0595717	1.31618	-1.84328	1.22007	1.93939
0.315065	1.161	76.0881	0	1	0.333333	-8.54771e-08	-0.0596359	1.31789	-1.83971	1.21781	1.9398
0.315131	1.162	76.0881	0	1	0.333333	-8.72411e-08	-0.0597002	1.31961	-1.83614	1.21554	1.9402
0.315198	1.163	76.0881	0	1	0.333333	-8.89542e-08	-0.0597645	1.32132	-1.83258	1.21328	1.94061
0.315264	1.164	76.0881	0	1	0.333333	-9.27051e-08	-0.0598289	1.32303	-1.82901	1.21103	1.94102
0.31533	1.165	76.0881	0	1	0.333333	-9.40582e-08	-0.0598934	1.32474	-1.82545	1.20877	1.94143
0.315397	1.166	76.0881	0	1	0.333333	-8.31009e-08	-0.059958	1.32645	-1.82189	1.20651	1.94184
0.315463	1.167	76.0881	0	1	0.333333	-8.70668e-08	-0.0600226	1.32817	-1.81834	1.20426	1.94225
0.31553	1.168	76.0881	0	1	0.333333	-8.92293e-08	-0.0600873	1.32988	-1.81478	1.202	1.94266
0.315597	1.169	76.0881	0	1	0.333333	-9.2091e-08	-0.060152	1.33159	-1.81123	1.19975	1.94307
0.315664	1.17	76.0881	0	1	0.333333	-8.57402e-08	-0.0602169	1.3333	-1.80768	1.1975	1.94348
0.315731	1.171	76.0881	0	1	0.333333	-8.70198e-08	-0.0602818	1.33501	-1.80413	1.19525	1.94389
0.315798	1.172	76.0881	0	1	0.333333	-8.26314e-08	-0.0603467	1.33672	-1.80058	1.193	1.94431
0.315865	1.173	76.0881	0	1	0.333333	-8.5541e-08	-0.0604118	1.33843	-1.79704	1.19075	1.94472
0.315932	1.174	76.0881	0	1	0.333333	-9.22036e-08	-0.0604769	1.34014	-1.79349	1.1885	1.94513
0.315999	1.175	76.0881	0	1	0.333333	-8.60894e-08	-0.060542	1.34185	-1.78995	1.18626	1.94555
0.316067	1.176	76.0881	0	1	0.333333	-7.99722e-08	-0.0606073	1.34356	-1.78641	1.18401	1.94596
0.316134	1.177	76.0881	0	1	0.333333	-8.27582e-08	-0.0606726	1.34527	-1.78288	1.18177	1.94638
0.316202	1.178	76.0881	0	1	0.333333	-9.11027e-08	-0.060738	1.34698	-1.77934	1.17953	1.94679
0.316269	1.179	76.0881	0	1	0.333333	-9.02784e-08	-0.0608034	1.34869	-1.77581	1.17729	1.94721
0.316337	1.18	76.0881	0	1	0.333333	-8.67665e-08	-0.0608689	1.3504	-1.77227	1.17505	1.94763
0.316405	1.181	76.0881	0	1	0.333333	-8.16729e-08	-0.0609345	1.35211	-1.76874	1.17281	1.94804
0.316473	1.182	76.0881	0	1	0.333333	-8.40866e-08	-0.0610002	1.35382	-1.76522	1.17057	1.94846
0.316541	1.183	76.0881	0	1	0.333333	-8.78826e-08	-0.0610659	1.35553	-1.76169	1.16834	1.94888
0.316609	1.184	76.0881	0	1	0.333333	-8.05916e-08	-0.0611317	1.35724	-1.75817	1.1661	1.9493
0.316677	1.185	76.0881	0	1	0.333333	-8.8053e-08	-0.0611975	1.35895	-1.75464	1.16387	1.94972
0.316745	1.186	76.0881	0	1	0.333333	-8.10475e-08	-0.0612635	1.36065	-1.75112	1.16164	1.95014
0.316813	1.187	76.0881	0	1	0.333333	-7.86075e-08	-0.0613295	1.36236	-1.7476	1.1594	1.95056
0.316882	1.188	76.0881	0	1	0.333333	-8.6737e-08	-0.0613955	1.36407	-1.74408	1.15717	1.95098
0.31695	1.189	76.0881	0	1	0.333333	-8.81334e-08	-0.0614617	1.36578	-1.74057	1.15494	1.9514
0.317019	1.19	76.0881	0	1	0.333333	-7.98796e-08	-0.0615279	1.36749	-1.73706	1.15272	1.95183
0.317088	1.191	76.0881	0	1	0.333333	-8.10286e-08	-0.0615942	1.3692	-1.73354	1.15049	1.95225
0.317157	1.192	76.0881	0	1	0.333333	-7.6701e-08	-0.0616605	1.3709	-1.73003	1.14826	1.95267
0.317225	1.193	76.0881	0	1	0.333333	-8.8282e-08	-0.0617269	1.37261	-1.72652	1.14604	1.9531
0.317294	1.194	76.0881	0	1	0.333333	-7.961e-08	-0.0617934	1.37432	-1.72302	1.14382	1.95352
0.317364	1.195	76.0881	0	1	0.333333	-8.15625e-08	-0.0618599	1.37603	-1.71951	1.14159	1.95395
0.317433	1.196	76.0881	0	1	0.333333	-6.00171e-07	-0.0619266	1.37774	-1.71601	1.13937	1.95437
0.317502	1.197	76.0881	0	1	0.333333	6.00039e-07	-0.0619933	1.37944	-1.71251	1.13715	1.9548
0.317571	1.198	76.0881	0	1	0.333333	-6.00375e-07	-0.06206	1.38115	-1.70901	1.13493	1.95523
0.317641	1.199	76.0881	0	1	0.333333	6.00072e-07	-0.0621269	1.38286	-1.70551	1.13272	1.95565
0.31771	1.2	76.0881	0	1	0.333333	-6.00142e-07	-0.0621937	1.38457	-1.70201	1.1305	1.95608
0.31778	1.201	76.0881	0	1	0.333333	6.00518e-07	-0.0622607	1.38627	-1.69852	1.12828	1.95651
0.31785	1.202	76.0881	0	1	0.333333	-6.00112e-07	-0.0623278	1.38798	-1.69503	1.12607	1.95694
0.317919	1.203	76.0881	0	1	0.333333	-6.00045e-07	-0.0623948	1.38969	-1.69153	1.12385	1.95737
0.317989	1.204	76.0881	0	1	0.333333	-6.00121e-07	-0.0624621	1.3914	-1.68805	1.12164	1.9578
0.318059	1.205	76.0881	0	1	0.333333	-6.00097e-07	-0.0625293	1.3931	-1.68456	1.11943	1.95823
0.318129	1.206	76.0881	0	1	0.333333	-6.00152e-07	-0.0625966	1.39481	-1.68107	1.11722	1.95866
0.3182	1.207	76.0881	0	1	0.333333	-6.00075e-07	-0.062664	1.39652	-1.67759	1.11501	1.95909
0.31827	1.208	76.0881	0	1	0.333333	-6.00031e-07	-0.0627314	1.39822	-1.6741	1.1128	1.95953
0.31834	1.209	76.0881	0	1	0.333333	-6.00028e-07	-0.062799	1.39993	-1.67062	1.11059	1.95996
0.318411	1.21	76.0881	0	1	0.333333	-6.00107e-07	-0.0628666	1.40164	-1.66714	1.10839	1.96039
0.318481	1.211	76.0881	0	1	0.333333	6.01312e-07	-0.0629342	1.40335	-1.66366	1.10618	1.96083
0.318552	1.212	76.0881	0	1	0.333333	-6.00454e-07	-0.063002	1.40505	-1.66019	1.10398	1.96126
0.318622	1.213	76.0881	0	1	0.333333	6.00009e-07	-0.0630697	1.40676	-1.65672	1.10178	1.9617
0.318693	1.214	76.0881	0	1	0.333333	6.00051e-07	-0.0631376	1.40847	-1.65324	1.09957	1.96213
0.318764	1.215	76.0881	0	1	0.333333	6.00135e-07	-0.0632056	1.41017	-1.64977	1.09737	1.96257
0.318835	1.216	76.0881	0	1	0.333333	6.00071e-07	-0.0632735	1.41188	-1.6463	1.09517	1.96301
0.318906	1.217	76.0881	0	1	0.333333	6.00185e-07	-0.0633416	1.41359	-1.64283	1.09297	1.96345
0.318977	1.218	76.0881	0	1	0.333333	-6.00338e-07	-0.0634098	1.41529	-1.63937	1.09078	1.96388
0.319049	1.219	76.0881	0	1	0.333333	-6.00035e-07	-0.063478	1.417	-1.6359	1.08858	1.96432
0.31912	1.22	76.0881	0	1	0.333333	-6.00039e-07	-0.0635462	1.41871	-1.63244	1.08638	1.96476
0.319192	1.221	76.0881	0	1	0.333333	-6.00159e-07	-0.0636146	1.42041	-1.62897	1.08419	1.9652
0.319263	1.222	76.0881	0	1	0.333333	-6.00323e-07	-0.063683	1.42212	-1.62552	1.08199	1.96564
0.319335	1.223	76.0881	0	1	0.333333	6.00463e-07	-0.0637515	1.42383	-1.62206	1.0798	1.96608
0.319407	1.224	76.0881	0	1	0.333333	-6.00113e-07	-0.0638201	1.42553	-1.6186	1.07761	1.96653
0.319478	1.225	76.0881	0	1	0.333333	6.00059e-07	-0.0638887	1.42724	-1.61514	1.07542	1.96697
0.31955	1.226	76.0881	0	1	0.333333	6.00111e-07	-0.0639574	1.42895	-1.61169	1.07323	1.96741
0.319622	1.227	76.0881	0	1	0.333333	6.00142e-07	-0.0640261	1.43066	-1.60824	1.07104	1.96785
0.319695	1.228	76.0881	0	1	0.333333	-6.00935e-07	-0.0640951	1.43236	-1.60479	1.06885	1.9683
0.319767	1.229	76.0881	0	1	0.333333	6.00618e-07	-0.0641639	1.43407	-1.60134	1.06666	1.96874
0.319839	1.23	76.0881	0	1	0.333333	-6.00064e-07	-0.0642328	1.43578	-1.59789	1.06448	1.96919
0.319911	1.231	76.0881	0	1	0.333333	6.00156e-07	-0.0643019	1.43748	-1.59444	1.06229	1.96963
0.319984	1.232	76.0881	0	1	0.333333	-6.00038e-07	-0.064371	1.43919	-1.591	1.06011	1.97008
0.320057	1.233	76.0881	0	1	0.333333	6.03481e-07	-0.0644407	1.4409	-1.58756	1.05792	1.97053
0.320129	1.234	76.0881	0	1	0.333333	-6.00527e-07	-0.0645094	1.4426	-1.58411	1.05574	1.97098
0.320202	1.235	76.0881	0	1	0.333333	6.00027e-07	-0.0645787	1.44431	-1.58067	1.05356	1.97142
0.320275	1.236	76.0881	0	1	0.333333	6.0013e-07	-0.064648	1.44602	-1.57723	1.05138	1.97187
0.320348	1.237	76.0881	0	1	0.333333	6.00436e-07	-0.0647175	1.44773	-1.57379	1.0492	1.97232
0.320421	1.238	76.0881	0	1	0.333333	6.00462e-07	-0.064787	1.44943	-1.57036	1.04702	1.97277
0.320494	1.239	76.0881	0	1	0.333333	6.00656e-07	-0.0648566	1.45114	-1.56692	1.04484	1.97322
0.320567	1.24	76.0881	0	1	0.333333	6.00285e-07	-0.0649262	1.45285	-1.56349	1.04266	1.97367
0.320641	1.241	76.0881	0	1	0.333333	6.00586e-07	-0.0649959	1.45456	-1.56006	1.04049	1.97412
0.320714	1.242	76.0881	0	1	0.333333	-6.00362e-07	-0.0650657	1.45626	-1.55662	1.03831	1.97458
0.320788	1.243	76.0881	0	1	0.333333	-6.00181e-07	-0.0651356	1.45797	-1.5532	1.03614	1.97503
0.320861	1.244	76.0881	0	1	0.333333	6.00061e-07	-0.0652055	1.45968	-1.54977	1.03396	1.97548
0.320935	1.245	76.0881	0	1	0.333333	-6.00399e-07	-0.0652754	1.46139	-1.54634	1.03179	1.97594
0.321009	1.246	76.0881	0	1	0.333333	6.00402e-07	-0.0653454	1.4631	-1.54292	1.02962	1.97639
0.321083	1.247	76.0881	0	1	0.333333	6.01771e-07	-0.0654158	1.4648	-1.5395	1.02745	1.97685
0.321157	1.248	76.0881	0	1	0.333333	6.00166e-07	-0.0654857	1.46651	-1.53607	1.02528	1.9773
0.32123	1.249	76.0881	0	1	0.333333	-6.00248e-07	-0.0655548	1.46822	-1.53262	1.02308	1.97775
0.321305	1.25	76.0881	0	1	0.333333	6.00403e-07	-0.0656263	1.46993	-1.52923	1.02094	1.97822
0.32138	1.251	76.0881	0	1	0.333333	-6.01625e-07	-0.0656968	1.47164	-1.52581	1.01878	1.97867
0.321454	1.252	76.0881	0	1	0.333333	-6.00006e-07	-0.0657672	1.47335	-1.52239	1.01661	1.97913
0.321529	1.253	76.0881	0	1	0.333333	6.00065e-07	-0.0658377	1.47505	-1.51898	1.01444	1.97959
0.321603	1.254	76.0881	0	1	0.333333	6.00137e-07	-0.0659083	1.47676	-1.51556	1.01228	1.98005
0.321678	1.255	76.0881	0	1	0.333333	-6.00151e-07	-0.0659789	1.47847	-1.51215	1.01011	1.98051
0.321753	1.256	76.0881	0	1	0.333333	-9.94982e-08	-0.0660496	1.48018	-1.50874	1.00795	1.98097
0.321828	1.257	76.0881	0	1	0.333333	-1.00459e-07	-0.0661204	1.48189	-1.50533	1.00579	1.98143
0.321903	1.258	76.0881	0	1	0.333333	-9.95242e-08	-0.0661912	1.4836	-1.50192	1.00362	1.98189
0.321978	1.259	76.0881	0	1	0.333333	-9.51608e-08	-0.0662621	1.48531	-1.49851	1.00146	1.98236
0.322053	1.26	76.0881	0	1	0.333333	-1.01757e-07	-0.0663331	1.48702	-1.4951	0.999303	1.98282
0.322128	1.261	76.0881	0	1	0.333333	-1.05476e-07	-0.0664041	1.48873	-1.4917	0.997143	1.98328
0.322204	1.262	76.0881	0	1	0.333333	-9.67823e-08	-0.0664752	1.49044	-1.48829	0.994984	1.98375
0.322279	1.263	76.0881	0	1	0.333333	-9.36811e-08	-0.0665464	1.49215	-1.48489	0.992827	1.98421
0.322355	1.264	76.0881	0	1	0.333333	-9.9765e-08	-0.0666177	1.49386	-1.48149	0.99067	1.98468
0.32243	1.265	76.0881	0	1	0.333333	-8.55106e-08	-0.0666889	1.49557	-1.47809	0.988513	1.98514
0.322506	1.266	76.0881	0	1	0.333333	-9.29185e-08	-0.0667603	1.49728	-1.47469	0.986358	1.98561
0.322582	1.267	76.0881	0	1	0.333333	-1.01135e-07	-0.0668317	1.49899	-1.47129	0.984203	1.98608
0.322658	1.268	76.0881	0	1	0.333333	-9.64182e-08	-0.0669032	1.5007	-1.46789	0.982049	1.98654
0.322734	1.269	76.0881	0	1	0.333333	-9.23944e-08	-0.0669748	1.50241	-1.4645	0.979896	1.98701
0.32281	1.27	76.0881	0	1	0.333333	-9.04299e-08	-0.0670464	1.50412	-1.4611	0.977744	1.98748
0.322886	1.271	76.0881	0	1	0.333333	-9.96132e-08	-0.067118	1.50583	-1.45771	0.975591	1.98795
0.322963	1.272	76.0881	0	1	0.333333	-8.27647e-08	-0.0671898	1.50755	-1.45431	0.97344	1.98842
0.323039	1.273	76.0881	0	1	0.333333	-9.58274e-08	-0.0672616	1.50926	-1.45092	0.97129	1.98889
0.323116	1.274	76.0881	0	1	0.333333	-9.2011e-08	-0.0673334	1.51097	-1.44753	0.969141	1.98936
0.323192	1.275	76.0881	0	1	0.333333	-9.37786e-08	-0.0674053	1.51268	-1.44414	0.966992	1.98983
0.323269	1.276	76.0881	0	1	0.333333	-8.96781e-08	-0.0674773	1.51439	-1.44076	0.964843	1.99031
0.323346	1.277	76.0881	0	1	0.333333	-9.29992e-08	-0.0675494	1.51611	-1.43737	0.962696	1.99078
0.323423	1.278	76.0881	0	1	0.333333	-9.05862e-08	-0.0676215	1.51782	-1.43398	0.960549	1.99125
0.3235	1.279	76.0881	0	1	0.333333	-9.20662e-08	-0.0676937	1.51953	-1.4306	0.958403	1.99173
0.323577	1.28	76.0881	0	1	0.333333	-8.82881e-08	-0.0677659	1.52125	-1.42721	0.956257	1.9922
0.323654	1.281	76.0881	0	1	0.333333	-9.42122e-08	-0.0678382	1.52296	-1.42383	0.954112	1.99268
0.323732	1.282	76.0881	0	1	0.333333	-9.21824e-08	-0.0679105	1.52467	-1.42045	0.951968	1.99315
0.323809	1.283	76.0881	0	1	0.333333	-9.30326e-08	-0.0679829	1.52639	-1.41707	0.949825	1.99363
0.323886	1.284	76.0881	0	1	0.333333	-9.19784e-08	-0.0680554	1.5281	-1.41369	0.947682	1.99411
0.323964	1.285	76.0881	0	1	0.333333	-8.8523e-08	-0.068128	1.52981	-1.41031	0.94554	1.99459
0.324042	1.286	76.0881	0	1	0.333333	-8.19956e-08	-0.0682005	1.53153	-1.40694	0.943399	1.99506
0.32412	1.287	76.0881	0	1	0.333333	-8.37163e-08	-0.0682732	1.53324	-1.40356	0.941258	1.99554
0.324198	1.288	76.0881	0	1	0.333333	-9.64944e-08	-0.0683459	1.53496	-1.40018	0.939118	1.99602
0.324276	1.289	76.0881	0	1	0.333333	-8.75095e-08	-0.0684187	1.53667	-1.39681	0.936978	1.9965
0.324354	1.29	76.0881	0	1	0.333333	-8.33074e-08	-0.0684915	1.53839	-1.39344	0.934839	1.99698
0.324432	1.291	76.0881	0	1	0.333333	-8.33149e-08	-0.0685644	1.5401	-1.39006	0.932701	1.99747
0.32451	1.292	76.0881	0	1	0.333333	-8.73821e-08	-0.0686373	1.54182	-1.38669	0.930563	1.99795
0.324589	1.293	76.0881	0	1	0.333333	-8.21222e-08	-0.0687103	1.54353	-1.38332	0.928426	1.99843
0.324667	1.294	76.0881	0	1	0.333333	-7.669e-08	-0.0687834	1.54525	-1.37995	0.926289	1.99891
0.324746	1.295	76.0881	0	1	0.333333	-8.41703e-08	-0.0688565	1.54697	-1.37658	0.924153	1.9994
0.324824	1.296	76.0881	0	1	0.333333	-8.31807e-08	-0.0689297	1.54868	-1.37322	0.922018	1.99988
0.324903	1.297	76.0881	0	1	0.333333	-8.36421e-08	-0.0690029	1.5504	-1.36985	0.919883	2.00037
0.324982	1.298	76.0881	0	1	0.333333	-7.59549e-08	-0.0690762	1.55212	-1.36648	0.917749	2.00085
0.325061	1.299	76.0881	0	1	0.333333	-8.12792e-08	-0.0691495	1.55384	-1.36312	0.915615	2.00134
0.32514	1.3	76.0881	0	1	0.333333	-8.31079e-08	-0.0692229	1.55555	-1.35975	0.913482	2.00183
0.325219	1.301	76.0881	0	1	0.333333	-8.71445e-08	-0.0692963	1.55727	-1.35639	0.91135	2.00231
0.325298	1.302	76.0881	0	1	0.333333	-8.61318e-08	-0.0693699	1.55899	-1.35303	0.909218	2.0028
0.325378	1.303	76.0881	0	1	0.333333	-8.53732e-08	-0.0694434	1.56071	-1.34967	0.907086	2.00329
0.325457	1.304	76.0881	0	1	0.333333	-8.44561e-08	-0.069517	1.56243	-1.34631	0.904956	2.00378
0.325537	1.305	76.0881	0	1	0.333333	-8.01394e-08	-0.0695907	1.56415	-1.34295	0.902825	2.00427
0.325616	1.306	76.0881	0	1	0.333333	-8.72079e-08	-0.0696644	1.56587	-1.33959	0.900695	2.00476
0.325696	1.307	76.0881	0	1	0.333333	-8.05651e-08	-0.0697382	1.56759	-1.33623	0.898566	2.00525
0.325776	1.308	76.0881	0	1	0.333333	-8.08392e-08	-0.069812	1.56931	-1.33287	0.896437	2.00574
0.325856	1.309	76.0881	0	1	0.333333	-8.46138e-08	-0.0698859	1.57103	-1.32951	0.894309	2.00623
0.325936	1.31	76.0881	0	1	0.333333	-8.16638e-08	-0.0699598	1.57275	-1.32616	0.892181	2.00673
0.326016	1.311	76.0881	0	1	0.333333	-7.84522e-08	-0.0700338	1.57447	-1.3228	0.890054	2.00722
0.326096	1.312	76.0881	0	1	0.333333	-8.21411e-08	-0.0701078	1.57619	-1.31945	0.887927	2.00771
0.326177	1.313	76.0881	0	1	0.333333	-8.4794e-08	-0.0701819	1.57791	-1.3161	0.885801	2.00821
0.326257	1.314	76.0881	0	1	0.333333	-7.97242e-08	-0.070256	1.57963	-1.31274	0.883674	2.0087
0.326338	1.315	76.0881	0	1	0.333333	-8.25723e-08	-0.0703302	1.58136	-1.30939	0.881549	2.0092
0.326418	1.316	76.0881	0	1	0.333333	-8.13514e-08	-0.0704044	1.58308	-1.30604	0.879424	2.0097
0.326499	1.317	76.0881	0	1	0.333333	-7.97636e-08	-0.0704786	1.5848	-1.30269	0.8773	2.01019
0.32658	1.318	76.0881	0	1	0.333333	-8.31064e-08	-0.070553	1.58653	-1.29934	0.875175	2.01069
0.326661	1.319	76.0881	0	1	0.333333	-7.86428e-08	-0.0706273	1.58825	-1.29599	0.873052	2.01119
0.326742	1.32	76.0881	0	1	0.333333	-8.16201e-08	-0.0707017	1.58997	-1.29264	0.870929	2.01169
0.326823	1.321	76.0881	0	1	0.333333	-8.03862e-08	-0.0707762	1.5917	-1.28929	0.868806	2.01219
0.326904	1.322	76.0881	0	1	0.333333	-8.23319e-08	-0.0708507	1.59342	-1.28595	0.866683	2.01269
0.326985	1.323	76.0881	0	1	0.333333	-7.82555e-08	-0.0709252	1.59515	-1.2826	0.864561	2.01319
0.327066	1.324	76.0881	0	1	0.333333	-8.03835e-08	-0.0709998	1.59687	-1.27925	0.86244	2.01369
0.327148	1.325	76.0881	0	1	0.333333	-7.85774e-08	-0.0710745	1.5986	-1.27591	0.860318	2.01419
0.327229	1.326	76.0881	0	1	0.333333	-7.92521e-08	-0.0711492	1.60032	-1.27256	0.858197	2.01469
0.327311	1.327	76.0881	0	1	0.333333	-8.25832e-08	-0.0712239	1.60205	-1.26922	0.856077	2.01519
0.327393	1.328	76.0881	0	1	0.333333	-7.46049e-08	-0.0712986	1.60378	-1.26587	0.853956	2.0157
0.327475	1.329	76.0881	0	1	0.333333	-7.68044e-08	-0.0713735	1.60551	-1.26253	0.851837	2.0162
0.327557	1.33	76.0881	0	1	0.333333	-7.32412e-08	-0.0714483	1.60723	-1.25919	0.849717	2.0167
0.327639	1.331	76.0881	0	1	0.333333	-7.89144e-08	-0.0715232	1.60896	-1.25585	0.847598	2.01721
0.327721	1.332	76.0881	0	1	0.333333	-7.80242e-08	-0.0715981	1.61069	-1.25251	0.845479	2.01771
0.327803	1.333	76.0881	0	1	0.333333	-7.13918e-08	-0.0716731	1.61242	-1.24916	0.843361	2.01822
0.327885	1.334	76.0881	0	1	0.333333	-7.9274e-08	-0.0717481	1.61415	-1.24582	0.841243	2.01873
0.327968	1.335	76.0881	0	1	0.333333	-7.27022e-08	-0.0718232	1.61588	-1.24248	0.839125	2.01923
0.32805	1.336	76.0881	0	1	0.333333	-7.54682e-08	-0.0718982	1.61761	-1.23914	0.837008	2.01974
0.328133	1.337	76.0881	0	1	0.333333	-7.3136e-08	-0.0719734	1.61934	-1.2358	0.83489	2.02025
0.328215	1.338	76.0881	0	1	0.333333	-7.66173e-08	-0.0720485	1.62107	-1.23247	0.832774	2.02076
0.328298	1.339	76.0881	0	1	0.333333	-7.79941e-08	-0.0721237	1.6228	-1.22913	0.830657	2.02127
0.328381	1.34	76.0881	0	1	0.333333	-7.40817e-08	-0.072199	1.62453	-1.22579	0.828541	2.02178
0.328464	1.341	76.0881	0	1	0.333333	-7.12365e-08	-0.0722742	1.62626	-1.22245	0.826425	2.02229
0.328547	1.342	76.0881	0	1	0.333333	-7.26181e-08	-0.0723495	1.62799	-1.21912	0.824309	2.0228
0.32863	1.343	76.0881	0	1	0.333333	-6.91916e-08	-0.0724248	1.62973	-1.21578	0.822193	2.02331
0.328713	1.344	76.0881	0	1	0.333333	-6.84671e-08	-0.0725002	1.63146	-1.21244	0.820078	2.02383
0.328797	1.345	76.0881	0	1	0.333333	-7.70131e-08	-0.0725756	1.63319	-1.20911	0.817963	2.02434
0.32888	1.346	76.0881	0	1	0.333333	-7.47784e-08	-0.072651	1.63493	-1.20577	0.815848	2.02485
0.328963	1.347	76.0881	0	1	0.333333	-6.84825e-08	-0.0727265	1.63666	-1.20244	0.813733	2.02537
0.329047	1.348	76.0881	0	1	0.333333	-7.16962e-08	-0.072802	1.6384	-1.1991	0.811619	2.02588
0.329131	1.349	76.0881	0	1	0.333333	-7.33246e-08	-0.0728775	1.64013	-1.19577	0.809504	2.0264
0.329214	1.35	76.0881	0	1	0.333333	-6.93887e-08	-0.072953	1.64187	-1.19243	0.80739	2.02691
0.329298	1.351	76.0881	0	1	0.333333	-6.94773e-08	-0.0730286	1.6436	-1.1891	0.805276	2.02743
0.329382	1.352	76.0881	0	1	0.333333	-7.45755e-08	-0.0731042	1.64534	-1.18577	0.803162	2.02794
0.329466	1.353	76.0881	0	1	0.333333	-7.47624e-08	-0.0731798	1.64708	-1.18243	0.801049	2.02846
0.32955	1.354	76.0881	0	1	0.333333	-7.05698e-08	-0.0732554	1.64882	-1.1791	0.798935	2.02898
0.329635	1.355	76.0881	0	1	0.333333	-6.52332e-08	-0.0733311	1.65055	-1.17577	0.796822	2.0295
0.329719	1.356	76.0881	0	1	0.333333	-7.15094e-08	-0.0734068	1.65229	-1.17243	0.794709	2.03002
0.329803	1.357	76.0881	0	1	0.333333	-7.20781e-08	-0.0734825	1.65403	-1.1691	0.792596	2.03054
0.329888	1.358	76.0881	0	1	0.333333	-6.6709e-08	-0.0735582	1.65577	-1.16577	0.790483	2.03106
0.329972	1.359	76.0881	0	1	0.333333	-6.7763e-08	-0.073634	1.65751	-1.16244	0.78837	2.03158
0.330057	1.36	76.0881	0	1	0.333333	-7.07868e-08	-0.0737098	1.65925	-1.1591	0.786257	2.0321
0.330142	1.361	76.0881	0	1	0.333333	-7.31871e-08	-0.0737855	1.66099	-1.15577	0.784145	2.03262
0.330226	1.362	76.0881	0	1	0.333333	-6.25379e-08	-0.0738613	1.66273	-1.15244	0.782032	2.03314
0.330311	1.363	76.0881	0	1	0.333333	-6.33959e-08	-0.0739372	1.66447	-1.14911	0.77992	2.03366
0.330396	1.364	76.0881	0	1	0.333333	-6.26823e-08	-0.074013	1.66622	-1.14578	0.777807	2.03419
0.330481	1.365	76.0881	0	1	0.333333	-6.96173e-08	-0.0740889	1.66796	-1.14245	0.775695	2.03471
0.330566	1.366	76.0881	0	1	0.333333	-6.53607e-08	-0.0741647	1.6697	-1.13912	0.773583	2.03523
0.330652	1.367	76.0881	0	1	0.333333	-6.90756e-08	-0.0742406	1.67145	-1.13578	0.77147	2.03576
0.330737	1.368	76.0881	0	1	0.333333	-6.27269e-08	-0.0743165	1.67319	-1.13245	0.769358	2.03628
0.330822	1.369	76.0881	0	1	0.333333	1.09389e-08	-0.0743924	1.67493	-1.12912	0.767246	2.03681
0.330908	1.37	76.0881	0	1	0.333333	-6.96797e-08	-0.0744683	1.67668	-1.12579	0.765134	2.03734
0.330993	1.371	76.0881	0	1	0.333333	-6.00007e-07	-0.0745442	1.67843	-1.12246	0.763022	2.03786
0.331079	1.372	76.0881	0	1	0.333333	-6.00163e-07	-0.0746202	1.68017	-1.11913	0.76091	2.03839
0.331165	1.373	76.0881	0	1	0.333333	-6.00025e-07	-0.0746961	1.68192	-1.1158	0.758796	2.03892
0.33125	1.374	76.0881	0	1	0.333333	6.00009e-07	-0.074772	1.68367	-1.11246	0.756682	2.03945
0.331336	1.375	76.0881	0	1	0.333333	6.00242e-07	-0.0748479	1.68541	-1.10913	0.754571	2.03997
0.331422	1.376	76.0881	0	1	0.333333	6.0012e-07	-0.0749239	1.68716	-1.1058	0.752459	2.0405
0.331508	1.377	76.0881	0	1	0.333333	6.0004e-07	-0.0749999	1.68891	-1.10247	0.750346	2.04103
0.331594	1.378	76.0881	0	1	0.333333	6.00845e-07	-0.0750758	1.69066	-1.09914	0.748236	2.04156
0.33168	1.379	76.0881	0	1	0.333333	6.00626e-07	-0.0751515	1.69241	-1.0958	0.746121	2.04209
0.331767	1.38	76.0881	0	1	0.333333	6.00396e-07	-0.0752277	1.69416	-1.09247	0.744009	2.04262
0.331853	1.381	76.0881	0	1	0.333333	6.0006e-07	-0.0753036	1.69591	-1.08914	0.741896	2.04316
0.331939	1.382	76.0881	0	1	0.333333	6.00124e-07	-0.0753795	1.69766	-1.08581	0.739783	2.04369
0.332026	1.383	76.0881	0	1	0.333333	6.0047e-07	-0.0754554	1.69941	-1.08248	0.73767	2.04422
0.332112	1.384	76.0881	0	1	0.333333	6.00005e-07	-0.0755313	1.70117	-1.07914	0.735557	2.04475
0.332199	1.385	76.0881	0	1	0.333333	6.00034e-07	-0.0756072	1.70292	-1.07581	0.733444	2.04529
0.332286	1.386	76.0881	0	1	0.333333	-6.00011e-07	-0.0756831	1.70467	-1.07248	0.731329	2.04582
0.332372	1.387	76.0881	0	1	0.333333	6.00437e-07	-0.0757589	1.70643	-1.06914	0.729215	2.04635
0.332459	1.388	76.0881	0	1	0.333333	-6.00065e-07	-0.0758348	1.70818	-1.06581	0.727101	2.04689
0.332546	1.389	76.0881	0	1	0.333333	6.00741e-07	-0.0759107	1.70994	-1.06247	0.724987	2.04742
0.332633	1.39	76.0881	0	1	0.333333	-6.00094e-07	-0.0759865	1.71169	-1.05914	0.722873	2.04796
0.33272	1.391	76.0881	0	1	0.333333	-6.00012e-07	-0.0760623	1.71345	-1.0558	0.720758	2.0485
0.332807	1.392	76.0881	0	1	0.333333	-6.00123e-07	-0.0761382	1.71521	-1.05247	0.718642	2.04903
0.332894	1.393	76.0881	0	1	0.333333	-6.00197e-07	-0.0762139	1.71696	-1.04913	0.716528	2.04957
0.332982	1.394	76.0881	0	1	0.333333	-6.00307e-07	-0.0762897	1.71872	-1.0458	0.71441	2.05011
0.333069	1.395	76.0881	0	1	0.333333	-6.00037e-07	-0.0763654	1.72048	-1.04246	0.712297	2.05064
0.333156	1.396	76.0881	0	1	0.333333	-6.01448e-07	-0.0764411	1.72224	-1.03912	0.710182	2.05118
0.333244	1.397	76.0881	0	1	0.333333	6.00045e-07	-0.0765168	1.724	-1.03579	0.708065	2.05172
0.333331	1.398	76.0881	0	1	0.333333	-6.00153e-07	-0.0765925	1.72576	-1.03245	0.705949	2.05226
0.333419	1.399	76.0881	0	1	0.333333	6.00121e-07	-0.076668	1.72752	-1.02911	0.703835	2.0528
0.333507	1.4	76.0881	0	1	0.333333	6.0004e-07	-0.0767436	1.72928	-1.02577	0.701715	2.05334
0.333594	1.401	76.0881	0	1	0.333333	6.00145e-07	-0.0768192	1.73104	-1.02243	0.699597	2.05388
0.333682	1.402	76.0881	0	1	0.333333	6.00331e-07	-0.076895	1.73281	-1.01909	0.697479	2.05442
0.33377	1.403	76.0881	0	1	0.333333	-6.00057e-07	-0.0769702	1.73457	-1.01575	0.695361	2.05496
0.333858	1.404	76.0881	0	1	0.333333	6.00259e-07	-0.0770456	1.73633	-1.01241	0.693242	2.0555
0.333946	1.405	76.0881	0	1	0.333333	-6.00059e-07	-0.0771218	1.7381	-1.0091	0.691158	2.05604
0.334034	1.406	76.0881	0	1	0.333333	6.00052e-07	-0.0771964	1.73986	-1.00572	0.689004	2.05658
0.334122	1.407	76.0881	0	1	0.333333	-7.3484e-08	-0.0772717	1.74163	-1.00238	0.686884	2.05712
0.33421	1.408	76.0881	0	1	0.333333	-7.61086e-08	-0.077347	1.74339	-0.999038	0.684764	2.05767
0.334298	1.409	76.0881	0	1	0.333333	-7.73259e-08	-0.0774222	1.74516	-0.995693	0.682643	2.05821
0.334386	1.41	76.0881	0	1	0.333333	-7.47156e-08	-0.0774974	1.74693	-0.992347	0.680522	2.05875
0.334474	1.411	76.0881	0	1	0.333333	-8.06102e-08	-0.0775725	1.7487	-0.989001	0.6784	2.0593
0.334563	1.412	76.0881	0	1	0.333333	-8.29014e-08	-0.0776475	1.75046	-0.985655	0.676278	2.05984
0.334651	1.413	76.0881	0	1	0.333333	-7.65149e-08	-0.0777225	1.75223	-0.982307	0.674156	2.06038
0.33474	1.414	76.0881	0	1	0.333333	-7.85699e-08	-0.0777975	1.754	-0.978958	0.672032	2.06093
0.334828	1.415	76.0881	0	1	0.333333	-7.28401e-08	-0.0778724	1.75577	-0.975609	0.669909	2.06147
0.334917	1.416	76.0881	0	1	0.333333	-7.84657e-08	-0.0779472	1.75754	-0.972259	0.667784	2.06202
0.335005	1.417	76.0881	0	1	0.333333	-8.11706e-08	-0.078022	1.75932	-0.968908	0.665659	2.06256
0.335094	1.418	76.0881	0	1	0.333333	-7.25504e-08	-0.0780966	1.76109	-0.965556	0.663534	2.06311
0.335182	1.419	76.0881	0	1	0.333333	-7.78646e-08	-0.0781713	1.76286	-0.962203	0.661408	2.06365
0.335271	1.42	76.0881	0	1	0.333333	-7.59576e-08	-0.0782458	1.76463	-0.958849	0.659282	2.0642
0.33536	1.421	76.0881	0	1	0.333333	-8.0692e-08	-0.0783203	1.76641	-0.955494	0.657154	2.06475
0.335449	1.422	76.0881	0	1	0.333333	-7.42215e-08	-0.0783947	1.76818	-0.952138	0.655027	2.06529
0.335537	1.423	76.0881	0	1	0.333333	-7.5151e-08	-0.078469	1.76996	-0.948781	0.652898	2.06584
0.335626	1.424	76.0881	0	1	0.333333	-7.14668e-08	-0.0785432	1.77173	-0.945423	0.650769	2.06639
0.335715	1.425	76.0881	0	1	0.333333	-8.06795e-08	-0.0786174	1.77351	-0.942064	0.648639	2.06694
0.335804	1.426	76.0881	0	1	0.333333	-6.08147e-08	-0.0786914	1.77529	-0.938704	0.646508	2.06748
0.335893	1.427	76.0881	0	1	0.333333	-8.18964e-08	-0.0787654	1.77707	-0.935343	0.644377	2.06803
0.335982	1.428	76.0881	0	1	0.333333	-7.58236e-08	-0.0788393	1.77884	-0.93198	0.642245	2.06858
0.336071	1.429	76.0881	0	1	0.333333	-7.67638e-08	-0.0789131	1.78062	-0.928617	0.640113	2.06913
0.33616	1.43	76.0881	0	1	0.333333	-7.31333e-08	-0.0789868	1.7824	-0.925252	0.637979	2.06968
0.336249	1.431	76.0881	0	1	0.333333	-7.43207e-08	-0.0790604	1.78418	-0.921886	0.635845	2.07022
0.336338	1.432	76.0881	0	1	0.333333	-7.70958e-08	-0.0791339	1.78596	-0.918519	0.63371	2.07077
0.336428	1.433	76.0881	0	1	0.333333	-7.78764e-08	-0.0792072	1.78774	-0.91515	0.631574	2.07132
0.336517	1.434	76.0881	0	1	0.333333	-6.56884e-08	-0.0792805	1.78953	-0.91178	0.629437	2.07187
0.336606	1.435	76.0881	0	1	0.333333	-7.16905e-08	-0.0793537	1.79131	-0.90841	0.6273	2.07242
0.336695	1.436	76.0881	0	1	0.333333	-6.91917e-08	-0.0794267	1.79309	-0.905037	0.625161	2.07297
0.336784	1.437	76.0881	0	1	0.333333	-6.91678e-08	-0.0794997	1.79488	-0.901663	0.623022	2.07352
0.336874	1.438	76.0881	0	1	0.333333	-7.39058e-08	-0.0795725	1.79666	-0.898288	0.620882	2.07407
0.336963	1.439	76.0881	0	1	0.333333	-6.95887e-08	-0.0796452	1.79845	-0.894911	0.618741	2.07462
0.337052	1.44	76.0881	0	1	0.333333	-7.71778e-08	-0.0797177	1.80023	-0.891533	0.616599	2.07517
0.337142	1.441	76.0881	0	1	0.333333	-7.60607e-08	-0.0797902	1.80202	-0.888153	0.614456	2.07572
0.337231	1.442	76.0881	0	1	0.333333	-7.21956e-08	-0.0798624	1.80381	-0.884772	0.612312	2.07627
0.33732	1.443	76.0881	0	1	0.333333	-7.06096e-08	-0.0799346	1.80559	-0.881389	0.610167	2.07682
0.33741	1.444	76.0881	0	1	0.333333	-7.00169e-08	-0.0800066	1.80738	-0.878005	0.608021	2.07737
0.337499	1.445	76.0881	0	1	0.333333	-7.052e-08	-0.0800785	1.80917	-0.874618	0.605874	2.07792
0.337588	1.446	76.0881	0	1	0.333333	-7.29146e-08	-0.0801503	1.81096	-0.871231	0.603726	2.07847
0.337678	1.447	76.0881	0	1	0.333333	-6.84953e-08	-0.0802218	1.81275	-0.867842	0.601577	2.07902
0.337767	1.448	76.0881	0	1	0.333333	-6.69282e-08	-0.0802933	1.81454	-0.86445	0.599427	2.07957
0.337856	1.449	76.0881	0	1	0.333333	-6.96389e-08	-0.0803645	1.81634	-0.861057	0.597275	2.08012
0.337946	1.45	76.0881	0	1	0.333333	-6.70566e-08	-0.0804357	1.81813	-0.857663	0.595123	2.08067
0.338035	1.451	76.0881	0	1	0.333333	-7.07288e-08	-0.0805066	1.81992	-0.854267	0.592969	2.08122
0.338124	1.452	76.0881	0	1	0.333333	-6.7725e-08	-0.0805774	1.82171	-0.850868	0.590815	2.08177
0.338214	1.453	76.0881	0	1	0.333333	-7.10074e-08	-0.080648	1.82351	-0.847468	0.588659	2.08232
0.338303	1.454	76.0881	0	1	0.333333	-6.83719e-08	-0.0807184	1.8253	-0.844066	0.586502	2.08287
0.338392	1.455	76.0881	0	1	0.333333	-6.84457e-08	-0.0807887	1.8271	-0.840663	0.584344	2.08342
0.338482	1.456	76.0881	0	1	0.333333	-6.46116e-08	-0.0808587	1.82889	-0.837256	0.582184	2.08397
0.338571	1.457	76.0881	0	1	0.333333	-7.21748e-08	-0.0809286	1.83069	-0.833849	0.580023	2.08452
0.33866	1.458	76.0881	0	1	0.333333	-6.2989e-08	-0.0809983	1.83249	-0.830439	0.577861	2.08507
0.338749	1.459	76.0881	0	1	0.333333	-6.04633e-08	-0.0810678	1.83429	-0.827027	0.575698	2.08562
0.338839	1.46	76.0881	0	1	0.333333	6.00051e-07	-0.081137	1.83609	-0.823613	0.573533	2.08617
0.338928	1.461	76.0881	0	1	0.333333	6.00047e-07	-0.0812062	1.83788	-0.820197	0.571367	2.08671
0.339017	1.462	76.0881	0	1	0.333333	-6.01401e-07	-0.0812755	1.83968	-0.816779	0.569197	2.08727
0.339106	1.463	76.0881	0	1	0.333333	6.00126e-07	-0.0813435	1.84148	-0.813358	0.567032	2.08781
0.339195	1.464	76.0881	0	1	0.333333	6.00048e-07	-0.0814121	1.84329	-0.809935	0.56486	2.08836
0.339284	1.465	76.0881	0	1	0.333333	6.00227e-07	-0.0814803	1.84509	-0.80651	0.562689	2.08891
0.339373	1.466	76.0881	0	1	0.333333	6.00244e-07	-0.0815483	1.84689	-0.803083	0.560515	2.08946
0.339462	1.467	76.0881	0	1	0.333333	-6.00377e-07	-0.081616	1.84869	-0.799654	0.558342	2.09
0.339551	1.468	76.0881	0	1	0.333333	-6.00065e-07	-0.0816835	1.8505	-0.79622	0.556163	2.09055
0.33964	1.469	76.0881	0	1	0.333333	6.00041e-07	-0.0817512	1.8523	-0.792792	0.55399	2.0911
0.339729	1.47	76.0881	0	1	0.333333	6.00111e-07	-0.0818178	1.8541	-0.789348	0.551807	2.09165
0.339818	1.471	76.0881	0	1	0.333333	6.00067e-07	-0.0818845	1.85591	-0.785909	0.549626	2.09219
0.339907	1.472	76.0881	0	1	0.333333	6.00031e-07	-0.0819511	1.85772	-0.782466	0.547442	2.09274
0.339995	1.473	76.0881	0	1	0.333333	6.02249e-07	-0.0820176	1.85952	-0.779023	0.545259	2.09329
0.340084	1.474	76.0881	0	1	0.333333	-6.00246e-07	-0.0820832	1.86133	-0.775574	0.543073	2.09383
0.340172	1.475	76.0881	0	1	0.333333	-6.00077e-07	-0.0821489	1.86314	-0.772124	0.540886	2.09438
0.340261	1.476	76.0881	0	1	0.333333	-6.00046e-07	-0.0822143	1.86495	-0.768672	0.538696	2.09492
0.340349	1.477	76.0881	0	1	0.333333	6.00298e-07	-0.0822794	1.86675	-0.765217	0.536506	2.09547
0.340437	1.478	76.0881	0	1	0.333333	6.00062e-07	-0.0823441	1.86856	-0.761754	0.534309	2.09601
0.340526	1.479	76.0881	0	1	0.333333	6.00074e-07	-0.0824087	1.87037	-0.758296	0.532118	2.09655
0.340614	1.48	76.0881	0	1	0.333333	6.00015e-07	-0.0824729	1.87218	-0.754832	0.529921	2.0971
0.340702	1.481	76.0881	0	1	0.333333	6.00186e-07	-0.0825368	1.874	-0.751365	0.527723	2.09764
0.34079	1.482	76.0881	0	1	0.333333	6.00082e-07	-0.0826003	1.87581	-0.747895	0.525523	2.09818
0.340878	1.483	76.0881	0	1	0.333333	6.00727e-07	-0.0826636	1.87762	-0.744421	0.52332	2.09872
0.340966	1.484	76.0881	0	1	0.333333	-6.00068e-07	-0.0827265	1.87943	-0.740946	0.521116	2.09926
0.341053	1.485	76.0881	0	1	0.333333	6.00099e-07	-0.0827891	1.88125	-0.737466	0.51891	2.0998
0.341141	1.486	76.0881	0	1	0.333333	6.00231e-07	-0.0828513	1.88306	-0.733984	0.516702	2.10034
0.341229	1.487	76.0881	0	1	0.333333	-6.00034e-07	-0.0829131	1.88487	-0.730498	0.514491	2.10088
0.341316	1.488	76.0881	0	1	0.333333	-6.00213e-07	-0.0829747	1.88669	-0.72701	0.51228	2.10142
0.341403	1.489	76.0881	0	1	0.333333	-6.00047e-07	-0.0830358	1.8885	-0.723517	0.510065	2.10196
0.341491	1.49	76.0881	0	1	0.333333	-6.01244e-07	-0.0830966	1.89032	-0.720021	0.507849	2.10249
0.341578	1.491	76.0881	0	1	0.333333	-6.00108e-07	-0.083157	1.89214	-0.716522	0.50563	2.10303
0.341664	1.492	76.0881	0	1	0.333333	-8.5854e-08	-0.0832169	1.89395	-0.713019	0.503409	2.10356
0.341751	1.493	76.0881	0	1	0.333333	-8.18541e-08	-0.0832765	1.89577	-0.709513	0.501186	2.1041
0.341838	1.494	76.0881	0	1	0.333333	-7.99113e-08	-0.0833357	1.89759	-0.706003	0.498961	2.10463
0.341924	1.495	76.0881	0	1	0.333333	-8.21872e-08	-0.0833945	1.89941	-0.70249	0.496733	2.10516
0.342011	1.496	76.0881	0	1	0.333333	-8.61406e-08	-0.0834528	1.90123	-0.698973	0.494503	2.1057
0.342097	1.497	76.0881	0	1	0.333333	-8.60014e-08	-0.0835107	1.90305	-0.695452	0.49227	2.10623
0.342183	1.498	76.0881	0	1	0.333333	-7.60269e-08	-0.0835682	1.90487	-0.691927	0.490035	2.10676
0.342269	1.499	76.0881	0	1	0.333333	-8.02545e-08	-0.0836252	1.90669	-0.688399	0.487798	2.10729
0.342355	1.5	76.0881	0	1	0.333333	-7.82849e-08	-0.0836818	1.90851	-0.684866	0.485558	2.10781
0.34244	1.501	76.0881	0	1	0.333333	-7.79046e-08	-0.0837379	1.91033	-0.68133	0.483316	2.10834
0.342526	1.502	76.0881	0	1	0.333333	-8.441e-08	-0.0837935	1.91215	-0.67779	0.481071	2.10887
0.342611	1.503	76.0881	0	1	0.333333	-8.22239e-08	-0.0838486	1.91397	-0.674245	0.478824	2.10939
0.342696	1.504	76.0881	0	1	0.333333	-8.26551e-08	-0.0839033	1.91579	-0.670696	0.476573	2.10992
0.342781	1.505	76.0881	0	1	0.333333	-7.72228e-08	-0.0839574	1.91762	-0.667143	0.474321	2.11044
0.342866	1.506	76.0881	0	1	0.333333	-7.74371e-08	-0.084011	1.91944	-0.663586	0.472065	2.11096
0.34295	1.507	76.0881	0	1	0.333333	-8.00194e-08	-0.0840641	1.92126	-0.660024	0.469807	2.11148
0.343035	1.508	76.0881	0	1	0.333333	-8.2945e-08	-0.0841167	1.92309	-0.656459	0.467546	2.112
0.343119	1.509	76.0881	0	1	0.333333	-7.85853e-08	-0.0841687	1.92491	-0.652888	0.465282	2.11252
0.343203	1.51	76.0881	0	1	0.333333	-7.36261e-08	-0.0842201	1.92674	-0.649313	0.463015	2.11303
0.343286	1.511	76.0881	0	1	0.333333	-7.99875e-08	-0.084271	1.92856	-0.645733	0.460745	2.11355
0.34337	1.512	76.0881	0	1	0.333333	-7.99173e-08	-0.0843213	1.93039	-0.642149	0.458473	2.11406
0.343453	1.513	76.0881	0	1	0.333333	-7.83672e-08	-0.084371	1.93221	-0.63856	0.456197	2.11457
0.343536	1.514	76.0881	0	1	0.333333	-7.58601e-08	-0.0844201	1.93404	-0.634966	0.453918	2.11509
0.343619	1.515	76.0881	0	1	0.333333	-7.73968e-08	-0.0844686	1.93586	-0.631367	0.451636	2.11559
0.343701	1.516	76.0881	0	1	0.333333	-7.30355e-08	-0.0845164	1.93769	-0.627763	0.449351	2.1161
0.343783	1.517	76.0881	0	1	0.333333	-7.61145e-08	-0.0845636	1.93952	-0.624153	0.447062	2.11661
0.343865	1.518	76.0881	0	1	0.333333	-7.61615e-08	-0.0846102	1.94134	-0.620539	0.44477	2.11711
0.343947	1.519	76.0881	0	1	0.333333	-7.52659e-08	-0.0846561	1.94317	-0.61692	0.442476	2.11762
0.344028	1.52	76.0881	0	1	0.333333	-7.35503e-08	-0.0847013	1.945	-0.613295	0.440177	2.11812
0.344109	1.521	76.0881	0	1	0.333333	-8.11227e-08	-0.0847458	1.94683	-0.609665	0.437876	2.11862
0.34419	1.522	76.0881	0	1	0.333333	-7.12278e-08	-0.0847896	1.94865	-0.60603	0.43557	2.11911
0.34427	1.523	76.0881	0	1	0.333333	-7.16764e-08	-0.0848327	1.95048	-0.602388	0.433262	2.11961
0.344351	1.524	76.0881	0	1	0.333333	-7.61251e-08	-0.084875	1.95231	-0.598741	0.430949	2.1201
0.34443	1.525	76.0881	0	1	0.333333	-7.65186e-08	-0.0849166	1.95414	-0.595089	0.428633	2.12059
0.34451	1.526	76.0881	0	1	0.333333	-7.31984e-08	-0.0849574	1.95597	-0.591431	0.426314	2.12108
0.344589	1.527	76.0881	0	1	0.333333	-7.22456e-08	-0.0849974	1.95779	-0.587766	0.42399	2.12157
0.344668	1.528	76.0881	0	1	0.333333	-6.72399e-08	-0.0850366	1.95962	-0.584096	0.421663	2.12206
0.344746	1.529	76.0881	0	1	0.333333	-7.55762e-08	-0.085075	1.96145	-0.580419	0.419332	2.12254
0.344824	1.53	76.0881	0	1	0.333333	-7.65105e-08	-0.0851126	1.96328	-0.576737	0.416997	2.12302
0.344902	1.531	76.0881	0	1	0.333333	-7.16355e-08	-0.0851493	1.96511	-0.573048	0.414658	2.1235
0.34498	1.532	76.0881	0	1	0.333333	-7.28573e-08	-0.0851852	1.96694	-0.569352	0.412315	2.12397
0.345057	1.533	76.0881	0	1	0.333333	-7.20721e-08	-0.0852201	1.96876	-0.565651	0.409967	2.12445
0.345133	1.534	76.0881	0	1	0.333333	-7.5497e-08	-0.0852542	1.97059	-0.561942	0.407616	2.12492
0.345209	1.535	76.0881	0	1	0.333333	-6.84582e-08	-0.0852873	1.97242	-0.558227	0.40526	2.12539
0.345285	1.536	76.0881	0	1	0.333333	-7.40014e-08	-0.0853195	1.97425	-0.554504	0.4029	2.12585
0.34536	1.537	76.0881	0	1	0.333333	-7.45565e-08	-0.0853507	1.97608	-0.550776	0.400536	2.12632
0.345435	1.538	76.0881	0	1	0.333333	-6.86901e-08	-0.0853809	1.97791	-0.547039	0.398166	2.12678
0.345509	1.539	76.0881	0	1	0.333333	-7.55017e-08	-0.0854101	1.97973	-0.543296	0.395793	2.12724
0.345583	1.54	76.0881	0	1	0.333333	-6.9555e-08	-0.0854383	1.98156	-0.539545	0.393415	2.12769
0.345657	1.541	76.0881	0	1	0.333333	-7.11954e-08	-0.0854655	1.98339	-0.535787	0.391032	2.12814
0.34573	1.542	76.0881	0	1	0.333333	-7.14427e-08	-0.0854915	1.98522	-0.532022	0.388644	2.12859
0.345802	1.543	76.0881	0	1	0.333333	-7.06012e-08	-0.0855165	1.98704	-0.528248	0.386252	2.12904
0.345874	1.544	76.0881	0	1	0.333333	-6.77341e-08	-0.0855404	1.98887	-0.524467	0.383854	2.12948
0.345946	1.545	76.0881	0	1	0.333333	-7.43686e-08	-0.0855631	1.9907	-0.520678	0.381452	2.12992
0.346016	1.546	76.0881	0	1	0.333333	-6.93172e-08	-0.0855846	1.99252	-0.516881	0.379044	2.13036
0.346087	1.547	76.0881	0	1	0.333333	-7.52127e-08	-0.0856049	1.99435	-0.513075	0.376631	2.13079
0.346157	1.548	76.0881	0	1	0.333333	-7.24097e-08	-0.085624	1.99617	-0.509262	0.374213	2.13122
0.346226	1.549	76.0881	0	1	0.333333	-7.5168e-08	-0.0856419	1.998	-0.505439	0.371789	2.13165
0.346294	1.55	76.0881	0	1	0.333333	-7.06656e-08	-0.0856584	1.99982	-0.501608	0.36936	2.13207
0.346362	1.551	76.0881	0	1	0.333333	-6.8193e-08	-0.0856737	2.00164	-0.497768	0.366925	2.13249
0.34643	1.552	76.0881	0	1	0.333333	-7.53499e-08	-0.0856877	2.00347	-0.493919	0.364485	2.1329
0.346496	1.553	76.0881	0	1	0.333333	-6.64426e-08	-0.0857002	2.00529	-0.490061	0.362039	2.13331
0.346562	1.554	76.0881	0	1	0.333333	-7.41278e-08	-0.0857114	2.00711	-0.486194	0.359586	2.13372
0.346628	1.555	76.0881	0	1	0.333333	-7.03133e-08	-0.0857211	2.00893	-0.482317	0.357128	2.13412
0.346692	1.556	76.0881	0	1	0.333333	-7.49957e-08	-0.0857294	2.01075	-0.47843	0.354664	2.13452
0.346756	1.557	76.0881	0	1	0.333333	-6.98324e-08	-0.0857362	2.01257	-0.474533	0.352193	2.13491
0.346819	1.558	76.0881	0	1	0.333333	-7.40667e-08	-0.0857414	2.01439	-0.470627	0.349716	2.1353
0.346882	1.559	76.0881	0	1	0.333333	-7.15777e-08	-0.085745	2.01621	-0.46671	0.347232	2.13569
0.346944	1.56	76.0881	0	1	0.333333	-7.01178e-08	-0.0857471	2.01803	-0.462783	0.344742	2.13607
0.347005	1.561	76.0881	0	1	0.333333	-7.21719e-08	-0.0857475	2.01984	-0.458845	0.342245	2.13644
0.347065	1.562	76.0881	0	1	0.333333	-7.29951e-08	-0.0857462	2.02166	-0.454896	0.339741	2.13681
0.347124	1.563	76.0881	0	1	0.333333	-6.5485e-08	-0.0857432	2.02347	-0.450936	0.33723	2.13718
0.347182	1.564	76.0881	0	1	0.333333	-7.35488e-08	-0.0857384	2.02528	-0.446964	0.334712	2.13754
0.34724	1.565	76.0881	0	1	0.333333	-6.63093e-08	-0.0857318	2.0271	-0.442982	0.332187	2.13789
0.347297	1.566	76.0881	0	1	0.333333	-7.06801e-08	-0.0857234	2.02891	-0.438987	0.329654	2.13824
0.347352	1.567	76.0881	0	1	0.333333	-7.13898e-08	-0.085713	2.03072	-0.43498	0.327113	2.13858
0.347407	1.568	76.0881	0	1	0.333333	-6.96415e-08	-0.0857006	2.03252	-0.430961	0.324565	2.13892
0.347461	1.569	76.0881	0	1	0.333333	-7.02655e-08	-0.0856863	2.03433	-0.426929	0.322009	2.13925
0.347514	1.57	76.0881	0	1	0.333333	-6.76972e-08	-0.0856699	2.03614	-0.422884	0.319444	2.13958
0.347566	1.571	76.0881	0	1	0.333333	-6.97355e-08	-0.0856514	2.03794	-0.418827	0.316871	2.1399
0.347616	1.572	76.0881	0	1	0.333333	-7.22113e-08	-0.0856307	2.03974	-0.414755	0.314289	2.14021
0.347666	1.573	76.0881	0	1	0.333333	-7.52176e-08	-0.0856078	2.04154	-0.41067	0.311699	2.14051
0.347715	1.574	76.0881	0	1	0.333333	-7.20883e-08	-0.0855826	2.04334	-0.406571	0.3091	2.14081
0.347762	1.575	76.0881	0	1	0.333333	-7.36184e-08	-0.0855551	2.04514	-0.402458	0.306492	2.14111
0.347808	1.576	76.0881	0	1	0.333333	-7.11291e-08	-0.0855251	2.04694	-0.398329	0.303874	2.14139
0.347853	1.577	76.0881	0	1	0.333333	-7.58446e-08	-0.0854926	2.04873	-0.394186	0.301247	2.14167
0.347897	1.578	76.0881	0	1	0.333333	-7.25535e-08	-0.0854576	2.05052	-0.390027	0.29861	2.14194
0.34794	1.579	76.0881	0	1	0.333333	-6.88556e-08	-0.08542	2.05231	-0.385852	0.295963	2.1422
0.347981	1.58	76.0881	0	1	0.333333	-7.26923e-08	-0.0853796	2.0541	-0.381661	0.293306	2.14245
0.348021	1.581	76.0881	0	1	0.333333	-6.16159e-08	-0.0853365	2.05588	-0.377453	0.290638	2.1427
0.34806	1.582	76.0881	0	1	0.333333	-7.12795e-08	-0.0852905	2.05767	-0.373228	0.287959	2.14294
0.348097	1.583	76.0881	0	1	0.333333	-7.06975e-08	-0.0852415	2.05945	-0.368985	0.285268	2.14316
0.348132	1.584	76.0881	0	1	0.333333	-6.9292e-08	-0.0851896	2.06123	-0.364725	0.282567	2.14338
0.348166	1.585	76.0881	0	1	0.333333	-6.88529e-08	-0.0851344	2.063	-0.360445	0.279853	2.14359
0.348199	1.586	76.0881	0	1	0.333333	-6.7823e-08	-0.0850761	2.06478	-0.356147	0.277128	2.14379
0.34823	1.587	76.0881	0	1	0.333333	-7.56365e-08	-0.0850144	2.06655	-0.351829	0.27439	2.14398
0.348259	1.588	76.0881	0	1	0.333333	-7.26301e-08	-0.0849492	2.06831	-0.34749	0.271639	2.14416
0.348286	1.589	76.0881	0	1	0.333333	-6.86932e-08	-0.0848805	2.07008	-0.343131	0.268875	2.14433
0.348312	1.59	76.0881	0	1	0.333333	-7.48051e-08	-0.0848081	2.07184	-0.33875	0.266097	2.14449
0.348336	1.591	76.0881	0	1	0.333333	-7.00263e-08	-0.0847319	2.0736	-0.334347	0.263305	2.14464
0.348358	1.592	76.0881	0	1	0.333333	-6.97497e-08	-0.0846517	2.07535	-0.329921	0.260499	2.14477
0.348378	1.593	76.0881	0	1	0.333333	-7.29782e-08	-0.0845675	2.0771	-0.325471	0.257677	2.1449
0.348396	1.594	76.0881	0	1	0.333333	-7.49428e-08	-0.084479	2.07885	-0.320997	0.25484	2.14501
0.348412	1.595	76.0881	0	1	0.333333	-7.13356e-08	-0.0843861	2.0806	-0.316497	0.251987	2.14511
0.348425	1.596	76.0881	0	1	0.333333	-7.25582e-08	-0.0842887	2.08234	-0.311971	0.249118	2.14519
0.348437	1.597	76.0881	0	1	0.333333	-7.31176e-08	-0.0841866	2.08407	-0.307418	0.246231	2.14526
0.348446	1.598	76.0881	0	1	0.333333	-7.87216e-08	-0.0840795	2.0858	-0.302837	0.243326	2.14532
0.348453	1.599	76.0881	0	1	0.333333	-7.41687e-08	-0.0839674	2.08753	-0.298227	0.240403	2.14536
0.348457	1.6	76.0881	0	1	0.333333	-7.178e-08	-0.0838499	2.08926	-0.293586	0.23746	2.14538
0.348458	1.601	76.0881	0	1	0.333333	-7.92426e-08	-0.0837269	2.09098	-0.288913	0.234497	2.14539
0.348457	1.602	76.0881	0	1	0.333333	-7.86414e-08	-0.0835981	2.09269	-0.284208	0.231514	2.14538
0.348453	1.603	76.0881	0	1	0.333333	-7.7373e-08	-0.0834633	2.0944	-0.279468	0.228508	2.14536
0.348446	1.604	76.0881	0	1	0.333333	-7.94782e-08	-0.0833221	2.0961	-0.274692	0.22548	2.14531
0.348435	1.605	76.0881	0	1	0.333333	-7.9103e-08	-0.0831744	2.0978	-0.269879	0.222428	2.14525
0.348422	1.606	76.0881	0	1	0.333333	-8.4901e-08	-0.0830198	2.09949	-0.265027	0.219351	2.14517
0.348405	1.607	76.0881	0	1	0.333333	-7.91105e-08	-0.0828578	2.10118	-0.260132	0.216248	2.14507
0.348385	1.608	76.0881	0	1	0.333333	-7.65003e-08	-0.0826882	2.10286	-0.255195	0.213117	2.14494
0.348361	1.609	76.0881	0	1	0.333333	-8.28227e-08	-0.0825106	2.10454	-0.250212	0.209958	2.14479
0.348333	1.61	76.0881	0	1	0.333333	-7.93771e-08	-0.0823246	2.10621	-0.245181	0.206768	2.14462
0.3483	1.611	76.0881	0	1	0.333333	-8.3236e-08	-0.0821295	2.10787	-0.240099	0.203546	2.14442
0.348264	1.612	76.0881	0	1	0.333333	-8.06954e-08	-0.081925	2.10952	-0.234963	0.200289	2.14419
0.348223	1.613	76.0881	0	1	0.333333	-8.32993e-08	-0.0817104	2.11117	-0.22977	0.196996	2.14394
0.348177	1.614	76.0881	0	1	0.333333	-8.24971e-08	-0.0814851	2.11281	-0.224516	0.193665	2.14366
0.348125	1.615	76.0881	0	1	0.333333	-8.5045e-08	-0.0812484	2.11444	-0.219197	0.190292	2.14334
0.348069	1.616	76.0881	0	1	0.333333	-9.2069e-08	-0.0809995	2.11606	-0.213808	0.186876	2.14299
0.348006	1.617	76.0881	0	1	0.333333	-8.16607e-08	-0.0807375	2.11767	-0.208345	0.183412	2.14261
0.347937	1.618	76.0881	0	1	0.333333	-8.75757e-08	-0.0804614	2.11928	-0.202801	0.179897	2.14218
0.347861	1.619	76.0881	0	1	0.333333	-8.71834e-08	-0.0801701	2.12087	-0.19717	0.176326	2.14172
0.347778	1.62	76.0881	0	1	0.333333	-8.87012e-08	-0.0798622	2.12246	-0.191444	0.172695	2.14121
0.347687	1.621	76.0881	0	1	0.333333	-9.46691e-08	-0.0795362	2.12403	-0.185614	0.168999	2.14065
0.347588	1.622	76.0881	0	1	0.333333	-9.74993e-08	-0.0791905	2.12559	-0.17967	0.16523	2.14003
0.347479	1.623	76.0881	0	1	0.333333	-9.53503e-08	-0.078823	2.12714	-0.1736	0.161381	2.13936
0.347359	1.624	76.0881	0	1	0.333333	-9.47721e-08	-0.0784312	2.12868	-0.167388	0.157442	2.13862
0.347228	1.625	76.0881	0	1	0.333333	-1.02267e-07	-0.0780121	2.1302	-0.161018	0.153403	2.13782
0.347084	1.626	76.0881	0	1	0.333333	-9.95354e-08	-0.0775623	2.13171	-0.154467	0.149249	2.13693
0.346925	1.627	76.0881	0	1	0.333333	-9.96692e-08	-0.0770772	2.1332	-0.147709	0.144964	2.13595
0.346748	1.628	76.0881	0	1	0.333333	-1.04595e-07	-0.0765511	2.13468	-0.140709	0.140526	2.13486
0.346552	1.629	76.0881	0	1	0.333333	-1.11697e-07	-0.0759767	2.13614	-0.133421	0.135905	2.13366
0.346332	1.63	76.0881	0	1	0.333333	-6.00158e-07	-0.0753437	2.13758	-0.125784	0.131063	2.1323
0.346083	1.631	76.0881	0	1	0.333333	-6.00013e-07	-0.074638	2.139	-0.117711	0.125944	2.13077
0.345795	1.632	76.0881	0	1	0.333333	6.00063e-07	-0.0738384	2.14039	-0.10907	0.120464	2.129
0.345457	1.633	76.0881	0	1	0.333333	6.00003e-07	-0.0729104	2.14176	-0.0996472	0.11449	2.12691
0.345044	1.634	76.0881	0	1	0.333333	-9.2633e-08	-0.0717908	2.14309	-0.0890509	0.107771	2.12437
0.344501	1.635	76.0881	0	1	0.333333	-9.74513e-08	-0.0703357	2.14439	-0.0763836	0.0997391	2.12103
0.343615	1.636	76.0881	0	1	0.333333	-1.08661e-07	-0.0679756	2.14562	-0.0580809	0.088134	2.11557
0.333787	1.637	76.0881	0	1	0.333333	-2.46724e-07	-0.0155643	2.13369	0.074652	0.00397237	2.05507
0.333808	1.638	76.0881	0	1	0.333333	-2.55337e-07	-0.0153951	2.13384	0.0747188	0.00393001	2.05519
0.333828	1.639	76.0881	0	1	0.333333	-2.48556e-07	-0.0152298	2.13399	0.0747832	0.00388917	2.05532
0.333849	1.64	76.0881	0	1	0.333333	-2.47644e-07	-0.0150683	2.13414	0.0748454	0.00384976	2.05544
0.333869	1.641	76.0881	0	1	0.333333	-2.51203e-07	-0.0149104	2.13428	0.0749054	0.0038117	2.05557
0.333889	1.642	76.0881	0	1	0.333333	-2.52816e-07	-0.0147558	2.13443	0.0749634	0.0037749	2.05569
0.333909	1.643	76.0881	0	1	0.333333	-2.54049e-07	-0.0146045	2.13457	0.0750196	0.0037393	2.05581
0.333928	1.644	76.0881	0	1	0.333333	-2.49662e-07	-0.0144562	2.13471	0.0750739	0.00370483	2.05593
0.333948	1.645	76.0881	0	1	0.333333	-2.49572e-07	-0.0143109	2.13485	0.0751266	0.00367144	2.05606
0.333968	1.646	76.0881	0	1	0.333333	-2.55014e-07	-0.0141684	2.13499	0.0751776	0.00363907	2.05618
0.333987	1.647	76.0881	0	1	0.333333	-2.60122e-07	-0.0140287	2.13513	0.0752272	0.00360767	2.0563
0.334006	1.648	76.0881	0	1	0.333333	-2.58212e-07	-0.0138915	2.13527	0.0752753	0.00357718	2.05641
0.334026	1.649	76.0881	0	1	0.333333	-2.50125e-07	-0.0137568	2.1354	0.0753219	0.00354757	2.05653
0.334045	1.65	76.0881	0	1	0.333333	-2.56909e-07	-0.0136245	2.13554	0.0753673	0.0035188	2.05665
0.334064	1.651	76.0881	0	1	0.333333	-2.6066e-07	-0.0134945	2.13567	0.0754115	0.00349082	2.05677
0.334082	1.652	76.0881	0	1	0.333333	-2.58432e-07	-0.0133667	2.1358	0.0754544	0.0034636	2.05688
0.334101	1.653	76.0881	0	1	0.333333	-2.55499e-07	-0.0132411	2.13593	0.0754961	0.00343711	2.057
0.33412	1.654	76.0881	0	1	0.333333	-2.56959e-07	-0.0131175	2.13606	0.0755368	0.00341131	2.05711
0.334138	1.655	76.0881	0	1	0.333333	-2.57532e-07	-0.0129959	2.13619	0.0755765	0.00338618	2.05723
0.334156	1.656	76.0881	0	1	0.333333	-2.56252e-07	-0.0128762	2.13632	0.0756151	0.00336169	2.05734
0.334175	1.657	76.0881	0	1	0.333333	-2.63996e-07	-0.0127584	2.13644	0.0756528	0.00333781	2.05745
0.334193	1.658	76.0881	0	1	0.333333	-2.61272e-07	-0.0126423	2.13657	0.0756895	0.00331451	2.05756
0.334211	1.659	76.0881	0	1	0.333333	-2.5593e-07	-0.012528	2.13669	0.0757253	0.00329178	2.05767
0.334229	1.66	76.0881	0	1	0.333333	-2.57719e-07	-0.0124154	2.13681	0.0757604	0.0032696	2.05778
0.334247	1.661	76.0881	0	1	0.333333	-2.54023e-07	-0.0123044	2.13694	0.0757945	0.00324793	2.05789
0.334264	1.662	76.0881	0	1	0.333333	-2.55917e-07	-0.012195	2.13706	0.0758279	0.00322676	2.058
0.334282	1.663	76.0881	0	1	0.333333	-2.595e-07	-0.0120872	2.13718	0.0758605	0.00320608	2.05811
0.334299	1.664	76.0881	0	1	0.333333	-2.6555e-07	-0.0119808	2.1373	0.0758924	0.00318587	2.05822
0.334317	1.665	76.0881	0	1	0.333333	-2.58577e-07	-0.0118759	2.13741	0.0759236	0.0031661	2.05832
0.334334	1.666	76.0881	0	1	0.333333	-2.61173e-07	-0.0117724	2.13753	0.0759541	0.00314677	2.05843
0.334351	1.667	76.0881	0	1	0.333333	-2.59252e-07	-0.0116702	2.13765	0.0759839	0.00312785	2.05854
0.334368	1.668	76.0881	0	1	0.333333	-2.62007e-07	-0.0115694	2.13776	0.0760131	0.00310934	2.05864
0.334385	1.669	76.0881	0	1	0.333333	-2.70643e-07	-0.0114699	2.13788	0.0760417	0.00309122	2.05875
0.334402	1.67	76.0881	0	1	0.333333	-2.65056e-07	-0.0113716	2.13799	0.0760697	0.00307347	2.05885
0.334419	1.671	76.0881	0	1	0.333333	-2.55883e-07	-0.0112746	2.13811	0.076097	0.00305609	2.05895
0.334435	1.672	76.0881	0	1	0.333333	-2.60219e-07	-0.0111787	2.13822	0.0761239	0.00303906	2.05906
0.334452	1.673	76.0881	0	1	0.333333	-2.65581e-07	-0.0110841	2.13833	0.0761502	0.00302238	2.05916
0.334468	1.674	76.0881	0	1	0.333333	-2.69215e-07	-0.0109905	2.13844	0.076176	0.00300602	2.05926
0.334485	1.675	76.0881	0	1	0.333333	-2.69078e-07	-0.0108981	2.13855	0.0762013	0.00298999	2.05936
0.334501	1.676	76.0881	0	1	0.333333	-2.62249e-07	-0.0108067	2.13866	0.0762261	0.00297427	2.05946
0.334517	1.677	76.0881	0	1	0.333333	-2.62492e-07	-0.0107164	2.13877	0.0762504	0.00295884	2.05956
0.334533	1.678	76.0881	0	1	0.333333	-2.72592e-07	-0.0106272	2.13888	0.0762743	0.00294372	2.05966
0.334549	1.679	76.0881	0	1	0.333333	-2.63024e-07	-0.0105389	2.13898	0.0762977	0.00292887	2.05976
0.334565	1.68	76.0881	0	1	0.333333	-2.69093e-07	-0.0104517	2.13909	0.0763207	0.0029143	2.05985
0.334581	1.681	76.0881	0	1	0.333333	-2.70809e-07	-0.0103654	2.13919	0.0763432	0.0029	2.05995
0.334597	1.682	76.0881	0	1	0.333333	-2.71251e-07	-0.01028	2.1393	0.0763654	0.00288596	2.06005
0.334612	1.683	76.0881	0	1	0.333333	-2.67298e-07	-0.0101956	2.1394	0.0763872	0.00287217	2.06014
0.334628	1.684	76.0881	0	1	0.333333	-2.72519e-07	-0.010112	2.13951	0.0764085	0.00285863	2.06024
0.334643	1.685	76.0881	0	1	0.333333	-2.74895e-07	-0.0100294	2.13961	0.0764295	0.00284532	2.06033
0.334658	1.686	76.0881	0	1	0.333333	-2.66002e-07	-0.00994759	2.13971	0.0764501	0.00283225	2.06043
0.334674	1.687	76.0881	0	1	0.333333	-2.67274e-07	-0.00986664	2.13981	0.0764704	0.00281941	2.06052
0.334689	1.688	76.0881	0	1	0.333333	-2.69969e-07	-0.00978652	2.13991	0.0764902	0.00280678	2.06062
0.334704	1.689	76.0881	0	1	0.333333	-2.69524e-07	-0.00970722	2.14001	0.0765098	0.00279437	2.06071
0.334719	1.69	76.0881	0	1	0.333333	6.00545e-07	-0.00962871	2.14011	0.0765291	0.00278217	2.0608
0.334734	1.691	76.0881	0	1	0.333333	-2.68495e-07	-0.009551	2.14021	0.076548	0.00277017	2.06089
0.334749	1.692	76.0881	0	1	0.333333	-2.70837e-07	-0.00947403	2.14031	0.0765666	0.00275837	2.06098
0.334763	1.693	76.0881	0	1	0.333333	-2.69832e-07	-0.00939782	2.14041	0.0765849	0.00274676	2.06108
0.334778	1.694	76.0881	0	1	0.333333	-2.7199e-07	-0.00932236	2.1405	0.0766029	0.00273534	2.06117
0.334793	1.695	76.0881	0	1	0.333333	-2.70724e-07	-0.00924761	2.1406	0.0766206	0.00272411	2.06126
0.334807	1.696	76.0881	0	1	0.333333	-2.80784e-07	-0.00917356	2.1407	0.0766381	0.00271305	2.06134
0.334822	1.697	76.0881	0	1	0.333333	-2.73261e-07	-0.00910023	2.14079	0.0766552	0.00270218	2.06143
0.334836	1.698	76.0881	0	1	0.333333	-2.68106e-07	-0.00902756	2.14089	0.0766721	0.00269147	2.06152
0.33485	1.699	76.0881	0	1	0.333333	-2.76694e-07	-0.00895557	2.14098	0.0766888	0.00268092	2.06161
0.334864	1.7	76.0881	0	1	0.333333	-2.72685e-07	-0.00888424	2.14107	0.0767051	0.00267054	2.0617
0.334879	1.701	76.0881	0	1	0.333333	-2.71082e-07	-0.00881355	2.14117	0.0767213	0.00266032	2.06178
0.334893	1.702	76.0881	0	1	0.333333	-2.65749e-07	-0.00874352	2.14126	0.0767371	0.00265026	2.06187
0.334907	1.703	76.0881	0	1	0.333333	6.00163e-07	-0.00867411	2.14135	0.0767528	0.00264035	2.06196
0.33492	1.704	76.0881	0	1	0.333333	-2.67716e-07	-0.0086053	2.14144	0.0767681	0.00263058	2.06204
0.334934	1.705	76.0881	0	1	0.333333	-2.80757e-07	-0.0085371	2.14153	0.0767833	0.00262096	2.06213
0.334948	1.706	76.0881	0	1	0.333333	-2.75899e-07	-0.0084695	2.14162	0.0767983	0.00261148	2.06221
0.334962	1.707	76.0881	0	1	0.333333	-2.69445e-07	-0.00840248	2.14171	0.076813	0.00260214	2.0623
0.334975	1.708	76.0881	0	1	0.333333	-2.74692e-07	-0.00833605	2.1418	0.0768275	0.00259294	2.06238
0.334989	1.709	76.0881	0	1	0.333333	-2.78343e-07	-0.00827017	2.14189	0.0768418	0.00258387	2.06246
0.335002	1.71	76.0881	0	1	0.333333	-2.75376e-07	-0.00820485	2.14198	0.0768559	0.00257493	2.06255
0.335016	1.711	76.0881	0	1	0.333333	-2.75844e-07	-0.00814009	2.14206	0.0768698	0.00256612	2.06263
0.335029	1.712	76.0881	0	1	0.333333	-2.73558e-07	-0.00807586	2.14215	0.0768835	0.00255743	2.06271
0.335042	1.713	76.0881	0	1	0.333333	-2.73394e-07	-0.00801215	2.14224	0.076897	0.00254886	2.06279
0.335055	1.714	76.0881	0	1	0.333333	-2.71702e-07	-0.00794899	2.14232	0.0769104	0.00254042	2.06287
0.335068	1.715	76.0881	0	1	0.333333	-2.72583e-07	-0.00788634	2.14241	0.0769235	0.00253209	2.06295
0.335081	1.716	76.0881	0	1	0.333333	-2.69759e-07	-0.00782419	2.14249	0.0769365	0.00252387	2.06303
0.335094	1.717	76.0881	0	1	0.333333	-2.71053e-07	-0.00776253	2.14258	0.0769492	0.00251577	2.06311
0.335107	1.718	76.0881	0	1	0.333333	-2.83986e-07	-0.00770139	2.14266	0.0769618	0.00250777	2.06319
0.33512	1.719	76.0881	0	1	0.333333	-2.79297e-07	-0.00764073	2.14275	0.0769743	0.00249989	2.06327
0.335133	1.72	76.0881	0	1	0.333333	-2.71818e-07	-0.00758054	2.14283	0.0769866	0.00249211	2.06335
0.335146	1.721	76.0881	0	1	0.333333	-2.83074e-07	-0.00752082	2.14291	0.0769987	0.00248443	2.06343
0.335158	1.722	76.0881	0	1	0.333333	-2.82579e-07	-0.00746157	2.14299	0.0770106	0.00247686	2.06351
0.335171	1.723	76.0881	0	1	0.333333	-2.77694e-07	-0.00740279	2.14307	0.0770224	0.00246938	2.06358
0.335183	1.724	76.0881	0	1	0.333333	-2.82408e-07	-0.00734445	2.14316	0.077034	0.00246201	2.06366
0.335196	1.725	76.0881	0	1	0.333333	-2.67798e-07	-0.00728653	2.14324	0.0770455	0.00245472	2.06374
0.335208	1.726	76.0881	0	1	0.333333	-2.81092e-07	-0.00722912	2.14332	0.0770568	0.00244754	2.06381
0.33522	1.727	76.0881	0	1	0.333333	-2.71549e-07	-0.0071721	2.1434	0.077068	0.00244044	2.06389
0.335233	1.728	76.0881	0	1	0.333333	-2.75036e-07	-0.0071155	2.14348	0.0770791	0.00243344	2.06396
0.335245	1.729	76.0881	0	1	0.333333	-2.78012e-07	-0.00705933	2.14356	0.07709	0.00242652	2.06404
0.335257	1.73	76.0881	0	1	0.333333	-2.74047e-07	-0.0070036	2.14363	0.0771007	0.00241969	2.06411
0.335269	1.731	76.0881	0	1	0.333333	-2.85721e-07	-0.00694827	2.14371	0.0771114	0.00241295	2.06419
0.335281	1.732	76.0881	0	1	0.333333	-2.76987e-07	-0.00689334	2.14379	0.0771219	0.00240629	2.06426
0.335293	1.733	76.0881	0	1	0.333333	-2.80738e-07	-0.00683881	2.14387	0.0771323	0.00239972	2.06434
0.335305	1.734	76.0881	0	1	0.333333	-2.8424e-07	-0.00678469	2.14394	0.0771425	0.00239322	2.06441
0.335317	1.735	76.0881	0	1	0.333333	-2.82806e-07	-0.00673094	2.14402	0.0771526	0.0023868	2.06448
0.335328	1.736	76.0881	0	1	0.333333	-2.81515e-07	-0.0066776	2.1441	0.0771626	0.00238047	2.06455
0.33534	1.737	76.0881	0	1	0.333333	-2.87009e-07	-0.00662464	2.14417	0.0771725	0.00237421	2.06463
0.335352	1.738	76.0881	0	1	0.333333	-2.75906e-07	-0.00657205	2.14425	0.0771823	0.00236803	2.0647
0.335363	1.739	76.0881	0	1	0.333333	-2.8487e-07	-0.00651983	2.14432	0.0771919	0.00236192	2.06477
0.335375	1.74	76.0881	0	1	0.333333	-2.78439e-07	-0.00646799	2.1444	0.0772014	0.00235588	2.06484
0.335386	1.741	76.0881	0	1	0.333333	-2.84571e-07	-0.0064165	2.14447	0.0772108	0.00234991	2.06491
0.335398	1.742	76.0881	0	1	0.333333	6.00525e-07	-0.00636534	2.14454	0.0772202	0.00234402	2.06498
0.335409	1.743	76.0881	0	1	0.333333	-2.85226e-07	-0.0063146	2.14462	0.0772293	0.0023382	2.06505
0.33542	1.744	76.0881	0	1	0.333333	-2.81144e-07	-0.00626419	2.14469	0.0772384	0.00233244	2.06512
0.335432	1.745	76.0881	0	1	0.333333	-2.88931e-07	-0.00621412	2.14476	0.0772473	0.00232675	2.06519
0.335443	1.746	76.0881	0	1	0.333333	-2.88165e-07	-0.00616438	2.14483	0.0772562	0.00232112	2.06526
0.335454	1.747	76.0881	0	1	0.333333	-2.79717e-07	-0.006115	2.14491	0.0772649	0.00231557	2.06533
0.335465	1.748	76.0881	0	1	0.333333	-2.84714e-07	-0.00606594	2.14498	0.0772736	0.00231007	2.06539
0.335476	1.749	76.0881	0	1	0.333333	-2.84945e-07	-0.00601722	2.14505	0.0772822	0.00230464	2.06546
0.335487	1.75	76.0881	0	1	0.333333	-2.78781e-07	-0.00596883	2.14512	0.0772907	0.00229927	2.06553
0.335498	1.751	76.0881	0	1	0.333333	-2.89611e-07	-0.00592076	2.14519	0.077299	0.00229396	2.0656
0.335509	1.752	76.0881	0	1	0.333333	-2.84387e-07	-0.00587302	2.14526	0.0773073	0.00228871	2.06566
0.335519	1.753	76.0881	0	1	0.333333	-2.8288e-07	-0.00582558	2.14533	0.0773155	0.00228352	2.06573
0.33553	1.754	76.0881	0	1	0.333333	-2.94423e-07	-0.00577847	2.1454	0.0773236	0.00227839	2.0658
0.335541	1.755	76.0881	0	1	0.333333	-2.77441e-07	-0.00573167	2.14547	0.0773316	0.00227332	2.06586
0.335552	1.756	76.0881	0	1	0.333333	-2.89433e-07	-0.00568517	2.14554	0.0773395	0.0022683	2.06593
0.335562	1.757	76.0881	0	1	0.333333	-2.8449e-07	-0.00563898	2.1456	0.0773474	0.00226334	2.06599
0.335573	1.758	76.0881	0	1	0.333333	-2.91056e-07	-0.00559308	2.14567	0.0773551	0.00225842	2.06606
0.335583	1.759	76.0881	0	1	0.333333	-2.90254e-07	-0.00554748	2.14574	0.0773627	0.00225357	2.06612
0.335594	1.76	76.0881	0	1	0.333333	-2.84128e-07	-0.00550218	2.14581	0.0773703	0.00224877	2.06619
0.335604	1.761	76.0881	0	1	0.333333	-2.8426e-07	-0.00545718	2.14587	0.0773778	0.00224402	2.06625
0.335614	1.762	76.0881	0	1	0.333333	-2.86262e-07	-0.00541246	2.14594	0.0773852	0.00223932	2.06631
0.335625	1.763	76.0881	0	1	0.333333	-2.83948e-07	-0.00536803	2.14601	0.0773925	0.00223467	2.06638
0.335635	1.764	76.0881	0	1	0.333333	-2.93606e-07	-0.00532389	2.14607	0.0773998	0.00223008	2.06644
0.335645	1.765	76.0881	0	1	0.333333	-2.95935e-07	-0.00528002	2.14614	0.077407	0.00222553	2.0665
0.335655	1.766	76.0881	0	1	0.333333	-2.94765e-07	-0.00523643	2.1462	0.0774141	0.00222103	2.06657
0.335665	1.767	76.0881	0	1	0.333333	-2.88633e-07	-0.00519311	2.14627	0.0774211	0.00221657	2.06663
0.335675	1.768	76.0881	0	1	0.333333	-2.87558e-07	-0.00515008	2.14633	0.077428	0.00221217	2.06669
0.335685	1.769	76.0881	0	1	0.333333	-2.90219e-07	-0.0051073	2.14639	0.0774349	0.00220781	2.06675
0.335695	1.77	76.0881	0	1	0.333333	-2.94704e-07	-0.0050648	2.14646	0.0774417	0.00220349	2.06681
0.335705	1.771	76.0881	0	1	0.333333	-2.90762e-07	-0.00502256	2.14652	0.0774485	0.00219923	2.06687
0.335715	1.772	76.0881	0	1	0.333333	-2.90546e-07	-0.00498058	2.14658	0.0774551	0.002195	2.06693
0.335725	1.773	76.0881	0	1	0.333333	-2.92848e-07	-0.00493887	2.14665	0.0774617	0.00219082	2.06699
0.335735	1.774	76.0881	0	1	0.333333	-2.88363e-07	-0.00489741	2.14671	0.0774682	0.00218669	2.06705
0.335744	1.775	76.0881	0	1	0.333333	-2.93567e-07	-0.00485621	2.14677	0.0774747	0.00218259	2.06711
0.335754	1.776	76.0881	0	1	0.333333	-2.95318e-07	-0.00481525	2.14683	0.0774811	0.00217854	2.06717
0.335764	1.777	76.0881	0	1	0.333333	-2.88626e-07	-0.00477456	2.1469	0.0774874	0.00217453	2.06723
0.335773	1.778	76.0881	0	1	0.333333	-2.86465e-07	-0.0047341	2.14696	0.0774937	0.00217056	2.06729
0.335783	1.779	76.0881	0	1	0.333333	-2.87218e-07	-0.0046939	2.14702	0.0774999	0.00216663	2.06735
0.335792	1.78	76.0881	0	1	0.333333	-2.95526e-07	-0.00465393	2.14708	0.077506	0.00216274	2.06741
0.335802	1.781	76.0881	0	1	0.333333	-2.86897e-07	-0.00461421	2.14714	0.0775121	0.00215888	2.06747
0.335811	1.782	76.0881	0	1	0.333333	-2.94026e-07	-0.00457475	2.1472	0.0775181	0.00215507	2.06752
0.33582	1.783	76.0881	0	1	0.333333	-2.94302e-07	-0.0045355	2.14726	0.0775241	0.0021513	2.06758
0.33583	1.784	76.0881	0	1	0.333333	-2.97837e-07	-0.0044965	2.14732	0.0775299	0.00214756	2.06764
0.335839	1.785	76.0881	0	1	0.333333	-2.88988e-07	-0.00445772	2.14738	0.0775357	0.00214386	2.0677
0.335848	1.786	76.0881	0	1	0.333333	-2.97619e-07	-0.00441919	2.14743	0.0775415	0.0021402	2.06775
0.335857	1.787	76.0881	0	1	0.333333	-2.94146e-07	-0.00438087	2.14749	0.0775473	0.00213657	2.06781
0.335866	1.788	76.0881	0	1	0.333333	-2.88954e-07	-0.0043428	2.14755	0.0775529	0.00213298	2.06787
0.335875	1.789	76.0881	0	1	0.333333	-2.91304e-07	-0.00430495	2.14761	0.0775585	0.00212943	2.06792
0.335884	1.79	76.0881	0	1	0.333333	-2.91141e-07	-0.00426731	2.14767	0.0775641	0.00212591	2.06798
0.335893	1.791	76.0881	0	1	0.333333	-2.97808e-07	-0.00422991	2.14772	0.0775696	0.00212242	2.06803
0.335902	1.792	76.0881	0	1	0.333333	-2.92494e-07	-0.00419273	2.14778	0.077575	0.00211897	2.06809
0.335911	1.793	76.0881	0	1	0.333333	-2.92712e-07	-0.00415575	2.14784	0.0775804	0.00211555	2.06814
0.33592	1.794	76.0881	0	1	0.333333	-2.98492e-07	-0.00411901	2.14789	0.0775857	0.00211217	2.0682
0.335929	1.795	76.0881	0	1	0.333333	-3.00045e-07	-0.00408248	2.14795	0.077591	0.00210881	2.06825
0.335938	1.796	76.0881	0	1	0.333333	-2.92723e-07	-0.00404615	2.14801	0.0775963	0.00210549	2.0683
0.335946	1.797	76.0881	0	1	0.333333	-3.04026e-07	-0.00401004	2.14806	0.0776015	0.00210221	2.06836
0.335955	1.798	76.0881	0	1	0.333333	-2.88163e-07	-0.00397414	2.14812	0.0776066	0.00209895	2.06841
0.335964	1.799	76.0881	0	1	0.333333	-2.93292e-07	-0.00393847	2.14817	0.0776117	0.00209572	2.06847
0.335972	1.8	76.0881	0	1	0.333333	-3.00919e-07	-0.00390299	2.14823	0.0776167	0.00209253	2.06852
0.335981	1.801	76.0881	0	1	0.333333	-2.93335e-07	-0.00386772	2.14828	0.0776217	0.00208936	2.06857
0.335989	1.802	76.0881	0	1	0.333333	-3.00446e-07	-0.00383265	2.14834	0.0776266	0.00208623	2.06862
0.335998	1.803	76.0881	0	1	0.333333	-2.93821e-07	-0.0037978	2.14839	0.0776315	0.00208312	2.06868
0.336006	1.804	76.0881	0	1	0.333333	-2.94214e-07	-0.00376312	2.14844	0.0776364	0.00208005	2.06873
0.336015	1.805	76.0881	0	1	0.333333	-2.93422e-07	-0.00372865	2.1485	0.0776412	0.002077	2.06878
0.336023	1.806	76.0881	0	1	0.333333	-3.07773e-07	-0.00369439	2.14855	0.077646	0.00207398	2.06883
0.336031	1.807	76.0881	0	1	0.333333	-2.95283e-07	-0.00366033	2.1486	0.0776507	0.00207099	2.06888
0.33604	1.808	76.0881	0	1	0.333333	-3.01546e-07	-0.00362645	2.14866	0.0776554	0.00206803	2.06893
0.336048	1.809	76.0881	0	1	0.333333	-2.9681e-07	-0.00359278	2.14871	0.07766	0.0020651	2.06898
0.336056	1.81	76.0881	0	1	0.333333	-3.0413e-07	-0.0035593	2.14876	0.0776646	0.00206219	2.06903
0.336064	1.811	76.0881	0	1	0.333333	-2.9605e-07	-0.003526	2.14881	0.0776691	0.00205931	2.06908
0.336072	1.812	76.0881	0	1	0.333333	-3.03479e-07	-0.0034929	2.14886	0.0776736	0.00205646	2.06913
0.33608	1.813	76.0881	0	1	0.333333	-3.09397e-07	-0.00345999	2.14892	0.077678	0.00205363	2.06918
0.336088	1.814	76.0881	0	1	0.333333	-3.01e-07	-0.00342728	2.14897	0.0776825	0.00205083	2.06923
0.336096	1.815	76.0881	0	1	0.333333	-3.01271e-07	-0.00339474	2.14902	0.0776869	0.00204806	2.06928
0.336104	1.816	76.0881	0	1	0.333333	-3.04169e-07	-0.00336239	2.14907	0.0776912	0.00204531	2.06933
0.336112	1.817	76.0881	0	1	0.333333	-3.06128e-07	-0.00333022	2.14912	0.0776955	0.00204258	2.06938
0.33612	1.818	76.0881	0	1	0.333333	-2.94248e-07	-0.00329824	2.14917	0.0776998	0.00203988	2.06943
0.336128	1.819	76.0881	0	1	0.333333	-3.01703e-07	-0.00326645	2.14922	0.077704	0.00203721	2.06948
0.336136	1.82	76.0881	0	1	0.333333	-3.02389e-07	-0.00323482	2.14927	0.0777082	0.00203456	2.06952
0.336144	1.821	76.0881	0	1	0.333333	-3.07411e-07	-0.00320339	2.14932	0.0777123	0.00203193	2.06957
0.336151	1.822	76.0881	0	1	0.333333	-3.07866e-07	-0.00317212	2.14937	0.0777164	0.00202933	2.06962
0.336159	1.823	76.0881	0	1	0.333333	-3.03235e-07	-0.00314103	2.14941	0.0777204	0.00202675	2.06967
0.336167	1.824	76.0881	0	1	0.333333	-2.9978e-07	-0.00311014	2.14946	0.0777245	0.00202419	2.06971
0.336174	1.825	76.0881	0	1	0.333333	-3.0871e-07	-0.00307941	2.14951	0.0777285	0.00202166	2.06976
0.336182	1.826	76.0881	0	1	0.333333	-3.03893e-07	-0.00304886	2.14956	0.0777325	0.00201915	2.06981
0.336189	1.827	76.0881	0	1	0.333333	-3.10536e-07	-0.00301847	2.14961	0.0777364	0.00201667	2.06985
0.336197	1.828	76.0881	0	1	0.333333	-3.0575e-07	-0.00298825	2.14966	0.0777403	0.0020142	2.0699
0.336204	1.829	76.0881	0	1	0.333333	-2.99497e-07	-0.00295821	2.1497	0.0777441	0.00201176	2.06995
0.336212	1.83	76.0881	0	1	0.333333	-3.02431e-07	-0.00292835	2.14975	0.0777479	0.00200934	2.06999
0.336219	1.831	76.0881	0	1	0.333333	-3.0337e-07	-0.00289865	2.1498	0.0777517	0.00200694	2.07004
0.336226	1.832	76.0881	0	1	0.333333	-3.11836e-07	-0.00286911	2.14984	0.0777555	0.00200456	2.07008
0.336234	1.833	76.0881	0	1	0.333333	-3.09599e-07	-0.00283976	2.14989	0.0777592	0.00200221	2.07013
0.336241	1.834	76.0881	0	1	0.333333	-3.12197e-07	-0.00281056	2.14994	0.0777629	0.00199987	2.07017
0.336248	1.835	76.0881	0	1	0.333333	-3.07502e-07	-0.00278152	2.14998	0.0777665	0.00199756	2.07022
0.336255	1.836	76.0881	0	1	0.333333	-3.11059e-07	-0.00275265	2.15003	0.0777701	0.00199526	2.07026
0.336263	1.837	76.0881	0	1	0.333333	-3.04891e-07	-0.00272396	2.15007	0.0777737	0.00199299	2.07031
0.33627	1.838	76.0881	0	1	0.333333	6.03354e-07	-0.00269536	2.15012	0.0777765	0.00199071	2.07035
0.336277	1.839	76.0881	0	1	0.333333	-3.09809e-07	-0.00266704	2.15016	0.0777808	0.0019885	2.07039
0.336284	1.84	76.0881	0	1	0.333333	-3.05139e-07	-0.00263883	2.15021	0.0777843	0.00198629	2.07044
0.336291	1.841	76.0881	0	1	0.333333	-3.02499e-07	-0.00261077	2.15025	0.0777877	0.0019841	2.07048
0.336298	1.842	76.0881	0	1	0.333333	-3.03028e-07	-0.00258287	2.1503	0.0777912	0.00198192	2.07052
0.336305	1.843	76.0881	0	1	0.333333	-3.14363e-07	-0.00255514	2.15034	0.0777946	0.00197977	2.07057
0.336312	1.844	76.0881	0	1	0.333333	-3.1515e-07	-0.00252755	2.15038	0.0777979	0.00197763	2.07061
0.336319	1.845	76.0881	0	1	0.333333	-3.17119e-07	-0.00250013	2.15043	0.0778013	0.00197551	2.07065
0.336326	1.846	76.0881	0	1	0.333333	-3.13204e-07	-0.00247287	2.15047	0.0778046	0.00197341	2.07069
0.336332	1.847	76.0881	0	1	0.333333	-3.13411e-07	-0.00244576	2.15051	0.0778079	0.00197133	2.07073
0.336339	1.848	76.0881	0	1	0.333333	-3.14278e-07	-0.0024188	2.15056	0.0778111	0.00196927	2.07078
0.336346	1.849	76.0881	0	1	0.333333	-3.18838e-07	-0.002392	2.1506	0.0778143	0.00196723	2.07082
0.336353	1.85	76.0881	0	1	0.333333	-3.02596e-07	-0.00236534	2.15064	0.0778175	0.0019652	2.07086
0.336359	1.851	76.0881	0	1	0.333333	6.01459e-07	-0.00233888	2.15068	0.0778206	0.00196319	2.0709
0.336366	1.852	76.0881	0	1	0.333333	-3.21541e-07	-0.00231251	2.15073	0.0778238	0.0019612	2.07094
0.336372	1.853	76.0881	0	1	0.333333	-3.02516e-07	-0.00228631	2.15077	0.077827	0.00195923	2.07098
0.336379	1.854	76.0881	0	1	0.333333	-3.06627e-07	-0.00226028	2.15081	0.07783	0.00195727	2.07102
0.336386	1.855	76.0881	0	1	0.333333	-3.20026e-07	-0.00223439	2.15085	0.0778331	0.00195533	2.07106
0.336392	1.856	76.0881	0	1	0.333333	-3.06212e-07	-0.00220865	2.15089	0.0778361	0.00195341	2.0711
0.336398	1.857	76.0881	0	1	0.333333	-3.05074e-07	-0.00218305	2.15093	0.0778391	0.00195151	2.07114
0.336405	1.858	76.0881	0	1	0.333333	-3.18828e-07	-0.00215761	2.15097	0.0778421	0.00194962	2.07118
0.336411	1.859	76.0881	0	1	0.333333	-3.13248e-07	-0.00213231	2.15101	0.0778451	0.00194775	2.07122
0.336418	1.86	76.0881	0	1	0.333333	-3.15797e-07	-0.00210716	2.15105	0.077848	0.00194589	2.07126
0.336424	1.861	76.0881	0	1	0.333333	-3.14895e-07	-0.00208217	2.15109	0.0778509	0.00194405	2.0713
0.33643	1.862	76.0881	0	1	0.333333	-3.10649e-07	-0.0020573	2.15113	0.0778538	0.00194223	2.07134
0.336436	1.863	76.0881	0	1	0.333333	-3.09243e-07	-0.00203259	2.15117	0.0778566	0.00194042	2.07138
0.336443	1.864	76.0881	0	1	0.333333	-3.10771e-07	-0.00200802	2.15121	0.0778594	0.00193863	2.07141
0.336449	1.865	76.0881	0	1	0.333333	-3.13469e-07	-0.0019836	2.15125	0.0778622	0.00193685	2.07145
0.336455	1.866	76.0881	0	1	0.333333	-3.12488e-07	-0.00195932	2.15129	0.077865	0.00193509	2.07149
0.336461	1.867	76.0881	0	1	0.333333	-3.18939e-07	-0.00193518	2.15133	0.0778678	0.00193335	2.07153
0.336467	1.868	76.0881	0	1	0.333333	-3.22164e-07	-0.00191119	2.15137	0.0778705	0.00193162	2.07157
0.336473	1.869	76.0881	0	1	0.333333	-3.16097e-07	-0.00188734	2.15141	0.0778732	0.0019299	2.0716
0.336479	1.87	76.0881	0	1	0.333333	-3.12909e-07	-0.00186362	2.15144	0.0778759	0.0019282	2.07164
0.336485	1.871	76.0881	0	1	0.333333	-3.21193e-07	-0.00184006	2.15148	0.0778785	0.00192652	2.07168
0.336491	1.872	76.0881	0	1	0.333333	-3.12301e-07	-0.00181662	2.15152	0.0778812	0.00192485	2.07171
0.336497	1.873	76.0881	0	1	0.333333	-3.26486e-07	-0.00179333	2.15156	0.0778838	0.00192319	2.07175
0.336503	1.874	76.0881	0	1	0.333333	-3.23498e-07	-0.00177018	2.15159	0.0778864	0.00192155	2.07179
0.336509	1.875	76.0881	0	1	0.333333	6.00614e-07	-0.00174718	2.15163	0.0778889	0.00191992	2.07182
0.336515	1.876	76.0881	0	1	0.333333	-3.21433e-07	-0.0017243	2.15167	0.0778916	0.00191831	2.07186
0.336521	1.877	76.0881	0	1	0.333333	-3.13674e-07	-0.00170157	2.1517	0.077894	0.00191671	2.07189
0.336526	1.878	76.0881	0	1	0.333333	-3.12614e-07	-0.00167897	2.15174	0.0778965	0.00191513	2.07193
0.336532	1.879	76.0881	0	1	0.333333	-3.16196e-07	-0.00165651	2.15178	0.077899	0.00191356	2.07196
0.336538	1.88	76.0881	0	1	0.333333	-3.22666e-07	-0.00163419	2.15181	0.0779014	0.001912	2.072
0.336543	1.881	76.0881	0	1	0.333333	-3.24949e-07	-0.00161201	2.15185	0.0779039	0.00191046	2.07203
0.336549	1.882	76.0881	0	1	0.333333	-3.2664e-07	-0.00158997	2.15188	0.0779063	0.00190893	2.07207
0.336555	1.883	76.0881	0	1	0.333333	-3.15226e-07	-0.00156805	2.15192	0.0779087	0.00190741	2.0721
0.33656	1.884	76.0881	0	1	0.333333	-3.25287e-07	-0.00154628	2.15195	0.077911	0.00190591	2.07214
0.336566	1.885	76.0881	0	1	0.333333	-3.1782e-07	-0.00152464	2.15199	0.0779134	0.00190442	2.07217
0.336571	1.886	76.0881	0	1	0.333333	-3.17794e-07	-0.00150313	2.15202	0.0779157	0.00190295	2.0722
0.336577	1.887	76.0881	0	1	0.333333	-3.21987e-07	-0.00148175	2.15206	0.077918	0.00190148	2.07224
0.336582	1.888	76.0881	0	1	0.333333	-3.17653e-07	-0.00146052	2.15209	0.0779203	0.00190003	2.07227
0.336587	1.889	76.0881	0	1	0.333333	-3.21977e-07	-0.00143943	2.15213	0.0779226	0.0018986	2.07231
0.336593	1.89	76.0881	0	1	0.333333	-3.17008e-07	-0.00141845	2.15216	0.0779248	0.00189717	2.07234
0.336598	1.891	76.0881	0	1	0.333333	-3.17516e-07	-0.00139762	2.15219	0.077927	0.00189576	2.07237
0.336603	1.892	76.0881	0	1	0.333333	-3.2296e-07	-0.00137692	2.15223	0.0779293	0.00189436	2.0724
0.336609	1.893	76.0881	0	1	0.333333	-3.26794e-07	-0.00135634	2.15226	0.0779314	0.00189298	2.07244
0.336614	1.894	76.0881	0	1	0.333333	-3.29075e-07	-0.00133591	2.15229	0.0779336	0.0018916	2.07247
0.336619	1.895	76.0881	0	1	0.333333	-3.20346e-07	-0.0013156	2.15233	0.0779357	0.00189024	2.0725
0.336624	1.896	76.0881	0	1	0.333333	-3.17701e-07	-0.00129543	2.15236	0.0779379	0.00188889	2.07253
0.336629	1.897	76.0881	0	1	0.333333	-3.21061e-07	-0.0012754	2.15239	0.07794	0.00188756	2.07256
0.336634	1.898	76.0881	0	1	0.333333	-3.25685e-07	-0.0012555	2.15242	0.0779421	0.00188623	2.07259
0.336639	1.899	76.0881	0	1	0.333333	-3.18312e-07	-0.00123571	2.15246	0.0779441	0.00188492	2.07263
0.336645	1.9	76.0881	0	1	0.333333	-3.25798e-07	-0.00121608	2.15249	0.0779462	0.00188362	2.07266
0.33665	1.901	76.0881	0	1	0.333333	-3.37919e-07	-0.00119657	2.15252	0.0779482	0.00188233	2.07269
0.336654	1.902	76.0881	0	1	0.333333	-3.29911e-07	-0.00117719	2.15255	0.0779503	0.00188105	2.07272
0.336659	1.903	76.0881	0	1	0.333333	-3.2444e-07	-0.00115793	2.15258	0.0779522	0.00187979	2.07275
0.336664	1.904	76.0881	0	1	0.333333	-3.20925e-07	-0.00113882	2.15261	0.0779542	0.00187854	2.07278
0.336669	1.905	76.0881	0	1	0.333333	-3.30112e-07	-0.00111982	2.15264	0.0779562	0.00187729	2.07281
0.336674	1.906	76.0881	0	1	0.333333	-3.35039e-07	-0.00110098	2.15267	0.0779581	0.00187606	2.07284
0.336679	1.907	76.0881	0	1	0.333333	-3.21245e-07	-0.00108224	2.1527	0.0779601	0.00187485	2.07287
0.336684	1.908	76.0881	0	1	0.333333	-3.22904e-07	-0.00106366	2.15273	0.0779619	0.00187364	2.0729
0.336688	1.909	76.0881	0	1	0.333333	-3.31809e-07	-0.00104519	2.15276	0.0779638	0.00187244	2.07293
0.336693	1.91	76.0881	0	1	0.333333	-3.28653e-07	-0.00102685	2.15279	0.0779657	0.00187125	2.07296
0.336698	1.911	76.0881	0	1	0.333333	-3.33792e-07	-0.00100866	2.15282	0.0779675	0.00187008	2.07298
0.336702	1.912	76.0881	0	1	0.333333	-3.32942e-07	-0.000990586	2.15285	0.0779694	0.00186892	2.07301
0.336707	1.913	76.0881	0	1	0.333333	-3.2704e-07	-0.000972646	2.15288	0.0779712	0.00186777	2.07304
0.336712	1.914	76.0881	0	1	0.333333	-3.33955e-07	-0.000954832	2.15291	0.077973	0.00186663	2.07307
0.336716	1.915	76.0881	0	1	0.333333	-3.21016e-07	-0.000937147	2.15294	0.0779748	0.0018655	2.0731
0.336721	1.916	76.0881	0	1	0.333333	6.01336e-07	-0.000919611	2.15297	0.0779764	0.00186437	2.07313
0.336725	1.917	76.0881	0	1	0.333333	-3.27543e-07	-0.000902192	2.15299	0.0779783	0.00186327	2.07315
0.33673	1.918	76.0881	0	1	0.333333	-3.33112e-07	-0.00088489	2.15302	0.07798	0.00186217	2.07318
0.336734	1.919	76.0881	0	1	0.333333	-3.35915e-07	-0.000867729	2.15305	0.0779817	0.00186109	2.07321
0.336738	1.92	76.0881	0	1	0.333333	-3.38547e-07	-0.000850706	2.15308	0.0779834	0.00186001	2.07323
0.336743	1.921	76.0881	0	1	0.333333	-3.33024e-07	-0.000833809	2.15311	0.0779851	0.00185895	2.07326
0.336747	1.922	76.0881	0	1	0.333333	-3.27352e-07	-0.000817051	2.15313	0.0779868	0.00185789	2.07329
0.336751	1.923	76.0881	0	1	0.333333	-3.34398e-07	-0.000800403	2.15316	0.0779884	0.00185685	2.07331
0.336756	1.924	76.0881	0	1	0.333333	6.01496e-07	-0.000783943	2.15319	0.0779901	0.00185582	2.07334
0.33676	1.925	76.0881	0	1	0.333333	-3.30177e-07	-0.000767543	2.15321	0.0779917	0.00185479	2.07337
0.336764	1.926	76.0881	0	1	0.333333	-3.32073e-07	-0.00075131	2.15324	0.0779933	0.00185378	2.07339
0.336768	1.927	76.0881	0	1	0.333333	-3.42994e-07	-0.000735197	2.15327	0.0779948	0.00185278	2.07342
0.336772	1.928	76.0881	0	1	0.333333	-3.3662e-07	-0.000719218	2.15329	0.0779964	0.00185178	2.07344
0.336776	1.929	76.0881	0	1	0.333333	-3.2961e-07	-0.000703387	2.15332	0.077998	0.0018508	2.07347
0.33678	1.93	76.0881	0	1	0.333333	-3.33453e-07	-0.000687675	2.15334	0.0779995	0.00184983	2.07349
0.336784	1.931	76.0881	0	1	0.333333	-3.40709e-07	-0.000672099	2.15337	0.078001	0.00184887	2.07352
0.336788	1.932	76.0881	0	1	0.333333	-3.37978e-07	-0.000656658	2.15339	0.0780025	0.00184792	2.07354
0.336792	1.933	76.0881	0	1	0.333333	-3.46306e-07	-0.000641343	2.15342	0.078004	0.00184698	2.07357
0.336796	1.934	76.0881	0	1	0.333333	-3.36895e-07	-0.000626175	2.15344	0.0780055	0.00184605	2.07359
0.3368	1.935	76.0881	0	1	0.333333	-3.32484e-07	-0.000611142	2.15347	0.0780069	0.00184512	2.07361
0.336804	1.936	76.0881	0	1	0.333333	-3.44267e-07	-0.000596235	2.15349	0.0780083	0.00184421	2.07364
0.336808	1.937	76.0881	0	1	0.333333	-3.42599e-07	-0.000581467	2.15351	0.0780098	0.00184331	2.07366
0.336812	1.938	76.0881	0	1	0.333333	-3.41059e-07	-0.000566826	2.15354	0.0780112	0.00184242	2.07369
0.336815	1.939	76.0881	0	1	0.333333	-3.42719e-07	-0.000552347	2.15356	0.0780126	0.00184154	2.07371
0.336819	1.94	76.0881	0	1	0.333333	-3.42144e-07	-0.000537975	2.15359	0.0780139	0.00184067	2.07373
0.336823	1.941	76.0881	0	1	0.333333	-3.42546e-07	-0.000523751	2.15361	0.0780153	0.00183981	2.07375
0.336826	1.942	76.0881	0	1	0.333333	-3.33527e-07	-0.000509667	2.15363	0.0780166	0.00183896	2.07378
0.33683	1.943	76.0881	0	1	0.333333	-3.42054e-07	-0.000495721	2.15365	0.078018	0.00183812	2.0738
0.336833	1.944	76.0881	0	1	0.333333	-3.3502e-07	-0.000481917	2.15368	0.0780193	0.00183729	2.07382
0.336837	1.945	76.0881	0	1	0.333333	-3.36434e-07	-0.000468254	2.1537	0.0780206	0.00183646	2.07384
0.33684	1.946	76.0881	0	1	0.333333	-3.37315e-07	-0.000454728	2.15372	0.0780219	0.00183565	2.07386
0.336844	1.947	76.0881	0	1	0.333333	-3.46041e-07	-0.000441337	2.15374	0.0780231	0.00183485	2.07388
0.336847	1.948	76.0881	0	1	0.333333	-3.41407e-07	-0.000428096	2.15376	0.0780243	0.00183406	2.07391
0.336851	1.949	76.0881	0	1	0.333333	-3.35104e-07	-0.000415001	2.15379	0.0780256	0.00183328	2.07393
0.336854	1.95	76.0881	0	1	0.333333	-3.35288e-07	-0.000402043	2.15381	0.0780268	0.00183251	2.07395
0.336857	1.951	76.0881	0	1	0.333333	-3.48436e-07	-0.000389237	2.15383	0.078028	0.00183174	2.07397
0.336861	1.952	76.0881	0	1	0.333333	-3.4276e-07	-0.000376562	2.15385	0.0780292	0.00183099	2.07399
0.336864	1.953	76.0881	0	1	0.333333	-3.43945e-07	-0.00036404	2.15387	0.0780304	0.00183025	2.07401
0.336867	1.954	76.0881	0	1	0.333333	-3.51296e-07	-0.000351679	2.15389	0.0780315	0.00182952	2.07403
0.33687	1.955	76.0881	0	1	0.333333	-3.50526e-07	-0.000339459	2.15391	0.0780327	0.00182879	2.07405
0.336873	1.956	76.0881	0	1	0.333333	-3.5097e-07	-0.000327386	2.15393	0.0780338	0.00182808	2.07407
0.336877	1.957	76.0881	0	1	0.333333	-3.45317e-07	-0.000315458	2.15395	0.0780349	0.00182738	2.07409
0.33688	1.958	76.0881	0	1	0.333333	-3.4048e-07	-0.000303692	2.15397	0.078036	0.00182668	2.0741
0.336883	1.959	76.0881	0	1	0.333333	-3.4536e-07	-0.000292076	2.15399	0.0780371	0.001826	2.07412
0.336886	1.96	76.0881	0	1	0.333333	-3.42101e-07	-0.000280617	2.154	0.0780381	0.00182533	2.07414
0.336887	1.961	76.0881	0	1	0.333333	4.42259e-06	-0.000268398	2.15402	0.0780463	0.00182493	2.07415
0.336891	1.962	76.0881	0	1	0.333333	6.00304e-07	-0.000258214	2.15404	0.0780401	0.00182401	2.07418
0.336894	1.963	76.0881	0	1	0.333333	-6.00303e-07	-0.000247176	2.15406	0.0780412	0.00182337	2.07419
0.336897	1.964	76.0881	0	1	0.333333	-6.00325e-07	-0.000236368	2.15408	0.0780422	0.00182274	2.07421
0.3369	1.965	76.0881	0	1	0.333333	-6.00221e-07	-0.000225723	2.15409	0.0780432	0.00182212	2.07423
0.336903	1.966	76.0881	0	1	0.333333	-6.01448e-07	-0.000215128	2.15411	0.078044	0.0018215	2.07425
0.336905	1.967	76.0881	0	1	0.333333	-6.00192e-07	-0.000204874	2.15413	0.0780452	0.0018209	2.07426
0.336908	1.968	76.0881	0	1	0.333333	-6.00759e-07	-0.000194741	2.15414	0.0780461	0.00182031	2.07428
0.336911	1.969	76.0881	0	1	0.333333	6.00373e-07	-0.000184758	2.15416	0.0780469	0.00181973	2.07429
0.336913	1.97	76.0881	0	1	0.333333	6.01115e-07	-0.00017494	2.15418	0.0780479	0.00181916	2.07431
0.336916	1.971	76.0881	0	1	0.333333	6.00526e-07	-0.0001653	2.15419	0.0780488	0.0018186	2.07433
0.336918	1.972	76.0881	0	1	0.333333	6.00461e-07	-0.000155882	2.15421	0.0780496	0.00181805	2.07434
0.33692	1.973	76.0881	0	1	0.333333	6.00534e-07	-0.000146622	2.15422	0.0780505	0.00181751	2.07436
0.336923	1.974	76.0881	0	1	0.333333	6.00135e-07	-0.0001375	2.15424	0.0780513	0.00181699	2.07437
0.336925	1.975	76.0881	0	1	0.333333	-6.00497e-07	-0.000128617	2.15425	0.0780521	0.00181647	2.07438
0.336927	1.976	76.0881	0	1	0.333333	6.00889e-07	-0.000119924	2.15427	0.078053	0.00181597	2.0744
0.33693	1.977	76.0881	0	1	0.333333	-6.00506e-07	-0.000111411	2.15428	0.0780536	0.00181547	2.07441
0.336932	1.978	76.0881	0	1	0.333333	6.00589e-07	-0.000103125	2.1543	0.0780544	0.00181499	2.07443
0.336934	1.979	76.0881	0	1	0.333333	-6.00607e-07	-9.50188e-05	2.15431	0.0780552	0.00181452	2.07444
0.336936	1.98	76.0881	0	1	0.333333	-6.00137e-07	-8.71857e-05	2.15432	0.0780559	0.00181406	2.07445
0.336938	1.981	76.0881	0	1	0.333333	-6.00626e-07	-7.94694e-05	2.15433	0.0780567	0.00181361	2.07446
0.33694	1.982	76.0881	0	1	0.333333	6.00125e-07	-7.20126e-05	2.15435	0.0780573	0.00181318	2.07448
0.336942	1.983	76.0881	0	1	0.333333	-6.0028e-07	-6.4783e-05	2.15436	0.0780579	0.00181275	2.07449
0.336944	1.984	76.0881	0	1	0.333333	-6.00399e-07	-5.78073e-05	2.15437	0.0780586	0.00181235	2.0745
0.336946	1.985	76.0881	0	1	0.333333	6.00259e-07	-5.10598e-05	2.15438	0.0780592	0.00181195	2.07451
0.336947	1.986	76.0881	0	1	0.333333	-6.01128e-07	-4.45966e-05	2.15439	0.0780599	0.00181157	2.07452
0.336949	1.987	76.0881	0	1	0.333333	-6.00218e-07	-3.83498e-05	2.1544	0.0780604	0.0018112	2.07453
0.336951	1.988	76.0881	0	1	0.333333	6.00417e-07	-3.23986e-05	2.15441	0.0780611	0.00181086	2.07454
0.336952	1.989	76.0881	0	1	0.333333	6.00134e-07	-2.67279e-05	2.15442	0.0780616	0.00181051	2.07455
0.336954	1.99	76.0881	0	1	0.333333	6.00181e-07	-2.13734e-05	2.15443	0.0780621	0.00181019	2.07456
0.336955	1.991	76.0881	0	1	0.333333	-6.00432e-07	-1.63573e-05	2.15444	0.0780626	0.00180988	2.07457
0.336957	1.992	76.0881	0	1	0.333333	6.00236e-07	-1.16509e-05	2.15445	0.0780631	0.00180959	2.07458
0.336958	1.993	76.0881	0	1	0.333333	-6.00559e-07	-7.30328e-06	2.15446	0.0780634	0.00180932	2.07459
0.336959	1.994	76.0881	0	1	0.333333	6.00089e-07	-3.39238e-06	2.15447	0.0780637	0.00180906	2.07459
0.33696	1.995	76.0881	0	1	0.333333	6.00086e-07	-8.21455e-07	2.15447	0.0780645	0.00180884	2.0746
0.336961	1.996	76.0881	0	1	0.333333	1.93727e-10	-7.32599e-10	2.15448	0.0780649	0.00180864	2.07461
0.336962	1.997	76.0881	0	1	0.333333	-2.03723e-09	-2.1792e-09	2.15448	0.0780645	0.00180843	2.07461
0.336963	1.998	76.0881	0	1	0.333333	-6.31568e-10	4.60824e-10	2.15449	0.078065	0.00180828	2.07462
0.336963	1.999	76.0881	0	1	0.333333	5.7664e-10	9.69123e-10	2.15449	0.0780652	0.00180816	2.07462
[truncated: 201 more rows]
