# Supplementary material for: Nanoalignment by critical Casimir torques
Source: Nat Commun. 2024 Jun 14;15:5086. doi: 10.1038/s41467-024-49220-1 (PMC11178905; doi:10.1038/s41467-024-49220-1)
Supplement: Supplementary file 11 — Source Data [file 41467_2024_49220_MOESM11_ESM.zip › fig1/python/data/theory/results_disk_80.dat]

#Delta	Lambda	Gamma	rho1	rho2	width	alpha	gamma	total_potential	CC_potential	electrostatic_potential	gravity_potential
0.271542	0.001	80	0	1	0.333333	-1.70799e-08	0.000165665	-0.572299	-6.88631	4.64218	1.67183
0.271576	0.002	80	0	1	0.333333	-1.78009e-08	5.55382e-05	-0.562564	-6.85773	4.62313	1.67204
0.27161	0.003	80	0	1	0.333333	-5.65239e-09	-4.29484e-05	-0.552919	-6.82942	4.60425	1.67225
0.271644	0.004	80	0	1	0.333333	-1.13035e-08	-0.000151622	-0.543362	-6.80138	4.58556	1.67246
0.271678	0.005	80	0	1	0.333333	-2.00978e-08	-0.000259419	-0.533895	-6.77362	4.56705	1.67267
0.271713	0.006	80	0	1	0.333333	-2.5875e-08	-0.000366353	-0.524517	-6.74612	4.54872	1.67288
0.271747	0.007	80	0	1	0.333333	-2.41894e-08	-0.000472449	-0.515226	-6.71889	4.53057	1.6731
0.271782	0.008	80	0	1	0.333333	-1.4132e-08	-0.000577723	-0.506022	-6.69192	4.51259	1.67331
0.271817	0.009	80	0	1	0.333333	-2.80715e-08	-0.000682177	-0.496902	-6.66521	4.49478	1.67353
0.271852	0.01	80	0	1	0.333333	-1.95821e-08	-0.000785853	-0.487866	-6.63875	4.47714	1.67374
0.271887	0.011	80	0	1	0.333333	-2.81843e-08	-0.00088873	-0.478912	-6.61253	4.45966	1.67396
0.271923	0.012	80	0	1	0.333333	-1.88279e-08	-0.000990866	-0.470038	-6.58656	4.44235	1.67418
0.271958	0.013	80	0	1	0.333333	-2.84961e-08	-0.00109225	-0.461245	-6.56083	4.4252	1.67439
0.271993	0.014	80	0	1	0.333333	-1.92452e-08	-0.0011929	-0.452529	-6.53535	4.40821	1.67461
0.272029	0.015	80	0	1	0.333333	-3.78682e-08	-0.00129283	-0.443891	-6.51009	4.39137	1.67483
0.272065	0.016	80	0	1	0.333333	-3.68521e-08	-0.00139204	-0.435329	-6.48506	4.37468	1.67505
0.272101	0.017	80	0	1	0.333333	-2.18715e-08	-0.00149057	-0.426842	-6.46026	4.35815	1.67527
0.272136	0.018	80	0	1	0.333333	-3.85524e-08	-0.00158842	-0.418429	-6.43568	4.34176	1.67549
0.272172	0.019	80	0	1	0.333333	-3.65393e-08	-0.00168561	-0.410088	-6.41133	4.32553	1.67571
0.272208	0.02	80	0	1	0.333333	-2.80421e-08	-0.00178213	-0.401819	-6.38718	4.30943	1.67594
0.272245	0.021	80	0	1	0.333333	-3.31299e-08	-0.00187801	-0.393621	-6.36326	4.29348	1.67616
0.272281	0.022	80	0	1	0.333333	-3.29632e-08	-0.00197325	-0.385493	-6.33954	4.27767	1.67638
0.272317	0.023	80	0	1	0.333333	-4.34071e-08	-0.00206788	-0.377433	-6.31603	4.262	1.6766
0.272353	0.024	80	0	1	0.333333	-4.32376e-08	-0.0021619	-0.369441	-6.29273	4.24646	1.67683
0.27239	0.025	80	0	1	0.333333	-3.46638e-08	-0.00225531	-0.361516	-6.26962	4.23106	1.67705
0.272426	0.026	80	0	1	0.333333	-4.79261e-08	-0.00234813	-0.353656	-6.24672	4.21579	1.67728
0.272463	0.027	80	0	1	0.333333	-4.15924e-08	-0.00244039	-0.345861	-6.22401	4.20065	1.6775
0.272499	0.028	80	0	1	0.333333	-4.28141e-08	-0.00253206	-0.338131	-6.2015	4.18564	1.67773
0.272536	0.029	80	0	1	0.333333	-4.86903e-08	-0.00262316	-0.330463	-6.17917	4.17075	1.67795
0.272573	0.03	80	0	1	0.333333	-4.51093e-08	-0.00271372	-0.322858	-6.15703	4.156	1.67818
0.27261	0.031	80	0	1	0.333333	-5.34911e-08	-0.00280372	-0.315314	-6.13508	4.14136	1.67841
0.272646	0.032	80	0	1	0.333333	-5.79947e-08	-0.0028932	-0.30783	-6.11331	4.12685	1.67863
0.272683	0.033	80	0	1	0.333333	-5.9625e-08	-0.00298215	-0.300407	-6.09172	4.11246	1.67886
0.27272	0.034	80	0	1	0.333333	-7.00866e-08	-0.00307058	-0.293042	-6.07031	4.09818	1.67909
0.272757	0.035	80	0	1	0.333333	-6.29006e-08	-0.0031585	-0.285735	-6.04907	4.08402	1.67931
0.272794	0.036	80	0	1	0.333333	-5.49668e-08	-0.00324593	-0.278486	-6.02801	4.06998	1.67954
0.272831	0.037	80	0	1	0.333333	-5.10997e-08	-0.00333284	-0.271294	-6.00712	4.05605	1.67977
0.272868	0.038	80	0	1	0.333333	-6.1721e-08	-0.00341928	-0.264157	-5.98639	4.04223	1.68
0.272906	0.039	80	0	1	0.333333	-6.43687e-08	-0.00350523	-0.257076	-5.96583	4.02853	1.68023
0.272943	0.04	80	0	1	0.333333	-6.9041e-08	-0.00359071	-0.250049	-5.94544	4.01493	1.68046
0.27298	0.041	80	0	1	0.333333	-5.67148e-08	-0.00367573	-0.243076	-5.92521	4.00144	1.68069
0.273017	0.042	80	0	1	0.333333	-7.31339e-08	-0.00376029	-0.236155	-5.90513	3.98806	1.68091
0.273054	0.043	80	0	1	0.333333	-6.72873e-08	-0.00384439	-0.229288	-5.88522	3.97478	1.68114
0.273092	0.044	80	0	1	0.333333	-6.16063e-08	-0.00392804	-0.222472	-5.86545	3.96161	1.68137
0.273129	0.045	80	0	1	0.333333	-6.84821e-08	-0.00401126	-0.215707	-5.84585	3.94854	1.6816
0.273166	0.046	80	0	1	0.333333	-7.5048e-08	-0.00409403	-0.208992	-5.8264	3.93557	1.68183
0.273204	0.047	80	0	1	0.333333	-7.39743e-08	-0.00417639	-0.202327	-5.80709	3.9227	1.68206
0.273241	0.048	80	0	1	0.333333	-6.632e-08	-0.00425832	-0.195712	-5.78794	3.90993	1.68229
0.273278	0.049	80	0	1	0.333333	-7.45373e-08	-0.00433984	-0.189145	-5.76892	3.89725	1.68252
0.273316	0.05	80	0	1	0.333333	-7.08781e-08	-0.00442094	-0.182626	-5.75006	3.88468	1.68275
0.273353	0.051	80	0	1	0.333333	-8.13335e-08	-0.00450165	-0.176154	-5.73134	3.8722	1.68298
0.273391	0.052	80	0	1	0.333333	-6.8572e-08	-0.00458194	-0.169729	-5.71275	3.85981	1.68321
0.273428	0.053	80	0	1	0.333333	-7.80139e-08	-0.00466186	-0.163351	-5.69431	3.84751	1.68345
0.273466	0.054	80	0	1	0.333333	-8.36228e-08	-0.00474137	-0.157018	-5.676	3.83531	1.68368
0.273503	0.055	80	0	1	0.333333	-8.4375e-08	-0.0048205	-0.15073	-5.65783	3.82319	1.68391
0.273541	0.056	80	0	1	0.333333	-6.981e-08	-0.00489928	-0.144487	-5.6398	3.81117	1.68414
0.273578	0.057	80	0	1	0.333333	-8.3013e-08	-0.00497766	-0.138288	-5.62189	3.79924	1.68437
0.273616	0.058	80	0	1	0.333333	-7.74492e-08	-0.00505567	-0.132132	-5.60412	3.78738	1.6846
0.273653	0.059	80	0	1	0.333333	-9.43525e-08	-0.00513331	-0.126019	-5.58647	3.77562	1.68483
0.273691	0.06	80	0	1	0.333333	-8.10796e-08	-0.0052106	-0.119949	-5.56896	3.76394	1.68506
0.273728	0.061	80	0	1	0.333333	-9.67875e-08	-0.00528754	-0.113921	-5.55157	3.75235	1.68529
0.273766	0.062	80	0	1	0.333333	-8.86251e-08	-0.00536413	-0.107935	-5.5343	3.74084	1.68553
0.273804	0.063	80	0	1	0.333333	-9.7641e-08	-0.00544036	-0.101989	-5.51716	3.72941	1.68576
0.273841	0.064	80	0	1	0.333333	-9.27796e-08	-0.00551626	-0.0960845	-5.50014	3.71807	1.68599
0.273879	0.065	80	0	1	0.333333	-9.06955e-08	-0.00559183	-0.0902197	-5.48324	3.7068	1.68622
0.273916	0.066	80	0	1	0.333333	-9.91343e-08	-0.00566705	-0.0843946	-5.46646	3.69561	1.68645
0.273954	0.067	80	0	1	0.333333	-9.41001e-08	-0.00574195	-0.0786086	-5.4498	3.6845	1.68668
0.273991	0.068	80	0	1	0.333333	-9.31166e-08	-0.00581652	-0.0728615	-5.43325	3.67347	1.68691
0.274029	0.069	80	0	1	0.333333	-9.46825e-08	-0.00589078	-0.0671526	-5.41682	3.66252	1.68715
0.274067	0.07	80	0	1	0.333333	-1.02161e-07	-0.00596471	-0.0614816	-5.4005	3.65164	1.68738
0.274104	0.071	80	0	1	0.333333	-1.05499e-07	-0.00603832	-0.0558481	-5.38429	3.64083	1.68761
0.274142	0.072	80	0	1	0.333333	-1.07155e-07	-0.00611164	-0.0502517	-5.3682	3.63011	1.68784
0.274179	0.073	80	0	1	0.333333	-1.00915e-07	-0.00618463	-0.0446918	-5.35221	3.61945	1.68807
0.274217	0.074	80	0	1	0.333333	-1.03932e-07	-0.00625734	-0.0391682	-5.33633	3.60886	1.6883
0.274255	0.075	80	0	1	0.333333	-1.02469e-07	-0.00632973	-0.0336805	-5.32056	3.59835	1.68853
0.274292	0.076	80	0	1	0.333333	-1.08074e-07	-0.00640182	-0.0282281	-5.3049	3.58791	1.68877
0.27433	0.077	80	0	1	0.333333	-1.14647e-07	-0.00647364	-0.0228109	-5.28934	3.57754	1.689
0.274367	0.078	80	0	1	0.333333	-1.06936e-07	-0.00654516	-0.0174282	-5.27389	3.56723	1.68923
0.274405	0.079	80	0	1	0.333333	-1.16968e-07	-0.0066164	-0.0120799	-5.25854	3.557	1.68946
0.274443	0.08	80	0	1	0.333333	-1.09876e-07	-0.00668735	-0.0067655	-5.24329	3.54683	1.68969
0.27448	0.081	80	0	1	0.333333	-1.06537e-07	-0.00675802	-0.00148466	-5.22814	3.53673	1.68992
0.274518	0.082	80	0	1	0.333333	-1.20099e-07	-0.00682842	0.00376299	-5.21309	3.5267	1.69015
0.274555	0.083	80	0	1	0.333333	-1.21497e-07	-0.00689854	0.00897779	-5.19814	3.51673	1.69039
0.274593	0.084	80	0	1	0.333333	-1.26947e-07	-0.00696838	0.0141601	-5.18329	3.50683	1.69062
0.27463	0.085	80	0	1	0.333333	-1.13714e-07	-0.00703796	0.0193103	-5.16853	3.497	1.69085
0.274668	0.086	80	0	1	0.333333	-1.26857e-07	-0.00710728	0.0244286	-5.15387	3.48722	1.69108
0.274705	0.087	80	0	1	0.333333	-1.301e-07	-0.00717635	0.0295155	-5.1393	3.47751	1.69131
0.274743	0.088	80	0	1	0.333333	-1.21478e-07	-0.00724513	0.0345712	-5.12483	3.46786	1.69154
0.27478	0.089	80	0	1	0.333333	-1.28584e-07	-0.00731368	0.0395961	-5.11045	3.45827	1.69177
0.274818	0.09	80	0	1	0.333333	-1.2564e-07	-0.00738195	0.0445905	-5.09616	3.44874	1.692
0.274855	0.091	80	0	1	0.333333	-1.30265e-07	-0.00745	0.0495546	-5.08196	3.43928	1.69223
0.274893	0.092	80	0	1	0.333333	-1.27155e-07	-0.00751778	0.054489	-5.06785	3.42987	1.69246
0.27493	0.093	80	0	1	0.333333	-1.33749e-07	-0.00758532	0.0593937	-5.05382	3.42052	1.69269
0.274968	0.094	80	0	1	0.333333	-1.25551e-07	-0.00765262	0.0642692	-5.03989	3.41123	1.69293
0.275005	0.095	80	0	1	0.333333	-1.32119e-07	-0.00771968	0.0691157	-5.02604	3.402	1.69316
0.275043	0.096	80	0	1	0.333333	-1.41669e-07	-0.00778649	0.0739335	-5.01228	3.39283	1.69339
0.27508	0.097	80	0	1	0.333333	-1.35501e-07	-0.00785307	0.0787229	-4.9986	3.38371	1.69362
0.275118	0.098	80	0	1	0.333333	-1.41653e-07	-0.00791942	0.0834843	-4.98501	3.37465	1.69385
0.275155	0.099	80	0	1	0.333333	-1.42629e-07	-0.00798554	0.0882178	-4.9715	3.36564	1.69408
0.275192	0.1	80	0	1	0.333333	-1.33417e-07	-0.00805143	0.0929238	-4.95807	3.35669	1.69431
0.27523	0.101	80	0	1	0.333333	-1.35203e-07	-0.00811709	0.0976025	-4.94472	3.34779	1.69454
0.275267	0.102	80	0	1	0.333333	-1.48657e-07	-0.00818252	0.102254	-4.93146	3.33895	1.69477
0.275304	0.103	80	0	1	0.333333	-1.48632e-07	-0.00824774	0.106879	-4.91827	3.33015	1.695
0.275342	0.104	80	0	1	0.333333	-1.31961e-07	-0.00831275	0.111478	-4.90517	3.32142	1.69523
0.275379	0.105	80	0	1	0.333333	-1.44437e-07	-0.00837751	0.11605	-4.89214	3.31273	1.69546
0.275416	0.106	80	0	1	0.333333	-1.51833e-07	-0.00844207	0.120596	-4.87919	3.3041	1.69569
0.275454	0.107	80	0	1	0.333333	-1.51664e-07	-0.00850642	0.125117	-4.86632	3.29552	1.69592
0.275491	0.108	80	0	1	0.333333	-1.51931e-07	-0.00857055	0.129612	-4.85352	3.28699	1.69615
0.275528	0.109	80	0	1	0.333333	-1.46615e-07	-0.00863449	0.134082	-4.8408	3.27851	1.69637
0.275565	0.11	80	0	1	0.333333	-1.58447e-07	-0.0086982	0.138527	-4.82815	3.27007	1.6966
0.275603	0.111	80	0	1	0.333333	-1.48128e-07	-0.00876172	0.142948	-4.81558	3.26169	1.69683
0.27564	0.112	80	0	1	0.333333	-1.50505e-07	-0.00882502	0.147343	-4.80308	3.25336	1.69706
0.275677	0.113	80	0	1	0.333333	-1.46507e-07	-0.00888813	0.151715	-4.79065	3.24507	1.69729
0.275714	0.114	80	0	1	0.333333	-1.56762e-07	-0.00895104	0.156063	-4.77829	3.23683	1.69752
0.275751	0.115	80	0	1	0.333333	-1.5544e-07	-0.00901375	0.160387	-4.76601	3.22865	1.69775
0.275788	0.116	80	0	1	0.333333	-1.54977e-07	-0.00907627	0.164687	-4.75379	3.2205	1.69798
0.275826	0.117	80	0	1	0.333333	-1.51913e-07	-0.00913859	0.168964	-4.74165	3.21241	1.69821
0.275863	0.118	80	0	1	0.333333	-1.63132e-07	-0.00920072	0.173217	-4.72957	3.20435	1.69843
0.2759	0.119	80	0	1	0.333333	-1.55e-07	-0.00926265	0.177448	-4.71756	3.19635	1.69866
0.275937	0.12	80	0	1	0.333333	-1.55852e-07	-0.00932441	0.181657	-4.70562	3.18839	1.69889
0.275974	0.121	80	0	1	0.333333	-1.54735e-07	-0.00938597	0.185842	-4.69375	3.18047	1.69912
0.276011	0.122	80	0	1	0.333333	-1.60181e-07	-0.00944734	0.190006	-4.68195	3.1726	1.69935
0.276048	0.123	80	0	1	0.333333	-1.62283e-07	-0.00950853	0.194147	-4.67021	3.16478	1.69958
0.276085	0.124	80	0	1	0.333333	-1.73516e-07	-0.00956954	0.198267	-4.65853	3.15699	1.6998
0.276122	0.125	80	0	1	0.333333	-1.73469e-07	-0.00963037	0.202365	-4.64692	3.14925	1.70003
0.276159	0.126	80	0	1	0.333333	-1.65764e-07	-0.00969102	0.206441	-4.63537	3.14155	1.70026
0.276196	0.127	80	0	1	0.333333	-1.63537e-07	-0.00975149	0.210496	-4.62389	3.1339	1.70049
0.276233	0.128	80	0	1	0.333333	-1.67513e-07	-0.0098118	0.21453	-4.61247	3.12629	1.70071
0.27627	0.129	80	0	1	0.333333	-1.71683e-07	-0.00987193	0.218543	-4.60111	3.11872	1.70094
0.276307	0.13	80	0	1	0.333333	-1.75977e-07	-0.00993186	0.222536	-4.58982	3.11118	1.70117
0.276343	0.131	80	0	1	0.333333	-1.70978e-07	-0.00999165	0.226508	-4.57858	3.1037	1.70139
0.27638	0.132	80	0	1	0.333333	-1.76876e-07	-0.0100513	0.230459	-4.56741	3.09625	1.70162
0.276417	0.133	80	0	1	0.333333	-1.79167e-07	-0.0101107	0.234391	-4.55629	3.08884	1.70185
0.276454	0.134	80	0	1	0.333333	-1.72484e-07	-0.01017	0.238303	-4.54524	3.08147	1.70208
0.276491	0.135	80	0	1	0.333333	-1.79372e-07	-0.0102291	0.242194	-4.53424	3.07414	1.7023
0.276528	0.136	80	0	1	0.333333	-1.84777e-07	-0.010288	0.246067	-4.5233	3.06684	1.70253
0.276564	0.137	80	0	1	0.333333	-1.86328e-07	-0.0103468	0.249919	-4.51243	3.05959	1.70275
0.276601	0.138	80	0	1	0.333333	-1.85246e-07	-0.0104054	0.253753	-4.50161	3.05238	1.70298
0.276638	0.139	80	0	1	0.333333	-1.99459e-07	-0.0104639	0.257567	-4.49084	3.0452	1.70321
0.276675	0.14	80	0	1	0.333333	-1.8646e-07	-0.0105222	0.261363	-4.48013	3.03806	1.70343
0.276711	0.141	80	0	1	0.333333	-1.89637e-07	-0.0105803	0.265139	-4.46948	3.03096	1.70366
0.276748	0.142	80	0	1	0.333333	-1.83113e-07	-0.0106383	0.268897	-4.45888	3.0239	1.70388
0.276785	0.143	80	0	1	0.333333	-1.9463e-07	-0.0106962	0.272637	-4.44834	3.01687	1.70411
0.276821	0.144	80	0	1	0.333333	-1.92284e-07	-0.0107539	0.276358	-4.43785	3.00988	1.70434
0.276858	0.145	80	0	1	0.333333	-1.94835e-07	-0.0108114	0.280062	-4.42742	3.00292	1.70456
0.276894	0.146	80	0	1	0.333333	-1.88952e-07	-0.0108688	0.283747	-4.41704	2.996	1.70479
0.276931	0.147	80	0	1	0.333333	-1.88535e-07	-0.010926	0.287415	-4.40671	2.98911	1.70501
0.276968	0.148	80	0	1	0.333333	-1.897e-07	-0.0109831	0.291064	-4.39644	2.98227	1.70524
0.277004	0.149	80	0	1	0.333333	-1.90487e-07	-0.01104	0.294697	-4.38622	2.97545	1.70546
0.277041	0.15	80	0	1	0.333333	-1.9761e-07	-0.0110968	0.298312	-4.37604	2.96867	1.70569
0.277077	0.151	80	0	1	0.333333	-1.94002e-07	-0.0111535	0.301909	-4.36593	2.96193	1.70591
0.277114	0.152	80	0	1	0.333333	-2.08251e-07	-0.0112099	0.30549	-4.35586	2.95521	1.70614
0.27715	0.153	80	0	1	0.333333	-1.98074e-07	-0.0112663	0.309054	-4.34584	2.94853	1.70636
0.277186	0.154	80	0	1	0.333333	-1.95704e-07	-0.0113225	0.312601	-4.33587	2.94189	1.70658
0.277223	0.155	80	0	1	0.333333	-1.96157e-07	-0.0113786	0.316131	-4.32595	2.93528	1.70681
0.277259	0.156	80	0	1	0.333333	-2.06769e-07	-0.0114345	0.319645	-4.31608	2.9287	1.70703
0.277296	0.157	80	0	1	0.333333	-2.05131e-07	-0.0114904	0.323143	-4.30626	2.92215	1.70726
0.277332	0.158	80	0	1	0.333333	-2.15554e-07	-0.011546	0.326624	-4.29649	2.91564	1.70748
0.277368	0.159	80	0	1	0.333333	-2.01661e-07	-0.0116016	0.330089	-4.28677	2.90915	1.7077
0.277405	0.16	80	0	1	0.333333	-2.1062e-07	-0.011657	0.333539	-4.27709	2.9027	1.70793
0.277441	0.161	80	0	1	0.333333	-2.13322e-07	-0.0117122	0.336972	-4.26746	2.89628	1.70815
0.277477	0.162	80	0	1	0.333333	-2.06206e-07	-0.0117673	0.34039	-4.25788	2.88989	1.70838
0.277514	0.163	80	0	1	0.333333	-2.15781e-07	-0.0118223	0.343792	-4.24834	2.88353	1.7086
0.27755	0.164	80	0	1	0.333333	-2.07099e-07	-0.0118772	0.347179	-4.23885	2.87721	1.70882
0.277586	0.165	80	0	1	0.333333	-2.19871e-07	-0.0119319	0.35055	-4.22941	2.87091	1.70904
0.277622	0.166	80	0	1	0.333333	-2.1305e-07	-0.0119866	0.353906	-4.22001	2.86465	1.70927
0.277658	0.167	80	0	1	0.333333	-2.14883e-07	-0.012041	0.357247	-4.21065	2.85841	1.70949
0.277695	0.168	80	0	1	0.333333	-2.14851e-07	-0.0120954	0.360574	-4.20134	2.8522	1.70971
0.277731	0.169	80	0	1	0.333333	-2.15121e-07	-0.0121496	0.363885	-4.19207	2.84602	1.70994
0.277767	0.17	80	0	1	0.333333	-2.2742e-07	-0.0122037	0.367182	-4.18285	2.83987	1.71016
0.277803	0.171	80	0	1	0.333333	-2.13689e-07	-0.0122577	0.370464	-4.17367	2.83375	1.71038
0.277839	0.172	80	0	1	0.333333	-2.12451e-07	-0.0123116	0.373731	-4.16454	2.82766	1.7106
0.277875	0.173	80	0	1	0.333333	-2.24445e-07	-0.0123653	0.376985	-4.15544	2.8216	1.71082
0.277911	0.174	80	0	1	0.333333	-2.18669e-07	-0.0124189	0.380224	-4.14639	2.81557	1.71105
0.277947	0.175	80	0	1	0.333333	-2.16565e-07	-0.0124724	0.383449	-4.13738	2.80956	1.71127
0.277983	0.176	80	0	1	0.333333	-2.20796e-07	-0.0125258	0.386659	-4.12841	2.80358	1.71149
0.278019	0.177	80	0	1	0.333333	-2.23177e-07	-0.0125791	0.389856	-4.11949	2.79763	1.71171
0.278055	0.178	80	0	1	0.333333	-2.21615e-07	-0.0126322	0.39304	-4.1106	2.79171	1.71193
0.278091	0.179	80	0	1	0.333333	-2.29299e-07	-0.0126853	0.396209	-4.10176	2.78581	1.71215
0.278127	0.18	80	0	1	0.333333	-2.44168e-07	-0.0127382	0.399365	-4.09295	2.77994	1.71238
0.278163	0.181	80	0	1	0.333333	-2.26235e-07	-0.012791	0.402507	-4.08419	2.7741	1.7126
0.278199	0.182	80	0	1	0.333333	-2.30189e-07	-0.0128437	0.405637	-4.07547	2.76828	1.71282
0.278235	0.183	80	0	1	0.333333	-2.31465e-07	-0.0128962	0.408752	-4.06678	2.76249	1.71304
0.278271	0.184	80	0	1	0.333333	-2.38279e-07	-0.0129487	0.411855	-4.05814	2.75673	1.71326
0.278307	0.185	80	0	1	0.333333	-2.34935e-07	-0.0130011	0.414945	-4.04953	2.75099	1.71348
0.278342	0.186	80	0	1	0.333333	-2.38177e-07	-0.0130533	0.418021	-4.04096	2.74528	1.7137
0.278378	0.187	80	0	1	0.333333	-2.35752e-07	-0.0131054	0.421085	-4.03243	2.73959	1.71392
0.278414	0.188	80	0	1	0.333333	-2.41423e-07	-0.0131574	0.424136	-4.02394	2.73393	1.71414
0.27845	0.189	80	0	1	0.333333	-2.3928e-07	-0.0132094	0.427174	-4.01548	2.7283	1.71436
0.278485	0.19	80	0	1	0.333333	-2.45706e-07	-0.0132612	0.4302	-4.00707	2.72268	1.71458
0.278521	0.191	80	0	1	0.333333	-2.41122e-07	-0.0133129	0.433213	-3.99869	2.7171	1.7148
0.278557	0.192	80	0	1	0.333333	-2.3825e-07	-0.0133645	0.436214	-3.99034	2.71154	1.71502
0.278593	0.193	80	0	1	0.333333	-2.40297e-07	-0.013416	0.439203	-3.98204	2.706	1.71524
0.278628	0.194	80	0	1	0.333333	-2.38268e-07	-0.0134674	0.442179	-3.97377	2.70048	1.71546
0.278664	0.195	80	0	1	0.333333	-2.40153e-07	-0.0135186	0.445144	-3.96553	2.69499	1.71568
0.2787	0.196	80	0	1	0.333333	-2.39362e-07	-0.0135698	0.448096	-3.95733	2.68953	1.7159
0.278735	0.197	80	0	1	0.333333	-2.39774e-07	-0.0136209	0.451036	-3.94917	2.68409	1.71612
0.278771	0.198	80	0	1	0.333333	-2.53285e-07	-0.0136719	0.453965	-3.94104	2.67867	1.71634
0.278806	0.199	80	0	1	0.333333	-2.46164e-07	-0.0137227	0.456882	-3.93295	2.67327	1.71656
0.278842	0.2	80	0	1	0.333333	-2.56007e-07	-0.0137735	0.459787	-3.92489	2.6679	1.71678
0.278877	0.201	80	0	1	0.333333	-2.55904e-07	-0.0138242	0.462681	-3.91687	2.66255	1.717
0.278913	0.202	80	0	1	0.333333	-2.48879e-07	-0.0138748	0.465563	-3.90888	2.65722	1.71721
0.278948	0.203	80	0	1	0.333333	-2.43777e-07	-0.0139253	0.468433	-3.90092	2.65192	1.71743
0.278984	0.204	80	0	1	0.333333	-2.45158e-07	-0.0139757	0.471293	-3.893	2.64664	1.71765
0.279019	0.205	80	0	1	0.333333	-2.59598e-07	-0.0140259	0.474141	-3.88511	2.64138	1.71787
0.279055	0.206	80	0	1	0.333333	-2.55993e-07	-0.0140761	0.476978	-3.87725	2.63614	1.71809
0.27909	0.207	80	0	1	0.333333	6.00415e-07	-0.0141263	0.479804	-3.86943	2.63093	1.71831
0.279126	0.208	80	0	1	0.333333	-6.00933e-07	-0.0141762	0.482619	-3.86164	2.62574	1.71852
0.279161	0.209	80	0	1	0.333333	6.01125e-07	-0.0142258	0.485423	-3.85388	2.62057	1.71874
0.279196	0.21	80	0	1	0.333333	-6.00538e-07	-0.014276	0.488216	-3.84615	2.61541	1.71896
0.279232	0.211	80	0	1	0.333333	6.01443e-07	-0.0143257	0.490999	-3.83846	2.61028	1.71918
0.279267	0.212	80	0	1	0.333333	6.008e-07	-0.0143754	0.493771	-3.8308	2.60517	1.7194
0.279303	0.213	80	0	1	0.333333	-6.00222e-07	-0.0144247	0.496532	-3.82314	2.60006	1.71961
0.279338	0.214	80	0	1	0.333333	6.00112e-07	-0.0144744	0.499282	-3.81556	2.59501	1.71983
0.279373	0.215	80	0	1	0.333333	-6.00726e-07	-0.0145237	0.502023	-3.80799	2.58997	1.72005
0.279408	0.216	80	0	1	0.333333	-6.00322e-07	-0.014573	0.504753	-3.80045	2.58494	1.72027
0.279444	0.217	80	0	1	0.333333	-6.00271e-07	-0.0146222	0.507472	-3.79294	2.57993	1.72048
0.279479	0.218	80	0	1	0.333333	-6.00321e-07	-0.0146713	0.510182	-3.78547	2.57496	1.7207
0.279514	0.219	80	0	1	0.333333	-6.00657e-07	-0.0147202	0.512881	-3.77802	2.56998	1.72092
0.279549	0.22	80	0	1	0.333333	-6.00023e-07	-0.0147692	0.51557	-3.77061	2.56505	1.72113
0.279585	0.221	80	0	1	0.333333	-6.00414e-07	-0.0148181	0.518249	-3.76322	2.56012	1.72135
0.27962	0.222	80	0	1	0.333333	-6.03579e-07	-0.0148666	0.520918	-3.75587	2.55523	1.72157
0.279655	0.223	80	0	1	0.333333	6.01943e-07	-0.0149155	0.523578	-3.74854	2.55033	1.72178
0.27969	0.224	80	0	1	0.333333	-6.00199e-07	-0.0149641	0.526227	-3.74123	2.54546	1.722
0.279725	0.225	80	0	1	0.333333	6.03829e-07	-0.0150124	0.528867	-3.73397	2.54062	1.72221
0.27976	0.226	80	0	1	0.333333	6.00353e-07	-0.015061	0.531497	-3.72672	2.53579	1.72243
0.279795	0.227	80	0	1	0.333333	-6.00443e-07	-0.0151094	0.534118	-3.71951	2.53098	1.72265
0.27983	0.228	80	0	1	0.333333	-3.09018e-08	-0.0151576	0.536729	-3.71233	2.52619	1.72286
0.279865	0.229	80	0	1	0.333333	-2.00786e-07	-0.0152058	0.53933	-3.70517	2.52142	1.72308
0.279901	0.23	80	0	1	0.333333	-1.98788e-07	-0.0152539	0.541922	-3.69804	2.51667	1.72329
0.279936	0.231	80	0	1	0.333333	-1.95207e-07	-0.0153019	0.544505	-3.69094	2.51193	1.72351
0.279971	0.232	80	0	1	0.333333	-1.95685e-07	-0.0153498	0.547079	-3.68386	2.50721	1.72373
0.280006	0.233	80	0	1	0.333333	-1.99423e-07	-0.0153977	0.549643	-3.67681	2.50252	1.72394
0.280041	0.234	80	0	1	0.333333	-1.91047e-07	-0.0154455	0.552198	-3.6698	2.49784	1.72416
0.280075	0.235	80	0	1	0.333333	-2.0517e-07	-0.0154932	0.554745	-3.6628	2.49318	1.72437
0.28011	0.236	80	0	1	0.333333	-2.06593e-07	-0.0155408	0.557282	-3.65584	2.48853	1.72459
0.280145	0.237	80	0	1	0.333333	-2.06071e-07	-0.0155883	0.55981	-3.6489	2.4839	1.7248
0.28018	0.238	80	0	1	0.333333	-2.04202e-07	-0.0156358	0.562329	-3.64198	2.4793	1.72502
0.280215	0.239	80	0	1	0.333333	-1.96761e-07	-0.0156832	0.56484	-3.6351	2.4747	1.72523
0.28025	0.24	80	0	1	0.333333	-1.99763e-07	-0.0157305	0.567341	-3.62824	2.47013	1.72545
0.280285	0.241	80	0	1	0.333333	-1.97737e-07	-0.0157777	0.569834	-3.6214	2.46557	1.72566
0.28032	0.242	80	0	1	0.333333	-2.09429e-07	-0.0158249	0.572319	-3.61459	2.46103	1.72588
0.280355	0.243	80	0	1	0.333333	-1.95958e-07	-0.015872	0.574795	-3.60781	2.45651	1.72609
0.280389	0.244	80	0	1	0.333333	-2.01883e-07	-0.015919	0.577262	-3.60105	2.45201	1.7263
0.280424	0.245	80	0	1	0.333333	-2.11924e-07	-0.015966	0.57972	-3.59432	2.44752	1.72652
0.280459	0.246	80	0	1	0.333333	-2.11553e-07	-0.0160128	0.582171	-3.58761	2.44305	1.72673
0.280494	0.247	80	0	1	0.333333	-2.05855e-07	-0.0160596	0.584613	-3.58093	2.43859	1.72695
0.280529	0.248	80	0	1	0.333333	-2.06456e-07	-0.0161063	0.587046	-3.57427	2.43415	1.72716
0.280563	0.249	80	0	1	0.333333	-2.06962e-07	-0.016153	0.589472	-3.56763	2.42973	1.72738
0.280598	0.25	80	0	1	0.333333	-2.11273e-07	-0.0161996	0.591889	-3.56102	2.42532	1.72759
0.280633	0.251	80	0	1	0.333333	-2.16219e-07	-0.0162461	0.594298	-3.55444	2.42093	1.7278
0.280667	0.252	80	0	1	0.333333	-2.0874e-07	-0.0162926	0.596699	-3.54787	2.41656	1.72802
0.280702	0.253	80	0	1	0.333333	-2.08014e-07	-0.0163389	0.599092	-3.54134	2.4122	1.72823
0.280737	0.254	80	0	1	0.333333	-2.19548e-07	-0.0163852	0.601477	-3.53482	2.40785	1.72844
0.280771	0.255	80	0	1	0.333333	-2.17096e-07	-0.0164315	0.603853	-3.52833	2.40353	1.72866
0.280806	0.256	80	0	1	0.333333	-2.12402e-07	-0.0164777	0.606223	-3.52186	2.39922	1.72887
0.280841	0.257	80	0	1	0.333333	-2.21947e-07	-0.0165238	0.608584	-3.51542	2.39492	1.72908
0.280875	0.258	80	0	1	0.333333	-2.13146e-07	-0.0165698	0.610937	-3.509	2.39064	1.7293
0.28091	0.259	80	0	1	0.333333	-2.1311e-07	-0.0166158	0.613283	-3.5026	2.38637	1.72951
0.280945	0.26	80	0	1	0.333333	-2.10084e-07	-0.0166617	0.615621	-3.49623	2.38212	1.72972
0.280979	0.261	80	0	1	0.333333	-2.1723e-07	-0.0167075	0.617951	-3.48987	2.37789	1.72994
0.281014	0.262	80	0	1	0.333333	-2.13192e-07	-0.0167533	0.620274	-3.48354	2.37367	1.73015
0.281048	0.263	80	0	1	0.333333	-2.19331e-07	-0.016799	0.62259	-3.47723	2.36946	1.73036
0.281083	0.264	80	0	1	0.333333	-2.17763e-07	-0.0168446	0.624897	-3.47095	2.36527	1.73057
0.281117	0.265	80	0	1	0.333333	-2.23314e-07	-0.0168902	0.627198	-3.46468	2.3611	1.73079
0.281152	0.266	80	0	1	0.333333	-2.0871e-07	-0.0169357	0.629491	-3.45844	2.35694	1.731
0.281186	0.267	80	0	1	0.333333	-2.09893e-07	-0.0169812	0.631776	-3.45222	2.35279	1.73121
0.281221	0.268	80	0	1	0.333333	-2.12764e-07	-0.0170266	0.634055	-3.44603	2.34866	1.73142
0.281255	0.269	80	0	1	0.333333	-2.16682e-07	-0.0170719	0.636326	-3.43985	2.34454	1.73164
0.28129	0.27	80	0	1	0.333333	-2.16687e-07	-0.0171171	0.63859	-3.43369	2.34044	1.73185
0.281324	0.271	80	0	1	0.333333	-2.21201e-07	-0.0171624	0.640846	-3.42756	2.33635	1.73206
0.281359	0.272	80	0	1	0.333333	-2.19938e-07	-0.0172075	0.643096	-3.42145	2.33227	1.73227
0.281393	0.273	80	0	1	0.333333	-2.24356e-07	-0.0172526	0.645339	-3.41535	2.32821	1.73248
0.281427	0.274	80	0	1	0.333333	-2.29683e-07	-0.0172976	0.647574	-3.40928	2.32416	1.7327
0.281462	0.275	80	0	1	0.333333	-2.24783e-07	-0.0173426	0.649803	-3.40323	2.32013	1.73291
0.281496	0.276	80	0	1	0.333333	-2.22925e-07	-0.0173874	0.652024	-3.3972	2.31611	1.73312
0.28153	0.277	80	0	1	0.333333	-2.1998e-07	-0.0174323	0.654239	-3.39119	2.3121	1.73333
0.281565	0.278	80	0	1	0.333333	-2.21549e-07	-0.0174771	0.656447	-3.3852	2.30811	1.73354
0.281599	0.279	80	0	1	0.333333	-2.26703e-07	-0.0175218	0.658648	-3.37923	2.30413	1.73375
0.281633	0.28	80	0	1	0.333333	-2.34205e-07	-0.0175665	0.660842	-3.37329	2.30016	1.73396
0.281668	0.281	80	0	1	0.333333	-2.37883e-07	-0.0176111	0.66303	-3.36736	2.29621	1.73418
0.281702	0.282	80	0	1	0.333333	-2.33216e-07	-0.0176556	0.665211	-3.36145	2.29227	1.73439
0.281736	0.283	80	0	1	0.333333	-2.25206e-07	-0.0177001	0.667385	-3.35556	2.28835	1.7346
0.281771	0.284	80	0	1	0.333333	-2.27818e-07	-0.0177445	0.669553	-3.34969	2.28443	1.73481
0.281805	0.285	80	0	1	0.333333	-2.34771e-07	-0.0177889	0.671714	-3.34384	2.28053	1.73502
0.281839	0.286	80	0	1	0.333333	-2.3571e-07	-0.0178333	0.673868	-3.33801	2.27664	1.73523
0.281873	0.287	80	0	1	0.333333	-2.2729e-07	-0.0178775	0.676017	-3.33219	2.27277	1.73544
0.281908	0.288	80	0	1	0.333333	-2.34849e-07	-0.0179217	0.678158	-3.3264	2.26891	1.73565
0.281942	0.289	80	0	1	0.333333	-2.37692e-07	-0.0179659	0.680294	-3.32063	2.26506	1.73586
0.281976	0.29	80	0	1	0.333333	-2.25864e-07	-0.01801	0.682423	-3.31487	2.26122	1.73607
0.28201	0.291	80	0	1	0.333333	-2.29938e-07	-0.0180541	0.684545	-3.30914	2.2574	1.73628
0.282044	0.292	80	0	1	0.333333	-2.3882e-07	-0.018098	0.686661	-3.30342	2.25359	1.73649
0.282079	0.293	80	0	1	0.333333	-2.25129e-07	-0.018142	0.688772	-3.29772	2.24979	1.7367
0.282113	0.294	80	0	1	0.333333	-2.38294e-07	-0.0181859	0.690875	-3.29204	2.246	1.73692
0.282147	0.295	80	0	1	0.333333	-2.30514e-07	-0.0182297	0.692973	-3.28638	2.24222	1.73713
0.282181	0.296	80	0	1	0.333333	-2.35029e-07	-0.0182735	0.695065	-3.28073	2.23846	1.73734
0.282215	0.297	80	0	1	0.333333	-2.36529e-07	-0.0183172	0.69715	-3.27511	2.23471	1.73755
0.282249	0.298	80	0	1	0.333333	-2.38864e-07	-0.0183609	0.69923	-3.2695	2.23097	1.73776
0.282283	0.299	80	0	1	0.333333	-2.34944e-07	-0.0184045	0.701303	-3.26391	2.22725	1.73797
0.282317	0.3	80	0	1	0.333333	-2.35683e-07	-0.0184481	0.703371	-3.25834	2.22353	1.73818
0.282352	0.301	80	0	1	0.333333	-2.4137e-07	-0.0184916	0.705432	-3.25278	2.21983	1.73839
0.282386	0.302	80	0	1	0.333333	-2.35088e-07	-0.0185351	0.707488	-3.24724	2.21614	1.7386
0.28242	0.303	80	0	1	0.333333	-2.36853e-07	-0.0185785	0.709537	-3.24172	2.21246	1.7388
0.282454	0.304	80	0	1	0.333333	-2.42137e-07	-0.0186219	0.711581	-3.23622	2.20879	1.73901
0.282488	0.305	80	0	1	0.333333	-2.46365e-07	-0.0186652	0.713619	-3.23074	2.20513	1.73922
0.282522	0.306	80	0	1	0.333333	-2.34071e-07	-0.0187085	0.715652	-3.22527	2.20148	1.73943
0.282556	0.307	80	0	1	0.333333	-2.42487e-07	-0.0187517	0.717678	-3.21982	2.19785	1.73964
0.28259	0.308	80	0	1	0.333333	-2.46064e-07	-0.0187949	0.719699	-3.21438	2.19423	1.73985
0.282624	0.309	80	0	1	0.333333	-2.38283e-07	-0.0188381	0.721714	-3.20896	2.19062	1.74006
0.282658	0.31	80	0	1	0.333333	-2.34494e-07	-0.0188811	0.723724	-3.20356	2.18702	1.74027
0.282692	0.311	80	0	1	0.333333	-2.43826e-07	-0.0189242	0.725727	-3.19818	2.18343	1.74048
0.282726	0.312	80	0	1	0.333333	-2.41881e-07	-0.0189672	0.727726	-3.19281	2.17985	1.74069
0.28276	0.313	80	0	1	0.333333	-2.46263e-07	-0.0190101	0.729719	-3.18746	2.17628	1.7409
0.282794	0.314	80	0	1	0.333333	-2.36454e-07	-0.019053	0.731706	-3.18213	2.17272	1.74111
0.282828	0.315	80	0	1	0.333333	-2.49103e-07	-0.0190959	0.733688	-3.17681	2.16918	1.74132
0.282862	0.316	80	0	1	0.333333	-2.42092e-07	-0.0191387	0.735664	-3.1715	2.16564	1.74153
0.282896	0.317	80	0	1	0.333333	-2.40128e-07	-0.0191814	0.737635	-3.16622	2.16212	1.74173
0.282929	0.318	80	0	1	0.333333	-2.47188e-07	-0.0192241	0.739601	-3.16095	2.15861	1.74194
0.282963	0.319	80	0	1	0.333333	-2.38787e-07	-0.0192668	0.741561	-3.15569	2.1551	1.74215
0.282997	0.32	80	0	1	0.333333	-2.83625e-07	-0.0193094	0.743516	-3.15046	2.15161	1.74236
0.283031	0.321	80	0	1	0.333333	-2.48721e-07	-0.019352	0.745465	-3.14523	2.14813	1.74257
0.283065	0.322	80	0	1	0.333333	-2.3772e-07	-0.0193945	0.74741	-3.14003	2.14466	1.74278
0.283099	0.323	80	0	1	0.333333	-2.42008e-07	-0.019437	0.749349	-3.13483	2.1412	1.74299
0.283133	0.324	80	0	1	0.333333	-2.45325e-07	-0.0194795	0.751283	-3.12966	2.13775	1.7432
0.283167	0.325	80	0	1	0.333333	-2.56337e-07	-0.0195218	0.753211	-3.1245	2.1343	1.7434
0.2832	0.326	80	0	1	0.333333	-2.54246e-07	-0.0195642	0.755135	-3.11935	2.13087	1.74361
0.283234	0.327	80	0	1	0.333333	-2.46103e-07	-0.0196065	0.757054	-3.11422	2.12745	1.74382
0.283268	0.328	80	0	1	0.333333	-2.4068e-07	-0.0196488	0.758967	-3.10911	2.12404	1.74403
0.283302	0.329	80	0	1	0.333333	-2.5658e-07	-0.019691	0.760875	-3.104	2.12064	1.74424
0.283336	0.33	80	0	1	0.333333	-2.58866e-07	-0.0197332	0.762779	-3.09892	2.11725	1.74444
0.28337	0.331	80	0	1	0.333333	-2.52848e-07	-0.0197753	0.764677	-3.09385	2.11387	1.74465
0.283403	0.332	80	0	1	0.333333	-2.48906e-07	-0.0198174	0.766571	-3.08879	2.1105	1.74486
0.283437	0.333	80	0	1	0.333333	-2.47531e-07	-0.0198595	0.768459	-3.08375	2.10714	1.74507
0.283471	0.334	80	0	1	0.333333	-2.4633e-07	-0.0199015	0.770343	-3.07872	2.10379	1.74528
0.283505	0.335	80	0	1	0.333333	-6.00046e-07	-0.0199435	0.772221	-3.07371	2.10045	1.74548
0.283538	0.336	80	0	1	0.333333	6.00113e-07	-0.0199854	0.774095	-3.06872	2.09712	1.74569
0.283572	0.337	80	0	1	0.333333	6.00119e-07	-0.0200273	0.775964	-3.06373	2.09379	1.7459
0.283606	0.338	80	0	1	0.333333	6.00523e-07	-0.0200691	0.777828	-3.05878	2.0905	1.74611
0.28364	0.339	80	0	1	0.333333	6.00097e-07	-0.020111	0.779688	-3.05381	2.08718	1.74632
0.283673	0.34	80	0	1	0.333333	6.00345e-07	-0.0201528	0.781542	-3.0489	2.08392	1.74652
0.283707	0.341	80	0	1	0.333333	6.00846e-07	-0.0201946	0.783392	-3.04398	2.08064	1.74673
0.283741	0.342	80	0	1	0.333333	6.00152e-07	-0.0202362	0.785237	-3.03903	2.07732	1.74694
0.283775	0.343	80	0	1	0.333333	6.00703e-07	-0.0202778	0.787078	-3.03412	2.07405	1.74715
0.283808	0.344	80	0	1	0.333333	-6.00077e-07	-0.0203195	0.788914	-3.02924	2.0708	1.74735
0.283842	0.345	80	0	1	0.333333	6.00119e-07	-0.0203611	0.790745	-3.02437	2.06756	1.74756
0.283876	0.346	80	0	1	0.333333	-6.00381e-07	-0.0204026	0.792572	-3.0195	2.06431	1.74777
0.283909	0.347	80	0	1	0.333333	6.00358e-07	-0.0204442	0.794394	-3.01467	2.06108	1.74798
0.283943	0.348	80	0	1	0.333333	6.00297e-07	-0.0204855	0.796212	-3.00983	2.05786	1.74818
0.283977	0.349	80	0	1	0.333333	-6.00144e-07	-0.0205271	0.798025	-3.00502	2.05465	1.74839
0.28401	0.35	80	0	1	0.333333	-6.00132e-07	-0.0205685	0.799833	-3.00021	2.05145	1.7486
0.284044	0.351	80	0	1	0.333333	-6.0033e-07	-0.0206098	0.801638	-2.99543	2.04826	1.74881
0.284078	0.352	80	0	1	0.333333	-6.0117e-07	-0.0206511	0.803437	-2.99065	2.04507	1.74901
0.284111	0.353	80	0	1	0.333333	-6.00301e-07	-0.0206925	0.805233	-2.98588	2.0419	1.74922
0.284145	0.354	80	0	1	0.333333	-6.00098e-07	-0.0207336	0.807023	-2.98114	2.03873	1.74943
0.284179	0.355	80	0	1	0.333333	-6.00193e-07	-0.0207749	0.80881	-2.97639	2.03557	1.74963
0.284212	0.356	80	0	1	0.333333	-6.00461e-07	-0.0208161	0.810592	-2.97167	2.03242	1.74984
0.284246	0.357	80	0	1	0.333333	-6.00791e-07	-0.0208572	0.81237	-2.96695	2.02928	1.75005
0.284279	0.358	80	0	1	0.333333	-6.00947e-07	-0.0208983	0.814144	-2.96226	2.02614	1.75026
0.284313	0.359	80	0	1	0.333333	6.00165e-07	-0.0209394	0.815913	-2.95757	2.02302	1.75046
0.284347	0.36	80	0	1	0.333333	-6.0018e-07	-0.0209805	0.817678	-2.95289	2.0199	1.75067
0.28438	0.361	80	0	1	0.333333	6.00095e-07	-0.0210215	0.819439	-2.94823	2.01679	1.75088
0.284414	0.362	80	0	1	0.333333	-6.00672e-07	-0.0210624	0.821195	-2.94358	2.0137	1.75108
0.284447	0.363	80	0	1	0.333333	6.00604e-07	-0.0211034	0.822948	-2.93895	2.0106	1.75129
0.284481	0.364	80	0	1	0.333333	-6.00078e-07	-0.0211444	0.824696	-2.93431	2.00751	1.7515
0.284515	0.365	80	0	1	0.333333	-6.00138e-07	-0.0211851	0.82644	-2.92971	2.00444	1.7517
0.284548	0.366	80	0	1	0.333333	6.00717e-07	-0.021226	0.82818	-2.92511	2.00138	1.75191
0.284582	0.367	80	0	1	0.333333	6.00918e-07	-0.0212668	0.829916	-2.92052	1.99832	1.75212
0.284615	0.368	80	0	1	0.333333	-6.00027e-07	-0.0213075	0.831647	-2.91594	1.99527	1.75232
0.284649	0.369	80	0	1	0.333333	6.0023e-07	-0.0213483	0.833375	-2.91138	1.99223	1.75253
0.284682	0.37	80	0	1	0.333333	-6.00279e-07	-0.021389	0.835099	-2.90683	1.98919	1.75274
0.284716	0.371	80	0	1	0.333333	6.00447e-07	-0.0214297	0.836819	-2.90229	1.98617	1.75294
0.284749	0.372	80	0	1	0.333333	6.00668e-07	-0.0214703	0.838534	-2.89776	1.98315	1.75315
0.284783	0.373	80	0	1	0.333333	6.00993e-07	-0.0215109	0.840246	-2.89325	1.98014	1.75336
0.284817	0.374	80	0	1	0.333333	6.00491e-07	-0.0215515	0.841954	-2.88874	1.97713	1.75356
0.28485	0.375	80	0	1	0.333333	-6.0013e-07	-0.021592	0.843658	-2.88425	1.97414	1.75377
0.284884	0.376	80	0	1	0.333333	-1.12753e-07	-0.0216326	0.845358	-2.87977	1.97116	1.75397
0.284917	0.377	80	0	1	0.333333	-1.94799e-07	-0.0216731	0.847054	-2.8753	1.96817	1.75418
0.284951	0.378	80	0	1	0.333333	-1.98464e-07	-0.0217135	0.848746	-2.87084	1.9652	1.75439
0.284984	0.379	80	0	1	0.333333	-1.97632e-07	-0.0217539	0.850434	-2.8664	1.96224	1.75459
0.285018	0.38	80	0	1	0.333333	-1.86712e-07	-0.0217943	0.852119	-2.86196	1.95928	1.7548
0.285051	0.381	80	0	1	0.333333	-1.89913e-07	-0.0218347	0.8538	-2.85754	1.95633	1.75501
0.285085	0.382	80	0	1	0.333333	-1.91572e-07	-0.021875	0.855477	-2.85313	1.95339	1.75521
0.285118	0.383	80	0	1	0.333333	-1.90928e-07	-0.0219153	0.85715	-2.84873	1.95046	1.75542
0.285152	0.384	80	0	1	0.333333	-1.95064e-07	-0.0219556	0.858819	-2.84434	1.94753	1.75562
0.285185	0.385	80	0	1	0.333333	-2.0036e-07	-0.0219958	0.860485	-2.83996	1.94461	1.75583
0.285219	0.386	80	0	1	0.333333	-1.89032e-07	-0.0220361	0.862147	-2.83559	1.9417	1.75604
0.285252	0.387	80	0	1	0.333333	-1.94707e-07	-0.0220762	0.863805	-2.83123	1.9388	1.75624
0.285286	0.388	80	0	1	0.333333	-1.92087e-07	-0.0221164	0.86546	-2.82689	1.9359	1.75645
0.285319	0.389	80	0	1	0.333333	-1.96833e-07	-0.0221565	0.867111	-2.82255	1.93301	1.75666
0.285353	0.39	80	0	1	0.333333	-1.8507e-07	-0.0221967	0.868759	-2.81823	1.93013	1.75686
0.285386	0.391	80	0	1	0.333333	-1.96345e-07	-0.0222367	0.870402	-2.81392	1.92725	1.75707
0.285419	0.392	80	0	1	0.333333	-1.99122e-07	-0.0222768	0.872043	-2.80961	1.92438	1.75727
0.285453	0.393	80	0	1	0.333333	-1.95231e-07	-0.0223168	0.873679	-2.80532	1.92152	1.75748
0.285486	0.394	80	0	1	0.333333	-1.95977e-07	-0.0223568	0.875312	-2.80104	1.91867	1.75769
0.28552	0.395	80	0	1	0.333333	-1.99046e-07	-0.0223967	0.876942	-2.79677	1.91582	1.75789
0.285553	0.396	80	0	1	0.333333	-2.03149e-07	-0.0224367	0.878568	-2.79251	1.91298	1.7581
0.285587	0.397	80	0	1	0.333333	-1.96795e-07	-0.0224766	0.88019	-2.78826	1.91015	1.7583
0.28562	0.398	80	0	1	0.333333	-2.03771e-07	-0.0225165	0.881809	-2.78402	1.90732	1.75851
0.285654	0.399	80	0	1	0.333333	-1.94936e-07	-0.0225563	0.883425	-2.77979	1.9045	1.75872
0.285687	0.4	80	0	1	0.333333	-2.00705e-07	-0.0225961	0.885037	-2.77557	1.90169	1.75892
0.28572	0.401	80	0	1	0.333333	-1.9302e-07	-0.0226359	0.886646	-2.77136	1.89888	1.75913
0.285754	0.402	80	0	1	0.333333	-1.9754e-07	-0.0226757	0.888251	-2.76717	1.89609	1.75933
0.285787	0.403	80	0	1	0.333333	-1.94975e-07	-0.0227155	0.889853	-2.76298	1.89329	1.75954
0.285821	0.404	80	0	1	0.333333	-1.96303e-07	-0.0227552	0.891451	-2.7588	1.89051	1.75974
0.285854	0.405	80	0	1	0.333333	-2.02224e-07	-0.0227949	0.893046	-2.75463	1.88773	1.75995
0.285888	0.406	80	0	1	0.333333	-2.00731e-07	-0.0228346	0.894638	-2.75047	1.88496	1.76016
0.285921	0.407	80	0	1	0.333333	-1.94742e-07	-0.0228742	0.896227	-2.74633	1.88219	1.76036
0.285954	0.408	80	0	1	0.333333	-2.04134e-07	-0.0229139	0.897812	-2.74219	1.87943	1.76057
0.285988	0.409	80	0	1	0.333333	-1.92955e-07	-0.0229535	0.899394	-2.73806	1.87668	1.76077
0.286021	0.41	80	0	1	0.333333	-1.96551e-07	-0.022993	0.900972	-2.73394	1.87393	1.76098
0.286055	0.411	80	0	1	0.333333	-2.03225e-07	-0.0230326	0.902547	-2.72983	1.87119	1.76118
0.286088	0.412	80	0	1	0.333333	-1.9797e-07	-0.0230721	0.904119	-2.72573	1.86846	1.76139
0.286122	0.413	80	0	1	0.333333	-1.96433e-07	-0.0231116	0.905688	-2.72164	1.86574	1.7616
0.286155	0.414	80	0	1	0.333333	-2.07986e-07	-0.0231511	0.907254	-2.71757	1.86302	1.7618
0.286188	0.415	80	0	1	0.333333	-1.97463e-07	-0.0231906	0.908816	-2.71349	1.8603	1.76201
0.286222	0.416	80	0	1	0.333333	-2.00595e-07	-0.02323	0.910376	-2.70943	1.8576	1.76221
0.286255	0.417	80	0	1	0.333333	-2.02614e-07	-0.0232694	0.911932	-2.70538	1.85489	1.76242
0.286289	0.418	80	0	1	0.333333	-2.08635e-07	-0.0233088	0.913485	-2.70134	1.8522	1.76262
0.286322	0.419	80	0	1	0.333333	-1.96788e-07	-0.0233481	0.915034	-2.69731	1.84951	1.76283
0.286355	0.42	80	0	1	0.333333	-2.0405e-07	-0.0233875	0.916581	-2.69329	1.84683	1.76304
0.286389	0.421	80	0	1	0.333333	-1.96829e-07	-0.0234268	0.918125	-2.68927	1.84416	1.76324
0.286422	0.422	80	0	1	0.333333	-2.08731e-07	-0.0234661	0.919665	-2.68527	1.84149	1.76345
0.286456	0.423	80	0	1	0.333333	-1.98179e-07	-0.0235054	0.921202	-2.68127	1.83882	1.76365
0.286489	0.424	80	0	1	0.333333	-2.0676e-07	-0.0235446	0.922737	-2.67729	1.83616	1.76386
0.286522	0.425	80	0	1	0.333333	-2.02584e-07	-0.0235838	0.924268	-2.67331	1.83351	1.76406
0.286556	0.426	80	0	1	0.333333	-1.98121e-07	-0.0236231	0.925796	-2.66934	1.83087	1.76427
0.286589	0.427	80	0	1	0.333333	-2.06609e-07	-0.0236622	0.927322	-2.66538	1.82823	1.76448
0.286623	0.428	80	0	1	0.333333	-2.0153e-07	-0.0237014	0.928844	-2.66143	1.82559	1.76468
0.286656	0.429	80	0	1	0.333333	-2.00004e-07	-0.0237406	0.930363	-2.65749	1.82297	1.76489
0.286689	0.43	80	0	1	0.333333	-1.99731e-07	-0.0237797	0.93188	-2.65356	1.82035	1.76509
0.286723	0.431	80	0	1	0.333333	-2.09603e-07	-0.0238188	0.933393	-2.64964	1.81773	1.7653
0.286756	0.432	80	0	1	0.333333	-2.06564e-07	-0.0238579	0.934903	-2.64572	1.81512	1.7655
0.28679	0.433	80	0	1	0.333333	-2.03257e-07	-0.0238969	0.936411	-2.64182	1.81252	1.76571
0.286823	0.434	80	0	1	0.333333	-2.08865e-07	-0.023936	0.937915	-2.63792	1.80992	1.76592
0.286856	0.435	80	0	1	0.333333	-2.0266e-07	-0.023975	0.939417	-2.63403	1.80733	1.76612
0.28689	0.436	80	0	1	0.333333	-2.09842e-07	-0.024014	0.940916	-2.63015	1.80474	1.76633
0.286923	0.437	80	0	1	0.333333	-2.00613e-07	-0.024053	0.942412	-2.62628	1.80216	1.76653
0.286957	0.438	80	0	1	0.333333	-2.06106e-07	-0.0240919	0.943905	-2.62242	1.79959	1.76674
0.28699	0.439	80	0	1	0.333333	-2.07692e-07	-0.0241309	0.945395	-2.61856	1.79702	1.76694
0.287023	0.44	80	0	1	0.333333	-2.04942e-07	-0.0241698	0.946883	-2.61472	1.79445	1.76715
0.287057	0.441	80	0	1	0.333333	-2.1104e-07	-0.0242087	0.948367	-2.61088	1.7919	1.76735
0.28709	0.442	80	0	1	0.333333	-2.08107e-07	-0.0242476	0.949849	-2.60705	1.78934	1.76756
0.287124	0.443	80	0	1	0.333333	-2.04677e-07	-0.0242864	0.951328	-2.60323	1.7868	1.76777
0.287157	0.444	80	0	1	0.333333	-2.00012e-07	-0.0243253	0.952804	-2.59942	1.78426	1.76797
0.28719	0.445	80	0	1	0.333333	-2.08387e-07	-0.0243641	0.954278	-2.59562	1.78172	1.76818
0.287224	0.446	80	0	1	0.333333	-2.06722e-07	-0.0244029	0.955748	-2.59182	1.77919	1.76838
0.287257	0.447	80	0	1	0.333333	-2.1055e-07	-0.0244417	0.957216	-2.58804	1.77666	1.76859
0.287291	0.448	80	0	1	0.333333	-2.07315e-07	-0.0244805	0.958682	-2.58426	1.77414	1.76879
0.287324	0.449	80	0	1	0.333333	-2.01304e-07	-0.0245192	0.960144	-2.58049	1.77163	1.769
0.287357	0.45	80	0	1	0.333333	-2.13664e-07	-0.0245579	0.961604	-2.57672	1.76912	1.76921
0.287391	0.451	80	0	1	0.333333	-2.00246e-07	-0.0245967	0.963061	-2.57297	1.76662	1.76941
0.287424	0.452	80	0	1	0.333333	-2.14568e-07	-0.0246354	0.964516	-2.56922	1.76412	1.76962
0.287458	0.453	80	0	1	0.333333	-2.15422e-07	-0.024674	0.965968	-2.56548	1.76163	1.76982
0.287491	0.454	80	0	1	0.333333	-2.12519e-07	-0.0247127	0.967417	-2.56175	1.75914	1.77003
0.287524	0.455	80	0	1	0.333333	-2.12901e-07	-0.0247514	0.968864	-2.55803	1.75666	1.77023
0.287558	0.456	80	0	1	0.333333	-2.15427e-07	-0.02479	0.970308	-2.55432	1.75418	1.77044
0.287591	0.457	80	0	1	0.333333	-2.05446e-07	-0.0248286	0.971749	-2.55061	1.75171	1.77065
0.287625	0.458	80	0	1	0.333333	-2.12469e-07	-0.0248672	0.973188	-2.54691	1.74925	1.77085
0.287658	0.459	80	0	1	0.333333	-2.04816e-07	-0.0249058	0.974624	-2.54322	1.74679	1.77106
0.287692	0.46	80	0	1	0.333333	-2.14611e-07	-0.0249443	0.976058	-2.53954	1.74433	1.77126
0.287725	0.461	80	0	1	0.333333	-2.06854e-07	-0.0249829	0.977489	-2.53586	1.74188	1.77147
0.287758	0.462	80	0	1	0.333333	-2.00891e-07	-0.0250214	0.978917	-2.53219	1.73944	1.77167
0.287792	0.463	80	0	1	0.333333	-2.11615e-07	-0.0250599	0.980343	-2.52853	1.73699	1.77188
0.287825	0.464	80	0	1	0.333333	-2.10209e-07	-0.0250984	0.981767	-2.52488	1.73456	1.77209
0.287859	0.465	80	0	1	0.333333	-2.06399e-07	-0.0251369	0.983188	-2.52123	1.73213	1.77229
0.287892	0.466	80	0	1	0.333333	-2.18237e-07	-0.0251754	0.984606	-2.5176	1.7297	1.7725
0.287926	0.467	80	0	1	0.333333	-2.13131e-07	-0.0252138	0.986022	-2.51397	1.72728	1.7727
0.287959	0.468	80	0	1	0.333333	-2.04932e-07	-0.0252523	0.987435	-2.51034	1.72487	1.77291
0.287993	0.469	80	0	1	0.333333	-2.02339e-07	-0.0252907	0.988846	-2.50673	1.72246	1.77312
0.288026	0.47	80	0	1	0.333333	-2.1207e-07	-0.0253291	0.990255	-2.50312	1.72005	1.77332
0.288059	0.471	80	0	1	0.333333	-2.07213e-07	-0.0253675	0.991661	-2.49952	1.71765	1.77353
0.288093	0.472	80	0	1	0.333333	-2.10158e-07	-0.0254059	0.993065	-2.49593	1.71526	1.77373
0.288126	0.473	80	0	1	0.333333	-2.1404e-07	-0.0254442	0.994466	-2.49234	1.71287	1.77394
0.28816	0.474	80	0	1	0.333333	-2.19075e-07	-0.0254826	0.995865	-2.48876	1.71048	1.77415
0.288193	0.475	80	0	1	0.333333	-2.05651e-07	-0.0255209	0.997262	-2.48519	1.7081	1.77435
0.288227	0.476	80	0	1	0.333333	-2.19786e-07	-0.0255592	0.998656	-2.48163	1.70572	1.77456
0.28826	0.477	80	0	1	0.333333	-2.15245e-07	-0.0255975	1.00005	-2.47807	1.70335	1.77476
0.288294	0.478	80	0	1	0.333333	-2.19732e-07	-0.0256358	1.00144	-2.47452	1.70099	1.77497
0.288327	0.479	80	0	1	0.333333	-2.16141e-07	-0.0256741	1.00282	-2.47098	1.69862	1.77518
0.288361	0.48	80	0	1	0.333333	-2.19178e-07	-0.0257124	1.00421	-2.46744	1.69627	1.77538
0.288394	0.481	80	0	1	0.333333	-2.11586e-07	-0.0257506	1.00559	-2.46391	1.69392	1.77559
0.288428	0.482	80	0	1	0.333333	-2.10906e-07	-0.0257888	1.00697	-2.46039	1.69157	1.77579
0.288461	0.483	80	0	1	0.333333	-2.05836e-07	-0.0258271	1.00835	-2.45688	1.68922	1.776
0.288495	0.484	80	0	1	0.333333	-2.10082e-07	-0.0258653	1.00972	-2.45337	1.68689	1.77621
0.288528	0.485	80	0	1	0.333333	-2.08412e-07	-0.0259035	1.0111	-2.44987	1.68455	1.77641
0.288562	0.486	80	0	1	0.333333	-2.16098e-07	-0.0259417	1.01247	-2.44637	1.68222	1.77662
0.288595	0.487	80	0	1	0.333333	-2.12298e-07	-0.0259798	1.01384	-2.44289	1.6799	1.77683
0.288629	0.488	80	0	1	0.333333	-2.12826e-07	-0.026018	1.0152	-2.43941	1.67758	1.77703
0.288662	0.489	80	0	1	0.333333	-2.16806e-07	-0.0260561	1.01657	-2.43593	1.67526	1.77724
0.288696	0.49	80	0	1	0.333333	-2.11126e-07	-0.0260943	1.01793	-2.43247	1.67295	1.77744
0.288729	0.491	80	0	1	0.333333	-2.20961e-07	-0.0261324	1.01929	-2.42901	1.67065	1.77765
0.288763	0.492	80	0	1	0.333333	-2.18784e-07	-0.0261705	1.02065	-2.42555	1.66834	1.77786
0.288796	0.493	80	0	1	0.333333	-2.14923e-07	-0.0262086	1.022	-2.42211	1.66605	1.77806
0.28883	0.494	80	0	1	0.333333	-2.15069e-07	-0.0262467	1.02335	-2.41867	1.66375	1.77827
0.288863	0.495	80	0	1	0.333333	-2.17047e-07	-0.0262848	1.02471	-2.41524	1.66146	1.77848
0.288897	0.496	80	0	1	0.333333	-2.10095e-07	-0.0263228	1.02605	-2.41181	1.65918	1.77868
0.28893	0.497	80	0	1	0.333333	-2.08857e-07	-0.0263609	1.0274	-2.40839	1.6569	1.77889
0.288964	0.498	80	0	1	0.333333	-2.1918e-07	-0.0263989	1.02874	-2.40498	1.65462	1.7791
0.288998	0.499	80	0	1	0.333333	-2.15887e-07	-0.0264369	1.03009	-2.40157	1.65235	1.7793
0.289031	0.5	80	0	1	0.333333	-2.10629e-07	-0.026475	1.03143	-2.39817	1.65009	1.77951
0.289065	0.501	80	0	1	0.333333	-2.19519e-07	-0.026513	1.03276	-2.39478	1.64782	1.77972
0.289098	0.502	80	0	1	0.333333	-2.11426e-07	-0.026551	1.0341	-2.39139	1.64557	1.77992
0.289132	0.503	80	0	1	0.333333	-2.14033e-07	-0.026589	1.03543	-2.38801	1.64331	1.78013
0.289165	0.504	80	0	1	0.333333	-2.11401e-07	-0.0266269	1.03677	-2.38463	1.64106	1.78034
0.289199	0.505	80	0	1	0.333333	-2.14605e-07	-0.0266649	1.0381	-2.38127	1.63882	1.78054
0.289233	0.506	80	0	1	0.333333	-2.23062e-07	-0.0267028	1.03942	-2.3779	1.63658	1.78075
0.289266	0.507	80	0	1	0.333333	-2.22303e-07	-0.0267408	1.04075	-2.37455	1.63434	1.78096
0.2893	0.508	80	0	1	0.333333	-2.0616e-07	-0.0267787	1.04207	-2.3712	1.63211	1.78116
0.289333	0.509	80	0	1	0.333333	-2.08675e-07	-0.0268166	1.04339	-2.36785	1.62988	1.78137
0.289367	0.51	80	0	1	0.333333	-2.20581e-07	-0.0268546	1.04471	-2.36452	1.62765	1.78158
0.289401	0.511	80	0	1	0.333333	-2.14164e-07	-0.0268925	1.04603	-2.36119	1.62543	1.78179
0.289434	0.512	80	0	1	0.333333	-2.11767e-07	-0.0269304	1.04734	-2.35786	1.62322	1.78199
0.289468	0.513	80	0	1	0.333333	-2.18041e-07	-0.0269682	1.04866	-2.35455	1.621	1.7822
0.289502	0.514	80	0	1	0.333333	-2.16477e-07	-0.0270061	1.04997	-2.35123	1.6188	1.78241
0.289535	0.515	80	0	1	0.333333	-2.19842e-07	-0.027044	1.05128	-2.34793	1.61659	1.78261
0.289569	0.516	80	0	1	0.333333	-2.14429e-07	-0.0270818	1.05259	-2.34463	1.61439	1.78282
0.289603	0.517	80	0	1	0.333333	-2.13496e-07	-0.0271197	1.05389	-2.34133	1.6122	1.78303
0.289636	0.518	80	0	1	0.333333	-2.10662e-07	-0.0271575	1.05519	-2.33804	1.61	1.78324
0.28967	0.519	80	0	1	0.333333	-2.22106e-07	-0.0271954	1.0565	-2.33476	1.60782	1.78344
0.289704	0.52	80	0	1	0.333333	-2.19155e-07	-0.0272332	1.05779	-2.33149	1.60563	1.78365
0.289737	0.521	80	0	1	0.333333	-2.12242e-07	-0.027271	1.05909	-2.32822	1.60345	1.78386
0.289771	0.522	80	0	1	0.333333	-2.13572e-07	-0.0273088	1.06039	-2.32495	1.60128	1.78406
0.289805	0.523	80	0	1	0.333333	-2.13907e-07	-0.0273466	1.06168	-2.3217	1.5991	1.78427
0.289838	0.524	80	0	1	0.333333	-2.20933e-07	-0.0273844	1.06297	-2.31844	1.59693	1.78448
0.289872	0.525	80	0	1	0.333333	-2.2298e-07	-0.0274222	1.06426	-2.3152	1.59477	1.78469
0.289906	0.526	80	0	1	0.333333	-2.23519e-07	-0.0274599	1.06555	-2.31195	1.59261	1.78489
0.289939	0.527	80	0	1	0.333333	-2.1969e-07	-0.0274977	1.06684	-2.30872	1.59045	1.7851
0.289973	0.528	80	0	1	0.333333	-2.2191e-07	-0.0275354	1.06812	-2.30549	1.5883	1.78531
0.290007	0.529	80	0	1	0.333333	-2.12579e-07	-0.0275732	1.0694	-2.30227	1.58615	1.78552
0.290041	0.53	80	0	1	0.333333	-2.16475e-07	-0.027611	1.07068	-2.29905	1.58401	1.78573
0.290074	0.531	80	0	1	0.333333	-2.27071e-07	-0.0276487	1.07196	-2.29584	1.58187	1.78593
0.290108	0.532	80	0	1	0.333333	-2.24079e-07	-0.0276864	1.07324	-2.29263	1.57973	1.78614
0.290142	0.533	80	0	1	0.333333	-2.23633e-07	-0.0277241	1.07451	-2.28943	1.57759	1.78635
0.290176	0.534	80	0	1	0.333333	-2.25525e-07	-0.0277618	1.07578	-2.28624	1.57547	1.78656
0.290209	0.535	80	0	1	0.333333	-2.23337e-07	-0.0277996	1.07706	-2.28305	1.57334	1.78677
0.290243	0.536	80	0	1	0.333333	-2.22953e-07	-0.0278373	1.07833	-2.27986	1.57122	1.78697
0.290277	0.537	80	0	1	0.333333	-2.11445e-07	-0.0278749	1.07959	-2.27669	1.5691	1.78718
0.290311	0.538	80	0	1	0.333333	-2.27609e-07	-0.0279126	1.08086	-2.27351	1.56698	1.78739
0.290345	0.539	80	0	1	0.333333	-2.20517e-07	-0.0279503	1.08212	-2.27035	1.56487	1.7876
0.290378	0.54	80	0	1	0.333333	-2.19531e-07	-0.027988	1.08338	-2.26718	1.56276	1.78781
0.290412	0.541	80	0	1	0.333333	-2.21572e-07	-0.0280256	1.08464	-2.26403	1.56066	1.78801
0.290446	0.542	80	0	1	0.333333	-2.14292e-07	-0.0280633	1.0859	-2.26088	1.55856	1.78822
0.29048	0.543	80	0	1	0.333333	-2.24936e-07	-0.028101	1.08716	-2.25773	1.55646	1.78843
0.290514	0.544	80	0	1	0.333333	-2.25917e-07	-0.0281386	1.08841	-2.25459	1.55437	1.78864
0.290548	0.545	80	0	1	0.333333	-2.18434e-07	-0.0281762	1.08967	-2.25146	1.55228	1.78885
0.290582	0.546	80	0	1	0.333333	-2.12802e-07	-0.0282139	1.09092	-2.24833	1.55019	1.78906
0.290615	0.547	80	0	1	0.333333	-2.2781e-07	-0.0282515	1.09217	-2.24521	1.54811	1.78926
0.290649	0.548	80	0	1	0.333333	-2.19305e-07	-0.0282892	1.09342	-2.24209	1.54603	1.78947
0.290683	0.549	80	0	1	0.333333	-2.25847e-07	-0.0283268	1.09466	-2.23898	1.54396	1.78968
0.290717	0.55	80	0	1	0.333333	-2.20942e-07	-0.0283644	1.09591	-2.23587	1.54188	1.78989
0.290751	0.551	80	0	1	0.333333	-2.30527e-07	-0.028402	1.09715	-2.23276	1.53982	1.7901
0.290785	0.552	80	0	1	0.333333	-2.22688e-07	-0.0284396	1.09839	-2.22967	1.53775	1.79031
0.290819	0.553	80	0	1	0.333333	-2.2745e-07	-0.0284772	1.09963	-2.22658	1.53569	1.79052
0.290853	0.554	80	0	1	0.333333	-2.20143e-07	-0.0285148	1.10087	-2.22349	1.53363	1.79073
0.290887	0.555	80	0	1	0.333333	-2.19763e-07	-0.0285524	1.10211	-2.22041	1.53158	1.79093
0.290921	0.556	80	0	1	0.333333	-2.22605e-07	-0.02859	1.10334	-2.21733	1.52953	1.79114
0.290955	0.557	80	0	1	0.333333	-2.18619e-07	-0.0286275	1.10457	-2.21426	1.52748	1.79135
0.290989	0.558	80	0	1	0.333333	-2.20154e-07	-0.0286651	1.1058	-2.21119	1.52544	1.79156
0.291023	0.559	80	0	1	0.333333	-2.27384e-07	-0.0287027	1.10703	-2.20813	1.5234	1.79177
0.291057	0.56	80	0	1	0.333333	-2.26821e-07	-0.0287403	1.10826	-2.20508	1.52136	1.79198
0.291091	0.561	80	0	1	0.333333	-2.16493e-07	-0.0287778	1.10949	-2.20202	1.51932	1.79219
0.291125	0.562	80	0	1	0.333333	-2.17001e-07	-0.0288154	1.11071	-2.19898	1.51729	1.7924
0.291159	0.563	80	0	1	0.333333	-2.22309e-07	-0.0288529	1.11194	-2.19594	1.51527	1.79261
0.291193	0.564	80	0	1	0.333333	-2.20941e-07	-0.0288905	1.11316	-2.1929	1.51324	1.79282
0.291227	0.565	80	0	1	0.333333	-2.19804e-07	-0.028928	1.11438	-2.18987	1.51122	1.79303
0.291261	0.566	80	0	1	0.333333	-2.2443e-07	-0.0289656	1.1156	-2.18684	1.5092	1.79324
0.291295	0.567	80	0	1	0.333333	-2.1969e-07	-0.0290031	1.11681	-2.18382	1.50719	1.79345
0.291329	0.568	80	0	1	0.333333	-2.17728e-07	-0.0290407	1.11803	-2.18081	1.50518	1.79366
0.291363	0.569	80	0	1	0.333333	-2.12354e-07	-0.0290782	1.11924	-2.1778	1.50317	1.79387
0.291397	0.57	80	0	1	0.333333	-2.23679e-07	-0.0291157	1.12045	-2.17479	1.50117	1.79408
0.291431	0.571	80	0	1	0.333333	-2.27152e-07	-0.0291532	1.12166	-2.17179	1.49917	1.79429
0.291465	0.572	80	0	1	0.333333	-2.28909e-07	-0.0291908	1.12287	-2.16879	1.49717	1.7945
0.291499	0.573	80	0	1	0.333333	-2.26687e-07	-0.0292283	1.12408	-2.1658	1.49517	1.79471
0.291533	0.574	80	0	1	0.333333	-2.13429e-07	-0.0292658	1.12529	-2.16281	1.49318	1.79492
0.291568	0.575	80	0	1	0.333333	-2.25223e-07	-0.0293033	1.12649	-2.15983	1.49119	1.79513
0.291602	0.576	80	0	1	0.333333	-2.19706e-07	-0.0293408	1.12769	-2.15685	1.48921	1.79534
0.291636	0.577	80	0	1	0.333333	-2.20965e-07	-0.0293783	1.12889	-2.15388	1.48723	1.79555
0.29167	0.578	80	0	1	0.333333	-2.18512e-07	-0.0294159	1.13009	-2.15091	1.48525	1.79576
0.291704	0.579	80	0	1	0.333333	-2.26154e-07	-0.0294534	1.13129	-2.14795	1.48327	1.79597
0.291738	0.58	80	0	1	0.333333	-2.23209e-07	-0.0294909	1.13249	-2.14499	1.4813	1.79618
0.291773	0.581	80	0	1	0.333333	-2.15489e-07	-0.0295284	1.13368	-2.14204	1.47933	1.79639
0.291807	0.582	80	0	1	0.333333	-2.15964e-07	-0.0295659	1.13488	-2.13909	1.47736	1.7966
0.291841	0.583	80	0	1	0.333333	-2.20074e-07	-0.0296034	1.13607	-2.13614	1.4754	1.79681
0.291875	0.584	80	0	1	0.333333	-2.1714e-07	-0.0296409	1.13726	-2.1332	1.47344	1.79702
0.291909	0.585	80	0	1	0.333333	-2.29153e-07	-0.0296783	1.13845	-2.13027	1.47148	1.79723
0.291944	0.586	80	0	1	0.333333	-2.26857e-07	-0.0297158	1.13964	-2.12734	1.46953	1.79744
0.291978	0.587	80	0	1	0.333333	-2.30604e-07	-0.0297533	1.14082	-2.12441	1.46758	1.79765
0.292012	0.588	80	0	1	0.333333	-2.23087e-07	-0.0297908	1.14201	-2.12149	1.46563	1.79786
0.292046	0.589	80	0	1	0.333333	-2.21777e-07	-0.0298283	1.14319	-2.11857	1.46369	1.79807
0.292081	0.59	80	0	1	0.333333	-2.19381e-07	-0.0298658	1.14437	-2.11566	1.46174	1.79829
0.292115	0.591	80	0	1	0.333333	-2.28633e-07	-0.0299033	1.14555	-2.11275	1.45981	1.7985
0.292149	0.592	80	0	1	0.333333	-2.20434e-07	-0.0299408	1.14673	-2.10985	1.45787	1.79871
0.292184	0.593	80	0	1	0.333333	-2.29504e-07	-0.0299783	1.14791	-2.10695	1.45594	1.79892
0.292218	0.594	80	0	1	0.333333	-2.17614e-07	-0.0300157	1.14909	-2.10405	1.45401	1.79913
0.292252	0.595	80	0	1	0.333333	-2.15883e-07	-0.0300532	1.15026	-2.10116	1.45208	1.79934
0.292287	0.596	80	0	1	0.333333	-2.22521e-07	-0.0300907	1.15144	-2.09828	1.45016	1.79955
0.292321	0.597	80	0	1	0.333333	-2.25394e-07	-0.0301282	1.15261	-2.09539	1.44824	1.79977
0.292355	0.598	80	0	1	0.333333	-2.20272e-07	-0.0301656	1.15378	-2.09252	1.44632	1.79998
0.29239	0.599	80	0	1	0.333333	-2.20308e-07	-0.0302031	1.15495	-2.08964	1.4444	1.80019
0.292424	0.6	80	0	1	0.333333	-1.94549e-07	-0.0302406	1.15612	-2.08678	1.44249	1.8004
0.292459	0.601	80	0	1	0.333333	-2.12752e-07	-0.0302781	1.15728	-2.08391	1.44058	1.80061
0.292493	0.602	80	0	1	0.333333	-2.19128e-07	-0.0303156	1.15845	-2.08105	1.43867	1.80082
0.292528	0.603	80	0	1	0.333333	-2.22006e-07	-0.030353	1.15961	-2.0782	1.43677	1.80104
0.292562	0.604	80	0	1	0.333333	-2.18659e-07	-0.0303905	1.16077	-2.07535	1.43487	1.80125
0.292596	0.605	80	0	1	0.333333	-2.19376e-07	-0.030428	1.16194	-2.0725	1.43297	1.80146
0.292631	0.606	80	0	1	0.333333	-2.22381e-07	-0.0304655	1.1631	-2.06966	1.43108	1.80167
0.292665	0.607	80	0	1	0.333333	-2.30508e-07	-0.030503	1.16425	-2.06682	1.42918	1.80189
0.2927	0.608	80	0	1	0.333333	-2.26532e-07	-0.0305404	1.16541	-2.06398	1.4273	1.8021
0.292734	0.609	80	0	1	0.333333	-2.17256e-07	-0.0305779	1.16657	-2.06115	1.42541	1.80231
0.292769	0.61	80	0	1	0.333333	-2.18353e-07	-0.0306154	1.16772	-2.05833	1.42352	1.80252
0.292803	0.611	80	0	1	0.333333	-2.2723e-07	-0.0306529	1.16887	-2.05551	1.42164	1.80274
0.292838	0.612	80	0	1	0.333333	-2.22449e-07	-0.0306904	1.17003	-2.05269	1.41977	1.80295
0.292873	0.613	80	0	1	0.333333	-2.21266e-07	-0.0307278	1.17118	-2.04987	1.41789	1.80316
0.292907	0.614	80	0	1	0.333333	-2.21949e-07	-0.0307653	1.17233	-2.04706	1.41602	1.80337
0.292942	0.615	80	0	1	0.333333	-2.29822e-07	-0.0308028	1.17347	-2.04426	1.41415	1.80359
0.292976	0.616	80	0	1	0.333333	-2.14021e-07	-0.0308403	1.17462	-2.04146	1.41228	1.8038
0.293011	0.617	80	0	1	0.333333	-2.19839e-07	-0.0308778	1.17577	-2.03866	1.41041	1.80401
0.293046	0.618	80	0	1	0.333333	-2.24065e-07	-0.0309153	1.17691	-2.03587	1.40855	1.80423
0.29308	0.619	80	0	1	0.333333	-2.26442e-07	-0.0309527	1.17805	-2.03308	1.40669	1.80444
0.293115	0.62	80	0	1	0.333333	-2.32719e-07	-0.0309902	1.17919	-2.0303	1.40484	1.80465
0.29315	0.621	80	0	1	0.333333	-2.23639e-07	-0.0310277	1.18034	-2.02752	1.40298	1.80487
0.293184	0.622	80	0	1	0.333333	-2.22876e-07	-0.0310652	1.18147	-2.02474	1.40113	1.80508
0.293219	0.623	80	0	1	0.333333	-2.17992e-07	-0.0311027	1.18261	-2.02197	1.39928	1.80529
0.293254	0.624	80	0	1	0.333333	-2.21915e-07	-0.0311402	1.18375	-2.0192	1.39744	1.80551
0.293288	0.625	80	0	1	0.333333	-2.26574e-07	-0.0311777	1.18488	-2.01643	1.3956	1.80572
0.293323	0.626	80	0	1	0.333333	-2.25372e-07	-0.0312152	1.18602	-2.01367	1.39375	1.80594
0.293358	0.627	80	0	1	0.333333	-2.1671e-07	-0.0312527	1.18715	-2.01091	1.39192	1.80615
0.293393	0.628	80	0	1	0.333333	-2.17045e-07	-0.0312902	1.18828	-2.00816	1.39008	1.80636
0.293427	0.629	80	0	1	0.333333	-2.18358e-07	-0.0313277	1.18941	-2.00541	1.38825	1.80658
0.293462	0.63	80	0	1	0.333333	-2.14421e-07	-0.0313652	1.19054	-2.00267	1.38642	1.80679
0.293497	0.631	80	0	1	0.333333	-2.18047e-07	-0.0314027	1.19167	-1.99993	1.38459	1.80701
0.293532	0.632	80	0	1	0.333333	-2.27037e-07	-0.0314403	1.1928	-1.99719	1.38276	1.80722
0.293567	0.633	80	0	1	0.333333	-2.18437e-07	-0.0314778	1.19392	-1.99445	1.38094	1.80743
0.293601	0.634	80	0	1	0.333333	-2.28515e-07	-0.0315153	1.19505	-1.99172	1.37912	1.80765
0.293636	0.635	80	0	1	0.333333	-2.26981e-07	-0.0315528	1.19617	-1.989	1.37731	1.80786
0.293671	0.636	80	0	1	0.333333	-2.158e-07	-0.0315904	1.19729	-1.98628	1.37549	1.80808
0.293706	0.637	80	0	1	0.333333	-2.21612e-07	-0.0316279	1.19841	-1.98356	1.37368	1.80829
0.293741	0.638	80	0	1	0.333333	-2.33636e-07	-0.0316654	1.19953	-1.98084	1.37187	1.80851
0.293776	0.639	80	0	1	0.333333	-2.37043e-07	-0.031703	1.20065	-1.97813	1.37006	1.80872
0.293811	0.64	80	0	1	0.333333	-2.29284e-07	-0.0317405	1.20177	-1.97543	1.36826	1.80894
0.293846	0.641	80	0	1	0.333333	-2.22054e-07	-0.031778	1.20289	-1.97272	1.36645	1.80915
0.293881	0.642	80	0	1	0.333333	-2.29604e-07	-0.0318156	1.204	-1.97002	1.36466	1.80937
0.293916	0.643	80	0	1	0.333333	6.02457e-07	-0.031853	1.20511	-1.96732	1.36286	1.80958
0.293951	0.644	80	0	1	0.333333	-6.00009e-07	-0.0318907	1.20623	-1.96463	1.36106	1.8098
0.293986	0.645	80	0	1	0.333333	-6.00697e-07	-0.0319282	1.20734	-1.96195	1.35927	1.81001
0.294021	0.646	80	0	1	0.333333	-6.00282e-07	-0.0319658	1.20845	-1.95926	1.35748	1.81023
0.294056	0.647	80	0	1	0.333333	-6.00196e-07	-0.0320034	1.20956	-1.95658	1.35569	1.81045
0.294091	0.648	80	0	1	0.333333	-6.00349e-07	-0.0320409	1.21067	-1.9539	1.35391	1.81066
0.294126	0.649	80	0	1	0.333333	-6.0014e-07	-0.0320785	1.21177	-1.95123	1.35213	1.81088
0.294161	0.65	80	0	1	0.333333	-6.00233e-07	-0.0321161	1.21288	-1.94856	1.35034	1.81109
0.294196	0.651	80	0	1	0.333333	-6.00374e-07	-0.0321536	1.21399	-1.94589	1.34857	1.81131
0.294231	0.652	80	0	1	0.333333	-6.00241e-07	-0.0321912	1.21509	-1.94323	1.34679	1.81153
0.294266	0.653	80	0	1	0.333333	6.01912e-07	-0.0322288	1.21619	-1.94057	1.34502	1.81174
0.294301	0.654	80	0	1	0.333333	-6.01776e-07	-0.0322664	1.21729	-1.93791	1.34325	1.81196
0.294337	0.655	80	0	1	0.333333	6.00085e-07	-0.032304	1.21839	-1.93526	1.34148	1.81217
0.294372	0.656	80	0	1	0.333333	-6.00153e-07	-0.0323416	1.21949	-1.93261	1.33971	1.81239
0.294407	0.657	80	0	1	0.333333	6.00176e-07	-0.0323791	1.22059	-1.92997	1.33795	1.81261
0.294442	0.658	80	0	1	0.333333	-6.00221e-07	-0.0324168	1.22169	-1.92732	1.33619	1.81282
0.294477	0.659	80	0	1	0.333333	6.00182e-07	-0.0324544	1.22279	-1.92469	1.33443	1.81304
0.294513	0.66	80	0	1	0.333333	-6.00414e-07	-0.032492	1.22388	-1.92205	1.33267	1.81326
0.294548	0.661	80	0	1	0.333333	6.00003e-07	-0.0325297	1.22498	-1.91942	1.33092	1.81348
0.294583	0.662	80	0	1	0.333333	-6.01116e-07	-0.0325673	1.22607	-1.91679	1.32917	1.81369
0.294618	0.663	80	0	1	0.333333	6.00116e-07	-0.0326049	1.22716	-1.91415	1.3274	1.81391
0.294654	0.664	80	0	1	0.333333	-6.0051e-07	-0.0326426	1.22825	-1.91155	1.32567	1.81413
0.294689	0.665	80	0	1	0.333333	6.0007e-07	-0.0326802	1.22934	-1.90893	1.32392	1.81434
0.294724	0.666	80	0	1	0.333333	-6.00345e-07	-0.0327179	1.23043	-1.90631	1.32218	1.81456
0.29476	0.667	80	0	1	0.333333	6.00621e-07	-0.0327555	1.23152	-1.9037	1.32044	1.81478
0.294795	0.668	80	0	1	0.333333	-6.01237e-07	-0.0327932	1.23261	-1.90109	1.3187	1.815
0.29483	0.669	80	0	1	0.333333	-6.00166e-07	-0.0328308	1.23369	-1.89849	1.31697	1.81521
0.294866	0.67	80	0	1	0.333333	-6.00109e-07	-0.0328685	1.23478	-1.89589	1.31524	1.81543
0.294901	0.671	80	0	1	0.333333	-6.00197e-07	-0.0329062	1.23586	-1.89329	1.3135	1.81565
0.294937	0.672	80	0	1	0.333333	6.00092e-07	-0.0329439	1.23694	-1.8907	1.31177	1.81587
0.294972	0.673	80	0	1	0.333333	-6.00937e-07	-0.0329816	1.23802	-1.88811	1.31005	1.81609
0.295008	0.674	80	0	1	0.333333	6.00159e-07	-0.0330193	1.2391	-1.88552	1.30832	1.81631
0.295043	0.675	80	0	1	0.333333	-6.00707e-07	-0.0330569	1.24018	-1.88294	1.3066	1.81652
0.295079	0.676	80	0	1	0.333333	6.00146e-07	-0.0330946	1.24126	-1.88035	1.30487	1.81674
0.295114	0.677	80	0	1	0.333333	-6.00505e-07	-0.0331324	1.24234	-1.87778	1.30316	1.81696
0.29515	0.678	80	0	1	0.333333	6.00423e-07	-0.0331701	1.24342	-1.87521	1.30144	1.81718
0.295185	0.679	80	0	1	0.333333	-6.00082e-07	-0.0332078	1.24449	-1.87264	1.29973	1.8174
0.295221	0.68	80	0	1	0.333333	6.00036e-07	-0.0332455	1.24557	-1.87007	1.29802	1.81762
0.295256	0.681	80	0	1	0.333333	-6.00305e-07	-0.0332833	1.24664	-1.8675	1.29631	1.81784
0.295292	0.682	80	0	1	0.333333	6.0035e-07	-0.033321	1.24772	-1.86494	1.2946	1.81806
0.295327	0.683	80	0	1	0.333333	-6.00042e-07	-0.0333588	1.24879	-1.86239	1.2929	1.81828
0.295363	0.684	80	0	1	0.333333	6.00144e-07	-0.0333965	1.24986	-1.85983	1.29119	1.81849
0.295399	0.685	80	0	1	0.333333	-6.0028e-07	-0.0334343	1.25093	-1.85728	1.28949	1.81871
0.295434	0.686	80	0	1	0.333333	6.0097e-07	-0.0334721	1.252	-1.85473	1.28779	1.81893
0.29547	0.687	80	0	1	0.333333	-6.0006e-07	-0.0335099	1.25306	-1.85219	1.2861	1.81915
0.295506	0.688	80	0	1	0.333333	6.00671e-07	-0.0335476	1.25413	-1.84964	1.2844	1.81937
0.295541	0.689	80	0	1	0.333333	-6.00053e-07	-0.0335855	1.2552	-1.8471	1.28271	1.81959
0.295577	0.69	80	0	1	0.333333	6.00157e-07	-0.0336232	1.25626	-1.84457	1.28102	1.81981
0.295613	0.691	80	0	1	0.333333	-6.00608e-07	-0.0336611	1.25733	-1.84204	1.27933	1.82003
0.295649	0.692	80	0	1	0.333333	6.00293e-07	-0.0336988	1.25839	-1.83951	1.27765	1.82025
0.295685	0.693	80	0	1	0.333333	-6.00176e-07	-0.0337367	1.25945	-1.83698	1.27596	1.82047
0.29572	0.694	80	0	1	0.333333	-6.00011e-07	-0.0337745	1.26052	-1.83446	1.27428	1.82069
0.295756	0.695	80	0	1	0.333333	-6.00328e-07	-0.0338124	1.26158	-1.83194	1.2726	1.82091
0.295792	0.696	80	0	1	0.333333	-6.00714e-07	-0.0338502	1.26264	-1.82942	1.27092	1.82114
0.295828	0.697	80	0	1	0.333333	6.00051e-07	-0.0338881	1.26369	-1.82691	1.26925	1.82136
0.295864	0.698	80	0	1	0.333333	-6.00051e-07	-0.0339259	1.26475	-1.8244	1.26757	1.82158
0.2959	0.699	80	0	1	0.333333	6.00615e-07	-0.0339637	1.26581	-1.82189	1.2659	1.8218
0.295935	0.7	80	0	1	0.333333	-6.00369e-07	-0.0340016	1.26687	-1.81938	1.26423	1.82202
0.295971	0.701	80	0	1	0.333333	6.00422e-07	-0.0340396	1.26792	-1.81688	1.26256	1.82224
0.296007	0.702	80	0	1	0.333333	-6.01447e-07	-0.0340775	1.26897	-1.81438	1.26089	1.82246
0.296043	0.703	80	0	1	0.333333	6.00246e-07	-0.0341154	1.27003	-1.81188	1.25923	1.82268
0.296079	0.704	80	0	1	0.333333	-6.00239e-07	-0.0341533	1.27108	-1.8094	1.25757	1.82291
0.296115	0.705	80	0	1	0.333333	6.00008e-07	-0.0341912	1.27213	-1.8069	1.25591	1.82313
0.296151	0.706	80	0	1	0.333333	-6.00444e-07	-0.0342291	1.27318	-1.80442	1.25425	1.82335
0.296188	0.707	80	0	1	0.333333	-6.01099e-07	-0.0342671	1.27423	-1.80193	1.25259	1.82357
0.296224	0.708	80	0	1	0.333333	-6.00539e-07	-0.034305	1.27528	-1.79945	1.25094	1.82379
0.29626	0.709	80	0	1	0.333333	6.00091e-07	-0.0343429	1.27633	-1.79698	1.24929	1.82401
0.296296	0.71	80	0	1	0.333333	-6.01336e-07	-0.0343809	1.27738	-1.7945	1.24764	1.82424
0.296332	0.711	80	0	1	0.333333	6.00537e-07	-0.0344189	1.27842	-1.79203	1.24599	1.82446
0.296368	0.712	80	0	1	0.333333	-6.00239e-07	-0.0344568	1.27947	-1.78956	1.24435	1.82468
0.296404	0.713	80	0	1	0.333333	6.00543e-07	-0.0344948	1.28051	-1.78709	1.2427	1.8249
0.29644	0.714	80	0	1	0.333333	-6.00414e-07	-0.0345328	1.28156	-1.78463	1.24106	1.82513
0.296477	0.715	80	0	1	0.333333	-6.01082e-07	-0.0345708	1.2826	-1.78216	1.23941	1.82535
0.296513	0.716	80	0	1	0.333333	6.00054e-07	-0.0346088	1.28364	-1.77971	1.23778	1.82557
0.296549	0.717	80	0	1	0.333333	-6.00092e-07	-0.0346469	1.28468	-1.77726	1.23614	1.8258
0.296585	0.718	80	0	1	0.333333	-6.06143e-07	-0.0346856	1.28573	-1.77484	1.23455	1.82602
0.296622	0.719	80	0	1	0.333333	-6.00153e-07	-0.0347229	1.28676	-1.77235	1.23288	1.82624
0.296658	0.72	80	0	1	0.333333	-6.00178e-07	-0.034761	1.2878	-1.76991	1.23124	1.82647
0.296694	0.721	80	0	1	0.333333	-6.0623e-07	-0.0347997	1.28884	-1.76751	1.22966	1.82669
0.296731	0.722	80	0	1	0.333333	6.00939e-07	-0.0348373	1.28988	-1.76502	1.22799	1.82691
0.296767	0.723	80	0	1	0.333333	-6.00355e-07	-0.0348752	1.29092	-1.76259	1.22636	1.82714
0.296803	0.724	80	0	1	0.333333	6.00357e-07	-0.0349132	1.29195	-1.76015	1.22474	1.82736
0.29684	0.725	80	0	1	0.333333	6.00133e-07	-0.0349513	1.29299	-1.75772	1.22312	1.82759
0.296876	0.726	80	0	1	0.333333	6.00115e-07	-0.0349895	1.29402	-1.75529	1.2215	1.82781
0.296913	0.727	80	0	1	0.333333	6.00005e-07	-0.0350276	1.29505	-1.75286	1.21988	1.82803
0.296949	0.728	80	0	1	0.333333	6.00405e-07	-0.0350657	1.29609	-1.75044	1.21827	1.82826
0.296985	0.729	80	0	1	0.333333	6.00134e-07	-0.0351039	1.29712	-1.74802	1.21665	1.82848
0.297022	0.73	80	0	1	0.333333	6.00373e-07	-0.0351419	1.29815	-1.7456	1.21504	1.82871
0.297058	0.731	80	0	1	0.333333	6.00357e-07	-0.0351801	1.29918	-1.74318	1.21343	1.82893
0.297095	0.732	80	0	1	0.333333	6.00737e-07	-0.0352183	1.30021	-1.74077	1.21182	1.82916
0.297132	0.733	80	0	1	0.333333	6.00068e-07	-0.0352565	1.30124	-1.73836	1.21022	1.82938
0.297168	0.734	80	0	1	0.333333	6.00142e-07	-0.0352948	1.30226	-1.73595	1.20861	1.82961
0.297205	0.735	80	0	1	0.333333	6.00051e-07	-0.0353329	1.30329	-1.73355	1.20701	1.82983
0.297241	0.736	80	0	1	0.333333	6.00115e-07	-0.0353711	1.30432	-1.73114	1.2054	1.83006
0.297278	0.737	80	0	1	0.333333	6.00157e-07	-0.0354094	1.30534	-1.72875	1.20381	1.83029
0.297315	0.738	80	0	1	0.333333	6.00171e-07	-0.0354476	1.30637	-1.72635	1.20221	1.83051
0.297351	0.739	80	0	1	0.333333	6.00354e-07	-0.0354858	1.30739	-1.72396	1.20061	1.83074
0.297388	0.74	80	0	1	0.333333	6.00216e-07	-0.0355241	1.30841	-1.72157	1.19902	1.83096
0.297425	0.741	80	0	1	0.333333	6.0009e-07	-0.0355623	1.30944	-1.71918	1.19742	1.83119
0.297462	0.742	80	0	1	0.333333	6.00612e-07	-0.0356006	1.31046	-1.71679	1.19583	1.83141
0.297498	0.743	80	0	1	0.333333	6.00626e-07	-0.0356389	1.31148	-1.7144	1.19424	1.83164
0.297535	0.744	80	0	1	0.333333	6.00328e-07	-0.0356772	1.3125	-1.71202	1.19265	1.83187
0.297572	0.745	80	0	1	0.333333	6.00076e-07	-0.0357155	1.31352	-1.70965	1.19107	1.83209
0.297609	0.746	80	0	1	0.333333	-6.01031e-07	-0.0357538	1.31454	-1.70727	1.18949	1.83232
0.297646	0.747	80	0	1	0.333333	6.00509e-07	-0.0357921	1.31556	-1.7049	1.1879	1.83255
0.297683	0.748	80	0	1	0.333333	-6.00513e-07	-0.0358311	1.31657	-1.70257	1.18637	1.83278
0.297719	0.749	80	0	1	0.333333	6.00194e-07	-0.0358687	1.31759	-1.70015	1.18474	1.833
0.297756	0.75	80	0	1	0.333333	-6.00064e-07	-0.0359071	1.31861	-1.69779	1.18317	1.83323
0.297793	0.751	80	0	1	0.333333	6.00199e-07	-0.0359456	1.31962	-1.69543	1.18159	1.83346
0.29783	0.752	80	0	1	0.333333	-6.00047e-07	-0.0359839	1.32063	-1.69307	1.18002	1.83368
0.297867	0.753	80	0	1	0.333333	6.00463e-07	-0.0360223	1.32165	-1.69072	1.17845	1.83391
0.297904	0.754	80	0	1	0.333333	-6.00043e-07	-0.0360607	1.32266	-1.68836	1.17688	1.83414
0.297941	0.755	80	0	1	0.333333	6.0011e-07	-0.0360992	1.32367	-1.68601	1.17532	1.83437
0.297978	0.756	80	0	1	0.333333	-6.00438e-07	-0.0361376	1.32469	-1.68365	1.17374	1.8346
0.298015	0.757	80	0	1	0.333333	6.0136e-07	-0.0361761	1.3257	-1.68132	1.17219	1.83482
0.298053	0.758	80	0	1	0.333333	-6.0001e-07	-0.0362145	1.32671	-1.67896	1.17062	1.83505
0.29809	0.759	80	0	1	0.333333	6.00262e-07	-0.036253	1.32772	-1.67664	1.16907	1.83528
0.298127	0.76	80	0	1	0.333333	-6.00029e-07	-0.0362915	1.32872	-1.67428	1.16749	1.83551
0.298164	0.761	80	0	1	0.333333	6.00565e-07	-0.0363299	1.32973	-1.67194	1.16593	1.83574
0.298201	0.762	80	0	1	0.333333	-6.00559e-07	-0.0363685	1.33074	-1.66961	1.16438	1.83597
0.298238	0.763	80	0	1	0.333333	6.00082e-07	-0.036407	1.33175	-1.66727	1.16282	1.8362
0.298276	0.764	80	0	1	0.333333	-6.00793e-07	-0.0364455	1.33275	-1.66494	1.16127	1.83643
0.298313	0.765	80	0	1	0.333333	6.00299e-07	-0.0364841	1.33376	-1.66261	1.15972	1.83666
0.29835	0.766	80	0	1	0.333333	-6.00058e-07	-0.0365226	1.33476	-1.66029	1.15817	1.83689
0.298387	0.767	80	0	1	0.333333	6.00977e-07	-0.0365611	1.33577	-1.65797	1.15662	1.83712
0.298425	0.768	80	0	1	0.333333	-6.00142e-07	-0.0365998	1.33677	-1.65564	1.15507	1.83735
0.298462	0.769	80	0	1	0.333333	6.00844e-07	-0.0366384	1.33777	-1.65333	1.15352	1.83758
0.298499	0.77	80	0	1	0.333333	-6.00308e-07	-0.0366769	1.33878	-1.65101	1.15198	1.8378
0.298537	0.771	80	0	1	0.333333	6.00171e-07	-0.0367155	1.33978	-1.64869	1.15043	1.83804
0.298574	0.772	80	0	1	0.333333	-6.0059e-07	-0.0367542	1.34078	-1.64638	1.1489	1.83827
0.298612	0.773	80	0	1	0.333333	6.00003e-07	-0.0367929	1.34178	-1.64408	1.14736	1.8385
0.298649	0.774	80	0	1	0.333333	-6.00598e-07	-0.0368314	1.34278	-1.64177	1.14582	1.83873
0.298687	0.775	80	0	1	0.333333	6.00593e-07	-0.0368702	1.34378	-1.63947	1.14428	1.83896
0.298724	0.776	80	0	1	0.333333	6.00897e-07	-0.0369089	1.34477	-1.63716	1.14275	1.83919
0.298762	0.777	80	0	1	0.333333	6.00039e-07	-0.0369475	1.34577	-1.63486	1.14121	1.83942
0.298799	0.778	80	0	1	0.333333	6.01317e-07	-0.0369863	1.34677	-1.63257	1.13968	1.83965
0.298837	0.779	80	0	1	0.333333	6.00012e-07	-0.037025	1.34777	-1.63027	1.13816	1.83988
0.298874	0.78	80	0	1	0.333333	6.00016e-07	-0.0370637	1.34876	-1.62798	1.13663	1.84011
0.298912	0.781	80	0	1	0.333333	6.03201e-07	-0.0371025	1.34976	-1.62569	1.1351	1.84035
0.29895	0.782	80	0	1	0.333333	-6.01454e-07	-0.0371412	1.35075	-1.6234	1.13357	1.84058
0.298987	0.783	80	0	1	0.333333	6.00191e-07	-0.03718	1.35174	-1.62112	1.13205	1.84081
0.299025	0.784	80	0	1	0.333333	-6.00693e-07	-0.0372188	1.35274	-1.61883	1.13053	1.84104
0.299063	0.785	80	0	1	0.333333	6.00161e-07	-0.0372576	1.35373	-1.61655	1.12901	1.84127
0.299101	0.786	80	0	1	0.333333	6.00041e-07	-0.0372964	1.35472	-1.61427	1.12749	1.84151
0.299138	0.787	80	0	1	0.333333	6.00075e-07	-0.0373353	1.35571	-1.612	1.12597	1.84174
0.299176	0.788	80	0	1	0.333333	6.00196e-07	-0.0373741	1.3567	-1.60972	1.12446	1.84197
0.299214	0.789	80	0	1	0.333333	6.00402e-07	-0.037413	1.35769	-1.60745	1.12294	1.8422
0.299252	0.79	80	0	1	0.333333	6.00012e-07	-0.0374518	1.35868	-1.60518	1.12143	1.84244
0.29929	0.791	80	0	1	0.333333	6.00172e-07	-0.0374907	1.35967	-1.60291	1.11992	1.84267
0.299328	0.792	80	0	1	0.333333	-6.0127e-07	-0.0375296	1.36066	-1.60065	1.11841	1.8429
0.299366	0.793	80	0	1	0.333333	6.01021e-07	-0.0375686	1.36165	-1.59838	1.1169	1.84314
0.299403	0.794	80	0	1	0.333333	6.00878e-07	-0.0376075	1.36264	-1.59613	1.11539	1.84337
0.299441	0.795	80	0	1	0.333333	6.00238e-07	-0.0376464	1.36362	-1.59387	1.11388	1.8436
0.299479	0.796	80	0	1	0.333333	6.00002e-07	-0.0376854	1.36461	-1.59161	1.11238	1.84384
0.299517	0.797	80	0	1	0.333333	-6.00269e-07	-0.0377244	1.36559	-1.58936	1.11088	1.84407
0.299556	0.798	80	0	1	0.333333	6.00109e-07	-0.0377634	1.36658	-1.5871	1.10938	1.84431
0.299594	0.799	80	0	1	0.333333	-6.00035e-07	-0.0378024	1.36756	-1.58485	1.10788	1.84454
0.299632	0.8	80	0	1	0.333333	6.00719e-07	-0.0378414	1.36855	-1.58261	1.10638	1.84478
0.29967	0.801	80	0	1	0.333333	6.00299e-07	-0.03788	1.36953	-1.58033	1.10485	1.84501
0.299708	0.802	80	0	1	0.333333	6.00189e-07	-0.0379195	1.37051	-1.57812	1.10339	1.84525
0.299746	0.803	80	0	1	0.333333	6.00327e-07	-0.0379581	1.37149	-1.57585	1.10186	1.84548
0.299784	0.804	80	0	1	0.333333	6.00029e-07	-0.0379976	1.37248	-1.57364	1.1004	1.84572
0.299823	0.805	80	0	1	0.333333	6.00472e-07	-0.0380367	1.37346	-1.5714	1.09891	1.84595
0.299861	0.806	80	0	1	0.333333	6.00177e-07	-0.0380758	1.37444	-1.56917	1.09742	1.84619
0.299899	0.807	80	0	1	0.333333	6.00164e-07	-0.0381149	1.37542	-1.56693	1.09593	1.84642
0.299937	0.808	80	0	1	0.333333	6.00779e-07	-0.0381541	1.3764	-1.5647	1.09444	1.84666
0.299976	0.809	80	0	1	0.333333	6.00777e-07	-0.0381932	1.37738	-1.56247	1.09296	1.84689
0.300014	0.81	80	0	1	0.333333	6.00043e-07	-0.0382324	1.37835	-1.56025	1.09147	1.84713
0.300052	0.811	80	0	1	0.333333	6.00181e-07	-0.0382715	1.37933	-1.55802	1.08999	1.84737
0.300091	0.812	80	0	1	0.333333	6.00185e-07	-0.0383107	1.38031	-1.5558	1.08851	1.8476
0.300129	0.813	80	0	1	0.333333	6.00378e-07	-0.0383499	1.38129	-1.55357	1.08702	1.84784
0.300168	0.814	80	0	1	0.333333	6.00347e-07	-0.0383892	1.38226	-1.55136	1.08555	1.84808
0.300206	0.815	80	0	1	0.333333	6.00105e-07	-0.0384284	1.38324	-1.54914	1.08407	1.84831
0.300245	0.816	80	0	1	0.333333	6.00816e-07	-0.0384677	1.38421	-1.54693	1.0826	1.84855
0.300283	0.817	80	0	1	0.333333	6.00047e-07	-0.038507	1.38519	-1.54472	1.08112	1.84879
0.300322	0.818	80	0	1	0.333333	-6.00177e-07	-0.0385462	1.38616	-1.54251	1.07965	1.84902
0.30036	0.819	80	0	1	0.333333	6.0026e-07	-0.0385856	1.38713	-1.54031	1.07818	1.84926
0.300399	0.82	80	0	1	0.333333	6.00218e-07	-0.0386249	1.38811	-1.5381	1.07671	1.8495
0.300438	0.821	80	0	1	0.333333	6.00201e-07	-0.0386642	1.38908	-1.5359	1.07524	1.84974
0.300476	0.822	80	0	1	0.333333	6.00088e-07	-0.0387036	1.39005	-1.53369	1.07376	1.84998
0.300515	0.823	80	0	1	0.333333	6.00102e-07	-0.0387429	1.39102	-1.53149	1.0723	1.85021
0.300554	0.824	80	0	1	0.333333	6.0003e-07	-0.0387823	1.39199	-1.5293	1.07084	1.85045
0.300592	0.825	80	0	1	0.333333	6.00091e-07	-0.0388217	1.39296	-1.5271	1.06937	1.85069
0.300631	0.826	80	0	1	0.333333	6.00326e-07	-0.0388614	1.39393	-1.52492	1.06793	1.85093
0.30067	0.827	80	0	1	0.333333	6.00194e-07	-0.0389005	1.3949	-1.52272	1.06645	1.85117
0.300709	0.828	80	0	1	0.333333	6.00641e-07	-0.0389403	1.39587	-1.52054	1.065	1.85141
0.300748	0.829	80	0	1	0.333333	6.00171e-07	-0.0389795	1.39684	-1.51834	1.06353	1.85165
0.300787	0.83	80	0	1	0.333333	6.00066e-07	-0.0390193	1.39781	-1.51617	1.0621	1.85189
0.300825	0.831	80	0	1	0.333333	6.0021e-07	-0.0390584	1.39878	-1.51397	1.06062	1.85213
0.300864	0.832	80	0	1	0.333333	-6.00344e-07	-0.0390979	1.39974	-1.51179	1.05917	1.85236
0.300903	0.833	80	0	1	0.333333	6.00133e-07	-0.0391375	1.40071	-1.50961	1.05771	1.8526
0.300942	0.834	80	0	1	0.333333	-6.00586e-07	-0.0391769	1.40168	-1.50742	1.05625	1.85284
0.300981	0.835	80	0	1	0.333333	6.00409e-07	-0.0392166	1.40264	-1.50525	1.05481	1.85308
0.30102	0.836	80	0	1	0.333333	-6.00756e-07	-0.0392562	1.40361	-1.50308	1.05336	1.85333
0.301059	0.837	80	0	1	0.333333	6.00292e-07	-0.0392958	1.40457	-1.50091	1.05191	1.85357
0.301098	0.838	80	0	1	0.333333	6.00118e-07	-0.0393354	1.40553	-1.49874	1.05046	1.85381
0.301138	0.839	80	0	1	0.333333	6.00167e-07	-0.039375	1.4065	-1.49657	1.04902	1.85405
0.301177	0.84	80	0	1	0.333333	6.00405e-07	-0.0394146	1.40746	-1.4944	1.04757	1.85429
0.301216	0.841	80	0	1	0.333333	6.0009e-07	-0.0394543	1.40842	-1.49224	1.04613	1.85453
0.301255	0.842	80	0	1	0.333333	6.00372e-07	-0.039494	1.40939	-1.49007	1.04469	1.85477
0.301294	0.843	80	0	1	0.333333	6.00033e-07	-0.0395336	1.41035	-1.48791	1.04325	1.85501
0.301334	0.844	80	0	1	0.333333	6.00934e-07	-0.0395734	1.41131	-1.48575	1.0418	1.85525
0.301373	0.845	80	0	1	0.333333	6.00021e-07	-0.0396131	1.41227	-1.4836	1.04037	1.8555
0.301412	0.846	80	0	1	0.333333	6.00093e-07	-0.0396529	1.41323	-1.48144	1.03893	1.85574
0.301452	0.847	80	0	1	0.333333	6.00217e-07	-0.0396926	1.41419	-1.47929	1.0375	1.85598
0.301491	0.848	80	0	1	0.333333	6.0014e-07	-0.0397324	1.41515	-1.47714	1.03606	1.85622
0.30153	0.849	80	0	1	0.333333	6.00417e-07	-0.0397722	1.41611	-1.47499	1.03463	1.85647
0.30157	0.85	80	0	1	0.333333	6.00083e-07	-0.0398121	1.41707	-1.47284	1.0332	1.85671
0.301609	0.851	80	0	1	0.333333	-6.0027e-07	-0.0398519	1.41803	-1.4707	1.03177	1.85695
0.301649	0.852	80	0	1	0.333333	6.00714e-07	-0.0398917	1.41898	-1.46855	1.03034	1.85719
0.301688	0.853	80	0	1	0.333333	6.00758e-07	-0.0399316	1.41994	-1.46641	1.02891	1.85744
0.301728	0.854	80	0	1	0.333333	6.00476e-07	-0.0399715	1.4209	-1.46427	1.02749	1.85768
0.301767	0.855	80	0	1	0.333333	6.0006e-07	-0.0400114	1.42185	-1.46213	1.02606	1.85792
0.301807	0.856	80	0	1	0.333333	-6.00726e-07	-0.0400513	1.42281	-1.45999	1.02463	1.85817
0.301847	0.857	80	0	1	0.333333	-6.00088e-07	-0.0400913	1.42377	-1.45786	1.02321	1.85841
0.301886	0.858	80	0	1	0.333333	-6.00149e-07	-0.0401312	1.42472	-1.45573	1.02179	1.85866
0.301926	0.859	80	0	1	0.333333	6.00001e-07	-0.0401712	1.42568	-1.4536	1.02037	1.8589
0.301966	0.86	80	0	1	0.333333	-6.0003e-07	-0.0402112	1.42663	-1.45147	1.01895	1.85915
0.302006	0.861	80	0	1	0.333333	-6.00355e-07	-0.0402513	1.42758	-1.44933	1.01753	1.85939
0.302045	0.862	80	0	1	0.333333	-6.00091e-07	-0.040291	1.42854	-1.44718	1.01608	1.85964
0.302085	0.863	80	0	1	0.333333	-6.00106e-07	-0.0403313	1.42949	-1.44509	1.0147	1.85988
0.302125	0.864	80	0	1	0.333333	-6.00124e-07	-0.0403714	1.43044	-1.44296	1.01328	1.86013
0.302165	0.865	80	0	1	0.333333	-6.00154e-07	-0.0404108	1.4314	-1.44082	1.01184	1.86037
0.302205	0.866	80	0	1	0.333333	6.01134e-07	-0.0404515	1.43235	-1.43873	1.01046	1.86062
0.302245	0.867	80	0	1	0.333333	-6.00069e-07	-0.0404917	1.4333	-1.43661	1.00905	1.86086
0.302285	0.868	80	0	1	0.333333	-6.00247e-07	-0.0405318	1.43425	-1.43449	1.00764	1.86111
0.302324	0.869	80	0	1	0.333333	-6.00335e-07	-0.0405719	1.4352	-1.43238	1.00623	1.86135
0.302364	0.87	80	0	1	0.333333	-6.00581e-07	-0.0406121	1.43615	-1.43027	1.00482	1.8616
0.302405	0.871	80	0	1	0.333333	-6.01541e-07	-0.0406523	1.4371	-1.42816	1.00341	1.86185
0.302445	0.872	80	0	1	0.333333	-6.00742e-07	-0.0406926	1.43805	-1.42605	1.002	1.86209
0.302485	0.873	80	0	1	0.333333	6.00225e-07	-0.0407328	1.439	-1.42394	1.0006	1.86234
0.302525	0.874	80	0	1	0.333333	6.00286e-07	-0.040773	1.43995	-1.42183	0.999194	1.86259
0.302565	0.875	80	0	1	0.333333	6.0031e-07	-0.0408133	1.4409	-1.41973	0.997794	1.86284
0.302605	0.876	80	0	1	0.333333	6.00267e-07	-0.0408536	1.44185	-1.41763	0.996393	1.86308
0.302645	0.877	80	0	1	0.333333	6.01152e-07	-0.0408939	1.44279	-1.41553	0.99499	1.86333
0.302686	0.878	80	0	1	0.333333	6.00064e-07	-0.0409342	1.44374	-1.41343	0.993593	1.86358
0.302726	0.879	80	0	1	0.333333	6.00085e-07	-0.0409745	1.44469	-1.41133	0.992194	1.86383
0.302766	0.88	80	0	1	0.333333	6.00445e-07	-0.0410148	1.44564	-1.40924	0.990798	1.86407
0.302807	0.881	80	0	1	0.333333	6.00675e-07	-0.0410553	1.44658	-1.40713	0.989391	1.86432
0.302847	0.882	80	0	1	0.333333	6.00628e-07	-0.0410957	1.44753	-1.40505	0.988009	1.86457
0.302887	0.883	80	0	1	0.333333	6.00172e-07	-0.0411361	1.44847	-1.40296	0.986615	1.86482
0.302928	0.884	80	0	1	0.333333	6.00578e-07	-0.0411765	1.44942	-1.40087	0.985222	1.86507
0.302968	0.885	80	0	1	0.333333	6.00027e-07	-0.041217	1.45036	-1.39879	0.983832	1.86532
0.303009	0.886	80	0	1	0.333333	6.01005e-07	-0.0412575	1.45131	-1.3967	0.982441	1.86557
0.303049	0.887	80	0	1	0.333333	6.04488e-07	-0.0412978	1.45225	-1.39462	0.981054	1.86582
0.30309	0.888	80	0	1	0.333333	6.00049e-07	-0.0413384	1.4532	-1.39254	0.979664	1.86607
0.303131	0.889	80	0	1	0.333333	6.00084e-07	-0.041379	1.45414	-1.39046	0.978278	1.86632
0.303171	0.89	80	0	1	0.333333	6.00212e-07	-0.0414195	1.45508	-1.38838	0.976891	1.86657
0.303212	0.891	80	0	1	0.333333	6.00199e-07	-0.0414601	1.45602	-1.3863	0.975507	1.86682
0.303252	0.892	80	0	1	0.333333	6.00184e-07	-0.0415007	1.45697	-1.38422	0.974124	1.86707
0.303293	0.893	80	0	1	0.333333	6.00954e-07	-0.0415413	1.45791	-1.38215	0.97274	1.86732
0.303334	0.894	80	0	1	0.333333	6.00056e-07	-0.0415819	1.45885	-1.38008	0.971358	1.86757
0.303375	0.895	80	0	1	0.333333	6.00226e-07	-0.0416226	1.45979	-1.37801	0.96998	1.86782
0.303416	0.896	80	0	1	0.333333	6.00344e-07	-0.0416633	1.46073	-1.37594	0.968599	1.86807
0.303456	0.897	80	0	1	0.333333	6.00035e-07	-0.0417039	1.46167	-1.37387	0.96722	1.86832
0.303497	0.898	80	0	1	0.333333	6.00004e-07	-0.0417446	1.46261	-1.3718	0.965843	1.86858
0.303538	0.899	80	0	1	0.333333	6.003e-07	-0.0417854	1.46355	-1.36974	0.964466	1.86883
0.303579	0.9	80	0	1	0.333333	6.00043e-07	-0.0418261	1.46449	-1.36768	0.963091	1.86908
0.30362	0.901	80	0	1	0.333333	-6.00001e-07	-0.0418669	1.46543	-1.36562	0.961719	1.86933
0.303661	0.902	80	0	1	0.333333	6.00403e-07	-0.0419076	1.46637	-1.36356	0.960344	1.86958
0.303702	0.903	80	0	1	0.333333	-6.00701e-07	-0.0419484	1.46731	-1.3615	0.958971	1.86984
0.303743	0.904	80	0	1	0.333333	6.00064e-07	-0.0419893	1.46825	-1.35944	0.9576	1.87009
0.303784	0.905	80	0	1	0.333333	-6.00705e-07	-0.0420301	1.46919	-1.35738	0.95623	1.87034
0.303825	0.906	80	0	1	0.333333	6.00332e-07	-0.042071	1.47013	-1.35533	0.954861	1.8706
0.303867	0.907	80	0	1	0.333333	6.00037e-07	-0.0421118	1.47106	-1.35328	0.953492	1.87085
0.303908	0.908	80	0	1	0.333333	6.00245e-07	-0.0421527	1.472	-1.35123	0.952125	1.8711
0.303949	0.909	80	0	1	0.333333	6.00398e-07	-0.0421937	1.47294	-1.34918	0.95076	1.87136
0.30399	0.91	80	0	1	0.333333	6.00747e-07	-0.0422346	1.47387	-1.34713	0.949396	1.87161
0.304031	0.911	80	0	1	0.333333	-6.00437e-07	-0.0422756	1.47481	-1.34509	0.94803	1.87186
0.304073	0.912	80	0	1	0.333333	-6.00194e-07	-0.0423165	1.47575	-1.34303	0.94666	1.87212
0.304114	0.913	80	0	1	0.333333	-6.00212e-07	-0.0423576	1.47668	-1.341	0.945304	1.87237
0.304156	0.914	80	0	1	0.333333	-6.00332e-07	-0.0423986	1.47762	-1.33895	0.943943	1.87263
0.304197	0.915	80	0	1	0.333333	-6.00001e-07	-0.0424396	1.47855	-1.33692	0.942585	1.87288
0.304238	0.916	80	0	1	0.333333	-6.00146e-07	-0.0424807	1.47949	-1.33488	0.941224	1.87314
0.30428	0.917	80	0	1	0.333333	-6.00069e-07	-0.0425218	1.48042	-1.33284	0.939866	1.87339
0.304321	0.918	80	0	1	0.333333	-6.00013e-07	-0.0425629	1.48136	-1.3308	0.938508	1.87365
0.304363	0.919	80	0	1	0.333333	-6.00124e-07	-0.042604	1.48229	-1.32877	0.937154	1.87391
0.304404	0.92	80	0	1	0.333333	-6.00185e-07	-0.042645	1.48322	-1.32674	0.935798	1.87416
0.304446	0.921	80	0	1	0.333333	-6.00668e-07	-0.0426863	1.48416	-1.3247	0.934442	1.87442
0.304488	0.922	80	0	1	0.333333	-6.00117e-07	-0.0427275	1.48509	-1.32268	0.933091	1.87467
0.30453	0.923	80	0	1	0.333333	-6.00339e-07	-0.0427687	1.48602	-1.32065	0.931737	1.87493
0.304571	0.924	80	0	1	0.333333	-6.00468e-07	-0.0428099	1.48696	-1.31862	0.930389	1.87519
0.304613	0.925	80	0	1	0.333333	-6.00131e-07	-0.0428513	1.48789	-1.3166	0.92904	1.87545
0.304655	0.926	80	0	1	0.333333	-6.01722e-07	-0.0428925	1.48882	-1.31457	0.927683	1.8757
0.304697	0.927	80	0	1	0.333333	-6.00239e-07	-0.0429337	1.48975	-1.31255	0.926337	1.87596
0.304738	0.928	80	0	1	0.333333	-6.00273e-07	-0.042975	1.49068	-1.31052	0.92499	1.87622
0.30478	0.929	80	0	1	0.333333	-6.00101e-07	-0.0430164	1.49161	-1.3085	0.923643	1.87648
0.304822	0.93	80	0	1	0.333333	-6.00151e-07	-0.0430577	1.49254	-1.30649	0.922297	1.87673
0.304864	0.931	80	0	1	0.333333	-6.00054e-07	-0.0430991	1.49348	-1.30447	0.920952	1.87699
0.304906	0.932	80	0	1	0.333333	-6.00068e-07	-0.0431405	1.49441	-1.30245	0.919609	1.87725
0.304948	0.933	80	0	1	0.333333	-6.004e-07	-0.0431818	1.49534	-1.30044	0.918264	1.87751
0.30499	0.934	80	0	1	0.333333	-6.01387e-07	-0.0432232	1.49627	-1.29843	0.916928	1.87777
0.305032	0.935	80	0	1	0.333333	-6.00322e-07	-0.0432647	1.4972	-1.29641	0.915581	1.87803
0.305074	0.936	80	0	1	0.333333	-6.0056e-07	-0.0433062	1.49813	-1.2944	0.914243	1.87829
0.305117	0.937	80	0	1	0.333333	-6.00084e-07	-0.0433478	1.49905	-1.29239	0.912903	1.87855
0.305159	0.938	80	0	1	0.333333	-6.00304e-07	-0.0433893	1.49998	-1.29038	0.911562	1.87881
0.305201	0.939	80	0	1	0.333333	-6.00221e-07	-0.0434309	1.50091	-1.28837	0.910221	1.87907
0.305243	0.94	80	0	1	0.333333	-6.003e-07	-0.0434723	1.50184	-1.28638	0.908891	1.87933
0.305286	0.941	80	0	1	0.333333	6.0014e-07	-0.0435139	1.50277	-1.28437	0.907555	1.87959
0.305328	0.942	80	0	1	0.333333	6.00066e-07	-0.0435555	1.5037	-1.28237	0.906219	1.87985
0.30537	0.943	80	0	1	0.333333	6.001e-07	-0.0435971	1.50462	-1.28037	0.904885	1.88011
0.305413	0.944	80	0	1	0.333333	6.0013e-07	-0.0436388	1.50555	-1.27837	0.903552	1.88037
0.305455	0.945	80	0	1	0.333333	6.00029e-07	-0.0436804	1.50648	-1.27637	0.90222	1.88063
0.305498	0.946	80	0	1	0.333333	6.002e-07	-0.0437222	1.50741	-1.27437	0.900888	1.88089
0.30554	0.947	80	0	1	0.333333	6.00044e-07	-0.0437638	1.50833	-1.27238	0.899558	1.88115
0.305583	0.948	80	0	1	0.333333	6.00007e-07	-0.0438055	1.50926	-1.27038	0.89823	1.88141
0.305625	0.949	80	0	1	0.333333	6.0007e-07	-0.0438473	1.51019	-1.26839	0.896901	1.88168
0.305668	0.95	80	0	1	0.333333	6.00102e-07	-0.043889	1.51111	-1.2664	0.895573	1.88194
0.30571	0.951	80	0	1	0.333333	6.00027e-07	-0.0439308	1.51204	-1.26441	0.894245	1.8822
0.305753	0.952	80	0	1	0.333333	6.00159e-07	-0.0439726	1.51296	-1.26242	0.89292	1.88246
0.305796	0.953	80	0	1	0.333333	6.00114e-07	-0.0440144	1.51389	-1.26043	0.891595	1.88273
0.305839	0.954	80	0	1	0.333333	6.00786e-07	-0.0440563	1.51482	-1.25844	0.890269	1.88299
0.305881	0.955	80	0	1	0.333333	6.00975e-07	-0.0440982	1.51574	-1.25646	0.888947	1.88325
0.305924	0.956	80	0	1	0.333333	6.00264e-07	-0.0441397	1.51667	-1.25449	0.887643	1.88351
0.305967	0.957	80	0	1	0.333333	6.00021e-07	-0.044182	1.51759	-1.25249	0.886302	1.88378
0.30601	0.958	80	0	1	0.333333	6.00012e-07	-0.0442239	1.51851	-1.25051	0.884982	1.88405
0.306053	0.959	80	0	1	0.333333	6.00264e-07	-0.0442659	1.51944	-1.24853	0.883661	1.88431
0.306096	0.96	80	0	1	0.333333	6.00391e-07	-0.0443078	1.52036	-1.24655	0.882342	1.88457
0.306139	0.961	80	0	1	0.333333	6.0068e-07	-0.0443498	1.52129	-1.24457	0.881023	1.88484
0.306182	0.962	80	0	1	0.333333	6.00172e-07	-0.0443919	1.52221	-1.2426	0.879708	1.8851
0.306225	0.963	80	0	1	0.333333	6.00744e-07	-0.044434	1.52313	-1.24062	0.878389	1.88537
0.306268	0.964	80	0	1	0.333333	6.00361e-07	-0.044476	1.52406	-1.23865	0.877075	1.88563
0.306311	0.965	80	0	1	0.333333	6.00336e-07	-0.0445181	1.52498	-1.23668	0.875758	1.8859
0.306354	0.966	80	0	1	0.333333	6.00051e-07	-0.0445602	1.5259	-1.23471	0.874444	1.88617
0.306397	0.967	80	0	1	0.333333	6.00247e-07	-0.0446023	1.52683	-1.23274	0.873131	1.88643
0.306441	0.968	80	0	1	0.333333	6.00164e-07	-0.0446445	1.52775	-1.23077	0.871819	1.8867
0.306484	0.969	80	0	1	0.333333	6.00257e-07	-0.0446867	1.52867	-1.2288	0.870507	1.88696
0.306527	0.97	80	0	1	0.333333	6.04486e-07	-0.0447289	1.52959	-1.22683	0.869194	1.88723
0.306571	0.971	80	0	1	0.333333	6.00112e-07	-0.044771	1.53052	-1.22487	0.867884	1.8875
0.306614	0.972	80	0	1	0.333333	6.00223e-07	-0.0448133	1.53144	-1.2229	0.866577	1.88777
0.306657	0.973	80	0	1	0.333333	6.00075e-07	-0.0448556	1.53236	-1.22094	0.865267	1.88803
0.306701	0.974	80	0	1	0.333333	6.02679e-07	-0.0448978	1.53328	-1.21898	0.86396	1.8883
0.306745	0.975	80	0	1	0.333333	-6.0124e-07	-0.0449404	1.5342	-1.21702	0.862651	1.88857
0.306788	0.976	80	0	1	0.333333	-6.00117e-07	-0.0449824	1.53512	-1.21505	0.861342	1.88884
0.306832	0.977	80	0	1	0.333333	6.0029e-07	-0.0450248	1.53604	-1.2131	0.86004	1.8891
0.306875	0.978	80	0	1	0.333333	6.00221e-07	-0.0450672	1.53696	-1.21114	0.858736	1.88937
0.306919	0.979	80	0	1	0.333333	-6.00485e-07	-0.0451096	1.53789	-1.20919	0.857432	1.88964
0.306962	0.98	80	0	1	0.333333	6.00117e-07	-0.045152	1.53881	-1.20723	0.856128	1.88991
0.307006	0.981	80	0	1	0.333333	-6.00012e-07	-0.0451944	1.53973	-1.20528	0.854826	1.89018
0.30705	0.982	80	0	1	0.333333	6.00053e-07	-0.0452369	1.54065	-1.20333	0.853525	1.89045
0.307094	0.983	80	0	1	0.333333	6.00198e-07	-0.0452793	1.54157	-1.20138	0.852225	1.89072
0.307138	0.984	80	0	1	0.333333	6.00067e-07	-0.0453218	1.54249	-1.19943	0.850923	1.89099
0.307181	0.985	80	0	1	0.333333	6.0047e-07	-0.0453644	1.54341	-1.19748	0.849624	1.89126
0.307225	0.986	80	0	1	0.333333	6.0041e-07	-0.0454069	1.54433	-1.19553	0.848326	1.89153
0.307269	0.987	80	0	1	0.333333	6.00062e-07	-0.0454495	1.54525	-1.19358	0.847029	1.8918
0.307313	0.988	80	0	1	0.333333	6.00315e-07	-0.0454921	1.54616	-1.19164	0.845732	1.89207
0.307357	0.989	80	0	1	0.333333	6.00294e-07	-0.0455346	1.54708	-1.18969	0.844435	1.89234
0.307401	0.99	80	0	1	0.333333	6.00753e-07	-0.0455773	1.548	-1.18775	0.84314	1.89261
0.307445	0.991	80	0	1	0.333333	-6.00727e-07	-0.0456198	1.54892	-1.18581	0.841844	1.89288
0.30749	0.992	80	0	1	0.333333	6.00559e-07	-0.0456627	1.54984	-1.18387	0.840553	1.89316
0.307534	0.993	80	0	1	0.333333	6.00397e-07	-0.0457053	1.55076	-1.18193	0.839257	1.89343
0.307578	0.994	80	0	1	0.333333	6.01057e-07	-0.045748	1.55168	-1.17999	0.837964	1.8937
0.307622	0.995	80	0	1	0.333333	6.00017e-07	-0.0457908	1.5526	-1.17805	0.836674	1.89397
0.307666	0.996	80	0	1	0.333333	6.00441e-07	-0.0458335	1.55351	-1.17611	0.835382	1.89424
0.307711	0.997	80	0	1	0.333333	6.0023e-07	-0.0458763	1.55443	-1.17418	0.834092	1.89452
0.307755	0.998	80	0	1	0.333333	6.00356e-07	-0.0459191	1.55535	-1.17224	0.832804	1.89479
0.307799	0.999	80	0	1	0.333333	6.00331e-07	-0.0459616	1.55627	-1.1703	0.83151	1.89506
0.307844	1	80	0	1	0.333333	6.00385e-07	-0.0460048	1.55718	-1.16838	0.830223	1.89534
0.307888	1.001	80	0	1	0.333333	6.0014e-07	-0.0460476	1.5581	-1.16645	0.828937	1.89561
0.307933	1.002	80	0	1	0.333333	6.00047e-07	-0.0460905	1.55902	-1.16451	0.827649	1.89588
0.307977	1.003	80	0	1	0.333333	6.00466e-07	-0.0461334	1.55994	-1.16259	0.826363	1.89616
0.308022	1.004	80	0	1	0.333333	6.00566e-07	-0.0461764	1.56085	-1.16066	0.825079	1.89643
0.308067	1.005	80	0	1	0.333333	6.00117e-07	-0.0462193	1.56177	-1.15873	0.823794	1.89671
0.308111	1.006	80	0	1	0.333333	6.00058e-07	-0.0462623	1.56269	-1.15681	0.822515	1.89698
0.308156	1.007	80	0	1	0.333333	6.00087e-07	-0.0463053	1.56361	-1.15488	0.821228	1.89726
0.308201	1.008	80	0	1	0.333333	6.0011e-07	-0.0463483	1.56452	-1.15296	0.819945	1.89753
0.308246	1.009	80	0	1	0.333333	6.00205e-07	-0.0463913	1.56544	-1.15103	0.818662	1.89781
0.30829	1.01	80	0	1	0.333333	6.00376e-07	-0.0464343	1.56636	-1.14911	0.81738	1.89809
0.308335	1.011	80	0	1	0.333333	6.0026e-07	-0.0464775	1.56727	-1.14719	0.8161	1.89836
0.30838	1.012	80	0	1	0.333333	-6.00242e-07	-0.0465207	1.56819	-1.14527	0.814824	1.89864
0.308425	1.013	80	0	1	0.333333	-6.00217e-07	-0.0465637	1.5691	-1.14335	0.813541	1.89891
0.30847	1.014	80	0	1	0.333333	-6.00099e-07	-0.0466069	1.57002	-1.14143	0.812263	1.89919
0.308515	1.015	80	0	1	0.333333	-6.00153e-07	-0.0466501	1.57094	-1.13952	0.810986	1.89947
0.30856	1.016	80	0	1	0.333333	-6.00124e-07	-0.0466932	1.57185	-1.1376	0.809708	1.89975
0.308605	1.017	80	0	1	0.333333	-6.00082e-07	-0.0467365	1.57277	-1.13569	0.808432	1.90002
0.30865	1.018	80	0	1	0.333333	-6.00014e-07	-0.0467797	1.57368	-1.13377	0.807155	1.9003
0.308695	1.019	80	0	1	0.333333	-6.00115e-07	-0.046823	1.5746	-1.13186	0.80588	1.90058
0.308741	1.02	80	0	1	0.333333	6.00122e-07	-0.0468662	1.57551	-1.12995	0.804607	1.90086
0.308786	1.021	80	0	1	0.333333	-6.00329e-07	-0.0469095	1.57643	-1.12804	0.803332	1.90114
0.308831	1.022	80	0	1	0.333333	-6.00156e-07	-0.0469529	1.57735	-1.12613	0.802059	1.90142
0.308876	1.023	80	0	1	0.333333	-6.0006e-07	-0.0469962	1.57826	-1.12422	0.800786	1.90169
0.308922	1.024	80	0	1	0.333333	-6.00187e-07	-0.0470395	1.57918	-1.12231	0.799515	1.90197
0.308967	1.025	80	0	1	0.333333	-6.002e-07	-0.0470829	1.58009	-1.1204	0.798243	1.90225
0.309013	1.026	80	0	1	0.333333	-6.00258e-07	-0.0471264	1.58101	-1.1185	0.796971	1.90253
0.309058	1.027	80	0	1	0.333333	-6.00826e-07	-0.0471698	1.58192	-1.11659	0.795702	1.90281
0.309104	1.028	80	0	1	0.333333	-6.00035e-07	-0.0472133	1.58284	-1.11469	0.794433	1.90309
0.309149	1.029	80	0	1	0.333333	-6.0021e-07	-0.0472567	1.58375	-1.11279	0.793165	1.90337
0.309195	1.03	80	0	1	0.333333	-6.0055e-07	-0.0473002	1.58467	-1.11088	0.791896	1.90365
0.30924	1.031	80	0	1	0.333333	-6.00091e-07	-0.0473438	1.58558	-1.10898	0.790628	1.90393
0.309286	1.032	80	0	1	0.333333	-6.00507e-07	-0.0473873	1.5865	-1.10708	0.789363	1.90422
0.309332	1.033	80	0	1	0.333333	-6.00519e-07	-0.0474308	1.58741	-1.10518	0.788096	1.9045
0.309378	1.034	80	0	1	0.333333	-6.00101e-07	-0.0474744	1.58832	-1.10328	0.786829	1.90478
0.309423	1.035	80	0	1	0.333333	-6.00171e-07	-0.047518	1.58924	-1.10139	0.785564	1.90506
0.309469	1.036	80	0	1	0.333333	-6.00099e-07	-0.0475616	1.59015	-1.09949	0.7843	1.90534
0.309515	1.037	80	0	1	0.333333	-6.00761e-07	-0.0476053	1.59107	-1.09759	0.783036	1.90563
0.309561	1.038	80	0	1	0.333333	-6.00182e-07	-0.047649	1.59198	-1.0957	0.781774	1.90591
0.309607	1.039	80	0	1	0.333333	-6.00002e-07	-0.0476928	1.5929	-1.09381	0.780516	1.90619
0.309653	1.04	80	0	1	0.333333	-6.00065e-07	-0.0477363	1.59381	-1.09191	0.779248	1.90647
0.309699	1.041	80	0	1	0.333333	-6.00219e-07	-0.0477801	1.59472	-1.09002	0.777987	1.90676
0.309745	1.042	80	0	1	0.333333	-6.00068e-07	-0.0478238	1.59564	-1.08813	0.776724	1.90704
0.309791	1.043	80	0	1	0.333333	-6.00067e-07	-0.0478676	1.59655	-1.08624	0.775466	1.90733
0.309837	1.044	80	0	1	0.333333	6.00293e-07	-0.0479114	1.59747	-1.08435	0.774207	1.90761
0.309883	1.045	80	0	1	0.333333	-6.00162e-07	-0.0479552	1.59838	-1.08246	0.772947	1.90789
0.30993	1.046	80	0	1	0.333333	6.00117e-07	-0.0479991	1.59929	-1.08057	0.771689	1.90818
0.309976	1.047	80	0	1	0.333333	-6.00373e-07	-0.0480427	1.60021	-1.07869	0.770432	1.90846
0.310022	1.048	80	0	1	0.333333	6.00207e-07	-0.0480867	1.60112	-1.0768	0.769172	1.90875
0.310069	1.049	80	0	1	0.333333	6.00246e-07	-0.0481307	1.60204	-1.07491	0.767917	1.90903
0.310115	1.05	80	0	1	0.333333	6.00331e-07	-0.0481746	1.60295	-1.07303	0.766661	1.90932
0.310161	1.051	80	0	1	0.333333	6.00151e-07	-0.0482185	1.60386	-1.07115	0.765404	1.90961
0.310208	1.052	80	0	1	0.333333	6.00094e-07	-0.0482625	1.60478	-1.06926	0.76415	1.90989
0.310254	1.053	80	0	1	0.333333	6.00003e-07	-0.0483064	1.60569	-1.06739	0.762898	1.91018
0.310301	1.054	80	0	1	0.333333	6.0031e-07	-0.0483505	1.6066	-1.0655	0.761641	1.91046
0.310348	1.055	80	0	1	0.333333	6.00071e-07	-0.0483945	1.60752	-1.06362	0.760388	1.91075
0.310394	1.056	80	0	1	0.333333	6.00455e-07	-0.0484385	1.60843	-1.06174	0.759134	1.91104
0.310441	1.057	80	0	1	0.333333	6.00294e-07	-0.0484826	1.60934	-1.05986	0.757882	1.91133
0.310488	1.058	80	0	1	0.333333	6.00125e-07	-0.0485267	1.61026	-1.05799	0.75663	1.91161
0.310534	1.059	80	0	1	0.333333	-6.00498e-07	-0.0485708	1.61117	-1.05611	0.755379	1.9119
0.310581	1.06	80	0	1	0.333333	6.00558e-07	-0.0486149	1.61209	-1.05423	0.754129	1.91219
0.310628	1.061	80	0	1	0.333333	6.00195e-07	-0.048659	1.613	-1.05236	0.752878	1.91248
0.310675	1.062	80	0	1	0.333333	6.00094e-07	-0.0487032	1.61391	-1.05048	0.75163	1.91277
0.310722	1.063	80	0	1	0.333333	6.00071e-07	-0.0487474	1.61483	-1.04861	0.75038	1.91306
0.310769	1.064	80	0	1	0.333333	6.00038e-07	-0.0487916	1.61574	-1.04674	0.749132	1.91334
0.310816	1.065	80	0	1	0.333333	6.00254e-07	-0.0488358	1.61665	-1.04486	0.747882	1.91363
0.310863	1.066	80	0	1	0.333333	6.00153e-07	-0.0488801	1.61757	-1.04299	0.746636	1.91392
0.31091	1.067	80	0	1	0.333333	6.00128e-07	-0.0489244	1.61848	-1.04112	0.745388	1.91421
0.310957	1.068	80	0	1	0.333333	6.00018e-07	-0.0489686	1.61939	-1.03925	0.744143	1.9145
0.311004	1.069	80	0	1	0.333333	6.00043e-07	-0.0490129	1.62031	-1.03738	0.742897	1.91479
0.311051	1.07	80	0	1	0.333333	6.00289e-07	-0.0490572	1.62122	-1.03552	0.741651	1.91508
0.311099	1.071	80	0	1	0.333333	6.00364e-07	-0.0491016	1.62213	-1.03365	0.740406	1.91538
0.311146	1.072	80	0	1	0.333333	6.00386e-07	-0.0491459	1.62305	-1.03178	0.739159	1.91567
0.311193	1.073	80	0	1	0.333333	6.00873e-07	-0.0491903	1.62396	-1.02992	0.737917	1.91596
0.311241	1.074	80	0	1	0.333333	6.00349e-07	-0.0492348	1.62487	-1.02805	0.736674	1.91625
0.311288	1.075	80	0	1	0.333333	6.01892e-07	-0.0492791	1.62579	-1.02618	0.735426	1.91654
0.311335	1.076	80	0	1	0.333333	6.00201e-07	-0.0493236	1.6267	-1.02432	0.734188	1.91683
0.311383	1.077	80	0	1	0.333333	6.00259e-07	-0.0493681	1.62761	-1.02246	0.732947	1.91713
0.311431	1.078	80	0	1	0.333333	6.00747e-07	-0.0494126	1.62853	-1.0206	0.731705	1.91742
0.311478	1.079	80	0	1	0.333333	6.00082e-07	-0.0494571	1.62944	-1.01874	0.730464	1.91771
0.311526	1.08	80	0	1	0.333333	6.00274e-07	-0.0495016	1.63035	-1.01688	0.729224	1.91801
0.311573	1.081	80	0	1	0.333333	6.00368e-07	-0.0495461	1.63127	-1.01501	0.727982	1.9183
0.311621	1.082	80	0	1	0.333333	6.00631e-07	-0.0495907	1.63218	-1.01316	0.726745	1.91859
0.311669	1.083	80	0	1	0.333333	6.00438e-07	-0.0496353	1.63309	-1.0113	0.725504	1.91889
0.311717	1.084	80	0	1	0.333333	-6.00447e-07	-0.04968	1.63401	-1.00944	0.724268	1.91918
0.311764	1.085	80	0	1	0.333333	6.01085e-07	-0.0497245	1.63492	-1.00758	0.723028	1.91948
0.311812	1.086	80	0	1	0.333333	-1.46531e-07	-0.0497691	1.63584	-1.00572	0.72179	1.91977
0.31186	1.087	80	0	1	0.333333	-1.5026e-07	-0.0498138	1.63675	-1.00387	0.720553	1.92006
0.311908	1.088	80	0	1	0.333333	-1.42878e-07	-0.0498584	1.63766	-1.00201	0.719316	1.92036
0.311956	1.089	80	0	1	0.333333	-1.38466e-07	-0.0499031	1.63858	-1.00016	0.71808	1.92066
0.312004	1.09	80	0	1	0.333333	-1.43416e-07	-0.0499478	1.63949	-0.998305	0.716844	1.92095
0.312052	1.091	80	0	1	0.333333	-1.45793e-07	-0.0499926	1.6404	-0.996452	0.715608	1.92125
0.3121	1.092	80	0	1	0.333333	-1.48458e-07	-0.0500373	1.64132	-0.994599	0.714373	1.92154
0.312149	1.093	80	0	1	0.333333	-1.49723e-07	-0.0500821	1.64223	-0.992747	0.713138	1.92184
0.312197	1.094	80	0	1	0.333333	-1.41093e-07	-0.0501269	1.64315	-0.990896	0.711904	1.92214
0.312245	1.095	80	0	1	0.333333	-1.46785e-07	-0.0501717	1.64406	-0.989046	0.710671	1.92243
0.312293	1.096	80	0	1	0.333333	-1.49027e-07	-0.0502165	1.64497	-0.987196	0.709437	1.92273
0.312342	1.097	80	0	1	0.333333	-1.46871e-07	-0.0502613	1.64589	-0.985347	0.708205	1.92303
0.31239	1.098	80	0	1	0.333333	-1.46597e-07	-0.0503062	1.6468	-0.983498	0.706972	1.92333
0.312439	1.099	80	0	1	0.333333	-1.45136e-07	-0.0503511	1.64772	-0.98165	0.70574	1.92363
0.312487	1.1	80	0	1	0.333333	-1.46765e-07	-0.0503959	1.64863	-0.979802	0.704508	1.92392
0.312535	1.101	80	0	1	0.333333	-1.52135e-07	-0.0504408	1.64954	-0.977955	0.703277	1.92422
0.312584	1.102	80	0	1	0.333333	-1.4171e-07	-0.0504858	1.65046	-0.976109	0.702046	1.92452
0.312633	1.103	80	0	1	0.333333	-1.41704e-07	-0.0505307	1.65137	-0.974264	0.700816	1.92482
0.312681	1.104	80	0	1	0.333333	-1.3941e-07	-0.0505757	1.65229	-0.972419	0.699586	1.92512
0.31273	1.105	80	0	1	0.333333	-1.45153e-07	-0.0506206	1.6532	-0.970575	0.698357	1.92542
0.312779	1.106	80	0	1	0.333333	-1.46858e-07	-0.0506656	1.65412	-0.968731	0.697128	1.92572
0.312827	1.107	80	0	1	0.333333	-1.40671e-07	-0.0507107	1.65503	-0.966888	0.695899	1.92602
0.312876	1.108	80	0	1	0.333333	-1.40479e-07	-0.0507557	1.65594	-0.965045	0.69467	1.92632
0.312925	1.109	80	0	1	0.333333	-1.3673e-07	-0.0508007	1.65686	-0.963204	0.693443	1.92662
0.312974	1.11	80	0	1	0.333333	-1.40241e-07	-0.0508458	1.65777	-0.961362	0.692215	1.92692
0.313023	1.111	80	0	1	0.333333	-1.36992e-07	-0.0508909	1.65869	-0.959521	0.690988	1.92722
0.313072	1.112	80	0	1	0.333333	-1.39021e-07	-0.0509359	1.6596	-0.957681	0.689761	1.92752
0.313121	1.113	80	0	1	0.333333	-1.44771e-07	-0.0509811	1.66052	-0.955842	0.688535	1.92783
0.31317	1.114	80	0	1	0.333333	-1.36288e-07	-0.0510262	1.66143	-0.954002	0.687308	1.92813
0.313219	1.115	80	0	1	0.333333	-1.35015e-07	-0.0510713	1.66235	-0.952164	0.686083	1.92843
0.313268	1.116	80	0	1	0.333333	-1.40246e-07	-0.0511165	1.66326	-0.950326	0.684857	1.92873
0.313317	1.117	80	0	1	0.333333	-1.37148e-07	-0.0511616	1.66418	-0.948488	0.683632	1.92904
0.313367	1.118	80	0	1	0.333333	-1.36232e-07	-0.0512068	1.66509	-0.946651	0.682408	1.92934
0.313416	1.119	80	0	1	0.333333	-1.43892e-07	-0.051252	1.66601	-0.944815	0.681183	1.92964
0.313465	1.12	80	0	1	0.333333	-1.4237e-07	-0.0512972	1.66693	-0.942979	0.67996	1.92995
0.313514	1.121	80	0	1	0.333333	-1.32048e-07	-0.0513425	1.66784	-0.941144	0.678736	1.93025
0.313564	1.122	80	0	1	0.333333	-1.36137e-07	-0.0513877	1.66876	-0.939309	0.677513	1.93055
0.313613	1.123	80	0	1	0.333333	-1.34971e-07	-0.051433	1.66967	-0.937475	0.67629	1.93086
0.313663	1.124	80	0	1	0.333333	-1.4312e-07	-0.0514783	1.67059	-0.935641	0.675068	1.93116
0.313712	1.125	80	0	1	0.333333	-1.39087e-07	-0.0515236	1.6715	-0.933808	0.673845	1.93147
0.313762	1.126	80	0	1	0.333333	-1.41582e-07	-0.0515689	1.67242	-0.931976	0.672624	1.93177
0.313811	1.127	80	0	1	0.333333	-1.42551e-07	-0.0516142	1.67334	-0.930143	0.671402	1.93208
0.313861	1.128	80	0	1	0.333333	-1.4249e-07	-0.0516595	1.67425	-0.928312	0.670181	1.93238
0.313911	1.129	80	0	1	0.333333	-1.33363e-07	-0.0517049	1.67517	-0.92648	0.66896	1.93269
0.31396	1.13	80	0	1	0.333333	-1.3519e-07	-0.0517502	1.67609	-0.92465	0.66774	1.933
0.31401	1.131	80	0	1	0.333333	-1.33067e-07	-0.0517956	1.677	-0.92282	0.66652	1.9333
0.31406	1.132	80	0	1	0.333333	-1.36238e-07	-0.051841	1.67792	-0.92099	0.6653	1.93361
0.31411	1.133	80	0	1	0.333333	-1.33561e-07	-0.0518864	1.67884	-0.919161	0.66408	1.93392
0.31416	1.134	80	0	1	0.333333	-1.30182e-07	-0.0519318	1.67975	-0.917332	0.662861	1.93422
0.31421	1.135	80	0	1	0.333333	-1.361e-07	-0.0519773	1.68067	-0.915504	0.661643	1.93453
0.31426	1.136	80	0	1	0.333333	-1.36907e-07	-0.0520227	1.68159	-0.913675	0.660423	1.93484
0.31431	1.137	80	0	1	0.333333	-1.30592e-07	-0.0520682	1.6825	-0.911848	0.659205	1.93515
0.31436	1.138	80	0	1	0.333333	-1.27139e-07	-0.0521136	1.68342	-0.910021	0.657987	1.93545
0.31441	1.139	80	0	1	0.333333	-1.3819e-07	-0.0521591	1.68434	-0.908194	0.65677	1.93576
0.31446	1.14	80	0	1	0.333333	-1.2583e-07	-0.0522046	1.68526	-0.906368	0.655552	1.93607
0.31451	1.141	80	0	1	0.333333	-1.30103e-07	-0.0522501	1.68617	-0.904543	0.654335	1.93638
0.314561	1.142	80	0	1	0.333333	-1.33575e-07	-0.0522956	1.68709	-0.902717	0.653118	1.93669
0.314611	1.143	80	0	1	0.333333	-1.2659e-07	-0.0523411	1.68801	-0.900893	0.651902	1.937
0.314661	1.144	80	0	1	0.333333	-1.28625e-07	-0.0523867	1.68893	-0.899068	0.650686	1.93731
0.314712	1.145	80	0	1	0.333333	-1.19267e-07	-0.0524322	1.68985	-0.897244	0.64947	1.93762
0.314762	1.146	80	0	1	0.333333	-1.32042e-07	-0.0524778	1.69076	-0.89542	0.648254	1.93793
0.314812	1.147	80	0	1	0.333333	-1.31448e-07	-0.0525234	1.69168	-0.893597	0.647038	1.93824
0.314863	1.148	80	0	1	0.333333	-1.33473e-07	-0.052569	1.6926	-0.891775	0.645824	1.93855
0.314913	1.149	80	0	1	0.333333	-1.3437e-07	-0.0526146	1.69352	-0.889952	0.644608	1.93886
0.314964	1.15	80	0	1	0.333333	-1.35144e-07	-0.0526602	1.69444	-0.88813	0.643394	1.93917
0.315015	1.151	80	0	1	0.333333	-1.32635e-07	-0.0527058	1.69536	-0.886309	0.642179	1.93949
0.315065	1.152	80	0	1	0.333333	-1.27248e-07	-0.0527514	1.69628	-0.884487	0.640965	1.9398
0.315116	1.153	80	0	1	0.333333	-1.23997e-07	-0.052797	1.69719	-0.882667	0.639751	1.94011
0.315167	1.154	80	0	1	0.333333	-1.29204e-07	-0.0528427	1.69811	-0.880847	0.638538	1.94042
0.315218	1.155	80	0	1	0.333333	-1.30687e-07	-0.0528883	1.69903	-0.879026	0.637324	1.94073
0.315268	1.156	80	0	1	0.333333	-1.32276e-07	-0.052934	1.69995	-0.877206	0.636111	1.94105
0.315319	1.157	80	0	1	0.333333	-1.25532e-07	-0.0529797	1.70087	-0.875387	0.634898	1.94136
0.31537	1.158	80	0	1	0.333333	-1.33882e-07	-0.0530254	1.70179	-0.873568	0.633685	1.94167
0.315421	1.159	80	0	1	0.333333	-1.36613e-07	-0.053071	1.70271	-0.871749	0.632473	1.94199
0.315472	1.16	80	0	1	0.333333	-1.30666e-07	-0.0531167	1.70363	-0.869931	0.631261	1.9423
0.315523	1.161	80	0	1	0.333333	-1.24164e-07	-0.0531625	1.70455	-0.868113	0.630049	1.94262
0.315574	1.162	80	0	1	0.333333	-1.30874e-07	-0.0532082	1.70547	-0.866295	0.628837	1.94293
0.315625	1.163	80	0	1	0.333333	-1.31466e-07	-0.0532539	1.70639	-0.864478	0.627625	1.94325
0.315676	1.164	80	0	1	0.333333	-1.24895e-07	-0.0532996	1.70731	-0.862661	0.626414	1.94356
0.315728	1.165	80	0	1	0.333333	-1.28933e-07	-0.0533454	1.70823	-0.860844	0.625203	1.94388
0.315779	1.166	80	0	1	0.333333	-1.31063e-07	-0.0533911	1.70916	-0.859027	0.623992	1.94419
0.31583	1.167	80	0	1	0.333333	-1.22228e-07	-0.0534369	1.71008	-0.857211	0.622781	1.94451
0.315882	1.168	80	0	1	0.333333	-1.23366e-07	-0.0534826	1.711	-0.855396	0.621571	1.94482
0.315933	1.169	80	0	1	0.333333	-1.22171e-07	-0.0535284	1.71192	-0.85358	0.62036	1.94514
0.315984	1.17	80	0	1	0.333333	-1.28557e-07	-0.0535741	1.71284	-0.851765	0.61915	1.94546
0.316036	1.171	80	0	1	0.333333	-1.26811e-07	-0.0536199	1.71376	-0.84995	0.61794	1.94577
0.316087	1.172	80	0	1	0.333333	-1.22625e-07	-0.0536657	1.71469	-0.848135	0.61673	1.94609
0.316139	1.173	80	0	1	0.333333	-1.20146e-07	-0.0537115	1.71561	-0.84632	0.61552	1.94641
0.31619	1.174	80	0	1	0.333333	-1.24727e-07	-0.0537573	1.71653	-0.844506	0.614311	1.94672
0.316242	1.175	80	0	1	0.333333	-1.21003e-07	-0.0538031	1.71745	-0.842692	0.613102	1.94704
0.316294	1.176	80	0	1	0.333333	-1.23031e-07	-0.0538489	1.71837	-0.840879	0.611893	1.94736
0.316345	1.177	80	0	1	0.333333	-1.20555e-07	-0.0538947	1.7193	-0.839065	0.610684	1.94768
0.316397	1.178	80	0	1	0.333333	-1.2088e-07	-0.0539405	1.72022	-0.837252	0.609475	1.948
0.316449	1.179	80	0	1	0.333333	-1.21248e-07	-0.0539863	1.72114	-0.835439	0.608266	1.94832
0.316501	1.18	80	0	1	0.333333	-1.17807e-07	-0.0540321	1.72207	-0.833626	0.607058	1.94864
0.316553	1.181	80	0	1	0.333333	-1.26611e-07	-0.0540779	1.72299	-0.831814	0.605849	1.94895
0.316605	1.182	80	0	1	0.333333	-1.27536e-07	-0.0541237	1.72391	-0.830002	0.604641	1.94927
0.316656	1.183	80	0	1	0.333333	-1.17739e-07	-0.0541696	1.72484	-0.828189	0.603433	1.94959
0.316708	1.184	80	0	1	0.333333	-1.17255e-07	-0.0542154	1.72576	-0.826378	0.602225	1.94991
0.316761	1.185	80	0	1	0.333333	-1.16637e-07	-0.0542612	1.72669	-0.824566	0.601018	1.95023
0.316813	1.186	80	0	1	0.333333	-1.26811e-07	-0.054307	1.72761	-0.822754	0.59981	1.95056
0.316865	1.187	80	0	1	0.333333	-1.16522e-07	-0.0543529	1.72854	-0.820944	0.598602	1.95088
0.316917	1.188	80	0	1	0.333333	-1.21688e-07	-0.0543987	1.72946	-0.819132	0.597395	1.9512
0.316969	1.189	80	0	1	0.333333	-1.14722e-07	-0.0544445	1.73038	-0.817321	0.596188	1.95152
0.317021	1.19	80	0	1	0.333333	-1.24175e-07	-0.0544903	1.73131	-0.815511	0.594981	1.95184
0.317074	1.191	80	0	1	0.333333	-1.25814e-07	-0.0545362	1.73224	-0.8137	0.593774	1.95216
0.317126	1.192	80	0	1	0.333333	-1.22666e-07	-0.054582	1.73316	-0.81189	0.592567	1.95248
0.317178	1.193	80	0	1	0.333333	-1.1717e-07	-0.0546278	1.73409	-0.810079	0.59136	1.95281
0.317231	1.194	80	0	1	0.333333	-1.21039e-07	-0.0546737	1.73501	-0.80827	0.590153	1.95313
0.317283	1.195	80	0	1	0.333333	-1.23907e-07	-0.0547195	1.73594	-0.80646	0.588946	1.95345
0.317335	1.196	80	0	1	0.333333	-1.23965e-07	-0.0547653	1.73686	-0.80465	0.58774	1.95377
0.317388	1.197	80	0	1	0.333333	-1.20984e-07	-0.0548111	1.73779	-0.80284	0.586534	1.9541
0.317441	1.198	80	0	1	0.333333	-1.18566e-07	-0.054857	1.73872	-0.801031	0.585327	1.95442
0.317493	1.199	80	0	1	0.333333	-1.25632e-07	-0.0549028	1.73965	-0.799222	0.584121	1.95475
0.317546	1.2	80	0	1	0.333333	-1.28063e-07	-0.0549486	1.74057	-0.797412	0.582915	1.95507
0.317598	1.201	80	0	1	0.333333	-1.13915e-07	-0.0549944	1.7415	-0.795603	0.581709	1.95539
0.317651	1.202	80	0	1	0.333333	-1.22482e-07	-0.0550402	1.74243	-0.793794	0.580503	1.95572
0.317704	1.203	80	0	1	0.333333	-1.13403e-07	-0.055086	1.74335	-0.791985	0.579297	1.95604
0.317757	1.204	80	0	1	0.333333	-1.14815e-07	-0.0551318	1.74428	-0.790176	0.578091	1.95637
0.31781	1.205	80	0	1	0.333333	-1.12407e-07	-0.0551776	1.74521	-0.788367	0.576885	1.95669
0.317862	1.206	80	0	1	0.333333	-1.13405e-07	-0.0552234	1.74614	-0.786559	0.575679	1.95702
0.317915	1.207	80	0	1	0.333333	-1.10069e-07	-0.0552692	1.74707	-0.78475	0.574474	1.95734
0.317968	1.208	80	0	1	0.333333	-1.15808e-07	-0.055315	1.748	-0.782942	0.573268	1.95767
0.318021	1.209	80	0	1	0.333333	-1.17592e-07	-0.0553607	1.74893	-0.781133	0.572062	1.958
0.318074	1.21	80	0	1	0.333333	-1.12865e-07	-0.0554065	1.74985	-0.779324	0.570856	1.95832
0.318127	1.211	80	0	1	0.333333	-1.15444e-07	-0.0554522	1.75078	-0.777516	0.569651	1.95865
0.31818	1.212	80	0	1	0.333333	-1.09666e-07	-0.055498	1.75171	-0.775708	0.568445	1.95898
0.318233	1.213	80	0	1	0.333333	-1.19869e-07	-0.0555437	1.75264	-0.7739	0.56724	1.9593
0.318287	1.214	80	0	1	0.333333	-1.10117e-07	-0.0555895	1.75357	-0.772091	0.566034	1.95963
0.31834	1.215	80	0	1	0.333333	-1.08607e-07	-0.0556352	1.7545	-0.770283	0.564829	1.95996
0.318393	1.216	80	0	1	0.333333	-1.14926e-07	-0.0556809	1.75543	-0.768475	0.563623	1.96029
0.318446	1.217	80	0	1	0.333333	-1.11135e-07	-0.0557266	1.75637	-0.766667	0.562418	1.96061
0.3185	1.218	80	0	1	0.333333	-1.18298e-07	-0.0557723	1.7573	-0.764859	0.561213	1.96094
0.318553	1.219	80	0	1	0.333333	-1.09843e-07	-0.055818	1.75823	-0.76305	0.560007	1.96127
0.318606	1.22	80	0	1	0.333333	-1.19433e-07	-0.0558636	1.75916	-0.761242	0.558802	1.9616
0.31866	1.221	80	0	1	0.333333	-1.15381e-07	-0.0559093	1.76009	-0.759434	0.557596	1.96193
0.318713	1.222	80	0	1	0.333333	-1.10469e-07	-0.0559549	1.76102	-0.757626	0.556391	1.96226
0.318767	1.223	80	0	1	0.333333	-1.1492e-07	-0.0560006	1.76196	-0.755818	0.555185	1.96259
0.31882	1.224	80	0	1	0.333333	-1.09375e-07	-0.0560462	1.76289	-0.754009	0.55398	1.96292
0.318874	1.225	80	0	1	0.333333	-1.13989e-07	-0.0560918	1.76382	-0.752201	0.552774	1.96325
0.318928	1.226	80	0	1	0.333333	-1.12715e-07	-0.0561374	1.76475	-0.750393	0.551568	1.96358
0.318981	1.227	80	0	1	0.333333	-1.11419e-07	-0.056183	1.76569	-0.748584	0.550363	1.96391
0.319035	1.228	80	0	1	0.333333	-1.12265e-07	-0.0562285	1.76662	-0.746775	0.549157	1.96424
0.319089	1.229	80	0	1	0.333333	-1.08863e-07	-0.0562741	1.76755	-0.744967	0.547952	1.96457
0.319142	1.23	80	0	1	0.333333	-1.07367e-07	-0.0563196	1.76849	-0.743159	0.546746	1.9649
0.319196	1.231	80	0	1	0.333333	-1.16094e-07	-0.0563651	1.76942	-0.74135	0.54554	1.96523
0.31925	1.232	80	0	1	0.333333	-1.1446e-07	-0.0564106	1.77036	-0.739541	0.544334	1.96556
0.319304	1.233	80	0	1	0.333333	-1.11678e-07	-0.0564561	1.77129	-0.737732	0.543128	1.96589
0.319358	1.234	80	0	1	0.333333	-1.12236e-07	-0.0565016	1.77222	-0.735923	0.541922	1.96623
0.319412	1.235	80	0	1	0.333333	-1.12863e-07	-0.056547	1.77316	-0.734114	0.540716	1.96656
0.319466	1.236	80	0	1	0.333333	-1.03891e-07	-0.0565924	1.7741	-0.732305	0.53951	1.96689
0.31952	1.237	80	0	1	0.333333	-1.10262e-07	-0.0566378	1.77503	-0.730496	0.538304	1.96722
0.319574	1.238	80	0	1	0.333333	-1.13342e-07	-0.0566832	1.77597	-0.728686	0.537098	1.96756
0.319628	1.239	80	0	1	0.333333	-1.0747e-07	-0.0567286	1.7769	-0.726877	0.535891	1.96789
0.319682	1.24	80	0	1	0.333333	-1.04711e-07	-0.0567739	1.77784	-0.725067	0.534685	1.96822
0.319736	1.241	80	0	1	0.333333	-1.05731e-07	-0.0568192	1.77878	-0.723257	0.533478	1.96855
0.31979	1.242	80	0	1	0.333333	-1.06551e-07	-0.0568645	1.77971	-0.721447	0.532272	1.96889
0.319844	1.243	80	0	1	0.333333	-1.0852e-07	-0.0569098	1.78065	-0.719637	0.531065	1.96922
0.319899	1.244	80	0	1	0.333333	-1.02025e-07	-0.056955	1.78159	-0.717827	0.529858	1.96956
0.319953	1.245	80	0	1	0.333333	-1.00648e-07	-0.0570002	1.78252	-0.716016	0.528651	1.96989
0.320007	1.246	80	0	1	0.333333	-1.09262e-07	-0.0570454	1.78346	-0.714206	0.527444	1.97022
0.320061	1.247	80	0	1	0.333333	-1.1242e-07	-0.0570906	1.7844	-0.712395	0.526236	1.97056
0.320116	1.248	80	0	1	0.333333	-1.05853e-07	-0.0571358	1.78534	-0.710584	0.525029	1.97089
0.32017	1.249	80	0	1	0.333333	-1.02179e-07	-0.0571809	1.78628	-0.708772	0.523821	1.97123
0.320225	1.25	80	0	1	0.333333	-1.10246e-07	-0.057226	1.78722	-0.706961	0.522614	1.97156
0.320279	1.251	80	0	1	0.333333	-1.07884e-07	-0.057271	1.78816	-0.705149	0.521406	1.9719
0.320334	1.252	80	0	1	0.333333	-1.04524e-07	-0.0573161	1.78909	-0.703337	0.520198	1.97223
0.320388	1.253	80	0	1	0.333333	-1.04054e-07	-0.0573611	1.79003	-0.701525	0.51899	1.97257
0.320443	1.254	80	0	1	0.333333	-1.12038e-07	-0.057406	1.79097	-0.699712	0.517782	1.97291
0.320497	1.255	80	0	1	0.333333	-1.03071e-07	-0.057451	1.79191	-0.6979	0.516573	1.97324
0.320552	1.256	80	0	1	0.333333	-1.09687e-07	-0.0574959	1.79286	-0.696087	0.515365	1.97358
0.320607	1.257	80	0	1	0.333333	-1.11247e-07	-0.0575408	1.7938	-0.694274	0.514156	1.97391
0.320661	1.258	80	0	1	0.333333	-1.07482e-07	-0.0575856	1.79474	-0.69246	0.512947	1.97425
0.320716	1.259	80	0	1	0.333333	-1.01219e-07	-0.0576304	1.79568	-0.690646	0.511738	1.97459
0.320771	1.26	80	0	1	0.333333	-1.02428e-07	-0.0576752	1.79662	-0.688832	0.510528	1.97492
0.320825	1.261	80	0	1	0.333333	-1.06231e-07	-0.0577199	1.79756	-0.687018	0.509319	1.97526
0.32088	1.262	80	0	1	0.333333	-1.061e-07	-0.0577646	1.7985	-0.685203	0.508109	1.9756
0.320935	1.263	80	0	1	0.333333	-1.09038e-07	-0.0578093	1.79945	-0.683388	0.506899	1.97594
0.32099	1.264	80	0	1	0.333333	-1.05226e-07	-0.0578539	1.80039	-0.681573	0.505689	1.97627
0.321045	1.265	80	0	1	0.333333	-1.12025e-07	-0.0578985	1.80133	-0.679757	0.504478	1.97661
0.3211	1.266	80	0	1	0.333333	-1.07426e-07	-0.0579431	1.80228	-0.677942	0.503268	1.97695
0.321154	1.267	80	0	1	0.333333	-9.97968e-08	-0.0579876	1.80322	-0.676125	0.502057	1.97729
0.321209	1.268	80	0	1	0.333333	-1.00381e-07	-0.058032	1.80416	-0.674309	0.500846	1.97763
0.321264	1.269	80	0	1	0.333333	-1.05104e-07	-0.0580765	1.80511	-0.672491	0.499634	1.97796
0.321319	1.27	80	0	1	0.333333	-1.02548e-07	-0.0581208	1.80605	-0.670674	0.498423	1.9783
0.321374	1.271	80	0	1	0.333333	-9.48869e-08	-0.0581652	1.807	-0.668856	0.497211	1.97864
0.321429	1.272	80	0	1	0.333333	-1.00313e-07	-0.0582095	1.80794	-0.667038	0.495999	1.97898
0.321485	1.273	80	0	1	0.333333	-9.87318e-08	-0.0582537	1.80889	-0.66522	0.494787	1.97932
0.32154	1.274	80	0	1	0.333333	-1.05791e-07	-0.0582979	1.80983	-0.663401	0.493574	1.97966
0.321595	1.275	80	0	1	0.333333	-1.06677e-07	-0.0583421	1.81078	-0.661581	0.492361	1.98
0.32165	1.276	80	0	1	0.333333	-9.95028e-08	-0.0583862	1.81172	-0.659761	0.491148	1.98034
0.321705	1.277	80	0	1	0.333333	-9.53924e-08	-0.0584303	1.81267	-0.657941	0.489935	1.98068
0.32176	1.278	80	0	1	0.333333	-1.02784e-07	-0.0584743	1.81362	-0.65612	0.48872	1.98102
0.321816	1.279	80	0	1	0.333333	-1.05223e-07	-0.0585183	1.81456	-0.654299	0.487506	1.98136
0.321871	1.28	80	0	1	0.333333	-1.0104e-07	-0.0585622	1.81551	-0.652478	0.486292	1.9817
0.321926	1.281	80	0	1	0.333333	-1.02798e-07	-0.058606	1.81646	-0.650656	0.485077	1.98204
0.321981	1.282	80	0	1	0.333333	-1.04377e-07	-0.0586498	1.81741	-0.648833	0.483862	1.98238
0.322037	1.283	80	0	1	0.333333	-9.90567e-08	-0.0586936	1.81836	-0.64701	0.482647	1.98272
0.322092	1.284	80	0	1	0.333333	-9.57065e-08	-0.0587373	1.8193	-0.645187	0.481431	1.98306
0.322147	1.285	80	0	1	0.333333	-9.7405e-08	-0.0587809	1.82025	-0.643363	0.480215	1.9834
0.322203	1.286	80	0	1	0.333333	-9.6495e-08	-0.0588245	1.8212	-0.641538	0.478999	1.98374
0.322258	1.287	80	0	1	0.333333	-9.35858e-08	-0.058868	1.82215	-0.639713	0.477782	1.98408
0.322313	1.288	80	0	1	0.333333	-1.01539e-07	-0.0589115	1.8231	-0.637887	0.476565	1.98442
0.322369	1.289	80	0	1	0.333333	-9.64735e-08	-0.0589549	1.82405	-0.636062	0.475348	1.98476
0.322424	1.29	80	0	1	0.333333	-9.19044e-08	-0.0589983	1.825	-0.634235	0.47413	1.98511
0.32248	1.291	80	0	1	0.333333	-9.60501e-08	-0.0590415	1.82595	-0.632408	0.472912	1.98545
0.322535	1.292	80	0	1	0.333333	-9.3997e-08	-0.0590848	1.8269	-0.63058	0.471693	1.98579
0.322591	1.293	80	0	1	0.333333	-9.92399e-08	-0.0591279	1.82785	-0.628752	0.470474	1.98613
0.322646	1.294	80	0	1	0.333333	-9.62697e-08	-0.059171	1.82881	-0.626923	0.469255	1.98647
0.322702	1.295	80	0	1	0.333333	-9.10669e-08	-0.059214	1.82976	-0.625093	0.468035	1.98681
0.322757	1.296	80	0	1	0.333333	-9.56684e-08	-0.059257	1.83071	-0.623263	0.466816	1.98716
0.322813	1.297	80	0	1	0.333333	-9.48704e-08	-0.0592999	1.83166	-0.621432	0.465595	1.9875
0.322869	1.298	80	0	1	0.333333	-9.30362e-08	-0.0593427	1.83261	-0.619601	0.464374	1.98784
0.322924	1.299	80	0	1	0.333333	-9.55051e-08	-0.0593854	1.83357	-0.617769	0.463152	1.98818
0.32298	1.3	80	0	1	0.333333	-9.06801e-08	-0.0594281	1.83452	-0.615936	0.461931	1.98853
0.323035	1.301	80	0	1	0.333333	-9.4896e-08	-0.0594707	1.83547	-0.614103	0.460709	1.98887
0.323091	1.302	80	0	1	0.333333	-9.53125e-08	-0.0595132	1.83643	-0.612269	0.459486	1.98921
0.323147	1.303	80	0	1	0.333333	-9.40863e-08	-0.0595557	1.83738	-0.610434	0.458263	1.98955
0.323202	1.304	80	0	1	0.333333	-9.41728e-08	-0.059598	1.83834	-0.608599	0.457039	1.9899
0.323258	1.305	80	0	1	0.333333	-9.18547e-08	-0.0596403	1.83929	-0.606763	0.455815	1.99024
0.323314	1.306	80	0	1	0.333333	-9.79673e-08	-0.0596825	1.84025	-0.604926	0.454591	1.99058
0.323369	1.307	80	0	1	0.333333	-9.04973e-08	-0.0597247	1.8412	-0.603089	0.453366	1.99092
0.323425	1.308	80	0	1	0.333333	-8.96961e-08	-0.0597667	1.84216	-0.60125	0.45214	1.99127
0.323481	1.309	80	0	1	0.333333	-9.10496e-08	-0.0598087	1.84311	-0.599411	0.450914	1.99161
0.323536	1.31	80	0	1	0.333333	-8.55146e-08	-0.0598506	1.84407	-0.597572	0.449688	1.99195
0.323592	1.311	80	0	1	0.333333	-8.59713e-08	-0.0598924	1.84503	-0.595731	0.448461	1.9923
0.323648	1.312	80	0	1	0.333333	-9.49006e-08	-0.0599341	1.84598	-0.59389	0.447233	1.99264
0.323704	1.313	80	0	1	0.333333	-9.36082e-08	-0.0599757	1.84694	-0.592048	0.446005	1.99298
0.323759	1.314	80	0	1	0.333333	-9.09737e-08	-0.0600172	1.8479	-0.590205	0.444777	1.99333
0.323815	1.315	80	0	1	0.333333	-9.03267e-08	-0.0600586	1.84886	-0.588361	0.443548	1.99367
0.323871	1.316	80	0	1	0.333333	-9.18678e-08	-0.0601	1.84981	-0.586517	0.442318	1.99401
0.323927	1.317	80	0	1	0.333333	-8.59142e-08	-0.0601412	1.85077	-0.584672	0.441088	1.99436
0.323983	1.318	80	0	1	0.333333	-9.90757e-08	-0.0601823	1.85173	-0.582825	0.439857	1.9947
0.324038	1.319	80	0	1	0.333333	-8.70689e-08	-0.0602234	1.85269	-0.580979	0.438626	1.99504
0.324094	1.32	80	0	1	0.333333	-9.03199e-08	-0.0602643	1.85365	-0.579131	0.437394	1.99539
0.32415	1.321	80	0	1	0.333333	-8.99145e-08	-0.0603052	1.85461	-0.577282	0.436162	1.99573
0.324206	1.322	80	0	1	0.333333	-9.46179e-08	-0.0603459	1.85557	-0.575432	0.434928	1.99607
0.324261	1.323	80	0	1	0.333333	-8.29404e-08	-0.0603866	1.85653	-0.573582	0.433695	1.99642
0.324317	1.324	80	0	1	0.333333	-8.75513e-08	-0.0604271	1.85749	-0.571731	0.43246	1.99676
0.324373	1.325	80	0	1	0.333333	-8.95909e-08	-0.0604675	1.85845	-0.569878	0.431226	1.9971
0.324429	1.326	80	0	1	0.333333	-9.37184e-08	-0.0605078	1.85941	-0.568025	0.42999	1.99745
0.324485	1.327	80	0	1	0.333333	-8.44537e-08	-0.0605481	1.86037	-0.566171	0.428754	1.99779
0.32454	1.328	80	0	1	0.333333	-8.49857e-08	-0.0605881	1.86134	-0.564315	0.427517	1.99813
0.324596	1.329	80	0	1	0.333333	-9.22332e-08	-0.0606281	1.8623	-0.562459	0.42628	1.99848
0.324652	1.33	80	0	1	0.333333	-9.27074e-08	-0.060668	1.86326	-0.560602	0.425042	1.99882
0.324708	1.331	80	0	1	0.333333	-8.91972e-08	-0.0607077	1.86422	-0.558744	0.423803	1.99916
0.324763	1.332	80	0	1	0.333333	-8.99247e-08	-0.0607474	1.86519	-0.556885	0.422563	1.99951
0.324819	1.333	80	0	1	0.333333	-9.1496e-08	-0.0607868	1.86615	-0.555025	0.421323	1.99985
0.324875	1.334	80	0	1	0.333333	-9.06046e-08	-0.0608262	1.86711	-0.553164	0.420082	2.00019
0.324931	1.335	80	0	1	0.333333	-8.63424e-08	-0.0608655	1.86808	-0.551301	0.418841	2.00054
0.324986	1.336	80	0	1	0.333333	-8.67567e-08	-0.0609046	1.86904	-0.549438	0.417599	2.00088
0.325042	1.337	80	0	1	0.333333	-8.9481e-08	-0.0609436	1.87001	-0.547574	0.416356	2.00122
0.325098	1.338	80	0	1	0.333333	-9.09139e-08	-0.0609825	1.87097	-0.545708	0.415112	2.00157
0.325153	1.339	80	0	1	0.333333	-8.55535e-08	-0.0610212	1.87194	-0.543841	0.413868	2.00191
0.325209	1.34	80	0	1	0.333333	-8.35954e-08	-0.0610598	1.8729	-0.541974	0.412623	2.00225
0.325265	1.341	80	0	1	0.333333	-8.21602e-08	-0.0610983	1.87387	-0.540105	0.411377	2.00259
0.32532	1.342	80	0	1	0.333333	-8.60695e-08	-0.0611366	1.87483	-0.538235	0.41013	2.00294
0.325376	1.343	80	0	1	0.333333	-9.01843e-08	-0.0611748	1.8758	-0.536364	0.408883	2.00328
0.325432	1.344	80	0	1	0.333333	-8.45189e-08	-0.0612128	1.87677	-0.534491	0.407634	2.00362
0.325487	1.345	80	0	1	0.333333	-9.14737e-08	-0.0612507	1.87773	-0.532618	0.406385	2.00396
0.325543	1.346	80	0	1	0.333333	-8.29717e-08	-0.0612884	1.8787	-0.530743	0.405135	2.00431
0.325599	1.347	80	0	1	0.333333	-8.36173e-08	-0.061326	1.87967	-0.528867	0.403885	2.00465
0.325654	1.348	80	0	1	0.333333	-8.67903e-08	-0.0613635	1.88063	-0.52699	0.402633	2.00499
0.32571	1.349	80	0	1	0.333333	6.00019e-07	-0.0614008	1.8816	-0.525112	0.401381	2.00533
0.325765	1.35	80	0	1	0.333333	-6.00201e-07	-0.0614379	1.88257	-0.523232	0.400128	2.00567
0.325821	1.351	80	0	1	0.333333	-6.00069e-07	-0.0614749	1.88354	-0.521351	0.398874	2.00602
0.325876	1.352	80	0	1	0.333333	6.00497e-07	-0.0615117	1.88451	-0.519468	0.397619	2.00636
0.325932	1.353	80	0	1	0.333333	6.001e-07	-0.0615484	1.88548	-0.517585	0.396363	2.0067
0.325987	1.354	80	0	1	0.333333	6.001e-07	-0.0615848	1.88645	-0.515701	0.395107	2.00704
0.326042	1.355	80	0	1	0.333333	6.00123e-07	-0.0616212	1.88742	-0.513814	0.393849	2.00738
0.326098	1.356	80	0	1	0.333333	-6.00295e-07	-0.0616573	1.88839	-0.511927	0.392592	2.00772
0.326153	1.357	80	0	1	0.333333	-6.00109e-07	-0.0616933	1.88936	-0.510037	0.391332	2.00806
0.326208	1.358	80	0	1	0.333333	-6.00039e-07	-0.061729	1.89033	-0.508146	0.390071	2.0084
0.326264	1.359	80	0	1	0.333333	-6.00026e-07	-0.0617647	1.8913	-0.506255	0.38881	2.00874
0.326319	1.36	80	0	1	0.333333	6.0003e-07	-0.0618001	1.89227	-0.504362	0.387548	2.00908
0.326374	1.361	80	0	1	0.333333	6.00157e-07	-0.0618353	1.89324	-0.502466	0.386283	2.00942
0.326429	1.362	80	0	1	0.333333	-6.01425e-07	-0.0618702	1.89421	-0.500569	0.38502	2.00976
0.326484	1.363	80	0	1	0.333333	6.00045e-07	-0.0619053	1.89518	-0.498673	0.383756	2.0101
0.326539	1.364	80	0	1	0.333333	-6.00086e-07	-0.06194	1.89616	-0.496774	0.38249	2.01044
0.326595	1.365	80	0	1	0.333333	-6.00081e-07	-0.0619745	1.89713	-0.494874	0.381223	2.01078
0.32665	1.366	80	0	1	0.333333	-6.00021e-07	-0.0620088	1.8981	-0.492972	0.379955	2.01112
0.326705	1.367	80	0	1	0.333333	-6.00321e-07	-0.062043	1.89908	-0.49107	0.378687	2.01146
0.326759	1.368	80	0	1	0.333333	6.00119e-07	-0.0620768	1.90005	-0.489163	0.377415	2.0118
0.326814	1.369	80	0	1	0.333333	-6.00166e-07	-0.0621104	1.90102	-0.487256	0.376144	2.01213
0.326869	1.37	80	0	1	0.333333	6.00251e-07	-0.0621439	1.902	-0.485348	0.374872	2.01247
0.326924	1.371	80	0	1	0.333333	-6.00168e-07	-0.0621772	1.90297	-0.483438	0.373599	2.01281
0.326979	1.372	80	0	1	0.333333	-6.01318e-07	-0.0622102	1.90394	-0.481526	0.372324	2.01315
0.327033	1.373	80	0	1	0.333333	-6.00324e-07	-0.062243	1.90492	-0.479613	0.371049	2.01348
0.327088	1.374	80	0	1	0.333333	6.00082e-07	-0.0622757	1.90589	-0.477699	0.369773	2.01382
0.327143	1.375	80	0	1	0.333333	-6.00422e-07	-0.062308	1.90687	-0.475781	0.368494	2.01416
0.327197	1.376	80	0	1	0.333333	6.00753e-07	-0.0623402	1.90784	-0.473863	0.367216	2.01449
0.327252	1.377	80	0	1	0.333333	-6.00143e-07	-0.0623721	1.90882	-0.471943	0.365935	2.01483
0.327306	1.378	80	0	1	0.333333	6.00021e-07	-0.0624038	1.9098	-0.470021	0.364654	2.01516
0.327361	1.379	80	0	1	0.333333	6.00331e-07	-0.0624352	1.91077	-0.468097	0.363372	2.0155
0.327415	1.38	80	0	1	0.333333	6.00482e-07	-0.0624664	1.91175	-0.466172	0.362088	2.01583
0.327469	1.381	80	0	1	0.333333	-6.00074e-07	-0.0624974	1.91272	-0.464245	0.360804	2.01617
0.327523	1.382	80	0	1	0.333333	6.00175e-07	-0.062528	1.9137	-0.462314	0.359516	2.0165
0.327578	1.383	80	0	1	0.333333	6.00469e-07	-0.0625585	1.91468	-0.460386	0.358231	2.01683
0.327632	1.384	80	0	1	0.333333	6.00061e-07	-0.0625887	1.91566	-0.458452	0.356942	2.01717
0.327686	1.385	80	0	1	0.333333	6.00326e-07	-0.0626186	1.91663	-0.456518	0.355652	2.0175
0.32774	1.386	80	0	1	0.333333	6.00008e-07	-0.0626483	1.91761	-0.454581	0.354361	2.01783
0.327793	1.387	80	0	1	0.333333	-6.00052e-07	-0.0626777	1.91859	-0.452642	0.353068	2.01816
0.327847	1.388	80	0	1	0.333333	-6.00073e-07	-0.0627068	1.91957	-0.450703	0.351775	2.01849
0.327901	1.389	80	0	1	0.333333	-6.00066e-07	-0.0627357	1.92054	-0.44876	0.35048	2.01882
0.327955	1.39	80	0	1	0.333333	-6.00276e-07	-0.0627642	1.92152	-0.446815	0.349183	2.01915
0.328008	1.391	80	0	1	0.333333	-6.00454e-07	-0.0627925	1.9225	-0.444869	0.347886	2.01948
0.328062	1.392	80	0	1	0.333333	-6.00097e-07	-0.0628205	1.92348	-0.44292	0.346587	2.01981
0.328115	1.393	80	0	1	0.333333	6.00387e-07	-0.062848	1.92446	-0.440966	0.345284	2.02014
0.328168	1.394	80	0	1	0.333333	6.00122e-07	-0.0628756	1.92544	-0.439017	0.343985	2.02047
0.328222	1.395	80	0	1	0.333333	-6.00005e-07	-0.0629027	1.92642	-0.437062	0.342682	2.0208
0.328275	1.396	80	0	1	0.333333	6.00061e-07	-0.0629295	1.9274	-0.435105	0.341376	2.02113
0.328328	1.397	80	0	1	0.333333	6.01104e-07	-0.062956	1.92838	-0.433146	0.340071	2.02145
0.328381	1.398	80	0	1	0.333333	6.00733e-07	-0.0629821	1.92936	-0.431184	0.338763	2.02178
0.328434	1.399	80	0	1	0.333333	6.00335e-07	-0.063008	1.93034	-0.429221	0.337454	2.0221
0.328486	1.4	80	0	1	0.333333	6.00093e-07	-0.0630335	1.93132	-0.427255	0.336144	2.02243
0.328539	1.401	80	0	1	0.333333	6.00236e-07	-0.0630587	1.9323	-0.425287	0.334831	2.02275
0.328592	1.402	80	0	1	0.333333	6.00171e-07	-0.0630835	1.93328	-0.423317	0.333519	2.02308
0.328644	1.403	80	0	1	0.333333	6.00062e-07	-0.063108	1.93426	-0.421344	0.332203	2.0234
0.328696	1.404	80	0	1	0.333333	6.00711e-07	-0.0631321	1.93524	-0.419369	0.330886	2.02372
0.328749	1.405	80	0	1	0.333333	6.00291e-07	-0.0631559	1.93622	-0.417391	0.329568	2.02404
0.328801	1.406	80	0	1	0.333333	-6.0313e-07	-0.0631797	1.9372	-0.415413	0.328248	2.02437
0.328853	1.407	80	0	1	0.333333	-6.00186e-07	-0.0632026	1.93818	-0.41343	0.326927	2.02469
0.328905	1.408	80	0	1	0.333333	-6.00152e-07	-0.0632252	1.93916	-0.411444	0.325603	2.02501
0.328957	1.409	80	0	1	0.333333	-6.00066e-07	-0.0632476	1.94015	-0.409457	0.324278	2.02532
0.329008	1.41	80	0	1	0.333333	-6.00062e-07	-0.0632696	1.94113	-0.407467	0.322952	2.02564
0.32906	1.411	80	0	1	0.333333	-6.00552e-07	-0.0632917	1.94211	-0.40548	0.321627	2.02596
0.329111	1.412	80	0	1	0.333333	-6.0004e-07	-0.0633123	1.94309	-0.40348	0.320294	2.02628
0.329163	1.413	80	0	1	0.333333	-6.0013e-07	-0.0633331	1.94407	-0.401483	0.318962	2.02659
0.329214	1.414	80	0	1	0.333333	-6.00076e-07	-0.0633535	1.94505	-0.399483	0.317629	2.02691
0.329265	1.415	80	0	1	0.333333	-6.00404e-07	-0.0633737	1.94604	-0.397478	0.31629	2.02722
0.329316	1.416	80	0	1	0.333333	-6.01252e-07	-0.0633931	1.94702	-0.395475	0.314957	2.02754
0.329367	1.417	80	0	1	0.333333	6.00088e-07	-0.0634122	1.948	-0.393466	0.313617	2.02785
0.329417	1.418	80	0	1	0.333333	6.00439e-07	-0.063431	1.94898	-0.391455	0.312277	2.02816
0.329468	1.419	80	0	1	0.333333	6.00213e-07	-0.0634491	1.94996	-0.389439	0.310932	2.02847
0.329518	1.42	80	0	1	0.333333	-6.00137e-07	-0.0634671	1.95095	-0.387424	0.30959	2.02878
0.329568	1.421	80	0	1	0.333333	6.00222e-07	-0.0634845	1.95193	-0.385404	0.308242	2.02909
0.329618	1.422	80	0	1	0.333333	6.00043e-07	-0.0635014	1.95291	-0.383382	0.306895	2.0294
0.329668	1.423	80	0	1	0.333333	6.0003e-07	-0.0635179	1.95389	-0.381357	0.305545	2.02971
0.329718	1.424	80	0	1	0.333333	6.01269e-07	-0.0635339	1.95488	-0.379328	0.304192	2.03001
0.329768	1.425	80	0	1	0.333333	-1.04861e-07	-0.0635494	1.95586	-0.377297	0.302838	2.03032
0.329817	1.426	80	0	1	0.333333	-1.12107e-07	-0.0635644	1.95684	-0.375262	0.301482	2.03062
0.329866	1.427	80	0	1	0.333333	-1.1115e-07	-0.063579	1.95782	-0.373225	0.300123	2.03093
0.329915	1.428	80	0	1	0.333333	-1.0883e-07	-0.063593	1.95881	-0.371184	0.298763	2.03123
0.329964	1.429	80	0	1	0.333333	-1.03148e-07	-0.0636065	1.95979	-0.36914	0.2974	2.03153
0.330013	1.43	80	0	1	0.333333	-1.0017e-07	-0.0636195	1.96077	-0.367093	0.296035	2.03183
0.330062	1.431	80	0	1	0.333333	-1.13627e-07	-0.063632	1.96175	-0.365043	0.294668	2.03213
0.33011	1.432	80	0	1	0.333333	-1.07326e-07	-0.063644	1.96274	-0.362989	0.2933	2.03243
0.330158	1.433	80	0	1	0.333333	-1.04764e-07	-0.0636554	1.96372	-0.360932	0.291928	2.03272
0.330206	1.434	80	0	1	0.333333	-1.09072e-07	-0.0636662	1.9647	-0.358872	0.290555	2.03302
0.330254	1.435	80	0	1	0.333333	-1.0736e-07	-0.0636765	1.96568	-0.356808	0.289179	2.03331
0.330302	1.436	80	0	1	0.333333	-1.08017e-07	-0.0636862	1.96666	-0.354741	0.287801	2.0336
0.330349	1.437	80	0	1	0.333333	-1.0047e-07	-0.0636954	1.96765	-0.35267	0.28642	2.0339
0.330396	1.438	80	0	1	0.333333	-1.02604e-07	-0.0637039	1.96863	-0.350596	0.285038	2.03419
0.330443	1.439	80	0	1	0.333333	-1.02242e-07	-0.0637119	1.96961	-0.348518	0.283652	2.03448
0.33049	1.44	80	0	1	0.333333	-1.02852e-07	-0.0637192	1.97059	-0.346437	0.282265	2.03476
0.330536	1.441	80	0	1	0.333333	-1.04619e-07	-0.0637259	1.97157	-0.344352	0.280875	2.03505
0.330583	1.442	80	0	1	0.333333	-9.77878e-08	-0.063732	1.97255	-0.342263	0.279482	2.03533
0.330629	1.443	80	0	1	0.333333	-1.06565e-07	-0.0637375	1.97353	-0.340171	0.278087	2.03562
0.330674	1.444	80	0	1	0.333333	-1.04386e-07	-0.0637423	1.97452	-0.338074	0.276689	2.0359
0.33072	1.445	80	0	1	0.333333	-1.05786e-07	-0.0637464	1.9755	-0.335974	0.275289	2.03618
0.330765	1.446	80	0	1	0.333333	-9.90779e-08	-0.0637499	1.97648	-0.33387	0.273887	2.03646
0.33081	1.447	80	0	1	0.333333	-1.0439e-07	-0.0637526	1.97746	-0.331761	0.272481	2.03674
0.330855	1.448	80	0	1	0.333333	-1.02577e-07	-0.0637547	1.97844	-0.329649	0.271073	2.03701
0.3309	1.449	80	0	1	0.333333	-1.01882e-07	-0.0637561	1.97942	-0.327533	0.269662	2.03729
0.330944	1.45	80	0	1	0.333333	-1.06419e-07	-0.0637567	1.9804	-0.325412	0.268248	2.03756
0.330988	1.451	80	0	1	0.333333	-1.01293e-07	-0.0637566	1.98138	-0.323287	0.266832	2.03783
0.331032	1.452	80	0	1	0.333333	-1.01745e-07	-0.0637557	1.98236	-0.321159	0.265413	2.0381
0.331075	1.453	80	0	1	0.333333	-1.01137e-07	-0.0637541	1.98333	-0.319025	0.26399	2.03837
0.331119	1.454	80	0	1	0.333333	-1.07131e-07	-0.0637517	1.98431	-0.316888	0.262565	2.03863
0.331162	1.455	80	0	1	0.333333	-1.01303e-07	-0.0637485	1.98529	-0.314745	0.261137	2.0389
0.331204	1.456	80	0	1	0.333333	-1.03697e-07	-0.0637446	1.98627	-0.312599	0.259706	2.03916
0.331246	1.457	80	0	1	0.333333	-9.6377e-08	-0.0637398	1.98725	-0.310448	0.258272	2.03942
0.331288	1.458	80	0	1	0.333333	-9.89307e-08	-0.0637341	1.98822	-0.308292	0.256835	2.03968
0.33133	1.459	80	0	1	0.333333	-1.02896e-07	-0.0637276	1.9892	-0.306132	0.255395	2.03994
0.331371	1.46	80	0	1	0.333333	-1.0516e-07	-0.0637203	1.99018	-0.303966	0.253951	2.04019
0.331412	1.461	80	0	1	0.333333	-1.00914e-07	-0.0637121	1.99115	-0.301796	0.252504	2.04044
0.331453	1.462	80	0	1	0.333333	-9.72244e-08	-0.0637029	1.99213	-0.299621	0.251054	2.04069
0.331494	1.463	80	0	1	0.333333	-1.0005e-07	-0.0636929	1.9931	-0.297441	0.249601	2.04094
0.331534	1.464	80	0	1	0.333333	-9.93964e-08	-0.0636819	1.99408	-0.295256	0.248144	2.04119
0.331573	1.465	80	0	1	0.333333	-9.94057e-08	-0.06367	1.99505	-0.293066	0.246684	2.04143
0.331612	1.466	80	0	1	0.333333	-1.05162e-07	-0.0636571	1.99603	-0.290871	0.245221	2.04168
0.331651	1.467	80	0	1	0.333333	-1.00354e-07	-0.0636432	1.997	-0.28867	0.243753	2.04192
0.33169	1.468	80	0	1	0.333333	-1.03679e-07	-0.0636283	1.99797	-0.286464	0.242283	2.04215
0.331728	1.469	80	0	1	0.333333	-9.89984e-08	-0.0636124	1.99894	-0.284252	0.240808	2.04239
0.331766	1.47	80	0	1	0.333333	-1.03788e-07	-0.0635955	1.99991	-0.282035	0.23933	2.04262
0.331803	1.471	80	0	1	0.333333	-1.05622e-07	-0.0635775	2.00089	-0.279813	0.237849	2.04285
0.33184	1.472	80	0	1	0.333333	-1.00995e-07	-0.0635584	2.00186	-0.277584	0.236363	2.04308
0.331877	1.473	80	0	1	0.333333	-1.07563e-07	-0.0635381	2.00283	-0.27535	0.234873	2.0433
0.331913	1.474	80	0	1	0.333333	-1.04534e-07	-0.0635168	2.00379	-0.27311	0.23338	2.04352
0.331948	1.475	80	0	1	0.333333	-9.7382e-08	-0.0634943	2.00476	-0.270864	0.231883	2.04374
0.331984	1.476	80	0	1	0.333333	-1.024e-07	-0.0634706	2.00573	-0.268612	0.230381	2.04396
0.332018	1.477	80	0	1	0.333333	-1.08438e-07	-0.0634457	2.0067	-0.266353	0.228876	2.04417
0.332053	1.478	80	0	1	0.333333	-9.89926e-08	-0.0634196	2.00766	-0.264089	0.227366	2.04439
0.332087	1.479	80	0	1	0.333333	-9.90545e-08	-0.0633923	2.00863	-0.261818	0.225852	2.04459
0.33212	1.48	80	0	1	0.333333	-1.05694e-07	-0.0633636	2.00959	-0.25954	0.224333	2.0448
0.332153	1.481	80	0	1	0.333333	-1.05123e-07	-0.0633337	2.01056	-0.257256	0.222811	2.045
0.332185	1.482	80	0	1	0.333333	-1.04291e-07	-0.0633024	2.01152	-0.254965	0.221283	2.0452
0.332217	1.483	80	0	1	0.333333	-1.04318e-07	-0.0632697	2.01248	-0.252667	0.219751	2.0454
0.332248	1.484	80	0	1	0.333333	-9.8492e-08	-0.0632357	2.01344	-0.250362	0.218215	2.04559
0.332279	1.485	80	0	1	0.333333	-9.9413e-08	-0.0632002	2.0144	-0.24805	0.216673	2.04578
0.332309	1.486	80	0	1	0.333333	-1.05003e-07	-0.0631633	2.01536	-0.245731	0.215127	2.04597
0.332339	1.487	80	0	1	0.333333	-1.00155e-07	-0.0631249	2.01632	-0.243404	0.213576	2.04615
0.332368	1.488	80	0	1	0.333333	-1.00267e-07	-0.0630849	2.01728	-0.24107	0.21202	2.04633
0.332396	1.489	80	0	1	0.333333	-1.0071e-07	-0.0630434	2.01823	-0.238728	0.210459	2.0465
0.332424	1.49	80	0	1	0.333333	-1.08326e-07	-0.0630003	2.01919	-0.236378	0.208892	2.04667
0.332452	1.491	80	0	1	0.333333	-1.0324e-07	-0.0629556	2.02014	-0.23402	0.20732	2.04684
0.332478	1.492	80	0	1	0.333333	-1.1115e-07	-0.0629091	2.02109	-0.231654	0.205743	2.04701
0.332504	1.493	80	0	1	0.333333	-1.03211e-07	-0.062861	2.02205	-0.22928	0.20416	2.04717
0.332529	1.494	80	0	1	0.333333	-1.08559e-07	-0.0628111	2.023	-0.226898	0.202572	2.04732
0.332554	1.495	80	0	1	0.333333	-1.04452e-07	-0.0627595	2.02394	-0.224506	0.200978	2.04747
0.332578	1.496	80	0	1	0.333333	-1.01566e-07	-0.0627059	2.02489	-0.222106	0.199378	2.04762
0.332601	1.497	80	0	1	0.333333	-1.07749e-07	-0.0626505	2.02584	-0.219697	0.197772	2.04776
0.332624	1.498	80	0	1	0.333333	-1.02267e-07	-0.0625932	2.02678	-0.217279	0.196159	2.0479
0.332646	1.499	80	0	1	0.333333	-1.09498e-07	-0.0625338	2.02773	-0.214851	0.194541	2.04804
0.332667	1.5	80	0	1	0.333333	-1.00861e-07	-0.0624725	2.02867	-0.212414	0.192916	2.04817
0.332687	1.501	80	0	1	0.333333	-1.02132e-07	-0.062409	2.02961	-0.209966	0.191284	2.04829
0.332706	1.502	80	0	1	0.333333	-1.04556e-07	-0.0623434	2.03055	-0.207509	0.189646	2.04841
0.332725	1.503	80	0	1	0.333333	-1.09403e-07	-0.0622755	2.03148	-0.205042	0.188001	2.04853
0.332743	1.504	80	0	1	0.333333	-1.08134e-07	-0.0622054	2.03242	-0.202564	0.186349	2.04863
0.33276	1.505	80	0	1	0.333333	-1.05526e-07	-0.062133	2.03335	-0.200075	0.18469	2.04874
0.332776	1.506	80	0	1	0.333333	-1.07702e-07	-0.0620582	2.03429	-0.197574	0.183023	2.04884
0.332791	1.507	80	0	1	0.333333	-1.09912e-07	-0.0619809	2.03522	-0.195063	0.181349	2.04893
0.332805	1.508	80	0	1	0.333333	-1.06761e-07	-0.061901	2.03615	-0.19254	0.179667	2.04902
0.332818	1.509	80	0	1	0.333333	-1.10062e-07	-0.0618186	2.03707	-0.190005	0.177977	2.0491
0.332831	1.51	80	0	1	0.333333	-1.14399e-07	-0.0617334	2.038	-0.187458	0.176279	2.04918
0.332842	1.511	80	0	1	0.333333	-1.13276e-07	-0.0616455	2.03892	-0.184898	0.174572	2.04924
0.332852	1.512	80	0	1	0.333333	-1.07515e-07	-0.0615547	2.03984	-0.182326	0.172857	2.04931
0.332861	1.513	80	0	1	0.333333	-1.14195e-07	-0.061461	2.04076	-0.17974	0.171133	2.04936
0.332869	1.514	80	0	1	0.333333	-1.09581e-07	-0.0613642	2.04167	-0.17714	0.1694	2.04941
0.332876	1.515	80	0	1	0.333333	-1.08819e-07	-0.0612643	2.04259	-0.174527	0.167658	2.04946
0.332882	1.516	80	0	1	0.333333	-1.08607e-07	-0.0611611	2.0435	-0.171898	0.165906	2.04949
0.332887	1.517	80	0	1	0.333333	-1.10198e-07	-0.0610546	2.04441	-0.169255	0.164144	2.04952
0.33289	1.518	80	0	1	0.333333	-1.10317e-07	-0.0609445	2.04531	-0.166597	0.162371	2.04954
0.332892	1.519	80	0	1	0.333333	-1.14405e-07	-0.0608309	2.04622	-0.163923	0.160589	2.04955
0.332893	1.52	80	0	1	0.333333	-1.14313e-07	-0.0607135	2.04712	-0.161232	0.158795	2.04956
0.332892	1.521	80	0	1	0.333333	-1.10196e-07	-0.0605923	2.04802	-0.158525	0.15699	2.04955
0.33289	1.522	80	0	1	0.333333	-1.16691e-07	-0.0604671	2.04891	-0.155799	0.155173	2.04954
0.332887	1.523	80	0	1	0.333333	-1.11441e-07	-0.0603377	2.04981	-0.153056	0.153344	2.04952
0.332882	1.524	80	0	1	0.333333	-1.16043e-07	-0.0602039	2.0507	-0.150294	0.151503	2.04949
0.332875	1.525	80	0	1	0.333333	-1.169e-07	-0.0600657	2.05158	-0.147513	0.149649	2.04945
0.332867	1.526	80	0	1	0.333333	-1.15339e-07	-0.0599227	2.05247	-0.144712	0.147781	2.0494
0.332857	1.527	80	0	1	0.333333	-1.14081e-07	-0.0597749	2.05335	-0.141889	0.145899	2.04934
0.332846	1.528	80	0	1	0.333333	-6.00014e-07	-0.0596219	2.05423	-0.139045	0.144003	2.04927
0.332832	1.529	80	0	1	0.333333	-6.00314e-07	-0.0594636	2.0551	-0.136177	0.142092	2.04919
0.332817	1.53	80	0	1	0.333333	-6.00031e-07	-0.0592998	2.05597	-0.133287	0.140165	2.04909
0.3328	1.531	80	0	1	0.333333	-6.0055e-07	-0.0591304	2.05684	-0.130374	0.138222	2.04899
0.332781	1.532	80	0	1	0.333333	-6.00002e-07	-0.0589544	2.0577	-0.127431	0.136261	2.04887
0.332759	1.533	80	0	1	0.333333	-6.00158e-07	-0.0587721	2.05856	-0.124463	0.134282	2.04874
0.332736	1.534	80	0	1	0.333333	6.00035e-07	-0.0585833	2.05941	-0.121468	0.132285	2.04859
0.33271	1.535	80	0	1	0.333333	6.00002e-07	-0.0583871	2.06026	-0.118441	0.130268	2.04843
0.332682	1.536	80	0	1	0.333333	-6.0023e-07	-0.0581835	2.06111	-0.115384	0.128229	2.04826
0.332651	1.537	80	0	1	0.333333	-6.00006e-07	-0.0579721	2.06195	-0.112295	0.12617	2.04807
0.332618	1.538	80	0	1	0.333333	-6.00009e-07	-0.0577522	2.06278	-0.10917	0.124087	2.04787
0.332582	1.539	80	0	1	0.333333	-6.00141e-07	-0.0575234	2.06361	-0.106009	0.12198	2.04764
0.332543	1.54	80	0	1	0.333333	6.00002e-07	-0.0572852	2.06444	-0.102809	0.119846	2.0474
0.332501	1.541	80	0	1	0.333333	6.00061e-07	-0.0570369	2.06526	-0.0995687	0.117686	2.04714
0.332455	1.542	80	0	1	0.333333	6.00098e-07	-0.0567777	2.06608	-0.0962836	0.115496	2.04686
0.332406	1.543	80	0	1	0.333333	6.00186e-07	-0.0565071	2.06689	-0.0929519	0.113275	2.04656
0.332353	1.544	80	0	1	0.333333	6.00284e-07	-0.056223	2.06769	-0.0895624	0.111015	2.04624
0.332297	1.545	80	0	1	0.333333	-6.00006e-07	-0.0559274	2.06849	-0.0861339	0.108729	2.04589
0.332236	1.546	80	0	1	0.333333	-6.00084e-07	-0.0556163	2.06928	-0.082639	0.106399	2.04552
0.332171	1.547	80	0	1	0.333333	6.00084e-07	-0.0552895	2.07006	-0.079082	0.104028	2.04511
0.332101	1.548	80	0	1	0.333333	6.00052e-07	-0.0549453	2.07084	-0.0754556	0.101611	2.04468
0.332025	1.549	80	0	1	0.333333	-6.00254e-07	-0.0545822	2.07161	-0.071754	0.0991427	2.04422
0.331944	1.55	80	0	1	0.333333	6.00122e-07	-0.054198	2.07237	-0.0679698	0.0966199	2.04372
0.331856	1.551	80	0	1	0.333333	-1.0453e-07	-0.0537905	2.07312	-0.064094	0.0940361	2.04318
0.331762	1.552	80	0	1	0.333333	-1.03949e-07	-0.0533568	2.07386	-0.0601161	0.0913842	2.04259
0.331659	1.553	80	0	1	0.333333	-1.11705e-07	-0.0528935	2.07459	-0.0560234	0.0886557	2.04196
0.331548	1.554	80	0	1	0.333333	-1.09239e-07	-0.0523963	2.07532	-0.0518002	0.0858402	2.04128
0.331427	1.555	80	0	1	0.333333	-1.11641e-07	-0.0518599	2.07603	-0.0474273	0.082925	2.04053
0.331295	1.556	80	0	1	0.333333	-1.16875e-07	-0.0512776	2.07673	-0.0428801	0.0798935	2.03972
0.331149	1.557	80	0	1	0.333333	-1.20522e-07	-0.0506404	2.07742	-0.0381265	0.0767244	2.03882
0.330988	1.558	80	0	1	0.333333	-1.23819e-07	-0.0499363	2.0781	-0.0331241	0.0733895	2.03783
0.330807	1.559	80	0	1	0.333333	-1.26415e-07	-0.0491483	2.07876	-0.0278134	0.0698491	2.03672
0.330603	1.56	80	0	1	0.333333	-1.31614e-07	-0.0482513	2.0794	-0.0221086	0.0660458	2.03546
0.330367	1.561	80	0	1	0.333333	-1.35243e-07	-0.0472058	2.08002	-0.0158768	0.0618913	2.03401
0.330086	1.562	80	0	1	0.333333	-1.41888e-07	-0.0459435	2.08062	-0.00889573	0.0572373	2.03228
0.329738	1.563	80	0	1	0.333333	-1.51386e-07	-0.0443305	2.08119	-0.000746169	0.0518042	2.03014
0.32927	1.564	80	0	1	0.333333	-1.62661e-07	-0.0420465	2.08173	0.00950132	0.0449726	2.02726
0.328577	1.565	80	0	1	0.333333	-1.82976e-07	-0.0382428	2.08221	0.0237603	0.0354666	2.02299
0.327945	1.566	80	0	1	0.333333	-2.09574e-07	-0.0338714	2.08262	0.0366619	0.0268655	2.01909
0.327673	1.567	80	0	1	0.333333	-2.22032e-07	-0.0313401	2.08297	0.0427425	0.0228118	2.01742
0.327537	1.568	80	0	1	0.333333	6.00133e-07	-0.0296967	2.0833	0.0462215	0.0204924	2.01658
0.327458	1.569	80	0	1	0.333333	-6.00011e-07	-0.0284681	2.0836	0.0486023	0.0189052	2.01609
0.327407	1.57	80	0	1	0.333333	6.00046e-07	-0.0274773	2.08389	0.0503941	0.0177107	2.01579
0.327375	1.571	80	0	1	0.333333	-6.00152e-07	-0.0266413	2.08417	0.0518211	0.0167594	2.01559
0.327354	1.572	80	0	1	0.333333	6.00024e-07	-0.0259149	2.08443	0.0530008	0.0159729	2.01546
0.327342	1.573	80	0	1	0.333333	6.00189e-07	-0.0252702	2.08469	0.0540024	0.0153051	2.01538
0.327335	1.574	80	0	1	0.333333	6.00024e-07	-0.0246892	2.08494	0.0548698	0.0147269	2.01534
0.327334	1.575	80	0	1	0.333333	-6.00113e-07	-0.0241593	2.08518	0.0556326	0.0142184	2.01533
0.327335	1.576	80	0	1	0.333333	6.00036e-07	-0.0236715	2.08542	0.0563116	0.0137657	2.01534
0.32734	1.577	80	0	1	0.333333	6.00076e-07	-0.0232188	2.08565	0.0569221	0.0133586	2.01537
0.327346	1.578	80	0	1	0.333333	-6.00015e-07	-0.0227962	2.08588	0.0574759	0.0129896	2.01541
0.327355	1.579	80	0	1	0.333333	-6.00064e-07	-0.0223994	2.0861	0.0579812	0.0126526	2.01546
0.327365	1.58	80	0	1	0.333333	6.00083e-07	-0.0220252	2.08631	0.0584457	0.012343	2.01552
0.327376	1.581	80	0	1	0.333333	6.00042e-07	-0.0216709	2.08652	0.0588745	0.0120571	2.01559
0.327388	1.582	80	0	1	0.333333	-6.00107e-07	-0.0213344	2.08673	0.0592723	0.0117919	2.01567
0.327402	1.583	80	0	1	0.333333	-6.00006e-07	-0.0210137	2.08694	0.0596429	0.0115448	2.01575
0.327415	1.584	80	0	1	0.333333	6.00013e-07	-0.0207073	2.08714	0.0599893	0.0113139	2.01584
0.32743	1.585	80	0	1	0.333333	6.00067e-07	-0.0204138	2.08734	0.0603142	0.0110973	2.01592
0.327445	1.586	80	0	1	0.333333	6.0003e-07	-0.0201321	2.08753	0.0606199	0.0108935	2.01602
0.327461	1.587	80	0	1	0.333333	6.00083e-07	-0.0198612	2.08772	0.0609081	0.0107014	2.01611
0.327476	1.588	80	0	1	0.333333	-6.00034e-07	-0.0196003	2.08791	0.0611806	0.0105198	2.01621
0.327493	1.589	80	0	1	0.333333	6.00222e-07	-0.0193484	2.0881	0.0614389	0.0103476	2.01631
0.327509	1.59	80	0	1	0.333333	-6.00064e-07	-0.0191052	2.08828	0.0616837	0.0101843	2.01641
0.327526	1.591	80	0	1	0.333333	-6.00122e-07	-0.0188697	2.08846	0.0619168	0.0100288	2.01652
0.327543	1.592	80	0	1	0.333333	-6.00066e-07	-0.0186416	2.08864	0.0621389	0.00988077	2.01662
0.32756	1.593	80	0	1	0.333333	6.00094e-07	-0.0184203	2.08882	0.0623509	0.0097395	2.01673
0.327577	1.594	80	0	1	0.333333	6.00196e-07	-0.0182055	2.08899	0.0625534	0.00960445	2.01683
0.327595	1.595	80	0	1	0.333333	6.00051e-07	-0.0179967	2.08916	0.0627473	0.00947523	2.01694
0.327612	1.596	80	0	1	0.333333	-6.0019e-07	-0.0177943	2.08933	0.0629322	0.00935167	2.01705
0.32763	1.597	80	0	1	0.333333	6.0004e-07	-0.0175957	2.0895	0.0631113	0.00923258	2.01716
0.327648	1.598	80	0	1	0.333333	6.00062e-07	-0.017403	2.08967	0.0632825	0.00911843	2.01726
0.327665	1.599	80	0	1	0.333333	6.00028e-07	-0.017215	2.08983	0.063447	0.0090087	2.01737
0.327683	1.6	80	0	1	0.333333	-6.00008e-07	-0.0170316	2.08999	0.0636055	0.00890309	2.01748
0.327701	1.601	80	0	1	0.333333	-6.00186e-07	-0.0168524	2.09015	0.0637581	0.00880131	2.01759
0.327718	1.602	80	0	1	0.333333	-6.00192e-07	-0.0166773	2.09031	0.0639054	0.00870317	2.0177
0.327736	1.603	80	0	1	0.333333	-6.00034e-07	-0.0165061	2.09047	0.0640475	0.00860843	2.01781
0.327754	1.604	80	0	1	0.333333	-6.00148e-07	-0.0163389	2.09062	0.0641847	0.00851704	2.01792
0.327772	1.605	80	0	1	0.333333	-6.0029e-07	-0.0161748	2.09077	0.0643174	0.00842851	2.01803
0.32779	1.606	80	0	1	0.333333	-6.01682e-07	-0.0160145	2.09093	0.0644455	0.00834301	2.01814
0.327807	1.607	80	0	1	0.333333	-6.00015e-07	-0.015857	2.09108	0.06457	0.00826013	2.01825
0.327825	1.608	80	0	1	0.333333	6.00336e-07	-0.0157028	2.09123	0.0646903	0.00817989	2.01836
0.327843	1.609	80	0	1	0.333333	-6.00463e-07	-0.0155516	2.09137	0.064807	0.00810212	2.01846
0.32786	1.61	80	0	1	0.333333	6.0008e-07	-0.0154032	2.09152	0.0649202	0.00802667	2.01857
0.327878	1.611	80	0	1	0.333333	6.00352e-07	-0.0152575	2.09166	0.06503	0.00795344	2.01868
0.327895	1.612	80	0	1	0.333333	6.00157e-07	-0.0151146	2.09181	0.0651366	0.00788236	2.01879
0.327913	1.613	80	0	1	0.333333	-6.00153e-07	-0.0149741	2.09195	0.0652402	0.0078133	2.0189
0.32793	1.614	80	0	1	0.333333	-6.00201e-07	-0.0148361	2.09209	0.0653409	0.00774615	2.019
0.327947	1.615	80	0	1	0.333333	-6.00116e-07	-0.0147005	2.09223	0.0654389	0.00768086	2.01911
0.327965	1.616	80	0	1	0.333333	-6.00043e-07	-0.0145671	2.09237	0.0655342	0.00761734	2.01922
0.327982	1.617	80	0	1	0.333333	-6.00605e-07	-0.0144359	2.09251	0.065627	0.00755548	2.01932
0.327999	1.618	80	0	1	0.333333	-6.00094e-07	-0.0143068	2.09264	0.0657172	0.00749521	2.01943
0.328016	1.619	80	0	1	0.333333	6.00095e-07	-0.0141798	2.09278	0.0658053	0.00743654	2.01953
0.328033	1.62	80	0	1	0.333333	-6.01504e-07	-0.0140547	2.09291	0.0658911	0.00737932	2.01964
0.32805	1.621	80	0	1	0.333333	6.00018e-07	-0.0139316	2.09304	0.0659748	0.00732357	2.01974
0.328067	1.622	80	0	1	0.333333	-6.00472e-07	-0.0138104	2.09317	0.0660563	0.00726916	2.01985
0.328084	1.623	80	0	1	0.333333	6.00147e-07	-0.0136909	2.0933	0.066136	0.00721608	2.01995
0.328101	1.624	80	0	1	0.333333	6.00189e-07	-0.0135731	2.09343	0.0662138	0.00716425	2.02006
0.328118	1.625	80	0	1	0.333333	-6.00157e-07	-0.0134571	2.09356	0.0662897	0.00711364	2.02016
0.328134	1.626	80	0	1	0.333333	-6.0007e-07	-0.0133427	2.09369	0.0663639	0.00706422	2.02026
0.328151	1.627	80	0	1	0.333333	-6.00267e-07	-0.0132299	2.09381	0.0664363	0.00701591	2.02036
0.328167	1.628	80	0	1	0.333333	-6.00802e-07	-0.0131186	2.09394	0.0665071	0.00696867	2.02046
0.328184	1.629	80	0	1	0.333333	-6.00787e-07	-0.0130088	2.09406	0.0665764	0.00692252	2.02057
0.3282	1.63	80	0	1	0.333333	-6.00086e-07	-0.0129006	2.09419	0.0666441	0.00687739	2.02067
0.328216	1.631	80	0	1	0.333333	6.00355e-07	-0.0127938	2.09431	0.0667103	0.00683321	2.02077
0.328233	1.632	80	0	1	0.333333	-6.00159e-07	-0.0126883	2.09443	0.0667751	0.00678999	2.02087
0.328249	1.633	80	0	1	0.333333	6.00736e-07	-0.0125842	2.09455	0.0668386	0.00674768	2.02097
0.328265	1.634	80	0	1	0.333333	-6.0012e-07	-0.0124813	2.09467	0.0669008	0.00670623	2.02106
0.328281	1.635	80	0	1	0.333333	6.0055e-07	-0.0123799	2.09479	0.0669616	0.00666568	2.02116
0.328297	1.636	80	0	1	0.333333	6.10172e-07	-0.0122791	2.09491	0.0670213	0.00662579	2.02126
0.328313	1.637	80	0	1	0.333333	-6.0146e-07	-0.0121804	2.09503	0.0670798	0.00658699	2.02136
0.328328	1.638	80	0	1	0.333333	-2.25754e-07	-0.0120827	2.09514	0.0671369	0.00654884	2.02146
0.328344	1.639	80	0	1	0.333333	-2.21929e-07	-0.011986	2.09526	0.067193	0.00651143	2.02155
0.32836	1.64	80	0	1	0.333333	-2.24864e-07	-0.0118904	2.09537	0.067248	0.00647475	2.02165
0.328375	1.641	80	0	1	0.333333	-2.27476e-07	-0.011796	2.09549	0.067302	0.00643878	2.02174
0.328391	1.642	80	0	1	0.333333	-2.21486e-07	-0.0117026	2.0956	0.0673549	0.00640349	2.02184
0.328406	1.643	80	0	1	0.333333	-2.26754e-07	-0.0116103	2.09571	0.0674069	0.00636887	2.02193
0.328422	1.644	80	0	1	0.333333	-2.25937e-07	-0.011519	2.09582	0.0674578	0.00633489	2.02203
0.328437	1.645	80	0	1	0.333333	-2.31897e-07	-0.0114287	2.09593	0.0675078	0.00630155	2.02212
0.328452	1.646	80	0	1	0.333333	-2.23461e-07	-0.0113394	2.09604	0.0675569	0.00626881	2.02222
0.328467	1.647	80	0	1	0.333333	-2.23561e-07	-0.0112511	2.09615	0.0676051	0.00623667	2.02231
0.328482	1.648	80	0	1	0.333333	-2.18227e-07	-0.0111637	2.09626	0.0676525	0.0062051	2.0224
0.328497	1.649	80	0	1	0.333333	-2.33323e-07	-0.0110772	2.09637	0.067699	0.0061741	2.02249
0.328512	1.65	80	0	1	0.333333	-2.27789e-07	-0.0109917	2.09648	0.0677447	0.00614365	2.02259
0.328527	1.651	80	0	1	0.333333	-2.24406e-07	-0.010907	2.09658	0.0677896	0.00611372	2.02268
0.328542	1.652	80	0	1	0.333333	-2.20601e-07	-0.0108232	2.09669	0.0678337	0.0060843	2.02277
0.328556	1.653	80	0	1	0.333333	-2.31635e-07	-0.0107403	2.09679	0.0678771	0.00605539	2.02286
0.328571	1.654	80	0	1	0.333333	-2.32395e-07	-0.0106582	2.0969	0.0679197	0.00602698	2.02295
0.328586	1.655	80	0	1	0.333333	-2.29213e-07	-0.0105769	2.097	0.0679616	0.00599904	2.02304
0.3286	1.656	80	0	1	0.333333	-2.29435e-07	-0.0104964	2.0971	0.0680028	0.00597156	2.02313
0.328614	1.657	80	0	1	0.333333	-2.27534e-07	-0.0104167	2.09721	0.0680433	0.00594454	2.02322
0.328629	1.658	80	0	1	0.333333	-2.30583e-07	-0.0103378	2.09731	0.0680832	0.00591796	2.02331
0.328643	1.659	80	0	1	0.333333	6.00015e-07	-0.0102597	2.09741	0.0681224	0.00589181	2.02339
0.328657	1.66	80	0	1	0.333333	-2.27633e-07	-0.0101822	2.09751	0.0681611	0.00586609	2.02348
0.328671	1.661	80	0	1	0.333333	-2.24764e-07	-0.0101055	2.09761	0.068199	0.00584076	2.02357
0.328686	1.662	80	0	1	0.333333	-2.35845e-07	-0.0100296	2.09771	0.0682364	0.00581584	2.02366
0.3287	1.663	80	0	1	0.333333	-2.30342e-07	-0.0099543	2.09781	0.0682732	0.00579131	2.02374
0.328714	1.664	80	0	1	0.333333	-2.33905e-07	-0.00987973	2.0979	0.0683094	0.00576717	2.02383
0.328727	1.665	80	0	1	0.333333	-2.34773e-07	-0.00980583	2.098	0.068345	0.0057434	2.02391
0.328741	1.666	80	0	1	0.333333	-2.27286e-07	-0.00973261	2.0981	0.0683802	0.00571999	2.024
0.328755	1.667	80	0	1	0.333333	-2.31892e-07	-0.00966003	2.09819	0.0684147	0.00569694	2.02408
0.328769	1.668	80	0	1	0.333333	-2.32548e-07	-0.0095881	2.09829	0.0684488	0.00567424	2.02417
0.328782	1.669	80	0	1	0.333333	-2.30253e-07	-0.0095168	2.09838	0.0684824	0.00565187	2.02425
0.328796	1.67	80	0	1	0.333333	-2.26795e-07	-0.00944614	2.09848	0.0685154	0.00562984	2.02433
0.328809	1.671	80	0	1	0.333333	-2.26775e-07	-0.00937609	2.09857	0.068548	0.00560813	2.02442
0.328823	1.672	80	0	1	0.333333	-2.33232e-07	-0.00930663	2.09867	0.0685801	0.00558674	2.0245
0.328836	1.673	80	0	1	0.333333	-2.3557e-07	-0.0092378	2.09876	0.0686117	0.00556566	2.02458
0.328849	1.674	80	0	1	0.333333	-2.40437e-07	-0.00916951	2.09885	0.0686428	0.00554488	2.02466
0.328863	1.675	80	0	1	0.333333	-2.38618e-07	-0.0091018	2.09894	0.0686735	0.0055244	2.02475
0.328876	1.676	80	0	1	0.333333	-2.33694e-07	-0.00903468	2.09903	0.0687038	0.00550422	2.02483
0.328889	1.677	80	0	1	0.333333	-2.30858e-07	-0.0089681	2.09913	0.0687337	0.00548431	2.02491
0.328902	1.678	80	0	1	0.333333	-2.31607e-07	-0.00890208	2.09922	0.0687631	0.00546469	2.02499
0.328915	1.679	80	0	1	0.333333	-2.27065e-07	-0.0088366	2.09931	0.0687922	0.00544534	2.02507
0.328928	1.68	80	0	1	0.333333	-2.39528e-07	-0.00877164	2.09939	0.0688207	0.00542625	2.02515
0.328941	1.681	80	0	1	0.333333	-2.22309e-07	-0.00870722	2.09948	0.068849	0.00540744	2.02523
0.328954	1.682	80	0	1	0.333333	-2.32555e-07	-0.00864329	2.09957	0.0688768	0.00538887	2.02531
0.328966	1.683	80	0	1	0.333333	-2.32091e-07	-0.00857989	2.09966	0.0689043	0.00537056	2.02538
0.328979	1.684	80	0	1	0.333333	-2.40171e-07	-0.00851699	2.09975	0.0689314	0.0053525	2.02546
0.328992	1.685	80	0	1	0.333333	-2.30762e-07	-0.00845457	2.09983	0.0689581	0.00533467	2.02554
0.329004	1.686	80	0	1	0.333333	-2.43543e-07	-0.00839265	2.09992	0.0689845	0.00531708	2.02562
0.329017	1.687	80	0	1	0.333333	-2.35651e-07	-0.0083312	2.10001	0.0690106	0.00529973	2.02569
0.329029	1.688	80	0	1	0.333333	-2.35792e-07	-0.00827024	2.10009	0.0690362	0.00528261	2.02577
0.329042	1.689	80	0	1	0.333333	-2.41799e-07	-0.00820974	2.10018	0.0690616	0.0052657	2.02585
0.329054	1.69	80	0	1	0.333333	-2.34857e-07	-0.00814969	2.10026	0.0690866	0.00524902	2.02592
0.329066	1.691	80	0	1	0.333333	-2.28809e-07	-0.0080901	2.10034	0.0691113	0.00523255	2.026
0.329079	1.692	80	0	1	0.333333	-2.3401e-07	-0.00803098	2.10043	0.0691357	0.0052163	2.02607
0.329091	1.693	80	0	1	0.333333	-2.32984e-07	-0.00797227	2.10051	0.0691598	0.00520025	2.02615
0.329103	1.694	80	0	1	0.333333	-2.32259e-07	-0.007914	2.10059	0.0691836	0.0051844	2.02622
0.329115	1.695	80	0	1	0.333333	-2.42644e-07	-0.00785617	2.10067	0.069207	0.00516876	2.0263
0.329127	1.696	80	0	1	0.333333	-2.38573e-07	-0.00779876	2.10076	0.0692302	0.0051533	2.02637
0.329139	1.697	80	0	1	0.333333	-2.45109e-07	-0.00774176	2.10084	0.0692531	0.00513805	2.02645
0.329151	1.698	80	0	1	0.333333	-2.44739e-07	-0.0076852	2.10092	0.0692757	0.00512298	2.02652
0.329163	1.699	80	0	1	0.333333	-2.4062e-07	-0.00762903	2.101	0.069298	0.00510809	2.02659
0.329174	1.7	80	0	1	0.333333	-2.46356e-07	-0.00757327	2.10108	0.0693201	0.00509339	2.02667
0.329186	1.701	80	0	1	0.333333	-2.36755e-07	-0.00751791	2.10116	0.0693418	0.00507887	2.02674
0.329198	1.702	80	0	1	0.333333	-2.38866e-07	-0.00746294	2.10124	0.0693634	0.00506452	2.02681
0.329209	1.703	80	0	1	0.333333	-2.40933e-07	-0.00740835	2.10132	0.0693846	0.00505035	2.02688
0.329221	1.704	80	0	1	0.333333	-2.39957e-07	-0.00735415	2.10139	0.0694056	0.00503634	2.02695
0.329233	1.705	80	0	1	0.333333	-2.4584e-07	-0.00730032	2.10147	0.0694264	0.0050225	2.02702
0.329244	1.706	80	0	1	0.333333	-2.397e-07	-0.00724687	2.10155	0.0694469	0.00500883	2.02709
0.329255	1.707	80	0	1	0.333333	-2.45659e-07	-0.00719379	2.10163	0.0694672	0.00499532	2.02716
0.329267	1.708	80	0	1	0.333333	-2.48369e-07	-0.00714108	2.1017	0.0694872	0.00498197	2.02723
0.329278	1.709	80	0	1	0.333333	-2.38118e-07	-0.00708872	2.10178	0.069507	0.00496877	2.0273
0.329289	1.71	80	0	1	0.333333	-2.44278e-07	-0.00703674	2.10186	0.0695266	0.00495573	2.02737
0.329301	1.711	80	0	1	0.333333	-2.46883e-07	-0.00698508	2.10193	0.0695459	0.00494283	2.02744
0.329312	1.712	80	0	1	0.333333	-2.44112e-07	-0.00693379	2.10201	0.069565	0.00493008	2.02751
0.329323	1.713	80	0	1	0.333333	-2.44825e-07	-0.00688284	2.10208	0.0695839	0.00491749	2.02758
0.329334	1.714	80	0	1	0.333333	-2.47173e-07	-0.00683223	2.10215	0.0696026	0.00490503	2.02765
0.329345	1.715	80	0	1	0.333333	-2.47743e-07	-0.00678196	2.10223	0.0696211	0.00489272	2.02771
0.329356	1.716	80	0	1	0.333333	-2.43298e-07	-0.00673202	2.1023	0.0696393	0.00488054	2.02778
0.329367	1.717	80	0	1	0.333333	-2.47511e-07	-0.00668241	2.10238	0.0696574	0.0048685	2.02785
0.329378	1.718	80	0	1	0.333333	-2.45532e-07	-0.00663313	2.10245	0.0696752	0.0048566	2.02792
0.329389	1.719	80	0	1	0.333333	-2.42721e-07	-0.00658415	2.10252	0.0696929	0.00484483	2.02798
0.329399	1.72	80	0	1	0.333333	-2.48901e-07	-0.00653552	2.10259	0.0697104	0.00483319	2.02805
0.32941	1.721	80	0	1	0.333333	-2.46335e-07	-0.00648719	2.10266	0.0697277	0.00482167	2.02812
0.329421	1.722	80	0	1	0.333333	-2.36879e-07	-0.00643917	2.10274	0.0697447	0.00481029	2.02818
0.329431	1.723	80	0	1	0.333333	-2.46775e-07	-0.00639147	2.10281	0.0697616	0.00479902	2.02825
0.329442	1.724	80	0	1	0.333333	-2.41139e-07	-0.00634405	2.10288	0.0697783	0.00478788	2.02831
0.329452	1.725	80	0	1	0.333333	-2.42118e-07	-0.00629696	2.10295	0.0697949	0.00477686	2.02838
0.329463	1.726	80	0	1	0.333333	-2.50767e-07	-0.00625017	2.10302	0.0698112	0.00476596	2.02844
0.329473	1.727	80	0	1	0.333333	-2.50402e-07	-0.00620365	2.10309	0.0698274	0.00475518	2.0285
0.329484	1.728	80	0	1	0.333333	-2.46594e-07	-0.00615742	2.10316	0.0698434	0.00474451	2.02857
0.329494	1.729	80	0	1	0.333333	-2.5089e-07	-0.00611151	2.10323	0.0698592	0.00473396	2.02863
0.329504	1.73	80	0	1	0.333333	-2.5056e-07	-0.00606587	2.10329	0.0698749	0.00472351	2.0287
0.329515	1.731	80	0	1	0.333333	-2.4762e-07	-0.00602051	2.10336	0.0698904	0.00471318	2.02876
0.329525	1.732	80	0	1	0.333333	-2.4671e-07	-0.00597545	2.10343	0.0699057	0.00470296	2.02882
0.329535	1.733	80	0	1	0.333333	-2.43956e-07	-0.00593065	2.1035	0.0699209	0.00469284	2.02888
0.329545	1.734	80	0	1	0.333333	-2.53433e-07	-0.00588613	2.10357	0.0699359	0.00468283	2.02895
0.329555	1.735	80	0	1	0.333333	-2.52623e-07	-0.00584189	2.10363	0.0699508	0.00467292	2.02901
0.329565	1.736	80	0	1	0.333333	-2.45258e-07	-0.00579791	2.1037	0.0699655	0.00466311	2.02907
0.329575	1.737	80	0	1	0.333333	-2.50921e-07	-0.00575422	2.10376	0.06998	0.00465341	2.02913
0.329585	1.738	80	0	1	0.333333	-2.48651e-07	-0.00571077	2.10383	0.0699944	0.00464381	2.02919
0.329595	1.739	80	0	1	0.333333	-2.51434e-07	-0.0056676	2.1039	0.0700087	0.0046343	2.02925
0.329605	1.74	80	0	1	0.333333	-2.5018e-07	-0.00562466	2.10396	0.0700228	0.00462489	2.02931
0.329615	1.741	80	0	1	0.333333	-2.52897e-07	-0.00558202	2.10403	0.0700368	0.00461558	2.02937
0.329624	1.742	80	0	1	0.333333	-2.44425e-07	-0.00553961	2.10409	0.0700506	0.00460636	2.02943
0.329634	1.743	80	0	1	0.333333	-2.43826e-07	-0.00549746	2.10416	0.0700643	0.00459723	2.02949
0.329644	1.744	80	0	1	0.333333	-2.499e-07	-0.00545557	2.10422	0.0700779	0.0045882	2.02955
0.329653	1.745	80	0	1	0.333333	-2.45271e-07	-0.0054139	2.10428	0.0700913	0.00457925	2.02961
0.329663	1.746	80	0	1	0.333333	-2.45454e-07	-0.00537251	2.10435	0.0701046	0.0045704	2.02967
0.329672	1.747	80	0	1	0.333333	-2.52869e-07	-0.00533134	2.10441	0.0701177	0.00456163	2.02973
0.329682	1.748	80	0	1	0.333333	-2.55345e-07	-0.00529042	2.10447	0.0701307	0.00455295	2.02979
0.329691	1.749	80	0	1	0.333333	-2.48566e-07	-0.00524973	2.10454	0.0701436	0.00454435	2.02985
0.329701	1.75	80	0	1	0.333333	-2.50116e-07	-0.00520931	2.1046	0.0701564	0.00453584	2.02991
0.32971	1.751	80	0	1	0.333333	-2.4545e-07	-0.00516909	2.10466	0.070169	0.00452741	2.02996
0.329719	1.752	80	0	1	0.333333	-2.46757e-07	-0.00512913	2.10472	0.0701816	0.00451907	2.03002
0.329729	1.753	80	0	1	0.333333	-2.53671e-07	-0.00508939	2.10478	0.070194	0.00451081	2.03008
0.329738	1.754	80	0	1	0.333333	-2.52526e-07	-0.00504986	2.10484	0.0702062	0.00450262	2.03013
0.329747	1.755	80	0	1	0.333333	-2.47028e-07	-0.0050106	2.1049	0.0702184	0.00449452	2.03019
0.329756	1.756	80	0	1	0.333333	-2.57918e-07	-0.00497152	2.10496	0.0702304	0.00448649	2.03025
0.329765	1.757	80	0	1	0.333333	-2.54725e-07	-0.0049327	2.10502	0.0702423	0.00447854	2.0303
0.329775	1.758	80	0	1	0.333333	-2.52962e-07	-0.00489408	2.10508	0.0702542	0.00447067	2.03036
0.329784	1.759	80	0	1	0.333333	-2.52344e-07	-0.00485568	2.10514	0.0702659	0.00446287	2.03042
0.329793	1.76	80	0	1	0.333333	-2.54758e-07	-0.00481752	2.1052	0.0702774	0.00445514	2.03047
0.329802	1.761	80	0	1	0.333333	-2.48485e-07	-0.00477956	2.10526	0.0702889	0.00444749	2.03053
0.32981	1.762	80	0	1	0.333333	-2.55412e-07	-0.00474182	2.10532	0.0703003	0.00443991	2.03058
0.329819	1.763	80	0	1	0.333333	-2.41763e-07	-0.00470429	2.10538	0.0703116	0.00443241	2.03064
0.329828	1.764	80	0	1	0.333333	-2.59355e-07	-0.00466698	2.10544	0.0703227	0.00442497	2.03069
0.329837	1.765	80	0	1	0.333333	-2.52979e-07	-0.00462987	2.1055	0.0703338	0.0044176	2.03074
0.329846	1.766	80	0	1	0.333333	-2.56667e-07	-0.00459298	2.10555	0.0703447	0.0044103	2.0308
0.329854	1.767	80	0	1	0.333333	-2.46339e-07	-0.00455628	2.10561	0.0703556	0.00440307	2.03085
0.329863	1.768	80	0	1	0.333333	-2.58371e-07	-0.00451979	2.10567	0.0703663	0.00439591	2.03091
0.329872	1.769	80	0	1	0.333333	-2.55686e-07	-0.00448351	2.10572	0.070377	0.00438881	2.03096
0.32988	1.77	80	0	1	0.333333	-2.5173e-07	-0.00444743	2.10578	0.0703875	0.00438178	2.03101
0.329889	1.771	80	0	1	0.333333	-2.51351e-07	-0.00441155	2.10584	0.0703979	0.00437481	2.03106
0.329898	1.772	80	0	1	0.333333	-2.58198e-07	-0.00437586	2.10589	0.0704083	0.00436791	2.03112
0.329906	1.773	80	0	1	0.333333	-2.58659e-07	-0.00434037	2.10595	0.0704186	0.00436107	2.03117
0.329915	1.774	80	0	1	0.333333	-2.49505e-07	-0.00430508	2.106	0.0704287	0.00435429	2.03122
0.329923	1.775	80	0	1	0.333333	-2.52295e-07	-0.00427	2.10606	0.0704388	0.00434758	2.03127
0.329931	1.776	80	0	1	0.333333	-2.58518e-07	-0.00423509	2.10611	0.0704487	0.00434092	2.03132
0.32994	1.777	80	0	1	0.333333	-2.59778e-07	-0.00420038	2.10617	0.0704587	0.00433432	2.03138
0.329948	1.778	80	0	1	0.333333	6.00235e-07	-0.00416586	2.10622	0.0704684	0.00432779	2.03143
0.329956	1.779	80	0	1	0.333333	-2.64714e-07	-0.00413153	2.10628	0.0704782	0.00432132	2.03148
0.329964	1.78	80	0	1	0.333333	-2.50015e-07	-0.00409738	2.10633	0.0704878	0.0043149	2.03153
0.329973	1.781	80	0	1	0.333333	-2.52012e-07	-0.00406343	2.10639	0.0704973	0.00430854	2.03158
0.329981	1.782	80	0	1	0.333333	-2.5908e-07	-0.00402965	2.10644	0.0705068	0.00430223	2.03163
0.329989	1.783	80	0	1	0.333333	6.00402e-07	-0.00399607	2.10649	0.0705161	0.00429598	2.03168
0.329997	1.784	80	0	1	0.333333	-2.55318e-07	-0.00396265	2.10654	0.0705255	0.0042898	2.03173
0.330005	1.785	80	0	1	0.333333	-2.50855e-07	-0.00392944	2.1066	0.0705347	0.00428366	2.03178
0.330013	1.786	80	0	1	0.333333	-2.63488e-07	-0.00389638	2.10665	0.0705438	0.00427757	2.03183
0.330021	1.787	80	0	1	0.333333	-2.57786e-07	-0.00386352	2.1067	0.0705528	0.00427155	2.03188
0.330029	1.788	80	0	1	0.333333	-2.64008e-07	-0.00383082	2.10675	0.0705618	0.00426557	2.03193
0.330037	1.789	80	0	1	0.333333	-2.58193e-07	-0.00379835	2.10681	0.0705707	0.00425965	2.03198
0.330045	1.79	80	0	1	0.333333	-2.68538e-07	-0.00376598	2.10686	0.0705795	0.00425378	2.03202
0.330053	1.791	80	0	1	0.333333	-2.62715e-07	-0.00373382	2.10691	0.0705882	0.00424796	2.03207
0.33006	1.792	80	0	1	0.333333	-2.63386e-07	-0.00370182	2.10696	0.0705969	0.00424219	2.03212
0.330068	1.793	80	0	1	0.333333	-2.6015e-07	-0.00366999	2.10701	0.0706054	0.00423647	2.03217
0.330076	1.794	80	0	1	0.333333	-2.55142e-07	-0.00363835	2.10706	0.0706139	0.0042308	2.03222
0.330084	1.795	80	0	1	0.333333	-2.53564e-07	-0.00360687	2.10711	0.0706224	0.00422518	2.03226
0.330091	1.796	80	0	1	0.333333	-2.63303e-07	-0.00357555	2.10716	0.0706307	0.00421961	2.03231
0.330099	1.797	80	0	1	0.333333	-2.53748e-07	-0.00354441	2.10721	0.070639	0.00421409	2.03236
0.330107	1.798	80	0	1	0.333333	-2.59845e-07	-0.00351344	2.10726	0.0706472	0.00420862	2.0324
0.330114	1.799	80	0	1	0.333333	-2.64457e-07	-0.00348262	2.10731	0.0706554	0.00420319	2.03245
0.330122	1.8	80	0	1	0.333333	-2.6027e-07	-0.00345197	2.10736	0.0706634	0.00419781	2.0325
0.330129	1.801	80	0	1	0.333333	-2.61359e-07	-0.00342149	2.10741	0.0706714	0.00419247	2.03254
0.330137	1.802	80	0	1	0.333333	-2.55368e-07	-0.00339116	2.10746	0.0706794	0.00418719	2.03259
0.330144	1.803	80	0	1	0.333333	-2.66482e-07	-0.003361	2.1075	0.0706872	0.00418194	2.03263
0.330151	1.804	80	0	1	0.333333	-2.59699e-07	-0.003331	2.10755	0.070695	0.00417675	2.03268
0.330159	1.805	80	0	1	0.333333	-2.64966e-07	-0.00330116	2.1076	0.0707028	0.00417159	2.03273
0.330166	1.806	80	0	1	0.333333	-2.61325e-07	-0.00327148	2.10765	0.0707104	0.00416648	2.03277
0.330173	1.807	80	0	1	0.333333	-2.67083e-07	-0.00324194	2.10769	0.070718	0.00416141	2.03282
0.330181	1.808	80	0	1	0.333333	-2.55592e-07	-0.00321258	2.10774	0.0707256	0.00415639	2.03286
0.330188	1.809	80	0	1	0.333333	-2.64657e-07	-0.00318335	2.10779	0.070733	0.00415141	2.0329
0.330195	1.81	80	0	1	0.333333	-2.6741e-07	-0.0031543	2.10784	0.0707405	0.00414647	2.03295
0.330202	1.811	80	0	1	0.333333	-2.68297e-07	-0.0031254	2.10788	0.0707478	0.00414157	2.03299
0.330209	1.812	80	0	1	0.333333	-2.68745e-07	-0.00309664	2.10793	0.0707551	0.00413671	2.03304
0.330216	1.813	80	0	1	0.333333	-2.63401e-07	-0.00306804	2.10797	0.0707623	0.00413189	2.03308
0.330223	1.814	80	0	1	0.333333	-2.70522e-07	-0.0030396	2.10802	0.0707695	0.00412712	2.03312
0.33023	1.815	80	0	1	0.333333	-2.63151e-07	-0.00301129	2.10807	0.0707766	0.00412239	2.03317
0.330237	1.816	80	0	1	0.333333	-2.71639e-07	-0.00298315	2.10811	0.0707836	0.00411769	2.03321
0.330244	1.817	80	0	1	0.333333	-2.66071e-07	-0.00295514	2.10816	0.0707906	0.00411303	2.03325
0.330251	1.818	80	0	1	0.333333	-2.6896e-07	-0.00292729	2.1082	0.0707976	0.00410842	2.0333
0.330258	1.819	80	0	1	0.333333	-2.63252e-07	-0.0028996	2.10825	0.0708044	0.00410384	2.03334
0.330265	1.82	80	0	1	0.333333	-2.68952e-07	-0.00287204	2.10829	0.0708112	0.0040993	2.03338
0.330272	1.821	80	0	1	0.333333	-2.74899e-07	-0.00284461	2.10833	0.0708179	0.00409479	2.03342
0.330279	1.822	80	0	1	0.333333	-2.64257e-07	-0.00281735	2.10838	0.0708247	0.00409033	2.03346
0.330286	1.823	80	0	1	0.333333	-2.71694e-07	-0.00279024	2.10842	0.0708313	0.0040859	2.03351
0.330292	1.824	80	0	1	0.333333	-2.60463e-07	-0.00276326	2.10847	0.0708379	0.00408151	2.03355
0.330299	1.825	80	0	1	0.333333	-2.65875e-07	-0.00273641	2.10851	0.0708444	0.00407716	2.03359
0.330306	1.826	80	0	1	0.333333	-2.72268e-07	-0.00270972	2.10855	0.0708509	0.00407283	2.03363
0.330312	1.827	80	0	1	0.333333	-2.725e-07	-0.00268317	2.1086	0.0708573	0.00406855	2.03367
0.330319	1.828	80	0	1	0.333333	-2.68942e-07	-0.00265677	2.10864	0.0708637	0.0040643	2.03371
0.330325	1.829	80	0	1	0.333333	-2.6374e-07	-0.0026305	2.10868	0.07087	0.00406009	2.03375
0.330332	1.83	80	0	1	0.333333	-2.70977e-07	-0.00260436	2.10872	0.0708763	0.00405591	2.03379
0.330339	1.831	80	0	1	0.333333	-2.64521e-07	-0.00257837	2.10877	0.0708825	0.00405177	2.03383
0.330345	1.832	80	0	1	0.333333	-2.71524e-07	-0.00255252	2.10881	0.0708887	0.00404766	2.03387
0.330351	1.833	80	0	1	0.333333	-2.70293e-07	-0.00252679	2.10885	0.0708948	0.00404358	2.03391
0.330358	1.834	80	0	1	0.333333	-2.65754e-07	-0.00250123	2.10889	0.0709009	0.00403954	2.03395
0.330364	1.835	80	0	1	0.333333	-2.72925e-07	-0.00247577	2.10893	0.0709069	0.00403553	2.03399
0.330371	1.836	80	0	1	0.333333	-2.66441e-07	-0.00245047	2.10897	0.0709128	0.00403155	2.03403
0.330377	1.837	80	0	1	0.333333	-2.74735e-07	-0.00242529	2.10902	0.0709187	0.00402761	2.03407
0.330383	1.838	80	0	1	0.333333	-2.65737e-07	-0.00240026	2.10906	0.0709246	0.0040237	2.03411
0.33039	1.839	80	0	1	0.333333	-2.71145e-07	-0.00237535	2.1091	0.0709304	0.00401982	2.03415
0.330396	1.84	80	0	1	0.333333	-2.75506e-07	-0.00235058	2.10914	0.0709362	0.00401597	2.03418
0.330402	1.841	80	0	1	0.333333	-2.67446e-07	-0.00232595	2.10918	0.0709419	0.00401215	2.03422
0.330408	1.842	80	0	1	0.333333	-2.69586e-07	-0.00230144	2.10922	0.0709476	0.00400837	2.03426
0.330414	1.843	80	0	1	0.333333	-2.70819e-07	-0.00227707	2.10926	0.0709532	0.00400462	2.0343
0.33042	1.844	80	0	1	0.333333	-2.75846e-07	-0.00225282	2.1093	0.0709588	0.00400089	2.03434
0.330427	1.845	80	0	1	0.333333	-2.72779e-07	-0.0022287	2.10934	0.0709644	0.0039972	2.03437
0.330433	1.846	80	0	1	0.333333	-2.77416e-07	-0.00220471	2.10937	0.0709699	0.00399354	2.03441
0.330439	1.847	80	0	1	0.333333	-2.78788e-07	-0.00218086	2.10941	0.0709753	0.0039899	2.03445
0.330445	1.848	80	0	1	0.333333	-2.68147e-07	-0.00215714	2.10945	0.0709807	0.0039863	2.03449
0.330451	1.849	80	0	1	0.333333	-2.69104e-07	-0.00213355	2.10949	0.0709861	0.00398273	2.03452
0.330457	1.85	80	0	1	0.333333	-2.69256e-07	-0.00211008	2.10953	0.0709914	0.00397918	2.03456
0.330462	1.851	80	0	1	0.333333	-2.719e-07	-0.00208674	2.10957	0.0709966	0.00397566	2.03459
0.330468	1.852	80	0	1	0.333333	-2.75107e-07	-0.00206352	2.10961	0.0710019	0.00397218	2.03463
0.330474	1.853	80	0	1	0.333333	-2.74621e-07	-0.00204043	2.10964	0.0710071	0.00396872	2.03467
0.33048	1.854	80	0	1	0.333333	-2.75738e-07	-0.00201747	2.10968	0.0710122	0.00396529	2.0347
0.330486	1.855	80	0	1	0.333333	-2.72733e-07	-0.00199464	2.10972	0.0710173	0.00396188	2.03474
0.330492	1.856	80	0	1	0.333333	-2.73936e-07	-0.00197193	2.10975	0.0710224	0.00395851	2.03477
0.330497	1.857	80	0	1	0.333333	-2.77115e-07	-0.00194934	2.10979	0.0710274	0.00395516	2.03481
0.330503	1.858	80	0	1	0.333333	-2.78867e-07	-0.00192689	2.10983	0.0710324	0.00395184	2.03484
0.330509	1.859	80	0	1	0.333333	-2.79229e-07	-0.00190456	2.10987	0.0710373	0.00394855	2.03488
0.330514	1.86	80	0	1	0.333333	-2.81681e-07	-0.00188234	2.1099	0.0710422	0.00394528	2.03491
0.33052	1.861	80	0	1	0.333333	-2.72343e-07	-0.00186025	2.10994	0.0710471	0.00394204	2.03495
0.330525	1.862	80	0	1	0.333333	-2.70452e-07	-0.00183829	2.10997	0.0710519	0.00393883	2.03498
0.330531	1.863	80	0	1	0.333333	-2.84299e-07	-0.00181644	2.11001	0.0710567	0.00393564	2.03502
0.330537	1.864	80	0	1	0.333333	-2.77207e-07	-0.00179473	2.11005	0.0710615	0.00393249	2.03505
0.330542	1.865	80	0	1	0.333333	-2.74898e-07	-0.00177312	2.11008	0.0710661	0.00392935	2.03509
0.330548	1.866	80	0	1	0.333333	-2.72743e-07	-0.00175164	2.11012	0.0710708	0.00392624	2.03512
0.330553	1.867	80	0	1	0.333333	-2.8135e-07	-0.00173028	2.11015	0.0710754	0.00392316	2.03515
0.330558	1.868	80	0	1	0.333333	-2.76779e-07	-0.00170906	2.11019	0.07108	0.0039201	2.03519
0.330564	1.869	80	0	1	0.333333	-2.80543e-07	-0.00168793	2.11022	0.0710846	0.00391707	2.03522
0.330569	1.87	80	0	1	0.333333	-2.85544e-07	-0.00166694	2.11025	0.0710891	0.00391405	2.03525
0.330574	1.871	80	0	1	0.333333	-2.82047e-07	-0.00164605	2.11029	0.0710935	0.00391107	2.03528
0.33058	1.872	80	0	1	0.333333	-2.86199e-07	-0.0016253	2.11032	0.071098	0.00390811	2.03532
0.330585	1.873	80	0	1	0.333333	-2.79571e-07	-0.00160466	2.11036	0.0711024	0.00390518	2.03535
0.33059	1.874	80	0	1	0.333333	-2.87733e-07	-0.00158414	2.11039	0.0711067	0.00390227	2.03538
0.330595	1.875	80	0	1	0.333333	-2.81643e-07	-0.00156374	2.11042	0.0711111	0.00389938	2.03541
0.330601	1.876	80	0	1	0.333333	-2.79903e-07	-0.00154345	2.11046	0.0711154	0.00389652	2.03545
0.330606	1.877	80	0	1	0.333333	-2.8324e-07	-0.00152329	2.11049	0.0711196	0.00389368	2.03548
0.330611	1.878	80	0	1	0.333333	-2.78306e-07	-0.00150324	2.11052	0.0711239	0.00389087	2.03551
0.330616	1.879	80	0	1	0.333333	-2.8446e-07	-0.00148331	2.11056	0.071128	0.00388807	2.03554
0.330621	1.88	80	0	1	0.333333	-2.77904e-07	-0.0014635	2.11059	0.0711322	0.0038853	2.03557
0.330626	1.881	80	0	1	0.333333	-2.89082e-07	-0.00144381	2.11062	0.0711363	0.00388256	2.0356
0.330631	1.882	80	0	1	0.333333	-2.74507e-07	-0.00142422	2.11065	0.0711404	0.00387983	2.03563
0.330636	1.883	80	0	1	0.333333	-2.78998e-07	-0.00140476	2.11069	0.0711444	0.00387713	2.03566
0.330641	1.884	80	0	1	0.333333	-2.77873e-07	-0.00138542	2.11072	0.0711485	0.00387446	2.03569
0.330646	1.885	80	0	1	0.333333	-2.89471e-07	-0.00136618	2.11075	0.0711524	0.0038718	2.03572
0.330651	1.886	80	0	1	0.333333	-2.8722e-07	-0.00134708	2.11078	0.0711564	0.00386917	2.03575
0.330656	1.887	80	0	1	0.333333	-2.81912e-07	-0.00132807	2.11081	0.0711603	0.00386656	2.03578
0.330661	1.888	80	0	1	0.333333	-2.77101e-07	-0.00130919	2.11084	0.0711642	0.00386397	2.03581
0.330665	1.889	80	0	1	0.333333	-2.75999e-07	-0.00129042	2.11087	0.071168	0.0038614	2.03584
0.33067	1.89	80	0	1	0.333333	-2.83041e-07	-0.00127176	2.1109	0.0711719	0.00385886	2.03587
0.330675	1.891	80	0	1	0.333333	-2.77492e-07	-0.00125323	2.11093	0.0711757	0.00385633	2.0359
0.33068	1.892	80	0	1	0.333333	-2.78626e-07	-0.00123481	2.11097	0.0711794	0.00385383	2.03593
0.330684	1.893	80	0	1	0.333333	-2.92363e-07	-0.00121649	2.111	0.0711831	0.00385135	2.03596
0.330689	1.894	80	0	1	0.333333	-2.87063e-07	-0.00119829	2.11103	0.0711868	0.00384889	2.03599
0.330694	1.895	80	0	1	0.333333	-2.79528e-07	-0.00118022	2.11106	0.0711905	0.00384645	2.03602
0.330698	1.896	80	0	1	0.333333	-2.9155e-07	-0.00116226	2.11108	0.0711941	0.00384404	2.03605
0.330703	1.897	80	0	1	0.333333	-2.89835e-07	-0.00114439	2.11111	0.0711977	0.00384164	2.03607
0.330707	1.898	80	0	1	0.333333	-2.93269e-07	-0.00112665	2.11114	0.0712013	0.00383926	2.0361
0.330712	1.899	80	0	1	0.333333	-2.88539e-07	-0.00110904	2.11117	0.0712048	0.00383691	2.03613
0.330716	1.9	80	0	1	0.333333	-2.80175e-07	-0.00109153	2.1112	0.0712083	0.00383457	2.03616
0.330721	1.901	80	0	1	0.333333	-2.79404e-07	-0.00107413	2.11123	0.0712118	0.00383226	2.03619
0.330725	1.902	80	0	1	0.333333	-2.83214e-07	-0.00105685	2.11126	0.0712152	0.00382996	2.03621
0.33073	1.903	80	0	1	0.333333	-2.83217e-07	-0.00103967	2.11129	0.0712186	0.00382769	2.03624
0.330734	1.904	80	0	1	0.333333	-2.93645e-07	-0.00102263	2.11131	0.071222	0.00382543	2.03627
0.330738	1.905	80	0	1	0.333333	-2.84731e-07	-0.00100569	2.11134	0.0712253	0.0038232	2.03629
0.330743	1.906	80	0	1	0.333333	-2.83893e-07	-0.000988858	2.11137	0.0712287	0.00382099	2.03632
0.330747	1.907	80	0	1	0.333333	-2.84471e-07	-0.000972144	2.1114	0.071232	0.00381879	2.03635
0.330751	1.908	80	0	1	0.333333	-2.90204e-07	-0.000955548	2.11143	0.0712353	0.00381662	2.03637
0.330756	1.909	80	0	1	0.333333	-2.86498e-07	-0.000939058	2.11145	0.0712385	0.00381446	2.0364
0.33076	1.91	80	0	1	0.333333	6.00075e-07	-0.000922679	2.11148	0.0712417	0.00381233	2.03643
0.330764	1.911	80	0	1	0.333333	-2.8951e-07	-0.000906435	2.11151	0.0712448	0.00381021	2.03645
0.330768	1.912	80	0	1	0.333333	-2.87369e-07	-0.000890284	2.11153	0.071248	0.00380811	2.03648
0.330772	1.913	80	0	1	0.333333	-2.9063e-07	-0.000874244	2.11156	0.0712511	0.00380603	2.0365
0.330776	1.914	80	0	1	0.333333	-2.89326e-07	-0.00085833	2.11159	0.0712542	0.00380397	2.03653
0.33078	1.915	80	0	1	0.333333	-2.96164e-07	-0.000842536	2.11161	0.0712573	0.00380193	2.03655
0.330784	1.916	80	0	1	0.333333	-2.84952e-07	-0.000826843	2.11164	0.0712603	0.00379991	2.03658
0.330788	1.917	80	0	1	0.333333	-2.97142e-07	-0.000811265	2.11166	0.0712633	0.00379791	2.0366
0.330792	1.918	80	0	1	0.333333	-2.84156e-07	-0.000795812	2.11169	0.0712663	0.00379592	2.03663
0.330796	1.919	80	0	1	0.333333	-2.971e-07	-0.000780466	2.11171	0.0712692	0.00379396	2.03665
0.3308	1.92	80	0	1	0.333333	-2.90414e-07	-0.000765217	2.11174	0.0712721	0.00379201	2.03668
0.330804	1.921	80	0	1	0.333333	-2.96569e-07	-0.000750122	2.11176	0.071275	0.00379009	2.0367
0.330808	1.922	80	0	1	0.333333	-2.92857e-07	-0.00073511	2.11179	0.0712778	0.00378817	2.03672
0.330812	1.923	80	0	1	0.333333	-2.8999e-07	-0.000720221	2.11181	0.0712807	0.00378628	2.03675
0.330816	1.924	80	0	1	0.333333	-2.85327e-07	-0.000705448	2.11184	0.0712835	0.00378441	2.03677
0.33082	1.925	80	0	1	0.333333	-2.99736e-07	-0.000690803	2.11186	0.0712863	0.00378256	2.03679
0.330823	1.926	80	0	1	0.333333	-3.00474e-07	-0.000676255	2.11189	0.0712891	0.00378072	2.03682
0.330827	1.927	80	0	1	0.333333	-2.98702e-07	-0.00066184	2.11191	0.0712918	0.0037789	2.03684
0.330831	1.928	80	0	1	0.333333	-2.91621e-07	-0.00064753	2.11193	0.0712945	0.0037771	2.03686
0.330834	1.929	80	0	1	0.333333	-3.05548e-07	-0.000633338	2.11196	0.0712972	0.00377532	2.03688
0.330838	1.93	80	0	1	0.333333	-3.05019e-07	-0.000619263	2.11198	0.0712998	0.00377356	2.03691
0.330842	1.931	80	0	1	0.333333	-2.94105e-07	-0.0006053	2.112	0.0713024	0.00377181	2.03693
0.330845	1.932	80	0	1	0.333333	-2.93687e-07	-0.000591465	2.11203	0.0713051	0.00377008	2.03695
0.330849	1.933	80	0	1	0.333333	-2.99423e-07	-0.000577746	2.11205	0.0713076	0.00376837	2.03697
0.330852	1.934	80	0	1	0.333333	-2.93404e-07	-0.000564138	2.11207	0.0713101	0.00376668	2.03699
0.330856	1.935	80	0	1	0.333333	-3.04087e-07	-0.000550652	2.11209	0.0713127	0.003765	2.03702
0.330859	1.936	80	0	1	0.333333	-3.04885e-07	-0.000537288	2.11212	0.0713151	0.00376335	2.03704
0.330863	1.937	80	0	1	0.333333	-2.99614e-07	-0.000524038	2.11214	0.0713176	0.00376171	2.03706
0.330866	1.938	80	0	1	0.333333	-2.93623e-07	-0.000510911	2.11216	0.07132	0.00376008	2.03708
0.330869	1.939	80	0	1	0.333333	-2.9537e-07	-0.00049791	2.11218	0.0713224	0.00375848	2.0371
0.330873	1.94	80	0	1	0.333333	-3.05945e-07	-0.000485022	2.1122	0.0713248	0.00375689	2.03712
0.330876	1.941	80	0	1	0.333333	-2.99794e-07	-0.000472262	2.11222	0.0713272	0.00375533	2.03714
0.330879	1.942	80	0	1	0.333333	-2.92698e-07	-0.000459621	2.11224	0.0713295	0.00375377	2.03716
0.330882	1.943	80	0	1	0.333333	-2.96015e-07	-0.000447112	2.11226	0.0713318	0.00375224	2.03718
0.330886	1.944	80	0	1	0.333333	-3.03693e-07	-0.000434714	2.11229	0.0713341	0.00375073	2.0372
0.330889	1.945	80	0	1	0.333333	-2.96806e-07	-0.000422436	2.11231	0.0713363	0.00374923	2.03722
0.330892	1.946	80	0	1	0.333333	-2.97019e-07	-0.000410296	2.11233	0.0713385	0.00374775	2.03724
0.330895	1.947	80	0	1	0.333333	-3.00902e-07	-0.000398282	2.11235	0.0713407	0.00374628	2.03726
0.330898	1.948	80	0	1	0.333333	-3.01939e-07	-0.000386382	2.11237	0.0713429	0.00374483	2.03728
0.330901	1.949	80	0	1	0.333333	-3.0377e-07	-0.000374604	2.11238	0.071345	0.00374341	2.0373
0.330904	1.95	80	0	1	0.333333	-2.97932e-07	-0.000362972	2.1124	0.0713472	0.003742	2.03731
0.330907	1.951	80	0	1	0.333333	-2.99267e-07	-0.000351462	2.11242	0.0713492	0.0037406	2.03733
0.33091	1.952	80	0	1	0.333333	-2.97304e-07	-0.00034008	2.11244	0.0713513	0.00373923	2.03735
0.330913	1.953	80	0	1	0.333333	-3.10079e-07	-0.000328824	2.11246	0.0713534	0.00373787	2.03737
0.330916	1.954	80	0	1	0.333333	-3.03691e-07	-0.000317713	2.11248	0.0713554	0.00373653	2.03739
0.330919	1.955	80	0	1	0.333333	-3.0988e-07	-0.000306718	2.1125	0.0713573	0.00373521	2.0374
0.330922	1.956	80	0	1	0.333333	-3.10791e-07	-0.000295859	2.11252	0.0713593	0.0037339	2.03742
0.330924	1.957	80	0	1	0.333333	-3.06268e-07	-0.000285135	2.11253	0.0713612	0.00373262	2.03744
0.330927	1.958	80	0	1	0.333333	-2.94344e-07	-0.000274554	2.11255	0.0713631	0.00373135	2.03746
0.33093	1.959	80	0	1	0.333333	6.01069e-07	-0.0002641	2.11257	0.071365	0.0037301	2.03747
0.330932	1.96	80	0	1	0.333333	-3.06797e-07	-0.000253794	2.11258	0.0713668	0.00372887	2.03749
0.330935	1.961	80	0	1	0.333333	-2.97651e-07	-0.000243622	2.1126	0.0713687	0.00372766	2.03751
0.330938	1.962	80	0	1	0.333333	-3.03834e-07	-0.000233599	2.11262	0.0713705	0.00372646	2.03752
0.33094	1.963	80	0	1	0.333333	-3.04619e-07	-0.000223719	2.11263	0.0713722	0.00372528	2.03754
0.330943	1.964	80	0	1	0.333333	-3.05329e-07	-0.000213973	2.11265	0.071374	0.00372412	2.03755
0.330945	1.965	80	0	1	0.333333	-3.0755e-07	-0.000204386	2.11267	0.0713757	0.00372298	2.03757
0.330948	1.966	80	0	1	0.333333	-3.07936e-07	-0.000194929	2.11268	0.0713774	0.00372185	2.03758
0.33095	1.967	80	0	1	0.333333	-3.08967e-07	-0.000185632	2.1127	0.071379	0.00372074	2.0376
0.330953	1.968	80	0	1	0.333333	-3.03019e-07	-0.000176499	2.11271	0.0713807	0.00371966	2.03761
0.330955	1.969	80	0	1	0.333333	-3.10447e-07	-0.000167494	2.11273	0.0713823	0.00371859	2.03763
0.330957	1.97	80	0	1	0.333333	-3.1452e-07	-0.000158664	2.11274	0.0713838	0.00371755	2.03764
0.330959	1.971	80	0	1	0.333333	-2.99517e-07	-0.000149986	2.11276	0.0713854	0.00371652	2.03766
0.330962	1.972	80	0	1	0.333333	-3.10982e-07	-0.000141469	2.11277	0.0713869	0.00371551	2.03767
0.330964	1.973	80	0	1	0.333333	-3.06968e-07	-0.000133128	2.11279	0.0713884	0.00371452	2.03768
0.330966	1.974	80	0	1	0.333333	-6.00041e-07	-0.000124958	2.1128	0.0713898	0.00371355	2.0377
0.330968	1.975	80	0	1	0.333333	-6.00513e-07	-0.000116924	2.11281	0.0713913	0.00371261	2.03771
0.33097	1.976	80	0	1	0.333333	-6.00676e-07	-0.000109091	2.11283	0.0713927	0.00371168	2.03772
0.330972	1.977	80	0	1	0.333333	-6.00068e-07	-0.000101392	2.11284	0.0713941	0.00371077	2.03773
0.330974	1.978	80	0	1	0.333333	6.01234e-07	-9.3938e-05	2.11285	0.0713954	0.00370989	2.03775
0.330976	1.979	80	0	1	0.333333	-6.00069e-07	-8.66846e-05	2.11286	0.0713967	0.00370903	2.03776
0.330978	1.98	80	0	1	0.333333	-6.02532e-07	-7.94964e-05	2.11288	0.0713978	0.00370817	2.03777
0.33098	1.981	80	0	1	0.333333	6.00969e-07	-7.25847e-05	2.11289	0.0713991	0.00370735	2.03778
0.330982	1.982	80	0	1	0.333333	-6.00128e-07	-6.587e-05	2.1129	0.0714003	0.00370656	2.03779
0.330983	1.983	80	0	1	0.333333	6.00072e-07	-5.94383e-05	2.11291	0.0714015	0.00370579	2.0378
0.330985	1.984	80	0	1	0.333333	-6.00482e-07	-5.30556e-05	2.11292	0.0714026	0.00370503	2.03781
0.330987	1.985	80	0	1	0.333333	6.00083e-07	-4.69662e-05	2.11293	0.0714037	0.0037043	2.03782
0.330988	1.986	80	0	1	0.333333	6.00551e-07	-4.11581e-05	2.11294	0.0714046	0.00370359	2.03783
0.33099	1.987	80	0	1	0.333333	6.00592e-07	-3.54412e-05	2.11295	0.0714057	0.00370292	2.03784
0.330991	1.988	80	0	1	0.333333	6.00011e-07	-3.00969e-05	2.11296	0.0714067	0.00370227	2.03785
0.330993	1.989	80	0	1	0.333333	6.00797e-07	-2.50446e-05	2.11297	0.0714081	0.00370167	2.03786
0.330994	1.99	80	0	1	0.333333	6.01092e-07	-2.01064e-05	2.11298	0.0714085	0.00370105	2.03787
0.330995	1.991	80	0	1	0.333333	-6.00102e-07	-1.55476e-05	2.11298	0.0714094	0.00370048	2.03788
0.330996	1.992	80	0	1	0.333333	-6.0012e-07	-1.1297e-05	2.11299	0.0714102	0.00369995	2.03788
0.330998	1.993	80	0	1	0.333333	-6.00225e-07	-7.32675e-06	2.113	0.0714109	0.00369944	2.03789
0.330999	1.994	80	0	1	0.333333	6.00311e-07	-3.80656e-06	2.11301	0.0714116	0.00369898	2.0379
0.331	1.995	80	0	1	0.333333	6.00412e-07	-1.11647e-06	2.11301	0.0714122	0.00369854	2.0379
0.331	1.996	80	0	1	0.333333	-6.00084e-07	-3.06824e-07	2.11302	0.0714129	0.00369816	2.03791
0.331001	1.997	80	0	1	0.333333	-6.00068e-07	-3.12508e-08	2.11302	0.0714136	0.00369784	2.03791
0.331002	1.998	80	0	1	0.333333	6.00337e-07	2.04581e-07	2.11303	0.0714139	0.00369753	2.03792
0.331002	1.999	80	0	1	0.333333	6.00337e-07	2.04581e-07	2.11303	0.0714171	0.00369753	2.03792
[truncated: 201 more rows]
