# Supplementary material for: Nanoalignment by critical Casimir torques
Source: Nat Commun. 2024 Jun 14;15:5086. doi: 10.1038/s41467-024-49220-1 (PMC11178905; doi:10.1038/s41467-024-49220-1)
Supplement: Supplementary file 11 — Source Data [file 41467_2024_49220_MOESM11_ESM.zip › fig1/python/data/theory/results_sphere_10.dat]

#Delta	Lambda	Gamma	rho1	rho2	total_potential	CC_potential	electrostatic_potential	gravity_potential
1.06781	0	10	0	1	5.1106	-24.4631	3.27646	26.2973
1.06781	0.001	10	0	1	5.11061	-24.4631	3.27646	26.2973
1.06781	0.002	10	0	1	5.11062	-24.4631	3.27642	26.2973
1.06781	0.003	10	0	1	5.11064	-24.463	3.27639	26.2973
1.06781	0.004	10	0	1	5.11065	-24.4631	3.27646	26.2973
1.06781	0.005	10	0	1	5.11067	-24.4631	3.27646	26.2973
1.06781	0.006	10	0	1	5.11069	-24.4631	3.27647	26.2973
1.06781	0.007	10	0	1	5.11071	-24.463	3.27647	26.2973
1.06781	0.008	10	0	1	5.11073	-24.463	3.27642	26.2973
1.06781	0.009	10	0	1	5.11076	-24.4629	3.27642	26.2973
1.06781	0.01	10	0	1	5.11078	-24.4629	3.27639	26.2973
1.06781	0.011	10	0	1	5.11081	-24.4629	3.27643	26.2973
1.06781	0.012	10	0	1	5.11084	-24.4629	3.27645	26.2973
1.06781	0.013	10	0	1	5.11087	-24.4628	3.27638	26.2973
1.06781	0.014	10	0	1	5.11091	-24.4628	3.27643	26.2973
1.06781	0.015	10	0	1	5.11094	-24.4627	3.27637	26.2973
1.06781	0.016	10	0	1	5.11098	-24.4627	3.2764	26.2973
1.06781	0.017	10	0	1	5.11102	-24.4627	3.27644	26.2973
1.06781	0.018	10	0	1	5.11106	-24.4627	3.27646	26.2973
1.06781	0.019	10	0	1	5.1111	-24.4625	3.27635	26.2973
1.06781	0.02	10	0	1	5.11115	-24.4625	3.2764	26.2973
1.06781	0.021	10	0	1	5.11119	-24.4625	3.2764	26.2973
1.06781	0.022	10	0	1	5.11124	-24.4624	3.27638	26.2973
1.06781	0.023	10	0	1	5.11129	-24.4623	3.27635	26.2973
1.06781	0.024	10	0	1	5.11134	-24.4623	3.27637	26.2973
1.06781	0.025	10	0	1	5.11139	-24.4623	3.2764	26.2973
1.06781	0.026	10	0	1	5.11145	-24.4622	3.27636	26.2973
1.06781	0.027	10	0	1	5.11151	-24.4621	3.27634	26.2973
1.06781	0.028	10	0	1	5.11157	-24.4621	3.27639	26.2973
1.06781	0.029	10	0	1	5.11163	-24.462	3.27636	26.2973
1.06781	0.03	10	0	1	5.1117	-24.4619	3.27631	26.2973
1.06781	0.031	10	0	1	5.11177	-24.4618	3.27632	26.2973
1.06781	0.032	10	0	1	5.11184	-24.4617	3.2763	26.2973
1.06781	0.033	10	0	1	5.11192	-24.4617	3.27636	26.2973
1.06781	0.034	10	0	1	5.11199	-24.4617	3.27639	26.2973
1.06781	0.035	10	0	1	5.11207	-24.4615	3.27632	26.2973
1.06781	0.036	10	0	1	5.11215	-24.4614	3.27626	26.2973
1.06781	0.037	10	0	1	5.11224	-24.4614	3.27632	26.2973
1.06781	0.038	10	0	1	5.11232	-24.4612	3.27626	26.2973
1.06781	0.039	10	0	1	5.11241	-24.4611	3.27622	26.2973
1.06781	0.04	10	0	1	5.11251	-24.461	3.27621	26.2973
1.06781	0.041	10	0	1	5.1126	-24.4609	3.2762	26.2973
1.06781	0.042	10	0	1	5.1127	-24.4609	3.27627	26.2973
1.06781	0.043	10	0	1	5.1128	-24.4607	3.27625	26.2973
1.06781	0.044	10	0	1	5.11291	-24.4606	3.27626	26.2973
1.06781	0.045	10	0	1	5.11302	-24.4605	3.27617	26.2973
1.06781	0.046	10	0	1	5.11313	-24.4603	3.27613	26.2973
1.06781	0.047	10	0	1	5.11324	-24.4602	3.27617	26.2973
1.06781	0.048	10	0	1	5.11336	-24.4601	3.27618	26.2973
1.06781	0.049	10	0	1	5.11348	-24.4599	3.27612	26.2973
1.06781	0.05	10	0	1	5.11361	-24.4598	3.27615	26.2973
1.06781	0.051	10	0	1	5.11374	-24.4597	3.27618	26.2973
1.06781	0.052	10	0	1	5.11387	-24.4595	3.27611	26.2973
1.06781	0.053	10	0	1	5.114	-24.4594	3.27608	26.2973
1.06781	0.054	10	0	1	5.11414	-24.4592	3.27608	26.2973
1.06781	0.055	10	0	1	5.11429	-24.4591	3.27606	26.2973
1.06781	0.056	10	0	1	5.11443	-24.4589	3.27605	26.2973
1.06781	0.057	10	0	1	5.11459	-24.4588	3.27604	26.2973
1.06781	0.058	10	0	1	5.11474	-24.4586	3.27607	26.2973
1.06781	0.059	10	0	1	5.1149	-24.4584	3.27602	26.2973
1.06781	0.06	10	0	1	5.11506	-24.4582	3.276	26.2973
1.06781	0.061	10	0	1	5.11523	-24.458	3.27592	26.2973
1.06781	0.062	10	0	1	5.11541	-24.4578	3.27592	26.2973
1.06781	0.063	10	0	1	5.11558	-24.4577	3.27597	26.2973
1.06781	0.064	10	0	1	5.11576	-24.4575	3.27597	26.2973
1.06781	0.065	10	0	1	5.11595	-24.4573	3.27597	26.2973
1.06781	0.066	10	0	1	5.11613	-24.457	3.27584	26.2973
1.06781	0.067	10	0	1	5.11633	-24.4568	3.27582	26.2973
1.06781	0.068	10	0	1	5.11652	-24.4566	3.27577	26.2973
1.06781	0.069	10	0	1	5.11673	-24.4564	3.27577	26.2973
1.06781	0.07	10	0	1	5.11694	-24.4562	3.27576	26.2973
1.06781	0.071	10	0	1	5.11715	-24.4559	3.27575	26.2973
1.06781	0.072	10	0	1	5.11737	-24.4557	3.27575	26.2973
1.06781	0.073	10	0	1	5.11759	-24.4554	3.27568	26.2973
1.06781	0.074	10	0	1	5.11782	-24.4552	3.27573	26.2973
1.06781	0.075	10	0	1	5.11805	-24.455	3.27567	26.2973
1.06781	0.076	10	0	1	5.11829	-24.4547	3.27562	26.2973
1.06781	0.077	10	0	1	5.11854	-24.4544	3.27562	26.2973
1.06781	0.078	10	0	1	5.11878	-24.4542	3.2756	26.2973
1.06781	0.079	10	0	1	5.11904	-24.4539	3.27555	26.2973
1.06781	0.08	10	0	1	5.1193	-24.4535	3.2755	26.2973
1.06782	0.081	10	0	1	5.11957	-24.4532	3.27545	26.2973
1.06782	0.082	10	0	1	5.11984	-24.453	3.27546	26.2973
1.06782	0.083	10	0	1	5.12011	-24.4527	3.27549	26.2973
1.06782	0.084	10	0	1	5.1204	-24.4523	3.27538	26.2974
1.06782	0.085	10	0	1	5.12069	-24.452	3.27535	26.2974
1.06782	0.086	10	0	1	5.12099	-24.4517	3.27537	26.2974
1.06782	0.087	10	0	1	5.12129	-24.4514	3.27531	26.2974
1.06782	0.088	10	0	1	5.1216	-24.451	3.27528	26.2974
1.06782	0.089	10	0	1	5.12191	-24.4508	3.27531	26.2974
1.06782	0.09	10	0	1	5.12223	-24.4504	3.27529	26.2974
1.06782	0.091	10	0	1	5.12256	-24.45	3.27519	26.2974
1.06782	0.092	10	0	1	5.1229	-24.4497	3.27521	26.2974
1.06782	0.093	10	0	1	5.12324	-24.4493	3.27516	26.2974
1.06782	0.094	10	0	1	5.12359	-24.4489	3.27516	26.2974
1.06782	0.095	10	0	1	5.12394	-24.4485	3.27507	26.2974
1.06782	0.096	10	0	1	5.12431	-24.4481	3.27502	26.2974
1.06782	0.097	10	0	1	5.12467	-24.4473	3.27455	26.2974
1.06782	0.098	10	0	1	5.12505	-24.4473	3.27496	26.2974
1.06782	0.099	10	0	1	5.12543	-24.4469	3.27494	26.2974
1.06782	0.1	10	0	1	5.12582	-24.4464	3.27489	26.2974
1.06782	0.101	10	0	1	5.12622	-24.446	3.27482	26.2974
1.06782	0.102	10	0	1	5.12663	-24.4455	3.27478	26.2974
1.06782	0.103	10	0	1	5.12704	-24.4451	3.27477	26.2974
1.06782	0.104	10	0	1	5.12747	-24.4446	3.2747	26.2974
1.06782	0.105	10	0	1	5.1279	-24.4442	3.27469	26.2974
1.06782	0.106	10	0	1	5.12833	-24.4437	3.27464	26.2974
1.06782	0.107	10	0	1	5.12878	-24.4432	3.27453	26.2974
1.06782	0.108	10	0	1	5.12923	-24.4427	3.27454	26.2974
1.06782	0.109	10	0	1	5.1297	-24.4422	3.27449	26.2974
1.06782	0.11	10	0	1	5.13017	-24.4417	3.27442	26.2974
1.06782	0.111	10	0	1	5.13065	-24.4412	3.27442	26.2974
1.06782	0.112	10	0	1	5.13114	-24.4406	3.27431	26.2974
1.06782	0.113	10	0	1	5.13163	-24.4401	3.27428	26.2974
1.06782	0.114	10	0	1	5.13214	-24.4395	3.2742	26.2974
1.06782	0.115	10	0	1	5.13265	-24.439	3.27423	26.2974
1.06782	0.116	10	0	1	5.13318	-24.4383	3.27407	26.2974
1.06782	0.117	10	0	1	5.13371	-24.4378	3.27406	26.2974
1.06782	0.118	10	0	1	5.13426	-24.4372	3.27402	26.2974
1.06782	0.119	10	0	1	5.13481	-24.4366	3.27398	26.2974
1.06782	0.12	10	0	1	5.13537	-24.436	3.27389	26.2974
1.06782	0.121	10	0	1	5.13594	-24.4353	3.27382	26.2974
1.06782	0.122	10	0	1	5.13652	-24.4347	3.27373	26.2975
1.06782	0.123	10	0	1	5.13711	-24.4341	3.27378	26.2975
1.06782	0.124	10	0	1	5.13772	-24.4335	3.27372	26.2975
1.06782	0.125	10	0	1	5.13833	-24.4327	3.27359	26.2975
1.06782	0.126	10	0	1	5.13895	-24.4321	3.27355	26.2975
1.06782	0.127	10	0	1	5.13958	-24.4314	3.2735	26.2975
1.06782	0.128	10	0	1	5.14022	-24.4306	3.27338	26.2975
1.06782	0.129	10	0	1	5.14088	-24.43	3.27335	26.2975
1.06782	0.13	10	0	1	5.14154	-24.4292	3.27325	26.2975
1.06782	0.131	10	0	1	5.14222	-24.4285	3.2732	26.2975
1.06782	0.132	10	0	1	5.1429	-24.4277	3.27313	26.2975
1.06782	0.133	10	0	1	5.1436	-24.4269	3.27304	26.2975
1.06782	0.134	10	0	1	5.14431	-24.4262	3.27296	26.2975
1.06782	0.135	10	0	1	5.14503	-24.4254	3.27292	26.2975
1.06782	0.136	10	0	1	5.14576	-24.4246	3.27286	26.2975
1.06782	0.137	10	0	1	5.1465	-24.4238	3.27274	26.2975
1.06782	0.138	10	0	1	5.14726	-24.423	3.27269	26.2975
1.06782	0.139	10	0	1	5.14803	-24.4221	3.27257	26.2975
1.06782	0.14	10	0	1	5.14881	-24.4212	3.27248	26.2975
1.06782	0.141	10	0	1	5.1496	-24.4204	3.27247	26.2975
1.06782	0.142	10	0	1	5.1504	-24.4195	3.27234	26.2975
1.06782	0.143	10	0	1	5.15122	-24.4186	3.27228	26.2975
1.06782	0.144	10	0	1	5.15205	-24.4177	3.27222	26.2975
1.06782	0.145	10	0	1	5.15289	-24.4167	3.27207	26.2976
1.06782	0.146	10	0	1	5.15374	-24.4158	3.27202	26.2976
1.06782	0.147	10	0	1	5.15461	-24.4148	3.27189	26.2976
1.06782	0.148	10	0	1	5.15549	-24.4139	3.27178	26.2976
1.06783	0.149	10	0	1	5.15639	-24.4124	3.27117	26.2976
1.06782	0.15	10	0	1	5.15729	-24.4119	3.27165	26.2976
1.06783	0.151	10	0	1	5.15821	-24.4108	3.27147	26.2976
1.06783	0.152	10	0	1	5.15915	-24.4099	3.27145	26.2976
1.06783	0.153	10	0	1	5.1601	-24.4088	3.27128	26.2976
1.06783	0.154	10	0	1	5.16106	-24.4078	3.27127	26.2976
1.06783	0.155	10	0	1	5.16204	-24.4067	3.2711	26.2976
1.06783	0.156	10	0	1	5.16303	-24.4056	3.27103	26.2976
1.06783	0.157	10	0	1	5.16403	-24.4045	3.27094	26.2976
1.06783	0.158	10	0	1	5.16505	-24.4034	3.27082	26.2976
1.06783	0.159	10	0	1	5.16609	-24.4023	3.27072	26.2976
1.06783	0.16	10	0	1	5.16713	-24.4011	3.27056	26.2977
1.06783	0.161	10	0	1	5.1682	-24.4	3.27054	26.2977
1.06783	0.162	10	0	1	5.16928	-24.3988	3.27044	26.2977
1.06783	0.163	10	0	1	5.17037	-24.3976	3.27031	26.2977
1.06783	0.164	10	0	1	5.17149	-24.3963	3.2701	26.2977
1.06783	0.165	10	0	1	5.17262	-24.3952	3.27009	26.2977
1.06783	0.166	10	0	1	5.17376	-24.3939	3.26995	26.2977
1.06783	0.167	10	0	1	5.17492	-24.3926	3.26984	26.2977
1.06783	0.168	10	0	1	5.17609	-24.3913	3.26974	26.2977
1.06783	0.169	10	0	1	5.17729	-24.39	3.26953	26.2977
1.06783	0.17	10	0	1	5.1785	-24.3886	3.2694	26.2977
1.06783	0.171	10	0	1	5.17972	-24.3873	3.26931	26.2977
1.06783	0.172	10	0	1	5.18097	-24.3859	3.26915	26.2977
1.06783	0.173	10	0	1	5.18223	-24.3846	3.26903	26.2977
1.06783	0.174	10	0	1	5.1835	-24.3832	3.26892	26.2978
1.06783	0.175	10	0	1	5.1848	-24.3817	3.26875	26.2978
1.06783	0.176	10	0	1	5.18611	-24.3803	3.26865	26.2978
1.06783	0.177	10	0	1	5.18744	-24.3789	3.26853	26.2978
1.06783	0.178	10	0	1	5.18878	-24.3774	3.26839	26.2978
1.06783	0.179	10	0	1	5.19015	-24.3759	3.26824	26.2978
1.06783	0.18	10	0	1	5.19153	-24.3744	3.26815	26.2978
1.06783	0.181	10	0	1	5.19294	-24.3728	3.26794	26.2978
1.06783	0.182	10	0	1	5.19436	-24.3713	3.26778	26.2978
1.06784	0.183	10	0	1	5.1958	-24.3697	3.26762	26.2978
1.06784	0.184	10	0	1	5.19725	-24.3681	3.2675	26.2978
1.06784	0.185	10	0	1	5.19873	-24.3665	3.26736	26.2979
1.06784	0.186	10	0	1	5.20023	-24.3648	3.26719	26.2979
1.06784	0.187	10	0	1	5.20175	-24.3631	3.26701	26.2979
1.06784	0.188	10	0	1	5.20328	-24.3615	3.26686	26.2979
1.06784	0.189	10	0	1	5.20484	-24.3598	3.26672	26.2979
1.06784	0.19	10	0	1	5.20642	-24.358	3.26653	26.2979
1.06784	0.191	10	0	1	5.20802	-24.3563	3.26636	26.2979
1.06784	0.192	10	0	1	5.20963	-24.3545	3.26621	26.2979
1.06784	0.193	10	0	1	5.21127	-24.3527	3.26608	26.2979
1.06784	0.194	10	0	1	5.21293	-24.3509	3.26589	26.2979
1.06784	0.195	10	0	1	5.21461	-24.349	3.26565	26.298
1.06784	0.196	10	0	1	5.21631	-24.3472	3.2655	26.298
1.06784	0.197	10	0	1	5.21804	-24.3453	3.26535	26.298
1.06784	0.198	10	0	1	5.21978	-24.3433	3.26508	26.298
1.06784	0.199	10	0	1	5.22155	-24.3414	3.26497	26.298
1.06784	0.2	10	0	1	5.22334	-24.3395	3.26478	26.298
1.06784	0.201	10	0	1	5.22515	-24.3374	3.26457	26.298
1.06784	0.202	10	0	1	5.22698	-24.3355	3.26445	26.298
1.06784	0.203	10	0	1	5.22884	-24.3334	3.26415	26.2981
1.06784	0.204	10	0	1	5.23072	-24.3313	3.264	26.2981
1.06784	0.205	10	0	1	5.23262	-24.3293	3.26382	26.2981
1.06785	0.206	10	0	1	5.23455	-24.3271	3.2636	26.2981
1.06785	0.207	10	0	1	5.2365	-24.325	3.26338	26.2981
1.06785	0.208	10	0	1	5.23848	-24.3228	3.26321	26.2981
1.06785	0.209	10	0	1	5.24047	-24.3207	3.26301	26.2981
1.06785	0.21	10	0	1	5.2425	-24.3184	3.26277	26.2981
1.06785	0.211	10	0	1	5.24454	-24.3161	3.26253	26.2982
1.06785	0.212	10	0	1	5.24662	-24.3139	3.26235	26.2982
1.06785	0.213	10	0	1	5.24871	-24.3116	3.26212	26.2982
1.06785	0.214	10	0	1	5.25083	-24.3093	3.26192	26.2982
1.06785	0.215	10	0	1	5.25298	-24.3069	3.26167	26.2982
1.06785	0.216	10	0	1	5.25515	-24.3045	3.26141	26.2982
1.06785	0.217	10	0	1	5.25735	-24.3021	3.26122	26.2982
1.06785	0.218	10	0	1	5.25957	-24.2997	3.26099	26.2983
1.06785	0.219	10	0	1	5.26182	-24.2972	3.26071	26.2983
1.06785	0.22	10	0	1	5.2641	-24.2947	3.26052	26.2983
1.06785	0.221	10	0	1	5.2664	-24.2922	3.26029	26.2983
1.06785	0.222	10	0	1	5.26873	-24.2896	3.26	26.2983
1.06786	0.223	10	0	1	5.27109	-24.287	3.25976	26.2983
1.06786	0.224	10	0	1	5.27347	-24.2844	3.25948	26.2983
1.06786	0.225	10	0	1	5.27589	-24.2818	3.25931	26.2984
1.06786	0.226	10	0	1	5.27833	-24.2791	3.25905	26.2984
1.06786	0.227	10	0	1	5.2808	-24.2764	3.25875	26.2984
1.06786	0.228	10	0	1	5.28329	-24.2736	3.25843	26.2984
1.06786	0.229	10	0	1	5.28582	-24.2708	3.25819	26.2984
1.06786	0.23	10	0	1	5.28837	-24.268	3.25796	26.2984
1.06786	0.231	10	0	1	5.29096	-24.2652	3.25767	26.2985
1.06786	0.232	10	0	1	5.29357	-24.2623	3.25739	26.2985
1.06786	0.233	10	0	1	5.29621	-24.2595	3.25717	26.2985
1.06786	0.234	10	0	1	5.29889	-24.2565	3.25686	26.2985
1.06786	0.235	10	0	1	5.30159	-24.2535	3.25658	26.2985
1.06786	0.236	10	0	1	5.30432	-24.2505	3.25626	26.2986
1.06786	0.237	10	0	1	5.30709	-24.2475	3.25602	26.2986
1.06787	0.238	10	0	1	5.30988	-24.2444	3.25571	26.2986
1.06787	0.239	10	0	1	5.31271	-24.2413	3.25541	26.2986
1.06787	0.24	10	0	1	5.31556	-24.2382	3.25511	26.2986
1.06787	0.241	10	0	1	5.31845	-24.235	3.2548	26.2986
1.06787	0.242	10	0	1	5.32137	-24.2318	3.25448	26.2987
1.06787	0.243	10	0	1	5.32432	-24.2285	3.25413	26.2987
1.06787	0.244	10	0	1	5.32731	-24.2252	3.25383	26.2987
1.06787	0.245	10	0	1	5.33033	-24.222	3.25357	26.2987
1.06787	0.246	10	0	1	5.33338	-24.2186	3.2532	26.2987
1.06787	0.247	10	0	1	5.33646	-24.2152	3.2529	26.2988
1.06787	0.248	10	0	1	5.33958	-24.2115	3.25225	26.2988
1.06787	0.249	10	0	1	5.34273	-24.2083	3.25221	26.2988
1.06788	0.25	10	0	1	5.34591	-24.2048	3.25188	26.2988
1.06788	0.251	10	0	1	5.34913	-24.2013	3.25156	26.2988
1.06788	0.252	10	0	1	5.35239	-24.1977	3.25118	26.2989
1.06788	0.253	10	0	1	5.35568	-24.194	3.25082	26.2989
1.06788	0.254	10	0	1	5.359	-24.1904	3.2505	26.2989
1.06788	0.255	10	0	1	5.36236	-24.1867	3.25016	26.2989
1.06788	0.256	10	0	1	5.36575	-24.183	3.2498	26.299
1.06788	0.257	10	0	1	5.36919	-24.1792	3.2494	26.299
1.06788	0.258	10	0	1	5.37265	-24.1754	3.24907	26.299
1.06788	0.259	10	0	1	5.37616	-24.1715	3.24867	26.299
1.06788	0.26	10	0	1	5.3797	-24.1677	3.24839	26.299
1.06789	0.261	10	0	1	5.38328	-24.1637	3.24793	26.2991
1.06789	0.262	10	0	1	5.38689	-24.1598	3.24755	26.2991
1.06789	0.263	10	0	1	5.39055	-24.1557	3.24716	26.2991
1.06789	0.264	10	0	1	5.39424	-24.1517	3.24676	26.2992
1.06789	0.265	10	0	1	5.39797	-24.1476	3.24636	26.2992
1.06789	0.266	10	0	1	5.40173	-24.1434	3.24596	26.2992
1.06789	0.267	10	0	1	5.40554	-24.1392	3.24555	26.2992
1.06789	0.268	10	0	1	5.40939	-24.135	3.24515	26.2993
1.06789	0.269	10	0	1	5.41327	-24.1307	3.24471	26.2993
1.06789	0.27	10	0	1	5.4172	-24.1264	3.24431	26.2993
1.0679	0.271	10	0	1	5.42116	-24.1221	3.24388	26.2993
1.0679	0.272	10	0	1	5.42517	-24.1177	3.24346	26.2994
1.0679	0.273	10	0	1	5.42921	-24.1132	3.24301	26.2994
1.0679	0.274	10	0	1	5.4333	-24.1087	3.24262	26.2994
1.0679	0.275	10	0	1	5.43743	-24.1041	3.24213	26.2994
1.0679	0.276	10	0	1	5.4416	-24.0996	3.2417	26.2995
1.0679	0.277	10	0	1	5.44581	-24.0949	3.24125	26.2995
1.0679	0.278	10	0	1	5.45007	-24.0903	3.24086	26.2995
1.0679	0.279	10	0	1	5.45437	-24.0855	3.24034	26.2996
1.06791	0.28	10	0	1	5.45871	-24.0808	3.23988	26.2996
1.06791	0.281	10	0	1	5.46309	-24.076	3.23946	26.2996
1.06791	0.282	10	0	1	5.46752	-24.0711	3.23892	26.2996
1.06791	0.283	10	0	1	5.47199	-24.0661	3.23846	26.2997
1.06791	0.284	10	0	1	5.47651	-24.0612	3.23799	26.2997
1.06791	0.285	10	0	1	5.48107	-24.0562	3.2375	26.2997
1.06791	0.286	10	0	1	5.48567	-24.0511	3.237	26.2998
1.06791	0.287	10	0	1	5.49032	-24.0459	3.23646	26.2998
1.06792	0.288	10	0	1	5.49502	-24.0408	3.236	26.2998
1.06792	0.289	10	0	1	5.49976	-24.0356	3.23546	26.2999
1.06792	0.29	10	0	1	5.50455	-24.0303	3.23494	26.2999
1.06792	0.291	10	0	1	5.50938	-24.0249	3.23435	26.2999
1.06792	0.292	10	0	1	5.51426	-24.0196	3.23392	26.3
1.06792	0.293	10	0	1	5.51919	-24.0142	3.23339	26.3
1.06792	0.294	10	0	1	5.52417	-24.0087	3.23285	26.3
1.06793	0.295	10	0	1	5.52919	-24.0032	3.23228	26.3001
1.06793	0.296	10	0	1	5.53426	-23.9976	3.23174	26.3001
1.06793	0.297	10	0	1	5.53938	-23.992	3.23122	26.3001
1.06793	0.298	10	0	1	5.54455	-23.9863	3.23069	26.3002
1.06793	0.299	10	0	1	5.54977	-23.9805	3.23004	26.3002
1.06793	0.3	10	0	1	5.55504	-23.9747	3.22946	26.3002
1.06793	0.301	10	0	1	5.56036	-23.9689	3.22894	26.3003
1.06794	0.302	10	0	1	5.56573	-23.963	3.22838	26.3003
1.06794	0.303	10	0	1	5.57115	-23.957	3.22776	26.3004
1.06794	0.304	10	0	1	5.57662	-23.9509	3.22714	26.3004
1.06794	0.305	10	0	1	5.58214	-23.9448	3.22654	26.3004
1.06794	0.306	10	0	1	5.58772	-23.9387	3.22593	26.3005
1.06794	0.307	10	0	1	5.59334	-23.9325	3.22535	26.3005
1.06795	0.308	10	0	1	5.59902	-23.9262	3.22471	26.3006
1.06795	0.309	10	0	1	5.60475	-23.9199	3.22411	26.3006
1.06795	0.31	10	0	1	5.61054	-23.9135	3.22344	26.3006
1.06795	0.311	10	0	1	5.61638	-23.9072	3.22286	26.3007
1.06795	0.312	10	0	1	5.62227	-23.9006	3.2222	26.3007
1.06795	0.313	10	0	1	5.62822	-23.8941	3.22153	26.3008
1.06796	0.314	10	0	1	5.63422	-23.8875	3.2209	26.3008
1.06796	0.315	10	0	1	5.64028	-23.8808	3.22022	26.3008
1.06796	0.316	10	0	1	5.64639	-23.874	3.21955	26.3009
1.06796	0.317	10	0	1	5.65256	-23.8673	3.21891	26.3009
1.06796	0.318	10	0	1	5.65878	-23.8604	3.21818	26.301
1.06796	0.319	10	0	1	5.66506	-23.8535	3.21752	26.301
1.06797	0.32	10	0	1	5.6714	-23.8465	3.21682	26.3011
1.06797	0.321	10	0	1	5.6778	-23.8394	3.21613	26.3011
1.06797	0.322	10	0	1	5.68425	-23.8323	3.21544	26.3011
1.06797	0.323	10	0	1	5.69076	-23.8251	3.21469	26.3012
1.06797	0.324	10	0	1	5.69734	-23.8179	3.21399	26.3012
1.06797	0.325	10	0	1	5.70397	-23.8106	3.21327	26.3013
1.06798	0.326	10	0	1	5.71066	-23.8032	3.21254	26.3013
1.06798	0.327	10	0	1	5.71741	-23.7957	3.21177	26.3014
1.06798	0.328	10	0	1	5.72421	-23.7885	3.21132	26.3014
1.06798	0.329	10	0	1	5.73108	-23.7807	3.21027	26.3015
1.06798	0.33	10	0	1	5.73802	-23.773	3.20954	26.3015
1.06799	0.331	10	0	1	5.74501	-23.7653	3.20875	26.3016
1.06799	0.332	10	0	1	5.75206	-23.7575	3.20798	26.3016
1.06799	0.333	10	0	1	5.75918	-23.7497	3.20717	26.3017
1.06799	0.334	10	0	1	5.76636	-23.7417	3.20639	26.3017
1.06799	0.335	10	0	1	5.7736	-23.7338	3.20561	26.3018
1.068	0.336	10	0	1	5.78091	-23.7257	3.2048	26.3018
1.068	0.337	10	0	1	5.78828	-23.7175	3.20391	26.3019
1.068	0.338	10	0	1	5.79571	-23.7094	3.20315	26.3019
1.068	0.339	10	0	1	5.80321	-23.7011	3.20233	26.302
1.06801	0.34	10	0	1	5.81078	-23.6928	3.20152	26.302
1.06801	0.341	10	0	1	5.81841	-23.6843	3.20063	26.3021
1.06801	0.342	10	0	1	5.8261	-23.6759	3.19983	26.3021
1.06801	0.343	10	0	1	5.83386	-23.6673	3.19894	26.3022
1.06801	0.344	10	0	1	5.84169	-23.6586	3.19806	26.3023
1.06802	0.345	10	0	1	5.84959	-23.6499	3.19717	26.3023
1.06802	0.346	10	0	1	5.85755	-23.6411	3.19633	26.3024
1.06802	0.347	10	0	1	5.86559	-23.6331	3.19633	26.3024
1.06802	0.348	10	0	1	5.87369	-23.6232	3.19437	26.3025
1.06803	0.349	10	0	1	5.88186	-23.6143	3.19359	26.3025
1.06803	0.35	10	0	1	5.8901	-23.6052	3.19268	26.3026
1.06803	0.351	10	0	1	5.89841	-23.596	3.19172	26.3027
1.06803	0.352	10	0	1	5.90679	-23.5867	3.1908	26.3027
1.06804	0.353	10	0	1	5.91524	-23.5774	3.18989	26.3028
1.06804	0.354	10	0	1	5.92376	-23.568	3.18892	26.3028
1.06804	0.355	10	0	1	5.93236	-23.5585	3.18793	26.3029
1.06804	0.356	10	0	1	5.94102	-23.549	3.18702	26.303
1.06805	0.357	10	0	1	5.94976	-23.5393	3.18602	26.303
1.06805	0.358	10	0	1	5.95858	-23.5295	3.185	26.3031
1.06805	0.359	10	0	1	5.96746	-23.5197	3.18398	26.3032
1.06805	0.36	10	0	1	5.97642	-23.5098	3.18299	26.3032
1.06806	0.361	10	0	1	5.98546	-23.4998	3.18199	26.3033
1.06806	0.362	10	0	1	5.99457	-23.4897	3.18094	26.3034
1.06806	0.363	10	0	1	6.00375	-23.4796	3.17996	26.3034
1.06806	0.364	10	0	1	6.01301	-23.4694	3.17894	26.3035
1.06807	0.365	10	0	1	6.02235	-23.4591	3.17788	26.3036
1.06807	0.366	10	0	1	6.03177	-23.4486	3.17678	26.3036
1.06807	0.367	10	0	1	6.04126	-23.4382	3.17573	26.3037
1.06808	0.368	10	0	1	6.05083	-23.4276	3.17465	26.3038
1.06808	0.369	10	0	1	6.06048	-23.4169	3.17354	26.3038
1.06808	0.37	10	0	1	6.0702	-23.4062	3.17247	26.3039
1.06808	0.371	10	0	1	6.08001	-23.3953	3.17136	26.304
1.06809	0.372	10	0	1	6.0899	-23.3844	3.17026	26.304
1.06809	0.373	10	0	1	6.09986	-23.3734	3.16913	26.3041
1.06809	0.374	10	0	1	6.10991	-23.3622	3.16796	26.3042
1.0681	0.375	10	0	1	6.12004	-23.351	3.16679	26.3043
1.0681	0.376	10	0	1	6.13025	-23.3398	3.16568	26.3043
1.0681	0.377	10	0	1	6.14054	-23.3284	3.16452	26.3044
1.06811	0.378	10	0	1	6.15092	-23.3169	3.16334	26.3045
1.06811	0.379	10	0	1	6.16137	-23.3053	3.16211	26.3046
1.06811	0.38	10	0	1	6.17192	-23.2937	3.16093	26.3046
1.06811	0.381	10	0	1	6.18254	-23.2819	3.15972	26.3047
1.06812	0.382	10	0	1	6.19325	-23.27	3.15849	26.3048
1.06812	0.383	10	0	1	6.20405	-23.2581	3.15725	26.3049
1.06812	0.384	10	0	1	6.21493	-23.2461	3.15603	26.305
1.06813	0.385	10	0	1	6.2259	-23.234	3.1548	26.305
1.06813	0.386	10	0	1	6.23695	-23.2217	3.15349	26.3051
1.06813	0.387	10	0	1	6.2481	-23.2097	3.15255	26.3052
1.06814	0.388	10	0	1	6.25933	-23.1969	3.15097	26.3053
1.06814	0.389	10	0	1	6.27064	-23.1842	3.14942	26.3054
1.06814	0.39	10	0	1	6.28205	-23.1718	3.14833	26.3055
1.06815	0.391	10	0	1	6.29355	-23.1591	3.14705	26.3056
1.06815	0.392	10	0	1	6.30513	-23.1462	3.1457	26.3056
1.06816	0.393	10	0	1	6.31681	-23.1333	3.14439	26.3057
1.06816	0.394	10	0	1	6.32858	-23.1202	3.14299	26.3058
1.06816	0.395	10	0	1	6.34044	-23.1072	3.14171	26.3059
1.06817	0.396	10	0	1	6.35239	-23.0939	3.14031	26.306
1.06817	0.397	10	0	1	6.36443	-23.0805	3.13887	26.3061
1.06817	0.398	10	0	1	6.37657	-23.0671	3.1375	26.3062
1.06818	0.399	10	0	1	6.3888	-23.0536	3.13609	26.3063
1.06818	0.4	10	0	1	6.40112	-23.0399	3.13469	26.3064
1.06819	0.401	10	0	1	6.41354	-23.0261	3.13322	26.3065
1.06819	0.402	10	0	1	6.42606	-23.0123	3.1318	26.3066
1.06819	0.403	10	0	1	6.43867	-22.9983	3.13034	26.3066
1.0682	0.404	10	0	1	6.45138	-22.9842	3.12886	26.3067
1.0682	0.405	10	0	1	6.46418	-22.97	3.12734	26.3068
1.0682	0.406	10	0	1	6.47708	-22.9557	3.12585	26.3069
1.06821	0.407	10	0	1	6.49008	-22.9413	3.12432	26.307
1.06821	0.408	10	0	1	6.50318	-22.9268	3.12279	26.3071
1.06822	0.409	10	0	1	6.51638	-22.9121	3.12126	26.3072
1.06822	0.41	10	0	1	6.52967	-22.8974	3.11972	26.3073
1.06823	0.411	10	0	1	6.54307	-22.8826	3.11819	26.3074
1.06823	0.412	10	0	1	6.55657	-22.8676	3.1166	26.3075
1.06823	0.413	10	0	1	6.57017	-22.8525	3.11499	26.3077
1.06824	0.414	10	0	1	6.58387	-22.8373	3.11339	26.3078
1.06824	0.415	10	0	1	6.59767	-22.822	3.11178	26.3079
1.06825	0.416	10	0	1	6.61158	-22.8065	3.11014	26.308
1.06825	0.417	10	0	1	6.62559	-22.791	3.10851	26.3081
1.06826	0.418	10	0	1	6.63971	-22.7753	3.10684	26.3082
1.06826	0.419	10	0	1	6.65393	-22.7596	3.10521	26.3083
1.06826	0.42	10	0	1	6.66825	-22.7436	3.10344	26.3084
1.06827	0.421	10	0	1	6.68268	-22.7276	3.10179	26.3085
1.06827	0.422	10	0	1	6.69722	-22.7115	3.10007	26.3086
1.06828	0.423	10	0	1	6.71187	-22.6953	3.09837	26.3088
1.06828	0.424	10	0	1	6.72662	-22.6788	3.0966	26.3089
1.06829	0.425	10	0	1	6.74148	-22.6624	3.09491	26.309
1.06829	0.426	10	0	1	6.75645	-22.6458	3.09315	26.3091
1.0683	0.427	10	0	1	6.77153	-22.629	3.09135	26.3092
1.0683	0.428	10	0	1	6.78672	-22.6121	3.08952	26.3093
1.06831	0.429	10	0	1	6.80202	-22.5952	3.08774	26.3095
1.06831	0.43	10	0	1	6.81744	-22.578	3.08587	26.3096
1.06832	0.431	10	0	1	6.83296	-22.5608	3.08405	26.3097
1.06832	0.432	10	0	1	6.8486	-22.5434	3.08216	26.3098
1.06833	0.433	10	0	1	6.86435	-22.5259	3.08033	26.31
1.06833	0.434	10	0	1	6.88021	-22.5083	3.07842	26.3101
1.06834	0.435	10	0	1	6.89619	-22.4905	3.07652	26.3102
1.06834	0.436	10	0	1	6.91228	-22.4726	3.07457	26.3103
1.06835	0.437	10	0	1	6.92849	-22.4546	3.07264	26.3105
1.06835	0.438	10	0	1	6.94482	-22.4365	3.07074	26.3106
1.06836	0.439	10	0	1	6.96126	-22.4182	3.06873	26.3107
1.06836	0.44	10	0	1	6.97782	-22.3998	3.06674	26.3109
1.06837	0.441	10	0	1	6.9945	-22.3812	3.06475	26.311
1.06837	0.442	10	0	1	7.0113	-22.3625	3.06271	26.3111
1.06838	0.443	10	0	1	7.02822	-22.3437	3.06066	26.3113
1.06839	0.444	10	0	1	7.04525	-22.3248	3.05866	26.3114
1.06839	0.445	10	0	1	7.06241	-22.3057	3.05658	26.3115
1.0684	0.446	10	0	1	7.07969	-22.2866	3.05456	26.3117
1.0684	0.447	10	0	1	7.09709	-22.2671	3.05242	26.3118
1.06841	0.448	10	0	1	7.11461	-22.2478	3.05043	26.312
1.06841	0.449	10	0	1	7.13226	-22.228	3.04812	26.3121
1.06842	0.45	10	0	1	7.15003	-22.2082	3.04602	26.3122
1.06843	0.451	10	0	1	7.16793	-22.1883	3.04386	26.3124
1.06843	0.452	10	0	1	7.18595	-22.1682	3.04165	26.3125
1.06844	0.453	10	0	1	7.20409	-22.1481	3.03946	26.3127
1.06844	0.454	10	0	1	7.22237	-22.1277	3.03724	26.3128
1.06845	0.455	10	0	1	7.24077	-22.1072	3.035	26.313
1.06846	0.456	10	0	1	7.25929	-22.0868	3.03293	26.3131
1.06846	0.457	10	0	1	7.27795	-22.0658	3.0305	26.3133
1.06847	0.458	10	0	1	7.29674	-22.0449	3.02816	26.3135
1.06848	0.459	10	0	1	7.31565	-22.0238	3.02588	26.3136
1.06848	0.46	10	0	1	7.3347	-22.0026	3.02357	26.3138
1.06849	0.461	10	0	1	7.35388	-21.9813	3.02122	26.3139
1.06849	0.462	10	0	1	7.37319	-21.9597	3.01885	26.3141
1.0685	0.463	10	0	1	7.39263	-21.938	3.01641	26.3143
1.06851	0.464	10	0	1	7.4122	-21.9162	3.01401	26.3144
1.06852	0.465	10	0	1	7.43191	-21.8943	3.01159	26.3146
1.06852	0.466	10	0	1	7.45175	-21.8721	3.00914	26.3147
1.06853	0.467	10	0	1	7.47173	-21.8499	3.00673	26.3149
1.06854	0.468	10	0	1	7.49185	-21.8275	3.00422	26.3151
1.06854	0.469	10	0	1	7.5121	-21.8049	3.00169	26.3153
1.06855	0.47	10	0	1	7.53249	-21.7821	2.99919	26.3154
1.06856	0.471	10	0	1	7.55301	-21.7593	2.99669	26.3156
1.06856	0.472	10	0	1	7.57368	-21.7362	2.99412	26.3158
1.06857	0.473	10	0	1	7.59448	-21.713	2.99157	26.316
1.06858	0.474	10	0	1	7.61543	-21.6896	2.98894	26.3161
1.06859	0.475	10	0	1	7.63651	-21.6661	2.9863	26.3163
1.06859	0.476	10	0	1	7.65774	-21.6424	2.98368	26.3165
1.0686	0.477	10	0	1	7.67911	-21.6185	2.98096	26.3167
1.06861	0.478	10	0	1	7.70062	-21.5946	2.97834	26.3169
1.06862	0.479	10	0	1	7.72227	-21.5704	2.97564	26.317
1.06862	0.48	10	0	1	7.74407	-21.5461	2.97293	26.3172
1.06863	0.481	10	0	1	7.76602	-21.5215	2.97013	26.3174
1.06864	0.482	10	0	1	7.78811	-21.4969	2.9674	26.3176
1.06865	0.483	10	0	1	7.81034	-21.472	2.96458	26.3178
1.06865	0.484	10	0	1	7.83273	-21.447	2.96176	26.318
1.06866	0.485	10	0	1	7.85526	-21.4219	2.95893	26.3182
1.06867	0.486	10	0	1	7.87794	-21.3966	2.95609	26.3184
1.06868	0.487	10	0	1	7.90077	-21.3711	2.95326	26.3186
1.06869	0.488	10	0	1	7.92375	-21.3454	2.95033	26.3188
1.06869	0.489	10	0	1	7.94688	-21.3195	2.94738	26.319
1.0687	0.49	10	0	1	7.97016	-21.2936	2.94452	26.3192
1.06871	0.491	10	0	1	7.99359	-21.2673	2.94145	26.3194
1.06872	0.492	10	0	1	8.01718	-21.241	2.93853	26.3196
1.06873	0.493	10	0	1	8.04092	-21.2143	2.93542	26.3198
1.06874	0.494	10	0	1	8.06481	-21.1877	2.93247	26.32
1.06875	0.495	10	0	1	8.08886	-21.1608	2.92937	26.3203
1.06875	0.496	10	0	1	8.11306	-21.1337	2.92631	26.3205
1.06876	0.497	10	0	1	8.13743	-21.1065	2.92322	26.3207
1.06877	0.498	10	0	1	8.16194	-21.079	2.92007	26.3209
1.06878	0.499	10	0	1	8.18662	-21.0514	2.91692	26.3211
1.06879	0.5	10	0	1	8.21146	-21.0236	2.91372	26.3214
1.0688	0.501	10	0	1	8.23645	-20.9957	2.91052	26.3216
1.06881	0.502	10	0	1	8.26161	-20.9675	2.90733	26.3218
1.06882	0.503	10	0	1	8.28692	-20.9392	2.90407	26.322
1.06883	0.504	10	0	1	8.3124	-20.9106	2.90074	26.3223
1.06884	0.505	10	0	1	8.33804	-20.882	2.89748	26.3225
1.06885	0.506	10	0	1	8.36384	-20.853	2.89412	26.3227
1.06886	0.507	10	0	1	8.38981	-20.824	2.89083	26.323
1.06887	0.508	10	0	1	8.41594	-20.7947	2.88744	26.3232
1.06888	0.509	10	0	1	8.44224	-20.7653	2.88404	26.3235
1.06889	0.51	10	0	1	8.46871	-20.7356	2.88062	26.3237
1.0689	0.511	10	0	1	8.49534	-20.7058	2.87716	26.324
1.06891	0.512	10	0	1	8.52214	-20.6757	2.87365	26.3242
1.06892	0.513	10	0	1	8.5491	-20.6455	2.87013	26.3245
1.06893	0.514	10	0	1	8.57624	-20.6151	2.86661	26.3247
1.06894	0.515	10	0	1	8.60355	-20.5845	2.86307	26.325
1.06895	0.516	10	0	1	8.63102	-20.5536	2.85944	26.3252
1.06896	0.517	10	0	1	8.65867	-20.5227	2.85584	26.3255
1.06897	0.518	10	0	1	8.68649	-20.4914	2.85218	26.3257
1.06898	0.519	10	0	1	8.71449	-20.4601	2.84854	26.326
1.06899	0.52	10	0	1	8.74266	-20.4284	2.8448	26.3263
1.069	0.521	10	0	1	8.771	-20.3966	2.84109	26.3265
1.06901	0.522	10	0	1	8.79952	-20.3647	2.83738	26.3268
1.06902	0.523	10	0	1	8.82821	-20.3325	2.83359	26.3271
1.06903	0.524	10	0	1	8.85709	-20.3	2.82976	26.3274
1.06905	0.525	10	0	1	8.88614	-20.2674	2.82592	26.3276
1.06906	0.526	10	0	1	8.91537	-20.2346	2.82205	26.3279
1.06907	0.527	10	0	1	8.94477	-20.2016	2.81816	26.3282
1.06908	0.528	10	0	1	8.97436	-20.1683	2.81422	26.3285
1.06909	0.529	10	0	1	9.00413	-20.1345	2.80983	26.3288
1.0691	0.53	10	0	1	9.03408	-20.1008	2.80577	26.3291
1.06912	0.531	10	0	1	9.06422	-20.0675	2.8023	26.3294
1.06913	0.532	10	0	1	9.09453	-20.0333	2.7982	26.3297
1.06914	0.533	10	0	1	9.12503	-19.9991	2.79414	26.33
1.06915	0.534	10	0	1	9.15572	-19.9646	2.79006	26.3303
1.06916	0.535	10	0	1	9.18659	-19.9299	2.78588	26.3306
1.06918	0.536	10	0	1	9.21765	-19.8949	2.78171	26.3309
1.06919	0.537	10	0	1	9.2489	-19.8598	2.77753	26.3312
1.0692	0.538	10	0	1	9.28033	-19.8245	2.77336	26.3315
1.06921	0.539	10	0	1	9.31195	-19.7889	2.76907	26.3318
1.06923	0.54	10	0	1	9.34377	-19.7531	2.7647	26.3321
1.06924	0.541	10	0	1	9.37577	-19.7171	2.76039	26.3325
1.06925	0.542	10	0	1	9.40796	-19.6809	2.75606	26.3328
1.06927	0.543	10	0	1	9.44035	-19.6444	2.75169	26.3331
1.06928	0.544	10	0	1	9.47293	-19.6077	2.74724	26.3334
1.06929	0.545	10	0	1	9.5057	-19.5709	2.74283	26.3338
1.06931	0.546	10	0	1	9.53867	-19.5337	2.73831	26.3341
1.06932	0.547	10	0	1	9.57183	-19.4964	2.73379	26.3344
1.06934	0.548	10	0	1	9.60519	-19.4589	2.72928	26.3348
1.06935	0.549	10	0	1	9.63875	-19.421	2.72466	26.3351
1.06936	0.55	10	0	1	9.6725	-19.383	2.72003	26.3355
1.06938	0.551	10	0	1	9.70645	-19.3448	2.7154	26.3358
1.06939	0.552	10	0	1	9.74061	-19.3063	2.71069	26.3362
1.06941	0.553	10	0	1	9.77496	-19.2676	2.70597	26.3365
1.06942	0.554	10	0	1	9.80951	-19.2287	2.70126	26.3369
1.06944	0.555	10	0	1	9.84427	-19.1894	2.69644	26.3373
1.06945	0.556	10	0	1	9.87922	-19.1501	2.69164	26.3376
1.06947	0.557	10	0	1	9.91438	-19.1104	2.68677	26.338
1.06948	0.558	10	0	1	9.94975	-19.0705	2.68188	26.3384
1.0695	0.559	10	0	1	9.98532	-19.0304	2.67692	26.3388
1.06951	0.56	10	0	1	10.0211	-18.99	2.67195	26.3391
1.06953	0.561	10	0	1	10.0571	-18.9494	2.66694	26.3395
1.06954	0.562	10	0	1	10.0933	-18.9086	2.6619	26.3399
1.06956	0.563	10	0	1	10.1297	-18.8674	2.6568	26.3403
1.06958	0.564	10	0	1	10.1663	-18.8262	2.65173	26.3407
1.06959	0.565	10	0	1	10.2031	-18.7846	2.64655	26.3411
1.06961	0.566	10	0	1	10.2401	-18.7428	2.64138	26.3415
1.06962	0.567	10	0	1	10.2773	-18.7007	2.63616	26.3419
1.06964	0.568	10	0	1	10.3148	-18.6584	2.63087	26.3423
1.06966	0.569	10	0	1	10.3525	-18.6158	2.62554	26.3427
1.06967	0.57	10	0	1	10.3903	-18.5731	2.62026	26.3431
1.06969	0.571	10	0	1	10.4284	-18.53	2.61488	26.3436
1.06971	0.572	10	0	1	10.4667	-18.4867	2.60944	26.344
1.06973	0.573	10	0	1	10.5052	-18.4431	2.60397	26.3444
1.06974	0.574	10	0	1	10.544	-18.3994	2.59854	26.3449
1.06976	0.575	10	0	1	10.5829	-18.3553	2.59296	26.3453
1.06978	0.576	10	0	1	10.6221	-18.3111	2.58743	26.3457
1.0698	0.577	10	0	1	10.6615	-18.2665	2.58178	26.3462
1.06982	0.578	10	0	1	10.7011	-18.2217	2.57618	26.3466
1.06984	0.579	10	0	1	10.741	-18.1765	2.57041	26.3471
1.06985	0.58	10	0	1	10.781	-18.1312	2.5647	26.3475
1.06987	0.581	10	0	1	10.8213	-18.0856	2.55892	26.348
1.06989	0.582	10	0	1	10.8618	-18.0398	2.5531	26.3485
1.06991	0.583	10	0	1	10.9025	-17.9932	2.54671	26.349
1.06993	0.584	10	0	1	10.9435	-17.9473	2.54136	26.3494
1.06995	0.585	10	0	1	10.9846	-17.9007	2.53544	26.3499
1.06997	0.586	10	0	1	11.026	-17.8538	2.52949	26.3504
1.06999	0.587	10	0	1	11.0677	-17.8067	2.52345	26.3509
1.07001	0.588	10	0	1	11.1095	-17.7592	2.51738	26.3514
1.07003	0.589	10	0	1	11.1516	-17.7115	2.51124	26.3519
1.07005	0.59	10	0	1	11.1939	-17.6636	2.50511	26.3524
1.07007	0.591	10	0	1	11.2365	-17.6153	2.49893	26.3529
1.07009	0.592	10	0	1	11.2792	-17.5668	2.49266	26.3534
1.07011	0.593	10	0	1	11.3222	-17.5181	2.48639	26.3539
1.07013	0.594	10	0	1	11.3655	-17.4691	2.48013	26.3544
1.07015	0.595	10	0	1	11.409	-17.4197	2.47374	26.355
1.07018	0.596	10	0	1	11.4527	-17.3702	2.46735	26.3555
1.0702	0.597	10	0	1	11.4966	-17.3203	2.46089	26.356
1.07022	0.598	10	0	1	11.5408	-17.2701	2.45432	26.3566
1.07024	0.599	10	0	1	11.5852	-17.2198	2.44784	26.3571
1.07026	0.6	10	0	1	11.6298	-17.1691	2.44124	26.3577
1.07029	0.601	10	0	1	11.6747	-17.1181	2.43459	26.3582
1.07031	0.602	10	0	1	11.7198	-17.0669	2.42788	26.3588
1.07033	0.603	10	0	1	11.7652	-17.0154	2.42119	26.3594
1.07036	0.604	10	0	1	11.8108	-16.9636	2.41447	26.3599
1.07038	0.605	10	0	1	11.8566	-16.9115	2.4076	26.3605
1.0704	0.606	10	0	1	11.9027	-16.8591	2.40072	26.3611
1.07043	0.607	10	0	1	11.949	-16.8065	2.39378	26.3617
1.07045	0.608	10	0	1	11.9956	-16.7536	2.38685	26.3623
1.07048	0.609	10	0	1	12.0424	-16.7004	2.37989	26.3629
1.0705	0.61	10	0	1	12.0894	-16.6469	2.37278	26.3635
1.07053	0.611	10	0	1	12.1367	-16.5931	2.36568	26.3641
1.07055	0.612	10	0	1	12.1843	-16.539	2.35854	26.3647
1.07058	0.613	10	0	1	12.2321	-16.4847	2.35139	26.3654
1.0706	0.614	10	0	1	12.2801	-16.43	2.34411	26.366
1.07063	0.615	10	0	1	12.3284	-16.3751	2.33682	26.3666
1.07066	0.616	10	0	1	12.3769	-16.3199	2.32946	26.3673
1.07068	0.617	10	0	1	12.4257	-16.2643	2.32206	26.3679
1.07071	0.618	10	0	1	12.4747	-16.2085	2.31461	26.3686
1.07074	0.619	10	0	1	12.524	-16.1524	2.30711	26.3693
1.07076	0.62	10	0	1	12.5735	-16.0961	2.29959	26.3699
1.07079	0.621	10	0	1	12.6232	-16.0393	2.29196	26.3706
1.07082	0.622	10	0	1	12.6733	-15.9824	2.28434	26.3713
1.07085	0.623	10	0	1	12.7235	-15.9251	2.27665	26.372
1.07087	0.624	10	0	1	12.7741	-15.8675	2.26888	26.3727
1.0709	0.625	10	0	1	12.8248	-15.8097	2.26115	26.3734
1.07093	0.626	10	0	1	12.8759	-15.7515	2.25327	26.3741
1.07096	0.627	10	0	1	12.9272	-15.693	2.24531	26.3748
1.07099	0.628	10	0	1	12.9787	-15.6343	2.2374	26.3756
1.07102	0.629	10	0	1	13.0305	-15.5752	2.22941	26.3763
1.07105	0.63	10	0	1	13.0825	-15.5159	2.22135	26.377
1.07108	0.631	10	0	1	13.1349	-15.4562	2.21321	26.3778
1.07111	0.632	10	0	1	13.1874	-15.3962	2.20509	26.3786
1.07114	0.633	10	0	1	13.2402	-15.336	2.19687	26.3793
1.07118	0.634	10	0	1	13.2933	-15.2754	2.18857	26.3801
1.07121	0.635	10	0	1	13.3467	-15.2145	2.18027	26.3809
1.07124	0.636	10	0	1	13.4002	-15.1533	2.17189	26.3817
1.07127	0.637	10	0	1	13.4541	-15.0919	2.16351	26.3825
1.0713	0.638	10	0	1	13.5082	-15.03	2.15498	26.3833
1.07134	0.639	10	0	1	13.5626	-14.9679	2.14642	26.3841
1.07137	0.64	10	0	1	13.6172	-14.9055	2.13786	26.3849
1.0714	0.641	10	0	1	13.6721	-14.8428	2.12917	26.3857
1.07144	0.642	10	0	1	13.7273	-14.7798	2.12049	26.3866
1.07147	0.643	10	0	1	13.7827	-14.7165	2.11172	26.3874
1.07151	0.644	10	0	1	13.8384	-14.6529	2.10296	26.3883
1.07154	0.645	10	0	1	13.8943	-14.5889	2.09407	26.3892
1.07158	0.646	10	0	1	13.9505	-14.5247	2.08515	26.39
1.07161	0.647	10	0	1	14.007	-14.4601	2.07617	26.3909
1.07165	0.648	10	0	1	14.0637	-14.3952	2.06711	26.3918
1.07169	0.649	10	0	1	14.1207	-14.33	2.05804	26.3927
1.07172	0.65	10	0	1	14.178	-14.2646	2.04891	26.3936
1.07176	0.651	10	0	1	14.2355	-14.1987	2.03968	26.3946
1.0718	0.652	10	0	1	14.2933	-14.1327	2.03051	26.3955
1.07184	0.653	10	0	1	14.3513	-14.0662	2.02111	26.3964
1.07188	0.654	10	0	1	14.4096	-13.9994	2.0117	26.3974
1.07192	0.655	10	0	1	14.4682	-13.9324	2.00233	26.3983
1.07196	0.656	10	0	1	14.5271	-13.8651	1.99283	26.3993
1.072	0.657	10	0	1	14.5862	-13.7974	1.98328	26.4003
1.07204	0.658	10	0	1	14.6456	-13.7294	1.97371	26.4013
1.07208	0.659	10	0	1	14.7052	-13.6611	1.96403	26.4023
1.07212	0.66	10	0	1	14.7651	-13.5925	1.95427	26.4033
1.07216	0.661	10	0	1	14.8253	-13.5236	1.94452	26.4044
1.0722	0.662	10	0	1	14.8858	-13.4543	1.93469	26.4054
1.07225	0.663	10	0	1	14.9465	-13.3848	1.92487	26.4064
1.07229	0.664	10	0	1	15.0074	-13.3149	1.91483	26.4075
1.07233	0.665	10	0	1	15.0687	-13.2447	1.9048	26.4086
1.07238	0.666	10	0	1	15.1302	-13.1742	1.89474	26.4097
1.07242	0.667	10	0	1	15.192	-13.1034	1.88462	26.4108
1.07247	0.668	10	0	1	15.254	-13.0323	1.87441	26.4119
1.07251	0.669	10	0	1	15.3163	-12.9609	1.86421	26.413
1.07256	0.67	10	0	1	15.3789	-12.8891	1.85389	26.4142
1.0726	0.671	10	0	1	15.4417	-12.8171	1.84352	26.4153
1.07265	0.672	10	0	1	15.5049	-12.7447	1.8331	26.4165
1.0727	0.673	10	0	1	15.5682	-12.672	1.82262	26.4176
1.07275	0.674	10	0	1	15.6319	-12.599	1.81206	26.4188
1.0728	0.675	10	0	1	15.6958	-12.5258	1.80151	26.42
1.07285	0.676	10	0	1	15.76	-12.4521	1.79081	26.4213
1.0729	0.677	10	0	1	15.8244	-12.3782	1.7801	26.4225
1.07295	0.678	10	0	1	15.8891	-12.3039	1.76932	26.4237
1.073	0.679	10	0	1	15.9541	-12.2294	1.75846	26.425
1.07305	0.68	10	0	1	16.0193	-12.1545	1.74758	26.4263
1.0731	0.681	10	0	1	16.0848	-12.0794	1.73662	26.4276
1.07316	0.682	10	0	1	16.1506	-12.0039	1.72562	26.4289
1.07321	0.683	10	0	1	16.2166	-11.9281	1.71456	26.4302
1.07326	0.684	10	0	1	16.2829	-11.852	1.70341	26.4315
1.07332	0.685	10	0	1	16.3495	-11.7756	1.69216	26.4329
1.07337	0.686	10	0	1	16.4163	-11.6989	1.68094	26.4343
1.07343	0.687	10	0	1	16.4834	-11.6219	1.66965	26.4356
1.07349	0.688	10	0	1	16.5507	-11.5446	1.65827	26.437
1.07355	0.689	10	0	1	16.6183	-11.467	1.64683	26.4385
1.0736	0.69	10	0	1	16.6862	-11.3891	1.63535	26.4399
1.07366	0.691	10	0	1	16.7543	-11.3109	1.62378	26.4414
1.07372	0.692	10	0	1	16.8227	-11.2323	1.61217	26.4428
1.07378	0.693	10	0	1	16.8913	-11.1535	1.60047	26.4443
1.07384	0.694	10	0	1	16.9602	-11.0744	1.58879	26.4458
1.07391	0.695	10	0	1	17.0294	-10.995	1.57698	26.4474
1.07397	0.696	10	0	1	17.0988	-10.9153	1.56511	26.4489
1.07403	0.697	10	0	1	17.1684	-10.8353	1.55325	26.4505
1.0741	0.698	10	0	1	17.2383	-10.755	1.54126	26.4521
1.07416	0.699	10	0	1	17.3085	-10.6744	1.52925	26.4537
1.07423	0.7	10	0	1	17.3789	-10.5935	1.5172	26.4553
1.0743	0.701	10	0	1	17.4496	-10.5123	1.50504	26.4569
1.07436	0.702	10	0	1	17.5206	-10.4309	1.49283	26.4586
1.07443	0.703	10	0	1	17.5917	-10.3492	1.48061	26.4603
1.0745	0.704	10	0	1	17.6632	-10.2672	1.46831	26.462
1.07457	0.705	10	0	1	17.7348	-10.1848	1.45592	26.4637
1.07464	0.706	10	0	1	17.8068	-10.1022	1.44349	26.4655
1.07472	0.707	10	0	1	17.8789	-10.0194	1.43104	26.4673
1.07479	0.708	10	0	1	17.9513	-9.93627	1.41851	26.4691
1.07486	0.709	10	0	1	18.024	-9.85284	1.40589	26.4709
1.07494	0.71	10	0	1	18.0969	-9.7692	1.3933	26.4728
1.07501	0.711	10	0	1	18.17	-9.68524	1.38059	26.4747
1.07509	0.712	10	0	1	18.2434	-9.60103	1.36785	26.4766
1.07517	0.713	10	0	1	18.317	-9.51655	1.35505	26.4785
1.07525	0.714	10	0	1	18.3908	-9.43185	1.34223	26.4804
1.07533	0.715	10	0	1	18.4649	-9.34678	1.32924	26.4824
1.07541	0.716	10	0	1	18.5392	-9.26157	1.31634	26.4844
1.0755	0.717	10	0	1	18.6137	-9.176	1.30325	26.4865
1.07558	0.718	10	0	1	18.6885	-9.09027	1.29022	26.4885
1.07566	0.719	10	0	1	18.7635	-9.00432	1.27717	26.4906
1.07575	0.72	10	0	1	18.8387	-8.91803	1.26396	26.4928
1.07584	0.721	10	0	1	18.9141	-8.83151	1.25072	26.4949
1.07593	0.722	10	0	1	18.9898	-8.74483	1.23752	26.4971
1.07602	0.723	10	0	1	19.0657	-8.65784	1.22418	26.4993
1.07611	0.724	10	0	1	19.1418	-8.57064	1.21082	26.5016
1.0762	0.725	10	0	1	19.2181	-8.48326	1.19747	26.5039
1.07629	0.726	10	0	1	19.2946	-8.39559	1.18399	26.5062
1.07639	0.727	10	0	1	19.3713	-8.30771	1.17048	26.5085
1.07649	0.728	10	0	1	19.4482	-8.21962	1.15693	26.5109
1.07659	0.729	10	0	1	19.5254	-8.13132	1.14334	26.5133
1.07669	0.73	10	0	1	19.6027	-8.04285	1.12976	26.5158
1.07679	0.731	10	0	1	19.6802	-7.95412	1.11606	26.5183
1.07689	0.732	10	0	1	19.758	-7.86524	1.10237	26.5208
1.07699	0.733	10	0	1	19.8359	-7.77613	1.08862	26.5234
1.0771	0.734	10	0	1	19.914	-7.68682	1.0748	26.526
1.07721	0.735	10	0	1	19.9923	-7.59733	1.06095	26.5287
1.07732	0.736	10	0	1	20.0708	-7.50774	1.04716	26.5314
1.07743	0.737	10	0	1	20.1495	-7.4179	1.03325	26.5341
1.07754	0.738	10	0	1	20.2283	-7.32789	1.01928	26.5369
1.07766	0.739	10	0	1	20.3073	-7.23771	1.0053	26.5398
1.07777	0.74	10	0	1	20.3865	-7.14745	0.991358	26.5426
1.07789	0.741	10	0	1	20.4659	-7.05697	0.977305	26.5456
1.07801	0.742	10	0	1	20.5454	-6.96634	0.963219	26.5485
1.07814	0.743	10	0	1	20.6251	-6.87561	0.949156	26.5515
1.07826	0.744	10	0	1	20.7049	-6.78471	0.935015	26.5546
1.07839	0.745	10	0	1	20.7849	-6.6937	0.920867	26.5578
1.07852	0.746	10	0	1	20.8651	-6.60259	0.90673	26.5609
1.07865	0.747	10	0	1	20.9454	-6.51135	0.892525	26.5642
1.07878	0.748	10	0	1	21.0258	-6.41999	0.878299	26.5675
1.07892	0.749	10	0	1	21.1063	-6.32856	0.864074	26.5708
1.07906	0.75	10	0	1	21.187	-6.23704	0.849833	26.5742
1.0792	0.751	10	0	1	21.2678	-6.14542	0.835563	26.5777
1.07934	0.752	10	0	1	21.3488	-6.05378	0.821329	26.5812
1.07949	0.753	10	0	1	21.4298	-5.96202	0.807016	26.5848
1.07964	0.754	10	0	1	21.511	-5.8702	0.792688	26.5885
1.07979	0.755	10	0	1	21.5923	-5.77835	0.778385	26.5923
1.07994	0.756	10	0	1	21.6737	-5.68649	0.764097	26.5961
1.0801	0.757	10	0	1	21.7551	-5.59456	0.749747	26.5999
1.08026	0.758	10	0	1	21.8367	-5.50265	0.735438	26.6039
1.08043	0.759	10	0	1	21.9183	-5.41073	0.721128	26.6079
1.08059	0.76	10	0	1	22.0001	-5.31881	0.706823	26.612
1.08076	0.761	10	0	1	22.0819	-5.22689	0.692495	26.6163
1.08094	0.762	10	0	1	22.1637	-5.13504	0.678237	26.6205
1.08112	0.763	10	0	1	22.2456	-5.04317	0.663905	26.6249
1.0813	0.764	10	0	1	22.3276	-4.9514	0.64965	26.6294
1.08148	0.765	10	0	1	22.4096	-4.85968	0.635401	26.6339
1.08167	0.766	10	0	1	22.4917	-4.76803	0.621159	26.6386
1.08186	0.767	10	0	1	22.5738	-4.67646	0.606921	26.6433
1.08206	0.768	10	0	1	22.6559	-4.58504	0.592766	26.6482
1.08226	0.769	10	0	1	22.738	-4.4937	0.5786	26.6531
1.08247	0.77	10	0	1	22.8202	-4.40249	0.564443	26.6582
1.08268	0.771	10	0	1	22.9023	-4.31145	0.550347	26.6634
1.08289	0.772	10	0	1	22.9844	-4.22057	0.536297	26.6687
1.08312	0.773	10	0	1	23.0665	-4.12988	0.522282	26.6741
1.08334	0.774	10	0	1	23.1486	-4.0394	0.508341	26.6797
1.08357	0.775	10	0	1	23.2307	-3.94914	0.494447	26.6854
1.08381	0.776	10	0	1	23.3127	-3.8591	0.480567	26.6912
1.08405	0.777	10	0	1	23.3947	-3.76929	0.466716	26.6972
1.0843	0.778	10	0	1	23.4765	-3.67984	0.453069	26.7033
1.08455	0.779	10	0	1	23.5584	-3.59066	0.439424	26.7096
1.08482	0.78	10	0	1	23.6401	-3.50178	0.42584	26.716
1.08508	0.781	10	0	1	23.7217	-3.41326	0.412347	26.7226
1.08536	0.782	10	0	1	23.8033	-3.3251	0.398921	26.7294
1.08564	0.783	10	0	1	23.8847	-3.23734	0.385609	26.7364
1.08593	0.784	10	0	1	23.966	-3.15001	0.372405	26.7436
1.08623	0.785	10	0	1	24.0471	-3.06312	0.359288	26.7509
1.08654	0.786	10	0	1	24.1281	-2.97671	0.346298	26.7585
1.08686	0.787	10	0	1	24.2089	-2.89078	0.333378	26.7663
1.08718	0.788	10	0	1	24.2895	-2.80541	0.320634	26.7743
1.08752	0.789	10	0	1	24.3699	-2.72061	0.308035	26.7825
1.08786	0.79	10	0	1	24.4501	-2.63639	0.295511	26.791
1.08822	0.791	10	0	1	24.5301	-2.55281	0.283154	26.7998
1.08858	0.792	10	0	1	24.6099	-2.46991	0.270984	26.8088
1.08896	0.793	10	0	1	24.6894	-2.38772	0.258956	26.8181
1.08935	0.794	10	0	1	24.7686	-2.30627	0.2471	26.8277
1.08975	0.795	10	0	1	24.8475	-2.22562	0.235451	26.8376
1.09017	0.796	10	0	1	24.9261	-2.14579	0.223982	26.8479
1.0906	0.797	10	0	1	25.0044	-2.06684	0.212731	26.8585
1.09104	0.798	10	0	1	25.0823	-1.98881	0.2017	26.8694
1.09151	0.799	10	0	1	25.1599	-1.91175	0.190824	26.8808
1.09198	0.8	10	0	1	25.237	-1.8357	0.180264	26.8925
1.09247	0.801	10	0	1	25.3138	-1.76071	0.169936	26.9046
1.09298	0.802	10	0	1	25.3901	-1.68685	0.159825	26.9172
1.09351	0.803	10	0	1	25.466	-1.61416	0.150002	26.9302
1.09406	0.804	10	0	1	25.5414	-1.54268	0.140476	26.9436
1.09463	0.805	10	0	1	25.6164	-1.47249	0.131225	26.9576
1.09521	0.806	10	0	1	25.6908	-1.40362	0.122299	26.9721
1.09582	0.807	10	0	1	25.7646	-1.33616	0.113651	26.9871
1.09645	0.808	10	0	1	25.8379	-1.27008	0.105388	27.0026
1.09711	0.809	10	0	1	25.9106	-1.2055	0.0974486	27.0187
1.09778	0.81	10	0	1	25.9828	-1.14248	0.0898273	27.0354
1.09848	0.811	10	0	1	26.0542	-1.08101	0.0825883	27.0527
1.09921	0.812	10	0	1	26.125	-1.02119	0.0756952	27.0705
1.09996	0.813	10	0	1	26.1952	-0.962991	0.0691827	27.089
1.10073	0.814	10	0	1	26.2646	-0.90646	0.0630493	27.1081
1.10153	0.815	10	0	1	26.3334	-0.851651	0.057281	27.1277
1.10235	0.816	10	0	1	26.4014	-0.798474	0.0519154	27.1479
1.1032	0.817	10	0	1	26.4686	-0.747031	0.0469104	27.1687
1.10407	0.818	10	0	1	26.5351	-0.697343	0.0422565	27.1902
1.10496	0.819	10	0	1	26.6008	-0.649289	0.0379753	27.2121
1.10587	0.82	10	0	1	26.6657	-0.602925	0.0340358	27.2346
1.1068	0.821	10	0	1	26.7298	-0.558152	0.0304386	27.2575
1.10775	0.822	10	0	1	26.7931	-0.514912	0.0271689	27.2808
1.10871	0.823	10	0	1	26.8556	-0.473134	0.0242104	27.3045
1.10969	0.824	10	0	1	26.9172	-0.43288	0.0215287	27.3286
1.11068	0.825	10	0	1	26.9781	-0.393981	0.0191192	27.3529
1.11168	0.826	10	0	1	27.0381	-0.356379	0.0169598	27.3775
1.11268	0.827	10	0	1	27.0973	-0.32002	0.0150292	27.4023
1.1137	0.828	10	0	1	27.1558	-0.284786	0.0133111	27.4272
1.11471	0.829	10	0	1	27.2134	-0.250673	0.0117814	27.4523
1.11574	0.83	10	0	1	27.2703	-0.217739	0.0104156	27.4776
1.11676	0.831	10	0	1	27.3263	-0.185557	0.00921666	27.5027
1.11778	0.832	10	0	1	27.3817	-0.154406	0.00815021	27.5279
1.1188	0.833	10	0	1	27.4362	-0.12405	0.00720991	27.5531
1.11982	0.834	10	0	1	27.4901	-0.094364	0.00638359	27.5781
1.12084	0.835	10	0	1	27.5432	-0.0655882	0.00564929	27.6031
1.12185	0.836	10	0	1	27.5956	-0.037512	0.00500169	27.6281
1.12286	0.837	10	0	1	27.6473	-0.0100215	0.00443227	27.6529
1.12386	0.838	10	0	1	27.6984	0.0169357	0.00393175	27.6775
1.12486	0.839	10	0	1	27.7488	0.0431061	0.00348656	27.7022
1.12585	0.84	10	0	1	27.7985	0.0688865	0.00309647	27.7265
1.12683	0.841	10	0	1	27.8476	0.0941478	0.00275215	27.7507
1.12781	0.842	10	0	1	27.8961	0.118856	0.00244737	27.7748
1.12878	0.843	10	0	1	27.944	0.143006	0.0021772	27.7988
1.12974	0.844	10	0	1	27.9913	0.166895	0.00194028	27.8225
1.1307	0.845	10	0	1	28.038	0.190302	0.00173016	27.846
1.13165	0.846	10	0	1	28.0842	0.213262	0.00154385	27.8694
1.13259	0.847	10	0	1	28.1298	0.235863	0.00137904	27.8925
1.13353	0.848	10	0	1	28.1748	0.257997	0.00123237	27.9156
1.13445	0.849	10	0	1	28.2194	0.279968	0.00110334	27.9383
1.13537	0.85	10	0	1	28.2634	0.301419	0.000987868	27.961
1.13628	0.851	10	0	1	28.3069	0.322562	0.000885382	27.9835
1.13719	0.852	10	0	1	28.35	0.343264	0.000793767	28.0059
1.13809	0.853	10	0	1	28.3925	0.363833	0.000712887	28.028
1.13898	0.854	10	0	1	28.4346	0.383957	0.000640355	28.05
1.13986	0.855	10	0	1	28.4762	0.403885	0.000575972	28.0717
1.14075	0.856	10	0	1	28.5173	0.42335	0.000518053	28.0935
1.14162	0.857	10	0	1	28.5581	0.44271	0.000466741	28.1149
1.14248	0.858	10	0	1	28.5983	0.461828	0.000420917	28.1361
1.14334	0.859	10	0	1	28.6382	0.48043	0.000379432	28.1574
1.1442	0.86	10	0	1	28.6776	0.498885	0.000342495	28.1784
1.14504	0.861	10	0	1	28.7167	0.517203	0.000309568	28.1991
1.14589	0.862	10	0	1	28.7553	0.535006	0.000279657	28.22
1.14672	0.863	10	0	1	28.7935	0.552819	0.000253134	28.2404
1.14755	0.864	10	0	1	28.8314	0.570261	0.000229148	28.2609
1.14837	0.865	10	0	1	28.8688	0.587351	0.000207463	28.2813
1.14919	0.866	10	0	1	28.9059	0.604375	0.000188112	28.3014
1.15	0.867	10	0	1	28.9427	0.621164	0.000170676	28.3213
1.15081	0.868	10	0	1	28.979	0.637533	0.000154811	28.3414
1.15161	0.869	10	0	1	29.0151	0.653873	0.000140641	28.3611
1.15241	0.87	10	0	1	29.0508	0.66988	0.000127778	28.3807
1.1532	0.871	10	0	1	29.0861	0.685908	0.000116296	28.4001
1.15399	0.872	10	0	1	29.1211	0.701456	0.000105771	28.4195
1.15477	0.873	10	0	1	29.1558	0.716858	9.62841e-05	28.4388
1.15554	0.874	10	0	1	29.1901	0.732179	8.77517e-05	28.4579
1.15632	0.875	10	0	1	29.2242	0.747089	7.99388e-05	28.477
1.15709	0.876	10	0	1	29.2579	0.761847	7.28785e-05	28.496
1.15785	0.877	10	0	1	29.2913	0.776579	6.65329e-05	28.5147
1.15861	0.878	10	0	1	29.3244	0.791044	6.07505e-05	28.5333
1.15937	0.879	10	0	1	29.3573	0.805157	5.54557e-05	28.552
1.16011	0.88	10	0	1	29.3898	0.819354	5.07154e-05	28.5704
1.16087	0.881	10	0	1	29.422	0.833004	4.63217e-05	28.589
1.1616	0.882	10	0	1	29.454	0.846904	4.24189e-05	28.607
1.16234	0.883	10	0	1	29.4857	0.860372	3.88158e-05	28.6253
1.16307	0.884	10	0	1	29.5171	0.87394	3.55838e-05	28.6431
1.1638	0.885	10	0	1	29.5482	0.88692	3.25705e-05	28.6613
1.16452	0.886	10	0	1	29.5791	0.900051	2.98731e-05	28.679
1.16525	0.887	10	0	1	29.6097	0.912871	2.73925e-05	28.6968
1.16596	0.888	10	0	1	29.64	0.925561	2.51337e-05	28.7145
1.16668	0.889	10	0	1	29.6701	0.938112	2.30743e-05	28.732
1.16739	0.89	10	0	1	29.7	0.950443	2.11867e-05	28.7495
1.16809	0.891	10	0	1	29.7296	0.962656	1.94658e-05	28.7669
1.16879	0.892	10	0	1	29.7589	0.974714	1.78925e-05	28.7842
1.16949	0.893	10	0	1	29.788	0.986644	1.64553e-05	28.8014
1.17019	0.894	10	0	1	29.8169	0.998412	1.51392e-05	28.8185
1.17088	0.895	10	0	1	29.8456	1.01012	1.39401e-05	28.8354
1.17156	0.896	10	0	1	29.874	1.02154	1.28326e-05	28.8524
1.17225	0.897	10	0	1	29.9022	1.0329	1.18227e-05	28.8692
1.17292	0.898	10	0	1	29.9301	1.04421	1.0901e-05	28.8859
1.1736	0.899	10	0	1	29.9579	1.0552	1.00466e-05	28.9026
1.17428	0.9	10	0	1	29.9854	1.06614	9.26726e-06	28.9192
1.17495	0.901	10	0	1	30.0127	1.07696	8.55175e-06	28.9357
1.17561	0.902	10	0	1	30.0398	1.08765	7.89487e-06	28.9521
1.17628	0.903	10	0	1	30.0666	1.09823	7.292e-06	28.9684
1.17693	0.904	10	0	1	30.0933	1.10868	6.73791e-06	28.9846
1.1776	0.905	10	0	1	30.1198	1.11883	6.22289e-06	29.001
1.17824	0.906	10	0	1	30.1461	1.12916	5.75771e-06	29.0169
1.1789	0.907	10	0	1	30.1721	1.13917	5.32446e-06	29.033
1.17954	0.908	10	0	1	30.198	1.14908	4.92602e-06	29.0489
1.18018	0.909	10	0	1	30.2237	1.15903	4.56264e-06	29.0646
1.18083	0.91	10	0	1	30.2492	1.16861	4.22231e-06	29.0806
1.18146	0.911	10	0	1	30.2745	1.17833	3.91366e-06	29.0961
1.1821	0.912	10	0	1	30.2996	1.18772	3.62515e-06	29.1118
1.18273	0.913	10	0	1	30.3245	1.19712	3.3611e-06	29.1274
1.18336	0.914	10	0	1	30.3492	1.20639	3.11706e-06	29.1428
1.18399	0.915	10	0	1	30.3738	1.21525	2.88747e-06	29.1585
1.1846	0.916	10	0	1	30.3982	1.2247	2.68474e-06	29.1735
1.18522	0.917	10	0	1	30.4224	1.23358	2.49161e-06	29.1888
1.18584	0.918	10	0	1	30.4464	1.2424	2.31359e-06	29.204
1.18645	0.919	10	0	1	30.4703	1.25136	2.15156e-06	29.2189
1.18706	0.92	10	0	1	30.494	1.25995	1.99895e-06	29.234
1.18767	0.921	10	0	1	30.5175	1.26854	1.85864e-06	29.2489
1.18828	0.922	10	0	1	30.5408	1.27688	1.72756e-06	29.264
1.18887	0.923	10	0	1	30.564	1.28534	1.60788e-06	29.2787
1.18947	0.924	10	0	1	30.5871	1.29358	1.49611e-06	29.2935
1.19007	0.925	10	0	1	30.6099	1.30185	1.39337e-06	29.3081
1.19066	0.926	10	0	1	30.6326	1.30999	1.29782e-06	29.3227
1.19125	0.927	10	0	1	30.6552	1.31794	1.20869e-06	29.3373
1.19183	0.928	10	0	1	30.6776	1.32606	1.12747e-06	29.3515
1.19243	0.929	10	0	1	30.6998	1.3336	1.0495e-06	29.3662
1.193	0.93	10	0	1	30.7219	1.34166	9.8013e-07	29.3803
1.19358	0.931	10	0	1	30.7439	1.34923	9.1382e-07	29.3947
1.19416	0.932	10	0	1	30.7657	1.35681	8.52685e-07	29.4089
1.19473	0.933	10	0	1	30.7873	1.36438	7.96128e-07	29.4229
1.1953	0.934	10	0	1	30.8088	1.37183	7.43439e-07	29.437
1.19587	0.935	10	0	1	30.8302	1.3792	6.94449e-07	29.451
1.19643	0.936	10	0	1	30.8514	1.38654	6.4905e-07	29.4649
1.197	0.937	10	0	1	30.8725	1.39369	6.06444e-07	29.4788
1.19755	0.938	10	0	1	30.8934	1.40105	5.67623e-07	29.4924
1.19811	0.939	10	0	1	30.9142	1.40808	5.30774e-07	29.5062
1.19867	0.94	10	0	1	30.9349	1.41495	4.96268e-07	29.5199
1.19921	0.941	10	0	1	30.9554	1.42218	4.65125e-07	29.5332
1.19977	0.942	10	0	1	30.9758	1.42883	4.3498e-07	29.547
1.20031	0.943	10	0	1	30.9961	1.43576	4.0761e-07	29.5603
1.20085	0.944	10	0	1	31.0162	1.44252	3.8188e-07	29.5737
1.2014	0.945	10	0	1	31.0362	1.44918	3.57819e-07	29.5871
1.20193	0.946	10	0	1	31.0561	1.45587	3.35545e-07	29.6003
1.20247	0.947	10	0	1	31.0759	1.46235	3.14535e-07	29.6135
1.20301	0.948	10	0	1	31.0955	1.46864	2.94735e-07	29.6269
1.20353	0.949	10	0	1	31.115	1.47535	2.76918e-07	29.6397
1.20407	0.95	10	0	1	31.1344	1.48154	2.59677e-07	29.6529
1.20459	0.951	10	0	1	31.1537	1.48786	2.43807e-07	29.6658
1.20512	0.952	10	0	1	31.1728	1.49409	2.28934e-07	29.6787
1.20564	0.953	10	0	1	31.1918	1.50012	2.14892e-07	29.6917
1.20616	0.954	10	0	1	31.2107	1.50627	2.01942e-07	29.7045
1.20668	0.955	10	0	1	31.2295	1.51227	1.8975e-07	29.7173
1.2072	0.956	10	0	1	31.2482	1.51826	1.78377e-07	29.7299
1.20771	0.957	10	0	1	31.2668	1.52415	1.677e-07	29.7426
1.20823	0.958	10	0	1	31.2852	1.52991	1.57649e-07	29.7553
1.20873	0.959	10	0	1	31.3035	1.53575	1.48344e-07	29.7678
1.20924	0.96	10	0	1	31.3217	1.54147	1.39581e-07	29.7803
1.20975	0.961	10	0	1	31.3399	1.5471	1.31342e-07	29.7928
1.21025	0.962	10	0	1	31.3579	1.55271	1.23652e-07	29.8051
1.21075	0.963	10	0	1	31.3757	1.5582	1.16402e-07	29.8175
1.21125	0.964	10	0	1	31.3935	1.5637	1.09642e-07	29.8298
1.21175	0.965	10	0	1	31.4112	1.56911	1.03279e-07	29.8421
1.21224	0.966	10	0	1	31.4288	1.57453	9.73453e-08	29.8542
1.21274	0.967	10	0	1	31.4462	1.57981	9.1732e-08	29.8664
1.21323	0.968	10	0	1	31.4636	1.58506	8.64766e-08	29.8785
1.21372	0.969	10	0	1	31.4808	1.59025	8.15399e-08	29.8906
1.21421	0.97	10	0	1	31.498	1.59539	7.69013e-08	29.9026
1.21469	0.971	10	0	1	31.5151	1.60061	7.2595e-08	29.9144
1.21518	0.972	10	0	1	31.532	1.60557	6.84732e-08	29.9264
1.21566	0.973	10	0	1	31.5489	1.61058	6.46345e-08	29.9383
1.21614	0.974	10	0	1	31.5656	1.61555	6.10248e-08	29.9501
1.21661	0.975	10	0	1	31.5823	1.62041	5.76184e-08	29.9619
1.21708	0.976	10	0	1	31.5988	1.62547	5.44782e-08	29.9734
1.21756	0.977	10	0	1	31.6153	1.63015	5.14374e-08	29.9851
1.21803	0.978	10	0	1	31.6317	1.63488	4.86019e-08	29.9968
1.2185	0.979	10	0	1	31.6479	1.63964	4.59491e-08	30.0083
1.21897	0.98	10	0	1	31.6641	1.6442	4.34196e-08	30.0199
1.21943	0.981	10	0	1	31.6802	1.64893	4.10826e-08	30.0313
1.21989	0.982	10	0	1	31.6962	1.65369	3.88941e-08	30.0425
1.22036	0.983	10	0	1	31.7121	1.65805	3.67668e-08	30.0541
1.22082	0.984	10	0	1	31.7279	1.66247	3.47819e-08	30.0654
1.22128	0.985	10	0	1	31.7436	1.66682	3.29069e-08	30.0768
1.22173	0.986	10	0	1	31.7593	1.67147	3.1192e-08	30.0878
1.22218	0.987	10	0	1	31.7748	1.67582	2.95358e-08	30.099
1.22264	0.988	10	0	1	31.7903	1.68014	2.79752e-08	30.1101
1.22309	0.989	10	0	1	31.8056	1.6844	2.65013e-08	30.1212
1.22354	0.99	10	0	1	31.8209	1.6885	2.5095e-08	30.1324
1.22398	0.991	10	0	1	31.8361	1.69284	2.38024e-08	30.1433
1.22442	0.992	10	0	1	31.8512	1.69713	2.25793e-08	30.1541
1.22487	0.993	10	0	1	31.8663	1.70122	2.14064e-08	30.1651
1.22531	0.994	10	0	1	31.8812	1.70516	2.02889e-08	30.1761
1.22575	0.995	10	0	1	31.8961	1.70927	1.92533e-08	30.1868
1.22618	0.996	10	0	1	31.9109	1.71332	1.82727e-08	30.1975
1.22662	0.997	10	0	1	31.9256	1.71727	1.73403e-08	30.2083
1.22706	0.998	10	0	1	31.9402	1.72117	1.64575e-08	30.219
1.22749	0.999	10	0	1	31.9547	1.72504	1.56236e-08	30.2297
1.22791	1	10	0	1	31.9692	1.72902	1.48464e-08	30.2402
1.22834	1.001	10	0	1	31.9836	1.73283	1.41011e-08	30.2507
1.22877	1.002	10	0	1	31.9979	1.73669	1.34012e-08	30.2612
1.2292	1.003	10	0	1	32.0121	1.74026	1.27237e-08	30.2718
1.22962	1.004	10	0	1	32.0262	1.74417	1.21045e-08	30.2821
1.23004	1.005	10	0	1	32.0403	1.74788	1.15087e-08	30.2924
1.23046	1.006	10	0	1	32.0543	1.75155	1.09439e-08	30.3028
1.23088	1.007	10	0	1	32.0682	1.75507	1.04032e-08	30.3131
1.23129	1.008	10	0	1	32.0821	1.75865	9.89612e-09	30.3234
1.23171	1.009	10	0	1	32.0958	1.76225	9.41741e-09	30.3336
1.23212	1.01	10	0	1	32.1095	1.76587	8.96651e-09	30.3436
1.23253	1.011	10	0	1	32.1231	1.76935	8.53423e-09	30.3538
1.23294	1.012	10	0	1	32.1367	1.77273	8.12165e-09	30.364
1.23335	1.013	10	0	1	32.1502	1.77619	7.73461e-09	30.374
1.23375	1.014	10	0	1	32.1636	1.77967	7.36942e-09	30.3839
1.23416	1.015	10	0	1	32.1769	1.78296	7.01765e-09	30.3939
1.23456	1.016	10	0	1	32.1902	1.78638	6.68888e-09	30.4038
1.23496	1.017	10	0	1	32.2034	1.78972	6.37546e-09	30.4136
1.23536	1.018	10	0	1	32.2165	1.79304	6.07816e-09	30.4234
1.23576	1.019	10	0	1	32.2295	1.79619	5.79166e-09	30.4333
1.23615	1.02	10	0	1	32.2425	1.79946	5.52401e-09	30.4431
1.23655	1.021	10	0	1	32.2554	1.80258	5.26629e-09	30.4529
1.23694	1.022	10	0	1	32.2683	1.80585	5.02613e-09	30.4624
1.23733	1.023	10	0	1	32.2811	1.80893	4.79404e-09	30.4721
1.23772	1.024	10	0	1	32.2938	1.81215	4.5774e-09	30.4816
1.23811	1.025	10	0	1	32.3064	1.81524	4.36904e-09	30.4912
1.2385	1.026	10	0	1	32.319	1.81828	4.17046e-09	30.5007
1.23888	1.027	10	0	1	32.3315	1.82129	3.98171e-09	30.5102
1.23926	1.028	10	0	1	32.344	1.82439	3.80437e-09	30.5196
1.23964	1.029	10	0	1	32.3564	1.82749	3.63591e-09	30.5289
1.24003	1.03	10	0	1	32.3687	1.83014	3.46851e-09	30.5386
1.2404	1.031	10	0	1	32.381	1.83324	3.31709e-09	30.5477
1.24078	1.032	10	0	1	32.3932	1.83629	3.17242e-09	30.5569
1.24116	1.033	10	0	1	32.4053	1.83892	3.0288e-09	30.5664
1.24153	1.034	10	0	1	32.4174	1.84192	2.89785e-09	30.5755
1.2419	1.035	10	0	1	32.4294	1.84477	2.77133e-09	30.5846
1.24227	1.036	10	0	1	32.4413	1.84758	2.65058e-09	30.5938
1.24264	1.037	10	0	1	32.4532	1.85048	2.53697e-09	30.6028
1.24301	1.038	10	0	1	32.4651	1.85318	2.42666e-09	30.6119
1.24338	1.039	10	0	1	32.4768	1.85591	2.32199e-09	30.6209
1.24374	1.04	10	0	1	32.4885	1.85867	2.22296e-09	30.6299
1.2441	1.041	10	0	1	32.5002	1.86139	2.12832e-09	30.6388
1.24446	1.042	10	0	1	32.5118	1.86405	2.0377e-09	30.6477
1.24482	1.043	10	0	1	32.5233	1.86679	1.9522e-09	30.6565
1.24519	1.044	10	0	1	32.5348	1.86928	1.86861e-09	30.6655
1.24554	1.045	10	0	1	32.5462	1.8719	1.79022e-09	30.6743
1.2459	1.046	10	0	1	32.5576	1.87456	1.71589e-09	30.683
1.24625	1.047	10	0	1	32.5689	1.87721	1.64505e-09	30.6917
1.2466	1.048	10	0	1	32.5801	1.87971	1.57641e-09	30.7004
1.24695	1.049	10	0	1	32.5913	1.88226	1.51146e-09	30.709
1.2473	1.05	10	0	1	32.6024	1.88475	1.44912e-09	30.7177
1.24765	1.051	10	0	1	32.6135	1.88723	1.38965e-09	30.7263
1.248	1.052	10	0	1	32.6245	1.88982	1.33371e-09	30.7347
1.24834	1.053	10	0	1	32.6355	1.89225	1.27934e-09	30.7433
1.24869	1.054	10	0	1	32.6464	1.89467	1.22752e-09	30.7517
1.24903	1.055	10	0	1	32.6573	1.89706	1.17786e-09	30.7602
1.24937	1.056	10	0	1	32.6681	1.89953	1.13098e-09	30.7686
1.24971	1.057	10	0	1	32.6788	1.90189	1.08566e-09	30.7769
1.25005	1.058	10	0	1	32.6895	1.90414	1.0419e-09	30.7854
1.25039	1.059	10	0	1	32.7002	1.90641	1.00023e-09	30.7938
1.25073	1.06	10	0	1	32.7108	1.90882	9.61118e-10	30.802
1.25106	1.061	10	0	1	32.7213	1.91108	9.23132e-10	30.8102
1.25139	1.062	10	0	1	32.7318	1.91342	8.87159e-10	30.8184
1.25172	1.063	10	0	1	32.7422	1.91579	8.52981e-10	30.8264
1.25206	1.064	10	0	1	32.7526	1.91791	8.193e-10	30.8347
1.25238	1.065	10	0	1	32.763	1.92022	7.87896e-10	30.8427
1.25271	1.066	10	0	1	32.7732	1.9225	7.57724e-10	30.8508
1.25304	1.067	10	0	1	32.7835	1.92468	7.2856e-10	30.8588
1.25336	1.068	10	0	1	32.7937	1.92679	7.00479e-10	30.8669
1.25368	1.069	10	0	1	32.8038	1.92903	6.74023e-10	30.8748
1.25401	1.07	10	0	1	32.8139	1.93115	6.48379e-10	30.8827
1.25433	1.071	10	0	1	32.8239	1.93329	6.23882e-10	30.8906
1.25465	1.072	10	0	1	32.8339	1.93529	6.0007e-10	30.8986
1.25497	1.073	10	0	1	32.8439	1.93745	5.77744e-10	30.9064
1.25529	1.074	10	0	1	32.8537	1.9395	5.56095e-10	30.9142
1.2556	1.075	10	0	1	32.8636	1.9416	5.35512e-10	30.922
1.25591	1.076	10	0	1	32.8734	1.94376	5.15958e-10	30.9296
1.25623	1.077	10	0	1	32.8831	1.94572	4.96737e-10	30.9374
1.25654	1.078	10	0	1	32.8928	1.9477	4.78389e-10	30.9451
1.25685	1.079	10	0	1	32.9025	1.94967	4.60818e-10	30.9528
1.25716	1.08	10	0	1	32.9121	1.95181	4.44343e-10	30.9603
1.25746	1.081	10	0	1	32.9217	1.95379	4.28231e-10	30.9679
1.25777	1.082	10	0	1	32.9312	1.95574	4.1272e-10	30.9754
1.25808	1.083	10	0	1	32.9406	1.95758	3.97661e-10	30.9831
1.25838	1.084	10	0	1	32.9501	1.95952	3.83426e-10	30.9905
1.25868	1.085	10	0	1	32.9594	1.96152	3.69879e-10	30.9979
1.25899	1.086	10	0	1	32.9688	1.96338	3.56657e-10	31.0054
1.25929	1.087	10	0	1	32.9781	1.96533	3.44119e-10	31.0127
1.25959	1.088	10	0	1	32.9873	1.96717	3.31927e-10	31.0201
1.25988	1.089	10	0	1	32.9965	1.96908	3.20341e-10	31.0274
1.26018	1.09	10	0	1	33.0057	1.9709	3.09087e-10	31.0348
1.26048	1.091	10	0	1	33.0148	1.97269	2.98254e-10	31.0421
1.26077	1.092	10	0	1	33.0239	1.97456	2.87971e-10	31.0493
1.26106	1.093	10	0	1	33.0329	1.9765	2.78204e-10	31.0564
1.26135	1.094	10	0	1	33.0419	1.97819	2.68484e-10	31.0637
1.26165	1.095	10	0	1	33.0508	1.97996	2.59264e-10	31.0709
1.26194	1.096	10	0	1	33.0597	1.98169	2.50363e-10	31.078
1.26223	1.097	10	0	1	33.0686	1.98339	2.41788e-10	31.0852
1.26251	1.098	10	0	1	33.0774	1.98524	2.33718e-10	31.0921
1.2628	1.099	10	0	1	33.0862	1.98689	2.25741e-10	31.0993
1.26309	1.1	10	0	1	33.0949	1.98854	2.18085e-10	31.1063
1.26337	1.101	10	0	1	33.1036	1.99027	2.10814e-10	31.1133
1.26364	1.102	10	0	1	33.1122	1.99215	2.03973e-10	31.1201
1.26393	1.103	10	0	1	33.1208	1.99382	1.97199e-10	31.127
1.26421	1.104	10	0	1	33.1294	1.99534	1.90544e-10	31.1341
1.26449	1.105	10	0	1	33.1379	1.99702	1.8429e-10	31.1409
1.26476	1.106	10	0	1	33.1464	1.99881	1.78373e-10	31.1476
1.26504	1.107	10	0	1	33.1549	2.00038	1.72497e-10	31.1545
1.26532	1.108	10	0	1	33.1633	2.00194	1.66836e-10	31.1613
1.26559	1.109	10	0	1	33.1716	2.00365	1.61509e-10	31.168
1.26586	1.11	10	0	1	33.18	2.00519	1.56257e-10	31.1748
1.26614	1.111	10	0	1	33.1882	2.0067	1.5118e-10	31.1815
1.26642	1.112	10	0	1	33.1965	2.00805	1.4618e-10	31.1884
1.26668	1.113	10	0	1	33.2047	2.00989	1.4171e-10	31.1948
1.26694	1.114	10	0	1	33.2129	2.01156	1.3729e-10	31.2013
1.26721	1.115	10	0	1	33.221	2.01302	1.32901e-10	31.208
1.26748	1.116	10	0	1	33.2291	2.0146	1.28746e-10	31.2145
1.26774	1.117	10	0	1	33.2372	2.01611	1.24704e-10	31.2211
1.26801	1.118	10	0	1	33.2452	2.01751	1.20746e-10	31.2277
1.26828	1.119	10	0	1	33.2532	2.01904	1.17008e-10	31.2341
1.26853	1.12	10	0	1	33.2611	2.02063	1.13438e-10	31.2405
1.26879	1.121	10	0	1	33.269	2.0221	1.09936e-10	31.2469
1.26905	1.122	10	0	1	33.2769	2.02358	1.06564e-10	31.2533
1.26931	1.123	10	0	1	33.2847	2.02507	1.03321e-10	31.2597
1.26957	1.124	10	0	1	33.2925	2.02642	1.00124e-10	31.2661
1.26983	1.125	10	0	1	33.3003	2.02787	9.70948e-11	31.2724
1.27008	1.126	10	0	1	33.308	2.02934	9.41805e-11	31.2787
1.27033	1.127	10	0	1	33.3157	2.03087	9.13959e-11	31.2848
1.27059	1.128	10	0	1	33.3234	2.03234	8.86831e-11	31.291
1.27084	1.129	10	0	1	33.331	2.03366	8.60005e-11	31.2973
1.2711	1.13	10	0	1	33.3386	2.03497	8.34129e-11	31.3036
1.27135	1.131	10	0	1	33.3461	2.03636	8.09476e-11	31.3097
1.27159	1.132	10	0	1	33.3536	2.03786	7.86119e-11	31.3158
1.27184	1.133	10	0	1	33.3611	2.03915	7.62752e-11	31.3219
1.27209	1.134	10	0	1	33.3685	2.04039	7.40059e-11	31.3281
1.27233	1.135	10	0	1	33.3759	2.04184	7.18884e-11	31.3341
1.27258	1.136	10	0	1	33.3833	2.04326	6.98328e-11	31.3401
1.27282	1.137	10	0	1	33.3907	2.04457	6.78116e-11	31.3461
1.27307	1.138	10	0	1	33.398	2.04583	6.58441e-11	31.3521
1.27331	1.139	10	0	1	33.4052	2.04721	6.39816e-11	31.358
1.27354	1.14	10	0	1	33.4125	2.04859	6.21811e-11	31.3639
1.27379	1.141	10	0	1	33.4197	2.04984	6.04027e-11	31.3698
1.27403	1.142	10	0	1	33.4268	2.05107	5.8681e-11	31.3758
1.27427	1.143	10	0	1	33.434	2.05233	5.70237e-11	31.3816
1.2745	1.144	10	0	1	33.4411	2.05369	5.54486e-11	31.3874
1.27474	1.145	10	0	1	33.4481	2.05491	5.38913e-11	31.3932
1.27497	1.146	10	0	1	33.4552	2.05612	5.23827e-11	31.3991
1.27521	1.147	10	0	1	33.4622	2.05729	5.09133e-11	31.4049
1.27544	1.148	10	0	1	33.4692	2.05859	4.95271e-11	31.4106
1.27567	1.149	10	0	1	33.4761	2.05982	4.81682e-11	31.4163
1.2759	1.15	10	0	1	33.483	2.06099	4.6838e-11	31.422
1.27613	1.151	10	0	1	33.4899	2.06228	4.55806e-11	31.4276
1.27636	1.152	10	0	1	33.4967	2.0636	4.43717e-11	31.4331
1.27658	1.153	10	0	1	33.5035	2.06478	4.31705e-11	31.4388
1.27681	1.154	10	0	1	33.5103	2.06593	4.20007e-11	31.4444
1.27704	1.155	10	0	1	33.5171	2.0671	4.08757e-11	31.45
1.27726	1.156	10	0	1	33.5238	2.06832	3.97944e-11	31.4555
1.27749	1.157	10	0	1	33.5305	2.06947	3.87355e-11	31.461
1.27771	1.158	10	0	1	33.5371	2.07063	3.77113e-11	31.4665
1.27793	1.159	10	0	1	33.5438	2.0718	3.67231e-11	31.472
1.27815	1.16	10	0	1	33.5504	2.07292	3.57563e-11	31.4774
1.27838	1.161	10	0	1	33.5569	2.07394	3.48024e-11	31.483
1.2786	1.162	10	0	1	33.5635	2.07509	3.39013e-11	31.4884
1.27881	1.163	10	0	1	33.57	2.07633	3.30431e-11	31.4936
1.27903	1.164	10	0	1	33.5764	2.07748	3.21967e-11	31.499
1.27925	1.165	10	0	1	33.5829	2.07855	3.13652e-11	31.5043
1.27946	1.166	10	0	1	33.5893	2.07959	3.05544e-11	31.5097
1.27968	1.167	10	0	1	33.5957	2.08069	2.97776e-11	31.515
1.27989	1.168	10	0	1	33.602	2.08195	2.90487e-11	31.5201
1.2801	1.169	10	0	1	33.6083	2.08295	2.83047e-11	31.5254
1.28031	1.17	10	0	1	33.6146	2.08403	2.75941e-11	31.5306
1.28052	1.171	10	0	1	33.6209	2.08512	2.69066e-11	31.5358
1.28074	1.172	10	0	1	33.6271	2.08602	2.62168e-11	31.5411
1.28095	1.173	10	0	1	33.6334	2.08718	2.55792e-11	31.5462
1.28116	1.174	10	0	1	33.6395	2.08819	2.49431e-11	31.5513
1.28136	1.175	10	0	1	33.6457	2.08929	2.43364e-11	31.5564
1.28157	1.176	10	0	1	33.6518	2.09037	2.37465e-11	31.5614
1.28177	1.177	10	0	1	33.6579	2.09139	2.31664e-11	31.5665
1.28198	1.178	10	0	1	33.664	2.0924	2.26029e-11	31.5716
1.28218	1.179	10	0	1	33.67	2.0934	2.20541e-11	31.5766
1.28238	1.18	10	0	1	33.676	2.09442	2.15247e-11	31.5816
1.28258	1.181	10	0	1	33.682	2.09549	2.10155e-11	31.5865
1.28279	1.182	10	0	1	33.6879	2.09647	2.05123e-11	31.5915
1.28299	1.183	10	0	1	33.6939	2.09734	2.00133e-11	31.5965
1.28319	1.184	10	0	1	33.6998	2.0984	1.95473e-11	31.6014
1.28339	1.185	10	0	1	33.7056	2.09939	1.90875e-11	31.6063
1.28358	1.186	10	0	1	33.7115	2.10047	1.86496e-11	31.611
1.28377	1.187	10	0	1	33.7173	2.10148	1.82177e-11	31.6158
1.28397	1.188	10	0	1	33.7231	2.10233	1.77848e-11	31.6208
1.28417	1.189	10	0	1	33.7289	2.10332	1.73755e-11	31.6255
1.28436	1.19	10	0	1	33.7346	2.10423	1.69718e-11	31.6304
1.28455	1.191	10	0	1	33.7403	2.10528	1.65909e-11	31.635
1.28475	1.192	10	0	1	33.746	2.10619	1.62093e-11	31.6398
1.28494	1.193	10	0	1	33.7516	2.10703	1.58337e-11	31.6446
1.28514	1.194	10	0	1	33.7573	2.1079	1.54703e-11	31.6494
1.28532	1.195	10	0	1	33.7629	2.10899	1.51341e-11	31.6539
1.28551	1.196	10	0	1	33.7684	2.10987	1.47918e-11	31.6586
1.2857	1.197	10	0	1	33.774	2.11074	1.44583e-11	31.6633
1.28589	1.198	10	0	1	33.7795	2.11168	1.41382e-11	31.6679
1.28607	1.199	10	0	1	33.785	2.11254	1.38224e-11	31.6725
1.28626	1.2	10	0	1	33.7905	2.11351	1.3522e-11	31.677
1.28644	1.201	10	0	1	33.7959	2.11435	1.32223e-11	31.6816
1.28663	1.202	10	0	1	33.8014	2.11519	1.293e-11	31.6862
1.28682	1.203	10	0	1	33.8068	2.11599	1.26438e-11	31.6908
1.28699	1.204	10	0	1	33.8121	2.11704	1.23798e-11	31.6951
1.28717	1.205	10	0	1	33.8175	2.11793	1.21141e-11	31.6996
1.28736	1.206	10	0	1	33.8228	2.11879	1.18534e-11	31.704
1.28753	1.207	10	0	1	33.8281	2.11968	1.16016e-11	31.7084
1.28772	1.208	10	0	1	33.8334	2.12049	1.13521e-11	31.7129
1.28789	1.209	10	0	1	33.8386	2.12141	1.11148e-11	31.7172
1.28807	1.21	10	0	1	33.8439	2.12216	1.08754e-11	31.7217
1.28826	1.211	10	0	1	33.8491	2.12288	1.06403e-11	31.7262
1.28843	1.212	10	0	1	33.8542	2.12369	1.04165e-11	31.7305
1.2886	1.213	10	0	1	33.8594	2.12465	1.0206e-11	31.7347
1.28878	1.214	10	0	1	33.8645	2.12547	9.99418e-12	31.739
1.28895	1.215	10	0	1	33.8696	2.12635	9.79067e-12	31.7433
1.28913	1.216	10	0	1	33.8747	2.12707	9.58493e-12	31.7476
1.2893	1.217	10	0	1	33.8797	2.12783	9.38653e-12	31.7519
1.28947	1.218	10	0	1	33.8848	2.12868	9.19694e-12	31.7561
1.28964	1.219	10	0	1	33.8898	2.12959	9.01505e-12	31.7602
1.28981	1.22	10	0	1	33.8948	2.13029	8.8292e-12	31.7645
1.28998	1.221	10	0	1	33.8997	2.13101	8.64851e-12	31.7687
1.29015	1.222	10	0	1	33.9047	2.13188	8.47873e-12	31.7728
1.29031	1.223	10	0	1	33.9096	2.13269	8.31087e-12	31.7769
1.29048	1.224	10	0	1	33.9145	2.13342	8.14413e-12	31.781
1.29065	1.225	10	0	1	33.9193	2.13421	7.98382e-12	31.7851
1.29081	1.226	10	0	1	33.9242	2.13497	7.82654e-12	31.7892
1.29098	1.227	10	0	1	33.929	2.13572	7.67265e-12	31.7933
1.29114	1.228	10	0	1	33.9338	2.13651	7.52455e-12	31.7973
1.29131	1.229	10	0	1	33.9386	2.13727	7.37864e-12	31.8013
1.29147	1.23	10	0	1	33.9433	2.13801	7.23552e-12	31.8053
1.29163	1.231	10	0	1	33.9481	2.13876	7.09672e-12	31.8093
1.29179	1.232	10	0	1	33.9528	2.13949	6.96035e-12	31.8133
1.29195	1.233	10	0	1	33.9575	2.14023	6.82772e-12	31.8172
1.29211	1.234	10	0	1	33.9621	2.14096	6.69813e-12	31.8212
1.29227	1.235	10	0	1	33.9668	2.14175	6.57354e-12	31.825
1.29243	1.236	10	0	1	33.9714	2.14247	6.44983e-12	31.8289
1.29259	1.237	10	0	1	33.976	2.14317	6.32842e-12	31.8328
1.29274	1.238	10	0	1	33.9806	2.14389	6.21071e-12	31.8367
1.2929	1.239	10	0	1	33.9851	2.14448	6.09194e-12	31.8406
1.29305	1.24	10	0	1	33.9896	2.14527	5.98174e-12	31.8444
1.29321	1.241	10	0	1	33.9942	2.14599	5.8724e-12	31.8482
1.29336	1.242	10	0	1	33.9986	2.14664	5.76336e-12	31.852
1.29351	1.243	10	0	1	34.0031	2.14741	5.66043e-12	31.8557
1.29366	1.244	10	0	1	34.0076	2.14817	5.55984e-12	31.8594
1.29382	1.245	10	0	1	34.012	2.1488	5.45781e-12	31.8632
1.29397	1.246	10	0	1	34.0164	2.14941	5.35788e-12	31.867
1.29412	1.247	10	0	1	34.0208	2.15016	5.26381e-12	31.8706
1.29427	1.248	10	0	1	34.0251	2.15089	5.17153e-12	31.8742
1.29441	1.249	10	0	1	34.0295	2.15165	5.08208e-12	31.8778
1.29456	1.25	10	0	1	34.0338	2.15225	4.99064e-12	31.8816
1.29471	1.251	10	0	1	34.0381	2.15289	4.90247e-12	31.8852
1.29487	1.252	10	0	1	34.0424	2.15331	4.81111e-12	31.8891
1.29502	1.253	10	0	1	34.0466	2.15397	4.72752e-12	31.8927
1.29516	1.254	10	0	1	34.0509	2.15475	4.64865e-12	31.8961
1.2953	1.255	10	0	1	34.0551	2.15539	4.56812e-12	31.8997
1.29544	1.256	10	0	1	34.0593	2.15612	4.49167e-12	31.9032
1.29559	1.257	10	0	1	34.0635	2.15667	4.41304e-12	31.9068
1.29573	1.258	10	0	1	34.0676	2.15729	4.33749e-12	31.9103
1.29587	1.259	10	0	1	34.0718	2.15802	4.26605e-12	31.9138
1.29601	1.26	10	0	1	34.0759	2.15862	4.19366e-12	31.9173
1.29615	1.261	10	0	1	34.08	2.15928	4.1241e-12	31.9207
1.29629	1.262	10	0	1	34.0841	2.15994	4.0559e-12	31.9241
1.29644	1.263	10	0	1	34.0881	2.16044	3.98618e-12	31.9277
1.29657	1.264	10	0	1	34.0922	2.1611	3.92109e-12	31.9311
1.29671	1.265	10	0	1	34.0962	2.16185	3.85919e-12	31.9343
1.29685	1.266	10	0	1	34.1002	2.16235	3.79397e-12	31.9378
1.29699	1.267	10	0	1	34.1042	2.16291	3.73115e-12	31.9412
1.29712	1.268	10	0	1	34.1081	2.16355	3.67144e-12	31.9446
1.29726	1.269	10	0	1	34.1121	2.16416	3.61217e-12	31.9479
1.29739	1.27	10	0	1	34.116	2.16478	3.55461e-12	31.9512
1.29752	1.271	10	0	1	34.1199	2.16541	3.49838e-12	31.9545
1.29766	1.272	10	0	1	34.1238	2.16596	3.44206e-12	31.9578
1.29779	1.273	10	0	1	34.1276	2.16656	3.38764e-12	31.9611
1.29792	1.274	10	0	1	34.1315	2.16715	3.33445e-12	31.9643
1.29806	1.275	10	0	1	34.1353	2.16768	3.2813e-12	31.9676
1.29819	1.276	10	0	1	34.1391	2.16822	3.22938e-12	31.9709
1.29832	1.277	10	0	1	34.1429	2.16881	3.17941e-12	31.9741
1.29845	1.278	10	0	1	34.1467	2.16946	3.13145e-12	31.9772
1.29858	1.279	10	0	1	34.1504	2.17003	3.08331e-12	31.9804
1.29871	1.28	10	0	1	34.1542	2.17053	3.03513e-12	31.9836
1.29883	1.281	10	0	1	34.1579	2.17117	2.98991e-12	31.9867
1.29896	1.282	10	0	1	34.1616	2.1717	2.94418e-12	31.9899
1.29909	1.283	10	0	1	34.1652	2.17226	2.89972e-12	31.993
1.29922	1.284	10	0	1	34.1689	2.17278	2.85574e-12	31.9961
1.29934	1.285	10	0	1	34.1725	2.17335	2.8133e-12	31.9992
1.29947	1.286	10	0	1	34.1762	2.17384	2.77067e-12	32.0023
1.29959	1.287	10	0	1	34.1798	2.17442	2.73009e-12	32.0054
1.29971	1.288	10	0	1	34.1834	2.17502	2.69062e-12	32.0083
1.29983	1.289	10	0	1	34.1869	2.17566	2.65243e-12	32.0113
1.29996	1.29	10	0	1	34.1905	2.17609	2.61234e-12	32.0144
1.30008	1.291	10	0	1	34.194	2.17656	2.57364e-12	32.0175
1.30021	1.292	10	0	1	34.1975	2.17698	2.53512e-12	32.0206
1.30033	1.293	10	0	1	34.201	2.17761	2.49995e-12	32.0234
1.30045	1.294	10	0	1	34.2045	2.17812	2.46395e-12	32.0264
1.30057	1.295	10	0	1	34.208	2.1786	2.42838e-12	32.0294
1.30069	1.296	10	0	1	34.2114	2.17913	2.39406e-12	32.0323
1.30081	1.297	10	0	1	34.2149	2.17959	2.35965e-12	32.0353
1.30092	1.298	10	0	1	34.2183	2.18016	2.32717e-12	32.0381
1.30104	1.299	10	0	1	34.2217	2.18066	2.2946e-12	32.041
1.30116	1.3	10	0	1	34.2251	2.18116	2.2626e-12	32.0439
1.30127	1.301	10	0	1	34.2284	2.18183	2.23311e-12	32.0466
1.30139	1.302	10	0	1	34.2318	2.18224	2.20137e-12	32.0495
1.3015	1.303	10	0	1	34.2351	2.18271	2.17096e-12	32.0524
1.30161	1.304	10	0	1	34.2384	2.18325	2.14179e-12	32.0552
1.30172	1.305	10	0	1	34.2417	2.18384	2.1138e-12	32.0579
1.30184	1.306	10	0	1	34.245	2.18428	2.08474e-12	32.0607
1.30195	1.307	10	0	1	34.2482	2.1847	2.05607e-12	32.0635
1.30206	1.308	10	0	1	34.2515	2.18523	2.02907e-12	32.0663
1.30218	1.309	10	0	1	34.2547	2.18566	2.00152e-12	32.0691
1.30229	1.31	10	0	1	34.2579	2.18615	1.97516e-12	32.0718
1.3024	1.311	10	0	1	34.2611	2.18663	1.94915e-12	32.0745
1.30251	1.312	10	0	1	34.2643	2.18713	1.92387e-12	32.0772
1.30262	1.313	10	0	1	34.2675	2.18748	1.89772e-12	32.08
1.30273	1.314	10	0	1	34.2706	2.18789	1.87253e-12	32.0827
1.30284	1.315	10	0	1	34.2738	2.18841	1.84889e-12	32.0853
1.30295	1.316	10	0	1	34.2769	2.18885	1.82489e-12	32.088
1.30305	1.317	10	0	1	34.28	2.18938	1.80225e-12	32.0906
1.30316	1.318	10	0	1	34.2831	2.18985	1.77941e-12	32.0932
1.30326	1.319	10	0	1	34.2861	2.19036	1.75739e-12	32.0958
1.30337	1.32	10	0	1	34.2892	2.19077	1.73488e-12	32.0984
1.30347	1.321	10	0	1	34.2922	2.19121	1.71311e-12	32.101
1.30358	1.322	10	0	1	34.2952	2.1917	1.69208e-12	32.1035
1.30368	1.323	10	0	1	34.2982	2.19216	1.67121e-12	32.1061
1.30379	1.324	10	0	1	34.3012	2.19252	1.64996e-12	32.1087
1.30389	1.325	10	0	1	34.3042	2.193	1.63004e-12	32.1112
1.30398	1.326	10	0	1	34.3072	2.19364	1.6117e-12	32.1135
1.30409	1.327	10	0	1	34.3101	2.19388	1.59056e-12	32.1162
1.30419	1.328	10	0	1	34.313	2.19436	1.5717e-12	32.1187
1.30429	1.329	10	0	1	34.3159	2.19477	1.55264e-12	32.1212
1.3044	1.33	10	0	1	34.3188	2.19509	1.53328e-12	32.1238
1.30452	1.331	10	0	1	34.3217	2.19502	1.51135e-12	32.1267
1.3046	1.332	10	0	1	34.3246	2.196	1.49752e-12	32.1286
1.30469	1.333	10	0	1	34.3275	2.19655	1.48084e-12	32.1309
1.30479	1.334	10	0	1	34.3303	2.19688	1.46282e-12	32.1334
1.30489	1.335	10	0	1	34.3331	2.19726	1.44552e-12	32.1359
1.30499	1.336	10	0	1	34.3359	2.19762	1.42837e-12	32.1383
1.30508	1.337	10	0	1	34.3387	2.19813	1.41258e-12	32.1406
1.30518	1.338	10	0	1	34.3415	2.19856	1.39647e-12	32.1429
1.30529	1.339	10	0	1	34.3443	2.19859	1.37802e-12	32.1457
1.30537	1.34	10	0	1	34.347	2.19935	1.36473e-12	32.1477
1.30547	1.341	10	0	1	34.3497	2.1997	1.34896e-12	32.15
1.30556	1.342	10	0	1	34.3525	2.20004	1.33338e-12	32.1524
1.30565	1.343	10	0	1	34.3552	2.20051	1.31893e-12	32.1547
1.30575	1.344	10	0	1	34.3579	2.20091	1.30428e-12	32.157
1.30584	1.345	10	0	1	34.3605	2.20135	1.29011e-12	32.1592
1.30593	1.346	10	0	1	34.3632	2.20171	1.27573e-12	32.1615
1.30603	1.347	10	0	1	34.3659	2.20205	1.26146e-12	32.1638
1.30612	1.348	10	0	1	34.3685	2.20239	1.24742e-12	32.1661
1.30621	1.349	10	0	1	34.3711	2.20271	1.23349e-12	32.1684
1.3063	1.35	10	0	1	34.3737	2.20324	1.22105e-12	32.1705
1.30639	1.351	10	0	1	34.3763	2.20356	1.20759e-12	32.1728
1.30648	1.352	10	0	1	34.3789	2.20389	1.19442e-12	32.175
1.30657	1.353	10	0	1	34.3815	2.20431	1.18203e-12	32.1772
1.30666	1.354	10	0	1	34.384	2.2047	1.1696e-12	32.1793
1.30674	1.355	10	0	1	34.3866	2.20519	1.15802e-12	32.1814
1.30683	1.356	10	0	1	34.3891	2.20544	1.14525e-12	32.1836
1.30692	1.357	10	0	1	34.3916	2.20578	1.13318e-12	32.1858
1.307	1.358	10	0	1	34.3941	2.2062	1.12177e-12	32.1879
1.30709	1.359	10	0	1	34.3966	2.20654	1.11012e-12	32.19
1.30717	1.36	10	0	1	34.399	2.20696	1.09906e-12	32.1921
1.30726	1.361	10	0	1	34.4015	2.20727	1.08761e-12	32.1942
1.30734	1.362	10	0	1	34.4039	2.20773	1.07714e-12	32.1962
1.30743	1.363	10	0	1	34.4064	2.20808	1.06629e-12	32.1983
1.30751	1.364	10	0	1	34.4088	2.20836	1.05525e-12	32.2004
1.30759	1.365	10	0	1	34.4112	2.20878	1.0451e-12	32.2024
1.30767	1.366	10	0	1	34.4136	2.20916	1.03489e-12	32.2044
1.30776	1.367	10	0	1	34.416	2.20944	1.02439e-12	32.2065
1.30784	1.368	10	0	1	34.4183	2.20974	1.0141e-12	32.2086
1.30791	1.369	10	0	1	34.4207	2.21042	1.00587e-12	32.2103
1.308	1.37	10	0	1	34.423	2.21056	9.95137e-13	32.2125
1.30809	1.371	10	0	1	34.4254	2.21076	9.84914e-13	32.2146
1.30816	1.372	10	0	1	34.4277	2.2112	9.75935e-13	32.2165
1.30825	1.373	10	0	1	34.43	2.21131	9.65569e-13	32.2187
1.30833	1.374	10	0	1	34.4323	2.21171	9.5675e-13	32.2205
1.30841	1.375	10	0	1	34.4345	2.21208	9.47867e-13	32.2225
1.30848	1.376	10	0	1	34.4368	2.21252	9.39483e-13	32.2243
1.30857	1.377	10	0	1	34.4391	2.21267	9.29944e-13	32.2264
1.30864	1.378	10	0	1	34.4413	2.21305	9.21561e-13	32.2282
1.30872	1.379	10	0	1	34.4435	2.21334	9.12875e-13	32.2302
1.30879	1.38	10	0	1	34.4457	2.21372	9.04775e-13	32.232
1.30888	1.381	10	0	1	34.4479	2.21394	8.96075e-13	32.234
1.30895	1.382	10	0	1	34.4501	2.21434	8.88301e-13	32.2358
1.30902	1.383	10	0	1	34.4523	2.21462	8.80116e-13	32.2377
1.3091	1.384	10	0	1	34.4545	2.21498	8.72449e-13	32.2395
1.30918	1.385	10	0	1	34.4566	2.21523	8.64379e-13	32.2414
1.30925	1.386	10	0	1	34.4588	2.21556	8.56776e-13	32.2432
1.30932	1.387	10	0	1	34.4609	2.21595	8.49546e-13	32.2449
1.30939	1.388	10	0	1	34.463	2.2163	8.42272e-13	32.2467
1.30946	1.389	10	0	1	34.4651	2.21659	8.34865e-13	32.2485
1.30954	1.39	10	0	1	34.4672	2.21693	8.27751e-13	32.2503
1.30961	1.391	10	0	1	34.4693	2.2171	8.20081e-13	32.2522
1.30968	1.392	10	0	1	34.4713	2.21745	8.13272e-13	32.2539
1.30976	1.393	10	0	1	34.4734	2.21767	8.06007e-13	32.2557
1.30983	1.394	10	0	1	34.4754	2.21794	7.9905e-13	32.2575
1.3099	1.395	10	0	1	34.4775	2.21826	7.92428e-13	32.2592
1.30997	1.396	10	0	1	34.4795	2.21865	7.86147e-13	32.2609
1.31003	1.397	10	0	1	34.4815	2.21902	7.79874e-13	32.2625
1.31011	1.398	10	0	1	34.4835	2.21923	7.73125e-13	32.2643
1.31017	1.399	10	0	1	34.4855	2.2196	7.6703e-13	32.2659
1.31025	1.4	10	0	1	34.4875	2.21975	7.60249e-13	32.2677
1.31032	1.401	10	0	1	34.4894	2.21998	7.53848e-13	32.2695
1.31038	1.402	10	0	1	34.4914	2.22031	7.47906e-13	32.2711
1.31045	1.403	10	0	1	34.4933	2.22067	7.4215e-13	32.2727
1.31051	1.404	10	0	1	34.4953	2.22102	7.36473e-13	32.2742
1.31058	1.405	10	0	1	34.4972	2.22122	7.30334e-13	32.276
1.31064	1.406	10	0	1	34.4991	2.22153	7.24665e-13	32.2776
1.31071	1.407	10	0	1	34.501	2.22194	7.194e-13	32.2791
1.31078	1.408	10	0	1	34.5029	2.22206	7.13231e-13	32.2808
1.31084	1.409	10	0	1	34.5048	2.22236	7.07792e-13	32.2824
1.31091	1.41	10	0	1	34.5066	2.22257	7.02106e-13	32.2841
1.31097	1.411	10	0	1	34.5085	2.22278	6.96514e-13	32.2857
1.31104	1.412	10	0	1	34.5103	2.22305	6.91192e-13	32.2873
1.3111	1.413	10	0	1	34.5122	2.22332	6.85945e-13	32.2888
1.31117	1.414	10	0	1	34.514	2.22357	6.80702e-13	32.2904
1.31123	1.415	10	0	1	34.5158	2.22378	6.7543e-13	32.292
1.31129	1.416	10	0	1	34.5176	2.22406	6.70443e-13	32.2935
1.31135	1.417	10	0	1	34.5194	2.22454	6.66183e-13	32.2948
1.31141	1.418	10	0	1	34.5212	2.22467	6.60843e-13	32.2965
1.31147	1.419	10	0	1	34.5229	2.22495	6.56049e-13	32.298
1.31153	1.42	10	0	1	34.5247	2.22522	6.51318e-13	32.2995
1.3116	1.421	10	0	1	34.5264	2.22545	6.46526e-13	32.301
1.31165	1.422	10	0	1	34.5282	2.22574	6.41965e-13	32.3024
1.31172	1.423	10	0	1	34.5299	2.22595	6.37254e-13	32.3039
1.31177	1.424	10	0	1	34.5316	2.22632	6.3309e-13	32.3053
1.31183	1.425	10	0	1	34.5333	2.22647	6.2831e-13	32.3068
1.31189	1.426	10	0	1	34.535	2.22676	6.2401e-13	32.3083
1.31195	1.427	10	0	1	34.5367	2.22706	6.19791e-13	32.3096
1.31201	1.428	10	0	1	34.5384	2.22723	6.1528e-13	32.3111
1.31207	1.429	10	0	1	34.54	2.22747	6.11017e-13	32.3126
1.31213	1.43	10	0	1	34.5417	2.22755	6.06344e-13	32.3141
1.31219	1.431	10	0	1	34.5433	2.22781	6.02246e-13	32.3155
1.31224	1.432	10	0	1	34.545	2.22813	5.98401e-13	32.3169
1.3123	1.433	10	0	1	34.5466	2.22836	5.94359e-13	32.3182
1.31235	1.434	10	0	1	34.5482	2.22861	5.90408e-13	32.3196
1.31241	1.435	10	0	1	34.5498	2.22882	5.86396e-13	32.321
1.31246	1.436	10	0	1	34.5514	2.22918	5.82882e-13	32.3222
1.31251	1.437	10	0	1	34.553	2.2295	5.79282e-13	32.3235
1.31257	1.438	10	0	1	34.5546	2.22964	5.7525e-13	32.325
1.31262	1.439	10	0	1	34.5562	2.22992	5.71635e-13	32.3262
1.31268	1.44	10	0	1	34.5577	2.2301	5.67836e-13	32.3276
1.31273	1.441	10	0	1	34.5593	2.23032	5.64162e-13	32.3289
1.31279	1.442	10	0	1	34.5608	2.23043	5.6023e-13	32.3304
1.31284	1.443	10	0	1	34.5623	2.23081	5.57108e-13	32.3315
1.31289	1.444	10	0	1	34.5639	2.23101	5.5355e-13	32.3328
1.31295	1.445	10	0	1	34.5654	2.23114	5.49821e-13	32.3342
1.31299	1.446	10	0	1	34.5669	2.23153	5.46865e-13	32.3353
1.31305	1.447	10	0	1	34.5684	2.23152	5.4286e-13	32.3368
1.3131	1.448	10	0	1	34.5698	2.23173	5.39511e-13	32.3381
1.31315	1.449	10	0	1	34.5713	2.23198	5.36315e-13	32.3393
1.3132	1.45	10	0	1	34.5728	2.23218	5.33006e-13	32.3406
1.31326	1.451	10	0	1	34.5742	2.23237	5.29726e-13	32.3419
1.31331	1.452	10	0	1	34.5757	2.23248	5.26296e-13	32.3432
1.31336	1.453	10	0	1	34.5771	2.23272	5.23251e-13	32.3444
1.31341	1.454	10	0	1	34.5785	2.23293	5.20155e-13	32.3456
1.31345	1.455	10	0	1	34.58	2.23342	5.17786e-13	32.3466
1.3135	1.456	10	0	1	34.5814	2.23351	5.14481e-13	32.3479
1.31354	1.457	10	0	1	34.5828	2.23384	5.11797e-13	32.3489
1.31359	1.458	10	0	1	34.5842	2.23396	5.08624e-13	32.3502
1.31365	1.459	10	0	1	34.5856	2.23408	5.05511e-13	32.3515
1.31369	1.46	10	0	1	34.5869	2.23435	5.02786e-13	32.3526
1.31374	1.461	10	0	1	34.5883	2.23453	4.99886e-13	32.3538
1.31379	1.462	10	0	1	34.5897	2.23471	4.97033e-13	32.3549
1.31384	1.463	10	0	1	34.591	2.23485	4.94119e-13	32.3562
1.31388	1.464	10	0	1	34.5923	2.23511	4.91525e-13	32.3572
1.31393	1.465	10	0	1	34.5937	2.23517	4.88484e-13	32.3585
1.31398	1.466	10	0	1	34.595	2.23526	4.85549e-13	32.3597
1.31402	1.467	10	0	1	34.5963	2.23562	4.83313e-13	32.3607
1.31407	1.468	10	0	1	34.5976	2.23577	4.806e-13	32.3618
1.31411	1.469	10	0	1	34.5989	2.23598	4.78041e-13	32.3629
1.31415	1.47	10	0	1	34.6002	2.23619	4.75542e-13	32.364
1.3142	1.471	10	0	1	34.6015	2.23637	4.72988e-13	32.3651
1.31424	1.472	10	0	1	34.6028	2.23653	4.7043e-13	32.3662
1.31429	1.473	10	0	1	34.604	2.23679	4.68149e-13	32.3672
1.31433	1.474	10	0	1	34.6053	2.23707	4.65911e-13	32.3682
1.31438	1.475	10	0	1	34.6065	2.23709	4.63136e-13	32.3694
1.31442	1.476	10	0	1	34.6078	2.23725	4.60721e-13	32.3705
1.31446	1.477	10	0	1	34.609	2.23746	4.5843e-13	32.3715
1.3145	1.478	10	0	1	34.6102	2.23767	4.56166e-13	32.3726
1.31454	1.479	10	0	1	34.6114	2.23806	4.54327e-13	32.3734
1.31458	1.48	10	0	1	34.6126	2.23812	4.51798e-13	32.3745
1.31462	1.481	10	0	1	34.6138	2.23832	4.49609e-13	32.3755
1.31467	1.482	10	0	1	34.615	2.23842	4.4721e-13	32.3766
1.31471	1.483	10	0	1	34.6162	2.23855	4.4492e-13	32.3777
1.31476	1.484	10	0	1	34.6174	2.23858	4.42456e-13	32.3788
1.3148	1.485	10	0	1	34.6186	2.23878	4.40372e-13	32.3798
1.31484	1.486	10	0	1	34.6197	2.23896	4.38271e-13	32.3808
1.31487	1.487	10	0	1	34.6209	2.23925	4.36435e-13	32.3816
1.31491	1.488	10	0	1	34.622	2.23938	4.34262e-13	32.3827
1.31495	1.489	10	0	1	34.6232	2.23956	4.32245e-13	32.3836
1.31499	1.49	10	0	1	34.6243	2.2397	4.30181e-13	32.3846
1.31503	1.491	10	0	1	34.6254	2.23989	4.28222e-13	32.3855
1.31507	1.492	10	0	1	34.6265	2.24008	4.26302e-13	32.3865
1.3151	1.493	10	0	1	34.6276	2.24031	4.24478e-13	32.3873
1.31514	1.494	10	0	1	34.6287	2.24046	4.22519e-13	32.3883
1.31518	1.495	10	0	1	34.6298	2.24054	4.20436e-13	32.3893
1.31522	1.496	10	0	1	34.6309	2.24068	4.18503e-13	32.3902
1.31526	1.497	10	0	1	34.632	2.24083	4.16621e-13	32.3912
1.31529	1.498	10	0	1	34.6331	2.24099	4.14778e-13	32.3921
1.31533	1.499	10	0	1	34.6341	2.24113	4.12923e-13	32.393
1.31537	1.5	10	0	1	34.6352	2.24124	4.1101e-13	32.3939
1.31541	1.501	10	0	1	34.6362	2.24139	4.09224e-13	32.3948
1.31544	1.502	10	0	1	34.6373	2.24155	4.07474e-13	32.3957
1.31547	1.503	10	0	1	34.6383	2.2418	4.05919e-13	32.3965
1.31551	1.504	10	0	1	34.6393	2.24192	4.04126e-13	32.3974
1.31555	1.505	10	0	1	34.6404	2.24209	4.02452e-13	32.3983
1.31558	1.506	10	0	1	34.6414	2.24219	4.00658e-13	32.3992
1.31561	1.507	10	0	1	34.6424	2.24243	3.99174e-13	32.3999
1.31565	1.508	10	0	1	34.6434	2.24256	3.97494e-13	32.4008
1.31568	1.509	10	0	1	34.6444	2.24275	3.95933e-13	32.4016
1.31571	1.51	10	0	1	34.6454	2.24293	3.94387e-13	32.4024
1.31575	1.511	10	0	1	34.6463	2.24302	3.92685e-13	32.4033
1.31579	1.512	10	0	1	34.6473	2.24314	3.91054e-13	32.4042
1.31582	1.513	10	0	1	34.6483	2.24325	3.89437e-13	32.405
1.31585	1.514	10	0	1	34.6492	2.24343	3.87958e-13	32.4058
1.31588	1.515	10	0	1	34.6502	2.24358	3.86453e-13	32.4066
1.31591	1.516	10	0	1	34.6511	2.24382	3.8512e-13	32.4073
1.31595	1.517	10	0	1	34.6521	2.24375	3.83239e-13	32.4083
1.31598	1.518	10	0	1	34.653	2.24392	3.81814e-13	32.4091
1.31601	1.519	10	0	1	34.6539	2.24409	3.80416e-13	32.4098
1.31605	1.52	10	0	1	34.6548	2.24417	3.78866e-13	32.4107
1.31608	1.521	10	0	1	34.6557	2.24426	3.77345e-13	32.4115
1.31611	1.522	10	0	1	34.6566	2.24436	3.75882e-13	32.4123
1.31614	1.523	10	0	1	34.6575	2.24469	3.74841e-13	32.4129
1.31617	1.524	10	0	1	34.6584	2.24471	3.73247e-13	32.4137
1.3162	1.525	10	0	1	34.6593	2.24487	3.71927e-13	32.4145
1.31623	1.526	10	0	1	34.6602	2.24499	3.70546e-13	32.4152
1.31626	1.527	10	0	1	34.6611	2.2452	3.69362e-13	32.4159
1.31629	1.528	10	0	1	34.6619	2.24524	3.67874e-13	32.4167
1.31632	1.529	10	0	1	34.6628	2.24537	3.6657e-13	32.4174
1.31635	1.53	10	0	1	34.6637	2.24564	3.6553e-13	32.418
1.31638	1.531	10	0	1	34.6645	2.24581	3.64321e-13	32.4187
1.31641	1.532	10	0	1	34.6653	2.24589	3.62976e-13	32.4195
1.31644	1.533	10	0	1	34.6662	2.24586	3.61449e-13	32.4203
1.31647	1.534	10	0	1	34.667	2.24587	3.60007e-13	32.4211
1.3165	1.535	10	0	1	34.6678	2.24606	3.58897e-13	32.4218
1.31653	1.536	10	0	1	34.6687	2.24625	3.57788e-13	32.4224
1.31655	1.537	10	0	1	34.6695	2.24639	3.56632e-13	32.4231
1.31658	1.538	10	0	1	34.6703	2.24647	3.55372e-13	32.4238
1.31661	1.539	10	0	1	34.6711	2.24654	3.54109e-13	32.4245
1.31664	1.54	10	0	1	34.6719	2.24666	3.52942e-13	32.4252
1.31667	1.541	10	0	1	34.6727	2.2468	3.51839e-13	32.4258
1.31669	1.542	10	0	1	34.6734	2.24689	3.50653e-13	32.4265
1.31672	1.543	10	0	1	34.6742	2.24714	3.49742e-13	32.4271
1.31675	1.544	10	0	1	34.675	2.24716	3.48478e-13	32.4278
1.31677	1.545	10	0	1	34.6757	2.2473	3.47411e-13	32.4284
1.3168	1.546	10	0	1	34.6765	2.24743	3.46345e-13	32.4291
1.31682	1.547	10	0	1	34.6773	2.24756	3.45295e-13	32.4297
1.31685	1.548	10	0	1	34.678	2.2477	3.44272e-13	32.4303
1.31688	1.549	10	0	1	34.6787	2.24774	3.431e-13	32.431
1.3169	1.55	10	0	1	34.6795	2.24793	3.42194e-13	32.4316
1.31692	1.551	10	0	1	34.6802	2.24803	3.41137e-13	32.4322
1.31695	1.552	10	0	1	34.6809	2.24799	3.39879e-13	32.4329
1.31698	1.553	10	0	1	34.6817	2.24807	3.38819e-13	32.4336
1.31701	1.554	10	0	1	34.6824	2.24813	3.3773e-13	32.4342
1.31702	1.555	10	0	1	34.6831	2.24843	3.37067e-13	32.4347
1.31705	1.556	10	0	1	34.6838	2.24854	3.36091e-13	32.4352
1.31707	1.557	10	0	1	34.6845	2.24856	3.34984e-13	32.4359
1.3171	1.558	10	0	1	34.6852	2.24853	3.33801e-13	32.4366
1.31713	1.559	10	0	1	34.6859	2.2486	3.32803e-13	32.4373
1.31715	1.56	10	0	1	34.6865	2.24873	3.31902e-13	32.4378
1.31717	1.561	10	0	1	34.6872	2.24896	3.31193e-13	32.4383
1.31719	1.562	10	0	1	34.6879	2.24906	3.30264e-13	32.4388
1.31721	1.563	10	0	1	34.6886	2.24922	3.29444e-13	32.4393
1.31724	1.564	10	0	1	34.6892	2.24929	3.28502e-13	32.4399
1.31726	1.565	10	0	1	34.6899	2.24932	3.2751e-13	32.4406
1.31728	1.566	10	0	1	34.6905	2.24952	3.26783e-13	32.441
1.3173	1.567	10	0	1	34.6912	2.24977	3.2616e-13	32.4414
1.31732	1.568	10	0	1	34.6918	2.24983	3.25229e-13	32.442
1.31734	1.569	10	0	1	34.6925	2.25003	3.24545e-13	32.4424
1.31737	1.57	10	0	1	34.6931	2.24976	3.23128e-13	32.4433
1.3174	1.571	10	0	1	34.6937	2.24981	3.22211e-13	32.4439
1.31742	1.572	10	0	1	34.6943	2.24999	3.21519e-13	32.4443
1.31744	1.573	10	0	1	34.6949	2.25011	3.20752e-13	32.4448
1.31745	1.574	10	0	1	34.6956	2.25042	3.20284e-13	32.4451
1.31747	1.575	10	0	1	34.6962	2.25042	3.19339e-13	32.4457
1.3175	1.576	10	0	1	34.6968	2.25042	3.18394e-13	32.4463
1.31752	1.577	10	0	1	34.6974	2.25056	3.17697e-13	32.4468
1.31754	1.578	10	0	1	34.698	2.25061	3.16857e-13	32.4473
1.31756	1.579	10	0	1	34.6985	2.25071	3.16107e-13	32.4478
1.31758	1.58	10	0	1	34.6991	2.25078	3.15316e-13	32.4483
1.3176	1.581	10	0	1	34.6997	2.25088	3.14589e-13	32.4488
1.31762	1.582	10	0	1	34.7003	2.251	3.13891e-13	32.4493
1.31764	1.583	10	0	1	34.7008	2.25101	3.1304e-13	32.4498
1.31766	1.584	10	0	1	34.7014	2.25115	3.12388e-13	32.4503
1.31768	1.585	10	0	1	34.702	2.25113	3.11509e-13	32.4508
1.3177	1.586	10	0	1	34.7025	2.25128	3.10904e-13	32.4512
1.31771	1.587	10	0	1	34.7031	2.25139	3.10234e-13	32.4517
1.31773	1.588	10	0	1	34.7036	2.25143	3.09472e-13	32.4522
1.31776	1.589	10	0	1	34.7042	2.25145	3.0868e-13	32.4527
1.31777	1.59	10	0	1	34.7047	2.25153	3.08003e-13	32.4532
1.31779	1.591	10	0	1	34.7052	2.2516	3.07299e-13	32.4536
1.31781	1.592	10	0	1	34.7058	2.25165	3.06594e-13	32.4541
1.31783	1.593	10	0	1	34.7063	2.25186	3.06125e-13	32.4544
1.31785	1.594	10	0	1	34.7068	2.25186	3.05353e-13	32.4549
1.31786	1.595	10	0	1	34.7073	2.25198	3.04758e-13	32.4553
1.31788	1.596	10	0	1	34.7078	2.2521	3.04187e-13	32.4557
1.3179	1.597	10	0	1	34.7083	2.25215	3.03507e-13	32.4562
1.31791	1.598	10	0	1	34.7088	2.25228	3.02954e-13	32.4565
1.31793	1.599	10	0	1	34.7093	2.25232	3.02281e-13	32.457
1.31795	1.6	10	0	1	34.7098	2.25241	3.01691e-13	32.4574
1.31796	1.601	10	0	1	34.7103	2.2525	3.01095e-13	32.4578
1.31798	1.602	10	0	1	34.7108	2.25254	3.00445e-13	32.4583
1.318	1.603	10	0	1	34.7113	2.25248	2.99652e-13	32.4588
1.31802	1.604	10	0	1	34.7118	2.25253	2.9904e-13	32.4592
1.31803	1.605	10	0	1	34.7122	2.25267	2.98549e-13	32.4596
1.31805	1.606	10	0	1	34.7127	2.25275	2.97985e-13	32.4599
1.31806	1.607	10	0	1	34.7132	2.25295	2.97594e-13	32.4602
1.31808	1.608	10	0	1	34.7136	2.25297	2.96963e-13	32.4606
1.3181	1.609	10	0	1	34.7141	2.25295	2.96278e-13	32.4611
1.31811	1.61	10	0	1	34.7145	2.25299	2.95681e-13	32.4615
1.31813	1.611	10	0	1	34.715	2.25303	2.95086e-13	32.4619
1.31815	1.612	10	0	1	34.7154	2.25311	2.94564e-13	32.4623
1.31816	1.613	10	0	1	34.7159	2.25316	2.94007e-13	32.4627
1.31818	1.614	10	0	1	34.7163	2.25322	2.93465e-13	32.4631
1.31819	1.615	10	0	1	34.7167	2.25343	2.93146e-13	32.4633
1.3182	1.616	10	0	1	34.7172	2.25349	2.92615e-13	32.4637
1.31822	1.617	10	0	1	34.7176	2.25351	2.92039e-13	32.4641
1.31823	1.618	10	0	1	34.718	2.25354	2.91482e-13	32.4645
1.31825	1.619	10	0	1	34.7184	2.25355	2.90898e-13	32.4649
1.31826	1.62	10	0	1	34.7188	2.25363	2.90423e-13	32.4652
1.31827	1.621	10	0	1	34.7193	2.2538	2.90074e-13	32.4655
1.31829	1.622	10	0	1	34.7197	2.25384	2.89558e-13	32.4658
1.31831	1.623	10	0	1	34.7201	2.25385	2.88997e-13	32.4662
1.31832	1.624	10	0	1	34.7205	2.25391	2.88528e-13	32.4666
1.31833	1.625	10	0	1	34.7209	2.25397	2.88045e-13	32.4669
1.31835	1.626	10	0	1	34.7213	2.25403	2.87584e-13	32.4672
1.31836	1.627	10	0	1	34.7217	2.25406	2.87079e-13	32.4676
1.31837	1.628	10	0	1	34.722	2.25416	2.86675e-13	32.4679
1.31839	1.629	10	0	1	34.7224	2.25419	2.8618e-13	32.4682
1.3184	1.63	10	0	1	34.7228	2.25431	2.8582e-13	32.4685
1.31841	1.631	10	0	1	34.7232	2.25428	2.85256e-13	32.4689
1.31843	1.632	10	0	1	34.7236	2.25436	2.8485e-13	32.4692
1.31844	1.633	10	0	1	34.7239	2.25444	2.84449e-13	32.4695
1.31845	1.634	10	0	1	34.7243	2.25457	2.84118e-13	32.4697
1.31846	1.635	10	0	1	34.7247	2.25464	2.83714e-13	32.47
1.31847	1.636	10	0	1	34.725	2.25469	2.83295e-13	32.4703
1.31849	1.637	10	0	1	34.7254	2.25467	2.82776e-13	32.4707
1.3185	1.638	10	0	1	34.7257	2.25463	2.82232e-13	32.4711
1.31852	1.639	10	0	1	34.7261	2.25465	2.81785e-13	32.4714
1.31852	1.64	10	0	1	34.7264	2.25479	2.81497e-13	32.4716
1.31854	1.641	10	0	1	34.7268	2.2548	2.81046e-13	32.472
1.31855	1.642	10	0	1	34.7271	2.25488	2.80688e-13	32.4722
1.31856	1.643	10	0	1	34.7274	2.25503	2.80427e-13	32.4724
1.31857	1.644	10	0	1	34.7278	2.25507	2.80026e-13	32.4727
1.31858	1.645	10	0	1	34.7281	2.2551	2.79626e-13	32.473
1.31859	1.646	10	0	1	34.7284	2.25515	2.79237e-13	32.4733
1.31861	1.647	10	0	1	34.7287	2.25508	2.78702e-13	32.4737
1.31862	1.648	10	0	1	34.7291	2.25519	2.78416e-13	32.4739
1.31863	1.649	10	0	1	34.7294	2.2552	2.78e-13	32.4742
1.31864	1.65	10	0	1	34.7297	2.25523	2.77616e-13	32.4745
1.31865	1.651	10	0	1	34.73	2.2554	2.77428e-13	32.4746
1.31866	1.652	10	0	1	34.7303	2.25544	2.77064e-13	32.4749
1.31867	1.653	10	0	1	34.7306	2.25537	2.76557e-13	32.4753
1.31868	1.654	10	0	1	34.7309	2.25544	2.76235e-13	32.4755
1.3187	1.655	10	0	1	34.7312	2.25537	2.75744e-13	32.4759
1.3187	1.656	10	0	1	34.7315	2.25563	2.75685e-13	32.4759
1.31871	1.657	10	0	1	34.7318	2.25568	2.75359e-13	32.4761
1.31872	1.658	10	0	1	34.7321	2.25563	2.74907e-13	32.4765
1.31873	1.659	10	0	1	34.7324	2.2557	2.7461e-13	32.4767
1.31874	1.66	10	0	1	34.7327	2.25574	2.74287e-13	32.477
1.31875	1.661	10	0	1	34.733	2.25574	2.73896e-13	32.4772
1.31876	1.662	10	0	1	34.7333	2.25585	2.73678e-13	32.4774
1.31877	1.663	10	0	1	34.7335	2.25591	2.73383e-13	32.4776
1.31878	1.664	10	0	1	34.7338	2.25589	2.72992e-13	32.4779
1.31879	1.665	10	0	1	34.7341	2.25596	2.7272e-13	32.4781
1.3188	1.666	10	0	1	34.7344	2.25596	2.72369e-13	32.4784
1.31881	1.667	10	0	1	34.7346	2.25605	2.72124e-13	32.4786
1.31881	1.668	10	0	1	34.7349	2.25615	2.71918e-13	32.4787
1.31882	1.669	10	0	1	34.7351	2.25622	2.71651e-13	32.4789
1.31883	1.67	10	0	1	34.7354	2.25623	2.71326e-13	32.4792
1.31884	1.671	10	0	1	34.7357	2.25621	2.70958e-13	32.4795
1.31885	1.672	10	0	1	34.7359	2.25621	2.70627e-13	32.4797
1.31886	1.673	10	0	1	34.7362	2.25627	2.70381e-13	32.4799
1.31887	1.674	10	0	1	34.7364	2.25631	2.70103e-13	32.4801
1.31887	1.675	10	0	1	34.7367	2.25642	2.69917e-13	32.4802
1.31889	1.676	10	0	1	34.7369	2.25635	2.69507e-13	32.4806
1.31889	1.677	10	0	1	34.7371	2.25648	2.69361e-13	32.4807
1.3189	1.678	10	0	1	34.7374	2.25649	2.69058e-13	32.4809
1.31891	1.679	10	0	1	34.7376	2.25652	2.68791e-13	32.4811
1.31892	1.68	10	0	1	34.7379	2.25646	2.68408e-13	32.4814
1.31893	1.681	10	0	1	34.7381	2.25644	2.68078e-13	32.4816
1.31894	1.682	10	0	1	34.7383	2.2565	2.67863e-13	32.4818
1.31894	1.683	10	0	1	34.7385	2.25664	2.67742e-13	32.4819
1.31895	1.684	10	0	1	34.7388	2.25665	2.67465e-13	32.4821
1.31896	1.685	10	0	1	34.739	2.25662	2.67135e-13	32.4824
1.31897	1.686	10	0	1	34.7392	2.25665	2.66883e-13	32.4826
1.31897	1.687	10	0	1	34.7394	2.25675	2.66735e-13	32.4827
1.31898	1.688	10	0	1	34.7396	2.25676	2.66473e-13	32.4829
1.31899	1.689	10	0	1	34.7399	2.25677	2.66208e-13	32.4831
1.319	1.69	10	0	1	34.7401	2.25684	2.66019e-13	32.4832
1.31901	1.691	10	0	1	34.7403	2.25681	2.65715e-13	32.4835
1.31901	1.692	10	0	1	34.7405	2.25686	2.65517e-13	32.4836
1.31902	1.693	10	0	1	34.7407	2.25693	2.65341e-13	32.4838
1.31902	1.694	10	0	1	34.7409	2.257	2.65164e-13	32.4839
1.31903	1.695	10	0	1	34.7411	2.25692	2.64812e-13	32.4842
1.31904	1.696	10	0	1	34.7413	2.25695	2.64596e-13	32.4843
1.31905	1.697	10	0	1	34.7415	2.25703	2.64442e-13	32.4845
1.31905	1.698	10	0	1	34.7417	2.25715	2.64346e-13	32.4845
1.31906	1.699	10	0	1	34.7419	2.2571	2.64038e-13	32.4848
1.31907	1.7	10	0	1	34.7421	2.2571	2.63789e-13	32.485
1.31907	1.701	10	0	1	34.7422	2.25715	2.63615e-13	32.4851
1.31908	1.702	10	0	1	34.7424	2.25709	2.63303e-13	32.4853
1.31909	1.703	10	0	1	34.7426	2.2571	2.63078e-13	32.4855
1.31909	1.704	10	0	1	34.7428	2.25715	2.62908e-13	32.4856
1.3191	1.705	10	0	1	34.743	2.25726	2.62821e-13	32.4857
1.3191	1.706	10	0	1	34.7431	2.25733	2.62691e-13	32.4858
1.31911	1.707	10	0	1	34.7433	2.25728	2.624e-13	32.486
1.31911	1.708	10	0	1	34.7435	2.25746	2.624e-13	32.486
1.31913	1.709	10	0	1	34.7437	2.25723	2.61895e-13	32.4864
1.31913	1.71	10	0	1	34.7438	2.25724	2.61686e-13	32.4866
1.31913	1.711	10	0	1	34.744	2.25743	2.61718e-13	32.4866
1.31913	1.712	10	0	1	34.7442	2.25752	2.61622e-13	32.4867
1.31914	1.713	10	0	1	34.7443	2.25749	2.61371e-13	32.4868
1.31915	1.714	10	0	1	34.7445	2.25748	2.61151e-13	32.487
1.31916	1.715	10	0	1	34.7447	2.25738	2.60828e-13	32.4873
1.31917	1.716	10	0	1	34.7448	2.25739	2.6064e-13	32.4874
1.31917	1.717	10	0	1	34.745	2.2574	2.60451e-13	32.4876
1.31917	1.718	10	0	1	34.7451	2.25756	2.60451e-13	32.4876
1.31918	1.719	10	0	1	34.7453	2.25752	2.60205e-13	32.4878
1.31919	1.72	10	0	1	34.7454	2.25752	2.60012e-13	32.4879
1.31919	1.721	10	0	1	34.7456	2.25755	2.59868e-13	32.488
1.3192	1.722	10	0	1	34.7457	2.25758	2.59716e-13	32.4882
1.3192	1.723	10	0	1	34.7459	2.25763	2.59596e-13	32.4882
1.3192	1.724	10	0	1	34.746	2.25776	2.5958e-13	32.4883
1.31921	1.725	10	0	1	34.7462	2.25776	2.59403e-13	32.4884
1.31921	1.726	10	0	1	34.7463	2.25773	2.59176e-13	32.4886
1.31922	1.727	10	0	1	34.7464	2.25769	2.58955e-13	32.4888
1.31923	1.728	10	0	1	34.7466	2.25769	2.58777e-13	32.4889
1.31923	1.729	10	0	1	34.7467	2.25777	2.58706e-13	32.489
1.31924	1.73	10	0	1	34.7469	2.25769	2.58444e-13	32.4892
1.31924	1.731	10	0	1	34.747	2.25772	2.58311e-13	32.4893
1.31924	1.732	10	0	1	34.7471	2.25776	2.58188e-13	32.4894
1.31925	1.733	10	0	1	34.7472	2.25787	2.58166e-13	32.4894
1.31925	1.734	10	0	1	34.7474	2.25787	2.58005e-13	32.4895
1.31925	1.735	10	0	1	34.7475	2.25795	2.57954e-13	32.4895
1.31926	1.736	10	0	1	34.7476	2.25785	2.57663e-13	32.4898
1.31926	1.737	10	0	1	34.7478	2.25793	2.57611e-13	32.4898
1.31927	1.738	10	0	1	34.7479	2.25798	2.57524e-13	32.4899
1.31927	1.739	10	0	1	34.748	2.25798	2.5737e-13	32.49
1.31928	1.74	10	0	1	34.7481	2.25797	2.57203e-13	32.4901
1.31928	1.741	10	0	1	34.7482	2.25805	2.5716e-13	32.4902
1.31928	1.742	10	0	1	34.7484	2.258	2.56947e-13	32.4904
1.31929	1.743	10	0	1	34.7485	2.25803	2.56847e-13	32.4904
1.31929	1.744	10	0	1	34.7486	2.25807	2.56755e-13	32.4905
1.31929	1.745	10	0	1	34.7487	2.2581	2.56643e-13	32.4906
1.3193	1.746	10	0	1	34.7488	2.25811	2.56522e-13	32.4907
1.3193	1.747	10	0	1	34.7489	2.25808	2.56352e-13	32.4908
1.31931	1.748	10	0	1	34.749	2.25811	2.56247e-13	32.4909
1.31931	1.749	10	0	1	34.7491	2.25812	2.56123e-13	32.491
1.31931	1.75	10	0	1	34.7492	2.25818	2.56068e-13	32.4911
1.31932	1.751	10	0	1	34.7493	2.25815	2.55908e-13	32.4912
1.31932	1.752	10	0	1	34.7494	2.25816	2.55792e-13	32.4913
1.31933	1.753	10	0	1	34.7495	2.25813	2.5563e-13	32.4914
1.31933	1.754	10	0	1	34.7496	2.25819	2.55573e-13	32.4915
1.31933	1.755	10	0	1	34.7497	2.25822	2.55487e-13	32.4915
1.31934	1.756	10	0	1	34.7498	2.25824	2.55391e-13	32.4916
1.31934	1.757	10	0	1	34.7499	2.25827	2.55308e-13	32.4917
1.31934	1.758	10	0	1	34.75	2.25827	2.55188e-13	32.4918
1.31934	1.759	10	0	1	34.7501	2.25831	2.55128e-13	32.4918
1.31934	1.76	10	0	1	34.7502	2.2585	2.55239e-13	32.4917
1.31935	1.761	10	0	1	34.7503	2.25839	2.55e-13	32.4919
1.31935	1.762	10	0	1	34.7504	2.25834	2.54824e-13	32.4921
1.31936	1.763	10	0	1	34.7505	2.25829	2.54645e-13	32.4922
1.31936	1.764	10	0	1	34.7506	2.25839	2.5466e-13	32.4922
1.31935	1.765	10	0	1	34.7507	2.2586	2.54815e-13	32.4921
1.31937	1.766	10	0	1	34.7507	2.25832	2.54361e-13	32.4924
1.31937	1.767	10	0	1	34.7508	2.25837	2.54312e-13	32.4925
1.31937	1.768	10	0	1	34.7509	2.25838	2.54227e-13	32.4925
1.31938	1.769	10	0	1	34.751	2.25838	2.54129e-13	32.4926
1.31938	1.77	10	0	1	34.7511	2.25834	2.53968e-13	32.4927
1.31938	1.771	10	0	1	34.7512	2.25835	2.53884e-13	32.4928
1.31938	1.772	10	0	1	34.7512	2.25845	2.53908e-13	32.4928
1.31939	1.773	10	0	1	34.7513	2.25842	2.53778e-13	32.4929
1.31939	1.774	10	0	1	34.7514	2.25842	2.53685e-13	32.493
1.31939	1.775	10	0	1	34.7515	2.25844	2.53617e-13	32.493
1.3194	1.776	10	0	1	34.7515	2.25843	2.53516e-13	32.4931
1.3194	1.777	10	0	1	34.7516	2.25847	2.53473e-13	32.4931
1.3194	1.778	10	0	1	34.7517	2.25846	2.53366e-13	32.4932
1.3194	1.779	10	0	1	34.7518	2.25853	2.53366e-13	32.4932
1.31941	1.78	10	0	1	34.7518	2.25847	2.53202e-13	32.4934
1.31941	1.781	10	0	1	34.7519	2.25849	2.53145e-13	32.4934
1.31941	1.782	10	0	1	34.752	2.25852	2.53086e-13	32.4935
1.31941	1.783	10	0	1	34.752	2.25862	2.53134e-13	32.4934
1.31941	1.784	10	0	1	34.7521	2.2586	2.53017e-13	32.4935
1.31942	1.785	10	0	1	34.7522	2.25861	2.5295e-13	32.4936
1.31942	1.786	10	0	1	34.7522	2.25854	2.52789e-13	32.4937
1.31942	1.787	10	0	1	34.7523	2.25857	2.52748e-13	32.4937
1.31943	1.788	10	0	1	34.7524	2.25855	2.52641e-13	32.4938
1.31943	1.789	10	0	1	34.7524	2.25853	2.52545e-13	32.4939
1.31943	1.79	10	0	1	34.7525	2.25859	2.52537e-13	32.4939
1.31943	1.791	10	0	1	34.7526	2.25861	2.52487e-13	32.4939
1.31944	1.792	10	0	1	34.7526	2.25854	2.52334e-13	32.4941
1.31944	1.793	10	0	1	34.7527	2.25858	2.52305e-13	32.4941
1.31944	1.794	10	0	1	34.7527	2.25864	2.5231e-13	32.4941
1.31944	1.795	10	0	1	34.7528	2.25863	2.52221e-13	32.4942
1.31944	1.796	10	0	1	34.7528	2.25862	2.52147e-13	32.4942
1.31944	1.797	10	0	1	34.7529	2.25872	2.52201e-13	32.4942
1.31944	1.798	10	0	1	34.753	2.2587	2.52105e-13	32.4943
1.31944	1.799	10	0	1	34.753	2.25872	2.5206e-13	32.4943
1.31944	1.8	10	0	1	34.7531	2.25884	2.52141e-13	32.4942
1.31945	1.801	10	0	1	34.7531	2.25871	2.51923e-13	32.4944
1.31945	1.802	10	0	1	34.7532	2.25876	2.51923e-13	32.4944
1.31945	1.803	10	0	1	34.7532	2.2587	2.51777e-13	32.4945
1.31946	1.804	10	0	1	34.7533	2.25861	2.5161e-13	32.4947
1.31946	1.805	10	0	1	34.7533	2.25866	2.51607e-13	32.4947
1.31946	1.806	10	0	1	34.7534	2.25867	2.51564e-13	32.4947
1.31946	1.807	10	0	1	34.7534	2.25878	2.51646e-13	32.4946
1.31946	1.808	10	0	1	34.7535	2.25875	2.51549e-13	32.4947
1.31946	1.809	10	0	1	34.7535	2.25887	2.51636e-13	32.4946
1.31946	1.81	10	0	1	34.7536	2.25877	2.51456e-13	32.4948
1.31946	1.811	10	0	1	34.7536	2.259	2.51687e-13	32.4946
1.31947	1.812	10	0	1	34.7536	2.25867	2.5123e-13	32.495
1.31947	1.813	10	0	1	34.7537	2.25881	2.51338e-13	32.4949
1.31947	1.814	10	0	1	34.7537	2.25872	2.51177e-13	32.495
1.31948	1.815	10	0	1	34.7538	2.25867	2.51067e-13	32.4951
1.31947	1.816	10	0	1	34.7538	2.25883	2.51217e-13	32.495
1.31947	1.817	10	0	1	34.7539	2.25892	2.51276e-13	32.4949
1.31947	1.818	10	0	1	34.7539	2.25891	2.51213e-13	32.495
1.31948	1.819	10	0	1	34.7539	2.25887	2.51112e-13	32.4951
1.31948	1.82	10	0	1	34.754	2.25878	2.50959e-13	32.4952
1.31948	1.821	10	0	1	34.754	2.25881	2.50945e-13	32.4952
1.31948	1.822	10	0	1	34.7541	2.25884	2.50929e-13	32.4952
1.31949	1.823	10	0	1	34.7541	2.2588	2.50838e-13	32.4953
1.31948	1.824	10	0	1	34.7541	2.25892	2.50937e-13	32.4952
1.31948	1.825	10	0	1	34.7542	2.2589	2.50873e-13	32.4953
1.31949	1.826	10	0	1	34.7542	2.25886	2.50776e-13	32.4953
1.31949	1.827	10	0	1	34.7542	2.25881	2.50675e-13	32.4954
1.31949	1.828	10	0	1	34.7543	2.25875	2.50555e-13	32.4955
1.31949	1.829	10	0	1	34.7543	2.25879	2.50569e-13	32.4955
1.3195	1.83	10	0	1	34.7543	2.25874	2.5047e-13	32.4956
1.3195	1.831	10	0	1	34.7544	2.25877	2.50464e-13	32.4956
1.3195	1.832	10	0	1	34.7544	2.25885	2.50526e-13	32.4955
1.31949	1.833	10	0	1	34.7544	2.25897	2.50631e-13	32.4955
1.31949	1.834	10	0	1	34.7545	2.25909	2.50737e-13	32.4954
1.31949	1.835	10	0	1	34.7545	2.25903	2.50627e-13	32.4955
1.3195	1.836	10	0	1	34.7545	2.25896	2.50504e-13	32.4956
1.3195	1.837	10	0	1	34.7546	2.259	2.50514e-13	32.4956
1.3195	1.838	10	0	1	34.7546	2.25891	2.50377e-13	32.4957
1.3195	1.839	10	0	1	34.7546	2.25897	2.5041e-13	32.4956
1.31951	1.84	10	0	1	34.7546	2.25878	2.5014e-13	32.4959
1.3195	1.841	10	0	1	34.7547	2.2589	2.50261e-13	32.4958
1.31951	1.842	10	0	1	34.7547	2.2589	2.50227e-13	32.4958
1.3195	1.843	10	0	1	34.7547	2.25896	2.50267e-13	32.4958
1.31951	1.844	10	0	1	34.7547	2.25895	2.5022e-13	32.4958
1.31951	1.845	10	0	1	34.7548	2.25897	2.5022e-13	32.4958
1.31951	1.846	10	0	1	34.7548	2.2588	2.49974e-13	32.496
1.31951	1.847	10	0	1	34.7548	2.25881	2.49956e-13	32.496
1.31952	1.848	10	0	1	34.7548	2.25882	2.49939e-13	32.496
1.31951	1.849	10	0	1	34.7549	2.25898	2.50107e-13	32.4959
1.3195	1.85	10	0	1	34.7549	2.25912	2.5025e-13	32.4958
1.31951	1.851	10	0	1	34.7549	2.25913	2.50235e-13	32.4958
1.31951	1.852	10	0	1	34.7549	2.25915	2.50235e-13	32.4958
1.31951	1.853	10	0	1	34.755	2.25897	2.49989e-13	32.496
1.31952	1.854	10	0	1	34.755	2.25893	2.49906e-13	32.4961
1.31952	1.855	10	0	1	34.755	2.25895	2.49906e-13	32.4961
1.31952	1.856	10	0	1	34.755	2.25881	2.49711e-13	32.4962
1.31951	1.857	10	0	1	34.755	2.25903	2.49954e-13	32.496
1.31952	1.858	10	0	1	34.7551	2.259	2.49891e-13	32.4961
1.31951	1.859	10	0	1	34.7551	2.25913	2.5003e-13	32.496
1.31952	1.86	10	0	1	34.7551	2.25901	2.49862e-13	32.4961
1.31952	1.861	10	0	1	34.7551	2.25893	2.49734e-13	32.4962
1.31952	1.862	10	0	1	34.7551	2.259	2.498e-13	32.4961
1.31952	1.863	10	0	1	34.7552	2.25903	2.49812e-13	32.4961
1.31952	1.864	10	0	1	34.7552	2.25914	2.49919e-13	32.496
1.31952	1.865	10	0	1	34.7552	2.25917	2.49935e-13	32.496
1.31952	1.866	10	0	1	34.7552	2.25912	2.49856e-13	32.4961
1.31952	1.867	10	0	1	34.7552	2.25911	2.4982e-13	32.4961
1.31952	1.868	10	0	1	34.7552	2.25904	2.49721e-13	32.4962
1.31952	1.869	10	0	1	34.7553	2.259	2.49651e-13	32.4963
1.31953	1.87	10	0	1	34.7553	2.259	2.4963e-13	32.4963
1.31953	1.871	10	0	1	34.7553	2.25902	2.4963e-13	32.4963
1.31952	1.872	10	0	1	34.7553	2.25915	2.49773e-13	32.4962
1.31952	1.873	10	0	1	34.7553	2.2592	2.49814e-13	32.4961
1.31952	1.874	10	0	1	34.7553	2.25908	2.4965e-13	32.4963
1.31953	1.875	10	0	1	34.7554	2.25897	2.495e-13	32.4964
1.31953	1.876	10	0	1	34.7554	2.25895	2.49455e-13	32.4964
1.31953	1.877	10	0	1	34.7554	2.25894	2.49427e-13	32.4964
1.31953	1.878	10	0	1	34.7554	2.25896	2.49441e-13	32.4964
1.31953	1.879	10	0	1	34.7554	2.25908	2.4957e-13	32.4963
1.31953	1.88	10	0	1	34.7554	2.25895	2.49397e-13	32.4965
1.31953	1.881	10	0	1	34.7554	2.25894	2.49369e-13	32.4965
1.31954	1.882	10	0	1	34.7555	2.25893	2.49338e-13	32.4965
1.31954	1.883	10	0	1	34.7555	2.25894	2.49338e-13	32.4965
1.31954	1.884	10	0	1	34.7555	2.25888	2.49249e-13	32.4966
1.31954	1.885	10	0	1	34.7555	2.25892	2.49288e-13	32.4966
1.31954	1.886	10	0	1	34.7555	2.25898	2.49346e-13	32.4965
1.31953	1.887	10	0	1	34.7555	2.25906	2.4943e-13	32.4964
1.31954	1.888	10	0	1	34.7555	2.25898	2.4932e-13	32.4965
1.31954	1.889	10	0	1	34.7555	2.2589	2.49209e-13	32.4966
1.31952	1.89	10	0	1	34.7555	2.25929	2.4966e-13	32.4963
1.31953	1.891	10	0	1	34.7556	2.25917	2.49505e-13	32.4964
1.31953	1.892	10	0	1	34.7556	2.25913	2.49449e-13	32.4964
1.31953	1.893	10	0	1	34.7556	2.25914	2.49446e-13	32.4964
1.31953	1.894	10	0	1	34.7556	2.25913	2.49421e-13	32.4965
1.31953	1.895	10	0	1	34.7556	2.25912	2.49394e-13	32.4965
1.31954	1.896	10	0	1	34.7556	2.25901	2.49254e-13	32.4966
1.31954	1.897	10	0	1	34.7556	2.25903	2.49269e-13	32.4966
1.31954	1.898	10	0	1	34.7556	2.25902	2.49244e-13	32.4966
1.31954	1.899	10	0	1	34.7556	2.25894	2.49142e-13	32.4967
1.31954	1.9	10	0	1	34.7556	2.25895	2.49135e-13	32.4967
1.31954	1.901	10	0	1	34.7556	2.25905	2.49252e-13	32.4966
1.31953	1.902	10	0	1	34.7557	2.25917	2.49387e-13	32.4965
1.31953	1.903	10	0	1	34.7557	2.25926	2.49486e-13	32.4964
1.31953	1.904	10	0	1	34.7557	2.25923	2.4944e-13	32.4964
1.31954	1.905	10	0	1	34.7557	2.25915	2.4933e-13	32.4965
1.31953	1.906	10	0	1	34.7557	2.25926	2.4946e-13	32.4964
1.31953	1.907	10	0	1	34.7557	2.25918	2.4935e-13	32.4965
1.31954	1.908	10	0	1	34.7557	2.25903	2.4916e-13	32.4967
1.31954	1.909	10	0	1	34.7557	2.25901	2.49128e-13	32.4967
1.31955	1.91	10	0	1	34.7557	2.25893	2.4903e-13	32.4968
1.31955	1.911	10	0	1	34.7557	2.25892	2.49004e-13	32.4968
1.31954	1.912	10	0	1	34.7557	2.25907	2.49178e-13	32.4967
1.31954	1.913	10	0	1	34.7557	2.25921	2.49346e-13	32.4965
1.31953	1.914	10	0	1	34.7557	2.25925	2.49388e-13	32.4965
1.31953	1.915	10	0	1	34.7557	2.25926	2.49388e-13	32.4965
1.31954	1.916	10	0	1	34.7557	2.25914	2.49241e-13	32.4966
1.31954	1.917	10	0	1	34.7558	2.25902	2.49083e-13	32.4967
1.31955	1.918	10	0	1	34.7558	2.25899	2.49038e-13	32.4968
1.31955	1.919	10	0	1	34.7558	2.25891	2.48942e-13	32.4968
1.31955	1.92	10	0	1	34.7558	2.25895	2.48982e-13	32.4968
1.31954	1.921	10	0	1	34.7558	2.25903	2.49069e-13	32.4967
1.31955	1.922	10	0	1	34.7558	2.25898	2.49009e-13	32.4968
1.31955	1.923	10	0	1	34.7558	2.25898	2.48998e-13	32.4968
1.31954	1.924	10	0	1	34.7558	2.25907	2.49102e-13	32.4967
1.31954	1.925	10	0	1	34.7558	2.25903	2.49054e-13	32.4968
1.31955	1.926	10	0	1	34.7558	2.25898	2.48985e-13	32.4968
1.31954	1.927	10	0	1	34.7558	2.25906	2.49076e-13	32.4967
1.31955	1.928	10	0	1	34.7558	2.25901	2.49015e-13	32.4968
1.31955	1.929	10	0	1	34.7558	2.25899	2.48976e-13	32.4968
1.31955	1.93	10	0	1	34.7558	2.25897	2.48952e-13	32.4968
1.31955	1.931	10	0	1	34.7558	2.25893	2.48895e-13	32.4969
1.31955	1.932	10	0	1	34.7558	2.259	2.48979e-13	32.4968
1.31955	1.933	10	0	1	34.7558	2.259	2.4898e-13	32.4968
1.31954	1.934	10	0	1	34.7558	2.25907	2.49056e-13	32.4968
1.31954	1.935	10	0	1	34.7558	2.25915	2.49154e-13	32.4967
1.31954	1.936	10	0	1	34.7558	2.25914	2.4913e-13	32.4967
1.31954	1.937	10	0	1	34.7558	2.25916	2.49161e-13	32.4967
1.31954	1.938	10	0	1	34.7558	2.25912	2.49103e-13	32.4967
1.31954	1.939	10	0	1	34.7558	2.25909	2.49061e-13	32.4967
1.31955	1.94	10	0	1	34.7558	2.25905	2.49006e-13	32.4968
1.31955	1.941	10	0	1	34.7558	2.25902	2.48964e-13	32.4968
1.31955	1.942	10	0	1	34.7558	2.25903	2.48979e-13	32.4968
1.31954	1.943	10	0	1	34.7558	2.25913	2.49103e-13	32.4967
1.31954	1.944	10	0	1	34.7559	2.25917	2.49149e-13	32.4967
1.31954	1.945	10	0	1	34.7559	2.25918	2.49152e-13	32.4967
1.31954	1.946	10	0	1	34.7559	2.25915	2.49111e-13	32.4967
1.31955	1.947	10	0	1	34.7559	2.25906	2.49006e-13	32.4968
1.31955	1.948	10	0	1	34.7559	2.25908	2.49024e-13	32.4968
1.31955	1.949	10	0	1	34.7559	2.25904	2.48969e-13	32.4968
1.31955	1.95	10	0	1	34.7559	2.25904	2.48964e-13	32.4968
1.31955	1.951	10	0	1	34.7559	2.25903	2.48959e-13	32.4968
1.31955	1.952	10	0	1	34.7559	2.25909	2.49031e-13	32.4968
1.31954	1.953	10	0	1	34.7559	2.25915	2.49094e-13	32.4967
1.31954	1.954	10	0	1	34.7559	2.25915	2.4909e-13	32.4967
1.31954	1.955	10	0	1	34.7559	2.25912	2.49053e-13	32.4968
1.31954	1.956	10	0	1	34.7559	2.25923	2.49189e-13	32.4966
1.31954	1.957	10	0	1	34.7559	2.25914	2.49081e-13	32.4967
1.31955	1.958	10	0	1	34.7559	2.25908	2.48996e-13	32.4968
1.31954	1.959	10	0	1	34.7559	2.25915	2.49088e-13	32.4967
1.31954	1.96	10	0	1	34.7559	2.25915	2.49088e-13	32.4967
1.31954	1.961	10	0	1	34.7559	2.25918	2.49119e-13	32.4967
1.31955	1.962	10	0	1	34.7559	2.25912	2.49041e-13	32.4968
1.31955	1.963	10	0	1	34.7559	2.25911	2.49028e-13	32.4968
1.31955	1.964	10	0	1	34.7559	2.25904	2.4895e-13	32.4968
1.31955	1.965	10	0	1	34.7559	2.25902	2.4892e-13	32.4969
1.31955	1.966	10	0	1	34.7559	2.25902	2.4892e-13	32.4969
1.31955	1.967	10	0	1	34.7559	2.25911	2.49021e-13	32.4968
1.31954	1.968	10	0	1	34.7559	2.25917	2.49092e-13	32.4967
1.31955	1.969	10	0	1	34.7559	2.25912	2.49035e-13	32.4968
1.31954	1.97	10	0	1	34.7559	2.25915	2.49073e-13	32.4967
1.31954	1.971	10	0	1	34.7559	2.25916	2.49078e-13	32.4967
1.31955	1.972	10	0	1	34.7559	2.25906	2.48961e-13	32.4968
1.31955	1.973	10	0	1	34.7559	2.25913	2.4904e-13	32.4968
1.31955	1.974	10	0	1	34.7559	2.25907	2.48976e-13	32.4968
1.31955	1.975	10	0	1	34.7559	2.25906	2.48952e-13	32.4968
1.31955	1.976	10	0	1	34.7559	2.25906	2.48952e-13	32.4968
1.31955	1.977	10	0	1	34.7559	2.25909	2.48995e-13	32.4968
1.31955	1.978	10	0	1	34.7559	2.25908	2.48986e-13	32.4968
1.31955	1.979	10	0	1	34.7559	2.2591	2.48998e-13	32.4968
1.31955	1.98	10	0	1	34.7559	2.25907	2.48966e-13	32.4968
1.31955	1.981	10	0	1	34.7559	2.25907	2.48963e-13	32.4968
1.31955	1.982	10	0	1	34.7559	2.2591	2.48997e-13	32.4968
1.31954	1.983	10	0	1	34.7559	2.25914	2.49053e-13	32.4968
1.31954	1.984	10	0	1	34.7559	2.25914	2.49049e-13	32.4968
1.31954	1.985	10	0	1	34.7559	2.25931	2.49253e-13	32.4966
1.31954	1.986	10	0	1	34.7559	2.25931	2.49253e-13	32.4966
1.31955	1.987	10	0	1	34.7559	2.25909	2.48985e-13	32.4968
1.31955	1.988	10	0	1	34.7559	2.25908	2.48973e-13	32.4968
1.31955	1.989	10	0	1	34.7559	2.25908	2.48979e-13	32.4968
1.31955	1.99	10	0	1	34.7559	2.25908	2.48972e-13	32.4968
1.31955	1.991	10	0	1	34.7559	2.25907	2.48959e-13	32.4968
1.31955	1.992	10	0	1	34.7559	2.25907	2.48959e-13	32.4968
1.31955	1.993	10	0	1	34.7559	2.25912	2.49022e-13	32.4968
1.31954	1.994	10	0	1	34.7559	2.2592	2.49117e-13	32.4967
1.31954	1.995	10	0	1	34.7559	2.25916	2.49068e-13	32.4967
1.31954	1.996	10	0	1	34.7559	2.25915	2.49058e-13	32.4968
1.31954	1.997	10	0	1	34.7559	2.25916	2.49065e-13	32.4967
1.31954	1.998	10	0	1	34.7559	2.25915	2.49063e-13	32.4967
[truncated: 202 more rows]
