# Supplementary material for: Nanoalignment by critical Casimir torques
Source: Nat Commun. 2024 Jun 14;15:5086. doi: 10.1038/s41467-024-49220-1 (PMC11178905; doi:10.1038/s41467-024-49220-1)
Supplement: Supplementary file 11 — Source Data [file 41467_2024_49220_MOESM11_ESM.zip › fig1/python/data/theory/results_sphere_13.812160292867647.dat]

#Delta	Lambda	Gamma	rho1	rho2	total_potential	CC_potential	electrostatic_potential	gravity_potential
1.06657	0	13.8122	0	1	5.0618	-25.0064	3.80137	26.2668
1.06657	0.001	13.8122	0	1	5.0618	-25.0063	3.80129	26.2668
1.06657	0.002	13.8122	0	1	5.0618	-25.0063	3.80132	26.2668
1.06657	0.003	13.8122	0	1	5.0618	-25.0063	3.80126	26.2668
1.06657	0.004	13.8122	0	1	5.0618	-25.0063	3.80127	26.2668
1.06657	0.005	13.8122	0	1	5.0618	-25.0063	3.80134	26.2668
1.06657	0.006	13.8122	0	1	5.0618	-25.0064	3.80137	26.2668
1.06657	0.007	13.8122	0	1	5.0618	-25.0063	3.80134	26.2668
1.06657	0.008	13.8122	0	1	5.0618	-25.0063	3.80129	26.2668
1.06657	0.009	13.8122	0	1	5.0618	-25.0062	3.80125	26.2668
1.06657	0.01	13.8122	0	1	5.0618	-25.0063	3.80133	26.2668
1.06657	0.011	13.8122	0	1	5.06181	-25.0063	3.80137	26.2668
1.06657	0.012	13.8122	0	1	5.06181	-25.0062	3.80124	26.2668
1.06657	0.013	13.8122	0	1	5.06181	-25.0063	3.80134	26.2668
1.06657	0.014	13.8122	0	1	5.06181	-25.0063	3.80134	26.2668
1.06657	0.015	13.8122	0	1	5.06181	-25.0063	3.80129	26.2668
1.06657	0.016	13.8122	0	1	5.06182	-25.0063	3.8013	26.2668
1.06657	0.017	13.8122	0	1	5.06182	-25.0063	3.80135	26.2668
1.06657	0.018	13.8122	0	1	5.06182	-25.0063	3.80135	26.2668
1.06657	0.019	13.8122	0	1	5.06182	-25.0062	3.80126	26.2668
1.06657	0.02	13.8122	0	1	5.06182	-25.0062	3.80127	26.2668
1.06657	0.021	13.8122	0	1	5.06183	-25.0063	3.80129	26.2668
1.06657	0.022	13.8122	0	1	5.06183	-25.0063	3.80131	26.2668
1.06657	0.023	13.8122	0	1	5.06184	-25.0062	3.80124	26.2668
1.06657	0.024	13.8122	0	1	5.06184	-25.0062	3.80125	26.2668
1.06657	0.025	13.8122	0	1	5.06185	-25.0062	3.80125	26.2668
1.06657	0.026	13.8122	0	1	5.06185	-25.0061	3.80118	26.2668
1.06657	0.027	13.8122	0	1	5.06186	-25.0062	3.80125	26.2668
1.06657	0.028	13.8122	0	1	5.06186	-25.0063	3.80134	26.2668
1.06657	0.029	13.8122	0	1	5.06187	-25.0062	3.80123	26.2668
1.06657	0.03	13.8122	0	1	5.06187	-25.0062	3.80129	26.2668
1.06657	0.031	13.8122	0	1	5.06187	-25.0062	3.80129	26.2668
1.06657	0.032	13.8122	0	1	5.06188	-25.0062	3.80127	26.2668
1.06657	0.033	13.8122	0	1	5.06188	-25.0063	3.80138	26.2668
1.06657	0.034	13.8122	0	1	5.06189	-25.0062	3.80133	26.2668
1.06657	0.035	13.8122	0	1	5.0619	-25.0061	3.80124	26.2668
1.06657	0.036	13.8122	0	1	5.0619	-25.0062	3.80136	26.2668
1.06657	0.037	13.8122	0	1	5.06191	-25.0062	3.80128	26.2668
1.06657	0.038	13.8122	0	1	5.06192	-25.0061	3.80125	26.2668
1.06657	0.039	13.8122	0	1	5.06193	-25.0061	3.80125	26.2668
1.06657	0.04	13.8122	0	1	5.06193	-25.0061	3.80129	26.2668
1.06657	0.041	13.8122	0	1	5.06194	-25.0062	3.80139	26.2668
1.06657	0.042	13.8122	0	1	5.06195	-25.006	3.80119	26.2668
1.06657	0.043	13.8122	0	1	5.06197	-25.0061	3.8013	26.2668
1.06657	0.044	13.8122	0	1	5.06198	-25.0061	3.8013	26.2668
1.06657	0.045	13.8122	0	1	5.06199	-25.006	3.80123	26.2668
1.06657	0.046	13.8122	0	1	5.062	-25.0061	3.80128	26.2668
1.06657	0.047	13.8122	0	1	5.06201	-25.0061	3.80128	26.2668
1.06657	0.048	13.8122	0	1	5.06202	-25.006	3.80123	26.2668
1.06657	0.049	13.8122	0	1	5.06203	-25.0061	3.8013	26.2668
1.06657	0.05	13.8122	0	1	5.06204	-25.0059	3.80119	26.2668
1.06657	0.051	13.8122	0	1	5.06205	-25.006	3.80123	26.2668
1.06657	0.052	13.8122	0	1	5.06206	-25.006	3.80126	26.2668
1.06657	0.053	13.8122	0	1	5.06207	-25.006	3.80124	26.2668
1.06657	0.054	13.8122	0	1	5.06209	-25.006	3.80125	26.2668
1.06657	0.055	13.8122	0	1	5.0621	-25.0059	3.80119	26.2668
1.06657	0.056	13.8122	0	1	5.06212	-25.0059	3.80122	26.2668
1.06657	0.057	13.8122	0	1	5.06213	-25.0059	3.80125	26.2668
1.06657	0.058	13.8122	0	1	5.06216	-25.0058	3.80119	26.2668
1.06657	0.059	13.8122	0	1	5.06217	-25.0059	3.80127	26.2668
1.06657	0.06	13.8122	0	1	5.06219	-25.0058	3.80122	26.2668
1.06657	0.061	13.8122	0	1	5.06221	-25.0058	3.80126	26.2668
1.06657	0.062	13.8122	0	1	5.06223	-25.0057	3.80113	26.2668
1.06657	0.063	13.8122	0	1	5.06225	-25.0058	3.80124	26.2668
1.06657	0.064	13.8122	0	1	5.06227	-25.0057	3.80122	26.2668
1.06657	0.065	13.8122	0	1	5.06229	-25.0057	3.80123	26.2668
1.06657	0.066	13.8122	0	1	5.06231	-25.0057	3.80124	26.2668
1.06657	0.067	13.8122	0	1	5.06234	-25.0056	3.80113	26.2668
1.06657	0.068	13.8122	0	1	5.06236	-25.0057	3.80126	26.2668
1.06657	0.069	13.8122	0	1	5.06239	-25.0056	3.80119	26.2668
1.06657	0.07	13.8122	0	1	5.06241	-25.0056	3.80122	26.2668
1.06657	0.071	13.8122	0	1	5.06244	-25.0056	3.80125	26.2668
1.06657	0.072	13.8122	0	1	5.06246	-25.0057	3.80135	26.2668
1.06657	0.073	13.8122	0	1	5.06249	-25.0055	3.80121	26.2668
1.06657	0.074	13.8122	0	1	5.06252	-25.0055	3.80124	26.2668
1.06657	0.075	13.8122	0	1	5.06255	-25.0055	3.80123	26.2668
1.06657	0.076	13.8122	0	1	5.06258	-25.0054	3.80117	26.2668
1.06657	0.077	13.8122	0	1	5.06261	-25.0054	3.8012	26.2668
1.06657	0.078	13.8122	0	1	5.06265	-25.0053	3.8012	26.2668
1.06657	0.079	13.8122	0	1	5.06268	-25.0053	3.80118	26.2668
1.06657	0.08	13.8122	0	1	5.06271	-25.0053	3.80118	26.2668
1.06657	0.081	13.8122	0	1	5.06275	-25.0052	3.80119	26.2668
1.06657	0.082	13.8122	0	1	5.06279	-25.0051	3.8011	26.2668
1.06657	0.083	13.8122	0	1	5.06282	-25.0052	3.8012	26.2668
1.06657	0.084	13.8122	0	1	5.06286	-25.0051	3.80114	26.2668
1.06657	0.085	13.8122	0	1	5.0629	-25.005	3.80112	26.2668
1.06657	0.086	13.8122	0	1	5.06294	-25.005	3.80112	26.2668
1.06657	0.087	13.8122	0	1	5.06298	-25.005	3.80117	26.2668
1.06657	0.088	13.8122	0	1	5.06303	-25.0049	3.80112	26.2668
1.06657	0.089	13.8122	0	1	5.06307	-25.0048	3.80103	26.2668
1.06658	0.09	13.8122	0	1	5.06312	-25.0047	3.80098	26.2668
1.06657	0.091	13.8122	0	1	5.06317	-25.0047	3.80103	26.2668
1.06658	0.092	13.8122	0	1	5.06322	-25.0045	3.80096	26.2668
1.06657	0.093	13.8122	0	1	5.06327	-25.0046	3.80107	26.2668
1.06658	0.094	13.8122	0	1	5.06332	-25.0045	3.80097	26.2668
1.06657	0.095	13.8122	0	1	5.06338	-25.0045	3.80103	26.2668
1.06658	0.096	13.8122	0	1	5.06343	-25.0043	3.80094	26.2668
1.06657	0.097	13.8122	0	1	5.06349	-25.0044	3.80107	26.2668
1.06657	0.098	13.8122	0	1	5.06355	-25.0044	3.8012	26.2668
1.06657	0.099	13.8122	0	1	5.06361	-25.0042	3.80104	26.2668
1.06658	0.1	13.8122	0	1	5.06367	-25.0041	3.80098	26.2668
1.06657	0.101	13.8122	0	1	5.06373	-25.0042	3.80112	26.2668
1.06658	0.102	13.8122	0	1	5.06379	-25.004	3.801	26.2668
1.06657	0.103	13.8122	0	1	5.06386	-25.004	3.80102	26.2668
1.06658	0.104	13.8122	0	1	5.06393	-25.0039	3.801	26.2668
1.06658	0.105	13.8122	0	1	5.064	-25.0036	3.80081	26.2668
1.06658	0.106	13.8122	0	1	5.06407	-25.0037	3.80096	26.2668
1.06657	0.107	13.8122	0	1	5.06415	-25.0038	3.80113	26.2668
1.06658	0.108	13.8122	0	1	5.06422	-25.0035	3.80096	26.2668
1.06658	0.109	13.8122	0	1	5.0643	-25.0034	3.80091	26.2668
1.06658	0.11	13.8122	0	1	5.06438	-25.0033	3.80089	26.2668
1.06658	0.111	13.8122	0	1	5.06446	-25.0032	3.8008	26.2668
1.06658	0.112	13.8122	0	1	5.06454	-25.0032	3.80095	26.2668
1.06658	0.113	13.8122	0	1	5.06463	-25.0031	3.80086	26.2668
1.06658	0.114	13.8122	0	1	5.06472	-25.0031	3.80097	26.2668
1.06658	0.115	13.8122	0	1	5.06481	-25.0029	3.80086	26.2668
1.06658	0.116	13.8122	0	1	5.0649	-25.0027	3.80079	26.2668
1.06658	0.117	13.8122	0	1	5.06499	-25.0026	3.8008	26.2668
1.06658	0.118	13.8122	0	1	5.06509	-25.0021	3.80035	26.2668
1.06658	0.119	13.8122	0	1	5.06519	-25.0025	3.80092	26.2668
1.06658	0.12	13.8122	0	1	5.06529	-25.0023	3.80082	26.2668
1.06658	0.121	13.8122	0	1	5.0654	-25.0022	3.80075	26.2668
1.06658	0.122	13.8122	0	1	5.0655	-25.0021	3.80075	26.2668
1.06658	0.123	13.8122	0	1	5.06561	-25.002	3.80078	26.2668
1.06658	0.124	13.8122	0	1	5.06572	-25.0018	3.80069	26.2668
1.06658	0.125	13.8122	0	1	5.06584	-25.0017	3.80069	26.2668
1.06658	0.126	13.8122	0	1	5.06595	-25.0016	3.8007	26.2668
1.06658	0.127	13.8122	0	1	5.06607	-25.0014	3.80068	26.2668
1.06658	0.128	13.8122	0	1	5.0662	-25.0013	3.80066	26.2668
1.06658	0.129	13.8122	0	1	5.06632	-25.0012	3.80072	26.2668
1.06658	0.13	13.8122	0	1	5.06645	-25.001	3.80067	26.2668
1.06658	0.131	13.8122	0	1	5.06658	-25.0009	3.80066	26.2668
1.06658	0.132	13.8122	0	1	5.06672	-25.0008	3.80064	26.2668
1.06658	0.133	13.8122	0	1	5.06686	-25.0006	3.80065	26.2668
1.06658	0.134	13.8122	0	1	5.067	-25.0004	3.80061	26.2668
1.06658	0.135	13.8122	0	1	5.06714	-25.0003	3.80057	26.2668
1.06658	0.136	13.8122	0	1	5.06729	-25.0001	3.80052	26.2668
1.06658	0.137	13.8122	0	1	5.06744	-24.9999	3.80047	26.2668
1.06658	0.138	13.8122	0	1	5.06759	-24.9997	3.80044	26.2668
1.06658	0.139	13.8122	0	1	5.06775	-24.9996	3.80047	26.2668
1.06658	0.14	13.8122	0	1	5.06791	-24.9993	3.80038	26.2668
1.06658	0.141	13.8122	0	1	5.06808	-24.9992	3.80044	26.2668
1.06658	0.142	13.8122	0	1	5.06825	-24.999	3.80043	26.2668
1.06658	0.143	13.8122	0	1	5.06842	-24.9988	3.80042	26.2668
1.06658	0.144	13.8122	0	1	5.06859	-24.9982	3.79993	26.2669
1.06658	0.145	13.8122	0	1	5.06877	-24.9984	3.8003	26.2668
1.06658	0.146	13.8122	0	1	5.06896	-24.9982	3.80034	26.2668
1.06658	0.147	13.8122	0	1	5.06914	-24.9979	3.80022	26.2668
1.06658	0.148	13.8122	0	1	5.06934	-24.9977	3.80023	26.2668
1.06658	0.149	13.8122	0	1	5.06953	-24.9975	3.80017	26.2669
1.06658	0.15	13.8122	0	1	5.06973	-24.9973	3.8002	26.2668
1.06658	0.151	13.8122	0	1	5.06993	-24.9971	3.80021	26.2668
1.06658	0.152	13.8122	0	1	5.07014	-24.9969	3.80021	26.2668
1.06658	0.153	13.8122	0	1	5.07035	-24.9966	3.80013	26.2669
1.06658	0.154	13.8122	0	1	5.07057	-24.9964	3.80011	26.2669
1.06658	0.155	13.8122	0	1	5.07079	-24.9961	3.79999	26.2669
1.06658	0.156	13.8122	0	1	5.07102	-24.9958	3.79997	26.2669
1.06658	0.157	13.8122	0	1	5.07125	-24.9954	3.79981	26.2669
1.06658	0.158	13.8122	0	1	5.07148	-24.9948	3.79937	26.2669
1.06658	0.159	13.8122	0	1	5.07172	-24.9951	3.79992	26.2669
1.06658	0.16	13.8122	0	1	5.07197	-24.9948	3.79991	26.2669
1.06658	0.161	13.8122	0	1	5.07222	-24.9944	3.79979	26.2669
1.06658	0.162	13.8122	0	1	5.07248	-24.9941	3.79968	26.2669
1.06658	0.163	13.8122	0	1	5.07274	-24.9939	3.79975	26.2669
1.06658	0.164	13.8122	0	1	5.073	-24.9935	3.79966	26.2669
1.06658	0.165	13.8122	0	1	5.07328	-24.9932	3.7996	26.2669
1.06658	0.166	13.8122	0	1	5.07355	-24.993	3.79968	26.2669
1.06658	0.167	13.8122	0	1	5.07383	-24.9926	3.79951	26.2669
1.06658	0.168	13.8122	0	1	5.07412	-24.9922	3.79941	26.2669
1.06658	0.169	13.8122	0	1	5.07441	-24.9919	3.79946	26.2669
1.06658	0.17	13.8122	0	1	5.07471	-24.9916	3.79937	26.2669
1.06658	0.171	13.8122	0	1	5.07501	-24.9913	3.79942	26.2669
1.06658	0.172	13.8122	0	1	5.07532	-24.9909	3.79935	26.2669
1.06658	0.173	13.8122	0	1	5.07563	-24.9906	3.79936	26.2669
1.06658	0.174	13.8122	0	1	5.07595	-24.9902	3.79926	26.2669
1.06658	0.175	13.8122	0	1	5.07628	-24.9898	3.79915	26.2669
1.06658	0.176	13.8122	0	1	5.07662	-24.9894	3.79913	26.2669
1.06658	0.177	13.8122	0	1	5.07696	-24.9891	3.7991	26.2669
1.06658	0.178	13.8122	0	1	5.07731	-24.9886	3.79904	26.2669
1.06658	0.179	13.8122	0	1	5.07766	-24.9884	3.79911	26.2669
1.06658	0.18	13.8122	0	1	5.07802	-24.9879	3.79902	26.2669
1.06658	0.181	13.8122	0	1	5.07839	-24.9874	3.7989	26.2669
1.06658	0.182	13.8122	0	1	5.07877	-24.987	3.79884	26.2669
1.06658	0.183	13.8122	0	1	5.07915	-24.9866	3.79879	26.2669
1.06658	0.184	13.8122	0	1	5.07954	-24.9861	3.79869	26.2669
1.06658	0.185	13.8122	0	1	5.07993	-24.9857	3.79868	26.2669
1.06658	0.186	13.8122	0	1	5.08034	-24.9852	3.7986	26.2669
1.06658	0.187	13.8122	0	1	5.08075	-24.9848	3.79858	26.2669
1.06658	0.188	13.8122	0	1	5.08117	-24.9842	3.79847	26.2669
1.06658	0.189	13.8122	0	1	5.08159	-24.9838	3.79841	26.2669
1.06658	0.19	13.8122	0	1	5.08203	-24.9833	3.79839	26.2669
1.06658	0.191	13.8122	0	1	5.08247	-24.9827	3.79818	26.267
1.06658	0.192	13.8122	0	1	5.08292	-24.9823	3.79823	26.267
1.06658	0.193	13.8122	0	1	5.08338	-24.9817	3.79814	26.267
1.06658	0.194	13.8122	0	1	5.08384	-24.9813	3.79816	26.267
1.06658	0.195	13.8122	0	1	5.08432	-24.9807	3.79803	26.267
1.06658	0.196	13.8122	0	1	5.0848	-24.9801	3.79794	26.267
1.06658	0.197	13.8122	0	1	5.08529	-24.9796	3.79788	26.267
1.06658	0.198	13.8122	0	1	5.08579	-24.9791	3.79793	26.267
1.06658	0.199	13.8122	0	1	5.0863	-24.9784	3.79775	26.267
1.06658	0.2	13.8122	0	1	5.08682	-24.9779	3.79777	26.267
1.06658	0.201	13.8122	0	1	5.08734	-24.9773	3.79763	26.267
1.06658	0.202	13.8122	0	1	5.08787	-24.9766	3.79742	26.267
1.06658	0.203	13.8122	0	1	5.08842	-24.976	3.79745	26.267
1.06658	0.204	13.8122	0	1	5.08897	-24.9755	3.79748	26.267
1.06658	0.205	13.8122	0	1	5.08953	-24.9749	3.7974	26.267
1.06658	0.206	13.8122	0	1	5.09011	-24.9742	3.7973	26.267
1.06658	0.207	13.8122	0	1	5.09069	-24.9735	3.79721	26.267
1.06658	0.208	13.8122	0	1	5.09128	-24.9728	3.79704	26.267
1.06658	0.209	13.8122	0	1	5.09189	-24.9721	3.79698	26.267
1.06658	0.21	13.8122	0	1	5.09251	-24.9712	3.7967	26.267
1.06658	0.211	13.8122	0	1	5.09313	-24.9707	3.79678	26.267
1.06658	0.212	13.8122	0	1	5.09377	-24.9699	3.79665	26.267
1.06658	0.213	13.8122	0	1	5.09441	-24.9692	3.79662	26.267
1.06658	0.214	13.8122	0	1	5.09507	-24.9685	3.7965	26.267
1.06658	0.215	13.8122	0	1	5.09574	-24.9678	3.79648	26.2671
1.06659	0.216	13.8122	0	1	5.09642	-24.967	3.79636	26.2671
1.06659	0.217	13.8122	0	1	5.09711	-24.9662	3.79625	26.2671
1.06659	0.218	13.8122	0	1	5.0978	-24.9654	3.79613	26.2671
1.06659	0.219	13.8122	0	1	5.09852	-24.9646	3.79605	26.2671
1.06659	0.22	13.8122	0	1	5.09924	-24.9639	3.79605	26.2671
1.06659	0.221	13.8122	0	1	5.09998	-24.9632	3.79605	26.2671
1.06659	0.222	13.8122	0	1	5.10073	-24.962	3.79566	26.2671
1.06659	0.223	13.8122	0	1	5.10148	-24.9613	3.79574	26.2671
1.06659	0.224	13.8122	0	1	5.10226	-24.9603	3.79546	26.2671
1.06659	0.225	13.8122	0	1	5.10304	-24.9595	3.79545	26.2671
1.06659	0.226	13.8122	0	1	5.10384	-24.9585	3.79524	26.2671
1.06659	0.227	13.8122	0	1	5.10465	-24.9576	3.79516	26.2671
1.06659	0.228	13.8122	0	1	5.10547	-24.9564	3.7947	26.2671
1.06659	0.229	13.8122	0	1	5.10631	-24.9557	3.79489	26.2671
1.06659	0.23	13.8122	0	1	5.10716	-24.9548	3.7948	26.2671
1.06659	0.231	13.8122	0	1	5.10802	-24.9538	3.79465	26.2671
1.06659	0.232	13.8122	0	1	5.1089	-24.9528	3.79458	26.2672
1.06659	0.233	13.8122	0	1	5.10979	-24.9518	3.79444	26.2672
1.06659	0.234	13.8122	0	1	5.11069	-24.9507	3.79426	26.2672
1.06659	0.235	13.8122	0	1	5.11161	-24.9497	3.79418	26.2672
1.06659	0.236	13.8122	0	1	5.11254	-24.9486	3.79393	26.2672
1.06659	0.237	13.8122	0	1	5.11349	-24.9476	3.79392	26.2672
1.06659	0.238	13.8122	0	1	5.11445	-24.9466	3.79383	26.2672
1.06659	0.239	13.8122	0	1	5.11542	-24.9454	3.79365	26.2672
1.06659	0.24	13.8122	0	1	5.11642	-24.9443	3.79346	26.2672
1.06659	0.241	13.8122	0	1	5.11742	-24.9431	3.79333	26.2672
1.06659	0.242	13.8122	0	1	5.11844	-24.942	3.79318	26.2672
1.06659	0.243	13.8122	0	1	5.11948	-24.9408	3.79306	26.2672
1.06659	0.244	13.8122	0	1	5.12053	-24.9396	3.79288	26.2672
1.06659	0.245	13.8122	0	1	5.1216	-24.9384	3.79274	26.2673
1.06659	0.246	13.8122	0	1	5.12269	-24.9366	3.79201	26.2673
1.06659	0.247	13.8122	0	1	5.12379	-24.936	3.79251	26.2673
1.06659	0.248	13.8122	0	1	5.12491	-24.9347	3.79228	26.2673
1.06659	0.249	13.8122	0	1	5.12604	-24.9334	3.79212	26.2673
1.06659	0.25	13.8122	0	1	5.1272	-24.9322	3.79212	26.2673
1.0666	0.251	13.8122	0	1	5.12836	-24.9307	3.79179	26.2673
1.0666	0.252	13.8122	0	1	5.12955	-24.9294	3.79164	26.2673
1.0666	0.253	13.8122	0	1	5.13075	-24.928	3.79143	26.2673
1.0666	0.254	13.8122	0	1	5.13197	-24.9266	3.79123	26.2673
1.0666	0.255	13.8122	0	1	5.13321	-24.9252	3.79105	26.2673
1.0666	0.256	13.8122	0	1	5.13446	-24.9238	3.79092	26.2674
1.0666	0.257	13.8122	0	1	5.13574	-24.9224	3.79074	26.2674
1.0666	0.258	13.8122	0	1	5.13703	-24.9209	3.79058	26.2674
1.0666	0.259	13.8122	0	1	5.13834	-24.9195	3.79044	26.2674
1.0666	0.26	13.8122	0	1	5.13968	-24.9179	3.79015	26.2674
1.0666	0.261	13.8122	0	1	5.14103	-24.9164	3.78999	26.2674
1.0666	0.262	13.8122	0	1	5.1424	-24.9148	3.78983	26.2674
1.0666	0.263	13.8122	0	1	5.14379	-24.9132	3.78959	26.2674
1.0666	0.264	13.8122	0	1	5.14519	-24.9117	3.78945	26.2674
1.0666	0.265	13.8122	0	1	5.14662	-24.91	3.78922	26.2674
1.0666	0.266	13.8122	0	1	5.14807	-24.9084	3.78901	26.2675
1.0666	0.267	13.8122	0	1	5.14954	-24.9069	3.78893	26.2675
1.0666	0.268	13.8122	0	1	5.15103	-24.905	3.78855	26.2675
1.0666	0.269	13.8122	0	1	5.15254	-24.9033	3.78835	26.2675
1.0666	0.27	13.8122	0	1	5.15407	-24.9016	3.78816	26.2675
1.0666	0.271	13.8122	0	1	5.15563	-24.8998	3.78794	26.2675
1.0666	0.272	13.8122	0	1	5.1572	-24.898	3.78767	26.2675
1.0666	0.273	13.8122	0	1	5.1588	-24.8962	3.78747	26.2675
1.06661	0.274	13.8122	0	1	5.16042	-24.8944	3.78721	26.2676
1.06661	0.275	13.8122	0	1	5.16206	-24.8924	3.7869	26.2676
1.06661	0.276	13.8122	0	1	5.16372	-24.8906	3.78669	26.2676
1.06661	0.277	13.8122	0	1	5.16541	-24.8887	3.78654	26.2676
1.06661	0.278	13.8122	0	1	5.16711	-24.8867	3.78624	26.2676
1.06661	0.279	13.8122	0	1	5.16885	-24.885	3.78624	26.2676
1.06661	0.28	13.8122	0	1	5.1706	-24.8828	3.78577	26.2676
1.06661	0.281	13.8122	0	1	5.17238	-24.8807	3.78545	26.2676
1.06661	0.282	13.8122	0	1	5.17419	-24.8787	3.78522	26.2677
1.06661	0.283	13.8122	0	1	5.17602	-24.8767	3.785	26.2677
1.06661	0.284	13.8122	0	1	5.17787	-24.8745	3.7847	26.2677
1.06661	0.285	13.8122	0	1	5.17975	-24.8724	3.78449	26.2677
1.06661	0.286	13.8122	0	1	5.18165	-24.8702	3.78414	26.2677
1.06661	0.287	13.8122	0	1	5.18358	-24.868	3.78387	26.2677
1.06661	0.288	13.8122	0	1	5.18553	-24.8658	3.78362	26.2677
1.06661	0.289	13.8122	0	1	5.18751	-24.8636	3.78334	26.2678
1.06661	0.29	13.8122	0	1	5.18952	-24.8613	3.78304	26.2678
1.06662	0.291	13.8122	0	1	5.19155	-24.859	3.78277	26.2678
1.06662	0.292	13.8122	0	1	5.19361	-24.857	3.78277	26.2678
1.06662	0.293	13.8122	0	1	5.19569	-24.8543	3.78212	26.2678
1.06662	0.294	13.8122	0	1	5.1978	-24.8519	3.78191	26.2678
1.06662	0.295	13.8122	0	1	5.19994	-24.849	3.78105	26.2679
1.06662	0.296	13.8122	0	1	5.20211	-24.847	3.78122	26.2679
1.06662	0.297	13.8122	0	1	5.20431	-24.8445	3.78091	26.2679
1.06662	0.298	13.8122	0	1	5.20653	-24.8419	3.78054	26.2679
1.06662	0.299	13.8122	0	1	5.20879	-24.8394	3.78024	26.2679
1.06662	0.3	13.8122	0	1	5.21107	-24.8368	3.77996	26.2679
1.06662	0.301	13.8122	0	1	5.21338	-24.8337	3.77913	26.268
1.06662	0.302	13.8122	0	1	5.21573	-24.8315	3.77924	26.268
1.06662	0.303	13.8122	0	1	5.2181	-24.8288	3.77894	26.268
1.06662	0.304	13.8122	0	1	5.2205	-24.8261	3.77853	26.268
1.06663	0.305	13.8122	0	1	5.22293	-24.8233	3.77823	26.268
1.06663	0.306	13.8122	0	1	5.22539	-24.8206	3.7779	26.2681
1.06663	0.307	13.8122	0	1	5.22789	-24.8177	3.77751	26.2681
1.06663	0.308	13.8122	0	1	5.23041	-24.8146	3.7769	26.2681
1.06663	0.309	13.8122	0	1	5.23297	-24.812	3.77683	26.2681
1.06663	0.31	13.8122	0	1	5.23556	-24.809	3.77644	26.2681
1.06663	0.311	13.8122	0	1	5.23818	-24.806	3.77603	26.2682
1.06663	0.312	13.8122	0	1	5.24083	-24.803	3.77568	26.2682
1.06663	0.313	13.8122	0	1	5.24352	-24.8	3.77527	26.2682
1.06663	0.314	13.8122	0	1	5.24624	-24.7964	3.77435	26.2683
1.06663	0.315	13.8122	0	1	5.24899	-24.7937	3.77447	26.2682
1.06663	0.316	13.8122	0	1	5.25178	-24.7904	3.77388	26.2683
1.06664	0.317	13.8122	0	1	5.2546	-24.7874	3.77369	26.2683
1.06664	0.318	13.8122	0	1	5.25746	-24.7841	3.77324	26.2683
1.06664	0.319	13.8122	0	1	5.26035	-24.7809	3.77289	26.2683
1.06664	0.32	13.8122	0	1	5.26328	-24.7776	3.77252	26.2684
1.06664	0.321	13.8122	0	1	5.26624	-24.7742	3.77207	26.2684
1.06664	0.322	13.8122	0	1	5.26924	-24.7708	3.77168	26.2684
1.06664	0.323	13.8122	0	1	5.27228	-24.7673	3.77115	26.2684
1.06664	0.324	13.8122	0	1	5.27535	-24.7638	3.77074	26.2684
1.06664	0.325	13.8122	0	1	5.27846	-24.7602	3.77023	26.2685
1.06664	0.326	13.8122	0	1	5.2816	-24.7567	3.76976	26.2685
1.06664	0.327	13.8122	0	1	5.28479	-24.7531	3.76933	26.2685
1.06665	0.328	13.8122	0	1	5.28801	-24.7494	3.76885	26.2685
1.06665	0.329	13.8122	0	1	5.29127	-24.7458	3.76846	26.2686
1.06665	0.33	13.8122	0	1	5.29457	-24.7419	3.76792	26.2686
1.06665	0.331	13.8122	0	1	5.29791	-24.7381	3.76742	26.2686
1.06665	0.332	13.8122	0	1	5.30129	-24.7343	3.76695	26.2687
1.06665	0.333	13.8122	0	1	5.3047	-24.7305	3.76649	26.2687
1.06665	0.334	13.8122	0	1	5.30816	-24.7265	3.76593	26.2687
1.06665	0.335	13.8122	0	1	5.31166	-24.7226	3.76548	26.2687
1.06665	0.336	13.8122	0	1	5.3152	-24.7185	3.76493	26.2688
1.06666	0.337	13.8122	0	1	5.31878	-24.7144	3.76441	26.2688
1.06666	0.338	13.8122	0	1	5.3224	-24.7099	3.76342	26.2688
1.06666	0.339	13.8122	0	1	5.32607	-24.7061	3.76335	26.2688
1.06666	0.34	13.8122	0	1	5.32978	-24.702	3.76287	26.2689
1.06666	0.341	13.8122	0	1	5.33353	-24.6977	3.76229	26.2689
1.06666	0.342	13.8122	0	1	5.33732	-24.6934	3.76176	26.2689
1.06666	0.343	13.8122	0	1	5.34116	-24.689	3.76116	26.269
1.06666	0.344	13.8122	0	1	5.34504	-24.6846	3.76066	26.269
1.06667	0.345	13.8122	0	1	5.34897	-24.6801	3.76005	26.269
1.06667	0.346	13.8122	0	1	5.35294	-24.6756	3.75945	26.2691
1.06667	0.347	13.8122	0	1	5.35695	-24.6711	3.75896	26.2691
1.06667	0.348	13.8122	0	1	5.36102	-24.6665	3.75839	26.2691
1.06667	0.349	13.8122	0	1	5.36512	-24.6618	3.75775	26.2692
1.06667	0.35	13.8122	0	1	5.36928	-24.6571	3.75716	26.2692
1.06667	0.351	13.8122	0	1	5.37348	-24.6522	3.75649	26.2692
1.06667	0.352	13.8122	0	1	5.37773	-24.6474	3.75589	26.2693
1.06668	0.353	13.8122	0	1	5.38203	-24.6425	3.75524	26.2693
1.06668	0.354	13.8122	0	1	5.38637	-24.6375	3.75456	26.2693
1.06668	0.355	13.8122	0	1	5.39077	-24.6325	3.75392	26.2694
1.06668	0.356	13.8122	0	1	5.39521	-24.6281	3.75392	26.2694
1.06668	0.357	13.8122	0	1	5.3997	-24.6227	3.75296	26.2694
1.06668	0.358	13.8122	0	1	5.40424	-24.6172	3.75197	26.2695
1.06668	0.359	13.8122	0	1	5.40884	-24.612	3.75131	26.2695
1.06669	0.36	13.8122	0	1	5.41348	-24.6068	3.75069	26.2695
1.06669	0.361	13.8122	0	1	5.41818	-24.6013	3.74994	26.2696
1.06669	0.362	13.8122	0	1	5.42292	-24.596	3.74928	26.2696
1.06669	0.363	13.8122	0	1	5.42772	-24.5906	3.74865	26.2697
1.06669	0.364	13.8122	0	1	5.43257	-24.5856	3.74849	26.2697
1.06669	0.365	13.8122	0	1	5.43748	-24.5794	3.74717	26.2697
1.0667	0.366	13.8122	0	1	5.44243	-24.5733	3.74588	26.2698
1.0667	0.367	13.8122	0	1	5.44744	-24.568	3.74567	26.2698
1.0667	0.368	13.8122	0	1	5.45251	-24.5623	3.74499	26.2699
1.0667	0.369	13.8122	0	1	5.45763	-24.5565	3.7442	26.2699
1.0667	0.37	13.8122	0	1	5.46281	-24.5506	3.7435	26.2699
1.0667	0.371	13.8122	0	1	5.46804	-24.5447	3.74276	26.27
1.06671	0.372	13.8122	0	1	5.47333	-24.5386	3.74191	26.27
1.06671	0.373	13.8122	0	1	5.47867	-24.5325	3.7411	26.2701
1.06671	0.374	13.8122	0	1	5.48408	-24.5264	3.74039	26.2701
1.06671	0.375	13.8122	0	1	5.48954	-24.5202	3.73962	26.2701
1.06671	0.376	13.8122	0	1	5.49506	-24.5139	3.73878	26.2702
1.06671	0.377	13.8122	0	1	5.50063	-24.5076	3.73796	26.2702
1.06672	0.378	13.8122	0	1	5.50627	-24.5011	3.73713	26.2703
1.06672	0.379	13.8122	0	1	5.51196	-24.4947	3.7363	26.2703
1.06672	0.38	13.8122	0	1	5.51772	-24.4881	3.73546	26.2704
1.06672	0.381	13.8122	0	1	5.52354	-24.4814	3.7345	26.2704
1.06672	0.382	13.8122	0	1	5.52941	-24.4748	3.73369	26.2705
1.06673	0.383	13.8122	0	1	5.53535	-24.4681	3.73289	26.2705
1.06673	0.384	13.8122	0	1	5.54135	-24.4611	3.7319	26.2706
1.06673	0.385	13.8122	0	1	5.54742	-24.4542	3.73104	26.2706
1.06673	0.386	13.8122	0	1	5.55355	-24.4473	3.73019	26.2707
1.06673	0.387	13.8122	0	1	5.55974	-24.4402	3.72919	26.2707
1.06674	0.388	13.8122	0	1	5.56599	-24.433	3.72825	26.2708
1.06674	0.389	13.8122	0	1	5.57231	-24.4259	3.72736	26.2708
1.06674	0.39	13.8122	0	1	5.5787	-24.4186	3.72642	26.2709
1.06674	0.391	13.8122	0	1	5.58515	-24.4112	3.72544	26.2709
1.06674	0.392	13.8122	0	1	5.59166	-24.4039	3.72458	26.271
1.06675	0.393	13.8122	0	1	5.59825	-24.3963	3.72355	26.271
1.06675	0.394	13.8122	0	1	5.6049	-24.3888	3.72257	26.2711
1.06675	0.395	13.8122	0	1	5.61162	-24.3811	3.72153	26.2711
1.06675	0.396	13.8122	0	1	5.6184	-24.3733	3.72055	26.2712
1.06676	0.397	13.8122	0	1	5.62526	-24.3655	3.7195	26.2713
1.06676	0.398	13.8122	0	1	5.63219	-24.3576	3.7185	26.2713
1.06676	0.399	13.8122	0	1	5.63918	-24.3497	3.71752	26.2714
1.06676	0.4	13.8122	0	1	5.64625	-24.3416	3.71646	26.2714
1.06676	0.401	13.8122	0	1	5.65338	-24.3334	3.71534	26.2715
1.06677	0.402	13.8122	0	1	5.66059	-24.3253	3.71434	26.2715
1.06677	0.403	13.8122	0	1	5.66787	-24.3169	3.71319	26.2716
1.06677	0.404	13.8122	0	1	5.67523	-24.3086	3.71216	26.2717
1.06677	0.405	13.8122	0	1	5.68265	-24.3001	3.71099	26.2717
1.06678	0.406	13.8122	0	1	5.69016	-24.2916	3.70993	26.2718
1.06678	0.407	13.8122	0	1	5.69773	-24.2829	3.70873	26.2718
1.06678	0.408	13.8122	0	1	5.70538	-24.2742	3.70764	26.2719
1.06678	0.409	13.8122	0	1	5.71311	-24.2654	3.70651	26.272
1.06679	0.41	13.8122	0	1	5.72091	-24.2565	3.70534	26.272
1.06679	0.411	13.8122	0	1	5.72879	-24.2475	3.70414	26.2721
1.06679	0.412	13.8122	0	1	5.73675	-24.2385	3.70304	26.2722
1.0668	0.413	13.8122	0	1	5.74478	-24.2292	3.70177	26.2722
1.0668	0.414	13.8122	0	1	5.75289	-24.22	3.70063	26.2723
1.0668	0.415	13.8122	0	1	5.76109	-24.2107	3.6994	26.2724
1.0668	0.416	13.8122	0	1	5.76936	-24.2011	3.69805	26.2724
1.06681	0.417	13.8122	0	1	5.77771	-24.1917	3.69687	26.2725
1.06681	0.418	13.8122	0	1	5.78614	-24.1821	3.69567	26.2726
1.06681	0.419	13.8122	0	1	5.79466	-24.1723	3.69436	26.2726
1.06682	0.42	13.8122	0	1	5.80325	-24.1625	3.69307	26.2727
1.06682	0.421	13.8122	0	1	5.81193	-24.1526	3.69174	26.2728
1.06682	0.422	13.8122	0	1	5.8207	-24.1426	3.6904	26.2729
1.06683	0.423	13.8122	0	1	5.82954	-24.1321	3.68865	26.273
1.06683	0.424	13.8122	0	1	5.83847	-24.1223	3.68778	26.273
1.06683	0.425	13.8122	0	1	5.84749	-24.112	3.6864	26.2731
1.06683	0.426	13.8122	0	1	5.85659	-24.1016	3.68502	26.2732
1.06684	0.427	13.8122	0	1	5.86578	-24.0911	3.68363	26.2732
1.06684	0.428	13.8122	0	1	5.87506	-24.0809	3.68269	26.2733
1.06684	0.429	13.8122	0	1	5.88442	-24.0699	3.68088	26.2734
1.06685	0.43	13.8122	0	1	5.89387	-24.0591	3.67946	26.2735
1.06685	0.431	13.8122	0	1	5.90341	-24.0482	3.67801	26.2736
1.06685	0.432	13.8122	0	1	5.91304	-24.0371	3.67653	26.2736
1.06686	0.433	13.8122	0	1	5.92277	-24.0261	3.6751	26.2737
1.06686	0.434	13.8122	0	1	5.93258	-24.0149	3.67365	26.2738
1.06686	0.435	13.8122	0	1	5.94248	-24.0035	3.67214	26.2739
1.06687	0.436	13.8122	0	1	5.95248	-23.992	3.67048	26.274
1.06687	0.437	13.8122	0	1	5.96256	-23.9806	3.66906	26.2741
1.06687	0.438	13.8122	0	1	5.97275	-23.9689	3.66753	26.2741
1.06688	0.439	13.8122	0	1	5.98302	-23.9568	3.66558	26.2743
1.06688	0.44	13.8122	0	1	5.99339	-23.9454	3.66443	26.2743
1.06688	0.441	13.8122	0	1	6.00386	-23.9333	3.66277	26.2744
1.06689	0.442	13.8122	0	1	6.01442	-23.9213	3.66124	26.2745
1.06689	0.443	13.8122	0	1	6.02508	-23.9092	3.65967	26.2746
1.06689	0.444	13.8122	0	1	6.03583	-23.8976	3.65877	26.2746
1.0669	0.445	13.8122	0	1	6.04669	-23.8846	3.65652	26.2748
1.0669	0.446	13.8122	0	1	6.05765	-23.8719	3.65465	26.2749
1.06691	0.447	13.8122	0	1	6.0687	-23.8593	3.65301	26.275
1.06691	0.448	13.8122	0	1	6.07985	-23.8464	3.65123	26.2751
1.06691	0.449	13.8122	0	1	6.09111	-23.8333	3.64929	26.2752
1.06692	0.45	13.8122	0	1	6.10247	-23.8205	3.64773	26.2753
1.06692	0.451	13.8122	0	1	6.11393	-23.8075	3.64613	26.2753
1.06693	0.452	13.8122	0	1	6.12549	-23.794	3.64404	26.2755
1.06693	0.453	13.8122	0	1	6.13716	-23.781	3.64263	26.2755
1.06693	0.454	13.8122	0	1	6.14893	-23.7675	3.64078	26.2756
1.06694	0.455	13.8122	0	1	6.1608	-23.7539	3.63893	26.2757
1.06694	0.456	13.8122	0	1	6.17279	-23.7402	3.63717	26.2758
1.06695	0.457	13.8122	0	1	6.18487	-23.7262	3.63513	26.276
1.06695	0.458	13.8122	0	1	6.19707	-23.7124	3.63341	26.2761
1.06696	0.459	13.8122	0	1	6.20937	-23.6983	3.63154	26.2762
1.06696	0.46	13.8122	0	1	6.22179	-23.6842	3.62968	26.2763
1.06696	0.461	13.8122	0	1	6.23431	-23.6698	3.62771	26.2764
1.06697	0.462	13.8122	0	1	6.24694	-23.6553	3.62571	26.2765
1.06697	0.463	13.8122	0	1	6.25969	-23.6411	3.62421	26.2766
1.06698	0.464	13.8122	0	1	6.27254	-23.626	3.62186	26.2767
1.06698	0.465	13.8122	0	1	6.28551	-23.6113	3.62	26.2768
1.06699	0.466	13.8122	0	1	6.29859	-23.5962	3.6179	26.2769
1.06699	0.467	13.8122	0	1	6.31179	-23.5811	3.61583	26.2771
1.067	0.468	13.8122	0	1	6.3251	-23.5659	3.6138	26.2772
1.067	0.469	13.8122	0	1	6.33852	-23.5506	3.61188	26.2773
1.06701	0.47	13.8122	0	1	6.35206	-23.535	3.60969	26.2774
1.06701	0.471	13.8122	0	1	6.36572	-23.5194	3.60756	26.2775
1.06702	0.472	13.8122	0	1	6.3795	-23.5037	3.60552	26.2776
1.06702	0.473	13.8122	0	1	6.39339	-23.4877	3.6033	26.2778
1.06703	0.474	13.8122	0	1	6.40741	-23.4715	3.60104	26.2779
1.06703	0.475	13.8122	0	1	6.42154	-23.4554	3.59888	26.278
1.06704	0.476	13.8122	0	1	6.4358	-23.439	3.59667	26.2781
1.06704	0.477	13.8122	0	1	6.45017	-23.422	3.59391	26.2783
1.06705	0.478	13.8122	0	1	6.46467	-23.406	3.59227	26.2784
1.06705	0.479	13.8122	0	1	6.47929	-23.3892	3.58993	26.2785
1.06706	0.48	13.8122	0	1	6.49404	-23.3722	3.58758	26.2787
1.06706	0.481	13.8122	0	1	6.50891	-23.3552	3.5853	26.2788
1.06707	0.482	13.8122	0	1	6.52391	-23.3381	3.58305	26.2789
1.06707	0.483	13.8122	0	1	6.53903	-23.3206	3.5806	26.2791
1.06708	0.484	13.8122	0	1	6.55428	-23.3032	3.57823	26.2792
1.06708	0.485	13.8122	0	1	6.56966	-23.2856	3.57593	26.2793
1.06709	0.486	13.8122	0	1	6.58516	-23.2678	3.57346	26.2795
1.0671	0.487	13.8122	0	1	6.6008	-23.2498	3.57101	26.2796
1.0671	0.488	13.8122	0	1	6.61656	-23.2318	3.56856	26.2798
1.06711	0.489	13.8122	0	1	6.63246	-23.2136	3.56612	26.2799
1.06711	0.49	13.8122	0	1	6.64849	-23.1952	3.56367	26.28
1.06712	0.491	13.8122	0	1	6.66465	-23.1764	3.56079	26.2802
1.06712	0.492	13.8122	0	1	6.68094	-23.1579	3.55849	26.2803
1.06713	0.493	13.8122	0	1	6.69737	-23.139	3.55591	26.2805
1.06714	0.494	13.8122	0	1	6.71394	-23.1197	3.55294	26.2807
1.06714	0.495	13.8122	0	1	6.73064	-23.1009	3.5507	26.2808
1.06715	0.496	13.8122	0	1	6.74747	-23.0815	3.54801	26.2809
1.06716	0.497	13.8122	0	1	6.76445	-23.062	3.54533	26.2811
1.06716	0.498	13.8122	0	1	6.78156	-23.0423	3.54265	26.2813
1.06717	0.499	13.8122	0	1	6.79881	-23.0225	3.53989	26.2814
1.06717	0.5	13.8122	0	1	6.81621	-23.0026	3.53724	26.2816
1.06718	0.501	13.8122	0	1	6.83374	-22.9825	3.53447	26.2817
1.06719	0.502	13.8122	0	1	6.85141	-22.9622	3.53172	26.2819
1.06719	0.503	13.8122	0	1	6.86923	-22.9417	3.52887	26.2821
1.0672	0.504	13.8122	0	1	6.88719	-22.9211	3.52612	26.2822
1.06721	0.505	13.8122	0	1	6.9053	-22.8997	3.5226	26.2824
1.06721	0.506	13.8122	0	1	6.92355	-22.8792	3.5202	26.2826
1.06722	0.507	13.8122	0	1	6.94195	-22.8581	3.51734	26.2827
1.06723	0.508	13.8122	0	1	6.96049	-22.8368	3.51435	26.2829
1.06724	0.509	13.8122	0	1	6.97918	-22.8153	3.51142	26.2831
1.06724	0.51	13.8122	0	1	6.99802	-22.7937	3.5085	26.2832
1.06725	0.511	13.8122	0	1	7.01701	-22.7719	3.50545	26.2834
1.06726	0.512	13.8122	0	1	7.03615	-22.7497	3.50229	26.2836
1.06726	0.513	13.8122	0	1	7.05545	-22.7276	3.49927	26.2838
1.06727	0.514	13.8122	0	1	7.07489	-22.7053	3.49623	26.284
1.06728	0.515	13.8122	0	1	7.09449	-22.6828	3.49312	26.2841
1.06729	0.516	13.8122	0	1	7.11424	-22.66	3.48989	26.2843
1.06729	0.517	13.8122	0	1	7.13414	-22.6372	3.48681	26.2845
1.0673	0.518	13.8122	0	1	7.1542	-22.614	3.4835	26.2847
1.06731	0.519	13.8122	0	1	7.17442	-22.5907	3.48024	26.2849
1.06732	0.52	13.8122	0	1	7.19479	-22.5673	3.47698	26.2851
1.06733	0.521	13.8122	0	1	7.21533	-22.5436	3.47367	26.2853
1.06733	0.522	13.8122	0	1	7.23602	-22.5199	3.47044	26.2855
1.06734	0.523	13.8122	0	1	7.25687	-22.4958	3.46701	26.2857
1.06735	0.524	13.8122	0	1	7.27788	-22.4717	3.46365	26.2859
1.06736	0.525	13.8122	0	1	7.29906	-22.4474	3.46034	26.2861
1.06737	0.526	13.8122	0	1	7.3204	-22.4228	3.45691	26.2863
1.06737	0.527	13.8122	0	1	7.3419	-22.398	3.45342	26.2865
1.06738	0.528	13.8122	0	1	7.36356	-22.373	3.44986	26.2867
1.06739	0.529	13.8122	0	1	7.38539	-22.3478	3.44631	26.2869
1.0674	0.53	13.8122	0	1	7.40739	-22.3225	3.44279	26.2871
1.06741	0.531	13.8122	0	1	7.42956	-22.2969	3.43916	26.2873
1.06742	0.532	13.8122	0	1	7.45189	-22.2713	3.43563	26.2875
1.06743	0.533	13.8122	0	1	7.47439	-22.2453	3.43191	26.2878
1.06743	0.534	13.8122	0	1	7.49706	-22.2193	3.42833	26.288
1.06744	0.535	13.8122	0	1	7.51991	-22.1928	3.42451	26.2882
1.06745	0.536	13.8122	0	1	7.54292	-22.1663	3.42078	26.2884
1.06746	0.537	13.8122	0	1	7.56611	-22.1396	3.41701	26.2887
1.06747	0.538	13.8122	0	1	7.58947	-22.1127	3.41331	26.2889
1.06748	0.539	13.8122	0	1	7.613	-22.0856	3.40945	26.2891
1.06749	0.54	13.8122	0	1	7.63671	-22.0582	3.40559	26.2893
1.0675	0.541	13.8122	0	1	7.6606	-22.0307	3.40176	26.2896
1.06751	0.542	13.8122	0	1	7.68467	-22.0029	3.39776	26.2898
1.06752	0.543	13.8122	0	1	7.70891	-21.9749	3.39375	26.2901
1.06753	0.544	13.8122	0	1	7.73333	-21.9463	3.38926	26.2903
1.06754	0.545	13.8122	0	1	7.75793	-21.9184	3.38575	26.2905
1.06755	0.546	13.8122	0	1	7.78271	-21.8897	3.38165	26.2908
1.06756	0.547	13.8122	0	1	7.80768	-21.8609	3.37754	26.291
1.06757	0.548	13.8122	0	1	7.83283	-21.8319	3.37347	26.2913
1.06758	0.549	13.8122	0	1	7.85816	-21.8027	3.3693	26.2915
1.06759	0.55	13.8122	0	1	7.88368	-21.7733	3.36514	26.2918
1.0676	0.551	13.8122	0	1	7.90938	-21.7435	3.36081	26.2921
1.06761	0.552	13.8122	0	1	7.93527	-21.7136	3.35653	26.2923
1.06762	0.553	13.8122	0	1	7.96135	-21.6836	3.35235	26.2926
1.06763	0.554	13.8122	0	1	7.98761	-21.6531	3.34786	26.2929
1.06764	0.555	13.8122	0	1	8.01407	-21.6226	3.3435	26.2931
1.06765	0.556	13.8122	0	1	8.04071	-21.5918	3.33908	26.2934
1.06767	0.557	13.8122	0	1	8.06755	-21.5609	3.33476	26.2937
1.06768	0.558	13.8122	0	1	8.09458	-21.5295	3.33015	26.2939
1.06769	0.559	13.8122	0	1	8.1218	-21.4981	3.32567	26.2942
1.0677	0.56	13.8122	0	1	8.14921	-21.4664	3.32113	26.2945
1.06771	0.561	13.8122	0	1	8.17683	-21.4345	3.31652	26.2948
1.06772	0.562	13.8122	0	1	8.20463	-21.4023	3.31188	26.2951
1.06773	0.563	13.8122	0	1	8.23264	-21.3699	3.30719	26.2954
1.06775	0.564	13.8122	0	1	8.26084	-21.3369	3.30202	26.2957
1.06776	0.565	13.8122	0	1	8.28924	-21.3045	3.29777	26.296
1.06777	0.566	13.8122	0	1	8.31784	-21.2714	3.29302	26.2962
1.06778	0.567	13.8122	0	1	8.34665	-21.2381	3.28821	26.2965
1.0678	0.568	13.8122	0	1	8.37565	-21.2044	3.28318	26.2969
1.06781	0.569	13.8122	0	1	8.40486	-21.1707	3.27837	26.2972
1.06782	0.57	13.8122	0	1	8.43427	-21.1367	3.27353	26.2975
1.06783	0.571	13.8122	0	1	8.46388	-21.1024	3.26851	26.2978
1.06785	0.572	13.8122	0	1	8.4937	-21.0679	3.26347	26.2981
1.06786	0.573	13.8122	0	1	8.52373	-21.033	3.2583	26.2984
1.06787	0.574	13.8122	0	1	8.55396	-20.9981	3.25333	26.2987
1.06788	0.575	13.8122	0	1	8.58441	-20.9629	3.2482	26.2991
1.0679	0.576	13.8122	0	1	8.61506	-20.9268	3.24242	26.2994
1.06791	0.577	13.8122	0	1	8.64592	-20.8916	3.23782	26.2997
1.06792	0.578	13.8122	0	1	8.677	-20.8557	3.23266	26.3
1.06794	0.579	13.8122	0	1	8.70829	-20.8193	3.22723	26.3004
1.06795	0.58	13.8122	0	1	8.73979	-20.7828	3.22188	26.3007
1.06797	0.581	13.8122	0	1	8.7715	-20.7461	3.2165	26.3011
1.06798	0.582	13.8122	0	1	8.80343	-20.7091	3.21108	26.3014
1.06799	0.583	13.8122	0	1	8.83557	-20.6718	3.20556	26.3018
1.06801	0.584	13.8122	0	1	8.86794	-20.6343	3.20007	26.3021
1.06802	0.585	13.8122	0	1	8.90052	-20.5965	3.19452	26.3025
1.06804	0.586	13.8122	0	1	8.93331	-20.5584	3.18891	26.3028
1.06805	0.587	13.8122	0	1	8.96633	-20.5201	3.18327	26.3032
1.06807	0.588	13.8122	0	1	8.99957	-20.4817	3.17768	26.3036
1.06808	0.589	13.8122	0	1	9.03303	-20.4428	3.17184	26.3039
1.0681	0.59	13.8122	0	1	9.06672	-20.4037	3.16611	26.3043
1.06811	0.591	13.8122	0	1	9.10063	-20.3643	3.16028	26.3047
1.06813	0.592	13.8122	0	1	9.13476	-20.3247	3.15438	26.3051
1.06814	0.593	13.8122	0	1	9.16912	-20.2849	3.14854	26.3055
1.06816	0.594	13.8122	0	1	9.2037	-20.2447	3.14256	26.3058
1.06818	0.595	13.8122	0	1	9.23851	-20.2042	3.13652	26.3062
1.06819	0.596	13.8122	0	1	9.27355	-20.1636	3.13053	26.3066
1.06821	0.597	13.8122	0	1	9.30882	-20.1225	3.12431	26.307
1.06822	0.598	13.8122	0	1	9.34432	-20.0814	3.11826	26.3074
1.06824	0.599	13.8122	0	1	9.38005	-20.0398	3.112	26.3079
1.06826	0.6	13.8122	0	1	9.41601	-19.9981	3.10583	26.3083
1.06828	0.601	13.8122	0	1	9.4522	-19.956	3.09958	26.3087
1.06829	0.602	13.8122	0	1	9.48863	-19.9136	3.09315	26.3091
1.06831	0.603	13.8122	0	1	9.52529	-19.8711	3.08686	26.3095
1.06833	0.604	13.8122	0	1	9.56219	-19.8282	3.08045	26.3099
1.06834	0.605	13.8122	0	1	9.59933	-19.785	3.07393	26.3104
1.06836	0.606	13.8122	0	1	9.6367	-19.7415	3.06743	26.3108
1.06838	0.607	13.8122	0	1	9.67431	-19.6978	3.06089	26.3113
1.0684	0.608	13.8122	0	1	9.71216	-19.6538	3.05423	26.3117
1.06842	0.609	13.8122	0	1	9.75025	-19.6097	3.04782	26.3121
1.06843	0.61	13.8122	0	1	9.78858	-19.5649	3.04083	26.3126
1.06845	0.611	13.8122	0	1	9.82715	-19.5201	3.03419	26.313
1.06847	0.612	13.8122	0	1	9.86597	-19.4748	3.02723	26.3135
1.06849	0.613	13.8122	0	1	9.90503	-19.4294	3.02041	26.314
1.06851	0.614	13.8122	0	1	9.94434	-19.3836	3.0135	26.3145
1.06853	0.615	13.8122	0	1	9.98389	-19.337	3.00591	26.315
1.06855	0.616	13.8122	0	1	10.0237	-19.2912	2.99944	26.3154
1.06857	0.617	13.8122	0	1	10.0637	-19.2445	2.99234	26.3159
1.06859	0.618	13.8122	0	1	10.104	-19.1976	2.9852	26.3164
1.06861	0.619	13.8122	0	1	10.1446	-19.1504	2.97811	26.3169
1.06863	0.62	13.8122	0	1	10.1853	-19.1029	2.97084	26.3174
1.06865	0.621	13.8122	0	1	10.2264	-19.055	2.96349	26.3179
1.06867	0.622	13.8122	0	1	10.2677	-19.0069	2.9562	26.3184
1.06869	0.623	13.8122	0	1	10.3092	-18.9585	2.94884	26.3189
1.06871	0.624	13.8122	0	1	10.351	-18.9099	2.94145	26.3194
1.06873	0.625	13.8122	0	1	10.3931	-18.8608	2.93389	26.3199
1.06875	0.626	13.8122	0	1	10.4354	-18.8115	2.92636	26.3205
1.06878	0.627	13.8122	0	1	10.4779	-18.7618	2.91874	26.321
1.0688	0.628	13.8122	0	1	10.5208	-18.7118	2.91105	26.3216
1.06882	0.629	13.8122	0	1	10.5638	-18.6616	2.90333	26.3221
1.06884	0.63	13.8122	0	1	10.6072	-18.6111	2.89558	26.3226
1.06887	0.631	13.8122	0	1	10.6508	-18.5601	2.88763	26.3232
1.06889	0.632	13.8122	0	1	10.6946	-18.509	2.87985	26.3238
1.06891	0.633	13.8122	0	1	10.7387	-18.4575	2.87193	26.3243
1.06893	0.634	13.8122	0	1	10.7831	-18.4057	2.86387	26.3249
1.06896	0.635	13.8122	0	1	10.8277	-18.3536	2.85581	26.3255
1.06898	0.636	13.8122	0	1	10.8726	-18.3012	2.84772	26.3261
1.06901	0.637	13.8122	0	1	10.9178	-18.2485	2.8396	26.3267
1.06903	0.638	13.8122	0	1	10.9632	-18.1953	2.83127	26.3273
1.06905	0.639	13.8122	0	1	11.0089	-18.1419	2.82297	26.3279
1.06908	0.64	13.8122	0	1	11.0549	-18.0882	2.81461	26.3285
1.0691	0.641	13.8122	0	1	11.1011	-18.0343	2.80629	26.3291
1.06913	0.642	13.8122	0	1	11.1476	-17.9799	2.79776	26.3297
1.06915	0.643	13.8122	0	1	11.1943	-17.9253	2.78929	26.3303
1.06918	0.644	13.8122	0	1	11.2414	-17.8703	2.78072	26.331
1.06921	0.645	13.8122	0	1	11.2887	-17.815	2.77203	26.3316
1.06923	0.646	13.8122	0	1	11.3362	-17.7594	2.7634	26.3322
1.06926	0.647	13.8122	0	1	11.3841	-17.7033	2.75452	26.3329
1.06929	0.648	13.8122	0	1	11.4322	-17.6471	2.74571	26.3336
1.06931	0.649	13.8122	0	1	11.4806	-17.5905	2.73687	26.3342
1.06934	0.65	13.8122	0	1	11.5292	-17.5336	2.7279	26.3349
1.06937	0.651	13.8122	0	1	11.5781	-17.4763	2.71888	26.3356
1.06939	0.652	13.8122	0	1	11.6273	-17.4188	2.70992	26.3362
1.06942	0.653	13.8122	0	1	11.6768	-17.3608	2.70067	26.3369
1.06945	0.654	13.8122	0	1	11.7266	-17.3027	2.6916	26.3376
1.06948	0.655	13.8122	0	1	11.7766	-17.244	2.68222	26.3384
1.06951	0.656	13.8122	0	1	11.8269	-17.1852	2.67299	26.3391
1.06954	0.657	13.8122	0	1	11.8775	-17.1259	2.6636	26.3398
1.06957	0.658	13.8122	0	1	11.9283	-17.0664	2.6542	26.3405
1.0696	0.659	13.8122	0	1	11.9795	-17.0065	2.6447	26.3412
1.06963	0.66	13.8122	0	1	12.0309	-16.9463	2.63517	26.342
1.06966	0.661	13.8122	0	1	12.0826	-16.8857	2.62548	26.3427
1.06969	0.662	13.8122	0	1	12.1345	-16.8248	2.61585	26.3435
1.06972	0.663	13.8122	0	1	12.1868	-16.7636	2.60607	26.3443
1.06975	0.664	13.8122	0	1	12.2393	-16.702	2.59624	26.345
1.06978	0.665	13.8122	0	1	12.2921	-16.6401	2.58636	26.3458
1.06982	0.666	13.8122	0	1	12.3452	-16.5778	2.57638	26.3466
1.06985	0.667	13.8122	0	1	12.3986	-16.5152	2.56642	26.3474
1.06988	0.668	13.8122	0	1	12.4523	-16.4524	2.5564	26.3482
1.06991	0.669	13.8122	0	1	12.5062	-16.3891	2.54625	26.349
1.06995	0.67	13.8122	0	1	12.5604	-16.3255	2.53609	26.3499
1.06998	0.671	13.8122	0	1	12.6149	-16.2615	2.52568	26.3507
1.07002	0.672	13.8122	0	1	12.6697	-16.1972	2.51536	26.3515
1.07005	0.673	13.8122	0	1	12.7248	-16.1326	2.50498	26.3524
1.07008	0.674	13.8122	0	1	12.7802	-16.0676	2.4945	26.3532
1.07012	0.675	13.8122	0	1	12.8358	-16.0023	2.48399	26.3541
1.07016	0.676	13.8122	0	1	12.8917	-15.9367	2.4734	26.355
1.07019	0.677	13.8122	0	1	12.9479	-15.8706	2.46267	26.3559
1.07023	0.678	13.8122	0	1	13.0044	-15.8044	2.45206	26.3568
1.07026	0.679	13.8122	0	1	13.0612	-15.7377	2.44124	26.3577
1.0703	0.68	13.8122	0	1	13.1183	-15.6705	2.43024	26.3586
1.07034	0.681	13.8122	0	1	13.1757	-15.6033	2.41948	26.3595
1.07038	0.682	13.8122	0	1	13.2333	-15.5355	2.40836	26.3605
1.07042	0.683	13.8122	0	1	13.2912	-15.4675	2.39739	26.3614
1.07045	0.684	13.8122	0	1	13.3495	-15.3991	2.38621	26.3624
1.07049	0.685	13.8122	0	1	13.408	-15.3304	2.375	26.3633
1.07053	0.686	13.8122	0	1	13.4668	-15.2613	2.36378	26.3643
1.07057	0.687	13.8122	0	1	13.5258	-15.1919	2.35244	26.3653
1.07061	0.688	13.8122	0	1	13.5852	-15.1221	2.34105	26.3663
1.07066	0.689	13.8122	0	1	13.6449	-15.0519	2.32953	26.3673
1.0707	0.69	13.8122	0	1	13.7048	-14.9815	2.31804	26.3683
1.07074	0.691	13.8122	0	1	13.765	-14.9107	2.30639	26.3693
1.07078	0.692	13.8122	0	1	13.8256	-14.8395	2.2947	26.3704
1.07082	0.693	13.8122	0	1	13.8864	-14.7681	2.28302	26.3714
1.07087	0.694	13.8122	0	1	13.9474	-14.6962	2.27113	26.3725
1.07091	0.695	13.8122	0	1	14.0088	-14.6241	2.25938	26.3736
1.07095	0.696	13.8122	0	1	14.0705	-14.5515	2.2473	26.3747
1.071	0.697	13.8122	0	1	14.1324	-14.4788	2.23545	26.3757
1.07104	0.698	13.8122	0	1	14.1947	-14.4055	2.22329	26.3769
1.07109	0.699	13.8122	0	1	14.2572	-14.3319	2.21112	26.378
1.07114	0.7	13.8122	0	1	14.32	-14.258	2.1989	26.3791
1.07118	0.701	13.8122	0	1	14.3831	-14.1838	2.18667	26.3803
1.07123	0.702	13.8122	0	1	14.4465	-14.1093	2.17434	26.3814
1.07128	0.703	13.8122	0	1	14.5101	-14.0343	2.16187	26.3826
1.07133	0.704	13.8122	0	1	14.5741	-13.9591	2.1494	26.3838
1.07137	0.705	13.8122	0	1	14.6383	-13.884	2.13739	26.385
1.07142	0.706	13.8122	0	1	14.7028	-13.8076	2.12424	26.3862
1.07147	0.707	13.8122	0	1	14.7676	-13.7314	2.11158	26.3874
1.07152	0.708	13.8122	0	1	14.8327	-13.6547	2.09876	26.3887
1.07158	0.709	13.8122	0	1	14.8981	-13.5779	2.08602	26.3899
1.07163	0.71	13.8122	0	1	14.9638	-13.5006	2.07309	26.3912
1.07168	0.711	13.8122	0	1	15.0297	-13.4229	2.06012	26.3925
1.07173	0.712	13.8122	0	1	15.0959	-13.3451	2.04716	26.3938
1.07179	0.713	13.8122	0	1	15.1624	-13.2667	2.03397	26.3951
1.07184	0.714	13.8122	0	1	15.2292	-13.1882	2.02089	26.3965
1.07189	0.715	13.8122	0	1	15.2962	-13.1092	2.00761	26.3978
1.07195	0.716	13.8122	0	1	15.3635	-13.03	1.99437	26.3992
1.07201	0.717	13.8122	0	1	15.4311	-12.9504	1.98105	26.4005
1.07206	0.718	13.8122	0	1	15.499	-12.8705	1.96759	26.4019
1.07212	0.719	13.8122	0	1	15.5672	-12.7903	1.95412	26.4033
1.07218	0.72	13.8122	0	1	15.6356	-12.7097	1.94055	26.4048
1.07224	0.721	13.8122	0	1	15.7043	-12.6288	1.92694	26.4062
1.0723	0.722	13.8122	0	1	15.7733	-12.5476	1.91324	26.4077
1.07236	0.723	13.8122	0	1	15.8426	-12.4662	1.89958	26.4092
1.07242	0.724	13.8122	0	1	15.9121	-12.3843	1.88574	26.4107
1.07248	0.725	13.8122	0	1	15.9819	-12.3021	1.87175	26.4122
1.07254	0.726	13.8122	0	1	16.052	-12.2197	1.85799	26.4137
1.0726	0.727	13.8122	0	1	16.1223	-12.1368	1.84383	26.4153
1.07267	0.728	13.8122	0	1	16.1929	-12.0538	1.82987	26.4168
1.07273	0.729	13.8122	0	1	16.2637	-11.9705	1.81579	26.4184
1.0728	0.73	13.8122	0	1	16.3349	-11.8867	1.80151	26.42
1.07286	0.731	13.8122	0	1	16.4063	-11.8027	1.78727	26.4217
1.07293	0.732	13.8122	0	1	16.4779	-11.7184	1.773	26.4233
1.073	0.733	13.8122	0	1	16.5498	-11.6338	1.75865	26.425
1.07307	0.734	13.8122	0	1	16.622	-11.5489	1.74425	26.4267
1.07314	0.735	13.8122	0	1	16.6944	-11.4637	1.72976	26.4284
1.07321	0.736	13.8122	0	1	16.7671	-11.3782	1.71521	26.4301
1.07328	0.737	13.8122	0	1	16.84	-11.2924	1.70055	26.4319
1.07335	0.738	13.8122	0	1	16.9132	-11.2064	1.68593	26.4336
1.07342	0.739	13.8122	0	1	16.9866	-11.12	1.67121	26.4354
1.0735	0.74	13.8122	0	1	17.0603	-11.0333	1.65641	26.4373
1.07357	0.741	13.8122	0	1	17.1343	-10.9465	1.64165	26.4391
1.07365	0.742	13.8122	0	1	17.2084	-10.8592	1.62668	26.441
1.07372	0.743	13.8122	0	1	17.2829	-10.7718	1.61179	26.4429
1.0738	0.744	13.8122	0	1	17.3575	-10.684	1.59672	26.4448
1.07388	0.745	13.8122	0	1	17.4324	-10.5961	1.58179	26.4467
1.07396	0.746	13.8122	0	1	17.5076	-10.5078	1.56667	26.4487
1.07404	0.747	13.8122	0	1	17.5829	-10.4193	1.5515	26.4507
1.07412	0.748	13.8122	0	1	17.6585	-10.3305	1.53632	26.4527
1.07421	0.749	13.8122	0	1	17.7344	-10.2414	1.52102	26.4548
1.07429	0.75	13.8122	0	1	17.8104	-10.1522	1.50577	26.4568
1.07438	0.751	13.8122	0	1	17.8867	-10.0627	1.49044	26.4589
1.07446	0.752	13.8122	0	1	17.9632	-9.97291	1.47504	26.4611
1.07455	0.753	13.8122	0	1	18.0399	-9.88291	1.45962	26.4632
1.07464	0.754	13.8122	0	1	18.1169	-9.79263	1.44409	26.4654
1.07473	0.755	13.8122	0	1	18.194	-9.7022	1.4286	26.4676
1.07482	0.756	13.8122	0	1	18.2714	-9.61146	1.41298	26.4699
1.07491	0.757	13.8122	0	1	18.349	-9.52061	1.39743	26.4722
1.07501	0.758	13.8122	0	1	18.4268	-9.42949	1.3818	26.4745
1.0751	0.759	13.8122	0	1	18.5048	-9.33816	1.36612	26.4768
1.0752	0.76	13.8122	0	1	18.583	-9.24661	1.35038	26.4792
1.0753	0.761	13.8122	0	1	18.6613	-9.15489	1.33464	26.4816
1.0754	0.762	13.8122	0	1	18.7399	-9.06287	1.31875	26.4841
1.0755	0.763	13.8122	0	1	18.8187	-8.97078	1.30295	26.4865
1.0756	0.764	13.8122	0	1	18.8977	-8.87852	1.28714	26.489
1.0757	0.765	13.8122	0	1	18.9768	-8.786	1.27121	26.4916
1.07581	0.766	13.8122	0	1	19.0561	-8.69337	1.25533	26.4942
1.07591	0.767	13.8122	0	1	19.1356	-8.60053	1.23936	26.4968
1.07602	0.768	13.8122	0	1	19.2153	-8.50752	1.22336	26.4995
1.07613	0.769	13.8122	0	1	19.2952	-8.41438	1.20737	26.5022
1.07624	0.77	13.8122	0	1	19.3752	-8.32108	1.19134	26.5049
1.07636	0.771	13.8122	0	1	19.4553	-8.22765	1.1753	26.5077
1.07647	0.772	13.8122	0	1	19.5357	-8.13405	1.15919	26.5105
1.07659	0.773	13.8122	0	1	19.6162	-8.04038	1.14315	26.5134
1.07671	0.774	13.8122	0	1	19.6968	-7.94655	1.12704	26.5163
1.07683	0.775	13.8122	0	1	19.7776	-7.85257	1.11087	26.5193
1.07695	0.776	13.8122	0	1	19.8585	-7.75853	1.09475	26.5223
1.07707	0.777	13.8122	0	1	19.9395	-7.66444	1.07869	26.5253
1.0772	0.778	13.8122	0	1	20.0207	-7.57015	1.06247	26.5284
1.07733	0.779	13.8122	0	1	20.102	-7.47579	1.04627	26.5316
1.07745	0.78	13.8122	0	1	20.1835	-7.3814	1.03012	26.5347
1.07759	0.781	13.8122	0	1	20.265	-7.28694	1.01398	26.538
1.07772	0.782	13.8122	0	1	20.3467	-7.19239	0.997787	26.5413
1.07786	0.783	13.8122	0	1	20.4285	-7.09782	0.981643	26.5446
1.07799	0.784	13.8122	0	1	20.5103	-7.00319	0.965488	26.548
1.07814	0.785	13.8122	0	1	20.5923	-6.90852	0.949326	26.5515
1.07828	0.786	13.8122	0	1	20.6744	-6.81381	0.933153	26.555
1.07842	0.787	13.8122	0	1	20.7565	-6.71916	0.917077	26.5586
1.07857	0.788	13.8122	0	1	20.8388	-6.6244	0.900892	26.5623
1.07872	0.789	13.8122	0	1	20.9211	-6.52976	0.884874	26.5659
1.07887	0.79	13.8122	0	1	21.0034	-6.43504	0.868749	26.5697
1.07903	0.791	13.8122	0	1	21.0859	-6.34036	0.852662	26.5736
1.07919	0.792	13.8122	0	1	21.1683	-6.24572	0.836612	26.5775
1.07935	0.793	13.8122	0	1	21.2509	-6.15113	0.820587	26.5814
1.07951	0.794	13.8122	0	1	21.3335	-6.05663	0.804638	26.5854
1.07968	0.795	13.8122	0	1	21.4161	-5.96217	0.78868	26.5896
1.07985	0.796	13.8122	0	1	21.4987	-5.86782	0.772806	26.5937
1.08002	0.797	13.8122	0	1	21.5814	-5.77355	0.756939	26.598
1.0802	0.798	13.8122	0	1	21.6641	-5.67938	0.74112	26.6023
1.08038	0.799	13.8122	0	1	21.7468	-5.58536	0.725385	26.6067
1.08056	0.8	13.8122	0	1	21.8294	-5.49144	0.709653	26.6112
1.08075	0.801	13.8122	0	1	21.9121	-5.39766	0.693971	26.6158
1.08094	0.802	13.8122	0	1	21.9948	-5.30404	0.678354	26.6205
1.08113	0.803	13.8122	0	1	22.0774	-5.21064	0.662861	26.6252
1.08133	0.804	13.8122	0	1	22.1601	-5.11733	0.647285	26.6301
1.08153	0.805	13.8122	0	1	22.2426	-5.0243	0.631893	26.635
1.08173	0.806	13.8122	0	1	22.3252	-4.93152	0.616627	26.6401
1.08194	0.807	13.8122	0	1	22.4076	-4.83891	0.60133	26.6452
1.08215	0.808	13.8122	0	1	22.4901	-4.74653	0.586099	26.6505
1.08237	0.809	13.8122	0	1	22.5724	-4.65447	0.571034	26.6558
1.08259	0.81	13.8122	0	1	22.6546	-4.56266	0.556003	26.6613
1.08282	0.811	13.8122	0	1	22.7368	-4.47119	0.541127	26.6669
1.08305	0.812	13.8122	0	1	22.8189	-4.38	0.526302	26.6726
1.08329	0.813	13.8122	0	1	22.9008	-4.28918	0.511641	26.6784
1.08353	0.814	13.8122	0	1	22.9827	-4.19872	0.497081	26.6843
1.08377	0.815	13.8122	0	1	23.0644	-4.1086	0.482591	26.6904
1.08403	0.816	13.8122	0	1	23.1459	-4.01889	0.468253	26.6966
1.08428	0.817	13.8122	0	1	23.2273	-3.92961	0.454067	26.7029
1.08455	0.818	13.8122	0	1	23.3086	-3.84071	0.439901	26.7094
1.08481	0.819	13.8122	0	1	23.3896	-3.7523	0.425946	26.716
1.08509	0.82	13.8122	0	1	23.4705	-3.66437	0.412144	26.7227
1.08537	0.821	13.8122	0	1	23.5512	-3.57694	0.398493	26.7297
1.08566	0.822	13.8122	0	1	23.6317	-3.49	0.384947	26.7368
1.08595	0.823	13.8122	0	1	23.712	-3.40365	0.371624	26.744
1.08625	0.824	13.8122	0	1	23.792	-3.31785	0.358449	26.7514
1.08656	0.825	13.8122	0	1	23.8718	-3.23264	0.345449	26.759
1.08687	0.826	13.8122	0	1	23.9513	-3.14806	0.332657	26.7667
1.0872	0.827	13.8122	0	1	24.0306	-3.06408	0.319968	26.7747
1.08753	0.828	13.8122	0	1	24.1096	-2.98079	0.307492	26.7829
1.08787	0.829	13.8122	0	1	24.1883	-2.8982	0.295255	26.7912
1.08822	0.83	13.8122	0	1	24.2666	-2.81632	0.283209	26.7997
1.08857	0.831	13.8122	0	1	24.3447	-2.73518	0.271345	26.8085
1.08894	0.832	13.8122	0	1	24.4224	-2.65483	0.259721	26.8175
1.08931	0.833	13.8122	0	1	24.4998	-2.57526	0.248275	26.8268
1.0897	0.834	13.8122	0	1	24.5768	-2.49653	0.237132	26.8362
1.09009	0.835	13.8122	0	1	24.6534	-2.41866	0.226229	26.8458
1.09049	0.836	13.8122	0	1	24.7296	-2.34167	0.215517	26.8558
1.0909	0.837	13.8122	0	1	24.8055	-2.2656	0.20509	26.866
1.09133	0.838	13.8122	0	1	24.8809	-2.19046	0.194914	26.8764
1.09176	0.839	13.8122	0	1	24.9558	-2.11629	0.184976	26.8872
1.09221	0.84	13.8122	0	1	25.0304	-2.04313	0.175325	26.8982
1.09267	0.841	13.8122	0	1	25.1044	-1.97098	0.165949	26.9094
1.09314	0.842	13.8122	0	1	25.178	-1.89988	0.156874	26.921
1.09362	0.843	13.8122	0	1	25.251	-1.82988	0.148023	26.9329
1.09412	0.844	13.8122	0	1	25.3236	-1.76096	0.139522	26.945
1.09462	0.845	13.8122	0	1	25.3956	-1.69319	0.131283	26.9575
1.09514	0.846	13.8122	0	1	25.4671	-1.62656	0.123342	26.9703
1.09568	0.847	13.8122	0	1	25.538	-1.56111	0.115701	26.9835
1.09622	0.848	13.8122	0	1	25.6084	-1.49683	0.108394	26.9968
1.09678	0.849	13.8122	0	1	25.6782	-1.43381	0.101345	27.0106
1.09735	0.85	13.8122	0	1	25.7474	-1.37193	0.0946757	27.0246
1.09793	0.851	13.8122	0	1	25.8159	-1.31131	0.0882798	27.039
1.09853	0.852	13.8122	0	1	25.8839	-1.25205	0.0821209	27.0538
1.09914	0.853	13.8122	0	1	25.9512	-1.19401	0.0762966	27.0689
1.09977	0.854	13.8122	0	1	26.0179	-1.13724	0.0707729	27.0843
1.10041	0.855	13.8122	0	1	26.0839	-1.0817	0.065569	27.1
1.10106	0.856	13.8122	0	1	26.1492	-1.02752	0.0606141	27.1161
1.10173	0.857	13.8122	0	1	26.2139	-0.974542	0.055978	27.1325
1.1024	0.858	13.8122	0	1	26.2779	-0.922783	0.0516351	27.149
1.10309	0.859	13.8122	0	1	26.3412	-0.872409	0.0475213	27.1661
1.10379	0.86	13.8122	0	1	26.4038	-0.82319	0.0436992	27.1833
1.1045	0.861	13.8122	0	1	26.4657	-0.775143	0.0401452	27.2007
1.10522	0.862	13.8122	0	1	26.5269	-0.72842	0.0368081	27.2185
1.10595	0.863	13.8122	0	1	26.5874	-0.682772	0.0337308	27.2364
1.10669	0.864	13.8122	0	1	26.6472	-0.638413	0.030854	27.2547
1.10744	0.865	13.8122	0	1	26.7062	-0.595242	0.0281857	27.2733
1.1082	0.866	13.8122	0	1	26.7646	-0.553073	0.0257399	27.2919
1.10896	0.867	13.8122	0	1	26.8222	-0.512	0.0234839	27.3107
1.10974	0.868	13.8122	0	1	26.8792	-0.471996	0.0214068	27.3297
1.11051	0.869	13.8122	0	1	26.9354	-0.433038	0.0194971	27.3489
1.1113	0.87	13.8122	0	1	26.9909	-0.395066	0.0177473	27.3682
1.11209	0.871	13.8122	0	1	27.0457	-0.358164	0.0161362	27.3877
1.11288	0.872	13.8122	0	1	27.0998	-0.32211	0.014671	27.4073
1.11368	0.873	13.8122	0	1	27.1533	-0.286895	0.0133375	27.4268
1.11448	0.874	13.8122	0	1	27.206	-0.252732	0.0121098	27.4467
1.11528	0.875	13.8122	0	1	27.2581	-0.219265	0.0110002	27.4664
1.11609	0.876	13.8122	0	1	27.3095	-0.1867	0.00998576	27.4862
1.1169	0.877	13.8122	0	1	27.3603	-0.154974	0.00906092	27.5062
1.11771	0.878	13.8122	0	1	27.4104	-0.124074	0.00821811	27.5262
1.11852	0.879	13.8122	0	1	27.4598	-0.0937313	0.00745996	27.5461
1.11934	0.88	13.8122	0	1	27.5086	-0.0644107	0.00676102	27.5663
1.12014	0.881	13.8122	0	1	27.5568	-0.0354185	0.00613881	27.5861
1.12095	0.882	13.8122	0	1	27.6044	-0.00714123	0.00557278	27.6059
1.12176	0.883	13.8122	0	1	27.6513	0.0202978	0.00505448	27.626
1.12257	0.884	13.8122	0	1	27.6977	0.0472375	0.00458781	27.6459
1.12338	0.885	13.8122	0	1	27.7434	0.0735461	0.0041643	27.6657
1.12418	0.886	13.8122	0	1	27.7886	0.0993611	0.00378228	27.6855
1.12499	0.887	13.8122	0	1	27.8332	0.12441	0.0034326	27.7054
1.12579	0.888	13.8122	0	1	27.8773	0.149018	0.00311763	27.7251
1.12659	0.889	13.8122	0	1	27.9208	0.173138	0.0028329	27.7448
1.12739	0.89	13.8122	0	1	27.9637	0.196626	0.0025734	27.7645
1.12818	0.891	13.8122	0	1	28.0061	0.219754	0.00233996	27.784
1.12897	0.892	13.8122	0	1	28.048	0.242429	0.00212869	27.8034
1.12976	0.893	13.8122	0	1	28.0894	0.264478	0.00193565	27.823
1.13055	0.894	13.8122	0	1	28.1302	0.286179	0.00176165	27.8423
1.13133	0.895	13.8122	0	1	28.1706	0.307368	0.00160332	27.8616
1.13211	0.896	13.8122	0	1	28.2105	0.328283	0.00146088	27.8807
1.13289	0.897	13.8122	0	1	28.2498	0.348581	0.00133029	27.8999
1.13366	0.898	13.8122	0	1	28.2887	0.368583	0.0012125	27.919
1.13443	0.899	13.8122	0	1	28.3272	0.388247	0.00110589	27.9378
1.1352	0.9	13.8122	0	1	28.3652	0.40738	0.00100834	27.9568
1.13595	0.901	13.8122	0	1	28.4027	0.426362	0.00092077	27.9754
1.13671	0.902	13.8122	0	1	28.4398	0.444912	0.000840877	27.9941
1.13747	0.903	13.8122	0	1	28.4765	0.462919	0.000767529	28.0128
1.13822	0.904	13.8122	0	1	28.5127	0.480864	0.000701851	28.0312
1.13897	0.905	13.8122	0	1	28.5485	0.498309	0.000641549	28.0496
1.13971	0.906	13.8122	0	1	28.584	0.515446	0.000586738	28.0679
1.14044	0.907	13.8122	0	1	28.619	0.532519	0.000537515	28.0859
1.14117	0.908	13.8122	0	1	28.6536	0.54911	0.000492223	28.104
1.14191	0.909	13.8122	0	1	28.6878	0.56522	0.000450551	28.1221
1.14263	0.91	13.8122	0	1	28.7216	0.581319	0.000413162	28.1399
1.14335	0.911	13.8122	0	1	28.7551	0.597204	0.000379177	28.1575
1.14406	0.912	13.8122	0	1	28.7882	0.612695	0.00034795	28.1752
1.14477	0.913	13.8122	0	1	28.8209	0.628047	0.000319644	28.1926
1.14548	0.914	13.8122	0	1	28.8533	0.643078	0.000293692	28.2099
1.14618	0.915	13.8122	0	1	28.8854	0.657704	0.000269775	28.2274
1.14688	0.916	13.8122	0	1	28.917	0.672274	0.000248157	28.2445
1.14758	0.917	13.8122	0	1	28.9484	0.686516	0.000228284	28.2617
1.14827	0.918	13.8122	0	1	28.9794	0.700517	0.000210097	28.2787
1.14895	0.919	13.8122	0	1	29.0101	0.714349	0.000193511	28.2956
1.14965	0.92	13.8122	0	1	29.0405	0.727684	0.000178084	28.3126
1.15033	0.921	13.8122	0	1	29.0705	0.74095	0.000164086	28.3294
1.15101	0.922	13.8122	0	1	29.1003	0.753947	0.000151222	28.3462
1.15168	0.923	13.8122	0	1	29.1297	0.766833	0.0001395	28.3627
1.15235	0.924	13.8122	0	1	29.1588	0.779381	0.000128666	28.3793
1.15303	0.925	13.8122	0	1	29.1877	0.791688	0.000118707	28.3959
1.1537	0.926	13.8122	0	1	29.2162	0.803674	0.000109504	28.4124
1.15436	0.927	13.8122	0	1	29.2444	0.815718	0.000101186	28.4286
1.15501	0.928	13.8122	0	1	29.2724	0.827544	9.35319e-005	28.4448
1.15568	0.929	13.8122	0	1	29.3001	0.838885	8.63703e-005	28.4611
1.15633	0.93	13.8122	0	1	29.3275	0.850298	7.98928e-005	28.4771
1.15698	0.931	13.8122	0	1	29.3546	0.861392	7.38848e-005	28.4932
1.15762	0.932	13.8122	0	1	29.3815	0.872406	6.83913e-005	28.509
1.15827	0.933	13.8122	0	1	29.4081	0.882949	6.32426e-005	28.5251
1.1589	0.934	13.8122	0	1	29.4344	0.893784	5.86395e-005	28.5406
1.15955	0.935	13.8122	0	1	29.4605	0.903936	5.42584e-005	28.5565
1.16018	0.936	13.8122	0	1	29.4863	0.914289	5.03161e-005	28.572
1.16081	0.937	13.8122	0	1	29.5119	0.9243	4.66392e-005	28.5876
1.16144	0.938	13.8122	0	1	29.5373	0.934258	4.32714e-005	28.603
1.16206	0.939	13.8122	0	1	29.5624	0.943944	4.01412e-005	28.6184
1.16268	0.94	13.8122	0	1	29.5872	0.953508	3.72586e-005	28.6337
1.1633	0.941	13.8122	0	1	29.6118	0.962898	3.45934e-005	28.6489
1.16392	0.942	13.8122	0	1	29.6362	0.972141	3.21322e-005	28.664
1.16453	0.943	13.8122	0	1	29.6604	0.981232	2.98572e-005	28.6791
1.16513	0.944	13.8122	0	1	29.6843	0.990287	2.77689e-005	28.694
1.16574	0.945	13.8122	0	1	29.708	0.998958	2.58064e-005	28.709
1.16634	0.946	13.8122	0	1	29.7315	1.00766	2.40118e-005	28.7238
1.16694	0.947	13.8122	0	1	29.7548	1.01619	2.23469e-005	28.7386
1.16754	0.948	13.8122	0	1	29.7779	1.02462	2.08092e-005	28.7532
1.16814	0.949	13.8122	0	1	29.8007	1.03267	1.93601e-005	28.768
1.16872	0.95	13.8122	0	1	29.8234	1.04105	1.80601e-005	28.7823
1.16931	0.951	13.8122	0	1	29.8458	1.04888	1.68189e-005	28.7969
1.16989	0.952	13.8122	0	1	29.868	1.05689	1.56924e-005	28.8111
1.17048	0.953	13.8122	0	1	29.8901	1.06448	1.46252e-005	28.8256
1.17105	0.954	13.8122	0	1	29.9119	1.07216	1.365e-005	28.8397
1.17163	0.955	13.8122	0	1	29.9336	1.07964	1.27393e-005	28.8539
1.17219	0.956	13.8122	0	1	29.955	1.0872	1.19048e-005	28.8678
1.17277	0.957	13.8122	0	1	29.9763	1.09429	1.11098e-005	28.882
1.17333	0.958	13.8122	0	1	29.9974	1.10149	1.0383e-005	28.8959
1.1739	0.959	13.8122	0	1	30.0183	1.10844	9.70052e-006	28.9098
1.17446	0.96	13.8122	0	1	30.039	1.11541	9.07168e-006	28.9236
1.17501	0.961	13.8122	0	1	30.0596	1.1224	8.49197e-006	28.9372
1.17557	0.962	13.8122	0	1	30.0799	1.12897	7.94007e-006	28.9509
1.17611	0.963	13.8122	0	1	30.1001	1.1357	7.43587e-006	28.9644
1.17666	0.964	13.8122	0	1	30.1201	1.14211	6.95875e-006	28.978
1.17721	0.965	13.8122	0	1	30.14	1.14862	6.52053e-006	28.9914
1.17775	0.966	13.8122	0	1	30.1597	1.15485	6.10689e-006	29.0048
1.17829	0.967	13.8122	0	1	30.1792	1.16107	5.7239e-006	29.0181
1.17883	0.968	13.8122	0	1	30.1985	1.16714	5.36503e-006	29.0314
1.17937	0.969	13.8122	0	1	30.2177	1.17315	5.03118e-006	29.0446
1.17989	0.97	13.8122	0	1	30.2368	1.17932	4.72558e-006	29.0574
1.18042	0.971	13.8122	0	1	30.2556	1.18509	4.4331e-006	29.0706
1.18094	0.972	13.8122	0	1	30.2744	1.19094	4.16362e-006	29.0834
1.18147	0.973	13.8122	0	1	30.2929	1.19659	3.9097e-006	29.0963
1.18199	0.974	13.8122	0	1	30.3113	1.20217	3.67252e-006	29.1092
1.18251	0.975	13.8122	0	1	30.3296	1.20764	3.45054e-006	29.122
1.18302	0.976	13.8122	0	1	30.3477	1.21316	3.24509e-006	29.1346
1.18353	0.977	13.8122	0	1	30.3657	1.21851	3.05161e-006	29.1472
1.18404	0.978	13.8122	0	1	30.3835	1.22388	2.87179e-006	29.1597
1.18455	0.979	13.8122	0	1	30.4012	1.22905	2.70189e-006	29.1722
1.18506	0.98	13.8122	0	1	30.4188	1.23408	2.54203e-006	29.1847
1.18556	0.981	13.8122	0	1	30.4362	1.23921	2.39449e-006	29.197
1.18605	0.982	13.8122	0	1	30.4534	1.24428	2.25629e-006	29.2092
1.18655	0.983	13.8122	0	1	30.4706	1.24914	2.12533e-006	29.2214
1.18704	0.984	13.8122	0	1	30.4876	1.25407	2.00391e-006	29.2335
1.18754	0.985	13.8122	0	1	30.5044	1.25867	1.88767e-006	29.2458
1.18802	0.986	13.8122	0	1	30.5212	1.26361	1.78223e-006	29.2576
1.18851	0.987	13.8122	0	1	30.5378	1.26804	1.67955e-006	29.2697
1.18899	0.988	13.8122	0	1	30.5543	1.27271	1.58565e-006	29.2815
1.18947	0.989	13.8122	0	1	30.5706	1.27723	1.49682e-006	29.2934
1.18994	0.99	13.8122	0	1	30.5868	1.28184	1.41445e-006	29.305
1.19042	0.991	13.8122	0	1	30.6029	1.28617	1.33563e-006	29.3168
1.1909	0.992	13.8122	0	1	30.6189	1.2903	1.2607e-006	29.3286
1.19136	0.993	13.8122	0	1	30.6348	1.2948	1.19284e-006	29.34
1.19183	0.994	13.8122	0	1	30.6505	1.29905	1.12787e-006	29.3515
1.1923	0.995	13.8122	0	1	30.6661	1.30305	1.06583e-006	29.3631
1.19276	0.996	13.8122	0	1	30.6816	1.30727	1.00881e-006	29.3744
1.19322	0.997	13.8122	0	1	30.697	1.31123	9.54156e-007	29.3858
1.19368	0.998	13.8122	0	1	30.7123	1.3152	9.03047e-007	29.3971
1.19413	0.999	13.8122	0	1	30.7274	1.31926	8.55477e-007	29.4082
1.19458	1	13.8122	0	1	30.7425	1.32316	8.10248e-007	29.4193
1.19504	1.001	13.8122	0	1	30.7574	1.32697	7.67499e-007	29.4305
1.19549	1.002	13.8122	0	1	30.7723	1.3307	7.27096e-007	29.4416
1.19592	1.003	13.8122	0	1	30.787	1.33465	6.89938e-007	29.4523
1.19638	1.004	13.8122	0	1	30.8016	1.33813	6.53506e-007	29.4635
1.19681	1.005	13.8122	0	1	30.8161	1.34185	6.2007e-007	29.4742
1.19726	1.006	13.8122	0	1	30.8305	1.3453	5.87845e-007	29.4852
1.19769	1.007	13.8122	0	1	30.8448	1.34896	5.5815e-007	29.4958
1.19812	1.008	13.8122	0	1	30.859	1.35248	5.2985e-007	29.5065
1.19856	1.009	13.8122	0	1	30.8731	1.35591	5.03038e-007	29.5172
1.19899	1.01	13.8122	0	1	30.8871	1.3593	4.77712e-007	29.5278
1.19942	1.011	13.8122	0	1	30.901	1.36263	4.53741e-007	29.5383
1.19984	1.012	13.8122	0	1	30.9148	1.36595	4.31165e-007	29.5488
1.20026	1.013	13.8122	0	1	30.9284	1.36926	4.09906e-007	29.5592
1.20068	1.014	13.8122	0	1	30.942	1.37251	3.8973e-007	29.5695
1.2011	1.015	13.8122	0	1	30.9556	1.37578	3.70783e-007	29.5798
1.20152	1.016	13.8122	0	1	30.969	1.37886	3.52574e-007	29.5901
1.20193	1.017	13.8122	0	1	30.9823	1.382	3.35522e-007	29.6003
1.20235	1.018	13.8122	0	1	30.9955	1.385	3.19223e-007	29.6105
1.20276	1.019	13.8122	0	1	31.0086	1.38807	3.03946e-007	29.6206
1.20316	1.02	13.8122	0	1	31.0217	1.39119	2.8961e-007	29.6305
1.20357	1.021	13.8122	0	1	31.0346	1.39404	2.757e-007	29.6406
1.20397	1.022	13.8122	0	1	31.0475	1.39703	2.62759e-007	29.6504
1.20437	1.023	13.8122	0	1	31.0603	1.39988	2.50355e-007	29.6604
1.20477	1.024	13.8122	0	1	31.0729	1.40267	2.38567e-007	29.6703
1.20517	1.025	13.8122	0	1	31.0855	1.40557	2.2755e-007	29.68
1.20557	1.026	13.8122	0	1	31.098	1.40829	2.16956e-007	29.6898
1.20596	1.027	13.8122	0	1	31.1105	1.41104	2.06959e-007	29.6994
1.20635	1.028	13.8122	0	1	31.1228	1.41379	1.97506e-007	29.709
1.20674	1.029	13.8122	0	1	31.1351	1.41649	1.88513e-007	29.7186
1.20712	1.03	13.8122	0	1	31.1473	1.41924	1.8005e-007	29.728
1.20751	1.031	13.8122	0	1	31.1594	1.42171	1.71798e-007	29.7376
1.20789	1.032	13.8122	0	1	31.1714	1.42438	1.64151e-007	29.747
1.20827	1.033	13.8122	0	1	31.1833	1.42691	1.56797e-007	29.7564
1.20865	1.034	13.8122	0	1	31.1952	1.42952	1.49892e-007	29.7656
1.20903	1.035	13.8122	0	1	31.2069	1.43194	1.43205e-007	29.775
1.2094	1.036	13.8122	0	1	31.2186	1.43444	1.36929e-007	29.7842
1.20977	1.037	13.8122	0	1	31.2303	1.43693	1.30971e-007	29.7933
1.21014	1.038	13.8122	0	1	31.2418	1.43935	1.25274e-007	29.8025
1.21052	1.039	13.8122	0	1	31.2533	1.44163	1.19784e-007	29.8117
1.21088	1.04	13.8122	0	1	31.2647	1.44407	1.14673e-007	29.8206
1.21124	1.041	13.8122	0	1	31.276	1.44639	1.09751e-007	29.8296
1.21161	1.042	13.8122	0	1	31.2873	1.44856	1.05e-007	29.8387
1.21197	1.043	13.8122	0	1	31.2984	1.45101	1.00632e-007	29.8474
1.21233	1.044	13.8122	0	1	31.3095	1.45322	9.63626e-008	29.8563
1.21269	1.045	13.8122	0	1	31.3206	1.4554	9.22993e-008	29.8652
1.21304	1.046	13.8122	0	1	31.3315	1.45765	8.84621e-008	29.8739
1.21339	1.047	13.8122	0	1	31.3424	1.45989	8.48105e-008	29.8825
1.21375	1.048	13.8122	0	1	31.3532	1.46193	8.12611e-008	29.8913
1.2141	1.049	13.8122	0	1	31.364	1.46406	7.79189e-008	29.8999
1.21445	1.05	13.8122	0	1	31.3747	1.46615	7.47239e-008	29.9085
1.21479	1.051	13.8122	0	1	31.3853	1.46829	7.17024e-008	29.917
1.21514	1.052	13.8122	0	1	31.3958	1.47037	6.88069e-008	29.9254
1.21548	1.053	13.8122	0	1	31.4063	1.47227	6.59901e-008	29.934
1.21582	1.054	13.8122	0	1	31.4167	1.47439	6.33747e-008	29.9423
1.21616	1.055	13.8122	0	1	31.427	1.47642	6.08588e-008	29.9506
1.2165	1.056	13.8122	0	1	31.4373	1.47831	5.84199e-008	29.959
1.21683	1.057	13.8122	0	1	31.4475	1.48029	5.61221e-008	29.9673
1.21717	1.058	13.8122	0	1	31.4577	1.48222	5.39201e-008	29.9755
1.2175	1.059	13.8122	0	1	31.4678	1.48409	5.18025e-008	29.9837
1.21783	1.06	13.8122	0	1	31.4778	1.48593	4.97777e-008	29.9919
1.21816	1.061	13.8122	0	1	31.4878	1.48796	4.78906e-008	29.9998
1.21849	1.062	13.8122	0	1	31.4977	1.48968	4.60194e-008	30.008
1.21881	1.063	13.8122	0	1	31.5075	1.49146	4.4247e-008	30.016
1.21913	1.064	13.8122	0	1	31.5173	1.49338	4.2584e-008	30.0239
1.21946	1.065	13.8122	0	1	31.527	1.49514	4.09653e-008	30.0319
1.21978	1.066	13.8122	0	1	31.5367	1.49682	3.94023e-008	30.0398
1.2201	1.067	13.8122	0	1	31.5463	1.49862	3.7935e-008	30.0476
1.22041	1.068	13.8122	0	1	31.5558	1.50039	3.65252e-008	30.0554
1.22073	1.069	13.8122	0	1	31.5653	1.50217	3.51798e-008	30.0631
1.22105	1.07	13.8122	0	1	31.5747	1.50368	3.38495e-008	30.071
1.22136	1.071	13.8122	0	1	31.5841	1.50539	3.26096e-008	30.0787
1.22166	1.072	13.8122	0	1	31.5934	1.50716	3.14343e-008	30.0862
1.22198	1.073	13.8122	0	1	31.6026	1.50872	3.02786e-008	30.0939
1.22228	1.074	13.8122	0	1	31.6118	1.51033	2.91802e-008	30.1015
1.22259	1.075	13.8122	0	1	31.621	1.51192	2.81262e-008	30.109
1.22289	1.076	13.8122	0	1	31.63	1.51357	2.7126e-008	30.1165
1.22319	1.077	13.8122	0	1	31.6391	1.51517	2.61613e-008	30.1239
1.2235	1.078	13.8122	0	1	31.648	1.51665	2.52234e-008	30.1314
1.22379	1.079	13.8122	0	1	31.657	1.51829	2.43445e-008	30.1387
1.22409	1.08	13.8122	0	1	31.6658	1.51981	2.34893e-008	30.146
1.22439	1.081	13.8122	0	1	31.6746	1.52134	2.26704e-008	30.1533
1.22468	1.082	13.8122	0	1	31.6834	1.52279	2.1877e-008	30.1606
1.22498	1.083	13.8122	0	1	31.6921	1.52418	2.11105e-008	30.1679
1.22527	1.084	13.8122	0	1	31.7007	1.52581	2.04004e-008	30.1749
1.22556	1.085	13.8122	0	1	31.7094	1.52717	1.96932e-008	30.1822
1.22585	1.086	13.8122	0	1	31.7179	1.52862	1.90238e-008	30.1893
1.22614	1.087	13.8122	0	1	31.7264	1.52999	1.83741e-008	30.1964
1.22642	1.088	13.8122	0	1	31.7349	1.53142	1.77558e-008	30.2034
1.22671	1.089	13.8122	0	1	31.7433	1.53272	1.71526e-008	30.2105
1.22699	1.09	13.8122	0	1	31.7516	1.53422	1.65897e-008	30.2174
1.22727	1.091	13.8122	0	1	31.7599	1.53561	1.60402e-008	30.2243
1.22755	1.092	13.8122	0	1	31.7682	1.53698	1.55115e-008	30.2312
1.22783	1.093	13.8122	0	1	31.7764	1.53839	1.50063e-008	30.238
1.22811	1.094	13.8122	0	1	31.7845	1.53964	1.45097e-008	30.2449
1.22838	1.095	13.8122	0	1	31.7926	1.54095	1.40375e-008	30.2517
1.22866	1.096	13.8122	0	1	31.8007	1.54227	1.35841e-008	30.2584
1.22893	1.097	13.8122	0	1	31.8087	1.54354	1.31449e-008	30.2651
1.2292	1.098	13.8122	0	1	31.8166	1.54479	1.27223e-008	30.2718
1.22947	1.099	13.8122	0	1	31.8246	1.54614	1.23213e-008	30.2784
1.22974	1.1	13.8122	0	1	31.8324	1.5473	1.19251e-008	30.2851
1.23001	1.101	13.8122	0	1	31.8403	1.54848	1.15453e-008	30.2918
1.23027	1.102	13.8122	0	1	31.848	1.54975	1.11851e-008	30.2983
1.23054	1.103	13.8122	0	1	31.8558	1.55097	1.08353e-008	30.3048
1.2308	1.104	13.8122	0	1	31.8635	1.55227	1.05035e-008	30.3112
1.23106	1.105	13.8122	0	1	31.8711	1.55343	1.0177e-008	30.3177
1.23132	1.106	13.8122	0	1	31.8787	1.55458	9.86216e-009	30.3241
1.23158	1.107	13.8122	0	1	31.8862	1.55571	9.55812e-009	30.3305
1.23184	1.108	13.8122	0	1	31.8938	1.5569	9.2681e-009	30.3369
1.2321	1.109	13.8122	0	1	31.9012	1.55804	8.98697e-009	30.3432
1.23235	1.11	13.8122	0	1	31.9086	1.55916	8.71486e-009	30.3495
1.23261	1.111	13.8122	0	1	31.916	1.56034	8.45575e-009	30.3557
1.23286	1.112	13.8122	0	1	31.9234	1.56151	8.20518e-009	30.3619
1.23311	1.113	13.8122	0	1	31.9307	1.56259	7.96059e-009	30.3681
1.23336	1.114	13.8122	0	1	31.9379	1.56376	7.72813e-009	30.3742
1.23361	1.115	13.8122	0	1	31.9451	1.56476	7.49754e-009	30.3804
1.23386	1.116	13.8122	0	1	31.9523	1.5658	7.27712e-009	30.3865
1.2341	1.117	13.8122	0	1	31.9594	1.56685	7.06464e-009	30.3926
1.23435	1.118	13.8122	0	1	31.9665	1.56792	6.86047e-009	30.3986
1.23459	1.119	13.8122	0	1	31.9736	1.56907	6.66598e-009	30.4045
1.23483	1.12	13.8122	0	1	31.9806	1.5701	6.4749e-009	30.4105
1.23507	1.121	13.8122	0	1	31.9875	1.57112	6.29e-009	30.4164
1.23531	1.122	13.8122	0	1	31.9945	1.57214	6.11138e-009	30.4223
1.23555	1.123	13.8122	0	1	32.0013	1.57314	5.9385e-009	30.4282
1.23579	1.124	13.8122	0	1	32.0082	1.57419	5.77317e-009	30.434
1.23602	1.125	13.8122	0	1	32.015	1.57514	5.61065e-009	30.4399
1.23626	1.126	13.8122	0	1	32.0218	1.57613	5.45492e-009	30.4456
1.23649	1.127	13.8122	0	1	32.0285	1.57711	5.30417e-009	30.4514
1.23673	1.128	13.8122	0	1	32.0352	1.57803	5.15714e-009	30.4572
1.23696	1.129	13.8122	0	1	32.0418	1.57901	5.01657e-009	30.4628
1.23718	1.13	13.8122	0	1	32.0485	1.58003	4.88156e-009	30.4684
1.23742	1.131	13.8122	0	1	32.055	1.58088	4.74722e-009	30.4742
1.23764	1.132	13.8122	0	1	32.0616	1.58184	4.61973e-009	30.4797
1.23787	1.133	13.8122	0	1	32.0681	1.58275	4.49561e-009	30.4853
1.2381	1.134	13.8122	0	1	32.0746	1.58367	4.37571e-009	30.4909
1.23832	1.135	13.8122	0	1	32.081	1.58466	4.26126e-009	30.4963
1.23854	1.136	13.8122	0	1	32.0874	1.58551	4.14772e-009	30.5019
1.23877	1.137	13.8122	0	1	32.0937	1.58636	4.03786e-009	30.5074
1.23898	1.138	13.8122	0	1	32.1001	1.58728	3.93292e-009	30.5128
1.2392	1.139	13.8122	0	1	32.1063	1.58814	3.83029e-009	30.5182
1.23942	1.14	13.8122	0	1	32.1126	1.58908	3.73253e-009	30.5235
1.23964	1.141	13.8122	0	1	32.1188	1.58991	3.63591e-009	30.5289
1.23986	1.142	13.8122	0	1	32.125	1.59072	3.54206e-009	30.5343
1.24007	1.143	13.8122	0	1	32.1311	1.59153	3.45107e-009	30.5396
1.24028	1.144	13.8122	0	1	32.1372	1.59249	3.36564e-009	30.5447
1.2405	1.145	13.8122	0	1	32.1433	1.59333	3.28082e-009	30.55
1.24071	1.146	13.8122	0	1	32.1494	1.5941	3.19769e-009	30.5553
1.24092	1.147	13.8122	0	1	32.1554	1.595	3.11904e-009	30.5604
1.24113	1.148	13.8122	0	1	32.1613	1.59565	3.03918e-009	30.5657
1.24134	1.149	13.8122	0	1	32.1673	1.59656	2.96571e-009	30.5707
1.24155	1.15	13.8122	0	1	32.1732	1.59728	2.89169e-009	30.5759
1.24175	1.151	13.8122	0	1	32.1791	1.59812	2.82165e-009	30.5809
1.24195	1.152	13.8122	0	1	32.1849	1.59897	2.75379e-009	30.5859
1.24216	1.153	13.8122	0	1	32.1907	1.59973	2.68693e-009	30.591
1.24236	1.154	13.8122	0	1	32.1965	1.60059	2.62335e-009	30.5959
1.24256	1.155	13.8122	0	1	32.2022	1.60126	2.5594e-009	30.6009
1.24276	1.156	13.8122	0	1	32.2079	1.60209	2.49921e-009	30.6058
1.24297	1.157	13.8122	0	1	32.2136	1.60276	2.43904e-009	30.6108
1.24316	1.158	13.8122	0	1	32.2192	1.60353	2.3818e-009	30.6157
1.24336	1.159	13.8122	0	1	32.2249	1.6043	2.32629e-009	30.6205
1.24356	1.16	13.8122	0	1	32.2304	1.60509	2.27258e-009	30.6253
1.24375	1.161	13.8122	0	1	32.236	1.60586	2.22024e-009	30.6301
1.24395	1.162	13.8122	0	1	32.2415	1.60651	2.16817e-009	30.635
1.24414	1.163	13.8122	0	1	32.247	1.60733	2.11944e-009	30.6397
1.24433	1.164	13.8122	0	1	32.2524	1.60794	2.06996e-009	30.6445
1.24452	1.165	13.8122	0	1	32.2579	1.60867	2.02317e-009	30.6492
1.24471	1.166	13.8122	0	1	32.2633	1.60939	1.97759e-009	30.6539
1.2449	1.167	13.8122	0	1	32.2686	1.6101	1.93324e-009	30.6585
1.24509	1.168	13.8122	0	1	32.274	1.61074	1.88948e-009	30.6632
1.24528	1.169	13.8122	0	1	32.2793	1.61141	1.84733e-009	30.6679
1.24547	1.17	13.8122	0	1	32.2845	1.61216	1.80707e-009	30.6724
1.24565	1.171	13.8122	0	1	32.2898	1.61278	1.76673e-009	30.677
1.24584	1.172	13.8122	0	1	32.295	1.61345	1.72805e-009	30.6816
1.24602	1.173	13.8122	0	1	32.3002	1.61416	1.69081e-009	30.686
1.2462	1.174	13.8122	0	1	32.3053	1.61478	1.65382e-009	30.6906
1.24638	1.175	13.8122	0	1	32.3105	1.61551	1.61876e-009	30.695
1.24656	1.176	13.8122	0	1	32.3156	1.61614	1.58391e-009	30.6994
1.24674	1.177	13.8122	0	1	32.3206	1.61677	1.54994e-009	30.7039
1.24693	1.178	13.8122	0	1	32.3257	1.61733	1.51646e-009	30.7084
1.2471	1.179	13.8122	0	1	32.3307	1.618	1.4847e-009	30.7127
1.24728	1.18	13.8122	0	1	32.3357	1.61859	1.45324e-009	30.7171
1.24745	1.181	13.8122	0	1	32.3406	1.61931	1.42354e-009	30.7213
1.24763	1.182	13.8122	0	1	32.3456	1.61995	1.39413e-009	30.7256
1.2478	1.183	13.8122	0	1	32.3505	1.62051	1.36493e-009	30.73
1.24798	1.184	13.8122	0	1	32.3554	1.62112	1.33684e-009	30.7342
1.24815	1.185	13.8122	0	1	32.3602	1.62173	1.30953e-009	30.7385
1.24832	1.186	13.8122	0	1	32.365	1.62232	1.28285e-009	30.7427
1.24849	1.187	13.8122	0	1	32.3698	1.62287	1.25659e-009	30.7469
1.24866	1.188	13.8122	0	1	32.3746	1.62352	1.23162e-009	30.7511
1.24883	1.189	13.8122	0	1	32.3793	1.62415	1.20722e-009	30.7552
1.24899	1.19	13.8122	0	1	32.384	1.62478	1.18348e-009	30.7592
1.24916	1.191	13.8122	0	1	32.3887	1.62528	1.15958e-009	30.7634
1.24933	1.192	13.8122	0	1	32.3934	1.62591	1.13702e-009	30.7675
1.24949	1.193	13.8122	0	1	32.398	1.6264	1.1143e-009	30.7716
1.24966	1.194	13.8122	0	1	32.4026	1.62692	1.09235e-009	30.7757
1.24982	1.195	13.8122	0	1	32.4072	1.62763	1.07194e-009	30.7796
1.24999	1.196	13.8122	0	1	32.4117	1.62803	1.05046e-009	30.7837
1.25015	1.197	13.8122	0	1	32.4163	1.62858	1.03027e-009	30.7877
1.25031	1.198	13.8122	0	1	32.4208	1.6291	1.01049e-009	30.7917
1.25047	1.199	13.8122	0	1	32.4253	1.62969	9.91501e-010	30.7956
1.25063	1.2	13.8122	0	1	32.4297	1.63024	9.72846e-010	30.7995
1.25079	1.201	13.8122	0	1	32.4341	1.63074	9.54402e-010	30.8034
1.25094	1.202	13.8122	0	1	32.4385	1.63136	9.36949e-010	30.8072
1.2511	1.203	13.8122	0	1	32.4429	1.63186	9.19404e-010	30.8111
1.25125	1.204	13.8122	0	1	32.4473	1.63236	9.0234e-010	30.8149
1.25141	1.205	13.8122	0	1	32.4516	1.63292	8.85929e-010	30.8187
1.25156	1.206	13.8122	0	1	32.4559	1.63342	8.69643e-010	30.8225
1.25171	1.207	13.8122	0	1	32.4602	1.63391	8.53742e-010	30.8263
1.25187	1.208	13.8122	0	1	32.4644	1.63443	8.38321e-010	30.83
1.25202	1.209	13.8122	0	1	32.4687	1.63486	8.22963e-010	30.8338
1.25217	1.21	13.8122	0	1	32.4729	1.63542	8.08472e-010	30.8374
1.25232	1.211	13.8122	0	1	32.4771	1.63588	7.93915e-010	30.8412
1.25247	1.212	13.8122	0	1	32.4812	1.63641	7.80025e-010	30.8448
1.25262	1.213	13.8122	0	1	32.4853	1.63688	7.66218e-010	30.8485
1.25276	1.214	13.8122	0	1	32.4895	1.63737	7.52797e-010	30.8521
1.25291	1.215	13.8122	0	1	32.4935	1.63788	7.39794e-010	30.8557
1.25305	1.216	13.8122	0	1	32.4976	1.63833	7.26883e-010	30.8593
1.2532	1.217	13.8122	0	1	32.5017	1.63889	7.14631e-010	30.8628
1.25334	1.218	13.8122	0	1	32.5057	1.6393	7.02169e-010	30.8664
1.25349	1.219	13.8122	0	1	32.5097	1.63975	6.90149e-010	30.8699
1.25362	1.22	13.8122	0	1	32.5136	1.64034	6.78878e-010	30.8733
1.25377	1.221	13.8122	0	1	32.5176	1.64066	6.66968e-010	30.8769
1.25391	1.222	13.8122	0	1	32.5215	1.64113	6.5581e-010	30.8804
1.25405	1.223	13.8122	0	1	32.5254	1.64165	6.45108e-010	30.8838
1.25419	1.224	13.8122	0	1	32.5293	1.64207	6.34313e-010	30.8872
1.25433	1.225	13.8122	0	1	32.5332	1.64253	6.23884e-010	30.8906
1.25447	1.226	13.8122	0	1	32.537	1.64298	6.13651e-010	30.894
1.2546	1.227	13.8122	0	1	32.5408	1.64342	6.03629e-010	30.8974
1.25474	1.228	13.8122	0	1	32.5446	1.6438	5.93671e-010	30.9008
1.25487	1.229	13.8122	0	1	32.5484	1.6443	5.843e-010	30.9041
1.25501	1.23	13.8122	0	1	32.5521	1.64468	5.74781e-010	30.9075
1.25514	1.231	13.8122	0	1	32.5559	1.64515	5.657e-010	30.9107
1.25528	1.232	13.8122	0	1	32.5596	1.64557	5.5672e-010	30.914
1.25541	1.233	13.8122	0	1	32.5633	1.64592	5.47725e-010	30.9174
1.25554	1.234	13.8122	0	1	32.5669	1.64641	5.39336e-010	30.9205
1.25567	1.235	13.8122	0	1	32.5706	1.64686	5.31001e-010	30.9237
1.25581	1.236	13.8122	0	1	32.5742	1.64717	5.22481e-010	30.927
1.25593	1.237	13.8122	0	1	32.5778	1.64767	5.14643e-010	30.9301
1.25606	1.238	13.8122	0	1	32.5814	1.64809	5.06793e-010	30.9333
1.25619	1.239	13.8122	0	1	32.585	1.64847	4.98979e-010	30.9365
1.25631	1.24	13.8122	0	1	32.5885	1.64892	4.91532e-010	30.9396
1.25644	1.241	13.8122	0	1	32.592	1.64928	4.84021e-010	30.9427
1.25657	1.242	13.8122	0	1	32.5955	1.64968	4.76757e-010	30.9458
1.2567	1.243	13.8122	0	1	32.599	1.64998	4.69433e-010	30.949
1.25682	1.244	13.8122	0	1	32.6025	1.65048	4.62715e-010	30.952
1.25696	1.245	13.8122	0	1	32.6059	1.65046	4.54974e-010	30.9554
1.25706	1.246	13.8122	0	1	32.6093	1.65128	4.49242e-010	30.958
1.25719	1.247	13.8122	0	1	32.6127	1.6516	4.42556e-010	30.9611
1.25732	1.248	13.8122	0	1	32.6161	1.65185	4.35865e-010	30.9642
1.25743	1.249	13.8122	0	1	32.6194	1.65236	4.29859e-010	30.9671
1.25755	1.25	13.8122	0	1	32.6228	1.65267	4.2356e-010	30.9701
1.25768	1.251	13.8122	0	1	32.6261	1.65303	4.17496e-010	30.9731
1.2578	1.252	13.8122	0	1	32.6294	1.65337	4.11504e-010	30.976
1.25791	1.253	13.8122	0	1	32.6327	1.65378	4.05792e-010	30.9789
1.25803	1.254	13.8122	0	1	32.636	1.65416	4.00123e-010	30.9818
1.25814	1.255	13.8122	0	1	32.6392	1.65465	3.94788e-010	30.9846
1.25826	1.256	13.8122	0	1	32.6424	1.65488	3.89085e-010	30.9875
1.25838	1.257	13.8122	0	1	32.6456	1.65527	3.83781e-010	30.9904
1.25849	1.258	13.8122	0	1	32.6488	1.65564	3.78549e-010	30.9932
1.2586	1.259	13.8122	0	1	32.652	1.65606	3.73509e-010	30.9959
1.25872	1.26	13.8122	0	1	32.6551	1.65633	3.68314e-010	30.9988
1.25883	1.261	13.8122	0	1	32.6583	1.65666	3.63306e-010	31.0016
1.25895	1.262	13.8122	0	1	32.6614	1.65689	3.58249e-010	31.0045
1.25906	1.263	13.8122	0	1	32.6645	1.65739	3.53754e-010	31.0071
1.25917	1.264	13.8122	0	1	32.6675	1.65768	3.48986e-010	31.0099
1.25928	1.265	13.8122	0	1	32.6706	1.65799	3.44336e-010	31.0126
1.25939	1.266	13.8122	0	1	32.6736	1.65832	3.39828e-010	31.0153
1.2595	1.267	13.8122	0	1	32.6767	1.65867	3.3543e-010	31.018
1.25961	1.268	13.8122	0	1	32.6797	1.65902	3.31117e-010	31.0206
1.25971	1.269	13.8122	0	1	32.6827	1.6594	3.26947e-010	31.0232
1.25982	1.27	13.8122	0	1	32.6856	1.65968	3.22692e-010	31.0259
1.25993	1.271	13.8122	0	1	32.6886	1.66002	3.18605e-010	31.0286
1.26004	1.272	13.8122	0	1	32.6915	1.66026	3.14457e-010	31.0312
1.26014	1.273	13.8122	0	1	32.6944	1.66057	3.10499e-010	31.0338
1.26025	1.274	13.8122	0	1	32.6973	1.66089	3.0662e-010	31.0364
1.26035	1.275	13.8122	0	1	32.7002	1.66129	3.02935e-010	31.0389
1.26045	1.276	13.8122	0	1	32.7031	1.66152	2.99075e-010	31.0415
1.26056	1.277	13.8122	0	1	32.7059	1.66182	2.95387e-010	31.0441
1.26066	1.278	13.8122	0	1	32.7087	1.66225	2.91951e-010	31.0465
1.26076	1.279	13.8122	0	1	32.7115	1.66244	2.88248e-010	31.0491
1.26087	1.28	13.8122	0	1	32.7143	1.66269	2.84692e-010	31.0517
1.26096	1.281	13.8122	0	1	32.7171	1.6631	2.81428e-010	31.054
1.26106	1.282	13.8122	0	1	32.7199	1.66333	2.77979e-010	31.0565
1.26117	1.283	13.8122	0	1	32.7226	1.66357	2.74607e-010	31.0591
1.26126	1.284	13.8122	0	1	32.7253	1.66405	2.71623e-010	31.0613
1.26136	1.285	13.8122	0	1	32.7281	1.6643	2.6838e-010	31.0638
1.26145	1.286	13.8122	0	1	32.7308	1.66469	2.65381e-010	31.0661
1.26155	1.287	13.8122	0	1	32.7334	1.66486	2.62155e-010	31.0686
1.26165	1.288	13.8122	0	1	32.7361	1.66514	2.59133e-010	31.071
1.26174	1.289	13.8122	0	1	32.7387	1.66546	2.56208e-010	31.0733
1.26184	1.29	13.8122	0	1	32.7414	1.66565	2.53189e-010	31.0757
1.26194	1.291	13.8122	0	1	32.744	1.66596	2.5036e-010	31.078
1.26203	1.292	13.8122	0	1	32.7466	1.66628	2.47592e-010	31.0803
1.26212	1.293	13.8122	0	1	32.7492	1.66671	2.45007e-010	31.0825
1.26221	1.294	13.8122	0	1	32.7517	1.66697	2.42271e-010	31.0848
1.26231	1.295	13.8122	0	1	32.7543	1.6671	2.3943e-010	31.0872
1.2624	1.296	13.8122	0	1	32.7568	1.66734	2.36767e-010	31.0895
1.26249	1.297	13.8122	0	1	32.7593	1.66763	2.3421e-010	31.0917
1.26259	1.298	13.8122	0	1	32.7618	1.66782	2.31591e-010	31.094
1.26267	1.299	13.8122	0	1	32.7643	1.6682	2.2922e-010	31.0961
1.26276	1.3	13.8122	0	1	32.7668	1.66855	2.26857e-010	31.0983
1.26285	1.301	13.8122	0	1	32.7693	1.66871	2.24338e-010	31.1005
1.26294	1.302	13.8122	0	1	32.7717	1.66887	2.21855e-010	31.1028
1.26303	1.303	13.8122	0	1	32.7741	1.66916	2.19555e-010	31.105
1.26311	1.304	13.8122	0	1	32.7765	1.66952	2.17368e-010	31.107
1.2632	1.305	13.8122	0	1	32.7789	1.66984	2.15178e-010	31.1091
1.26329	1.306	13.8122	0	1	32.7813	1.67001	2.12876e-010	31.1113
1.26337	1.307	13.8122	0	1	32.7837	1.67028	2.10712e-010	31.1134
1.26346	1.308	13.8122	0	1	32.786	1.67058	2.0861e-010	31.1155
1.26355	1.309	13.8122	0	1	32.7884	1.67068	2.06349e-010	31.1177
1.26363	1.31	13.8122	0	1	32.7907	1.67094	2.04288e-010	31.1198
1.26372	1.311	13.8122	0	1	32.793	1.67117	2.02227e-010	31.1218
1.2638	1.312	13.8122	0	1	32.7953	1.6714	2.00197e-010	31.1239
1.26388	1.313	13.8122	0	1	32.7976	1.67165	1.98236e-010	31.1259
1.26396	1.314	13.8122	0	1	32.7999	1.67192	1.96312e-010	31.1279
1.26404	1.315	13.8122	0	1	32.8021	1.67222	1.94456e-010	31.1299
1.26412	1.316	13.8122	0	1	32.8043	1.67245	1.92558e-010	31.1319
1.2642	1.317	13.8122	0	1	32.8066	1.6727	1.90718e-010	31.1339
1.26429	1.318	13.8122	0	1	32.8088	1.67286	1.88828e-010	31.1359
1.26437	1.319	13.8122	0	1	32.811	1.67311	1.87046e-010	31.1379
1.26444	1.32	13.8122	0	1	32.8132	1.67338	1.85309e-010	31.1398
1.26453	1.321	13.8122	0	1	32.8153	1.67352	1.83488e-010	31.1418
1.2646	1.322	13.8122	0	1	32.8175	1.67381	1.81828e-010	31.1437
1.26468	1.323	13.8122	0	1	32.8196	1.67406	1.80165e-010	31.1455
1.26475	1.324	13.8122	0	1	32.8217	1.67432	1.78531e-010	31.1474
1.26483	1.325	13.8122	0	1	32.8239	1.67455	1.76899e-010	31.1493
1.26491	1.326	13.8122	0	1	32.826	1.67475	1.75275e-010	31.1512
1.26498	1.327	13.8122	0	1	32.828	1.67502	1.73725e-010	31.153
1.26506	1.328	13.8122	0	1	32.8301	1.67511	1.7206e-010	31.155
1.26514	1.329	13.8122	0	1	32.8322	1.67534	1.70534e-010	31.1568
1.26521	1.33	13.8122	0	1	32.8342	1.67557	1.69024e-010	31.1586
1.26528	1.331	13.8122	0	1	32.8362	1.67577	1.67525e-010	31.1605
1.26536	1.332	13.8122	0	1	32.8383	1.67585	1.65949e-010	31.1624
1.26543	1.333	13.8122	0	1	32.8403	1.67615	1.64572e-010	31.1641
1.2655	1.334	13.8122	0	1	32.8423	1.67644	1.63213e-010	31.1658
1.26557	1.335	13.8122	0	1	32.8442	1.67669	1.61847e-010	31.1676
1.26565	1.336	13.8122	0	1	32.8462	1.67678	1.6037e-010	31.1694
1.26572	1.337	13.8122	0	1	32.8482	1.67704	1.59052e-010	31.1711
1.26579	1.338	13.8122	0	1	32.8501	1.67726	1.57724e-010	31.1728
1.26586	1.339	13.8122	0	1	32.852	1.67741	1.56356e-010	31.1746
1.26593	1.34	13.8122	0	1	32.854	1.6777	1.55122e-010	31.1763
1.266	1.341	13.8122	0	1	32.8559	1.67779	1.53756e-010	31.1781
1.26607	1.342	13.8122	0	1	32.8578	1.67789	1.52421e-010	31.1799
1.26614	1.343	13.8122	0	1	32.8596	1.67817	1.51239e-010	31.1815
1.2662	1.344	13.8122	0	1	32.8615	1.67843	1.50058e-010	31.1831
1.26627	1.345	13.8122	0	1	32.8634	1.67857	1.48809e-010	31.1848
1.26634	1.346	13.8122	0	1	32.8652	1.67875	1.47611e-010	31.1864
1.26641	1.347	13.8122	0	1	32.867	1.67887	1.46385e-010	31.1882
1.26647	1.348	13.8122	0	1	32.8689	1.67909	1.45248e-010	31.1898
1.26654	1.349	13.8122	0	1	32.8707	1.67938	1.44179e-010	31.1913
1.2666	1.35	13.8122	0	1	32.8725	1.67954	1.43031e-010	31.1929
1.26667	1.351	13.8122	0	1	32.8742	1.6797	1.41906e-010	31.1945
1.26674	1.352	13.8122	0	1	32.876	1.67973	1.40707e-010	31.1963
1.2668	1.353	13.8122	0	1	32.8778	1.68006	1.39733e-010	31.1977
1.2669	1.354	13.8122	0	1	32.8795	1.67937	1.38084e-010	31.2001
1.26692	1.355	13.8122	0	1	32.8812	1.6804	1.37608e-010	31.2008
1.26699	1.356	13.8122	0	1	32.883	1.68055	1.3656e-010	31.2024
1.26705	1.357	13.8122	0	1	32.8847	1.68074	1.35546e-010	31.2039
1.26711	1.358	13.8122	0	1	32.8864	1.68102	1.34614e-010	31.2054
1.26717	1.359	13.8122	0	1	32.8881	1.68125	1.33657e-010	31.2068
1.26723	1.36	13.8122	0	1	32.8898	1.68133	1.32621e-010	31.2084
1.26729	1.361	13.8122	0	1	32.8914	1.68152	1.3167e-010	31.2099
1.26735	1.362	13.8122	0	1	32.8931	1.68165	1.30696e-010	31.2114
1.26741	1.363	13.8122	0	1	32.8947	1.68185	1.29781e-010	31.2129
1.26747	1.364	13.8122	0	1	32.8964	1.68201	1.28852e-010	31.2143
1.26753	1.365	13.8122	0	1	32.898	1.68212	1.27904e-010	31.2159
1.26759	1.366	13.8122	0	1	32.8996	1.68229	1.27012e-010	31.2173
1.26765	1.367	13.8122	0	1	32.9012	1.68253	1.26172e-010	31.2187
1.2677	1.368	13.8122	0	1	32.9028	1.68274	1.2533e-010	31.22
1.26776	1.369	13.8122	0	1	32.9044	1.6829	1.24465e-010	31.2215
1.26782	1.37	13.8122	0	1	32.9059	1.68296	1.23551e-010	31.223
1.26788	1.371	13.8122	0	1	32.9075	1.68317	1.22744e-010	31.2243
1.26793	1.372	13.8122	0	1	32.909	1.68331	1.21907e-010	31.2257
1.26799	1.373	13.8122	0	1	32.9106	1.68354	1.21136e-010	31.227
1.26804	1.374	13.8122	0	1	32.9121	1.68369	1.20328e-010	31.2284
1.2681	1.375	13.8122	0	1	32.9136	1.68376	1.19483e-010	31.2298
1.26816	1.376	13.8122	0	1	32.9151	1.68393	1.18708e-010	31.2312
1.26821	1.377	13.8122	0	1	32.9166	1.68414	1.17967e-010	31.2325
1.26826	1.378	13.8122	0	1	32.9181	1.68427	1.17195e-010	31.2338
1.26832	1.379	13.8122	0	1	32.9195	1.6843	1.16372e-010	31.2352
1.26837	1.38	13.8122	0	1	32.921	1.68449	1.15655e-010	31.2365
1.26843	1.381	13.8122	0	1	32.9225	1.68464	1.14921e-010	31.2378
1.26848	1.382	13.8122	0	1	32.9239	1.68476	1.14184e-010	31.2391
1.26853	1.383	13.8122	0	1	32.9253	1.68489	1.13463e-010	31.2404
1.26858	1.384	13.8122	0	1	32.9268	1.68502	1.12752e-010	31.2417
1.26863	1.385	13.8122	0	1	32.9282	1.68526	1.12109e-010	31.2429
1.26868	1.386	13.8122	0	1	32.9296	1.68537	1.11406e-010	31.2442
1.26873	1.387	13.8122	0	1	32.931	1.68555	1.1075e-010	31.2454
1.26878	1.388	13.8122	0	1	32.9323	1.68569	1.10082e-010	31.2467
1.26884	1.389	13.8122	0	1	32.9337	1.68577	1.09392e-010	31.2479
1.26888	1.39	13.8122	0	1	32.9351	1.68594	1.08758e-010	31.2491
1.26894	1.391	13.8122	0	1	32.9364	1.68605	1.081e-010	31.2504
1.26898	1.392	13.8122	0	1	32.9378	1.68622	1.07482e-010	31.2516
1.26903	1.393	13.8122	0	1	32.9391	1.68629	1.06825e-010	31.2528
1.26908	1.394	13.8122	0	1	32.9404	1.68655	1.0627e-010	31.2539
1.26913	1.395	13.8122	0	1	32.9417	1.68669	1.05666e-010	31.2551
1.26917	1.396	13.8122	0	1	32.9431	1.68682	1.05062e-010	31.2562
1.26922	1.397	13.8122	0	1	32.9443	1.68691	1.04448e-010	31.2574
1.26927	1.398	13.8122	0	1	32.9456	1.68705	1.03864e-010	31.2586
1.26932	1.399	13.8122	0	1	32.9469	1.68717	1.03283e-010	31.2597
1.26936	1.4	13.8122	0	1	32.9482	1.68735	1.02734e-010	31.2608
1.26941	1.401	13.8122	0	1	32.9494	1.68745	1.02155e-010	31.262
1.26945	1.402	13.8122	0	1	32.9507	1.68754	1.01582e-010	31.2631
1.2695	1.403	13.8122	0	1	32.9519	1.68766	1.01029e-010	31.2643
1.26954	1.404	13.8122	0	1	32.9532	1.68783	1.00504e-010	31.2653
1.26959	1.405	13.8122	0	1	32.9544	1.68795	9.99684e-011	31.2664
1.26963	1.406	13.8122	0	1	32.9556	1.68808	9.94419e-011	31.2675
1.26968	1.407	13.8122	0	1	32.9568	1.68814	9.88889e-011	31.2687
1.26972	1.408	13.8122	0	1	32.958	1.68822	9.8354e-011	31.2698
1.26977	1.409	13.8122	0	1	32.9592	1.68836	9.78536e-011	31.2708
1.26981	1.41	13.8122	0	1	32.9604	1.68853	9.73731e-011	31.2718
1.26985	1.411	13.8122	0	1	32.9615	1.68866	9.688e-011	31.2729
1.26989	1.412	13.8122	0	1	32.9627	1.68876	9.63778e-011	31.2739
1.26993	1.413	13.8122	0	1	32.9638	1.68893	9.5921e-011	31.2749
1.26998	1.414	13.8122	0	1	32.965	1.68899	9.54147e-011	31.276
1.27002	1.415	13.8122	0	1	32.9661	1.68907	9.49237e-011	31.2771
1.27006	1.416	13.8122	0	1	32.9673	1.68926	9.44919e-011	31.278
1.2701	1.417	13.8122	0	1	32.9684	1.68935	9.40225e-011	31.279
1.27014	1.418	13.8122	0	1	32.9695	1.68942	9.35449e-011	31.2801
1.27018	1.419	13.8122	0	1	32.9706	1.68958	9.31154e-011	31.281
1.27022	1.42	13.8122	0	1	32.9717	1.68974	9.26935e-011	31.2819
1.27026	1.421	13.8122	0	1	32.9728	1.68982	9.22391e-011	31.2829
1.2703	1.422	13.8122	0	1	32.9738	1.68991	9.1797e-011	31.2839
1.27034	1.423	13.8122	0	1	32.9749	1.68999	9.1357e-011	31.2849
1.27038	1.424	13.8122	0	1	32.976	1.69011	9.09392e-011	31.2859
1.27041	1.425	13.8122	0	1	32.977	1.69028	9.05484e-011	31.2867
1.27045	1.426	13.8122	0	1	32.9781	1.69049	9.01808e-011	31.2876
1.27049	1.427	13.8122	0	1	32.9791	1.69038	8.96799e-011	31.2887
1.27053	1.428	13.8122	0	1	32.9801	1.69049	8.92781e-011	31.2896
1.27056	1.429	13.8122	0	1	32.9812	1.69066	8.89065e-011	31.2905
1.2706	1.43	13.8122	0	1	32.9822	1.69071	8.84937e-011	31.2915
1.27064	1.431	13.8122	0	1	32.9832	1.69083	8.81094e-011	31.2923
1.27068	1.432	13.8122	0	1	32.9842	1.69086	8.76953e-011	31.2933
1.27072	1.433	13.8122	0	1	32.9852	1.69093	8.7305e-011	31.2942
1.27075	1.434	13.8122	0	1	32.9861	1.69106	8.69422e-011	31.2951
1.27078	1.435	13.8122	0	1	32.9871	1.69121	8.65926e-011	31.2959
1.27082	1.436	13.8122	0	1	32.9881	1.69136	8.62492e-011	31.2967
1.27085	1.437	13.8122	0	1	32.989	1.6915	8.5903e-011	31.2976
1.27089	1.438	13.8122	0	1	32.99	1.69156	8.55343e-011	31.2984
1.27092	1.439	13.8122	0	1	32.9909	1.69164	8.51735e-011	31.2993
1.27096	1.44	13.8122	0	1	32.9919	1.69168	8.47992e-011	31.3002
1.27099	1.441	13.8122	0	1	32.9928	1.69181	8.44706e-011	31.301
1.27102	1.442	13.8122	0	1	32.9937	1.69198	8.41605e-011	31.3018
1.27106	1.443	13.8122	0	1	32.9947	1.69203	8.38058e-011	31.3026
1.27109	1.444	13.8122	0	1	32.9956	1.69204	8.34406e-011	31.3035
1.27113	1.445	13.8122	0	1	32.9965	1.6921	8.30997e-011	31.3044
1.27116	1.446	13.8122	0	1	32.9974	1.6923	8.28179e-011	31.3051
1.27119	1.447	13.8122	0	1	32.9982	1.69239	8.24977e-011	31.3059
1.27122	1.448	13.8122	0	1	32.9991	1.69249	8.21853e-011	31.3066
1.27125	1.449	13.8122	0	1	33	1.6926	8.18813e-011	31.3074
1.27129	1.45	13.8122	0	1	33.0009	1.69261	8.15372e-011	31.3083
1.27132	1.451	13.8122	0	1	33.0017	1.69267	8.12231e-011	31.309
1.27135	1.452	13.8122	0	1	33.0026	1.69269	8.08913e-011	31.3099
1.27138	1.453	13.8122	0	1	33.0034	1.69281	8.06061e-011	31.3106
1.27141	1.454	13.8122	0	1	33.0043	1.69299	8.03497e-011	31.3113
1.27144	1.455	13.8122	0	1	33.0051	1.69309	8.0061e-011	31.312
1.27147	1.456	13.8122	0	1	33.0059	1.69323	7.97967e-011	31.3127
1.27149	1.457	13.8122	0	1	33.0067	1.69333	7.95172e-011	31.3134
1.27152	1.458	13.8122	0	1	33.0075	1.69346	7.92524e-011	31.3141
1.27156	1.459	13.8122	0	1	33.0084	1.69343	7.89318e-011	31.3149
1.27158	1.46	13.8122	0	1	33.0092	1.69361	7.86919e-011	31.3155
1.27162	1.461	13.8122	0	1	33.0099	1.69357	7.83733e-011	31.3164
1.27165	1.462	13.8122	0	1	33.0107	1.69357	7.80749e-011	31.3172
1.27168	1.463	13.8122	0	1	33.0115	1.69363	7.78016e-011	31.3179
1.2717	1.464	13.8122	0	1	33.0123	1.69377	7.75629e-011	31.3185
1.27173	1.465	13.8122	0	1	33.0131	1.69386	7.73073e-011	31.3192
1.27176	1.466	13.8122	0	1	33.0138	1.69396	7.70578e-011	31.3199
1.27178	1.467	13.8122	0	1	33.0146	1.69403	7.68007e-011	31.3205
1.27182	1.468	13.8122	0	1	33.0153	1.694	7.65121e-011	31.3213
1.27184	1.469	13.8122	0	1	33.0161	1.6941	7.62715e-011	31.322
1.27187	1.47	13.8122	0	1	33.0168	1.69422	7.6042e-011	31.3226
1.27189	1.471	13.8122	0	1	33.0175	1.69432	7.5809e-011	31.3232
1.27192	1.472	13.8122	0	1	33.0182	1.69432	7.55428e-011	31.3239
1.27194	1.473	13.8122	0	1	33.019	1.69455	7.5363e-011	31.3244
1.27197	1.474	13.8122	0	1	33.0197	1.69454	7.50992e-011	31.3251
1.272	1.475	13.8122	0	1	33.0204	1.69463	7.48751e-011	31.3257
1.27202	1.476	13.8122	0	1	33.0211	1.69469	7.46409e-011	31.3264
1.27205	1.477	13.8122	0	1	33.0218	1.69473	7.4406e-011	31.327
1.27207	1.478	13.8122	0	1	33.0225	1.69483	7.41911e-011	31.3276
1.2721	1.479	13.8122	0	1	33.0231	1.6949	7.39692e-011	31.3282
1.27212	1.48	13.8122	0	1	33.0238	1.69496	7.37476e-011	31.3289
1.27215	1.481	13.8122	0	1	33.0245	1.69497	7.3513e-011	31.3295
1.27218	1.482	13.8122	0	1	33.0252	1.69495	7.32677e-011	31.3302
1.2722	1.483	13.8122	0	1	33.0258	1.69504	7.30648e-011	31.3308
1.27222	1.484	13.8122	0	1	33.0265	1.69517	7.28769e-011	31.3313
1.27225	1.485	13.8122	0	1	33.0271	1.69521	7.26628e-011	31.3319
1.27227	1.486	13.8122	0	1	33.0278	1.69536	7.24887e-011	31.3324
1.27229	1.487	13.8122	0	1	33.0284	1.69549	7.23075e-011	31.3329
1.27231	1.488	13.8122	0	1	33.029	1.69547	7.20806e-011	31.3336
1.27234	1.489	13.8122	0	1	33.0297	1.69551	7.1876e-011	31.3341
1.27236	1.49	13.8122	0	1	33.0303	1.69548	7.16479e-011	31.3348
1.27238	1.491	13.8122	0	1	33.0309	1.69567	7.15001e-011	31.3352
1.2724	1.492	13.8122	0	1	33.0315	1.69578	7.13233e-011	31.3357
1.27243	1.493	13.8122	0	1	33.0321	1.69575	7.11064e-011	31.3363
1.27245	1.494	13.8122	0	1	33.0327	1.69573	7.0892e-011	31.337
1.27247	1.495	13.8122	0	1	33.0333	1.69591	7.07488e-011	31.3374
1.27249	1.496	13.8122	0	1	33.0339	1.69586	7.05275e-011	31.338
1.27251	1.497	13.8122	0	1	33.0345	1.69594	7.03552e-011	31.3385
1.27254	1.498	13.8122	0	1	33.035	1.69598	7.01712e-011	31.3391
1.27255	1.499	13.8122	0	1	33.0356	1.69616	7.00375e-011	31.3395
1.27258	1.5	13.8122	0	1	33.0362	1.69613	6.9834e-011	31.3401
1.27259	1.501	13.8122	0	1	33.0368	1.69627	6.96888e-011	31.3405
1.27262	1.502	13.8122	0	1	33.0373	1.69625	6.9494e-011	31.3411
1.27264	1.503	13.8122	0	1	33.0379	1.69628	6.93156e-011	31.3416
1.27266	1.504	13.8122	0	1	33.0384	1.69629	6.91329e-011	31.3421
1.27268	1.505	13.8122	0	1	33.039	1.69643	6.89977e-011	31.3425
1.2727	1.506	13.8122	0	1	33.0395	1.69647	6.88325e-011	31.343
1.27272	1.507	13.8122	0	1	33.04	1.69648	6.86568e-011	31.3435
1.27274	1.508	13.8122	0	1	33.0406	1.69648	6.84804e-011	31.3441
1.27276	1.509	13.8122	0	1	33.0411	1.69656	6.83326e-011	31.3445
1.27278	1.51	13.8122	0	1	33.0416	1.69661	6.81745e-011	31.345
1.27279	1.511	13.8122	0	1	33.0421	1.6967	6.80355e-011	31.3454
1.27281	1.512	13.8122	0	1	33.0426	1.69676	6.78862e-011	31.3459
1.27283	1.513	13.8122	0	1	33.0431	1.69678	6.77248e-011	31.3463
1.27285	1.514	13.8122	0	1	33.0436	1.69686	6.75857e-011	31.3468
1.27287	1.515	13.8122	0	1	33.0441	1.69685	6.74198e-011	31.3473
1.27289	1.516	13.8122	0	1	33.0446	1.69696	6.72934e-011	31.3477
1.2729	1.517	13.8122	0	1	33.0451	1.69706	6.71682e-011	31.348
1.27292	1.518	13.8122	0	1	33.0456	1.69709	6.70212e-011	31.3485
1.27294	1.519	13.8122	0	1	33.0461	1.69706	6.6856e-011	31.349
1.27296	1.52	13.8122	0	1	33.0465	1.69712	6.67215e-011	31.3494
1.27297	1.521	13.8122	0	1	33.047	1.69717	6.65855e-011	31.3498
1.27299	1.522	13.8122	0	1	33.0475	1.69715	6.64271e-011	31.3503
1.27301	1.523	13.8122	0	1	33.0479	1.69724	6.63074e-011	31.3507
1.27303	1.524	13.8122	0	1	33.0484	1.69724	6.61603e-011	31.3511
1.27304	1.525	13.8122	0	1	33.0488	1.69741	6.60696e-011	31.3514
1.27305	1.526	13.8122	0	1	33.0493	1.69752	6.5961e-011	31.3518
1.27307	1.527	13.8122	0	1	33.0497	1.69749	6.58079e-011	31.3522
1.27309	1.528	13.8122	0	1	33.0502	1.69748	6.56634e-011	31.3527
1.27311	1.529	13.8122	0	1	33.0506	1.69749	6.55288e-011	31.3531
1.27312	1.53	13.8122	0	1	33.051	1.69754	6.54069e-011	31.3535
1.27314	1.531	13.8122	0	1	33.0515	1.69758	6.52838e-011	31.3539
1.27315	1.532	13.8122	0	1	33.0519	1.69763	6.51657e-011	31.3543
1.27317	1.533	13.8122	0	1	33.0523	1.69768	6.50488e-011	31.3546
1.27318	1.534	13.8122	0	1	33.0527	1.69778	6.49493e-011	31.3549
1.2732	1.535	13.8122	0	1	33.0531	1.69782	6.48325e-011	31.3553
1.27321	1.536	13.8122	0	1	33.0535	1.69788	6.47231e-011	31.3557
1.27323	1.537	13.8122	0	1	33.0539	1.69787	6.45924e-011	31.3561
1.27324	1.538	13.8122	0	1	33.0543	1.6979	6.44754e-011	31.3564
1.27326	1.539	13.8122	0	1	33.0547	1.69789	6.43497e-011	31.3568
1.27327	1.54	13.8122	0	1	33.0551	1.69794	6.42413e-011	31.3572
1.27329	1.541	13.8122	0	1	33.0555	1.69797	6.41322e-011	31.3575
1.2733	1.542	13.8122	0	1	33.0559	1.69796	6.40079e-011	31.3579
1.27331	1.543	13.8122	0	1	33.0563	1.69811	6.3937e-011	31.3582
1.27333	1.544	13.8122	0	1	33.0566	1.69806	6.38035e-011	31.3586
1.27335	1.545	13.8122	0	1	33.057	1.698	6.36704e-011	31.359
1.27336	1.546	13.8122	0	1	33.0574	1.69802	6.35602e-011	31.3594
1.27337	1.547	13.8122	0	1	33.0578	1.69814	6.34844e-011	31.3596
1.27338	1.548	13.8122	0	1	33.0581	1.6982	6.33924e-011	31.3599
1.2734	1.549	13.8122	0	1	33.0585	1.69822	6.3289e-011	31.3602
1.27341	1.55	13.8122	0	1	33.0588	1.69825	6.31866e-011	31.3606
1.27342	1.551	13.8122	0	1	33.0592	1.69835	6.31099e-011	31.3608
1.27343	1.552	13.8122	0	1	33.0595	1.69841	6.30237e-011	31.3611
1.27345	1.553	13.8122	0	1	33.0599	1.69841	6.29157e-011	31.3615
1.27346	1.554	13.8122	0	1	33.0602	1.69845	6.28262e-011	31.3618
1.27347	1.555	13.8122	0	1	33.0605	1.69852	6.27444e-011	31.362
1.27348	1.556	13.8122	0	1	33.0609	1.69847	6.26267e-011	31.3624
1.27349	1.557	13.8122	0	1	33.0612	1.69854	6.25477e-011	31.3627
1.27351	1.558	13.8122	0	1	33.0615	1.69849	6.24323e-011	31.363
1.27352	1.559	13.8122	0	1	33.0619	1.69848	6.23306e-011	31.3634
1.27353	1.56	13.8122	0	1	33.0622	1.69853	6.22481e-011	31.3637
1.27355	1.561	13.8122	0	1	33.0625	1.69853	6.21527e-011	31.364
1.27356	1.562	13.8122	0	1	33.0628	1.69859	6.20762e-011	31.3642
1.27357	1.563	13.8122	0	1	33.0631	1.69869	6.20122e-011	31.3644
1.27358	1.564	13.8122	0	1	33.0634	1.69875	6.19379e-011	31.3647
1.27358	1.565	13.8122	0	1	33.0637	1.69888	6.18836e-011	31.3649
1.2736	1.566	13.8122	0	1	33.064	1.69883	6.17793e-011	31.3652
1.27361	1.567	13.8122	0	1	33.0643	1.6988	6.16805e-011	31.3655
1.27362	1.568	13.8122	0	1	33.0646	1.69892	6.1627e-011	31.3657
1.27363	1.569	13.8122	0	1	33.0649	1.69885	6.152e-011	31.3661
1.27364	1.57	13.8122	0	1	33.0652	1.69898	6.14711e-011	31.3662
1.27365	1.571	13.8122	0	1	33.0655	1.69896	6.13807e-011	31.3665
1.27366	1.572	13.8122	0	1	33.0658	1.69895	6.12929e-011	31.3668
1.27368	1.573	13.8122	0	1	33.0661	1.69893	6.12022e-011	31.3671
1.27368	1.574	13.8122	0	1	33.0663	1.69899	6.11373e-011	31.3673
1.27369	1.575	13.8122	0	1	33.0666	1.69904	6.10717e-011	31.3676
1.2737	1.576	13.8122	0	1	33.0669	1.6991	6.10085e-011	31.3678
1.27372	1.577	13.8122	0	1	33.0671	1.69906	6.09157e-011	31.3681
1.27373	1.578	13.8122	0	1	33.0674	1.69903	6.08294e-011	31.3684
1.27374	1.579	13.8122	0	1	33.0677	1.69893	6.07206e-011	31.3688
1.27375	1.58	13.8122	0	1	33.0679	1.69908	6.06899e-011	31.3689
1.27376	1.581	13.8122	0	1	33.0682	1.69909	6.06168e-011	31.3691
1.27377	1.582	13.8122	0	1	33.0684	1.69909	6.05419e-011	31.3694
1.27377	1.583	13.8122	0	1	33.0687	1.69917	6.04911e-011	31.3695
1.27378	1.584	13.8122	0	1	33.0689	1.69914	6.04095e-011	31.3698
1.27379	1.585	13.8122	0	1	33.0692	1.69927	6.03749e-011	31.3699
1.2738	1.586	13.8122	0	1	33.0694	1.69934	6.03222e-011	31.3701
1.27381	1.587	13.8122	0	1	33.0697	1.69924	6.02232e-011	31.3704
1.27382	1.588	13.8122	0	1	33.0699	1.69931	6.01733e-011	31.3706
1.27383	1.589	13.8122	0	1	33.0702	1.69933	6.01113e-011	31.3708
1.27383	1.59	13.8122	0	1	33.0704	1.69941	6.00644e-011	31.371
1.27384	1.591	13.8122	0	1	33.0706	1.69939	5.99926e-011	31.3712
1.27385	1.592	13.8122	0	1	33.0708	1.69945	5.99439e-011	31.3714
1.27386	1.593	13.8122	0	1	33.0711	1.69944	5.98742e-011	31.3716
1.27387	1.594	13.8122	0	1	33.0713	1.6994	5.97965e-011	31.3719
1.27387	1.595	13.8122	0	1	33.0715	1.69952	5.97671e-011	31.372
1.27389	1.596	13.8122	0	1	33.0717	1.69944	5.9682e-011	31.3723
1.27389	1.597	13.8122	0	1	33.072	1.69951	5.96393e-011	31.3724
1.2739	1.598	13.8122	0	1	33.0722	1.69955	5.95893e-011	31.3726
1.27391	1.599	13.8122	0	1	33.0724	1.69955	5.95279e-011	31.3728
1.27392	1.6	13.8122	0	1	33.0726	1.69953	5.94619e-011	31.3731
1.27392	1.601	13.8122	0	1	33.0728	1.69964	5.94332e-011	31.3731
1.27393	1.602	13.8122	0	1	33.073	1.69958	5.9357e-011	31.3734
1.27394	1.603	13.8122	0	1	33.0732	1.69963	5.93138e-011	31.3736
1.27395	1.604	13.8122	0	1	33.0734	1.6996	5.92461e-011	31.3738
1.27395	1.605	13.8122	0	1	33.0736	1.69963	5.91983e-011	31.374
1.27396	1.606	13.8122	0	1	33.0738	1.69968	5.91574e-011	31.3741
1.27397	1.607	13.8122	0	1	33.074	1.69969	5.91035e-011	31.3743
1.27397	1.608	13.8122	0	1	33.0742	1.6997	5.90519e-011	31.3745
1.27398	1.609	13.8122	0	1	33.0744	1.69968	5.89928e-011	31.3747
1.27399	1.61	13.8122	0	1	33.0745	1.69972	5.89505e-011	31.3748
1.274	1.611	13.8122	0	1	33.0747	1.69971	5.88939e-011	31.375
1.274	1.612	13.8122	0	1	33.0749	1.69984	5.88793e-011	31.3751
1.274	1.613	13.8122	0	1	33.0751	1.69986	5.88333e-011	31.3752
1.27402	1.614	13.8122	0	1	33.0753	1.69977	5.87561e-011	31.3755
1.27402	1.615	13.8122	0	1	33.0754	1.69983	5.87248e-011	31.3756
1.27403	1.616	13.8122	0	1	33.0756	1.69988	5.8688e-011	31.3757
1.27403	1.617	13.8122	0	1	33.0758	1.69985	5.86305e-011	31.3759
1.27404	1.618	13.8122	0	1	33.076	1.69995	5.86103e-011	31.376
1.27404	1.619	13.8122	0	1	33.0761	1.69992	5.85534e-011	31.3762
1.27405	1.62	13.8122	0	1	33.0763	1.69991	5.85039e-011	31.3764
1.27406	1.621	13.8122	0	1	33.0765	1.69985	5.84411e-011	31.3766
1.27406	1.622	13.8122	0	1	33.0766	1.69995	5.8423e-011	31.3767
1.27407	1.623	13.8122	0	1	33.0768	1.70001	5.83954e-011	31.3768
1.27408	1.624	13.8122	0	1	33.0769	1.69996	5.83368e-011	31.377
1.27408	1.625	13.8122	0	1	33.0771	1.69998	5.82978e-011	31.3771
1.27409	1.626	13.8122	0	1	33.0772	1.69989	5.82275e-011	31.3774
1.2741	1.627	13.8122	0	1	33.0774	1.6999	5.81874e-011	31.3775
1.2741	1.628	13.8122	0	1	33.0775	1.69999	5.81713e-011	31.3776
1.2741	1.629	13.8122	0	1	33.0777	1.70009	5.81572e-011	31.3776
1.27411	1.63	13.8122	0	1	33.0778	1.70014	5.81273e-011	31.3777
1.27412	1.631	13.8122	0	1	33.078	1.69999	5.80452e-011	31.378
1.27412	1.632	13.8122	0	1	33.0781	1.70002	5.80117e-011	31.3781
1.27412	1.633	13.8122	0	1	33.0783	1.70015	5.80089e-011	31.3781
1.27413	1.634	13.8122	0	1	33.0784	1.70015	5.79705e-011	31.3783
1.27413	1.635	13.8122	0	1	33.0786	1.70021	5.79493e-011	31.3783
1.27414	1.636	13.8122	0	1	33.0787	1.70008	5.78733e-011	31.3786
1.27414	1.637	13.8122	0	1	33.0788	1.70015	5.7854e-011	31.3787
1.27415	1.638	13.8122	0	1	33.079	1.7002	5.783e-011	31.3788
1.27415	1.639	13.8122	0	1	33.0791	1.70021	5.77974e-011	31.3789
1.27416	1.64	13.8122	0	1	33.0792	1.70016	5.77471e-011	31.3791
1.27417	1.641	13.8122	0	1	33.0793	1.70013	5.77006e-011	31.3792
1.27417	1.642	13.8122	0	1	33.0795	1.70021	5.76895e-011	31.3793
1.27417	1.643	13.8122	0	1	33.0796	1.70024	5.76612e-011	31.3794
1.27418	1.644	13.8122	0	1	33.0797	1.70023	5.76238e-011	31.3795
1.27418	1.645	13.8122	0	1	33.0798	1.70027	5.76001e-011	31.3796
1.27419	1.646	13.8122	0	1	33.08	1.70023	5.75567e-011	31.3797
1.27419	1.647	13.8122	0	1	33.0801	1.70023	5.75224e-011	31.3799
1.2742	1.648	13.8122	0	1	33.0802	1.70019	5.74777e-011	31.38
1.2742	1.649	13.8122	0	1	33.0803	1.70033	5.74843e-011	31.38
1.2742	1.65	13.8122	0	1	33.0804	1.7003	5.74458e-011	31.3801
1.27421	1.651	13.8122	0	1	33.0805	1.70032	5.74174e-011	31.3802
1.27421	1.652	13.8122	0	1	33.0807	1.70031	5.73856e-011	31.3803
1.27422	1.653	13.8122	0	1	33.0808	1.70036	5.73669e-011	31.3804
1.27422	1.654	13.8122	0	1	33.0809	1.70045	5.73628e-011	31.3804
1.27423	1.655	13.8122	0	1	33.081	1.70032	5.72957e-011	31.3807
1.27423	1.656	13.8122	0	1	33.0811	1.70034	5.72716e-011	31.3808
1.27423	1.657	13.8122	0	1	33.0812	1.70035	5.72462e-011	31.3808
1.27424	1.658	13.8122	0	1	33.0813	1.70034	5.72139e-011	31.381
1.27424	1.659	13.8122	0	1	33.0814	1.70041	5.7206e-011	31.381
1.27424	1.66	13.8122	0	1	33.0815	1.70041	5.71757e-011	31.3811
1.27425	1.661	13.8122	0	1	33.0816	1.7004	5.7145e-011	31.3812
1.27425	1.662	13.8122	0	1	33.0817	1.70045	5.71326e-011	31.3813
1.27425	1.663	13.8122	0	1	33.0818	1.70043	5.71013e-011	31.3814
1.27426	1.664	13.8122	0	1	33.0819	1.70044	5.70759e-011	31.3815
1.27426	1.665	13.8122	0	1	33.082	1.70045	5.70518e-011	31.3815
1.27427	1.666	13.8122	0	1	33.0821	1.7004	5.70122e-011	31.3817
1.27427	1.667	13.8122	0	1	33.0822	1.7004	5.69892e-011	31.3818
1.27427	1.668	13.8122	0	1	33.0823	1.70045	5.69755e-011	31.3818
1.27427	1.669	13.8122	0	1	33.0824	1.70049	5.69637e-011	31.3819
1.27428	1.67	13.8122	0	1	33.0824	1.70053	5.69493e-011	31.3819
1.27428	1.671	13.8122	0	1	33.0825	1.70051	5.6919e-011	31.382
1.27429	1.672	13.8122	0	1	33.0826	1.70039	5.68641e-011	31.3822
1.27429	1.673	13.8122	0	1	33.0827	1.70041	5.6845e-011	31.3823
1.27429	1.674	13.8122	0	1	33.0828	1.70052	5.68518e-011	31.3823
1.27429	1.675	13.8122	0	1	33.0829	1.70053	5.68319e-011	31.3823
1.2743	1.676	13.8122	0	1	33.0829	1.70051	5.68048e-011	31.3824
1.2743	1.677	13.8122	0	1	33.083	1.70051	5.67804e-011	31.3825
1.27431	1.678	13.8122	0	1	33.0831	1.70047	5.67476e-011	31.3826
1.2743	1.679	13.8122	0	1	33.0832	1.70057	5.67544e-011	31.3826
1.2743	1.68	13.8122	0	1	33.0833	1.70066	5.67577e-011	31.3826
1.27431	1.681	13.8122	0	1	33.0833	1.70062	5.67257e-011	31.3827
1.27431	1.682	13.8122	0	1	33.0834	1.70059	5.66985e-011	31.3828
1.27432	1.683	13.8122	0	1	33.0835	1.70053	5.66614e-011	31.383
1.27432	1.684	13.8122	0	1	33.0836	1.70059	5.66557e-011	31.383
1.27432	1.685	13.8122	0	1	33.0836	1.70066	5.66559e-011	31.383
1.27432	1.686	13.8122	0	1	33.0837	1.70073	5.66551e-011	31.383
1.27433	1.687	13.8122	0	1	33.0838	1.7006	5.66006e-011	31.3832
1.27434	1.688	13.8122	0	1	33.0838	1.70046	5.6543e-011	31.3834
1.27433	1.689	13.8122	0	1	33.0839	1.70056	5.65523e-011	31.3833
1.27435	1.69	13.8122	0	1	33.084	1.70035	5.64754e-011	31.3836
1.27434	1.691	13.8122	0	1	33.084	1.70056	5.65148e-011	31.3835
1.27434	1.692	13.8122	0	1	33.0841	1.7006	5.65098e-011	31.3835
1.27434	1.693	13.8122	0	1	33.0842	1.70066	5.65075e-011	31.3835
1.27434	1.694	13.8122	0	1	33.0842	1.70072	5.65058e-011	31.3835
1.27435	1.695	13.8122	0	1	33.0843	1.70064	5.64669e-011	31.3837
1.27435	1.696	13.8122	0	1	33.0844	1.7006	5.64383e-011	31.3838
1.27436	1.697	13.8122	0	1	33.0844	1.70054	5.64068e-011	31.3839
1.27436	1.698	13.8122	0	1	33.0845	1.70059	5.6404e-011	31.3839
1.27436	1.699	13.8122	0	1	33.0845	1.70063	5.63978e-011	31.3839
1.27436	1.7	13.8122	0	1	33.0846	1.70066	5.63913e-011	31.3839
1.27436	1.701	13.8122	0	1	33.0847	1.70071	5.63895e-011	31.3839
1.27436	1.702	13.8122	0	1	33.0847	1.70066	5.63604e-011	31.384
1.27436	1.703	13.8122	0	1	33.0848	1.70073	5.63624e-011	31.384
1.27437	1.704	13.8122	0	1	33.0848	1.7007	5.63408e-011	31.3841
1.27437	1.705	13.8122	0	1	33.0849	1.70061	5.63017e-011	31.3843
1.27437	1.706	13.8122	0	1	33.0849	1.70068	5.63047e-011	31.3842
1.27437	1.707	13.8122	0	1	33.085	1.70069	5.62943e-011	31.3843
1.27438	1.708	13.8122	0	1	33.085	1.70067	5.62733e-011	31.3844
1.27438	1.709	13.8122	0	1	33.0851	1.70067	5.62611e-011	31.3844
1.27438	1.71	13.8122	0	1	33.0851	1.7007	5.62546e-011	31.3844
1.27438	1.711	13.8122	0	1	33.0852	1.70072	5.62468e-011	31.3845
1.27438	1.712	13.8122	0	1	33.0852	1.70074	5.62397e-011	31.3845
1.27439	1.713	13.8122	0	1	33.0853	1.70066	5.62051e-011	31.3846
1.27439	1.714	13.8122	0	1	33.0853	1.70071	5.62042e-011	31.3846
1.27439	1.715	13.8122	0	1	33.0854	1.70075	5.62022e-011	31.3846
1.27439	1.716	13.8122	0	1	33.0854	1.70073	5.61841e-011	31.3847
1.27439	1.717	13.8122	0	1	33.0855	1.70078	5.61863e-011	31.3847
1.27439	1.718	13.8122	0	1	33.0855	1.70073	5.61605e-011	31.3848
1.27439	1.719	13.8122	0	1	33.0855	1.70075	5.61552e-011	31.3848
1.27439	1.72	13.8122	0	1	33.0856	1.70089	5.61813e-011	31.3847
1.27439	1.721	13.8122	0	1	33.0856	1.70083	5.61513e-011	31.3848
1.2744	1.722	13.8122	0	1	33.0857	1.70077	5.61256e-011	31.3849
1.2744	1.723	13.8122	0	1	33.0857	1.7008	5.61203e-011	31.3849
1.2744	1.724	13.8122	0	1	33.0858	1.70074	5.60945e-011	31.385
1.2744	1.725	13.8122	0	1	33.0858	1.70078	5.60954e-011	31.385
1.2744	1.726	13.8122	0	1	33.0858	1.70079	5.60874e-011	31.385
1.27441	1.727	13.8122	0	1	33.0859	1.70076	5.60669e-011	31.3851
1.2744	1.728	13.8122	0	1	33.0859	1.70083	5.60769e-011	31.3851
1.2744	1.729	13.8122	0	1	33.0859	1.70088	5.60792e-011	31.3851
1.2744	1.73	13.8122	0	1	33.086	1.70093	5.60839e-011	31.3851
1.27441	1.731	13.8122	0	1	33.086	1.70093	5.60733e-011	31.3851
1.27441	1.732	13.8122	0	1	33.0861	1.70082	5.60326e-011	31.3852
1.27441	1.733	13.8122	0	1	33.0861	1.70088	5.60394e-011	31.3852
1.27441	1.734	13.8122	0	1	33.0861	1.70081	5.60126e-011	31.3853
1.27441	1.735	13.8122	0	1	33.0862	1.70091	5.60304e-011	31.3852
1.27442	1.736	13.8122	0	1	33.0862	1.70082	5.59961e-011	31.3854
1.27442	1.737	13.8122	0	1	33.0862	1.70086	5.59978e-011	31.3854
1.27442	1.738	13.8122	0	1	33.0863	1.7008	5.59722e-011	31.3855
1.27442	1.739	13.8122	0	1	33.0863	1.70094	5.60015e-011	31.3854
1.27442	1.74	13.8122	0	1	33.0863	1.70097	5.6001e-011	31.3854
1.27442	1.741	13.8122	0	1	33.0864	1.70094	5.59849e-011	31.3854
1.27442	1.742	13.8122	0	1	33.0864	1.70083	5.59461e-011	31.3856
1.27443	1.743	13.8122	0	1	33.0864	1.70072	5.59101e-011	31.3857
1.27443	1.744	13.8122	0	1	33.0864	1.70082	5.59283e-011	31.3856
1.27443	1.745	13.8122	0	1	33.0865	1.70087	5.59347e-011	31.3856
1.27443	1.746	13.8122	0	1	33.0865	1.70091	5.59371e-011	31.3856
1.27443	1.747	13.8122	0	1	33.0865	1.70086	5.5915e-011	31.3857
1.27443	1.748	13.8122	0	1	33.0866	1.70085	5.59068e-011	31.3857
1.27443	1.749	13.8122	0	1	33.0866	1.70082	5.58918e-011	31.3858
1.27443	1.75	13.8122	0	1	33.0866	1.70092	5.5911e-011	31.3857
1.27443	1.751	13.8122	0	1	33.0866	1.70085	5.58835e-011	31.3858
1.27443	1.752	13.8122	0	1	33.0867	1.70087	5.58815e-011	31.3858
1.27444	1.753	13.8122	0	1	33.0867	1.70083	5.58638e-011	31.3859
1.27444	1.754	13.8122	0	1	33.0867	1.70088	5.58706e-011	31.3858
1.27444	1.755	13.8122	0	1	33.0867	1.70085	5.58571e-011	31.3859
1.27444	1.756	13.8122	0	1	33.0868	1.70087	5.58574e-011	31.3859
1.27444	1.757	13.8122	0	1	33.0868	1.70088	5.58516e-011	31.3859
1.27444	1.758	13.8122	0	1	33.0868	1.70085	5.58369e-011	31.386
1.27444	1.759	13.8122	0	1	33.0868	1.70089	5.58431e-011	31.3859
1.27444	1.76	13.8122	0	1	33.0869	1.70085	5.5825e-011	31.386
1.27444	1.761	13.8122	0	1	33.0869	1.70086	5.58215e-011	31.386
1.27444	1.762	13.8122	0	1	33.0869	1.70094	5.58395e-011	31.386
1.27444	1.763	13.8122	0	1	33.0869	1.70094	5.58329e-011	31.386
1.27445	1.764	13.8122	0	1	33.0869	1.70084	5.57998e-011	31.3861
1.27445	1.765	13.8122	0	1	33.087	1.70083	5.57916e-011	31.3861
1.27445	1.766	13.8122	0	1	33.087	1.70082	5.57826e-011	31.3862
1.27445	1.767	13.8122	0	1	33.087	1.70086	5.57896e-011	31.3861
1.27445	1.768	13.8122	0	1	33.087	1.70093	5.58032e-011	31.3861
1.27445	1.769	13.8122	0	1	33.087	1.70088	5.57824e-011	31.3862
1.27445	1.77	13.8122	0	1	33.0871	1.70094	5.57953e-011	31.3861
1.27445	1.771	13.8122	0	1	33.0871	1.70096	5.57953e-011	31.3861
1.27445	1.772	13.8122	0	1	33.0871	1.70089	5.57718e-011	31.3862
1.27445	1.773	13.8122	0	1	33.0871	1.70103	5.58051e-011	31.3861
1.27445	1.774	13.8122	0	1	33.0871	1.70085	5.57499e-011	31.3863
1.27445	1.775	13.8122	0	1	33.0871	1.70096	5.57755e-011	31.3862
1.27445	1.776	13.8122	0	1	33.0872	1.70096	5.57709e-011	31.3862
1.27445	1.777	13.8122	0	1	33.0872	1.701	5.57779e-011	31.3862
1.27445	1.778	13.8122	0	1	33.0872	1.70094	5.57581e-011	31.3862
1.27445	1.779	13.8122	0	1	33.0872	1.70099	5.5767e-011	31.3862
1.27445	1.78	13.8122	0	1	33.0872	1.70095	5.57517e-011	31.3863
1.27445	1.781	13.8122	0	1	33.0872	1.70098	5.5756e-011	31.3863
1.27446	1.782	13.8122	0	1	33.0873	1.70089	5.57273e-011	31.3864
1.27445	1.783	13.8122	0	1	33.0873	1.701	5.57537e-011	31.3863
1.27445	1.784	13.8122	0	1	33.0873	1.70101	5.57525e-011	31.3863
1.27445	1.785	13.8122	0	1	33.0873	1.70102	5.57499e-011	31.3863
1.27445	1.786	13.8122	0	1	33.0873	1.70103	5.57499e-011	31.3863
1.27445	1.787	13.8122	0	1	33.0873	1.70109	5.57622e-011	31.3862
1.27445	1.788	13.8122	0	1	33.0873	1.70105	5.57481e-011	31.3863
1.27445	1.789	13.8122	0	1	33.0874	1.70106	5.57469e-011	31.3863
1.27446	1.79	13.8122	0	1	33.0874	1.70098	5.57225e-011	31.3864
1.27446	1.791	13.8122	0	1	33.0874	1.70091	5.56989e-011	31.3865
1.27446	1.792	13.8122	0	1	33.0874	1.701	5.57187e-011	31.3864
1.27446	1.793	13.8122	0	1	33.0874	1.70089	5.56857e-011	31.3865
1.27446	1.794	13.8122	0	1	33.0874	1.70105	5.57272e-011	31.3864
1.27446	1.795	13.8122	0	1	33.0874	1.70102	5.57148e-011	31.3864
1.27446	1.796	13.8122	0	1	33.0874	1.70111	5.57374e-011	31.3863
1.27446	1.797	13.8122	0	1	33.0874	1.70102	5.57089e-011	31.3864
1.27446	1.798	13.8122	0	1	33.0875	1.70098	5.56952e-011	31.3865
1.27446	1.799	13.8122	0	1	33.0875	1.70095	5.56838e-011	31.3865
1.27446	1.8	13.8122	0	1	33.0875	1.701	5.56959e-011	31.3865
1.27446	1.801	13.8122	0	1	33.0875	1.70095	5.56776e-011	31.3865
1.27446	1.802	13.8122	0	1	33.0875	1.70107	5.57082e-011	31.3864
1.27447	1.803	13.8122	0	1	33.0875	1.70092	5.56645e-011	31.3866
1.27447	1.804	13.8122	0	1	33.0875	1.70093	5.56643e-011	31.3866
1.27447	1.805	13.8122	0	1	33.0875	1.70088	5.56489e-011	31.3867
1.27447	1.806	13.8122	0	1	33.0875	1.70088	5.5646e-011	31.3867
1.27447	1.807	13.8122	0	1	33.0875	1.70089	5.56467e-011	31.3867
1.27447	1.808	13.8122	0	1	33.0876	1.7009	5.56476e-011	31.3867
1.27447	1.809	13.8122	0	1	33.0876	1.70096	5.56617e-011	31.3866
1.27446	1.81	13.8122	0	1	33.0876	1.70104	5.56815e-011	31.3865
1.27447	1.811	13.8122	0	1	33.0876	1.70091	5.56415e-011	31.3867
1.27447	1.812	13.8122	0	1	33.0876	1.7009	5.56378e-011	31.3867
1.27447	1.813	13.8122	0	1	33.0876	1.7009	5.56367e-011	31.3867
1.27447	1.814	13.8122	0	1	33.0876	1.7009	5.56332e-011	31.3867
1.27447	1.815	13.8122	0	1	33.0876	1.70096	5.5648e-011	31.3867
1.27447	1.816	13.8122	0	1	33.0876	1.70092	5.56341e-011	31.3867
1.27447	1.817	13.8122	0	1	33.0876	1.70098	5.56487e-011	31.3867
1.27447	1.818	13.8122	0	1	33.0876	1.70101	5.56555e-011	31.3866
1.27447	1.819	13.8122	0	1	33.0876	1.70091	5.56257e-011	31.3867
1.27447	1.82	13.8122	0	1	33.0877	1.70096	5.56384e-011	31.3867
1.27447	1.821	13.8122	0	1	33.0877	1.70091	5.5622e-011	31.3868
1.27447	1.822	13.8122	0	1	33.0877	1.70096	5.56335e-011	31.3867
1.27447	1.823	13.8122	0	1	33.0877	1.70097	5.56358e-011	31.3867
1.27447	1.824	13.8122	0	1	33.0877	1.70099	5.56393e-011	31.3867
1.27447	1.825	13.8122	0	1	33.0877	1.70099	5.56357e-011	31.3867
1.27447	1.826	13.8122	0	1	33.0877	1.70103	5.56459e-011	31.3867
1.27447	1.827	13.8122	0	1	33.0877	1.70104	5.56481e-011	31.3867
1.27447	1.828	13.8122	0	1	33.0877	1.70107	5.56541e-011	31.3866
1.27447	1.829	13.8122	0	1	33.0877	1.70097	5.56257e-011	31.3867
1.27447	1.83	13.8122	0	1	33.0877	1.701	5.56325e-011	31.3867
1.27447	1.831	13.8122	0	1	33.0877	1.70102	5.56364e-011	31.3867
1.27447	1.832	13.8122	0	1	33.0877	1.70103	5.5636e-011	31.3867
1.27447	1.833	13.8122	0	1	33.0877	1.70103	5.5636e-011	31.3867
1.27447	1.834	13.8122	0	1	33.0877	1.70106	5.56429e-011	31.3867
1.27447	1.835	13.8122	0	1	33.0877	1.70105	5.56375e-011	31.3867
1.27447	1.836	13.8122	0	1	33.0877	1.70112	5.56548e-011	31.3866
1.27447	1.837	13.8122	0	1	33.0877	1.70098	5.56167e-011	31.3868
1.27447	1.838	13.8122	0	1	33.0878	1.70108	5.56435e-011	31.3867
1.27448	1.839	13.8122	0	1	33.0878	1.70084	5.55778e-011	31.3869
1.27448	1.84	13.8122	0	1	33.0878	1.70091	5.5593e-011	31.3869
1.27447	1.841	13.8122	0	1	33.0878	1.70098	5.56107e-011	31.3868
1.27447	1.842	13.8122	0	1	33.0878	1.70097	5.56069e-011	31.3868
1.27447	1.843	13.8122	0	1	33.0878	1.70117	5.56602e-011	31.3866
1.27447	1.844	13.8122	0	1	33.0878	1.70108	5.56357e-011	31.3867
1.27447	1.845	13.8122	0	1	33.0878	1.70111	5.5643e-011	31.3867
1.27447	1.846	13.8122	0	1	33.0878	1.70106	5.56281e-011	31.3867
1.27447	1.847	13.8122	0	1	33.0878	1.701	5.56116e-011	31.3868
1.27448	1.848	13.8122	0	1	33.0878	1.70091	5.55849e-011	31.3869
1.27448	1.849	13.8122	0	1	33.0878	1.70088	5.55754e-011	31.3869
1.27448	1.85	13.8122	0	1	33.0878	1.70089	5.55776e-011	31.3869
1.27448	1.851	13.8122	0	1	33.0878	1.70095	5.55923e-011	31.3869
1.27448	1.852	13.8122	0	1	33.0878	1.70094	5.55893e-011	31.3869
1.27447	1.853	13.8122	0	1	33.0878	1.70101	5.56079e-011	31.3868
1.27447	1.854	13.8122	0	1	33.0878	1.70108	5.56244e-011	31.3867
1.27447	1.855	13.8122	0	1	33.0878	1.7011	5.56296e-011	31.3867
1.27447	1.856	13.8122	0	1	33.0878	1.70108	5.56246e-011	31.3867
1.27448	1.857	13.8122	0	1	33.0878	1.70098	5.55974e-011	31.3868
1.27448	1.858	13.8122	0	1	33.0878	1.70087	5.55667e-011	31.387
1.27449	1.859	13.8122	0	1	33.0878	1.7007	5.55185e-011	31.3871
1.27448	1.86	13.8122	0	1	33.0878	1.70084	5.55553e-011	31.387
1.27448	1.861	13.8122	0	1	33.0878	1.70091	5.55731e-011	31.3869
1.27448	1.862	13.8122	0	1	33.0878	1.7009	5.55702e-011	31.3869
1.27448	1.863	13.8122	0	1	33.0878	1.70093	5.55767e-011	31.3869
1.27448	1.864	13.8122	0	1	33.0878	1.701	5.55962e-011	31.3868
1.27448	1.865	13.8122	0	1	33.0878	1.70099	5.5592e-011	31.3869
1.27448	1.866	13.8122	0	1	33.0879	1.70103	5.56017e-011	31.3868
1.27444	1.867	13.8122	0	1	33.0879	1.70195	5.58509e-011	31.3859
1.27447	1.868	13.8122	0	1	33.0879	1.70105	5.56065e-011	31.3868
1.27448	1.869	13.8122	0	1	33.0879	1.70099	5.55899e-011	31.3869
1.27447	1.87	13.8122	0	1	33.0879	1.70106	5.5607e-011	31.3868
1.27448	1.871	13.8122	0	1	33.0879	1.70094	5.55752e-011	31.3869
1.27448	1.872	13.8122	0	1	33.0879	1.70089	5.55605e-011	31.387
1.27448	1.873	13.8122	0	1	33.0879	1.70098	5.55861e-011	31.3869
1.27447	1.874	13.8122	0	1	33.0879	1.70106	5.56061e-011	31.3868
1.27448	1.875	13.8122	0	1	33.0879	1.70103	5.55976e-011	31.3868
1.27448	1.876	13.8122	0	1	33.0879	1.70101	5.55926e-011	31.3869
1.27448	1.877	13.8122	0	1	33.0879	1.701	5.55894e-011	31.3869
1.27448	1.878	13.8122	0	1	33.0879	1.70099	5.55851e-011	31.3869
1.27448	1.879	13.8122	0	1	33.0879	1.70104	5.5599e-011	31.3868
1.27448	1.88	13.8122	0	1	33.0879	1.70094	5.55721e-011	31.3869
1.27448	1.881	13.8122	0	1	33.0879	1.701	5.55872e-011	31.3869
1.27448	1.882	13.8122	0	1	33.0879	1.70099	5.55839e-011	31.3869
1.27447	1.883	13.8122	0	1	33.0879	1.70109	5.56108e-011	31.3868
1.27448	1.884	13.8122	0	1	33.0879	1.70101	5.55887e-011	31.3869
1.27448	1.885	13.8122	0	1	33.0879	1.70099	5.55823e-011	31.3869
1.27448	1.886	13.8122	0	1	33.0879	1.701	5.55833e-011	31.3869
1.27448	1.887	13.8122	0	1	33.0879	1.701	5.5584e-011	31.3869
1.27448	1.888	13.8122	0	1	33.0879	1.70108	5.56056e-011	31.3868
1.27448	1.889	13.8122	0	1	33.0879	1.70108	5.56056e-011	31.3868
1.27448	1.89	13.8122	0	1	33.0879	1.70097	5.55744e-011	31.3869
1.27448	1.891	13.8122	0	1	33.0879	1.70097	5.55738e-011	31.3869
1.27448	1.892	13.8122	0	1	33.0879	1.70094	5.55666e-011	31.387
1.27448	1.893	13.8122	0	1	33.0879	1.70097	5.55738e-011	31.3869
1.27448	1.894	13.8122	0	1	33.0879	1.70103	5.55904e-011	31.3869
1.27448	1.895	13.8122	0	1	33.0879	1.701	5.55822e-011	31.3869
1.27448	1.896	13.8122	0	1	33.0879	1.70106	5.55989e-011	31.3868
1.27448	1.897	13.8122	0	1	33.0879	1.70099	5.55772e-011	31.3869
1.27448	1.898	13.8122	0	1	33.0879	1.70099	5.55793e-011	31.3869
1.27448	1.899	13.8122	0	1	33.0879	1.70093	5.55616e-011	31.387
1.27448	1.9	13.8122	0	1	33.0879	1.70092	5.55576e-011	31.387
1.27449	1.901	13.8122	0	1	33.0879	1.7008	5.55262e-011	31.3871
1.27448	1.902	13.8122	0	1	33.0879	1.70094	5.55635e-011	31.387
1.27448	1.903	13.8122	0	1	33.0879	1.70106	5.55965e-011	31.3868
1.27448	1.904	13.8122	0	1	33.0879	1.70095	5.5567e-011	31.387
1.27448	1.905	13.8122	0	1	33.0879	1.70092	5.55564e-011	31.387
1.27448	1.906	13.8122	0	1	33.0879	1.70089	5.55502e-011	31.387
1.27448	1.907	13.8122	0	1	33.0879	1.70092	5.55574e-011	31.387
1.27448	1.908	13.8122	0	1	33.0879	1.70095	5.55639e-011	31.387
1.27448	1.909	13.8122	0	1	33.0879	1.70095	5.55639e-011	31.387
1.27448	1.91	13.8122	0	1	33.0879	1.7009	5.55507e-011	31.387
1.27448	1.911	13.8122	0	1	33.0879	1.70092	5.55556e-011	31.387
1.27448	1.912	13.8122	0	1	33.0879	1.7009	5.55499e-011	31.387
1.27448	1.913	13.8122	0	1	33.0879	1.70093	5.55591e-011	31.387
1.27448	1.914	13.8122	0	1	33.0879	1.70097	5.55695e-011	31.3869
1.27448	1.915	13.8122	0	1	33.0879	1.70094	5.556e-011	31.387
1.27448	1.916	13.8122	0	1	33.0879	1.70095	5.55648e-011	31.387
1.27447	1.917	13.8122	0	1	33.0879	1.70113	5.56126e-011	31.3868
1.27448	1.918	13.8122	0	1	33.0879	1.70099	5.55754e-011	31.3869
1.27448	1.919	13.8122	0	1	33.0879	1.70106	5.55928e-011	31.3869
1.27448	1.92	13.8122	0	1	33.0879	1.70102	5.55833e-011	31.3869
1.27448	1.921	13.8122	0	1	33.0879	1.70095	5.55641e-011	31.387
1.27448	1.922	13.8122	0	1	33.0879	1.7009	5.55489e-011	31.387
1.27448	1.923	13.8122	0	1	33.0879	1.70098	5.55714e-011	31.3869
1.27448	1.924	13.8122	0	1	33.0879	1.70099	5.55738e-011	31.3869
1.27448	1.925	13.8122	0	1	33.0879	1.70104	5.55865e-011	31.3869
1.27448	1.926	13.8122	0	1	33.0879	1.70103	5.55837e-011	31.3869
1.27448	1.927	13.8122	0	1	33.0879	1.70099	5.55745e-011	31.3869
1.27448	1.928	13.8122	0	1	33.0879	1.70099	5.55745e-011	31.3869
1.27448	1.929	13.8122	0	1	33.0879	1.70098	5.55693e-011	31.3869
1.27448	1.93	13.8122	0	1	33.0879	1.701	5.55766e-011	31.3869
1.27448	1.931	13.8122	0	1	33.0879	1.70102	5.55813e-011	31.3869
1.27448	1.932	13.8122	0	1	33.0879	1.701	5.5576e-011	31.3869
1.27448	1.933	13.8122	0	1	33.0879	1.70102	5.55817e-011	31.3869
1.27448	1.934	13.8122	0	1	33.0879	1.70105	5.55884e-011	31.3869
1.27448	1.935	13.8122	0	1	33.0879	1.70109	5.56002e-011	31.3868
1.27448	1.936	13.8122	0	1	33.0879	1.70108	5.55975e-011	31.3868
1.27448	1.937	13.8122	0	1	33.0879	1.70104	5.55854e-011	31.3869
1.27448	1.938	13.8122	0	1	33.0879	1.70094	5.55604e-011	31.387
1.27448	1.939	13.8122	0	1	33.0879	1.70096	5.55643e-011	31.387
1.27448	1.94	13.8122	0	1	33.0879	1.701	5.55742e-011	31.3869
1.27448	1.941	13.8122	0	1	33.0879	1.7009	5.55478e-011	31.387
1.27448	1.942	13.8122	0	1	33.0879	1.70101	5.55766e-011	31.3869
1.27448	1.943	13.8122	0	1	33.0879	1.70099	5.55716e-011	31.3869
1.27448	1.944	13.8122	0	1	33.0879	1.70099	5.55716e-011	31.3869
1.27448	1.945	13.8122	0	1	33.0879	1.701	5.55741e-011	31.3869
1.27448	1.946	13.8122	0	1	33.0879	1.70104	5.55864e-011	31.3869
1.27448	1.947	13.8122	0	1	33.0879	1.70097	5.55654e-011	31.387
1.27448	1.948	13.8122	0	1	33.0879	1.70107	5.55932e-011	31.3869
1.27448	1.949	13.8122	0	1	33.0879	1.701	5.55754e-011	31.3869
1.27448	1.95	13.8122	0	1	33.0879	1.70094	5.55575e-011	31.387
1.27448	1.951	13.8122	0	1	33.0879	1.70099	5.55713e-011	31.3869
1.27448	1.952	13.8122	0	1	33.0879	1.70105	5.55871e-011	31.3869
1.27448	1.953	13.8122	0	1	33.0879	1.70102	5.55807e-011	31.3869
1.27448	1.954	13.8122	0	1	33.0879	1.701	5.55754e-011	31.3869
1.27448	1.955	13.8122	0	1	33.0879	1.70096	5.55646e-011	31.387
1.27448	1.956	13.8122	0	1	33.0879	1.70099	5.55708e-011	31.3869
1.27448	1.957	13.8122	0	1	33.0879	1.70091	5.55512e-011	31.387
1.27448	1.958	13.8122	0	1	33.0879	1.7009	5.55486e-011	31.387
1.27448	1.959	13.8122	0	1	33.0879	1.70104	5.55858e-011	31.3869
1.27448	1.96	13.8122	0	1	33.0879	1.70098	5.55694e-011	31.3869
1.27448	1.961	13.8122	0	1	33.0879	1.70108	5.55954e-011	31.3868
1.27448	1.962	13.8122	0	1	33.0879	1.70106	5.55911e-011	31.3869
1.27448	1.963	13.8122	0	1	33.0879	1.70095	5.55614e-011	31.387
1.27448	1.964	13.8122	0	1	33.0879	1.70099	5.55718e-011	31.3869
1.27448	1.965	13.8122	0	1	33.0879	1.70099	5.55709e-011	31.3869
1.27448	1.966	13.8122	0	1	33.0879	1.70105	5.55891e-011	31.3869
1.27448	1.967	13.8122	0	1	33.0879	1.70108	5.55949e-011	31.3869
1.27448	1.968	13.8122	0	1	33.0879	1.70102	5.55789e-011	31.3869
1.27448	1.969	13.8122	0	1	33.0879	1.70106	5.55895e-011	31.3869
1.27448	1.97	13.8122	0	1	33.0879	1.70095	5.55606e-011	31.387
1.27448	1.971	13.8122	0	1	33.0879	1.70095	5.55606e-011	31.387
1.27448	1.972	13.8122	0	1	33.0879	1.70096	5.55628e-011	31.387
1.27448	1.973	13.8122	0	1	33.0879	1.70098	5.55677e-011	31.387
1.27448	1.974	13.8122	0	1	33.0879	1.70106	5.55895e-011	31.3869
1.27448	1.975	13.8122	0	1	33.0879	1.70103	5.55812e-011	31.3869
1.27448	1.976	13.8122	0	1	33.0879	1.70102	5.55805e-011	31.3869
1.27448	1.977	13.8122	0	1	33.0879	1.70104	5.5585e-011	31.3869
1.27448	1.978	13.8122	0	1	33.0879	1.70104	5.5585e-011	31.3869
1.27448	1.979	13.8122	0	1	33.0879	1.70098	5.55681e-011	31.3869
1.27448	1.98	13.8122	0	1	33.0879	1.70096	5.55623e-011	31.387
1.27448	1.981	13.8122	0	1	33.0879	1.70096	5.55623e-011	31.387
1.27448	1.982	13.8122	0	1	33.0879	1.70095	5.55607e-011	31.387
1.27448	1.983	13.8122	0	1	33.0879	1.70106	5.5591e-011	31.3869
1.27448	1.984	13.8122	0	1	33.0879	1.70102	5.55795e-011	31.3869
1.27448	1.985	13.8122	0	1	33.0879	1.70101	5.55779e-011	31.3869
1.27448	1.986	13.8122	0	1	33.0879	1.701	5.55736e-011	31.3869
1.27448	1.987	13.8122	0	1	33.0879	1.70096	5.55632e-011	31.387
1.27448	1.988	13.8122	0	1	33.0879	1.70096	5.55632e-011	31.387
1.27448	1.989	13.8122	0	1	33.0879	1.70099	5.55723e-011	31.3869
1.27448	1.99	13.8122	0	1	33.0879	1.70101	5.55773e-011	31.3869
1.27448	1.991	13.8122	0	1	33.0879	1.70104	5.55841e-011	31.3869
1.27448	1.992	13.8122	0	1	33.0879	1.701	5.55751e-011	31.3869
1.27448	1.993	13.8122	0	1	33.0879	1.70093	5.55545e-011	31.387
1.27448	1.994	13.8122	0	1	33.0879	1.70099	5.55713e-011	31.3869
1.27448	1.995	13.8122	0	1	33.0879	1.70096	5.55626e-011	31.387
1.27448	1.996	13.8122	0	1	33.0879	1.70098	5.55699e-011	31.3869
1.27448	1.997	13.8122	0	1	33.0879	1.70098	5.55699e-011	31.3869
1.27448	1.998	13.8122	0	1	33.0879	1.70103	5.55824e-011	31.3869
[truncated: 202 more rows]
