# Supplementary material for: Nanoalignment by critical Casimir torques
Source: Nat Commun. 2024 Jun 14;15:5086. doi: 10.1038/s41467-024-49220-1 (PMC11178905; doi:10.1038/s41467-024-49220-1)
Supplement: Supplementary file 11 — Source Data [file 41467_2024_49220_MOESM11_ESM.zip › fig1/python/data/theory/results_sphere_20.dat]

#Delta	Lambda	Gamma	rho1	rho2	total_potential	CC_potential	electrostatic_potential	gravity_potential
1.06515	0	20	0	1	6.92795	-23.8147	4.51094	26.2317
1.06515	0.001	20	0	1	6.92795	-23.8147	4.51099	26.2317
1.06515	0.002	20	0	1	6.92795	-23.8148	4.51114	26.2317
1.06515	0.003	20	0	1	6.92795	-23.8148	4.51114	26.2317
1.06515	0.004	20	0	1	6.92795	-23.8147	4.51103	26.2317
1.06515	0.005	20	0	1	6.92795	-23.8148	4.51111	26.2317
1.06515	0.006	20	0	1	6.92794	-23.8148	4.51111	26.2317
1.06515	0.007	20	0	1	6.92795	-23.8149	4.51115	26.2317
1.06515	0.008	20	0	1	6.92795	-23.8148	4.51111	26.2317
1.06515	0.009	20	0	1	6.92795	-23.8148	4.51111	26.2317
1.06515	0.01	20	0	1	6.92795	-23.8149	4.51123	26.2317
1.06515	0.011	20	0	1	6.92795	-23.8148	4.51109	26.2317
1.06515	0.012	20	0	1	6.92795	-23.8149	4.51115	26.2317
1.06515	0.013	20	0	1	6.92795	-23.8147	4.51102	26.2317
1.06515	0.014	20	0	1	6.92795	-23.8149	4.51115	26.2317
1.06515	0.015	20	0	1	6.92795	-23.8147	4.51099	26.2317
1.06515	0.016	20	0	1	6.92795	-23.8149	4.51115	26.2317
1.06515	0.017	20	0	1	6.92795	-23.8148	4.51108	26.2317
1.06515	0.018	20	0	1	6.92795	-23.8148	4.51114	26.2317
1.06515	0.019	20	0	1	6.92795	-23.8147	4.51102	26.2317
1.06515	0.02	20	0	1	6.92795	-23.815	4.51129	26.2316
1.06515	0.021	20	0	1	6.92795	-23.8149	4.51122	26.2317
1.06515	0.022	20	0	1	6.92795	-23.8148	4.51107	26.2317
1.06515	0.023	20	0	1	6.92795	-23.8148	4.5111	26.2317
1.06515	0.024	20	0	1	6.92795	-23.8148	4.5111	26.2317
1.06515	0.025	20	0	1	6.92795	-23.8149	4.51115	26.2317
1.06515	0.026	20	0	1	6.92795	-23.8149	4.51117	26.2317
1.06515	0.027	20	0	1	6.92795	-23.8149	4.51116	26.2317
1.06515	0.028	20	0	1	6.92795	-23.8148	4.51108	26.2317
1.06515	0.029	20	0	1	6.92795	-23.8148	4.51112	26.2317
1.06515	0.03	20	0	1	6.92795	-23.8148	4.51107	26.2317
1.06515	0.031	20	0	1	6.92795	-23.8148	4.51107	26.2317
1.06515	0.032	20	0	1	6.92795	-23.8148	4.5111	26.2317
1.06515	0.033	20	0	1	6.92795	-23.8149	4.51121	26.2317
1.06515	0.034	20	0	1	6.92795	-23.8147	4.51102	26.2317
1.06515	0.035	20	0	1	6.92795	-23.8148	4.51109	26.2317
1.06515	0.036	20	0	1	6.92795	-23.8148	4.51106	26.2317
1.06515	0.037	20	0	1	6.92795	-23.8148	4.51106	26.2317
1.06515	0.038	20	0	1	6.92795	-23.8148	4.51112	26.2317
1.06515	0.039	20	0	1	6.92795	-23.8149	4.51115	26.2317
1.06515	0.04	20	0	1	6.92795	-23.8147	4.51102	26.2317
1.06515	0.041	20	0	1	6.92795	-23.8149	4.51119	26.2317
1.06515	0.042	20	0	1	6.92795	-23.8148	4.51111	26.2317
1.06515	0.043	20	0	1	6.92795	-23.8149	4.51118	26.2317
1.06515	0.044	20	0	1	6.92795	-23.8147	4.51097	26.2317
1.06515	0.045	20	0	1	6.92795	-23.8148	4.51111	26.2317
1.06515	0.046	20	0	1	6.92795	-23.8148	4.51113	26.2317
1.06515	0.047	20	0	1	6.92795	-23.8148	4.51113	26.2317
1.06515	0.048	20	0	1	6.92795	-23.8149	4.51116	26.2317
1.06515	0.049	20	0	1	6.92795	-23.8149	4.51121	26.2317
1.06515	0.05	20	0	1	6.92795	-23.8147	4.511	26.2317
1.06515	0.051	20	0	1	6.92795	-23.8149	4.51118	26.2317
1.06515	0.052	20	0	1	6.92795	-23.8148	4.51113	26.2317
1.06515	0.053	20	0	1	6.92795	-23.8148	4.51114	26.2317
1.06515	0.054	20	0	1	6.92795	-23.8149	4.51119	26.2317
1.06515	0.055	20	0	1	6.92795	-23.8149	4.51119	26.2317
1.06515	0.056	20	0	1	6.92795	-23.8147	4.51103	26.2317
1.06515	0.057	20	0	1	6.92795	-23.8147	4.51103	26.2317
1.06515	0.058	20	0	1	6.92795	-23.8148	4.51106	26.2317
1.06515	0.059	20	0	1	6.92795	-23.8148	4.51114	26.2317
1.06515	0.06	20	0	1	6.92795	-23.8148	4.51108	26.2317
1.06515	0.061	20	0	1	6.92795	-23.8148	4.51111	26.2317
1.06515	0.062	20	0	1	6.92796	-23.8148	4.51111	26.2317
1.06515	0.063	20	0	1	6.92796	-23.8148	4.51111	26.2317
1.06515	0.064	20	0	1	6.92795	-23.8147	4.51096	26.2317
1.06515	0.065	20	0	1	6.92796	-23.8148	4.51111	26.2317
1.06515	0.066	20	0	1	6.92796	-23.8146	4.51092	26.2317
1.06515	0.067	20	0	1	6.92796	-23.8147	4.51096	26.2317
1.06515	0.068	20	0	1	6.92796	-23.8149	4.51116	26.2317
1.06515	0.069	20	0	1	6.92796	-23.8147	4.51104	26.2317
1.06515	0.07	20	0	1	6.92796	-23.8148	4.51109	26.2317
1.06515	0.071	20	0	1	6.92797	-23.8148	4.51107	26.2317
1.06515	0.072	20	0	1	6.92797	-23.8149	4.51119	26.2317
1.06515	0.073	20	0	1	6.92797	-23.8147	4.51104	26.2317
1.06515	0.074	20	0	1	6.92797	-23.8148	4.51109	26.2317
1.06515	0.075	20	0	1	6.92797	-23.8148	4.51114	26.2317
1.06515	0.076	20	0	1	6.92797	-23.8147	4.51103	26.2317
1.06515	0.077	20	0	1	6.92796	-23.8149	4.51126	26.2316
1.06515	0.078	20	0	1	6.92796	-23.8146	4.51093	26.2317
1.06515	0.079	20	0	1	6.92797	-23.8148	4.51109	26.2317
1.06515	0.08	20	0	1	6.92797	-23.8148	4.51109	26.2317
1.06515	0.081	20	0	1	6.92797	-23.8149	4.51124	26.2316
1.06515	0.082	20	0	1	6.92797	-23.8148	4.51112	26.2317
1.06515	0.083	20	0	1	6.92797	-23.8148	4.51109	26.2317
1.06515	0.084	20	0	1	6.92797	-23.8149	4.51122	26.2317
1.06515	0.085	20	0	1	6.92797	-23.8149	4.51122	26.2317
1.06515	0.086	20	0	1	6.92797	-23.8148	4.5111	26.2317
1.06515	0.087	20	0	1	6.92798	-23.8148	4.51115	26.2317
1.06515	0.088	20	0	1	6.92798	-23.8149	4.51126	26.2316
1.06515	0.089	20	0	1	6.92798	-23.8149	4.51126	26.2316
1.06515	0.09	20	0	1	6.92798	-23.8148	4.5111	26.2317
1.06515	0.091	20	0	1	6.92798	-23.8148	4.51115	26.2317
1.06515	0.092	20	0	1	6.92799	-23.8149	4.51121	26.2317
1.06515	0.093	20	0	1	6.92799	-23.8148	4.5111	26.2317
1.06515	0.094	20	0	1	6.92799	-23.8146	4.51093	26.2317
1.06515	0.095	20	0	1	6.928	-23.8147	4.51105	26.2317
1.06515	0.096	20	0	1	6.928	-23.8147	4.51104	26.2317
1.06515	0.097	20	0	1	6.928	-23.8147	4.51104	26.2317
1.06515	0.098	20	0	1	6.928	-23.8149	4.51126	26.2316
1.06515	0.099	20	0	1	6.928	-23.8147	4.51103	26.2317
1.06515	0.1	20	0	1	6.928	-23.8148	4.51116	26.2317
1.06515	0.101	20	0	1	6.92801	-23.8147	4.51102	26.2317
1.06515	0.102	20	0	1	6.92801	-23.8147	4.51102	26.2317
1.06515	0.103	20	0	1	6.92801	-23.8147	4.51102	26.2317
1.06515	0.104	20	0	1	6.92801	-23.8148	4.51111	26.2317
1.06515	0.105	20	0	1	6.92801	-23.8146	4.51099	26.2317
1.06515	0.106	20	0	1	6.92802	-23.8148	4.51119	26.2317
1.06515	0.107	20	0	1	6.92802	-23.8148	4.51119	26.2317
1.06515	0.108	20	0	1	6.92802	-23.8146	4.51098	26.2317
1.06515	0.109	20	0	1	6.92802	-23.8148	4.51113	26.2317
1.06515	0.11	20	0	1	6.92803	-23.8148	4.51113	26.2317
1.06515	0.111	20	0	1	6.92803	-23.8147	4.51111	26.2317
1.06515	0.112	20	0	1	6.92804	-23.8147	4.51104	26.2317
1.06515	0.113	20	0	1	6.92804	-23.8148	4.51118	26.2317
1.06515	0.114	20	0	1	6.92805	-23.8148	4.51124	26.2316
1.06515	0.115	20	0	1	6.92805	-23.8148	4.51124	26.2316
1.06515	0.116	20	0	1	6.92806	-23.8147	4.51105	26.2317
1.06515	0.117	20	0	1	6.92806	-23.8147	4.51111	26.2317
1.06515	0.118	20	0	1	6.92806	-23.8147	4.51115	26.2317
1.06515	0.119	20	0	1	6.92807	-23.8148	4.51123	26.2317
1.06515	0.12	20	0	1	6.92807	-23.8147	4.51107	26.2317
1.06515	0.121	20	0	1	6.92808	-23.8148	4.51118	26.2317
1.06515	0.122	20	0	1	6.92808	-23.8148	4.51118	26.2317
1.06515	0.123	20	0	1	6.92809	-23.8146	4.51106	26.2317
1.06515	0.124	20	0	1	6.92809	-23.8146	4.51104	26.2317
1.06515	0.125	20	0	1	6.9281	-23.8147	4.51112	26.2317
1.06515	0.126	20	0	1	6.9281	-23.8146	4.51109	26.2317
1.06515	0.127	20	0	1	6.92811	-23.8146	4.5111	26.2317
1.06515	0.128	20	0	1	6.92812	-23.8146	4.51106	26.2317
1.06515	0.129	20	0	1	6.92812	-23.8146	4.51106	26.2317
1.06515	0.13	20	0	1	6.92813	-23.8147	4.51121	26.2317
1.06515	0.131	20	0	1	6.92814	-23.8146	4.51111	26.2317
1.06515	0.132	20	0	1	6.92815	-23.8145	4.51095	26.2317
1.06515	0.133	20	0	1	6.92815	-23.8146	4.51114	26.2317
1.06515	0.134	20	0	1	6.92816	-23.8145	4.51098	26.2317
1.06515	0.135	20	0	1	6.92817	-23.8145	4.51096	26.2317
1.06515	0.136	20	0	1	6.92818	-23.8144	4.51087	26.2317
1.06515	0.137	20	0	1	6.92819	-23.8144	4.51088	26.2317
1.06515	0.138	20	0	1	6.92819	-23.8145	4.511	26.2317
1.06515	0.139	20	0	1	6.9282	-23.8143	4.51087	26.2317
1.06515	0.14	20	0	1	6.92821	-23.8144	4.51091	26.2317
1.06515	0.141	20	0	1	6.92822	-23.8144	4.51095	26.2317
1.06515	0.142	20	0	1	6.92823	-23.8145	4.51106	26.2317
1.06515	0.143	20	0	1	6.92824	-23.8143	4.51086	26.2317
1.06515	0.144	20	0	1	6.92826	-23.8143	4.51093	26.2317
1.06515	0.145	20	0	1	6.92826	-23.8145	4.51115	26.2317
1.06515	0.146	20	0	1	6.92828	-23.8143	4.51095	26.2317
1.06515	0.147	20	0	1	6.92829	-23.8144	4.51107	26.2317
1.06515	0.148	20	0	1	6.92831	-23.8144	4.51106	26.2317
1.06515	0.149	20	0	1	6.92832	-23.8143	4.511	26.2317
1.06515	0.15	20	0	1	6.92833	-23.8145	4.51114	26.2317
1.06515	0.151	20	0	1	6.92834	-23.8145	4.51114	26.2317
1.06515	0.152	20	0	1	6.92836	-23.8144	4.51106	26.2317
1.06515	0.153	20	0	1	6.92837	-23.8143	4.51106	26.2317
1.06515	0.154	20	0	1	6.92839	-23.8142	4.51096	26.2317
1.06515	0.155	20	0	1	6.9284	-23.8142	4.51096	26.2317
1.06515	0.156	20	0	1	6.92842	-23.8143	4.5111	26.2317
1.06515	0.157	20	0	1	6.92843	-23.8143	4.51109	26.2317
1.06515	0.158	20	0	1	6.92845	-23.8143	4.51112	26.2317
1.06515	0.159	20	0	1	6.92847	-23.8141	4.51094	26.2317
1.06515	0.16	20	0	1	6.92849	-23.8141	4.51096	26.2317
1.06515	0.161	20	0	1	6.9285	-23.8142	4.5111	26.2317
1.06515	0.162	20	0	1	6.92852	-23.8141	4.51097	26.2317
1.06515	0.163	20	0	1	6.92854	-23.8141	4.51102	26.2317
1.06515	0.164	20	0	1	6.92856	-23.8141	4.51103	26.2317
1.06515	0.165	20	0	1	6.92858	-23.8142	4.51109	26.2317
1.06515	0.166	20	0	1	6.92861	-23.8142	4.51112	26.2317
1.06515	0.167	20	0	1	6.92863	-23.814	4.51098	26.2317
1.06515	0.168	20	0	1	6.92865	-23.8141	4.51105	26.2317
1.06515	0.169	20	0	1	6.92867	-23.8139	4.51087	26.2317
1.06515	0.17	20	0	1	6.92869	-23.8139	4.51093	26.2317
1.06515	0.171	20	0	1	6.92872	-23.814	4.51103	26.2317
1.06515	0.172	20	0	1	6.92874	-23.8139	4.51097	26.2317
1.06515	0.173	20	0	1	6.92877	-23.8139	4.511	26.2317
1.06515	0.174	20	0	1	6.9288	-23.8136	4.51077	26.2317
1.06515	0.175	20	0	1	6.92882	-23.8137	4.5109	26.2317
1.06515	0.176	20	0	1	6.92885	-23.8137	4.51092	26.2317
1.06515	0.177	20	0	1	6.92888	-23.8137	4.51092	26.2317
1.06515	0.178	20	0	1	6.92891	-23.8138	4.511	26.2317
1.06515	0.179	20	0	1	6.92894	-23.8137	4.51096	26.2317
1.06515	0.18	20	0	1	6.92897	-23.8136	4.51096	26.2317
1.06515	0.181	20	0	1	6.92901	-23.8135	4.51088	26.2317
1.06515	0.182	20	0	1	6.92904	-23.8135	4.51088	26.2317
1.06515	0.183	20	0	1	6.92907	-23.8135	4.51088	26.2317
1.06515	0.184	20	0	1	6.92911	-23.8134	4.51088	26.2317
1.06515	0.185	20	0	1	6.92914	-23.8134	4.51091	26.2317
1.06515	0.186	20	0	1	6.92918	-23.8134	4.51087	26.2317
1.06515	0.187	20	0	1	6.92922	-23.8134	4.51095	26.2317
1.06515	0.188	20	0	1	6.92926	-23.8132	4.51077	26.2317
1.06515	0.189	20	0	1	6.9293	-23.8132	4.51083	26.2317
1.06515	0.19	20	0	1	6.92934	-23.8132	4.51086	26.2317
1.06515	0.191	20	0	1	6.92938	-23.8132	4.5109	26.2317
1.06515	0.192	20	0	1	6.92943	-23.813	4.51075	26.2317
1.06515	0.193	20	0	1	6.92947	-23.813	4.5108	26.2317
1.06515	0.194	20	0	1	6.92952	-23.813	4.51083	26.2317
1.06515	0.195	20	0	1	6.92957	-23.8129	4.51074	26.2317
1.06515	0.196	20	0	1	6.92961	-23.813	4.51096	26.2317
1.06515	0.197	20	0	1	6.92966	-23.8129	4.51087	26.2317
1.06515	0.198	20	0	1	6.92971	-23.8128	4.51084	26.2317
1.06515	0.199	20	0	1	6.92976	-23.8127	4.51084	26.2317
1.06515	0.2	20	0	1	6.92982	-23.8126	4.51075	26.2317
1.06515	0.201	20	0	1	6.92987	-23.8124	4.51062	26.2317
1.06515	0.202	20	0	1	6.92993	-23.8124	4.5107	26.2317
1.06515	0.203	20	0	1	6.92999	-23.8124	4.51068	26.2317
1.06515	0.204	20	0	1	6.93005	-23.8123	4.51068	26.2317
1.06515	0.205	20	0	1	6.93011	-23.8123	4.51071	26.2317
1.06515	0.206	20	0	1	6.93017	-23.8123	4.5108	26.2317
1.06515	0.207	20	0	1	6.93024	-23.8119	4.51046	26.2317
1.06515	0.208	20	0	1	6.9303	-23.812	4.51066	26.2317
1.06515	0.209	20	0	1	6.93037	-23.8119	4.51054	26.2317
1.06515	0.21	20	0	1	6.93044	-23.8118	4.51054	26.2317
1.06515	0.211	20	0	1	6.93051	-23.8118	4.51061	26.2317
1.06515	0.212	20	0	1	6.93057	-23.8117	4.51056	26.2317
1.06515	0.213	20	0	1	6.93065	-23.8116	4.51057	26.2317
1.06515	0.214	20	0	1	6.93072	-23.8116	4.51061	26.2317
1.06515	0.215	20	0	1	6.9308	-23.8114	4.51051	26.2317
1.06515	0.216	20	0	1	6.93088	-23.8112	4.51039	26.2317
1.06515	0.217	20	0	1	6.93096	-23.8111	4.5104	26.2317
1.06515	0.218	20	0	1	6.93105	-23.8112	4.51052	26.2317
1.06515	0.219	20	0	1	6.93113	-23.811	4.51048	26.2317
1.06515	0.22	20	0	1	6.93122	-23.8109	4.51048	26.2317
1.06515	0.221	20	0	1	6.93131	-23.8109	4.5105	26.2317
1.06515	0.222	20	0	1	6.9314	-23.8106	4.51034	26.2317
1.06515	0.223	20	0	1	6.93149	-23.8107	4.51048	26.2317
1.06515	0.224	20	0	1	6.93159	-23.8105	4.51043	26.2317
1.06515	0.225	20	0	1	6.93169	-23.8104	4.51036	26.2317
1.06515	0.226	20	0	1	6.93179	-23.8103	4.51036	26.2317
1.06515	0.227	20	0	1	6.93189	-23.8101	4.51026	26.2317
1.06515	0.228	20	0	1	6.932	-23.8101	4.51036	26.2317
1.06515	0.229	20	0	1	6.93211	-23.8099	4.51034	26.2317
1.06515	0.23	20	0	1	6.93222	-23.8098	4.5103	26.2317
1.06515	0.231	20	0	1	6.93233	-23.8095	4.51013	26.2317
1.06515	0.232	20	0	1	6.93245	-23.8094	4.51011	26.2317
1.06515	0.233	20	0	1	6.93256	-23.8093	4.51017	26.2317
1.06515	0.234	20	0	1	6.93269	-23.8089	4.5099	26.2317
1.06515	0.235	20	0	1	6.93281	-23.809	4.51012	26.2317
1.06515	0.236	20	0	1	6.93294	-23.8088	4.51002	26.2317
1.06515	0.237	20	0	1	6.93307	-23.8086	4.51001	26.2317
1.06515	0.238	20	0	1	6.9332	-23.8085	4.51003	26.2317
1.06515	0.239	20	0	1	6.93334	-23.8084	4.51008	26.2317
1.06515	0.24	20	0	1	6.93348	-23.8082	4.50999	26.2317
1.06515	0.241	20	0	1	6.93362	-23.8081	4.51005	26.2317
1.06515	0.242	20	0	1	6.93376	-23.8079	4.50993	26.2317
1.06515	0.243	20	0	1	6.93391	-23.8077	4.50993	26.2317
1.06515	0.244	20	0	1	6.93407	-23.8075	4.50986	26.2317
1.06515	0.245	20	0	1	6.93422	-23.8074	4.50996	26.2317
1.06515	0.246	20	0	1	6.93438	-23.8073	4.50996	26.2317
1.06515	0.247	20	0	1	6.93454	-23.8069	4.50972	26.2317
1.06515	0.248	20	0	1	6.93471	-23.8068	4.50984	26.2317
1.06515	0.249	20	0	1	6.93488	-23.8067	4.50984	26.2317
1.06515	0.25	20	0	1	6.93505	-23.8062	4.50954	26.2317
1.06515	0.251	20	0	1	6.93523	-23.8062	4.50966	26.2317
1.06515	0.252	20	0	1	6.93541	-23.8058	4.50951	26.2317
1.06515	0.253	20	0	1	6.93559	-23.8055	4.50939	26.2317
1.06515	0.254	20	0	1	6.93578	-23.8054	4.50948	26.2317
1.06515	0.255	20	0	1	6.93597	-23.8053	4.50954	26.2317
1.06515	0.256	20	0	1	6.93617	-23.8049	4.50938	26.2317
1.06515	0.257	20	0	1	6.93637	-23.8047	4.50933	26.2317
1.06515	0.258	20	0	1	6.93658	-23.8045	4.50933	26.2317
1.06515	0.259	20	0	1	6.93678	-23.8042	4.50927	26.2317
1.06515	0.26	20	0	1	6.937	-23.8038	4.50905	26.2317
1.06515	0.261	20	0	1	6.93722	-23.8037	4.50921	26.2317
1.06515	0.262	20	0	1	6.93744	-23.8034	4.50911	26.2317
1.06515	0.263	20	0	1	6.93767	-23.803	4.50897	26.2318
1.06515	0.264	20	0	1	6.93791	-23.8028	4.50897	26.2318
1.06515	0.265	20	0	1	6.93815	-23.8026	4.50903	26.2318
1.06515	0.266	20	0	1	6.93839	-23.8022	4.50885	26.2318
1.06515	0.267	20	0	1	6.93864	-23.8019	4.50883	26.2318
1.06515	0.268	20	0	1	6.9389	-23.8015	4.50865	26.2318
1.06515	0.269	20	0	1	6.93915	-23.8013	4.50872	26.2318
1.06515	0.27	20	0	1	6.93942	-23.8011	4.50874	26.2318
1.06515	0.271	20	0	1	6.93969	-23.8007	4.50866	26.2318
1.06515	0.272	20	0	1	6.93996	-23.8004	4.50859	26.2318
1.06515	0.273	20	0	1	6.94024	-23.8002	4.50864	26.2318
1.06515	0.274	20	0	1	6.94053	-23.7998	4.5086	26.2318
1.06515	0.275	20	0	1	6.94082	-23.7994	4.50843	26.2318
1.06515	0.276	20	0	1	6.94112	-23.799	4.50832	26.2318
1.06515	0.277	20	0	1	6.94142	-23.7987	4.50832	26.2318
1.06515	0.278	20	0	1	6.94174	-23.7983	4.50822	26.2318
1.06515	0.279	20	0	1	6.94205	-23.7979	4.50818	26.2318
1.06515	0.28	20	0	1	6.94238	-23.7976	4.50814	26.2318
1.06515	0.281	20	0	1	6.94271	-23.7973	4.50819	26.2318
1.06515	0.282	20	0	1	6.94304	-23.7967	4.50792	26.2318
1.06515	0.283	20	0	1	6.94339	-23.7964	4.50794	26.2318
1.06515	0.284	20	0	1	6.94374	-23.7958	4.50774	26.2318
1.06515	0.285	20	0	1	6.94409	-23.7956	4.50786	26.2318
1.06515	0.286	20	0	1	6.94446	-23.7948	4.50745	26.2318
1.06515	0.287	20	0	1	6.94483	-23.7946	4.50756	26.2318
1.06515	0.288	20	0	1	6.94521	-23.7942	4.50756	26.2318
1.06515	0.289	20	0	1	6.94559	-23.7936	4.50741	26.2318
1.06515	0.29	20	0	1	6.94598	-23.7931	4.50723	26.2318
1.06516	0.291	20	0	1	6.94638	-23.7926	4.50715	26.2318
1.06516	0.292	20	0	1	6.94679	-23.7922	4.50713	26.2318
1.06516	0.293	20	0	1	6.94721	-23.7917	4.50711	26.2318
1.06516	0.294	20	0	1	6.94763	-23.7912	4.50695	26.2318
1.06516	0.295	20	0	1	6.94807	-23.7907	4.5069	26.2318
1.06516	0.296	20	0	1	6.94851	-23.7902	4.5069	26.2318
1.06516	0.297	20	0	1	6.94896	-23.7896	4.50668	26.2319
1.06516	0.298	20	0	1	6.94941	-23.789	4.50656	26.2319
1.06516	0.299	20	0	1	6.94988	-23.7885	4.50656	26.2319
1.06516	0.3	20	0	1	6.95036	-23.7878	4.50632	26.2319
1.06516	0.301	20	0	1	6.95084	-23.7872	4.50621	26.2319
1.06516	0.302	20	0	1	6.95133	-23.7868	4.50627	26.2319
1.06516	0.303	20	0	1	6.95184	-23.786	4.50594	26.2319
1.06516	0.304	20	0	1	6.95235	-23.7854	4.50583	26.2319
1.06516	0.305	20	0	1	6.95287	-23.7848	4.50579	26.2319
1.06516	0.306	20	0	1	6.95341	-23.7841	4.5056	26.2319
1.06516	0.307	20	0	1	6.95395	-23.7836	4.5056	26.2319
1.06516	0.308	20	0	1	6.9545	-23.783	4.50558	26.2319
1.06516	0.309	20	0	1	6.95506	-23.7824	4.50552	26.2319
1.06516	0.31	20	0	1	6.95563	-23.7816	4.50529	26.2319
1.06516	0.311	20	0	1	6.95621	-23.7807	4.50499	26.2319
1.06516	0.312	20	0	1	6.95681	-23.7801	4.50501	26.2319
1.06516	0.313	20	0	1	6.95741	-23.7795	4.50502	26.2319
1.06516	0.314	20	0	1	6.95803	-23.7787	4.50473	26.2319
1.06516	0.315	20	0	1	6.95865	-23.7779	4.50456	26.232
1.06516	0.316	20	0	1	6.95929	-23.7772	4.50456	26.232
1.06516	0.317	20	0	1	6.95994	-23.7764	4.50443	26.232
1.06516	0.318	20	0	1	6.9606	-23.7756	4.50428	26.232
1.06516	0.319	20	0	1	6.96127	-23.7749	4.5042	26.232
1.06516	0.32	20	0	1	6.96196	-23.7738	4.5038	26.232
1.06516	0.321	20	0	1	6.96266	-23.7731	4.50375	26.232
1.06516	0.322	20	0	1	6.96337	-23.7722	4.50357	26.232
1.06516	0.323	20	0	1	6.96409	-23.7715	4.50356	26.232
1.06516	0.324	20	0	1	6.96483	-23.7697	4.50252	26.232
1.06517	0.325	20	0	1	6.96557	-23.7681	4.50162	26.2321
1.06516	0.326	20	0	1	6.96633	-23.7688	4.50308	26.232
1.06516	0.327	20	0	1	6.96711	-23.7678	4.50289	26.232
1.06516	0.328	20	0	1	6.9679	-23.7668	4.50261	26.232
1.06516	0.329	20	0	1	6.9687	-23.7659	4.50256	26.232
1.06516	0.33	20	0	1	6.96952	-23.7649	4.50242	26.2321
1.06516	0.331	20	0	1	6.97035	-23.7638	4.50208	26.2321
1.06516	0.332	20	0	1	6.97119	-23.7629	4.50208	26.2321
1.06516	0.333	20	0	1	6.97206	-23.7618	4.50181	26.2321
1.06517	0.334	20	0	1	6.97293	-23.7608	4.50167	26.2321
1.06517	0.335	20	0	1	6.97382	-23.7597	4.50144	26.2321
1.06517	0.336	20	0	1	6.97473	-23.7586	4.50119	26.2321
1.06517	0.337	20	0	1	6.97565	-23.7575	4.50098	26.2321
1.06517	0.338	20	0	1	6.97658	-23.7563	4.50074	26.2321
1.06517	0.339	20	0	1	6.97753	-23.7554	4.50077	26.2321
1.06517	0.34	20	0	1	6.9785	-23.7541	4.50047	26.2321
1.06517	0.341	20	0	1	6.97948	-23.7529	4.50022	26.2322
1.06517	0.342	20	0	1	6.98048	-23.7517	4.50005	26.2322
1.06517	0.343	20	0	1	6.9815	-23.7506	4.49995	26.2322
1.06517	0.344	20	0	1	6.98254	-23.7492	4.49958	26.2322
1.06517	0.345	20	0	1	6.98359	-23.748	4.49939	26.2322
1.06517	0.346	20	0	1	6.98465	-23.7467	4.4992	26.2322
1.06517	0.347	20	0	1	6.98574	-23.7454	4.49898	26.2322
1.06517	0.348	20	0	1	6.98685	-23.7441	4.49877	26.2322
1.06517	0.349	20	0	1	6.98797	-23.7427	4.49848	26.2322
1.06517	0.35	20	0	1	6.98911	-23.7416	4.49843	26.2322
1.06517	0.351	20	0	1	6.99027	-23.74	4.49805	26.2323
1.06517	0.352	20	0	1	6.99145	-23.7387	4.49792	26.2323
1.06517	0.353	20	0	1	6.99265	-23.7372	4.49757	26.2323
1.06517	0.354	20	0	1	6.99387	-23.7358	4.49738	26.2323
1.06517	0.355	20	0	1	6.9951	-23.7343	4.49709	26.2323
1.06517	0.356	20	0	1	6.99636	-23.7326	4.4966	26.2323
1.06518	0.357	20	0	1	6.99764	-23.731	4.49633	26.2323
1.06518	0.358	20	0	1	6.99894	-23.7295	4.49611	26.2323
1.06518	0.359	20	0	1	7.00026	-23.7281	4.49601	26.2323
1.06518	0.36	20	0	1	7.0016	-23.7264	4.49565	26.2324
1.06518	0.361	20	0	1	7.00296	-23.7249	4.49553	26.2324
1.06518	0.362	20	0	1	7.00435	-23.7203	4.4921	26.2325
1.06518	0.363	20	0	1	7.00577	-23.7214	4.49472	26.2324
1.06518	0.364	20	0	1	7.0072	-23.7197	4.49441	26.2324
1.06518	0.365	20	0	1	7.00865	-23.7179	4.49412	26.2324
1.06518	0.366	20	0	1	7.01012	-23.7161	4.49379	26.2324
1.06518	0.367	20	0	1	7.01162	-23.7144	4.49352	26.2325
1.06518	0.368	20	0	1	7.01315	-23.7125	4.49319	26.2325
1.06518	0.369	20	0	1	7.01469	-23.711	4.49318	26.2325
1.06518	0.37	20	0	1	7.01626	-23.7087	4.49244	26.2325
1.06518	0.371	20	0	1	7.01786	-23.7068	4.49218	26.2325
1.06518	0.372	20	0	1	7.01947	-23.7049	4.49185	26.2325
1.06518	0.373	20	0	1	7.02112	-23.7033	4.49185	26.2325
1.06518	0.374	20	0	1	7.02279	-23.701	4.49125	26.2326
1.06518	0.375	20	0	1	7.02449	-23.6991	4.49099	26.2326
1.06519	0.376	20	0	1	7.02621	-23.6969	4.49052	26.2326
1.06519	0.377	20	0	1	7.02796	-23.6948	4.49015	26.2326
1.06519	0.378	20	0	1	7.02973	-23.6926	4.48966	26.2326
1.06519	0.379	20	0	1	7.03154	-23.6903	4.48922	26.2327
1.06519	0.38	20	0	1	7.03336	-23.688	4.48872	26.2327
1.06519	0.381	20	0	1	7.03522	-23.6861	4.48867	26.2327
1.06519	0.382	20	0	1	7.03711	-23.6837	4.48813	26.2327
1.06519	0.383	20	0	1	7.03902	-23.6813	4.48764	26.2327
1.06519	0.384	20	0	1	7.04096	-23.679	4.48726	26.2327
1.06519	0.385	20	0	1	7.04293	-23.6768	4.48699	26.2328
1.06519	0.386	20	0	1	7.04493	-23.6743	4.48644	26.2328
1.06519	0.387	20	0	1	7.04697	-23.672	4.48613	26.2328
1.06519	0.388	20	0	1	7.04903	-23.6695	4.48573	26.2328
1.0652	0.389	20	0	1	7.05112	-23.6669	4.48521	26.2328
1.0652	0.39	20	0	1	7.05324	-23.6643	4.48471	26.2329
1.0652	0.391	20	0	1	7.0554	-23.6618	4.48434	26.2329
1.0652	0.392	20	0	1	7.05758	-23.6592	4.48387	26.2329
1.0652	0.393	20	0	1	7.0598	-23.6566	4.48344	26.2329
1.0652	0.394	20	0	1	7.06205	-23.6538	4.48288	26.2329
1.0652	0.395	20	0	1	7.06433	-23.6511	4.48242	26.233
1.0652	0.396	20	0	1	7.06665	-23.6485	4.48217	26.233
1.0652	0.397	20	0	1	7.06899	-23.6455	4.48148	26.233
1.0652	0.398	20	0	1	7.07138	-23.6426	4.48099	26.233
1.0652	0.399	20	0	1	7.0738	-23.6397	4.48045	26.2331
1.06521	0.4	20	0	1	7.07625	-23.6369	4.48008	26.2331
1.06521	0.401	20	0	1	7.07874	-23.6338	4.4794	26.2331
1.06521	0.402	20	0	1	7.08126	-23.6308	4.47891	26.2331
1.06521	0.403	20	0	1	7.08382	-23.6282	4.47891	26.2331
1.06521	0.404	20	0	1	7.08641	-23.6244	4.47766	26.2332
1.06521	0.405	20	0	1	7.08904	-23.6213	4.47716	26.2332
1.06521	0.406	20	0	1	7.09171	-23.6183	4.47676	26.2332
1.06521	0.407	20	0	1	7.09442	-23.615	4.47612	26.2333
1.06521	0.408	20	0	1	7.09717	-23.6116	4.47544	26.2333
1.06521	0.409	20	0	1	7.09995	-23.6084	4.47504	26.2333
1.06522	0.41	20	0	1	7.10277	-23.605	4.47445	26.2333
1.06522	0.411	20	0	1	7.10564	-23.6015	4.47379	26.2334
1.06522	0.412	20	0	1	7.10854	-23.598	4.47317	26.2334
1.06522	0.413	20	0	1	7.11148	-23.5945	4.47253	26.2334
1.06522	0.414	20	0	1	7.11447	-23.5909	4.47191	26.2334
1.06522	0.415	20	0	1	7.11749	-23.5872	4.47127	26.2335
1.06522	0.416	20	0	1	7.12056	-23.5835	4.47055	26.2335
1.06522	0.417	20	0	1	7.12367	-23.5798	4.46989	26.2335
1.06523	0.418	20	0	1	7.12682	-23.576	4.46925	26.2336
1.06523	0.419	20	0	1	7.13001	-23.5723	4.46875	26.2336
1.06523	0.42	20	0	1	7.13325	-23.5684	4.46799	26.2336
1.06523	0.421	20	0	1	7.13654	-23.5643	4.4672	26.2337
1.06523	0.422	20	0	1	7.13986	-23.5605	4.46667	26.2337
1.06523	0.423	20	0	1	7.14323	-23.5565	4.46599	26.2337
1.06523	0.424	20	0	1	7.14665	-23.5523	4.46515	26.2338
1.06523	0.425	20	0	1	7.15012	-23.5481	4.4644	26.2338
1.06524	0.426	20	0	1	7.15363	-23.544	4.46382	26.2338
1.06524	0.427	20	0	1	7.15719	-23.5396	4.46288	26.2339
1.06524	0.428	20	0	1	7.16079	-23.5353	4.46215	26.2339
1.06524	0.429	20	0	1	7.16444	-23.531	4.46147	26.2339
1.06524	0.43	20	0	1	7.16815	-23.5263	4.46048	26.234
1.06524	0.431	20	0	1	7.1719	-23.5222	4.46015	26.234
1.06524	0.432	20	0	1	7.1757	-23.5172	4.45888	26.234
1.06525	0.433	20	0	1	7.17955	-23.5126	4.45811	26.2341
1.06525	0.434	20	0	1	7.18345	-23.5081	4.45741	26.2341
1.06525	0.435	20	0	1	7.18741	-23.5033	4.4565	26.2342
1.06525	0.436	20	0	1	7.19141	-23.4984	4.45563	26.2342
1.06525	0.437	20	0	1	7.19547	-23.4936	4.45484	26.2342
1.06525	0.438	20	0	1	7.19958	-23.4886	4.45392	26.2343
1.06526	0.439	20	0	1	7.20374	-23.4836	4.45302	26.2343
1.06526	0.44	20	0	1	7.20796	-23.4787	4.45231	26.2343
1.06526	0.441	20	0	1	7.21224	-23.4735	4.45133	26.2344
1.06526	0.442	20	0	1	7.21656	-23.4685	4.45068	26.2344
1.06526	0.443	20	0	1	7.22095	-23.4629	4.44939	26.2345
1.06526	0.444	20	0	1	7.22539	-23.4577	4.44856	26.2345
1.06527	0.445	20	0	1	7.22989	-23.4523	4.44762	26.2346
1.06527	0.446	20	0	1	7.23444	-23.4467	4.44648	26.2346
1.06527	0.447	20	0	1	7.23905	-23.4413	4.44571	26.2347
1.06527	0.448	20	0	1	7.24373	-23.4357	4.44473	26.2347
1.06527	0.449	20	0	1	7.24846	-23.4299	4.44365	26.2347
1.06528	0.45	20	0	1	7.25325	-23.4242	4.44263	26.2348
1.06528	0.451	20	0	1	7.2581	-23.4184	4.44166	26.2348
1.06528	0.452	20	0	1	7.26301	-23.4124	4.44052	26.2349
1.06528	0.453	20	0	1	7.26799	-23.4065	4.43958	26.2349
1.06528	0.454	20	0	1	7.27303	-23.4005	4.4385	26.235
1.06529	0.455	20	0	1	7.27813	-23.3942	4.43733	26.235
1.06529	0.456	20	0	1	7.28329	-23.3882	4.43637	26.2351
1.06529	0.457	20	0	1	7.28852	-23.3818	4.43522	26.2351
1.06529	0.458	20	0	1	7.29381	-23.3754	4.434	26.2352
1.06529	0.459	20	0	1	7.29917	-23.369	4.4329	26.2352
1.0653	0.46	20	0	1	7.3046	-23.3625	4.4318	26.2353
1.0653	0.461	20	0	1	7.31009	-23.3559	4.43065	26.2353
1.0653	0.462	20	0	1	7.31565	-23.3492	4.42945	26.2354
1.0653	0.463	20	0	1	7.32127	-23.3424	4.42824	26.2355
1.0653	0.464	20	0	1	7.32697	-23.3356	4.42704	26.2355
1.06531	0.465	20	0	1	7.33274	-23.3285	4.42569	26.2356
1.06531	0.466	20	0	1	7.33857	-23.3216	4.42449	26.2356
1.06531	0.467	20	0	1	7.34448	-23.3144	4.42315	26.2357
1.06531	0.468	20	0	1	7.35046	-23.3072	4.42192	26.2358
1.06532	0.469	20	0	1	7.35651	-23.2999	4.42059	26.2358
1.06532	0.47	20	0	1	7.36263	-23.2918	4.41856	26.2359
1.06532	0.471	20	0	1	7.36883	-23.2851	4.41804	26.2359
1.06532	0.472	20	0	1	7.37511	-23.2776	4.41667	26.236
1.06532	0.473	20	0	1	7.38145	-23.2712	4.41667	26.236
1.06533	0.474	20	0	1	7.38788	-23.2621	4.41385	26.2361
1.06533	0.475	20	0	1	7.39438	-23.2543	4.41249	26.2362
1.06533	0.476	20	0	1	7.40096	-23.2465	4.41115	26.2363
1.06534	0.477	20	0	1	7.40761	-23.2384	4.40972	26.2363
1.06534	0.478	20	0	1	7.41435	-23.2303	4.40829	26.2364
1.06534	0.479	20	0	1	7.42116	-23.2231	4.40788	26.2364
1.06535	0.48	20	0	1	7.42805	-23.214	4.40557	26.2365
1.06535	0.481	20	0	1	7.43503	-23.2054	4.40386	26.2366
1.06535	0.482	20	0	1	7.44208	-23.1972	4.40259	26.2367
1.06535	0.483	20	0	1	7.44922	-23.1883	4.40083	26.2367
1.06536	0.484	20	0	1	7.45645	-23.1797	4.39939	26.2368
1.06536	0.485	20	0	1	7.46375	-23.1708	4.39768	26.2369
1.06536	0.486	20	0	1	7.47114	-23.1619	4.39607	26.237
1.06537	0.487	20	0	1	7.47862	-23.1531	4.39466	26.237
1.06537	0.488	20	0	1	7.48618	-23.144	4.39304	26.2371
1.06537	0.489	20	0	1	7.49383	-23.1347	4.39135	26.2372
1.06538	0.49	20	0	1	7.50157	-23.1254	4.38969	26.2373
1.06538	0.491	20	0	1	7.50939	-23.116	4.38802	26.2373
1.06538	0.492	20	0	1	7.51731	-23.1063	4.38622	26.2374
1.06538	0.493	20	0	1	7.52532	-23.0968	4.38461	26.2375
1.06539	0.494	20	0	1	7.53341	-23.087	4.38285	26.2376
1.06539	0.495	20	0	1	7.5416	-23.0771	4.38109	26.2377
1.06539	0.496	20	0	1	7.54988	-23.0671	4.37928	26.2377
1.0654	0.497	20	0	1	7.55826	-23.0573	4.3777	26.2378
1.0654	0.498	20	0	1	7.56673	-23.0469	4.37573	26.2379
1.06541	0.499	20	0	1	7.57529	-23.0366	4.37388	26.238
1.06541	0.5	20	0	1	7.58395	-23.0261	4.37202	26.2381
1.06541	0.501	20	0	1	7.59271	-23.0155	4.37008	26.2382
1.06542	0.502	20	0	1	7.60157	-23.0049	4.36824	26.2383
1.06542	0.503	20	0	1	7.61052	-22.9941	4.36624	26.2384
1.06542	0.504	20	0	1	7.61957	-22.9831	4.36427	26.2384
1.06543	0.505	20	0	1	7.62873	-22.9721	4.36229	26.2385
1.06543	0.506	20	0	1	7.63798	-22.9609	4.36027	26.2386
1.06544	0.507	20	0	1	7.64734	-22.9496	4.35824	26.2387
1.06544	0.508	20	0	1	7.6568	-22.9383	4.35622	26.2388
1.06544	0.509	20	0	1	7.66636	-22.9268	4.35419	26.2389
1.06545	0.51	20	0	1	7.67603	-22.915	4.35201	26.239
1.06545	0.511	20	0	1	7.6858	-22.9033	4.34996	26.2391
1.06545	0.512	20	0	1	7.69568	-22.8914	4.34789	26.2392
1.06546	0.513	20	0	1	7.70567	-22.8793	4.34562	26.2393
1.06546	0.514	20	0	1	7.71576	-22.8673	4.34359	26.2394
1.06547	0.515	20	0	1	7.72596	-22.8549	4.34132	26.2395
1.06547	0.516	20	0	1	7.73628	-22.8424	4.33908	26.2396
1.06548	0.517	20	0	1	7.7467	-22.8298	4.33679	26.2397
1.06548	0.518	20	0	1	7.75724	-22.8171	4.33449	26.2399
1.06548	0.519	20	0	1	7.76789	-22.8043	4.33225	26.24
1.06549	0.52	20	0	1	7.77865	-22.7913	4.32993	26.2401
1.06549	0.521	20	0	1	7.78953	-22.7782	4.3275	26.2402
1.0655	0.522	20	0	1	7.80052	-22.7649	4.32508	26.2403
1.0655	0.523	20	0	1	7.81163	-22.7515	4.32275	26.2404
1.06551	0.524	20	0	1	7.82285	-22.738	4.32029	26.2405
1.06551	0.525	20	0	1	7.8342	-22.7242	4.31772	26.2406
1.06552	0.526	20	0	1	7.84566	-22.7105	4.31539	26.2408
1.06552	0.527	20	0	1	7.85725	-22.6963	4.31266	26.2409
1.06553	0.528	20	0	1	7.86895	-22.6823	4.31026	26.241
1.06553	0.529	20	0	1	7.88078	-22.6679	4.30754	26.2411
1.06554	0.53	20	0	1	7.89273	-22.6535	4.30497	26.2413
1.06554	0.531	20	0	1	7.9048	-22.639	4.30243	26.2414
1.06555	0.532	20	0	1	7.917	-22.6244	4.29988	26.2415
1.06555	0.533	20	0	1	7.92933	-22.6095	4.29717	26.2416
1.06556	0.534	20	0	1	7.94178	-22.5943	4.29434	26.2418
1.06556	0.535	20	0	1	7.95436	-22.5792	4.29163	26.2419
1.06557	0.536	20	0	1	7.96707	-22.5638	4.28886	26.242
1.06557	0.537	20	0	1	7.97991	-22.5483	4.28608	26.2422
1.06558	0.538	20	0	1	7.99288	-22.5331	4.28371	26.2423
1.06559	0.539	20	0	1	8.00598	-22.5167	4.28028	26.2424
1.06559	0.54	20	0	1	8.01922	-22.5008	4.27748	26.2426
1.0656	0.541	20	0	1	8.03259	-22.4847	4.27457	26.2427
1.0656	0.542	20	0	1	8.04609	-22.4683	4.27153	26.2429
1.06561	0.543	20	0	1	8.05973	-22.4518	4.26856	26.243
1.06561	0.544	20	0	1	8.07351	-22.4353	4.26564	26.2431
1.06562	0.545	20	0	1	8.08742	-22.4184	4.26252	26.2433
1.06563	0.546	20	0	1	8.10148	-22.4014	4.25944	26.2434
1.06563	0.547	20	0	1	8.11567	-22.3842	4.25626	26.2436
1.06564	0.548	20	0	1	8.13001	-22.3669	4.25315	26.2437
1.06564	0.549	20	0	1	8.14449	-22.3494	4.24998	26.2439
1.06565	0.55	20	0	1	8.15911	-22.3316	4.24665	26.2441
1.06566	0.551	20	0	1	8.17387	-22.3139	4.24353	26.2442
1.06566	0.552	20	0	1	8.18879	-22.2958	4.24017	26.2444
1.06567	0.553	20	0	1	8.20384	-22.2775	4.23686	26.2445
1.06568	0.554	20	0	1	8.21905	-22.2598	4.23414	26.2447
1.06568	0.555	20	0	1	8.2344	-22.2405	4.23008	26.2449
1.06569	0.556	20	0	1	8.24991	-22.2219	4.2268	26.245
1.0657	0.557	20	0	1	8.26556	-22.2031	4.22346	26.2452
1.0657	0.558	20	0	1	8.28137	-22.1837	4.21974	26.2454
1.06571	0.559	20	0	1	8.29733	-22.1645	4.21634	26.2455
1.06572	0.56	20	0	1	8.31344	-22.1449	4.21265	26.2457
1.06573	0.561	20	0	1	8.32971	-22.1252	4.20907	26.2459
1.06573	0.562	20	0	1	8.34613	-22.105	4.20508	26.2461
1.06574	0.563	20	0	1	8.36271	-22.0853	4.20174	26.2462
1.06575	0.564	20	0	1	8.37945	-22.065	4.19804	26.2464
1.06575	0.565	20	0	1	8.39635	-22.0446	4.19432	26.2466
1.06576	0.566	20	0	1	8.41341	-22.0239	4.19049	26.2468
1.06577	0.567	20	0	1	8.43063	-22.003	4.18669	26.247
1.06578	0.568	20	0	1	8.44801	-21.9819	4.18277	26.2472
1.06578	0.569	20	0	1	8.46556	-21.961	4.1792	26.2473
1.06579	0.57	20	0	1	8.48327	-21.9391	4.17481	26.2476
1.0658	0.571	20	0	1	8.50115	-21.9174	4.17082	26.2478
1.06581	0.572	20	0	1	8.5192	-21.8957	4.16699	26.2479
1.06582	0.573	20	0	1	8.53741	-21.8736	4.16282	26.2481
1.06583	0.574	20	0	1	8.5558	-21.8515	4.15894	26.2483
1.06583	0.575	20	0	1	8.57435	-21.829	4.15478	26.2485
1.06584	0.576	20	0	1	8.59308	-21.8063	4.15058	26.2488
1.06585	0.577	20	0	1	8.61198	-21.7833	4.14628	26.249
1.06586	0.578	20	0	1	8.63105	-21.7602	4.14206	26.2492
1.06587	0.579	20	0	1	8.6503	-21.7369	4.13778	26.2494
1.06588	0.58	20	0	1	8.66972	-21.7133	4.13341	26.2496
1.06589	0.581	20	0	1	8.68932	-21.6894	4.12894	26.2498
1.06589	0.582	20	0	1	8.7091	-21.6655	4.12452	26.25
1.0659	0.583	20	0	1	8.72906	-21.6413	4.1201	26.2503
1.06591	0.584	20	0	1	8.7492	-21.6167	4.11544	26.2505
1.06592	0.585	20	0	1	8.76953	-21.5922	4.11099	26.2507
1.06593	0.586	20	0	1	8.79003	-21.5672	4.10632	26.251
1.06594	0.587	20	0	1	8.81072	-21.5422	4.10171	26.2512
1.06595	0.588	20	0	1	8.8316	-21.5169	4.09706	26.2514
1.06596	0.589	20	0	1	8.85266	-21.4913	4.09227	26.2517
1.06597	0.59	20	0	1	8.87391	-21.4654	4.08745	26.2519
1.06598	0.591	20	0	1	8.89535	-21.4394	4.08262	26.2521
1.06599	0.592	20	0	1	8.91698	-21.4132	4.07778	26.2524
1.066	0.593	20	0	1	8.9388	-21.3867	4.07284	26.2526
1.06601	0.594	20	0	1	8.96081	-21.3601	4.06802	26.2529
1.06602	0.595	20	0	1	8.98301	-21.3329	4.06283	26.2531
1.06603	0.596	20	0	1	9.00541	-21.3058	4.05782	26.2534
1.06604	0.597	20	0	1	9.02801	-21.2783	4.05263	26.2537
1.06605	0.598	20	0	1	9.0508	-21.2507	4.04757	26.2539
1.06606	0.599	20	0	1	9.0738	-21.2226	4.04224	26.2542
1.06607	0.6	20	0	1	9.09699	-21.1946	4.03716	26.2544
1.06608	0.601	20	0	1	9.12038	-21.1661	4.03181	26.2547
1.06609	0.602	20	0	1	9.14397	-21.1375	4.02651	26.255
1.06611	0.603	20	0	1	9.16777	-21.1085	4.02101	26.2553
1.06612	0.604	20	0	1	9.19177	-21.0793	4.01553	26.2555
1.06613	0.605	20	0	1	9.21598	-21.0499	4.0101	26.2558
1.06614	0.606	20	0	1	9.24039	-21.0202	4.00448	26.2561
1.06615	0.607	20	0	1	9.26501	-20.9903	3.99887	26.2564
1.06616	0.608	20	0	1	9.28984	-20.9601	3.99324	26.2567
1.06618	0.609	20	0	1	9.31488	-20.9296	3.98754	26.257
1.06619	0.61	20	0	1	9.34012	-20.8989	3.98174	26.2573
1.0662	0.611	20	0	1	9.36559	-20.8679	3.97591	26.2576
1.06621	0.612	20	0	1	9.39126	-20.8368	3.97021	26.2579
1.06622	0.613	20	0	1	9.41715	-20.8053	3.96427	26.2582
1.06624	0.614	20	0	1	9.44326	-20.7735	3.95827	26.2585
1.06625	0.615	20	0	1	9.46958	-20.7414	3.9522	26.2588
1.06626	0.616	20	0	1	9.49612	-20.7091	3.94608	26.2591
1.06628	0.617	20	0	1	9.52289	-20.6765	3.93995	26.2594
1.06629	0.618	20	0	1	9.54987	-20.6443	3.93441	26.2597
1.0663	0.619	20	0	1	9.57707	-20.6106	3.92755	26.2601
1.06632	0.62	20	0	1	9.6045	-20.5772	3.92126	26.2604
1.06633	0.621	20	0	1	9.63215	-20.5434	3.91478	26.2608
1.06634	0.622	20	0	1	9.66002	-20.5096	3.90855	26.2611
1.06636	0.623	20	0	1	9.68812	-20.4753	3.90195	26.2614
1.06637	0.624	20	0	1	9.71645	-20.4407	3.8954	26.2618
1.06638	0.625	20	0	1	9.74501	-20.406	3.88888	26.2621
1.0664	0.626	20	0	1	9.7738	-20.3711	3.88243	26.2625
1.06641	0.627	20	0	1	9.80281	-20.3355	3.87551	26.2628
1.06643	0.628	20	0	1	9.83206	-20.2998	3.86868	26.2632
1.06644	0.629	20	0	1	9.86155	-20.2639	3.86191	26.2635
1.06646	0.63	20	0	1	9.89127	-20.2278	3.85511	26.2639
1.06647	0.631	20	0	1	9.92122	-20.1912	3.84814	26.2643
1.06649	0.632	20	0	1	9.95141	-20.1547	3.84149	26.2646
1.0665	0.633	20	0	1	9.98184	-20.1172	3.83405	26.265
1.06652	0.634	20	0	1	10.0125	-20.0799	3.82695	26.2654
1.06653	0.635	20	0	1	10.0434	-20.0421	3.81969	26.2658
1.06655	0.636	20	0	1	10.0746	-20.0041	3.81249	26.2662
1.06657	0.637	20	0	1	10.106	-19.9659	3.80526	26.2666
1.06658	0.638	20	0	1	10.1376	-19.9273	3.79794	26.267
1.0666	0.639	20	0	1	10.1695	-19.8884	3.79045	26.2674
1.06661	0.64	20	0	1	10.2016	-19.8492	3.78298	26.2678
1.06663	0.641	20	0	1	10.234	-19.8099	3.7757	26.2682
1.06665	0.642	20	0	1	10.2666	-19.7697	3.76772	26.2686
1.06667	0.643	20	0	1	10.2994	-19.7297	3.76015	26.269
1.06668	0.644	20	0	1	10.3326	-19.6894	3.7525	26.2694
1.0667	0.645	20	0	1	10.3659	-19.6485	3.74458	26.2699
1.06672	0.646	20	0	1	10.3996	-19.6075	3.73676	26.2703
1.06673	0.647	20	0	1	10.4334	-19.5661	3.72877	26.2707
1.06675	0.648	20	0	1	10.4676	-19.5244	3.72074	26.2712
1.06677	0.649	20	0	1	10.5019	-19.482	3.71228	26.2717
1.06679	0.65	20	0	1	10.5366	-19.44	3.70456	26.2721
1.06681	0.651	20	0	1	10.5715	-19.3974	3.69636	26.2725
1.06683	0.652	20	0	1	10.6066	-19.3545	3.68812	26.273
1.06685	0.653	20	0	1	10.6421	-19.3112	3.67977	26.2735
1.06686	0.654	20	0	1	10.6777	-19.2675	3.67131	26.2739
1.06688	0.655	20	0	1	10.7137	-19.2237	3.66294	26.2744
1.0669	0.656	20	0	1	10.7499	-19.1793	3.65432	26.2749
1.06692	0.657	20	0	1	10.7863	-19.1349	3.64585	26.2754
1.06694	0.658	20	0	1	10.8231	-19.0899	3.63713	26.2759
1.06696	0.659	20	0	1	10.8601	-19.0447	3.62841	26.2763
1.06698	0.66	20	0	1	10.8973	-18.9985	3.61892	26.2769
1.067	0.661	20	0	1	10.9349	-18.9531	3.61061	26.2774
1.06702	0.662	20	0	1	10.9727	-18.9069	3.6017	26.2779
1.06704	0.663	20	0	1	11.0107	-18.8603	3.59267	26.2784
1.06707	0.664	20	0	1	11.0491	-18.8134	3.58361	26.2789
1.06709	0.665	20	0	1	11.0877	-18.7661	3.57438	26.2794
1.06711	0.666	20	0	1	11.1266	-18.7186	3.56526	26.2799
1.06713	0.667	20	0	1	11.1657	-18.6706	3.5558	26.2805
1.06715	0.668	20	0	1	11.2052	-18.6224	3.54651	26.281
1.06717	0.669	20	0	1	11.2449	-18.5737	3.53702	26.2816
1.0672	0.67	20	0	1	11.2849	-18.5247	3.52742	26.2821
1.06722	0.671	20	0	1	11.3251	-18.4752	3.51758	26.2827
1.06724	0.672	20	0	1	11.3657	-18.4258	3.50823	26.2833
1.06727	0.673	20	0	1	11.4065	-18.3758	3.49841	26.2838
1.06729	0.674	20	0	1	11.4476	-18.3255	3.48862	26.2844
1.06731	0.675	20	0	1	11.4889	-18.2748	3.47873	26.285
1.06734	0.676	20	0	1	11.5306	-18.2237	3.46875	26.2856
1.06736	0.677	20	0	1	11.5725	-18.1723	3.45867	26.2862
1.06739	0.678	20	0	1	11.6148	-18.1205	3.44851	26.2868
1.06741	0.679	20	0	1	11.6573	-18.0684	3.43824	26.2874
1.06744	0.68	20	0	1	11.7001	-18.0161	3.42816	26.288
1.06746	0.681	20	0	1	11.7431	-17.9631	3.41767	26.2886
1.06749	0.682	20	0	1	11.7865	-17.9101	3.40737	26.2892
1.06751	0.683	20	0	1	11.8302	-17.8566	3.39684	26.2899
1.06754	0.684	20	0	1	11.8741	-17.8027	3.3863	26.2905
1.06756	0.685	20	0	1	11.9183	-17.7483	3.37544	26.2912
1.06759	0.686	20	0	1	11.9628	-17.6939	3.36486	26.2918
1.06762	0.687	20	0	1	12.0076	-17.6389	3.35403	26.2925
1.06764	0.688	20	0	1	12.0527	-17.5836	3.34313	26.2931
1.06767	0.689	20	0	1	12.0981	-17.5278	3.3321	26.2938
1.0677	0.69	20	0	1	12.1438	-17.4718	3.32107	26.2945
1.06773	0.691	20	0	1	12.1898	-17.4154	3.30994	26.2952
1.06776	0.692	20	0	1	12.236	-17.3586	3.29877	26.2959
1.06778	0.693	20	0	1	12.2826	-17.3016	3.28763	26.2966
1.06781	0.694	20	0	1	12.3294	-17.244	3.2761	26.2973
1.06784	0.695	20	0	1	12.3766	-17.1861	3.26467	26.298
1.06787	0.696	20	0	1	12.424	-17.1279	3.25314	26.2987
1.0679	0.697	20	0	1	12.4717	-17.0692	3.24151	26.2995
1.06793	0.698	20	0	1	12.5198	-17.0104	3.22996	26.3002
1.06796	0.699	20	0	1	12.5681	-16.9509	3.218	26.301
1.06799	0.7	20	0	1	12.6167	-16.8913	3.20626	26.3017
1.06802	0.701	20	0	1	12.6656	-16.8311	3.19428	26.3025
1.06806	0.702	20	0	1	12.7149	-16.7707	3.1823	26.3033
1.06809	0.703	20	0	1	12.7644	-16.7098	3.17017	26.3041
1.06812	0.704	20	0	1	12.8142	-16.6487	3.15802	26.3048
1.06815	0.705	20	0	1	12.8643	-16.5871	3.14572	26.3056
1.06818	0.706	20	0	1	12.9147	-16.5252	3.1335	26.3064
1.06822	0.707	20	0	1	12.9654	-16.4629	3.12102	26.3073
1.06825	0.708	20	0	1	13.0164	-16.4001	3.1085	26.3081
1.06829	0.709	20	0	1	13.0678	-16.337	3.09586	26.3089
1.06832	0.71	20	0	1	13.1194	-16.2735	3.08307	26.3098
1.06835	0.711	20	0	1	13.1713	-16.2098	3.07048	26.3106
1.06839	0.712	20	0	1	13.2235	-16.1455	3.05758	26.3115
1.06842	0.713	20	0	1	13.276	-16.0811	3.04473	26.3123
1.06846	0.714	20	0	1	13.3288	-16.0161	3.03167	26.3132
1.0685	0.715	20	0	1	13.382	-15.9508	3.0187	26.3141
1.06853	0.716	20	0	1	13.4354	-15.8851	3.00547	26.315
1.06857	0.717	20	0	1	13.4891	-15.819	2.99222	26.3159
1.06861	0.718	20	0	1	13.5431	-15.7527	2.97899	26.3168
1.06864	0.719	20	0	1	13.5974	-15.6858	2.96545	26.3178
1.06868	0.72	20	0	1	13.6521	-15.6186	2.95196	26.3187
1.06872	0.721	20	0	1	13.707	-15.5511	2.93846	26.3196
1.06876	0.722	20	0	1	13.7622	-15.4831	2.92477	26.3206
1.0688	0.723	20	0	1	13.8178	-15.4147	2.91094	26.3216
1.06884	0.724	20	0	1	13.8736	-15.3462	2.89724	26.3225
1.06888	0.725	20	0	1	13.9297	-15.2771	2.88335	26.3235
1.06892	0.726	20	0	1	13.9862	-15.2076	2.86929	26.3245
1.06896	0.727	20	0	1	14.0429	-15.1379	2.85524	26.3255
1.069	0.728	20	0	1	14.0999	-15.0678	2.8412	26.3265
1.06904	0.729	20	0	1	14.1573	-14.9971	2.82682	26.3276
1.06908	0.73	20	0	1	14.2149	-14.9262	2.81253	26.3286
1.06913	0.731	20	0	1	14.2728	-14.855	2.7982	26.3297
1.06917	0.732	20	0	1	14.3311	-14.7832	2.78356	26.3307
1.06921	0.733	20	0	1	14.3896	-14.7113	2.76906	26.3318
1.06926	0.734	20	0	1	14.4485	-14.6389	2.75441	26.3329
1.0693	0.735	20	0	1	14.5076	-14.5662	2.73977	26.334
1.06935	0.736	20	0	1	14.567	-14.493	2.72488	26.3351
1.06939	0.737	20	0	1	14.6267	-14.4195	2.71002	26.3362
1.06944	0.738	20	0	1	14.6868	-14.3456	2.69495	26.3374
1.06949	0.739	20	0	1	14.7471	-14.2714	2.67995	26.3385
1.06953	0.74	20	0	1	14.8077	-14.1967	2.66473	26.3397
1.06958	0.741	20	0	1	14.8686	-14.1219	2.64962	26.3409
1.06963	0.742	20	0	1	14.9298	-14.0464	2.63412	26.3421
1.06968	0.743	20	0	1	14.9913	-13.9709	2.61893	26.3433
1.06973	0.744	20	0	1	15.0531	-13.8948	2.60343	26.3445
1.06978	0.745	20	0	1	15.1152	-13.8184	2.58789	26.3457
1.06983	0.746	20	0	1	15.1776	-13.7417	2.57234	26.3469
1.06988	0.747	20	0	1	15.2402	-13.6645	2.55655	26.3482
1.06993	0.748	20	0	1	15.3032	-13.5871	2.5408	26.3495
1.06998	0.749	20	0	1	15.3664	-13.5093	2.52499	26.3508
1.07004	0.75	20	0	1	15.4299	-13.4311	2.50903	26.3521
1.07009	0.751	20	0	1	15.4938	-13.3527	2.49307	26.3534
1.07014	0.752	20	0	1	15.5579	-13.2738	2.47692	26.3547
1.0702	0.753	20	0	1	15.6222	-13.1946	2.46077	26.356
1.07025	0.754	20	0	1	15.6869	-13.1149	2.44444	26.3574
1.07031	0.755	20	0	1	15.7519	-13.0351	2.42816	26.3588
1.07037	0.756	20	0	1	15.8171	-12.9548	2.41176	26.3602
1.07042	0.757	20	0	1	15.8826	-12.8743	2.39531	26.3616
1.07048	0.758	20	0	1	15.9484	-12.7935	2.3789	26.363
1.07054	0.759	20	0	1	16.0144	-12.7122	2.36223	26.3644
1.0706	0.76	20	0	1	16.0808	-12.6306	2.3455	26.3659
1.07066	0.761	20	0	1	16.1474	-12.5487	2.32873	26.3674
1.07072	0.762	20	0	1	16.2143	-12.4665	2.31193	26.3688
1.07078	0.763	20	0	1	16.2814	-12.384	2.29503	26.3703
1.07084	0.764	20	0	1	16.3488	-12.3011	2.27801	26.3719
1.0709	0.765	20	0	1	16.4165	-12.218	2.26113	26.3734
1.07097	0.766	20	0	1	16.4845	-12.1344	2.24392	26.375
1.07103	0.767	20	0	1	16.5527	-12.0507	2.22679	26.3765
1.0711	0.768	20	0	1	16.6211	-11.9665	2.20952	26.3781
1.07116	0.769	20	0	1	16.6899	-11.8821	2.19226	26.3797
1.07123	0.77	20	0	1	16.7589	-11.7974	2.17486	26.3814
1.07129	0.771	20	0	1	16.8281	-11.7123	2.15741	26.383
1.07136	0.772	20	0	1	16.8976	-11.627	2.13993	26.3847
1.07143	0.773	20	0	1	16.9674	-11.5413	2.12222	26.3864
1.0715	0.774	20	0	1	17.0374	-11.4555	2.10473	26.3881
1.07157	0.775	20	0	1	17.1076	-11.3692	2.08701	26.3898
1.07164	0.776	20	0	1	17.1781	-11.2827	2.06926	26.3916
1.07171	0.777	20	0	1	17.2488	-11.1959	2.0514	26.3934
1.07179	0.778	20	0	1	17.3198	-11.1089	2.03356	26.3952
1.07186	0.779	20	0	1	17.391	-11.0217	2.01572	26.397
1.07194	0.78	20	0	1	17.4625	-10.934	1.99769	26.3988
1.07201	0.781	20	0	1	17.5342	-10.8462	1.97973	26.4007
1.07209	0.782	20	0	1	17.6061	-10.758	1.96155	26.4026
1.07217	0.783	20	0	1	17.6782	-10.6697	1.94346	26.4045
1.07224	0.784	20	0	1	17.7506	-10.5811	1.92525	26.4064
1.07232	0.785	20	0	1	17.8232	-10.4921	1.90695	26.4084
1.0724	0.786	20	0	1	17.896	-10.403	1.88865	26.4103
1.07248	0.787	20	0	1	17.969	-10.3137	1.87034	26.4123
1.07257	0.788	20	0	1	18.0422	-10.2241	1.85192	26.4144
1.07265	0.789	20	0	1	18.1157	-10.1342	1.83347	26.4164
1.07273	0.79	20	0	1	18.1893	-10.0442	1.81505	26.4185
1.07282	0.791	20	0	1	18.2632	-9.95392	1.79648	26.4206
1.07291	0.792	20	0	1	18.3372	-9.86339	1.77787	26.4227
1.07299	0.793	20	0	1	18.4115	-9.77277	1.75936	26.4249
1.07308	0.794	20	0	1	18.4859	-9.68181	1.74065	26.4271
1.07317	0.795	20	0	1	18.5606	-9.59075	1.72202	26.4293
1.07326	0.796	20	0	1	18.6354	-9.49947	1.70332	26.4315
1.07336	0.797	20	0	1	18.7104	-9.40796	1.68454	26.4338
1.07345	0.798	20	0	1	18.7856	-9.31643	1.66591	26.4361
1.07354	0.799	20	0	1	18.8609	-9.22455	1.64706	26.4384
1.07364	0.8	20	0	1	18.9365	-9.13252	1.62819	26.4408
1.07374	0.801	20	0	1	19.0122	-9.04036	1.60935	26.4432
1.07384	0.802	20	0	1	19.088	-8.94801	1.59044	26.4456
1.07393	0.803	20	0	1	19.1641	-8.85559	1.5716	26.4481
1.07404	0.804	20	0	1	19.2403	-8.76292	1.55262	26.4506
1.07414	0.805	20	0	1	19.3166	-8.67019	1.53371	26.4531
1.07424	0.806	20	0	1	19.3931	-8.57728	1.51472	26.4556
1.07435	0.807	20	0	1	19.4697	-8.48425	1.49572	26.4582
1.07445	0.808	20	0	1	19.5465	-8.39117	1.4768	26.4608
1.07456	0.809	20	0	1	19.6233	-8.29791	1.45777	26.4635
1.07467	0.81	20	0	1	19.7004	-8.20462	1.43882	26.4662
1.07478	0.811	20	0	1	19.7775	-8.11115	1.41977	26.4689
1.07489	0.812	20	0	1	19.8548	-8.01761	1.40073	26.4717
1.07501	0.813	20	0	1	19.9322	-7.92404	1.38175	26.4745
1.07512	0.814	20	0	1	20.0097	-7.83037	1.36274	26.4773
1.07524	0.815	20	0	1	20.0873	-7.73657	1.34364	26.4802
1.07536	0.816	20	0	1	20.165	-7.64285	1.32472	26.4831
1.07548	0.817	20	0	1	20.2428	-7.54904	1.30575	26.4861
1.0756	0.818	20	0	1	20.3207	-7.45516	1.28674	26.4891
1.07573	0.819	20	0	1	20.3987	-7.36127	1.26778	26.4921
1.07585	0.82	20	0	1	20.4767	-7.26735	1.24882	26.4952
1.07598	0.821	20	0	1	20.5548	-7.17341	1.22988	26.4984
1.07611	0.822	20	0	1	20.633	-7.07945	1.21093	26.5016
1.07624	0.823	20	0	1	20.7113	-6.98557	1.19209	26.5048
1.07637	0.824	20	0	1	20.7896	-6.89168	1.17325	26.508
1.07651	0.825	20	0	1	20.868	-6.7978	1.15441	26.5114
1.07664	0.826	20	0	1	20.9464	-6.70396	1.13562	26.5147
1.07678	0.827	20	0	1	21.0248	-6.61017	1.11686	26.5182
1.07692	0.828	20	0	1	21.1033	-6.51634	1.09803	26.5216
1.07707	0.829	20	0	1	21.1818	-6.42272	1.07941	26.5252
1.07721	0.83	20	0	1	21.2604	-6.32915	1.06079	26.5287
1.07736	0.831	20	0	1	21.3389	-6.2355	1.04203	26.5324
1.07751	0.832	20	0	1	21.4175	-6.1422	1.02362	26.536
1.07766	0.833	20	0	1	21.496	-6.04886	1.0051	26.5398
1.07781	0.834	20	0	1	21.5746	-5.95563	0.986601	26.5436
1.07797	0.835	20	0	1	21.6531	-5.86268	0.968354	26.5474
1.07813	0.836	20	0	1	21.7316	-5.76978	0.950055	26.5514
1.07829	0.837	20	0	1	21.8101	-5.67703	0.931807	26.5553
1.07846	0.838	20	0	1	21.8886	-5.58442	0.9136	26.5594
1.07862	0.839	20	0	1	21.967	-5.49194	0.895412	26.5635
1.07879	0.84	20	0	1	22.0453	-5.39971	0.877366	26.5677
1.07896	0.841	20	0	1	22.1237	-5.30773	0.859466	26.5719
1.07914	0.842	20	0	1	22.2019	-5.21596	0.841633	26.5762
1.07932	0.843	20	0	1	22.2801	-5.12438	0.823856	26.5806
1.0795	0.844	20	0	1	22.3582	-5.03301	0.806101	26.5851
1.07968	0.845	20	0	1	22.4362	-4.94202	0.788632	26.5896
1.07987	0.846	20	0	1	22.5141	-4.85116	0.771056	26.5942
1.08006	0.847	20	0	1	22.5919	-4.76071	0.753766	26.5989
1.08025	0.848	20	0	1	22.6696	-4.67048	0.736469	26.6036
1.08045	0.849	20	0	1	22.7472	-4.58057	0.719307	26.6085
1.08065	0.85	20	0	1	22.8246	-4.49097	0.702222	26.6134
1.08085	0.851	20	0	1	22.902	-4.40174	0.685312	26.6184
1.08106	0.852	20	0	1	22.9791	-4.31286	0.668511	26.6235
1.08127	0.853	20	0	1	23.0562	-4.22437	0.651866	26.6287
1.08148	0.854	20	0	1	23.133	-4.13627	0.635346	26.6339
1.0817	0.855	20	0	1	23.2097	-4.04848	0.618839	26.6393
1.08192	0.856	20	0	1	23.2862	-3.9612	0.60262	26.6448
1.08215	0.857	20	0	1	23.3625	-3.87438	0.586571	26.6503
1.08238	0.858	20	0	1	23.4386	-3.78797	0.570617	26.656
1.08261	0.859	20	0	1	23.5145	-3.70205	0.554872	26.6617
1.08285	0.86	20	0	1	23.5902	-3.61657	0.539199	26.6676
1.08309	0.861	20	0	1	23.6657	-3.53161	0.523723	26.6736
1.08334	0.862	20	0	1	23.7409	-3.44721	0.5085	26.6796
1.08359	0.863	20	0	1	23.8159	-3.36324	0.49326	26.6859
1.08385	0.864	20	0	1	23.8906	-3.27985	0.478261	26.6922
1.08411	0.865	20	0	1	23.9651	-3.19703	0.463432	26.6987
1.08438	0.866	20	0	1	24.0393	-3.11486	0.448902	26.7052
1.08465	0.867	20	0	1	24.1131	-3.03324	0.434449	26.7119
1.08493	0.868	20	0	1	24.1867	-2.95228	0.420277	26.7187
1.08521	0.869	20	0	1	24.26	-2.87194	0.406265	26.7257
1.0855	0.87	20	0	1	24.333	-2.79225	0.392439	26.7328
1.08579	0.871	20	0	1	24.4056	-2.71323	0.378786	26.7401
1.08609	0.872	20	0	1	24.4779	-2.63493	0.365403	26.7475
1.0864	0.873	20	0	1	24.5499	-2.55738	0.352303	26.7549
1.08671	0.874	20	0	1	24.6215	-2.48051	0.339312	26.7627
1.08703	0.875	20	0	1	24.6927	-2.40442	0.326598	26.7705
1.08735	0.876	20	0	1	24.7635	-2.32912	0.314146	26.7785
1.08768	0.877	20	0	1	24.8339	-2.25459	0.301879	26.7866
1.08802	0.878	20	0	1	24.904	-2.18091	0.289955	26.7949
1.08837	0.879	20	0	1	24.9736	-2.10801	0.278117	26.8035
1.08872	0.88	20	0	1	25.0428	-2.036	0.266635	26.8121
1.08908	0.881	20	0	1	25.1115	-1.96485	0.255383	26.821
1.08944	0.882	20	0	1	25.1798	-1.89459	0.244394	26.83
1.08982	0.883	20	0	1	25.2476	-1.82523	0.233667	26.8392
1.0902	0.884	20	0	1	25.315	-1.7568	0.223097	26.8487
1.09059	0.885	20	0	1	25.3819	-1.68932	0.212936	26.8583
1.09099	0.886	20	0	1	25.4483	-1.6228	0.202973	26.8681
1.0914	0.887	20	0	1	25.5142	-1.55727	0.193301	26.8781
1.09181	0.888	20	0	1	25.5795	-1.49273	0.183898	26.8884
1.09223	0.889	20	0	1	25.6444	-1.42919	0.174843	26.8987
1.09267	0.89	20	0	1	25.7087	-1.3667	0.165982	26.9094
1.09311	0.891	20	0	1	25.7724	-1.30524	0.157426	26.9203
1.09356	0.892	20	0	1	25.8357	-1.24483	0.149168	26.9313
1.09402	0.893	20	0	1	25.8983	-1.18549	0.141188	26.9426
1.09449	0.894	20	0	1	25.9604	-1.12725	0.133462	26.9542
1.09496	0.895	20	0	1	26.0218	-1.07008	0.126046	26.9659
1.09544	0.896	20	0	1	26.0827	-1.01399	0.118945	26.9778
1.09594	0.897	20	0	1	26.143	-0.959031	0.112088	26.99
1.09644	0.898	20	0	1	26.2027	-0.905179	0.105514	27.0024
1.09696	0.899	20	0	1	26.2618	-0.852454	0.0992059	27.015
1.09747	0.9	20	0	1	26.3202	-0.800778	0.0932344	27.0278
1.09801	0.901	20	0	1	26.378	-0.750326	0.0874456	27.0409
1.09854	0.902	20	0	1	26.4352	-0.700889	0.0820013	27.0541
1.09909	0.903	20	0	1	26.4918	-0.652562	0.0768173	27.0675
1.09964	0.904	20	0	1	26.5477	-0.605373	0.07187	27.0812
1.1002	0.905	20	0	1	26.6029	-0.559215	0.0672092	27.0949
1.10078	0.906	20	0	1	26.6575	-0.51431	0.0627183	27.1091
1.10136	0.907	20	0	1	26.7115	-0.470383	0.0585169	27.1234
1.10194	0.908	20	0	1	26.7648	-0.427593	0.0545252	27.1379
1.10254	0.909	20	0	1	26.8174	-0.38592	0.0507454	27.1526
1.10314	0.91	20	0	1	26.8694	-0.345206	0.0472168	27.1674
1.10375	0.911	20	0	1	26.9207	-0.305575	0.0438864	27.1824
1.10438	0.912	20	0	1	26.9714	-0.267108	0.0407254	27.1978
1.105	0.913	20	0	1	27.0214	-0.229597	0.0377777	27.2132
1.10564	0.914	20	0	1	27.0707	-0.19314	0.0350073	27.2288
1.10628	0.915	20	0	1	27.1193	-0.157782	0.0323964	27.2447
1.10693	0.916	20	0	1	27.1673	-0.123283	0.0299798	27.2606
1.10758	0.917	20	0	1	27.2146	-0.0898164	0.0277137	27.2767
1.10824	0.918	20	0	1	27.2613	-0.0572693	0.0256059	27.293
1.10891	0.919	20	0	1	27.3073	-0.0257214	0.0236343	27.3094
1.10958	0.92	20	0	1	27.3527	0.00501164	0.021813	27.3259
1.11025	0.921	20	0	1	27.3974	0.0349093	0.0201268	27.3424
1.11093	0.922	20	0	1	27.4415	0.0638823	0.0185557	27.3591
1.11161	0.923	20	0	1	27.485	0.0919613	0.0170949	27.3759
1.1123	0.924	20	0	1	27.5278	0.11913	0.0157354	27.3929
1.11299	0.925	20	0	1	27.57	0.145573	0.0144846	27.4099
1.11368	0.926	20	0	1	27.6115	0.171364	0.0133378	27.4268
1.11437	0.927	20	0	1	27.6525	0.196396	0.012278	27.4438
1.11507	0.928	20	0	1	27.6929	0.220569	0.0112926	27.461
1.11577	0.929	20	0	1	27.7326	0.243974	0.0103812	27.4783
1.11647	0.93	20	0	1	27.7718	0.266662	0.00954079	27.4956
1.11717	0.931	20	0	1	27.8104	0.288764	0.00877123	27.5129
1.11787	0.932	20	0	1	27.8484	0.310298	0.00806647	27.53
1.11856	0.933	20	0	1	27.8859	0.33127	0.00742052	27.5472
1.11926	0.934	20	0	1	27.9228	0.351572	0.00682419	27.5644
1.11997	0.935	20	0	1	27.9591	0.371129	0.00627102	27.5817
1.12066	0.936	20	0	1	27.9949	0.390314	0.00576885	27.5988
1.12136	0.937	20	0	1	28.0302	0.408822	0.00530407	27.6161
1.12206	0.938	20	0	1	28.065	0.426787	0.00487712	27.6333
1.12276	0.939	20	0	1	28.0992	0.444248	0.00448553	27.6505
1.12345	0.94	20	0	1	28.133	0.461234	0.00412662	27.6676
1.12415	0.941	20	0	1	28.1662	0.477721	0.00379689	27.6847
1.12483	0.942	20	0	1	28.199	0.493899	0.00349707	27.7016
1.12553	0.943	20	0	1	28.2312	0.509235	0.0032155	27.7188
1.12621	0.944	20	0	1	28.2631	0.524648	0.00296494	27.7354
1.1269	0.945	20	0	1	28.2944	0.539327	0.00273048	27.7524
1.12758	0.946	20	0	1	28.3253	0.553692	0.00251653	27.7691
1.12825	0.947	20	0	1	28.3558	0.567688	0.00232039	27.7858
1.12893	0.948	20	0	1	28.3858	0.581229	0.00213951	27.8024
1.1296	0.949	20	0	1	28.4154	0.594466	0.00197408	27.8189
1.13027	0.95	20	0	1	28.4445	0.607173	0.00182056	27.8355
1.13095	0.951	20	0	1	28.4733	0.61953	0.0016796	27.8521
1.13159	0.952	20	0	1	28.5016	0.632026	0.00155378	27.8681
1.13225	0.953	20	0	1	28.5296	0.643856	0.00143555	27.8843
1.13291	0.954	20	0	1	28.5572	0.655345	0.0013267	27.9005
1.13357	0.955	20	0	1	28.5843	0.666464	0.00122622	27.9166
1.13421	0.956	20	0	1	28.6111	0.677418	0.00113455	27.9326
1.13486	0.957	20	0	1	28.6376	0.688077	0.00105015	27.9485
1.13551	0.958	20	0	1	28.6637	0.698311	0.000971756	27.9644
1.13615	0.959	20	0	1	28.6894	0.708354	0.00089995	27.9801
1.13678	0.96	20	0	1	28.7148	0.718181	0.000834011	27.9957
1.13741	0.961	20	0	1	28.7398	0.727754	0.000773244	28.0113
1.13804	0.962	20	0	1	28.7645	0.736928	0.000716696	28.0269
1.13866	0.963	20	0	1	28.7889	0.746218	0.000665738	28.042
1.13928	0.964	20	0	1	28.8129	0.755046	0.00061799	28.0573
1.13989	0.965	20	0	1	28.8367	0.763699	0.000574069	28.0724
1.1405	0.966	20	0	1	28.8601	0.772236	0.000533783	28.0873
1.14111	0.967	20	0	1	28.8832	0.780352	0.000496043	28.1024
1.14171	0.968	20	0	1	28.9061	0.788468	0.00046165	28.1171
1.14231	0.969	20	0	1	28.9286	0.796187	0.000429427	28.132
1.14291	0.97	20	0	1	28.9508	0.803824	0.000399856	28.1466
1.1435	0.971	20	0	1	28.9728	0.811296	0.000372537	28.1611
1.14408	0.972	20	0	1	28.9945	0.818654	0.000347362	28.1755
1.14466	0.973	20	0	1	29.0159	0.825792	0.000323974	28.1898
1.14524	0.974	20	0	1	29.0371	0.832673	0.000302175	28.2041
1.14582	0.975	20	0	1	29.058	0.839192	0.000281706	28.2185
1.14639	0.976	20	0	1	29.0786	0.845953	0.000263264	28.2324
1.14696	0.977	20	0	1	29.099	0.852372	0.000245924	28.2464
1.14751	0.978	20	0	1	29.1191	0.858798	0.000230012	28.2601
1.14808	0.979	20	0	1	29.139	0.864883	0.000215027	28.2739
1.14863	0.98	20	0	1	29.1587	0.870844	0.000201131	28.2876
1.14919	0.981	20	0	1	29.1781	0.876652	0.000188208	28.3013
1.14974	0.982	20	0	1	29.1973	0.882286	0.000176163	28.3148
1.15028	0.983	20	0	1	29.2163	0.887952	0.000165098	28.3282
1.15081	0.984	20	0	1	29.235	0.893491	0.0001548	28.3414
1.15135	0.985	20	0	1	29.2535	0.898881	0.000145193	28.3545
1.15188	0.986	20	0	1	29.2719	0.904161	0.000136253	28.3676
1.15241	0.987	20	0	1	29.29	0.909145	0.000127809	28.3807
1.15294	0.988	20	0	1	29.3079	0.913999	0.000119934	28.3937
1.15345	0.989	20	0	1	29.3256	0.919049	0.000112763	28.4064
1.15397	0.99	20	0	1	29.3431	0.923894	0.000106019	28.4191
1.15448	0.991	20	0	1	29.3604	0.928471	9.96435e-05	28.4318
1.15499	0.992	20	0	1	29.3775	0.933101	9.37635e-05	28.4443
1.15549	0.993	20	0	1	29.3944	0.937688	8.82937e-05	28.4566
1.156	0.994	20	0	1	29.4111	0.941939	8.30825e-05	28.4691
1.1565	0.995	20	0	1	29.4277	0.946218	7.82598e-05	28.4814
1.15699	0.996	20	0	1	29.444	0.950451	7.37651e-05	28.4935
1.15748	0.997	20	0	1	29.4602	0.954553	6.95444e-05	28.5056
1.15797	0.998	20	0	1	29.4762	0.958553	6.55885e-05	28.5176
1.15845	0.999	20	0	1	29.4921	0.96253	6.19024e-05	28.5295
1.15893	1	20	0	1	29.5077	0.966342	5.84245e-05	28.5413
1.15941	1.001	20	0	1	29.5233	0.970128	5.51796e-05	28.5531
1.15988	1.002	20	0	1	29.5386	0.973858	5.21425e-05	28.5647
1.16035	1.003	20	0	1	29.5538	0.977424	4.92716e-05	28.5763
1.16082	1.004	20	0	1	29.5688	0.981028	4.66033e-05	28.5877
1.16128	1.005	20	0	1	29.5837	0.984499	4.40844e-05	28.5991
1.16174	1.006	20	0	1	29.5984	0.987958	4.17305e-05	28.6104
1.1622	1.007	20	0	1	29.613	0.991238	3.94969e-05	28.6217
1.16265	1.008	20	0	1	29.6274	0.994496	3.74058e-05	28.6329
1.1631	1.009	20	0	1	29.6417	0.997741	3.54485e-05	28.6439
1.16355	1.01	20	0	1	29.6558	1.00078	3.35837e-05	28.655
1.16398	1.011	20	0	1	29.6698	1.00407	3.18779e-05	28.6657
1.16443	1.012	20	0	1	29.6836	1.00682	3.01986e-05	28.6768
1.16486	1.013	20	0	1	29.6973	1.00991	2.86764e-05	28.6874
1.1653	1.014	20	0	1	29.7109	1.01282	2.7224e-05	28.6981
1.16573	1.015	20	0	1	29.7244	1.01559	2.58433e-05	28.7087
1.16615	1.016	20	0	1	29.7377	1.01846	2.4562e-05	28.7192
1.16658	1.017	20	0	1	29.7509	1.02108	2.33294e-05	28.7297
1.167	1.018	20	0	1	29.7639	1.02393	2.21977e-05	28.74
1.16742	1.019	20	0	1	29.7768	1.0264	2.10952e-05	28.7504
1.16783	1.02	20	0	1	29.7896	1.02915	2.00867e-05	28.7605
1.16824	1.021	20	0	1	29.8023	1.03166	1.91147e-05	28.7706
1.16865	1.022	20	0	1	29.8149	1.03412	1.81971e-05	28.7807
1.16906	1.023	20	0	1	29.8273	1.03668	1.73414e-05	28.7906
1.16946	1.024	20	0	1	29.8396	1.03896	1.65127e-05	28.8007
1.16986	1.025	20	0	1	29.8519	1.04141	1.57459e-05	28.8104
1.17026	1.026	20	0	1	29.864	1.04377	1.5016e-05	28.8202
1.17066	1.027	20	0	1	29.8759	1.04586	1.43093e-05	28.8301
1.17104	1.028	20	0	1	29.8878	1.04828	1.3665e-05	28.8395
1.17143	1.029	20	0	1	29.8996	1.05035	1.30348e-05	28.8492
1.17182	1.03	20	0	1	29.9112	1.05255	1.24477e-05	28.8587
1.17221	1.031	20	0	1	29.9228	1.05457	1.18826e-05	28.8682
1.17258	1.032	20	0	1	29.9342	1.05685	1.13637e-05	28.8774
1.17296	1.033	20	0	1	29.9456	1.05872	1.0851e-05	28.8868
1.17333	1.034	20	0	1	29.9568	1.06088	1.03812e-05	28.8959
1.17371	1.035	20	0	1	29.968	1.06273	9.92162e-06	28.9052
1.17408	1.036	20	0	1	29.979	1.06467	9.49158e-06	28.9143
1.17444	1.037	20	0	1	29.9899	1.06664	9.08526e-06	28.9233
1.17481	1.038	20	0	1	30.0008	1.06852	8.69709e-06	28.9323
1.17517	1.039	20	0	1	30.0115	1.07035	8.32696e-06	28.9412
1.17553	1.04	20	0	1	30.0222	1.07215	7.97512e-06	28.95
1.17588	1.041	20	0	1	30.0328	1.07401	7.64403e-06	28.9587
1.17624	1.042	20	0	1	30.0432	1.07563	7.32141e-06	28.9676
1.17659	1.043	20	0	1	30.0536	1.07744	7.02199e-06	28.9762
1.17694	1.044	20	0	1	30.0639	1.0791	6.73263e-06	28.9848
1.17728	1.045	20	0	1	30.0741	1.08089	6.46215e-06	28.9932
1.17764	1.046	20	0	1	30.0842	1.08229	6.19342e-06	29.0019
1.17797	1.047	20	0	1	30.0942	1.08418	5.95283e-06	29.0101
1.17831	1.048	20	0	1	30.1042	1.08554	5.70893e-06	29.0186
1.17865	1.049	20	0	1	30.1141	1.08712	5.48304e-06	29.0269
1.17898	1.05	20	0	1	30.1238	1.08874	5.26948e-06	29.0351
1.17932	1.051	20	0	1	30.1335	1.09021	5.06235e-06	29.0433
1.17965	1.052	20	0	1	30.1431	1.09169	4.86562e-06	29.0514
1.17997	1.053	20	0	1	30.1527	1.09326	4.68063e-06	29.0594
1.1803	1.054	20	0	1	30.1621	1.09457	4.49849e-06	29.0675
1.18062	1.055	20	0	1	30.1715	1.09608	4.32932e-06	29.0754
1.18094	1.056	20	0	1	30.1808	1.09743	4.1648e-06	29.0834
1.18126	1.057	20	0	1	30.19	1.09881	4.00875e-06	29.0912
1.18158	1.058	20	0	1	30.1992	1.10019	3.8599e-06	29.099
1.1819	1.059	20	0	1	30.2082	1.10139	3.71469e-06	29.1068
1.1822	1.06	20	0	1	30.2172	1.10283	3.58036e-06	29.1144
1.18251	1.061	20	0	1	30.2262	1.10407	3.44876e-06	29.1221
1.18282	1.062	20	0	1	30.235	1.10535	3.32376e-06	29.1297
1.18313	1.063	20	0	1	30.2438	1.10666	3.20499e-06	29.1371
1.18343	1.064	20	0	1	30.2525	1.10787	3.08997e-06	29.1446
1.18374	1.065	20	0	1	30.2611	1.109	2.97892e-06	29.1521
1.18403	1.066	20	0	1	30.2697	1.11031	2.87542e-06	29.1594
1.18433	1.067	20	0	1	30.2782	1.1114	2.77341e-06	29.1668
1.18462	1.068	20	0	1	30.2866	1.11266	2.67814e-06	29.174
1.18492	1.069	20	0	1	30.295	1.11379	2.58535e-06	29.1812
1.18521	1.07	20	0	1	30.3033	1.11495	2.49697e-06	29.1884
1.1855	1.071	20	0	1	30.3116	1.11602	2.41126e-06	29.1955
1.18579	1.072	20	0	1	30.3197	1.11709	2.32923e-06	29.2026
1.18607	1.073	20	0	1	30.3278	1.11818	2.25091e-06	29.2096
1.18635	1.074	20	0	1	30.3359	1.1194	2.17733e-06	29.2165
1.18664	1.075	20	0	1	30.3439	1.12026	2.10305e-06	29.2236
1.18692	1.076	20	0	1	30.3518	1.12116	2.03231e-06	29.2306
1.18719	1.077	20	0	1	30.3596	1.12234	1.96731e-06	29.2373
1.18747	1.078	20	0	1	30.3674	1.12333	1.90307e-06	29.2441
1.18774	1.079	20	0	1	30.3752	1.12432	1.84157e-06	29.2508
1.18801	1.08	20	0	1	30.3828	1.12544	1.78365e-06	29.2574
1.18828	1.081	20	0	1	30.3905	1.12642	1.72689e-06	29.264
1.18855	1.082	20	0	1	30.398	1.12723	1.67104e-06	29.2708
1.18882	1.083	20	0	1	30.4055	1.12818	1.61853e-06	29.2773
1.18908	1.084	20	0	1	30.413	1.1291	1.56785e-06	29.2839
1.18935	1.085	20	0	1	30.4204	1.12999	1.51901e-06	29.2904
1.18961	1.086	20	0	1	30.4277	1.13085	1.47182e-06	29.2968
1.18987	1.087	20	0	1	30.435	1.13184	1.42743e-06	29.3031
1.19013	1.088	20	0	1	30.4422	1.13264	1.38348e-06	29.3095
1.19038	1.089	20	0	1	30.4493	1.13351	1.34168e-06	29.3158
1.19063	1.09	20	0	1	30.4565	1.13442	1.30174e-06	29.322
1.19089	1.091	20	0	1	30.4635	1.13522	1.26259e-06	29.3283
1.19114	1.092	20	0	1	30.4705	1.13595	1.22459e-06	29.3346
1.19139	1.093	20	0	1	30.4775	1.13694	1.18953e-06	29.3405
1.19163	1.094	20	0	1	30.4844	1.13775	1.15473e-06	29.3466
1.19188	1.095	20	0	1	30.4912	1.13847	1.12073e-06	29.3528
1.19213	1.096	20	0	1	30.498	1.13925	1.08834e-06	29.3588
1.19237	1.097	20	0	1	30.5048	1.14	1.05698e-06	29.3648
1.19261	1.098	20	0	1	30.5115	1.14078	1.02693e-06	29.3707
1.19285	1.099	20	0	1	30.5181	1.14155	9.97918e-07	29.3766
1.19308	1.1	20	0	1	30.5247	1.14239	9.70295e-07	29.3823
1.19332	1.101	20	0	1	30.5313	1.14304	9.42773e-07	29.3882
1.19356	1.102	20	0	1	30.5378	1.14374	9.16507e-07	29.394
1.19379	1.103	20	0	1	30.5443	1.14456	8.91645e-07	29.3997
1.19402	1.104	20	0	1	30.5507	1.14525	8.67136e-07	29.4054
1.19425	1.105	20	0	1	30.557	1.14586	8.43196e-07	29.4112
1.19448	1.106	20	0	1	30.5633	1.14655	8.20366e-07	29.4168
1.1947	1.107	20	0	1	30.5696	1.14732	7.98681e-07	29.4223
1.19493	1.108	20	0	1	30.5758	1.14802	7.77469e-07	29.4278
1.19516	1.109	20	0	1	30.582	1.14863	7.56668e-07	29.4334
1.19538	1.11	20	0	1	30.5881	1.14924	7.36583e-07	29.4389
1.1956	1.111	20	0	1	30.5942	1.14998	7.17629e-07	29.4443
1.19582	1.112	20	0	1	30.6003	1.15064	6.99045e-07	29.4496
1.19604	1.113	20	0	1	30.6063	1.15112	6.80485e-07	29.4552
1.19625	1.114	20	0	1	30.6122	1.15186	6.63392e-07	29.4604
1.19647	1.115	20	0	1	30.6182	1.1525	6.46537e-07	29.4657
1.19668	1.116	20	0	1	30.624	1.15302	6.29916e-07	29.471
1.19689	1.117	20	0	1	30.6299	1.15365	6.14136e-07	29.4762
1.1971	1.118	20	0	1	30.6356	1.15426	5.98836e-07	29.4814
1.19731	1.119	20	0	1	30.6414	1.15483	5.83908e-07	29.4866
1.19752	1.12	20	0	1	30.6471	1.1554	5.6949e-07	29.4917
1.19773	1.121	20	0	1	30.6528	1.15596	5.55502e-07	29.4968
1.19793	1.122	20	0	1	30.6584	1.15662	5.42224e-07	29.5018
1.19814	1.123	20	0	1	30.664	1.1572	5.29162e-07	29.5068
1.19834	1.124	20	0	1	30.6695	1.15773	5.16379e-07	29.5118
1.19854	1.125	20	0	1	30.675	1.15826	5.04005e-07	29.5168
1.19874	1.126	20	0	1	30.6805	1.15879	4.92026e-07	29.5217
1.19894	1.127	20	0	1	30.6859	1.15932	4.8043e-07	29.5266
1.19914	1.128	20	0	1	30.6913	1.15982	4.69123e-07	29.5315
1.19933	1.129	20	0	1	30.6967	1.16038	4.58293e-07	29.5363
1.19953	1.13	20	0	1	30.702	1.16092	4.47751e-07	29.5411
1.19972	1.131	20	0	1	30.7073	1.16149	4.37603e-07	29.5458
1.19991	1.132	20	0	1	30.7125	1.16192	4.27486e-07	29.5506
1.20011	1.133	20	0	1	30.7177	1.16237	4.1769e-07	29.5553
1.2003	1.134	20	0	1	30.7229	1.16285	4.08267e-07	29.56
1.20048	1.135	20	0	1	30.728	1.16343	3.99315e-07	29.5646
1.20067	1.136	20	0	1	30.7331	1.16385	3.90335e-07	29.5692
1.20085	1.137	20	0	1	30.7381	1.16443	3.81912e-07	29.5737
1.20104	1.138	20	0	1	30.7431	1.16486	3.73467e-07	29.5783
1.20122	1.139	20	0	1	30.7481	1.16536	3.65402e-07	29.5828
1.20141	1.14	20	0	1	30.7531	1.16577	3.574e-07	29.5873
1.20159	1.141	20	0	1	30.758	1.16616	3.49611e-07	29.5918
1.20177	1.142	20	0	1	30.7629	1.16661	3.42136e-07	29.5963
1.20195	1.143	20	0	1	30.7677	1.16707	3.34902e-07	29.6007
1.20212	1.144	20	0	1	30.7725	1.16754	3.27901e-07	29.605
1.2023	1.145	20	0	1	30.7773	1.16797	3.2102e-07	29.6093
1.20247	1.146	20	0	1	30.7821	1.1685	3.14503e-07	29.6136
1.20265	1.147	20	0	1	30.7868	1.16889	3.07938e-07	29.6179
1.20282	1.148	20	0	1	30.7915	1.16924	3.01511e-07	29.6222
1.203	1.149	20	0	1	30.7961	1.16963	2.95329e-07	29.6265
1.20317	1.15	20	0	1	30.8007	1.17005	2.89347e-07	29.6307
1.20334	1.151	20	0	1	30.8053	1.17044	2.83509e-07	29.6348
1.2035	1.152	20	0	1	30.8098	1.17101	2.78054e-07	29.6388
1.20367	1.153	20	0	1	30.8144	1.17131	2.72405e-07	29.643
1.20384	1.154	20	0	1	30.8188	1.17164	2.66941e-07	29.6472
1.204	1.155	20	0	1	30.8233	1.17207	2.61757e-07	29.6512
1.20416	1.156	20	0	1	30.8277	1.17252	2.56743e-07	29.6552
1.20433	1.157	20	0	1	30.8321	1.17284	2.51696e-07	29.6593
1.20449	1.158	20	0	1	30.8365	1.17323	2.4687e-07	29.6632
1.20465	1.159	20	0	1	30.8408	1.17367	2.42235e-07	29.6671
1.20481	1.16	20	0	1	30.8451	1.17407	2.37667e-07	29.671
1.20497	1.161	20	0	1	30.8494	1.17437	2.33113e-07	29.675
1.20512	1.162	20	0	1	30.8536	1.17471	2.2873e-07	29.6789
1.20528	1.163	20	0	1	30.8578	1.17499	2.24386e-07	29.6828
1.20544	1.164	20	0	1	30.862	1.17546	2.20365e-07	29.6866
1.20559	1.165	20	0	1	30.8662	1.17575	2.16256e-07	29.6904
1.20574	1.166	20	0	1	30.8703	1.17614	2.12359e-07	29.6942
1.2059	1.167	20	0	1	30.8744	1.17651	2.0853e-07	29.6979
1.20605	1.168	20	0	1	30.8785	1.17687	2.04804e-07	29.7016
1.2062	1.169	20	0	1	30.8825	1.17717	2.01099e-07	29.7053
1.20635	1.17	20	0	1	30.8865	1.17752	1.97546e-07	29.709
1.2065	1.171	20	0	1	30.8905	1.17775	1.93972e-07	29.7127
1.20664	1.172	20	0	1	30.8944	1.17814	1.90626e-07	29.7163
1.20679	1.173	20	0	1	30.8984	1.17843	1.87278e-07	29.7199
1.20693	1.174	20	0	1	30.9023	1.17881	1.84096e-07	29.7235
1.20708	1.175	20	0	1	30.9061	1.17907	1.80877e-07	29.7271
1.20722	1.176	20	0	1	30.91	1.1794	1.7781e-07	29.7306
1.20737	1.177	20	0	1	30.9138	1.17971	1.74795e-07	29.7341
1.2075	1.178	20	0	1	30.9176	1.18013	1.71949e-07	29.7375
1.20765	1.179	20	0	1	30.9214	1.18039	1.6903e-07	29.741
1.20779	1.18	20	0	1	30.9251	1.18063	1.66177e-07	29.7445
1.20793	1.181	20	0	1	30.9288	1.18085	1.63372e-07	29.748
1.20807	1.182	20	0	1	30.9325	1.18117	1.60709e-07	29.7513
1.2082	1.183	20	0	1	30.9362	1.18156	1.58168e-07	29.7546
1.20834	1.184	20	0	1	30.9398	1.1818	1.55571e-07	29.758
1.20847	1.185	20	0	1	30.9434	1.18214	1.5311e-07	29.7613
1.2086	1.186	20	0	1	30.947	1.18241	1.5066e-07	29.7646
1.20874	1.187	20	0	1	30.9506	1.18263	1.48225e-07	29.7679
1.20887	1.188	20	0	1	30.9541	1.1829	1.45883e-07	29.7712
1.209	1.189	20	0	1	30.9576	1.18325	1.43658e-07	29.7744
1.20913	1.19	20	0	1	30.9611	1.18351	1.41417e-07	29.7776
1.20926	1.191	20	0	1	30.9646	1.18379	1.39237e-07	29.7808
1.20939	1.192	20	0	1	30.968	1.18403	1.37088e-07	29.784
1.20952	1.193	20	0	1	30.9714	1.18431	1.35009e-07	29.7871
1.20964	1.194	20	0	1	30.9748	1.18477	1.33093e-07	29.79
1.20977	1.195	20	0	1	30.9782	1.18486	1.30986e-07	29.7933
1.2099	1.196	20	0	1	30.9815	1.18512	1.29034e-07	29.7964
1.21002	1.197	20	0	1	30.9848	1.18537	1.27121e-07	29.7995
1.21014	1.198	20	0	1	30.9881	1.18571	1.25299e-07	29.8024
1.21026	1.199	20	0	1	30.9914	1.18591	1.23441e-07	29.8055
1.21039	1.2	20	0	1	30.9947	1.18615	1.21644e-07	29.8085
1.21051	1.201	20	0	1	30.9979	1.18629	1.19826e-07	29.8116
1.21063	1.202	20	0	1	31.0011	1.18659	1.18141e-07	29.8145
1.21076	1.203	20	0	1	31.0043	1.18666	1.16365e-07	29.8176
1.21086	1.204	20	0	1	31.0074	1.18716	1.14866e-07	29.8203
1.21099	1.205	20	0	1	31.0106	1.18725	1.13171e-07	29.8233
1.2111	1.206	20	0	1	31.0137	1.18757	1.11643e-07	29.8261
1.21122	1.207	20	0	1	31.0168	1.18783	1.10113e-07	29.8289
1.21134	1.208	20	0	1	31.0198	1.18799	1.08562e-07	29.8318
1.21145	1.209	20	0	1	31.0229	1.18827	1.07107e-07	29.8346
1.21156	1.21	20	0	1	31.0259	1.18842	1.05617e-07	29.8375
1.21167	1.211	20	0	1	31.0289	1.18876	1.04255e-07	29.8402
1.21179	1.212	20	0	1	31.0319	1.18894	1.02838e-07	29.843
1.2119	1.213	20	0	1	31.0349	1.18916	1.01471e-07	29.8457
1.21201	1.214	20	0	1	31.0378	1.18933	1.00112e-07	29.8485
1.21212	1.215	20	0	1	31.0407	1.1896	9.88245e-08	29.8511
1.21223	1.216	20	0	1	31.0436	1.18975	9.75115e-08	29.8539
1.21234	1.217	20	0	1	31.0465	1.19	9.62688e-08	29.8565
1.21244	1.218	20	0	1	31.0494	1.19021	9.50324e-08	29.8592
1.21255	1.219	20	0	1	31.0522	1.19036	9.37965e-08	29.8619
1.21265	1.22	20	0	1	31.055	1.19071	9.26747e-08	29.8643
1.21276	1.221	20	0	1	31.0578	1.19097	9.15359e-08	29.8669
1.21286	1.222	20	0	1	31.0606	1.19113	9.0372e-08	29.8695
1.21297	1.223	20	0	1	31.0634	1.19124	8.92146e-08	29.8721
1.21308	1.224	20	0	1	31.0661	1.19136	8.80853e-08	29.8747
1.21317	1.225	20	0	1	31.0688	1.19168	8.70577e-08	29.8772
1.21328	1.226	20	0	1	31.0715	1.19188	8.60033e-08	29.8797
1.21338	1.227	20	0	1	31.0742	1.19198	8.4932e-08	29.8822
1.21348	1.228	20	0	1	31.0769	1.19217	8.39122e-08	29.8847
1.21358	1.229	20	0	1	31.0795	1.19242	8.29393e-08	29.8871
1.21368	1.23	20	0	1	31.0821	1.19253	8.19326e-08	29.8896
1.21378	1.231	20	0	1	31.0847	1.19266	8.09489e-08	29.8921
1.21387	1.232	20	0	1	31.0873	1.19307	8.00974e-08	29.8943
1.21397	1.233	20	0	1	31.0899	1.19312	7.9118e-08	29.8968
1.21407	1.234	20	0	1	31.0924	1.19331	7.82141e-08	29.8991
1.21416	1.235	20	0	1	31.095	1.19352	7.73355e-08	29.9015
1.21425	1.236	20	0	1	31.0975	1.19373	7.64733e-08	29.9038
1.21436	1.237	20	0	1	31.1	1.19369	7.55339e-08	29.9063
1.21444	1.238	20	0	1	31.1025	1.19403	7.47527e-08	29.9084
1.21453	1.239	20	0	1	31.1049	1.19434	7.39774e-08	29.9106
1.21463	1.24	20	0	1	31.1074	1.19429	7.30848e-08	29.9131
1.21472	1.241	20	0	1	31.1098	1.19447	7.22898e-08	29.9153
1.21482	1.242	20	0	1	31.1122	1.19457	7.14841e-08	29.9176
1.2149	1.243	20	0	1	31.1146	1.19493	7.07802e-08	29.9196
1.21499	1.244	20	0	1	31.1169	1.19502	6.9999e-08	29.9219
1.21507	1.245	20	0	1	31.1193	1.19534	6.93093e-08	29.9239
1.21517	1.246	20	0	1	31.1216	1.19536	6.85331e-08	29.9263
1.21526	1.247	20	0	1	31.1239	1.19549	6.78046e-08	29.9284
1.21535	1.248	20	0	1	31.1262	1.19558	6.70801e-08	29.9307
1.21543	1.249	20	0	1	31.1285	1.19591	6.64446e-08	29.9326
1.21552	1.25	20	0	1	31.1308	1.19588	6.57044e-08	29.9349
1.2156	1.251	20	0	1	31.133	1.19612	6.5062e-08	29.9369
1.21569	1.252	20	0	1	31.1353	1.19624	6.4397e-08	29.939
1.21577	1.253	20	0	1	31.1375	1.19637	6.37444e-08	29.9411
1.21586	1.254	20	0	1	31.1397	1.19652	6.31114e-08	29.9432
1.21594	1.255	20	0	1	31.1419	1.19668	6.24937e-08	29.9452
1.21602	1.256	20	0	1	31.144	1.19681	6.18739e-08	29.9472
1.2161	1.257	20	0	1	31.1462	1.19695	6.12707e-08	29.9492
1.21618	1.258	20	0	1	31.1483	1.19727	6.07319e-08	29.9511
1.21626	1.259	20	0	1	31.1504	1.19725	6.0101e-08	29.9532
1.21634	1.26	20	0	1	31.1525	1.1974	5.95321e-08	29.9552
1.21642	1.261	20	0	1	31.1546	1.19758	5.8982e-08	29.9571
1.2165	1.262	20	0	1	31.1567	1.19769	5.84212e-08	29.959
1.21658	1.263	20	0	1	31.1588	1.19783	5.78756e-08	29.9609
1.21665	1.264	20	0	1	31.1608	1.19798	5.73453e-08	29.9628
1.21673	1.265	20	0	1	31.1628	1.19803	5.6795e-08	29.9648
1.2168	1.266	20	0	1	31.1648	1.1983	5.6316e-08	29.9665
1.21688	1.267	20	0	1	31.1668	1.19836	5.57876e-08	29.9685
1.21696	1.268	20	0	1	31.1688	1.1985	5.52885e-08	29.9703
1.21704	1.269	20	0	1	31.1708	1.19855	5.47756e-08	29.9722
1.21711	1.27	20	0	1	31.1727	1.19875	5.43102e-08	29.974
1.21718	1.271	20	0	1	31.1747	1.19883	5.38225e-08	29.9758
1.21725	1.272	20	0	1	31.1766	1.19904	5.33748e-08	29.9776
1.21732	1.273	20	0	1	31.1785	1.19921	5.29251e-08	29.9793
1.2174	1.274	20	0	1	31.1804	1.1993	5.24632e-08	29.9811
1.21747	1.275	20	0	1	31.1823	1.19939	5.20076e-08	29.9829
1.21754	1.276	20	0	1	31.1841	1.19951	5.15681e-08	29.9846
1.21761	1.277	20	0	1	31.186	1.19958	5.11223e-08	29.9864
1.21768	1.278	20	0	1	31.1878	1.19975	5.07076e-08	29.9881
1.21775	1.279	20	0	1	31.1896	1.19984	5.02827e-08	29.9898
1.21782	1.28	20	0	1	31.1915	1.19991	4.98599e-08	29.9915
1.21788	1.281	20	0	1	31.1932	1.2001	4.94709e-08	29.9931
1.21795	1.282	20	0	1	31.195	1.20026	4.90818e-08	29.9948
1.21802	1.283	20	0	1	31.1968	1.20026	4.86615e-08	29.9965
1.21809	1.284	20	0	1	31.1985	1.20046	4.82946e-08	29.9981
1.21815	1.285	20	0	1	31.2003	1.20069	4.79415e-08	29.9996
1.21822	1.286	20	0	1	31.202	1.20063	4.75266e-08	30.0014
1.21828	1.287	20	0	1	31.2037	1.20077	4.71627e-08	30.003
1.21835	1.288	20	0	1	31.2054	1.20088	4.68003e-08	30.0045
1.21841	1.289	20	0	1	31.2071	1.20096	4.64358e-08	30.0061
1.21847	1.29	20	0	1	31.2088	1.20112	4.60947e-08	30.0077
1.21854	1.291	20	0	1	31.2104	1.20116	4.57325e-08	30.0093
1.2186	1.292	20	0	1	31.2121	1.20126	4.53902e-08	30.0108
1.21866	1.293	20	0	1	31.2137	1.20137	4.50538e-08	30.0123
1.21873	1.294	20	0	1	31.2153	1.20148	4.47246e-08	30.0138
1.21878	1.295	20	0	1	31.2169	1.20165	4.44125e-08	30.0153
1.21885	1.296	20	0	1	31.2185	1.20169	4.40767e-08	30.0168
1.21891	1.297	20	0	1	31.2201	1.20179	4.37601e-08	30.0183
1.21897	1.298	20	0	1	31.2217	1.20183	4.34333e-08	30.0199
1.21902	1.299	20	0	1	31.2232	1.20209	4.31596e-08	30.0212
1.21908	1.3	20	0	1	31.2248	1.2021	4.2839e-08	30.0227
1.21914	1.301	20	0	1	31.2263	1.20225	4.25506e-08	30.0241
1.2192	1.302	20	0	1	31.2278	1.2023	4.22471e-08	30.0255
1.21925	1.303	20	0	1	31.2293	1.20254	4.19882e-08	30.0268
1.21932	1.304	20	0	1	31.2308	1.20246	4.16659e-08	30.0284
1.21937	1.305	20	0	1	31.2323	1.20254	4.13816e-08	30.0298
1.21943	1.306	20	0	1	31.2338	1.2026	4.10982e-08	30.0312
1.21949	1.307	20	0	1	31.2353	1.20264	4.08146e-08	30.0326
1.21954	1.308	20	0	1	31.2367	1.20282	4.05635e-08	30.0339
1.21959	1.309	20	0	1	31.2381	1.20294	4.03038e-08	30.0352
1.21965	1.31	20	0	1	31.2396	1.20299	4.00352e-08	30.0366
1.2197	1.311	20	0	1	31.241	1.20306	3.97734e-08	30.0379
1.21976	1.312	20	0	1	31.2424	1.20316	3.95218e-08	30.0392
1.21981	1.313	20	0	1	31.2438	1.20326	3.92745e-08	30.0405
1.21986	1.314	20	0	1	31.2452	1.20333	3.90253e-08	30.0418
1.21991	1.315	20	0	1	31.2465	1.20339	3.8777e-08	30.0431
1.21996	1.316	20	0	1	31.2479	1.20351	3.85444e-08	30.0444
1.22002	1.317	20	0	1	31.2492	1.20354	3.82973e-08	30.0457
1.22006	1.318	20	0	1	31.2506	1.20376	3.80906e-08	30.0468
1.22012	1.319	20	0	1	31.2519	1.20373	3.78389e-08	30.0482
1.22017	1.32	20	0	1	31.2532	1.20377	3.76062e-08	30.0494
1.22022	1.321	20	0	1	31.2545	1.20388	3.7387e-08	30.0506
1.22027	1.322	20	0	1	31.2558	1.20385	3.71483e-08	30.0519
1.22031	1.323	20	0	1	31.2571	1.20408	3.69572e-08	30.053
1.22037	1.324	20	0	1	31.2583	1.20408	3.67298e-08	30.0543
1.22041	1.325	20	0	1	31.2596	1.2043	3.65438e-08	30.0553
1.22046	1.326	20	0	1	31.2608	1.20429	3.63201e-08	30.0566
1.22051	1.327	20	0	1	31.2621	1.20437	3.6116e-08	30.0577
1.22055	1.328	20	0	1	31.2633	1.20443	3.59111e-08	30.0589
1.2206	1.329	20	0	1	31.2645	1.20448	3.57081e-08	30.06
1.22065	1.33	20	0	1	31.2657	1.20454	3.55087e-08	30.0612
1.2207	1.331	20	0	1	31.2669	1.20449	3.52931e-08	30.0624
1.22074	1.332	20	0	1	31.2681	1.20469	3.51242e-08	30.0634
1.22078	1.333	20	0	1	31.2693	1.20481	3.49429e-08	30.0645
1.22083	1.334	20	0	1	31.2705	1.2048	3.47432e-08	30.0657
1.22087	1.335	20	0	1	31.2716	1.20488	3.45622e-08	30.0667
1.22092	1.336	20	0	1	31.2728	1.20498	3.43851e-08	30.0678
1.22096	1.337	20	0	1	31.2739	1.20499	3.41976e-08	30.0689
1.221	1.338	20	0	1	31.275	1.20517	3.40388e-08	30.0699
1.22105	1.339	20	0	1	31.2762	1.20513	3.38471e-08	30.071
1.22109	1.34	20	0	1	31.2773	1.20519	3.3675e-08	30.0721
1.22113	1.341	20	0	1	31.2784	1.20526	3.35074e-08	30.0731
1.22117	1.342	20	0	1	31.2795	1.20531	3.33376e-08	30.0741
1.22121	1.343	20	0	1	31.2805	1.2056	3.32091e-08	30.0749
1.22126	1.344	20	0	1	31.2816	1.20546	3.30138e-08	30.0761
1.2213	1.345	20	0	1	31.2827	1.20549	3.28476e-08	30.0772
1.22134	1.346	20	0	1	31.2837	1.20555	3.26894e-08	30.0782
1.22138	1.347	20	0	1	31.2848	1.20553	3.25206e-08	30.0792
1.22142	1.348	20	0	1	31.2858	1.2057	3.23833e-08	30.0801
1.22145	1.349	20	0	1	31.2868	1.20576	3.22327e-08	30.0811
1.22149	1.35	20	0	1	31.2878	1.20579	3.20772e-08	30.0821
1.22153	1.351	20	0	1	31.2889	1.20589	3.19351e-08	30.083
1.22157	1.352	20	0	1	31.2899	1.20594	3.17883e-08	30.0839
1.22161	1.353	20	0	1	31.2908	1.20607	3.16562e-08	30.0848
1.22165	1.354	20	0	1	31.2918	1.20605	3.15023e-08	30.0858
1.22169	1.355	20	0	1	31.2928	1.20605	3.13524e-08	30.0867
1.22172	1.356	20	0	1	31.2938	1.20606	3.12068e-08	30.0877
1.22176	1.357	20	0	1	31.2947	1.20613	3.10732e-08	30.0886
1.22179	1.358	20	0	1	31.2957	1.20622	3.09431e-08	30.0894
1.22183	1.359	20	0	1	31.2966	1.20626	3.08077e-08	30.0903
1.22186	1.36	20	0	1	31.2975	1.2064	3.06901e-08	30.0911
1.2219	1.361	20	0	1	31.2985	1.20642	3.05549e-08	30.092
1.22194	1.362	20	0	1	31.2994	1.20637	3.04126e-08	30.093
1.22197	1.363	20	0	1	31.3003	1.20657	3.03083e-08	30.0937
1.222	1.364	20	0	1	31.3012	1.20658	3.01776e-08	30.0946
1.22204	1.365	20	0	1	31.3021	1.20653	3.00393e-08	30.0955
1.22207	1.366	20	0	1	31.3029	1.20662	2.99245e-08	30.0963
1.22211	1.367	20	0	1	31.3038	1.2066	2.97943e-08	30.0972
1.22214	1.368	20	0	1	31.3047	1.20669	2.96823e-08	30.098
1.22217	1.369	20	0	1	31.3055	1.20681	2.95748e-08	30.0987
1.22221	1.37	20	0	1	31.3064	1.20678	2.94485e-08	30.0996
1.22224	1.371	20	0	1	31.3072	1.20686	2.93397e-08	30.1004
1.22227	1.372	20	0	1	31.3081	1.20698	2.92375e-08	30.1011
1.2223	1.373	20	0	1	31.3089	1.20693	2.91139e-08	30.1019
1.22234	1.374	20	0	1	31.3097	1.20695	2.90004e-08	30.1028
1.22237	1.375	20	0	1	31.3105	1.20696	2.8888e-08	30.1035
1.2224	1.376	20	0	1	31.3113	1.20695	2.87737e-08	30.1044
1.22243	1.377	20	0	1	31.3121	1.20709	2.86811e-08	30.105
1.22245	1.378	20	0	1	31.3129	1.20723	2.85909e-08	30.1057
1.22249	1.379	20	0	1	31.3137	1.20723	2.84815e-08	30.1065
1.22252	1.38	20	0	1	31.3145	1.20717	2.83667e-08	30.1073
1.22255	1.381	20	0	1	31.3152	1.20729	2.82778e-08	30.1079
1.22258	1.382	20	0	1	31.316	1.20728	2.81721e-08	30.1087
1.22261	1.383	20	0	1	31.3167	1.20732	2.80739e-08	30.1094
1.22263	1.384	20	0	1	31.3175	1.20742	2.79854e-08	30.1101
1.22266	1.385	20	0	1	31.3182	1.20739	2.78815e-08	30.1108
1.22269	1.386	20	0	1	31.3189	1.2075	2.77962e-08	30.1115
1.22272	1.387	20	0	1	31.3197	1.20755	2.77052e-08	30.1121
1.22274	1.388	20	0	1	31.3204	1.20761	2.76169e-08	30.1128
1.22277	1.389	20	0	1	31.3211	1.20761	2.75211e-08	30.1135
1.22279	1.39	20	0	1	31.3218	1.20775	2.74457e-08	30.1141
1.22282	1.391	20	0	1	31.3225	1.20787	2.73689e-08	30.1146
1.22286	1.392	20	0	1	31.3232	1.20764	2.72466e-08	30.1156
1.22288	1.393	20	0	1	31.3239	1.20773	2.71671e-08	30.1162
1.22291	1.394	20	0	1	31.3246	1.20773	2.70783e-08	30.1168
1.22293	1.395	20	0	1	31.3252	1.20782	2.70021e-08	30.1174
1.22296	1.396	20	0	1	31.3259	1.20784	2.69169e-08	30.1181
1.22298	1.397	20	0	1	31.3265	1.20783	2.68289e-08	30.1187
1.22301	1.398	20	0	1	31.3272	1.20791	2.67545e-08	30.1193
1.22303	1.399	20	0	1	31.3278	1.20796	2.66769e-08	30.1199
1.22305	1.4	20	0	1	31.3285	1.20816	2.66206e-08	30.1203
1.22308	1.401	20	0	1	31.3291	1.20803	2.65213e-08	30.1211
1.2231	1.402	20	0	1	31.3297	1.20811	2.64509e-08	30.1216
1.22313	1.403	20	0	1	31.3304	1.20801	2.63578e-08	30.1224
1.22316	1.404	20	0	1	31.331	1.20803	2.62816e-08	30.123
1.22318	1.405	20	0	1	31.3316	1.2081	2.62131e-08	30.1235
1.2232	1.406	20	0	1	31.3322	1.20812	2.61387e-08	30.1241
1.22322	1.407	20	0	1	31.3328	1.20817	2.60702e-08	30.1246
1.22325	1.408	20	0	1	31.3334	1.20816	2.59933e-08	30.1252
1.22327	1.409	20	0	1	31.334	1.20817	2.59214e-08	30.1258
1.22329	1.41	20	0	1	31.3345	1.20817	2.5848e-08	30.1264
1.22331	1.411	20	0	1	31.3351	1.20828	2.57892e-08	30.1268
1.22333	1.412	20	0	1	31.3357	1.20836	2.5729e-08	30.1273
1.22335	1.413	20	0	1	31.3362	1.20845	2.56693e-08	30.1278
1.22338	1.414	20	0	1	31.3368	1.20843	2.5597e-08	30.1284
1.2234	1.415	20	0	1	31.3373	1.20838	2.55234e-08	30.129
1.22342	1.416	20	0	1	31.3379	1.20853	2.54732e-08	30.1294
1.22344	1.417	20	0	1	31.3384	1.20846	2.53989e-08	30.13
1.22347	1.418	20	0	1	31.339	1.20834	2.5318e-08	30.1306
1.22348	1.419	20	0	1	31.3395	1.20847	2.52684e-08	30.131
1.2235	1.42	20	0	1	31.34	1.20866	2.52276e-08	30.1314
1.22352	1.421	20	0	1	31.3405	1.20862	2.5159e-08	30.1319
1.22354	1.422	20	0	1	31.341	1.20855	2.50884e-08	30.1325
1.22357	1.423	20	0	1	31.3416	1.2085	2.50193e-08	30.1331
1.22358	1.424	20	0	1	31.3421	1.20859	2.49699e-08	30.1335
1.2236	1.425	20	0	1	31.3426	1.2086	2.49099e-08	30.134
1.22362	1.426	20	0	1	31.343	1.20863	2.48544e-08	30.1344
1.22364	1.427	20	0	1	31.3435	1.20868	2.48011e-08	30.1349
1.22365	1.428	20	0	1	31.344	1.20882	2.47609e-08	30.1352
1.22367	1.429	20	0	1	31.3445	1.20885	2.47067e-08	30.1356
1.22369	1.43	20	0	1	31.345	1.20887	2.46526e-08	30.1361
1.22371	1.431	20	0	1	31.3454	1.20881	2.45896e-08	30.1366
1.22373	1.432	20	0	1	31.3459	1.20883	2.45364e-08	30.1371
1.22375	1.433	20	0	1	31.3463	1.20886	2.44855e-08	30.1375
1.22376	1.434	20	0	1	31.3468	1.2089	2.44359e-08	30.1379
1.22378	1.435	20	0	1	31.3472	1.20896	2.43906e-08	30.1383
1.2238	1.436	20	0	1	31.3477	1.20895	2.4336e-08	30.1387
1.22382	1.437	20	0	1	31.3481	1.20889	2.4277e-08	30.1392
1.22383	1.438	20	0	1	31.3486	1.20906	2.42463e-08	30.1395
1.22385	1.439	20	0	1	31.349	1.20903	2.41917e-08	30.14
1.22386	1.44	20	0	1	31.3494	1.209	2.41386e-08	30.1404
1.22388	1.441	20	0	1	31.3498	1.20912	2.41036e-08	30.1407
1.22389	1.442	20	0	1	31.3502	1.20921	2.40652e-08	30.141
1.22391	1.443	20	0	1	31.3507	1.20905	2.39982e-08	30.1416
1.22393	1.444	20	0	1	31.3511	1.20903	2.39494e-08	30.142
1.22394	1.445	20	0	1	31.3515	1.20915	2.3916e-08	30.1423
1.22396	1.446	20	0	1	31.3519	1.20916	2.38703e-08	30.1427
1.22397	1.447	20	0	1	31.3523	1.20915	2.38236e-08	30.1431
1.22399	1.448	20	0	1	31.3526	1.20921	2.37862e-08	30.1434
1.224	1.449	20	0	1	31.353	1.20924	2.37451e-08	30.1438
1.22402	1.45	20	0	1	31.3534	1.20925	2.37019e-08	30.1442
1.22404	1.451	20	0	1	31.3538	1.20915	2.36472e-08	30.1446
1.22405	1.452	20	0	1	31.3542	1.20919	2.36092e-08	30.145
1.22406	1.453	20	0	1	31.3545	1.20931	2.35806e-08	30.1452
1.22407	1.454	20	0	1	31.3549	1.20939	2.35473e-08	30.1455
1.22409	1.455	20	0	1	31.3552	1.20937	2.3504e-08	30.1459
1.2241	1.456	20	0	1	31.3556	1.20934	2.34597e-08	30.1463
1.22412	1.457	20	0	1	31.356	1.20934	2.34197e-08	30.1466
1.22413	1.458	20	0	1	31.3563	1.20928	2.33736e-08	30.147
1.22414	1.459	20	0	1	31.3566	1.20934	2.33405e-08	30.1473
1.22416	1.46	20	0	1	31.357	1.20938	2.33065e-08	30.1476
1.22417	1.461	20	0	1	31.3573	1.20939	2.32699e-08	30.1479
1.22418	1.462	20	0	1	31.3577	1.20939	2.32323e-08	30.1483
1.2242	1.463	20	0	1	31.358	1.20938	2.31936e-08	30.1486
1.2242	1.464	20	0	1	31.3583	1.20969	2.31917e-08	30.1486
1.22422	1.465	20	0	1	31.3586	1.20945	2.31287e-08	30.1492
1.22423	1.466	20	0	1	31.3589	1.20961	2.31113e-08	30.1493
1.22424	1.467	20	0	1	31.3593	1.20957	2.3071e-08	30.1497
1.22425	1.468	20	0	1	31.3596	1.20957	2.30358e-08	30.15
1.22427	1.469	20	0	1	31.3599	1.20949	2.29929e-08	30.1504
1.22428	1.47	20	0	1	31.3602	1.20949	2.29584e-08	30.1507
1.22429	1.471	20	0	1	31.3605	1.20954	2.29301e-08	30.1509
1.2243	1.472	20	0	1	31.3608	1.20964	2.29087e-08	30.1511
1.22431	1.473	20	0	1	31.3611	1.20961	2.28724e-08	30.1515
1.22433	1.474	20	0	1	31.3614	1.20957	2.28363e-08	30.1518
1.22434	1.475	20	0	1	31.3617	1.20961	2.28087e-08	30.152
1.22435	1.476	20	0	1	31.3619	1.2096	2.27759e-08	30.1523
1.22436	1.477	20	0	1	31.3622	1.20961	2.27456e-08	30.1526
1.22437	1.478	20	0	1	31.3625	1.20957	2.27102e-08	30.1529
1.22438	1.479	20	0	1	31.3628	1.20962	2.26866e-08	30.1531
1.22439	1.48	20	0	1	31.363	1.2096	2.26545e-08	30.1534
1.2244	1.481	20	0	1	31.3633	1.2096	2.26244e-08	30.1537
1.22441	1.482	20	0	1	31.3636	1.20969	2.26057e-08	30.1539
1.22442	1.483	20	0	1	31.3638	1.20974	2.25816e-08	30.1541
1.22443	1.484	20	0	1	31.3641	1.20975	2.25549e-08	30.1543
1.22444	1.485	20	0	1	31.3643	1.20977	2.25293e-08	30.1546
1.22445	1.486	20	0	1	31.3646	1.20967	2.24909e-08	30.1549
1.22446	1.487	20	0	1	31.3648	1.20971	2.24681e-08	30.1551
1.22447	1.488	20	0	1	31.3651	1.20983	2.24541e-08	30.1553
1.22448	1.489	20	0	1	31.3653	1.2098	2.24244e-08	30.1555
1.22449	1.49	20	0	1	31.3656	1.20978	2.23953e-08	30.1558
1.2245	1.491	20	0	1	31.3658	1.20979	2.23714e-08	30.156
1.22451	1.492	20	0	1	31.366	1.2098	2.23463e-08	30.1562
1.22452	1.493	20	0	1	31.3663	1.20979	2.23205e-08	30.1565
1.22452	1.494	20	0	1	31.3665	1.2099	2.2307e-08	30.1566
1.22453	1.495	20	0	1	31.3667	1.20986	2.22779e-08	30.1569
1.22454	1.496	20	0	1	31.367	1.2098	2.22477e-08	30.1572
1.22454	1.497	20	0	1	31.3672	1.21002	2.22477e-08	30.1572
1.22456	1.498	20	0	1	31.3674	1.20987	2.22079e-08	30.1575
1.22457	1.499	20	0	1	31.3676	1.20992	2.21905e-08	30.1577
1.22457	1.5	20	0	1	31.3678	1.20994	2.21687e-08	30.1579
1.22458	1.501	20	0	1	31.368	1.2099	2.21421e-08	30.1581
1.22459	1.502	20	0	1	31.3682	1.20995	2.21251e-08	30.1583
1.2246	1.503	20	0	1	31.3684	1.20986	2.20934e-08	30.1586
1.22461	1.504	20	0	1	31.3686	1.20998	2.20852e-08	30.1587
1.22461	1.505	20	0	1	31.3688	1.21001	2.20669e-08	30.1588
1.22462	1.506	20	0	1	31.369	1.21001	2.20453e-08	30.159
1.22463	1.507	20	0	1	31.3692	1.21	2.20229e-08	30.1592
1.22464	1.508	20	0	1	31.3694	1.20995	2.19976e-08	30.1595
1.22464	1.509	20	0	1	31.3696	1.21001	2.19829e-08	30.1596
1.22465	1.51	20	0	1	31.3698	1.20994	2.19558e-08	30.1599
1.22466	1.511	20	0	1	31.37	1.20999	2.19419e-08	30.16
1.22467	1.512	20	0	1	31.3702	1.21	2.19227e-08	30.1602
1.22467	1.513	20	0	1	31.3703	1.20998	2.19021e-08	30.1604
1.22468	1.514	20	0	1	31.3705	1.21002	2.18868e-08	30.1605
1.22469	1.515	20	0	1	31.3707	1.21001	2.18671e-08	30.1607
1.22469	1.516	20	0	1	31.3709	1.21013	2.18617e-08	30.1607
1.2247	1.517	20	0	1	31.371	1.21009	2.1839e-08	30.161
1.2247	1.518	20	0	1	31.3712	1.21013	2.18254e-08	30.1611
1.22471	1.519	20	0	1	31.3714	1.21016	2.18103e-08	30.1612
1.22472	1.52	20	0	1	31.3715	1.21011	2.17877e-08	30.1614
1.22473	1.521	20	0	1	31.3717	1.2101	2.17696e-08	30.1616
1.22473	1.522	20	0	1	31.3719	1.21008	2.17498e-08	30.1618
1.22474	1.523	20	0	1	31.372	1.21013	2.17392e-08	30.1619
1.22474	1.524	20	0	1	31.3722	1.21017	2.17264e-08	30.162
1.22475	1.525	20	0	1	31.3723	1.21011	2.17039e-08	30.1622
1.22476	1.526	20	0	1	31.3725	1.21008	2.16849e-08	30.1624
1.22476	1.527	20	0	1	31.3726	1.21015	2.16759e-08	30.1625
1.22477	1.528	20	0	1	31.3728	1.2102	2.1665e-08	30.1626
1.22477	1.529	20	0	1	31.3729	1.21016	2.16459e-08	30.1628
1.22478	1.53	20	0	1	31.3731	1.21021	2.16363e-08	30.1629
1.22478	1.531	20	0	1	31.3732	1.21028	2.16278e-08	30.163
1.22479	1.532	20	0	1	31.3734	1.2101	2.1594e-08	30.1633
1.2248	1.533	20	0	1	31.3735	1.21015	2.15853e-08	30.1634
1.2248	1.534	20	0	1	31.3736	1.21018	2.15737e-08	30.1635
1.2248	1.535	20	0	1	31.3738	1.21024	2.15664e-08	30.1635
1.22481	1.536	20	0	1	31.3739	1.21021	2.15487e-08	30.1637
1.22481	1.537	20	0	1	31.374	1.21023	2.15366e-08	30.1638
1.22482	1.538	20	0	1	31.3742	1.21022	2.15219e-08	30.164
1.22483	1.539	20	0	1	31.3743	1.21013	2.14991e-08	30.1642
1.22483	1.54	20	0	1	31.3744	1.21015	2.14885e-08	30.1643
1.22484	1.541	20	0	1	31.3746	1.21019	2.14797e-08	30.1644
1.22484	1.542	20	0	1	31.3747	1.21022	2.14697e-08	30.1645
1.22484	1.543	20	0	1	31.3748	1.21033	2.14687e-08	30.1645
1.22485	1.544	20	0	1	31.3749	1.21029	2.14523e-08	30.1646
1.22485	1.545	20	0	1	31.375	1.2103	2.14406e-08	30.1647
1.22486	1.546	20	0	1	31.3752	1.21023	2.14213e-08	30.1649
1.22485	1.547	20	0	1	31.3753	1.2105	2.14372e-08	30.1648
1.22487	1.548	20	0	1	31.3754	1.21025	2.13998e-08	30.1651
1.22487	1.549	20	0	1	31.3755	1.21023	2.13861e-08	30.1653
1.22488	1.55	20	0	1	31.3756	1.21019	2.137e-08	30.1654
1.22488	1.551	20	0	1	31.3757	1.21026	2.13662e-08	30.1654
1.22488	1.552	20	0	1	31.3758	1.21029	2.13586e-08	30.1655
1.22489	1.553	20	0	1	31.3759	1.21017	2.13349e-08	30.1657
1.22489	1.554	20	0	1	31.376	1.21031	2.13381e-08	30.1657
1.2249	1.555	20	0	1	31.3761	1.21024	2.13203e-08	30.1659
1.2249	1.556	20	0	1	31.3762	1.21031	2.1317e-08	30.1659
1.22491	1.557	20	0	1	31.3763	1.21028	2.13035e-08	30.1661
1.22491	1.558	20	0	1	31.3764	1.21032	2.12973e-08	30.1661
1.22491	1.559	20	0	1	31.3765	1.21031	2.12861e-08	30.1662
1.22492	1.56	20	0	1	31.3766	1.21025	2.12709e-08	30.1664
1.22492	1.561	20	0	1	31.3767	1.21026	2.1262e-08	30.1665
1.22492	1.562	20	0	1	31.3768	1.21035	2.12619e-08	30.1665
1.22493	1.563	20	0	1	31.3769	1.21033	2.12498e-08	30.1666
1.22493	1.564	20	0	1	31.377	1.21031	2.12383e-08	30.1667
1.22493	1.565	20	0	1	31.3771	1.21033	2.12315e-08	30.1667
1.22494	1.566	20	0	1	31.3772	1.21031	2.12207e-08	30.1668
1.22494	1.567	20	0	1	31.3773	1.21032	2.12123e-08	30.1669
1.22494	1.568	20	0	1	31.3773	1.21038	2.12097e-08	30.167
1.22494	1.569	20	0	1	31.3774	1.21046	2.12097e-08	30.167
1.22495	1.57	20	0	1	31.3775	1.2104	2.11942e-08	30.1671
1.22495	1.571	20	0	1	31.3776	1.21033	2.11787e-08	30.1673
1.22496	1.572	20	0	1	31.3777	1.21017	2.11537e-08	30.1675
1.22496	1.573	20	0	1	31.3777	1.21038	2.11677e-08	30.1674
1.22496	1.574	20	0	1	31.3778	1.21038	2.116e-08	30.1674
1.22497	1.575	20	0	1	31.3779	1.21032	2.11454e-08	30.1676
1.22496	1.576	20	0	1	31.378	1.2105	2.11559e-08	30.1675
1.22497	1.577	20	0	1	31.378	1.21046	2.11444e-08	30.1676
1.22497	1.578	20	0	1	31.3781	1.21037	2.11274e-08	30.1678
1.22498	1.579	20	0	1	31.3782	1.21039	2.11226e-08	30.1678
1.22498	1.58	20	0	1	31.3783	1.21039	2.11149e-08	30.1679
1.22498	1.581	20	0	1	31.3783	1.21046	2.11149e-08	30.1679
1.22498	1.582	20	0	1	31.3784	1.21042	2.11034e-08	30.168
1.22499	1.583	20	0	1	31.3785	1.21042	2.10962e-08	30.1681
1.22499	1.584	20	0	1	31.3785	1.21044	2.10917e-08	30.1681
1.22499	1.585	20	0	1	31.3786	1.21041	2.10823e-08	30.1682
1.22499	1.586	20	0	1	31.3787	1.21042	2.10766e-08	30.1682
1.225	1.587	20	0	1	31.3787	1.21043	2.10702e-08	30.1683
1.225	1.588	20	0	1	31.3788	1.21041	2.10617e-08	30.1684
1.22501	1.589	20	0	1	31.3789	1.21032	2.10465e-08	30.1685
1.225	1.59	20	0	1	31.3789	1.21043	2.1052e-08	30.1685
1.22501	1.591	20	0	1	31.379	1.21043	2.10459e-08	30.1685
1.22501	1.592	20	0	1	31.379	1.21044	2.10401e-08	30.1686
1.22501	1.593	20	0	1	31.3791	1.21045	2.10351e-08	30.1687
1.22501	1.594	20	0	1	31.3792	1.21064	2.10485e-08	30.1685
1.22501	1.595	20	0	1	31.3792	1.2105	2.10286e-08	30.1687
1.22502	1.596	20	0	1	31.3793	1.21044	2.10164e-08	30.1688
1.22501	1.597	20	0	1	31.3793	1.21068	2.10359e-08	30.1686
1.22502	1.598	20	0	1	31.3794	1.21043	2.10052e-08	30.1689
1.22502	1.599	20	0	1	31.3794	1.21048	2.10041e-08	30.169
1.22503	1.6	20	0	1	31.3795	1.21046	2.09967e-08	30.169
1.22503	1.601	20	0	1	31.3795	1.21043	2.09887e-08	30.1691
1.22503	1.602	20	0	1	31.3796	1.21044	2.09841e-08	30.1692
1.22504	1.603	20	0	1	31.3796	1.21032	2.09668e-08	30.1693
1.22504	1.604	20	0	1	31.3797	1.21037	2.09668e-08	30.1693
1.22504	1.605	20	0	1	31.3797	1.21046	2.09713e-08	30.1693
1.22504	1.606	20	0	1	31.3798	1.21046	2.09663e-08	30.1693
1.22504	1.607	20	0	1	31.3798	1.2105	2.09663e-08	30.1693
1.22504	1.608	20	0	1	31.3799	1.21046	2.09571e-08	30.1694
1.22505	1.609	20	0	1	31.3799	1.21037	2.09438e-08	30.1695
1.22505	1.61	20	0	1	31.38	1.21036	2.09381e-08	30.1696
1.22505	1.611	20	0	1	31.38	1.21042	2.09396e-08	30.1696
1.22505	1.612	20	0	1	31.38	1.21051	2.09442e-08	30.1695
1.22505	1.613	20	0	1	31.3801	1.21055	2.0944e-08	30.1695
1.22505	1.614	20	0	1	31.3801	1.21059	2.0944e-08	30.1695
1.22505	1.615	20	0	1	31.3802	1.21051	2.09313e-08	30.1697
1.22505	1.616	20	0	1	31.3802	1.2107	2.09473e-08	30.1695
1.22506	1.617	20	0	1	31.3803	1.21041	2.09129e-08	30.1698
1.22505	1.618	20	0	1	31.3803	1.21057	2.09254e-08	30.1697
1.22506	1.619	20	0	1	31.3803	1.21052	2.09159e-08	30.1698
1.22506	1.62	20	0	1	31.3804	1.21055	2.09159e-08	30.1698
1.22506	1.621	20	0	1	31.3804	1.21049	2.09054e-08	30.1699
1.22506	1.622	20	0	1	31.3804	1.21052	2.09047e-08	30.1699
1.22506	1.623	20	0	1	31.3805	1.21055	2.09047e-08	30.1699
1.22506	1.624	20	0	1	31.3805	1.21065	2.09106e-08	30.1699
1.22507	1.625	20	0	1	31.3806	1.2105	2.0892e-08	30.1701
1.22507	1.626	20	0	1	31.3806	1.21046	2.08843e-08	30.1701
1.22507	1.627	20	0	1	31.3806	1.21049	2.08843e-08	30.1701
1.22507	1.628	20	0	1	31.3807	1.21058	2.08895e-08	30.1701
1.22507	1.629	20	0	1	31.3807	1.21056	2.08844e-08	30.1701
1.22508	1.63	20	0	1	31.3807	1.2103	2.08548e-08	30.1704
1.22508	1.631	20	0	1	31.3807	1.21047	2.08694e-08	30.1703
1.22508	1.632	20	0	1	31.3808	1.2105	2.08694e-08	30.1703
1.22508	1.633	20	0	1	31.3808	1.21047	2.08629e-08	30.1703
1.22508	1.634	20	0	1	31.3808	1.2105	2.08625e-08	30.1703
1.22508	1.635	20	0	1	31.3809	1.21052	2.08615e-08	30.1704
1.22508	1.636	20	0	1	31.3809	1.21054	2.08607e-08	30.1704
1.22508	1.637	20	0	1	31.3809	1.21054	2.08581e-08	30.1704
1.22508	1.638	20	0	1	31.381	1.21068	2.08693e-08	30.1703
1.22508	1.639	20	0	1	31.381	1.21056	2.08542e-08	30.1704
1.22508	1.64	20	0	1	31.381	1.21058	2.08542e-08	30.1704
1.22509	1.641	20	0	1	31.381	1.21053	2.08458e-08	30.1705
1.22509	1.642	20	0	1	31.3811	1.2105	2.08401e-08	30.1706
1.22509	1.643	20	0	1	31.3811	1.21049	2.08368e-08	30.1706
1.22509	1.644	20	0	1	31.3811	1.21052	2.08368e-08	30.1706
1.22509	1.645	20	0	1	31.3811	1.21056	2.08383e-08	30.1706
1.22509	1.646	20	0	1	31.3812	1.21049	2.08295e-08	30.1707
1.2251	1.647	20	0	1	31.3812	1.21045	2.08229e-08	30.1707
1.2251	1.648	20	0	1	31.3812	1.21049	2.08245e-08	30.1707
1.2251	1.649	20	0	1	31.3812	1.2105	2.08234e-08	30.1707
1.2251	1.65	20	0	1	31.3813	1.2105	2.08209e-08	30.1708
1.2251	1.651	20	0	1	31.3813	1.21052	2.08209e-08	30.1708
1.2251	1.652	20	0	1	31.3813	1.21053	2.08198e-08	30.1708
1.2251	1.653	20	0	1	31.3813	1.21053	2.08168e-08	30.1708
1.2251	1.654	20	0	1	31.3813	1.21042	2.08045e-08	30.1709
1.2251	1.655	20	0	1	31.3814	1.21055	2.08151e-08	30.1708
1.2251	1.656	20	0	1	31.3814	1.21057	2.08151e-08	30.1708
1.2251	1.657	20	0	1	31.3814	1.21066	2.08226e-08	30.1707
1.22511	1.658	20	0	1	31.3814	1.21039	2.0793e-08	30.171
1.2251	1.659	20	0	1	31.3814	1.21056	2.08082e-08	30.1709
1.22511	1.66	20	0	1	31.3815	1.21049	2.07993e-08	30.171
1.2251	1.661	20	0	1	31.3815	1.21054	2.08027e-08	30.1709
1.2251	1.662	20	0	1	31.3815	1.21054	2.08007e-08	30.171
1.22511	1.663	20	0	1	31.3815	1.21049	2.07932e-08	30.171
1.22511	1.664	20	0	1	31.3815	1.21056	2.0799e-08	30.171
1.2251	1.665	20	0	1	31.3815	1.2108	2.08213e-08	30.1707
1.22511	1.666	20	0	1	31.3816	1.21053	2.07925e-08	30.171
1.22511	1.667	20	0	1	31.3816	1.21055	2.07925e-08	30.171
1.22511	1.668	20	0	1	31.3816	1.21056	2.07923e-08	30.171
1.22511	1.669	20	0	1	31.3816	1.21058	2.07923e-08	30.171
1.22511	1.67	20	0	1	31.3816	1.21059	2.07923e-08	30.171
1.22511	1.671	20	0	1	31.3816	1.21057	2.07884e-08	30.1711
1.22511	1.672	20	0	1	31.3817	1.2105	2.07798e-08	30.1712
1.2251	1.673	20	0	1	31.3817	1.21074	2.08031e-08	30.1709
1.22511	1.674	20	0	1	31.3817	1.21063	2.07896e-08	30.1711
1.22511	1.675	20	0	1	31.3817	1.2106	2.07852e-08	30.1711
1.2251	1.676	20	0	1	31.3817	1.2108	2.08048e-08	30.1709
1.22511	1.677	20	0	1	31.3817	1.2106	2.07828e-08	30.1711
1.22512	1.678	20	0	1	31.3817	1.2105	2.07718e-08	30.1712
1.22511	1.679	20	0	1	31.3818	1.21057	2.07772e-08	30.1712
1.22511	1.68	20	0	1	31.3818	1.21065	2.07839e-08	30.1711
1.22511	1.681	20	0	1	31.3818	1.21062	2.07793e-08	30.1712
1.22511	1.682	20	0	1	31.3818	1.21063	2.07793e-08	30.1712
1.22512	1.683	20	0	1	31.3818	1.21055	2.07705e-08	30.1713
1.22512	1.684	20	0	1	31.3818	1.21051	2.07643e-08	30.1713
1.22512	1.685	20	0	1	31.3818	1.21046	2.07585e-08	30.1714
1.22512	1.686	20	0	1	31.3818	1.21049	2.076e-08	30.1714
1.22512	1.687	20	0	1	31.3819	1.2105	2.076e-08	30.1714
1.22512	1.688	20	0	1	31.3819	1.21049	2.07581e-08	30.1714
1.22512	1.689	20	0	1	31.3819	1.21054	2.07621e-08	30.1713
1.22512	1.69	20	0	1	31.3819	1.21063	2.07697e-08	30.1713
1.22512	1.691	20	0	1	31.3819	1.21059	2.07646e-08	30.1713
1.22512	1.692	20	0	1	31.3819	1.2106	2.07646e-08	30.1713
1.22512	1.693	20	0	1	31.3819	1.21061	2.07646e-08	30.1713
1.22512	1.694	20	0	1	31.3819	1.21063	2.0766e-08	30.1713
1.22512	1.695	20	0	1	31.3819	1.21064	2.07666e-08	30.1713
1.22512	1.696	20	0	1	31.3819	1.21055	2.07566e-08	30.1714
1.22512	1.697	20	0	1	31.382	1.2105	2.07502e-08	30.1715
1.22513	1.698	20	0	1	31.382	1.2105	2.07497e-08	30.1715
1.22512	1.699	20	0	1	31.382	1.21052	2.07499e-08	30.1715
1.22512	1.7	20	0	1	31.382	1.21053	2.07503e-08	30.1714
1.22512	1.701	20	0	1	31.382	1.21058	2.07545e-08	30.1714
1.22512	1.702	20	0	1	31.382	1.21059	2.07544e-08	30.1714
1.22512	1.703	20	0	1	31.382	1.21059	2.07538e-08	30.1714
1.22512	1.704	20	0	1	31.382	1.21058	2.0752e-08	30.1714
1.22513	1.705	20	0	1	31.382	1.21056	2.07498e-08	30.1715
1.22513	1.706	20	0	1	31.382	1.21057	2.07498e-08	30.1715
1.22513	1.707	20	0	1	31.382	1.21056	2.07483e-08	30.1715
1.22512	1.708	20	0	1	31.382	1.2106	2.07509e-08	30.1714
1.22512	1.709	20	0	1	31.382	1.21061	2.0752e-08	30.1714
1.22513	1.71	20	0	1	31.3821	1.21053	2.07429e-08	30.1715
1.22512	1.711	20	0	1	31.3821	1.21069	2.07585e-08	30.1714
1.22513	1.712	20	0	1	31.3821	1.21057	2.07457e-08	30.1715
1.22513	1.713	20	0	1	31.3821	1.21045	2.07329e-08	30.1716
1.22513	1.714	20	0	1	31.3821	1.21051	2.07377e-08	30.1716
1.22513	1.715	20	0	1	31.3821	1.21053	2.07397e-08	30.1716
1.22513	1.716	20	0	1	31.3821	1.21054	2.07394e-08	30.1716
1.22513	1.717	20	0	1	31.3821	1.21061	2.07462e-08	30.1715
1.22513	1.718	20	0	1	31.3821	1.21055	2.07399e-08	30.1716
1.22513	1.719	20	0	1	31.3821	1.21056	2.07399e-08	30.1716
1.22513	1.72	20	0	1	31.3821	1.21051	2.07341e-08	30.1716
1.22513	1.721	20	0	1	31.3821	1.21051	2.07341e-08	30.1716
1.22513	1.722	20	0	1	31.3821	1.2106	2.07429e-08	30.1715
1.22513	1.723	20	0	1	31.3821	1.21066	2.07479e-08	30.1715
1.22513	1.724	20	0	1	31.3821	1.21059	2.07407e-08	30.1715
1.22513	1.725	20	0	1	31.3821	1.21062	2.07428e-08	30.1715
1.22513	1.726	20	0	1	31.3821	1.21066	2.07467e-08	30.1715
1.22513	1.727	20	0	1	31.3822	1.21059	2.07385e-08	30.1716
1.22512	1.728	20	0	1	31.3822	1.2108	2.07592e-08	30.1714
1.22513	1.729	20	0	1	31.3822	1.21062	2.07405e-08	30.1715
1.22513	1.73	20	0	1	31.3822	1.21067	2.07454e-08	30.1715
1.22513	1.731	20	0	1	31.3822	1.21066	2.07437e-08	30.1715
1.22512	1.732	20	0	1	31.3822	1.21082	2.076e-08	30.1714
1.22513	1.733	20	0	1	31.3822	1.21064	2.07416e-08	30.1715
1.22513	1.734	20	0	1	31.3822	1.21059	2.07355e-08	30.1716
1.22513	1.735	20	0	1	31.3822	1.21059	2.07357e-08	30.1716
1.22513	1.736	20	0	1	31.3822	1.21055	2.07308e-08	30.1716
1.22513	1.737	20	0	1	31.3822	1.21061	2.07362e-08	30.1716
1.22513	1.738	20	0	1	31.3822	1.21055	2.07296e-08	30.1717
1.22513	1.739	20	0	1	31.3822	1.2106	2.07351e-08	30.1716
1.22513	1.74	20	0	1	31.3822	1.21061	2.07351e-08	30.1716
1.22513	1.741	20	0	1	31.3822	1.21059	2.07327e-08	30.1716
1.22513	1.742	20	0	1	31.3822	1.21056	2.07299e-08	30.1717
1.22513	1.743	20	0	1	31.3822	1.2106	2.0733e-08	30.1716
1.22513	1.744	20	0	1	31.3822	1.21061	2.07339e-08	30.1716
1.22513	1.745	20	0	1	31.3822	1.21061	2.07338e-08	30.1716
1.22513	1.746	20	0	1	31.3822	1.21061	2.07337e-08	30.1716
1.22513	1.747	20	0	1	31.3822	1.21062	2.07337e-08	30.1716
1.22513	1.748	20	0	1	31.3822	1.21054	2.07261e-08	30.1717
1.22513	1.749	20	0	1	31.3822	1.21059	2.073e-08	30.1717
1.22513	1.75	20	0	1	31.3822	1.21057	2.07283e-08	30.1717
1.22513	1.751	20	0	1	31.3822	1.21057	2.07283e-08	30.1717
1.22513	1.752	20	0	1	31.3822	1.21057	2.07277e-08	30.1717
1.22513	1.753	20	0	1	31.3822	1.2106	2.073e-08	30.1717
1.22513	1.754	20	0	1	31.3823	1.21057	2.07271e-08	30.1717
1.22513	1.755	20	0	1	31.3823	1.21059	2.0729e-08	30.1717
1.22513	1.756	20	0	1	31.3823	1.21058	2.07278e-08	30.1717
1.22513	1.757	20	0	1	31.3823	1.21071	2.07399e-08	30.1716
1.22513	1.758	20	0	1	31.3823	1.21072	2.07411e-08	30.1715
1.22513	1.759	20	0	1	31.3823	1.21068	2.07364e-08	30.1716
1.22513	1.76	20	0	1	31.3823	1.21063	2.07319e-08	30.1716
1.22514	1.761	20	0	1	31.3823	1.21047	2.0715e-08	30.1718
1.22513	1.762	20	0	1	31.3823	1.21058	2.07259e-08	30.1717
1.22513	1.763	20	0	1	31.3823	1.21073	2.07407e-08	30.1715
1.22513	1.764	20	0	1	31.3823	1.21063	2.0731e-08	30.1716
1.22513	1.765	20	0	1	31.3823	1.2106	2.07278e-08	30.1717
1.22514	1.766	20	0	1	31.3823	1.21056	2.07233e-08	30.1717
1.22514	1.767	20	0	1	31.3823	1.21055	2.0722e-08	30.1717
1.22514	1.768	20	0	1	31.3823	1.21055	2.07221e-08	30.1717
1.22513	1.769	20	0	1	31.3823	1.21059	2.07256e-08	30.1717
1.22514	1.77	20	0	1	31.3823	1.21047	2.07136e-08	30.1718
1.22513	1.771	20	0	1	31.3823	1.21059	2.0726e-08	30.1717
1.22514	1.772	20	0	1	31.3823	1.21055	2.0721e-08	30.1717
1.22513	1.773	20	0	1	31.3823	1.21069	2.07355e-08	30.1716
1.22514	1.774	20	0	1	31.3823	1.21057	2.07234e-08	30.1717
1.22514	1.775	20	0	1	31.3823	1.21059	2.07247e-08	30.1717
1.22513	1.776	20	0	1	31.3823	1.2106	2.07261e-08	30.1717
1.22513	1.777	20	0	1	31.3823	1.21061	2.07261e-08	30.1717
1.22513	1.778	20	0	1	31.3823	1.2106	2.07253e-08	30.1717
1.22513	1.779	20	0	1	31.3823	1.21064	2.07296e-08	30.1717
1.22513	1.78	20	0	1	31.3823	1.21064	2.07289e-08	30.1717
1.22513	1.781	20	0	1	31.3823	1.2106	2.0725e-08	30.1717
1.22513	1.782	20	0	1	31.3823	1.2106	2.0725e-08	30.1717
1.22513	1.783	20	0	1	31.3823	1.21081	2.07465e-08	30.1715
1.22513	1.784	20	0	1	31.3823	1.21063	2.07274e-08	30.1717
1.22513	1.785	20	0	1	31.3823	1.21082	2.07473e-08	30.1715
1.22513	1.786	20	0	1	31.3823	1.21062	2.07269e-08	30.1717
1.22514	1.787	20	0	1	31.3823	1.21059	2.07236e-08	30.1717
1.22514	1.788	20	0	1	31.3823	1.2106	2.07239e-08	30.1717
1.22513	1.789	20	0	1	31.3823	1.21073	2.07372e-08	30.1716
1.22513	1.79	20	0	1	31.3823	1.21061	2.07251e-08	30.1717
1.22514	1.791	20	0	1	31.3823	1.21058	2.07214e-08	30.1717
1.22514	1.792	20	0	1	31.3823	1.21059	2.07227e-08	30.1717
1.22513	1.793	20	0	1	31.3823	1.21066	2.07298e-08	30.1717
1.22514	1.794	20	0	1	31.3823	1.21061	2.07243e-08	30.1717
1.22514	1.795	20	0	1	31.3823	1.21061	2.07243e-08	30.1717
1.22514	1.796	20	0	1	31.3823	1.21051	2.07144e-08	30.1718
1.22513	1.797	20	0	1	31.3823	1.21068	2.07314e-08	30.1716
1.22514	1.798	20	0	1	31.3823	1.21059	2.07224e-08	30.1717
1.22514	1.799	20	0	1	31.3823	1.21058	2.07217e-08	30.1717
1.22513	1.8	20	0	1	31.3823	1.21066	2.07288e-08	30.1717
1.22514	1.801	20	0	1	31.3823	1.21061	2.07241e-08	30.1717
1.22514	1.802	20	0	1	31.3823	1.21058	2.07212e-08	30.1717
1.22514	1.803	20	0	1	31.3823	1.21058	2.07212e-08	30.1717
1.22514	1.804	20	0	1	31.3823	1.21058	2.07212e-08	30.1717
1.22514	1.805	20	0	1	31.3823	1.21055	2.07177e-08	30.1718
1.22514	1.806	20	0	1	31.3823	1.21059	2.07215e-08	30.1717
1.22514	1.807	20	0	1	31.3823	1.21056	2.07181e-08	30.1718
1.22513	1.808	20	0	1	31.3823	1.21071	2.07341e-08	30.1716
1.22514	1.809	20	0	1	31.3823	1.21062	2.07241e-08	30.1717
1.22514	1.81	20	0	1	31.3823	1.21057	2.07197e-08	30.1718
1.22514	1.811	20	0	1	31.3823	1.21057	2.07197e-08	30.1718
1.22514	1.812	20	0	1	31.3823	1.21053	2.07155e-08	30.1718
1.22514	1.813	20	0	1	31.3823	1.21053	2.07155e-08	30.1718
1.22513	1.814	20	0	1	31.3823	1.21065	2.0727e-08	30.1717
1.22514	1.815	20	0	1	31.3823	1.21063	2.07248e-08	30.1717
1.22514	1.816	20	0	1	31.3823	1.2106	2.0722e-08	30.1717
1.22514	1.817	20	0	1	31.3823	1.2106	2.07221e-08	30.1717
1.22514	1.818	20	0	1	31.3823	1.2106	2.07221e-08	30.1717
1.22514	1.819	20	0	1	31.3823	1.21059	2.07214e-08	30.1717
1.22514	1.82	20	0	1	31.3823	1.21056	2.07179e-08	30.1718
1.22514	1.821	20	0	1	31.3823	1.21059	2.07213e-08	30.1717
1.22514	1.822	20	0	1	31.3823	1.21059	2.07213e-08	30.1717
1.22514	1.823	20	0	1	31.3823	1.21059	2.07211e-08	30.1717
1.22514	1.824	20	0	1	31.3823	1.21048	2.07101e-08	30.1718
1.22514	1.825	20	0	1	31.3823	1.21053	2.07149e-08	30.1718
1.22514	1.826	20	0	1	31.3823	1.21056	2.07172e-08	30.1718
1.22513	1.827	20	0	1	31.3823	1.21065	2.07262e-08	30.1717
1.22514	1.828	20	0	1	31.3823	1.21062	2.0724e-08	30.1717
1.22514	1.829	20	0	1	31.3823	1.21053	2.07148e-08	30.1718
1.22514	1.83	20	0	1	31.3823	1.21053	2.07148e-08	30.1718
1.22513	1.831	20	0	1	31.3823	1.21067	2.0729e-08	30.1717
1.22513	1.832	20	0	1	31.3823	1.21081	2.07425e-08	30.1715
1.22514	1.833	20	0	1	31.3823	1.21062	2.07237e-08	30.1717
1.22513	1.834	20	0	1	31.3823	1.21066	2.07277e-08	30.1717
1.22514	1.835	20	0	1	31.3823	1.21062	2.07235e-08	30.1717
1.22513	1.836	20	0	1	31.3823	1.21083	2.07448e-08	30.1715
1.22514	1.837	20	0	1	31.3823	1.21059	2.07208e-08	30.1717
1.22514	1.838	20	0	1	31.3823	1.21059	2.07208e-08	30.1717
1.22514	1.839	20	0	1	31.3823	1.21055	2.07167e-08	30.1718
1.22514	1.84	20	0	1	31.3823	1.21059	2.07207e-08	30.1717
1.22514	1.841	20	0	1	31.3823	1.21048	2.07092e-08	30.1719
1.22514	1.842	20	0	1	31.3823	1.2106	2.0721e-08	30.1717
1.22513	1.843	20	0	1	31.3823	1.21072	2.07337e-08	30.1716
1.22514	1.844	20	0	1	31.3823	1.21055	2.07162e-08	30.1718
1.22514	1.845	20	0	1	31.3823	1.21044	2.0705e-08	30.1719
1.22514	1.846	20	0	1	31.3823	1.21059	2.07202e-08	30.1717
1.22514	1.847	20	0	1	31.3823	1.21044	2.07052e-08	30.1719
1.22514	1.848	20	0	1	31.3823	1.21056	2.07174e-08	30.1718
1.22514	1.849	20	0	1	31.3823	1.21056	2.07174e-08	30.1718
1.22514	1.85	20	0	1	31.3823	1.21058	2.07193e-08	30.1718
1.22514	1.851	20	0	1	31.3823	1.21056	2.07171e-08	30.1718
1.22514	1.852	20	0	1	31.3823	1.21055	2.07155e-08	30.1718
1.22514	1.853	20	0	1	31.3823	1.21051	2.07122e-08	30.1718
1.22514	1.854	20	0	1	31.3823	1.21061	2.07218e-08	30.1717
1.22514	1.855	20	0	1	31.3823	1.21058	2.07193e-08	30.1718
1.22514	1.856	20	0	1	31.3823	1.21063	2.07237e-08	30.1717
1.22513	1.857	20	0	1	31.3823	1.21069	2.07305e-08	30.1716
1.22513	1.858	20	0	1	31.3823	1.21069	2.07305e-08	30.1716
1.22514	1.859	20	0	1	31.3823	1.21057	2.07181e-08	30.1718
1.22514	1.86	20	0	1	31.3823	1.21053	2.07134e-08	30.1718
1.22514	1.861	20	0	1	31.3823	1.21052	2.07129e-08	30.1718
1.22514	1.862	20	0	1	31.3823	1.21056	2.07164e-08	30.1718
1.22514	1.863	20	0	1	31.3823	1.21058	2.07186e-08	30.1718
1.22514	1.864	20	0	1	31.3823	1.21058	2.07189e-08	30.1718
1.22513	1.865	20	0	1	31.3823	1.21076	2.0737e-08	30.1716
1.22514	1.866	20	0	1	31.3823	1.21063	2.07242e-08	30.1717
1.22514	1.867	20	0	1	31.3823	1.21056	2.07171e-08	30.1718
1.22514	1.868	20	0	1	31.3823	1.21056	2.07171e-08	30.1718
1.22514	1.869	20	0	1	31.3823	1.21057	2.0718e-08	30.1718
1.22513	1.87	20	0	1	31.3823	1.21066	2.07265e-08	30.1717
1.22514	1.871	20	0	1	31.3823	1.21059	2.07193e-08	30.1718
1.22514	1.872	20	0	1	31.3823	1.21053	2.07139e-08	30.1718
1.22514	1.873	20	0	1	31.3823	1.21053	2.07139e-08	30.1718
1.22514	1.874	20	0	1	31.3823	1.21045	2.07053e-08	30.1719
1.22514	1.875	20	0	1	31.3823	1.21045	2.07053e-08	30.1719
1.22514	1.876	20	0	1	31.3823	1.21058	2.0719e-08	30.1718
1.22514	1.877	20	0	1	31.3823	1.21058	2.0719e-08	30.1718
1.22514	1.878	20	0	1	31.3823	1.21058	2.0719e-08	30.1718
1.22514	1.879	20	0	1	31.3823	1.21054	2.07146e-08	30.1718
1.22514	1.88	20	0	1	31.3823	1.21055	2.07153e-08	30.1718
1.22514	1.881	20	0	1	31.3823	1.21057	2.07172e-08	30.1718
1.22514	1.882	20	0	1	31.3823	1.21061	2.07215e-08	30.1717
1.22514	1.883	20	0	1	31.3823	1.2106	2.07205e-08	30.1717
1.22514	1.884	20	0	1	31.3823	1.2106	2.07205e-08	30.1717
1.22514	1.885	20	0	1	31.3823	1.21063	2.07234e-08	30.1717
1.22513	1.886	20	0	1	31.3823	1.21066	2.07267e-08	30.1717
1.22514	1.887	20	0	1	31.3823	1.21057	2.07173e-08	30.1718
1.22514	1.888	20	0	1	31.3823	1.21053	2.07135e-08	30.1718
1.22514	1.889	20	0	1	31.3823	1.21053	2.07135e-08	30.1718
1.22514	1.89	20	0	1	31.3823	1.21041	2.07011e-08	30.1719
1.22514	1.891	20	0	1	31.3823	1.21054	2.07145e-08	30.1718
1.22514	1.892	20	0	1	31.3823	1.21062	2.07229e-08	30.1717
1.22514	1.893	20	0	1	31.3823	1.21063	2.07232e-08	30.1717
1.22514	1.894	20	0	1	31.3823	1.21051	2.07117e-08	30.1718
1.22514	1.895	20	0	1	31.3823	1.21059	2.07189e-08	30.1718
1.22514	1.896	20	0	1	31.3823	1.21058	2.0718e-08	30.1718
1.22514	1.897	20	0	1	31.3823	1.21047	2.07077e-08	30.1719
1.22515	1.898	20	0	1	31.3823	1.21035	2.06949e-08	30.172
1.22514	1.899	20	0	1	31.3823	1.2105	2.07104e-08	30.1718
1.22514	1.9	20	0	1	31.3823	1.21062	2.07224e-08	30.1717
1.22513	1.901	20	0	1	31.3823	1.21073	2.07332e-08	30.1716
1.22513	1.902	20	0	1	31.3823	1.21073	2.07332e-08	30.1716
1.22514	1.903	20	0	1	31.3823	1.21061	2.07218e-08	30.1717
1.22513	1.904	20	0	1	31.3823	1.21066	2.07271e-08	30.1717
1.22514	1.905	20	0	1	31.3823	1.21061	2.07219e-08	30.1717
1.22514	1.906	20	0	1	31.3823	1.21052	2.07122e-08	30.1718
1.22514	1.907	20	0	1	31.3823	1.2106	2.07209e-08	30.1717
1.22514	1.908	20	0	1	31.3823	1.21062	2.0723e-08	30.1717
1.22514	1.909	20	0	1	31.3823	1.21058	2.07183e-08	30.1718
1.22514	1.91	20	0	1	31.3823	1.21059	2.072e-08	30.1718
1.22514	1.911	20	0	1	31.3823	1.21056	2.07164e-08	30.1718
1.22514	1.912	20	0	1	31.3823	1.21056	2.07164e-08	30.1718
1.22514	1.913	20	0	1	31.3823	1.21057	2.0718e-08	30.1718
1.22514	1.914	20	0	1	31.3823	1.21062	2.07229e-08	30.1717
1.22514	1.915	20	0	1	31.3823	1.21055	2.07154e-08	30.1718
1.22514	1.916	20	0	1	31.3823	1.21057	2.07174e-08	30.1718
1.22514	1.917	20	0	1	31.3823	1.21057	2.07174e-08	30.1718
1.22514	1.918	20	0	1	31.3823	1.21058	2.07188e-08	30.1718
1.22513	1.919	20	0	1	31.3823	1.21068	2.07284e-08	30.1717
1.22514	1.92	20	0	1	31.3823	1.2106	2.07211e-08	30.1717
1.22514	1.921	20	0	1	31.3823	1.21055	2.07156e-08	30.1718
1.22514	1.922	20	0	1	31.3823	1.21043	2.07038e-08	30.1719
1.22514	1.923	20	0	1	31.3823	1.21054	2.0715e-08	30.1718
1.22514	1.924	20	0	1	31.3823	1.21054	2.0715e-08	30.1718
1.22514	1.925	20	0	1	31.3823	1.21058	2.07183e-08	30.1718
1.22514	1.926	20	0	1	31.3823	1.21058	2.07184e-08	30.1718
1.22514	1.927	20	0	1	31.3823	1.21059	2.072e-08	30.1718
1.22513	1.928	20	0	1	31.3823	1.21066	2.07263e-08	30.1717
1.22513	1.929	20	0	1	31.3823	1.21074	2.07345e-08	30.1716
1.22514	1.93	20	0	1	31.3823	1.21061	2.07214e-08	30.1717
1.22514	1.931	20	0	1	31.3823	1.2106	2.07211e-08	30.1717
1.22513	1.932	20	0	1	31.3823	1.21065	2.07261e-08	30.1717
1.22514	1.933	20	0	1	31.3823	1.21057	2.07176e-08	30.1718
1.22514	1.934	20	0	1	31.3823	1.21056	2.07166e-08	30.1718
1.22514	1.935	20	0	1	31.3823	1.21057	2.07174e-08	30.1718
1.22514	1.936	20	0	1	31.3823	1.21058	2.07183e-08	30.1718
1.22514	1.937	20	0	1	31.3823	1.21058	2.07185e-08	30.1718
1.22514	1.938	20	0	1	31.3823	1.21061	2.0722e-08	30.1717
1.22514	1.939	20	0	1	31.3823	1.21061	2.0722e-08	30.1717
1.22514	1.94	20	0	1	31.3823	1.21061	2.0722e-08	30.1717
1.22514	1.941	20	0	1	31.3823	1.21054	2.07148e-08	30.1718
1.22514	1.942	20	0	1	31.3823	1.21056	2.07165e-08	30.1718
1.22514	1.943	20	0	1	31.3823	1.21056	2.07165e-08	30.1718
1.22514	1.944	20	0	1	31.3823	1.21056	2.07165e-08	30.1718
1.22514	1.945	20	0	1	31.3823	1.21059	2.07193e-08	30.1718
1.22514	1.946	20	0	1	31.3823	1.21059	2.07193e-08	30.1718
1.22514	1.947	20	0	1	31.3823	1.21055	2.07153e-08	30.1718
1.22514	1.948	20	0	1	31.3823	1.21054	2.07149e-08	30.1718
1.22514	1.949	20	0	1	31.3823	1.21054	2.07149e-08	30.1718
1.22514	1.95	20	0	1	31.3823	1.2106	2.07203e-08	30.1717
1.22514	1.951	20	0	1	31.3823	1.21058	2.07191e-08	30.1718
1.22514	1.952	20	0	1	31.3823	1.2106	2.07205e-08	30.1717
1.22514	1.953	20	0	1	31.3823	1.21056	2.07161e-08	30.1718
1.22514	1.954	20	0	1	31.3823	1.21056	2.07171e-08	30.1718
1.22514	1.955	20	0	1	31.3823	1.21058	2.07191e-08	30.1718
1.22514	1.956	20	0	1	31.3823	1.21058	2.07191e-08	30.1718
1.22514	1.957	20	0	1	31.3823	1.21061	2.07216e-08	30.1717
1.22514	1.958	20	0	1	31.3823	1.21062	2.07224e-08	30.1717
1.22514	1.959	20	0	1	31.3823	1.21061	2.07216e-08	30.1717
1.22514	1.96	20	0	1	31.3823	1.21062	2.07228e-08	30.1717
1.22514	1.961	20	0	1	31.3823	1.2106	2.07211e-08	30.1717
1.22514	1.962	20	0	1	31.3823	1.21057	2.07176e-08	30.1718
1.22514	1.963	20	0	1	31.3823	1.21059	2.072e-08	30.1718
1.22514	1.964	20	0	1	31.3823	1.21057	2.07174e-08	30.1718
1.22514	1.965	20	0	1	31.3823	1.21056	2.07169e-08	30.1718
1.22514	1.966	20	0	1	31.3823	1.21059	2.07198e-08	30.1718
1.22514	1.967	20	0	1	31.3823	1.21059	2.07198e-08	30.1718
1.22514	1.968	20	0	1	31.3823	1.21051	2.07116e-08	30.1718
1.22514	1.969	20	0	1	31.3823	1.2106	2.07211e-08	30.1717
1.22514	1.97	20	0	1	31.3823	1.21059	2.07198e-08	30.1718
1.22514	1.971	20	0	1	31.3823	1.2106	2.07203e-08	30.1717
1.22514	1.972	20	0	1	31.3823	1.21058	2.07185e-08	30.1718
1.22514	1.973	20	0	1	31.3823	1.21052	2.07121e-08	30.1718
1.22514	1.974	20	0	1	31.3823	1.21062	2.07226e-08	30.1717
1.22514	1.975	20	0	1	31.3823	1.21062	2.07226e-08	30.1717
1.22514	1.976	20	0	1	31.3823	1.21061	2.07218e-08	30.1717
1.22514	1.977	20	0	1	31.3823	1.21055	2.07159e-08	30.1718
1.22514	1.978	20	0	1	31.3823	1.21049	2.07093e-08	30.1719
1.22514	1.979	20	0	1	31.3823	1.21049	2.07093e-08	30.1719
1.22514	1.98	20	0	1	31.3823	1.21059	2.072e-08	30.1717
1.22514	1.981	20	0	1	31.3823	1.2106	2.0721e-08	30.1717
1.22514	1.982	20	0	1	31.3823	1.21058	2.07188e-08	30.1718
1.22514	1.983	20	0	1	31.3823	1.21058	2.07188e-08	30.1718
1.22513	1.984	20	0	1	31.3823	1.21074	2.07345e-08	30.1716
1.22514	1.985	20	0	1	31.3823	1.2106	2.0721e-08	30.1717
1.22514	1.986	20	0	1	31.3823	1.21049	2.07096e-08	30.1719
1.22514	1.987	20	0	1	31.3823	1.21051	2.07113e-08	30.1718
1.22514	1.988	20	0	1	31.3823	1.21054	2.07144e-08	30.1718
1.22513	1.989	20	0	1	31.3823	1.21065	2.07258e-08	30.1717
1.22514	1.99	20	0	1	31.3823	1.21062	2.07227e-08	30.1717
1.22514	1.991	20	0	1	31.3823	1.21057	2.07172e-08	30.1718
1.22514	1.992	20	0	1	31.3823	1.21055	2.07151e-08	30.1718
1.22514	1.993	20	0	1	31.3823	1.21059	2.07201e-08	30.1717
1.22514	1.994	20	0	1	31.3823	1.2106	2.07204e-08	30.1717
1.22514	1.995	20	0	1	31.3823	1.21059	2.072e-08	30.1718
1.22513	1.996	20	0	1	31.3823	1.21082	2.07427e-08	30.1715
1.22514	1.997	20	0	1	31.3823	1.21064	2.07248e-08	30.1717
1.22514	1.998	20	0	1	31.3823	1.21057	2.07175e-08	30.1718
[truncated: 202 more rows]
