# Supplementary material for: Nanoalignment by critical Casimir torques
Source: Nat Commun. 2024 Jun 14;15:5086. doi: 10.1038/s41467-024-49220-1 (PMC11178905; doi:10.1038/s41467-024-49220-1)
Supplement: Supplementary file 11 — Source Data [file 41467_2024_49220_MOESM11_ESM.zip › fig1/python/data/theory/results_sphere_30.dat]

#Delta	Lambda	Gamma	rho1	rho2	total_potential	CC_potential	electrostatic_potential	gravity_potential
1.06434	0	30	0	1	12.188	-18.992	4.96814	26.2119
1.06434	0.001	30	0	1	12.188	-18.9919	4.96813	26.2119
1.06434	0.002	30	0	1	12.188	-18.9921	4.96826	26.2118
1.06434	0.003	30	0	1	12.188	-18.992	4.96814	26.2119
1.06434	0.004	30	0	1	12.188	-18.992	4.96816	26.2118
1.06434	0.005	30	0	1	12.188	-18.992	4.96824	26.2118
1.06434	0.006	30	0	1	12.188	-18.992	4.96822	26.2118
1.06434	0.007	30	0	1	12.188	-18.992	4.96823	26.2118
1.06434	0.008	30	0	1	12.188	-18.9921	4.96831	26.2118
1.06434	0.009	30	0	1	12.188	-18.992	4.96822	26.2118
1.06434	0.01	30	0	1	12.188	-18.9919	4.96806	26.2119
1.06434	0.011	30	0	1	12.188	-18.9921	4.96824	26.2118
1.06434	0.012	30	0	1	12.188	-18.9921	4.96829	26.2118
1.06434	0.013	30	0	1	12.188	-18.9919	4.96805	26.2119
1.06434	0.014	30	0	1	12.188	-18.992	4.96817	26.2118
1.06434	0.015	30	0	1	12.188	-18.992	4.96817	26.2118
1.06434	0.016	30	0	1	12.188	-18.992	4.96821	26.2118
1.06434	0.017	30	0	1	12.188	-18.992	4.96822	26.2118
1.06434	0.018	30	0	1	12.188	-18.9922	4.96836	26.2118
1.06434	0.019	30	0	1	12.188	-18.9921	4.96828	26.2118
1.06434	0.02	30	0	1	12.188	-18.992	4.9682	26.2118
1.06434	0.021	30	0	1	12.188	-18.9919	4.9681	26.2119
1.06434	0.022	30	0	1	12.188	-18.992	4.96816	26.2118
1.06434	0.023	30	0	1	12.188	-18.9921	4.96829	26.2118
1.06434	0.024	30	0	1	12.188	-18.992	4.96819	26.2118
1.06434	0.025	30	0	1	12.188	-18.992	4.9682	26.2118
1.06434	0.026	30	0	1	12.188	-18.9919	4.96809	26.2119
1.06434	0.027	30	0	1	12.188	-18.9921	4.96834	26.2118
1.06434	0.028	30	0	1	12.188	-18.992	4.96815	26.2119
1.06434	0.029	30	0	1	12.188	-18.992	4.96822	26.2118
1.06434	0.03	30	0	1	12.188	-18.992	4.9682	26.2118
1.06434	0.031	30	0	1	12.188	-18.9919	4.96811	26.2119
1.06434	0.032	30	0	1	12.188	-18.9922	4.96838	26.2118
1.06434	0.033	30	0	1	12.188	-18.9919	4.96808	26.2119
1.06434	0.034	30	0	1	12.188	-18.9922	4.96835	26.2118
1.06434	0.035	30	0	1	12.188	-18.9921	4.96829	26.2118
1.06434	0.036	30	0	1	12.188	-18.992	4.96815	26.2119
1.06434	0.037	30	0	1	12.188	-18.9921	4.96826	26.2118
1.06434	0.038	30	0	1	12.188	-18.9919	4.96812	26.2119
1.06434	0.039	30	0	1	12.188	-18.9921	4.96832	26.2118
1.06434	0.04	30	0	1	12.188	-18.9919	4.96808	26.2119
1.06434	0.041	30	0	1	12.188	-18.9918	4.96801	26.2119
1.06434	0.042	30	0	1	12.188	-18.9921	4.96824	26.2118
1.06434	0.043	30	0	1	12.188	-18.9919	4.96812	26.2119
1.06434	0.044	30	0	1	12.188	-18.9921	4.96823	26.2118
1.06434	0.045	30	0	1	12.188	-18.992	4.96821	26.2118
1.06434	0.046	30	0	1	12.188	-18.9921	4.96832	26.2118
1.06434	0.047	30	0	1	12.188	-18.9921	4.96831	26.2118
1.06434	0.048	30	0	1	12.188	-18.9921	4.9683	26.2118
1.06434	0.049	30	0	1	12.188	-18.992	4.96815	26.2119
1.06434	0.05	30	0	1	12.188	-18.9923	4.96847	26.2118
1.06434	0.051	30	0	1	12.188	-18.992	4.96819	26.2118
1.06434	0.052	30	0	1	12.188	-18.9919	4.96813	26.2119
1.06434	0.053	30	0	1	12.188	-18.9921	4.9683	26.2118
1.06434	0.054	30	0	1	12.188	-18.9921	4.96834	26.2118
1.06434	0.055	30	0	1	12.188	-18.9919	4.96811	26.2119
1.06434	0.056	30	0	1	12.188	-18.992	4.96818	26.2118
1.06434	0.057	30	0	1	12.188	-18.992	4.9682	26.2118
1.06434	0.058	30	0	1	12.188	-18.9921	4.96825	26.2118
1.06434	0.059	30	0	1	12.188	-18.9919	4.96803	26.2119
1.06434	0.06	30	0	1	12.188	-18.9921	4.96828	26.2118
1.06434	0.061	30	0	1	12.188	-18.992	4.96813	26.2119
1.06434	0.062	30	0	1	12.188	-18.9919	4.96812	26.2119
1.06434	0.063	30	0	1	12.188	-18.9919	4.96807	26.2119
1.06434	0.064	30	0	1	12.188	-18.9919	4.96813	26.2119
1.06434	0.065	30	0	1	12.188	-18.9921	4.96826	26.2118
1.06434	0.066	30	0	1	12.188	-18.9922	4.96842	26.2118
1.06434	0.067	30	0	1	12.188	-18.9919	4.96812	26.2119
1.06434	0.068	30	0	1	12.188	-18.992	4.96819	26.2118
1.06434	0.069	30	0	1	12.188	-18.992	4.96821	26.2118
1.06434	0.07	30	0	1	12.188	-18.9921	4.96831	26.2118
1.06434	0.071	30	0	1	12.188	-18.992	4.96821	26.2118
1.06434	0.072	30	0	1	12.188	-18.9921	4.96829	26.2118
1.06434	0.073	30	0	1	12.188	-18.992	4.9682	26.2118
1.06434	0.074	30	0	1	12.188	-18.9919	4.96812	26.2119
1.06434	0.075	30	0	1	12.188	-18.992	4.96823	26.2118
1.06434	0.076	30	0	1	12.188	-18.9919	4.96808	26.2119
1.06434	0.077	30	0	1	12.188	-18.992	4.96821	26.2118
1.06434	0.078	30	0	1	12.188	-18.992	4.96818	26.2118
1.06434	0.079	30	0	1	12.188	-18.9921	4.96825	26.2118
1.06434	0.08	30	0	1	12.188	-18.992	4.96815	26.2119
1.06434	0.081	30	0	1	12.188	-18.992	4.96815	26.2119
1.06434	0.082	30	0	1	12.188	-18.992	4.9682	26.2118
1.06434	0.083	30	0	1	12.188	-18.992	4.96814	26.2119
1.06434	0.084	30	0	1	12.188	-18.9921	4.96825	26.2118
1.06434	0.085	30	0	1	12.188	-18.9918	4.96803	26.2119
1.06434	0.086	30	0	1	12.188	-18.992	4.96822	26.2118
1.06434	0.087	30	0	1	12.188	-18.9919	4.96809	26.2119
1.06434	0.088	30	0	1	12.188	-18.9921	4.96824	26.2118
1.06434	0.089	30	0	1	12.188	-18.992	4.96815	26.2119
1.06434	0.09	30	0	1	12.188	-18.992	4.96815	26.2119
1.06434	0.091	30	0	1	12.188	-18.992	4.96814	26.2119
1.06434	0.092	30	0	1	12.188	-18.9921	4.96828	26.2118
1.06434	0.093	30	0	1	12.188	-18.9921	4.96825	26.2118
1.06434	0.094	30	0	1	12.188	-18.992	4.96821	26.2118
1.06434	0.095	30	0	1	12.188	-18.9922	4.96838	26.2118
1.06434	0.096	30	0	1	12.188	-18.9922	4.96836	26.2118
1.06434	0.097	30	0	1	12.188	-18.9918	4.968	26.2119
1.06434	0.098	30	0	1	12.188	-18.9919	4.96813	26.2119
1.06434	0.099	30	0	1	12.188	-18.9919	4.96809	26.2119
1.06434	0.1	30	0	1	12.188	-18.992	4.96816	26.2118
1.06434	0.101	30	0	1	12.188	-18.9921	4.96827	26.2118
1.06434	0.102	30	0	1	12.188	-18.9921	4.96829	26.2118
1.06434	0.103	30	0	1	12.188	-18.9921	4.96824	26.2118
1.06434	0.104	30	0	1	12.188	-18.9919	4.96811	26.2119
1.06434	0.105	30	0	1	12.188	-18.9922	4.96842	26.2118
1.06434	0.106	30	0	1	12.188	-18.9921	4.96827	26.2118
1.06434	0.107	30	0	1	12.188	-18.9921	4.96829	26.2118
1.06434	0.108	30	0	1	12.188	-18.9922	4.96836	26.2118
1.06434	0.109	30	0	1	12.188	-18.992	4.9682	26.2118
1.06434	0.11	30	0	1	12.188	-18.9921	4.96827	26.2118
1.06434	0.111	30	0	1	12.188	-18.9917	4.96791	26.2119
1.06434	0.112	30	0	1	12.188	-18.9919	4.96804	26.2119
1.06434	0.113	30	0	1	12.188	-18.9921	4.96826	26.2118
1.06434	0.114	30	0	1	12.188	-18.9919	4.96807	26.2119
1.06434	0.115	30	0	1	12.188	-18.9919	4.96811	26.2119
1.06434	0.116	30	0	1	12.188	-18.9919	4.96811	26.2119
1.06434	0.117	30	0	1	12.188	-18.992	4.96818	26.2118
1.06434	0.118	30	0	1	12.188	-18.992	4.9682	26.2118
1.06434	0.119	30	0	1	12.188	-18.9921	4.96828	26.2118
1.06434	0.12	30	0	1	12.188	-18.992	4.96816	26.2118
1.06434	0.121	30	0	1	12.188	-18.9921	4.96824	26.2118
1.06434	0.122	30	0	1	12.188	-18.992	4.9682	26.2118
1.06434	0.123	30	0	1	12.188	-18.992	4.96822	26.2118
1.06434	0.124	30	0	1	12.188	-18.9922	4.96836	26.2118
1.06434	0.125	30	0	1	12.188	-18.9921	4.96834	26.2118
1.06434	0.126	30	0	1	12.188	-18.992	4.9682	26.2118
1.06434	0.127	30	0	1	12.188	-18.9921	4.96826	26.2118
1.06434	0.128	30	0	1	12.188	-18.9922	4.96835	26.2118
1.06434	0.129	30	0	1	12.188	-18.992	4.96818	26.2118
1.06434	0.13	30	0	1	12.188	-18.9921	4.96825	26.2118
1.06434	0.131	30	0	1	12.188	-18.9921	4.96826	26.2118
1.06434	0.132	30	0	1	12.188	-18.9921	4.96828	26.2118
1.06434	0.133	30	0	1	12.188	-18.992	4.96821	26.2118
1.06434	0.134	30	0	1	12.188	-18.9919	4.96812	26.2119
1.06434	0.135	30	0	1	12.188	-18.9921	4.96833	26.2118
1.06434	0.136	30	0	1	12.188	-18.9921	4.96834	26.2118
1.06434	0.137	30	0	1	12.188	-18.9921	4.96827	26.2118
1.06434	0.138	30	0	1	12.188	-18.992	4.96823	26.2118
1.06434	0.139	30	0	1	12.188	-18.9922	4.96836	26.2118
1.06434	0.14	30	0	1	12.188	-18.992	4.96815	26.2119
1.06434	0.141	30	0	1	12.188	-18.9921	4.9683	26.2118
1.06434	0.142	30	0	1	12.188	-18.9921	4.96831	26.2118
1.06434	0.143	30	0	1	12.188	-18.9918	4.96801	26.2119
1.06434	0.144	30	0	1	12.188	-18.9922	4.96836	26.2118
1.06434	0.145	30	0	1	12.188	-18.992	4.96822	26.2118
1.06434	0.146	30	0	1	12.188	-18.9921	4.96832	26.2118
1.06434	0.147	30	0	1	12.188	-18.9921	4.9683	26.2118
1.06434	0.148	30	0	1	12.188	-18.9919	4.96808	26.2119
1.06434	0.149	30	0	1	12.188	-18.992	4.96821	26.2118
1.06434	0.15	30	0	1	12.188	-18.9923	4.96847	26.2118
1.06434	0.151	30	0	1	12.188	-18.9921	4.96825	26.2118
1.06434	0.152	30	0	1	12.188	-18.992	4.96816	26.2118
1.06434	0.153	30	0	1	12.188	-18.992	4.96823	26.2118
1.06434	0.154	30	0	1	12.188	-18.992	4.96816	26.2118
1.06434	0.155	30	0	1	12.188	-18.992	4.96822	26.2118
1.06434	0.156	30	0	1	12.188	-18.9921	4.96829	26.2118
1.06434	0.157	30	0	1	12.188	-18.9921	4.96829	26.2118
1.06434	0.158	30	0	1	12.188	-18.992	4.96818	26.2118
1.06434	0.159	30	0	1	12.188	-18.992	4.96823	26.2118
1.06434	0.16	30	0	1	12.188	-18.9921	4.96832	26.2118
1.06434	0.161	30	0	1	12.188	-18.9923	4.96854	26.2118
1.06434	0.162	30	0	1	12.188	-18.9919	4.96811	26.2119
1.06434	0.163	30	0	1	12.188	-18.9919	4.96806	26.2119
1.06434	0.164	30	0	1	12.188	-18.9919	4.96806	26.2119
1.06434	0.165	30	0	1	12.188	-18.9921	4.96825	26.2118
1.06434	0.166	30	0	1	12.188	-18.9922	4.96835	26.2118
1.06434	0.167	30	0	1	12.188	-18.9921	4.96833	26.2118
1.06434	0.168	30	0	1	12.188	-18.9922	4.96843	26.2118
1.06434	0.169	30	0	1	12.188	-18.9918	4.968	26.2119
1.06434	0.17	30	0	1	12.188	-18.992	4.96819	26.2118
1.06434	0.171	30	0	1	12.188	-18.9921	4.96826	26.2118
1.06434	0.172	30	0	1	12.188	-18.9921	4.9683	26.2118
1.06434	0.173	30	0	1	12.188	-18.992	4.96824	26.2118
1.06434	0.174	30	0	1	12.188	-18.9921	4.96826	26.2118
1.06434	0.175	30	0	1	12.188	-18.992	4.96823	26.2118
1.06434	0.176	30	0	1	12.188	-18.9919	4.96813	26.2119
1.06434	0.177	30	0	1	12.188	-18.9921	4.96829	26.2118
1.06434	0.178	30	0	1	12.188	-18.9922	4.96842	26.2118
1.06434	0.179	30	0	1	12.188	-18.9921	4.96827	26.2118
1.06434	0.18	30	0	1	12.188	-18.992	4.96821	26.2118
1.06434	0.181	30	0	1	12.188	-18.9921	4.96832	26.2118
1.06434	0.182	30	0	1	12.188	-18.9919	4.9681	26.2119
1.06434	0.183	30	0	1	12.188	-18.9919	4.96809	26.2119
1.06434	0.184	30	0	1	12.188	-18.9919	4.96811	26.2119
1.06434	0.185	30	0	1	12.188	-18.992	4.96818	26.2118
1.06434	0.186	30	0	1	12.188	-18.992	4.96816	26.2118
1.06434	0.187	30	0	1	12.188	-18.992	4.9682	26.2118
1.06434	0.188	30	0	1	12.188	-18.9919	4.96804	26.2119
1.06434	0.189	30	0	1	12.188	-18.9921	4.96826	26.2118
1.06434	0.19	30	0	1	12.188	-18.9919	4.9681	26.2119
1.06434	0.191	30	0	1	12.188	-18.9919	4.96814	26.2119
1.06434	0.192	30	0	1	12.188	-18.9919	4.96809	26.2119
1.06434	0.193	30	0	1	12.188	-18.9919	4.96813	26.2119
1.06434	0.194	30	0	1	12.188	-18.9918	4.96803	26.2119
1.06434	0.195	30	0	1	12.1881	-18.9918	4.96803	26.2119
1.06434	0.196	30	0	1	12.188	-18.992	4.96821	26.2118
1.06434	0.197	30	0	1	12.1881	-18.9919	4.96808	26.2119
1.06434	0.198	30	0	1	12.1881	-18.9919	4.96815	26.2119
1.06434	0.199	30	0	1	12.1881	-18.9918	4.96801	26.2119
1.06434	0.2	30	0	1	12.1881	-18.9918	4.96801	26.2119
1.06434	0.201	30	0	1	12.1881	-18.9921	4.96826	26.2118
1.06434	0.202	30	0	1	12.1881	-18.9919	4.96809	26.2119
1.06434	0.203	30	0	1	12.1881	-18.992	4.96822	26.2118
1.06434	0.204	30	0	1	12.1881	-18.992	4.96822	26.2118
1.06434	0.205	30	0	1	12.1881	-18.9919	4.96815	26.2119
1.06434	0.206	30	0	1	12.1881	-18.9919	4.96815	26.2119
1.06434	0.207	30	0	1	12.1881	-18.9922	4.9684	26.2118
1.06434	0.208	30	0	1	12.1881	-18.9922	4.9684	26.2118
1.06434	0.209	30	0	1	12.1881	-18.9921	4.96833	26.2118
1.06434	0.21	30	0	1	12.1881	-18.9921	4.96827	26.2118
1.06434	0.211	30	0	1	12.1881	-18.9923	4.9685	26.2118
1.06434	0.212	30	0	1	12.1881	-18.9921	4.96829	26.2118
1.06434	0.213	30	0	1	12.1881	-18.992	4.96821	26.2118
1.06434	0.214	30	0	1	12.1881	-18.992	4.96823	26.2118
1.06434	0.215	30	0	1	12.1881	-18.9921	4.96829	26.2118
1.06434	0.216	30	0	1	12.1881	-18.992	4.96825	26.2118
1.06434	0.217	30	0	1	12.1881	-18.9919	4.96817	26.2118
1.06434	0.218	30	0	1	12.1881	-18.992	4.96827	26.2118
1.06434	0.219	30	0	1	12.1881	-18.9921	4.96834	26.2118
1.06434	0.22	30	0	1	12.1881	-18.9919	4.96815	26.2119
1.06434	0.221	30	0	1	12.1881	-18.9919	4.96814	26.2119
1.06434	0.222	30	0	1	12.1881	-18.9919	4.96815	26.2119
1.06434	0.223	30	0	1	12.1881	-18.992	4.96822	26.2118
1.06434	0.224	30	0	1	12.1881	-18.992	4.96824	26.2118
1.06434	0.225	30	0	1	12.1881	-18.9919	4.96819	26.2118
1.06434	0.226	30	0	1	12.1881	-18.9917	4.96797	26.2119
1.06434	0.227	30	0	1	12.1881	-18.9921	4.96831	26.2118
1.06434	0.228	30	0	1	12.1881	-18.9919	4.96816	26.2118
1.06434	0.229	30	0	1	12.1881	-18.9919	4.96818	26.2118
1.06434	0.23	30	0	1	12.1881	-18.9918	4.96809	26.2119
1.06434	0.231	30	0	1	12.1881	-18.992	4.96824	26.2118
1.06434	0.232	30	0	1	12.1881	-18.992	4.96824	26.2118
1.06434	0.233	30	0	1	12.1881	-18.9919	4.96814	26.2119
1.06434	0.234	30	0	1	12.1881	-18.992	4.96831	26.2118
1.06434	0.235	30	0	1	12.1881	-18.9919	4.96816	26.2119
1.06434	0.236	30	0	1	12.1881	-18.9919	4.96821	26.2118
1.06434	0.237	30	0	1	12.1881	-18.9918	4.9681	26.2119
1.06434	0.238	30	0	1	12.1881	-18.9918	4.96809	26.2119
1.06434	0.239	30	0	1	12.1881	-18.9917	4.96801	26.2119
1.06434	0.24	30	0	1	12.1881	-18.9919	4.96816	26.2119
1.06434	0.241	30	0	1	12.1882	-18.992	4.96833	26.2118
1.06434	0.242	30	0	1	12.1882	-18.9922	4.96848	26.2118
1.06434	0.243	30	0	1	12.1882	-18.9918	4.96815	26.2119
1.06434	0.244	30	0	1	12.1882	-18.9919	4.96818	26.2118
1.06434	0.245	30	0	1	12.1882	-18.9919	4.9682	26.2118
1.06434	0.246	30	0	1	12.1882	-18.9918	4.9681	26.2119
1.06434	0.247	30	0	1	12.1882	-18.9918	4.96809	26.2119
1.06434	0.248	30	0	1	12.1882	-18.9918	4.96809	26.2119
1.06434	0.249	30	0	1	12.1882	-18.9917	4.96807	26.2119
1.06434	0.25	30	0	1	12.1882	-18.9917	4.96807	26.2119
1.06434	0.251	30	0	1	12.1882	-18.9918	4.96813	26.2119
1.06434	0.252	30	0	1	12.1882	-18.992	4.96835	26.2118
1.06434	0.253	30	0	1	12.1882	-18.9919	4.96827	26.2118
1.06434	0.254	30	0	1	12.1882	-18.9918	4.96813	26.2119
1.06434	0.255	30	0	1	12.1882	-18.9917	4.9681	26.2119
1.06434	0.256	30	0	1	12.1882	-18.9916	4.968	26.2119
1.06434	0.257	30	0	1	12.1882	-18.9916	4.96799	26.2119
1.06434	0.258	30	0	1	12.1883	-18.9916	4.96799	26.2119
1.06434	0.259	30	0	1	12.1883	-18.9917	4.96807	26.2119
1.06434	0.26	30	0	1	12.1883	-18.9919	4.96832	26.2118
1.06434	0.261	30	0	1	12.1883	-18.9918	4.96828	26.2118
1.06434	0.262	30	0	1	12.1883	-18.9917	4.96814	26.2119
1.06434	0.263	30	0	1	12.1883	-18.9916	4.96808	26.2119
1.06434	0.264	30	0	1	12.1883	-18.9918	4.96823	26.2118
1.06434	0.265	30	0	1	12.1883	-18.9916	4.96803	26.2119
1.06434	0.266	30	0	1	12.1883	-18.9915	4.96798	26.2119
1.06434	0.267	30	0	1	12.1883	-18.9916	4.9681	26.2119
1.06434	0.268	30	0	1	12.1883	-18.9917	4.96821	26.2118
1.06434	0.269	30	0	1	12.1884	-18.9915	4.96797	26.2119
1.06434	0.27	30	0	1	12.1884	-18.9915	4.96804	26.2119
1.06434	0.271	30	0	1	12.1884	-18.9914	4.96792	26.2119
1.06434	0.272	30	0	1	12.1884	-18.9914	4.96796	26.2119
1.06434	0.273	30	0	1	12.1884	-18.9914	4.96794	26.2119
1.06434	0.274	30	0	1	12.1884	-18.9915	4.96811	26.2119
1.06434	0.275	30	0	1	12.1884	-18.9916	4.9682	26.2118
1.06434	0.276	30	0	1	12.1884	-18.9916	4.96819	26.2118
1.06434	0.277	30	0	1	12.1885	-18.9915	4.9681	26.2119
1.06434	0.278	30	0	1	12.1885	-18.9915	4.9681	26.2119
1.06434	0.279	30	0	1	12.1885	-18.9914	4.96798	26.2119
1.06434	0.28	30	0	1	12.1885	-18.9914	4.96803	26.2119
1.06434	0.281	30	0	1	12.1885	-18.9914	4.96809	26.2119
1.06434	0.282	30	0	1	12.1885	-18.9915	4.96817	26.2118
1.06434	0.283	30	0	1	12.1885	-18.9914	4.96814	26.2119
1.06434	0.284	30	0	1	12.1886	-18.9915	4.96821	26.2118
1.06434	0.285	30	0	1	12.1886	-18.9915	4.96823	26.2118
1.06434	0.286	30	0	1	12.1886	-18.9913	4.96803	26.2119
1.06434	0.287	30	0	1	12.1886	-18.9911	4.96788	26.2119
1.06434	0.288	30	0	1	12.1886	-18.9914	4.96815	26.2119
1.06434	0.289	30	0	1	12.1887	-18.9912	4.96802	26.2119
1.06434	0.29	30	0	1	12.1887	-18.9913	4.96808	26.2119
1.06434	0.291	30	0	1	12.1887	-18.9911	4.9679	26.2119
1.06434	0.292	30	0	1	12.1887	-18.9909	4.96778	26.2119
1.06434	0.293	30	0	1	12.1887	-18.9909	4.96774	26.2119
1.06434	0.294	30	0	1	12.1888	-18.9912	4.96806	26.2119
1.06434	0.295	30	0	1	12.1888	-18.991	4.96797	26.2119
1.06434	0.296	30	0	1	12.1888	-18.9911	4.9681	26.2119
1.06434	0.297	30	0	1	12.1888	-18.9911	4.96807	26.2119
1.06434	0.298	30	0	1	12.1889	-18.991	4.96796	26.2119
1.06434	0.299	30	0	1	12.1889	-18.991	4.96798	26.2119
1.06434	0.3	30	0	1	12.1889	-18.9907	4.96779	26.2119
1.06434	0.301	30	0	1	12.1889	-18.9907	4.9678	26.2119
1.06434	0.302	30	0	1	12.189	-18.9905	4.96765	26.2119
1.06434	0.303	30	0	1	12.189	-18.9906	4.96775	26.2119
1.06434	0.304	30	0	1	12.189	-18.991	4.96814	26.2119
1.06434	0.305	30	0	1	12.1891	-18.9906	4.96781	26.2119
1.06434	0.306	30	0	1	12.1891	-18.9906	4.96784	26.2119
1.06434	0.307	30	0	1	12.1891	-18.9905	4.96777	26.2119
1.06434	0.308	30	0	1	12.1892	-18.9906	4.96795	26.2119
1.06434	0.309	30	0	1	12.1892	-18.9905	4.96787	26.2119
1.06434	0.31	30	0	1	12.1892	-18.9903	4.96764	26.2119
1.06434	0.311	30	0	1	12.1893	-18.9904	4.96779	26.2119
1.06434	0.312	30	0	1	12.1893	-18.9904	4.96782	26.2119
1.06434	0.313	30	0	1	12.1894	-18.9903	4.96775	26.2119
1.06434	0.314	30	0	1	12.1894	-18.9903	4.9678	26.2119
1.06434	0.315	30	0	1	12.1894	-18.9901	4.96771	26.2119
1.06434	0.316	30	0	1	12.1895	-18.9902	4.96776	26.2119
1.06434	0.317	30	0	1	12.1895	-18.99	4.96766	26.2119
1.06434	0.318	30	0	1	12.1896	-18.99	4.96766	26.2119
1.06434	0.319	30	0	1	12.1896	-18.9898	4.96759	26.2119
1.06434	0.32	30	0	1	12.1897	-18.9898	4.96759	26.2119
1.06434	0.321	30	0	1	12.1897	-18.99	4.96784	26.2119
1.06434	0.322	30	0	1	12.1898	-18.9897	4.96755	26.2119
1.06434	0.323	30	0	1	12.1898	-18.9899	4.9678	26.2119
1.06434	0.324	30	0	1	12.1899	-18.9897	4.96766	26.2119
1.06434	0.325	30	0	1	12.1899	-18.9896	4.96768	26.2119
1.06434	0.326	30	0	1	12.19	-18.9894	4.96752	26.2119
1.06434	0.327	30	0	1	12.19	-18.9895	4.96762	26.2119
1.06434	0.328	30	0	1	12.1901	-18.9893	4.96751	26.2119
1.06434	0.329	30	0	1	12.1902	-18.9892	4.96751	26.2119
1.06434	0.33	30	0	1	12.1902	-18.9892	4.96748	26.2119
1.06434	0.331	30	0	1	12.1903	-18.9892	4.96759	26.2119
1.06434	0.332	30	0	1	12.1903	-18.9889	4.96733	26.2119
1.06434	0.333	30	0	1	12.1904	-18.989	4.96749	26.2119
1.06434	0.334	30	0	1	12.1905	-18.9889	4.96748	26.2119
1.06434	0.335	30	0	1	12.1905	-18.9887	4.96736	26.2119
1.06434	0.336	30	0	1	12.1906	-18.9887	4.96741	26.2119
1.06435	0.337	30	0	1	12.1907	-18.9884	4.96724	26.2119
1.06434	0.338	30	0	1	12.1908	-18.9884	4.96732	26.2119
1.06434	0.339	30	0	1	12.1908	-18.9885	4.96742	26.2119
1.06435	0.34	30	0	1	12.1909	-18.9882	4.96726	26.2119
1.06434	0.341	30	0	1	12.191	-18.9882	4.96731	26.2119
1.06435	0.342	30	0	1	12.1911	-18.988	4.96717	26.2119
1.06435	0.343	30	0	1	12.1912	-18.9879	4.96717	26.2119
1.06435	0.344	30	0	1	12.1913	-18.9878	4.96718	26.2119
1.06435	0.345	30	0	1	12.1914	-18.9877	4.96715	26.2119
1.06435	0.346	30	0	1	12.1915	-18.9875	4.96702	26.2119
1.06435	0.347	30	0	1	12.1916	-18.9873	4.96694	26.2119
1.06435	0.348	30	0	1	12.1916	-18.9872	4.967	26.2119
1.06435	0.349	30	0	1	12.1917	-18.9871	4.96698	26.2119
1.06435	0.35	30	0	1	12.1919	-18.9869	4.96685	26.2119
1.06435	0.351	30	0	1	12.192	-18.9868	4.96689	26.2119
1.06435	0.352	30	0	1	12.1921	-18.9866	4.96673	26.2119
1.06435	0.353	30	0	1	12.1922	-18.9866	4.96684	26.2119
1.06435	0.354	30	0	1	12.1923	-18.9864	4.9668	26.2119
1.06435	0.355	30	0	1	12.1924	-18.9864	4.96688	26.2119
1.06435	0.356	30	0	1	12.1925	-18.986	4.96658	26.2119
1.06435	0.357	30	0	1	12.1927	-18.9859	4.96666	26.2119
1.06435	0.358	30	0	1	12.1928	-18.9857	4.96655	26.2119
1.06435	0.359	30	0	1	12.1929	-18.9858	4.96681	26.2119
1.06435	0.36	30	0	1	12.193	-18.9853	4.96642	26.2119
1.06435	0.361	30	0	1	12.1932	-18.9853	4.96654	26.2119
1.06435	0.362	30	0	1	12.1933	-18.9851	4.96654	26.2119
1.06435	0.363	30	0	1	12.1935	-18.9848	4.9663	26.2119
1.06435	0.364	30	0	1	12.1936	-18.9847	4.96635	26.2119
1.06435	0.365	30	0	1	12.1938	-18.9844	4.96619	26.2119
1.06435	0.366	30	0	1	12.1939	-18.9842	4.96618	26.2119
1.06435	0.367	30	0	1	12.1941	-18.9841	4.96623	26.2119
1.06435	0.368	30	0	1	12.1942	-18.9839	4.96623	26.2119
1.06435	0.369	30	0	1	12.1944	-18.9838	4.96622	26.2119
1.06435	0.37	30	0	1	12.1946	-18.9835	4.9661	26.2119
1.06435	0.371	30	0	1	12.1947	-18.9831	4.96585	26.2119
1.06435	0.372	30	0	1	12.1949	-18.9828	4.96576	26.2119
1.06435	0.373	30	0	1	12.1951	-18.9825	4.96567	26.212
1.06435	0.374	30	0	1	12.1953	-18.9823	4.96557	26.212
1.06435	0.375	30	0	1	12.1955	-18.9821	4.96564	26.212
1.06435	0.376	30	0	1	12.1956	-18.9821	4.96575	26.2119
1.06435	0.377	30	0	1	12.1958	-18.9819	4.96581	26.2119
1.06435	0.378	30	0	1	12.196	-18.9814	4.96552	26.212
1.06435	0.379	30	0	1	12.1963	-18.9812	4.96547	26.212
1.06435	0.38	30	0	1	12.1965	-18.9809	4.96539	26.212
1.06435	0.381	30	0	1	12.1967	-18.9806	4.9653	26.212
1.06435	0.382	30	0	1	12.1969	-18.9804	4.96535	26.212
1.06435	0.383	30	0	1	12.1971	-18.98	4.9652	26.212
1.06435	0.384	30	0	1	12.1974	-18.9797	4.96504	26.212
1.06435	0.385	30	0	1	12.1976	-18.9792	4.96485	26.212
1.06435	0.386	30	0	1	12.1978	-18.979	4.96485	26.212
1.06435	0.387	30	0	1	12.1981	-18.9787	4.96476	26.212
1.06435	0.388	30	0	1	12.1983	-18.9784	4.96478	26.212
1.06435	0.389	30	0	1	12.1986	-18.978	4.96458	26.212
1.06435	0.39	30	0	1	12.1989	-18.9778	4.96471	26.212
1.06435	0.391	30	0	1	12.1991	-18.9773	4.96442	26.212
1.06435	0.392	30	0	1	12.1994	-18.977	4.96445	26.212
1.06435	0.393	30	0	1	12.1997	-18.9767	4.96439	26.212
1.06435	0.394	30	0	1	12.2	-18.9764	4.9644	26.212
1.06435	0.395	30	0	1	12.2003	-18.9759	4.96418	26.212
1.06435	0.396	30	0	1	12.2006	-18.9754	4.96392	26.212
1.06435	0.397	30	0	1	12.2009	-18.975	4.96387	26.212
1.06435	0.398	30	0	1	12.2012	-18.9747	4.96393	26.212
1.06435	0.399	30	0	1	12.2015	-18.9744	4.96389	26.212
1.06435	0.4	30	0	1	12.2019	-18.9736	4.96343	26.212
1.06435	0.401	30	0	1	12.2022	-18.9733	4.96347	26.212
1.06435	0.402	30	0	1	12.2026	-18.9727	4.96321	26.2121
1.06435	0.403	30	0	1	12.2029	-18.9722	4.96306	26.2121
1.06435	0.404	30	0	1	12.2033	-18.972	4.96317	26.2121
1.06435	0.405	30	0	1	12.2036	-18.9713	4.96288	26.2121
1.06435	0.406	30	0	1	12.204	-18.971	4.96293	26.2121
1.06435	0.407	30	0	1	12.2044	-18.9699	4.96225	26.2121
1.06435	0.408	30	0	1	12.2048	-18.9699	4.96266	26.2121
1.06435	0.409	30	0	1	12.2052	-18.9695	4.96261	26.2121
1.06435	0.41	30	0	1	12.2056	-18.9687	4.96227	26.2121
1.06435	0.411	30	0	1	12.206	-18.9682	4.96212	26.2121
1.06435	0.412	30	0	1	12.2065	-18.9677	4.9621	26.2121
1.06435	0.413	30	0	1	12.2069	-18.9671	4.96191	26.2121
1.06435	0.414	30	0	1	12.2073	-18.9665	4.96174	26.2121
1.06435	0.415	30	0	1	12.2078	-18.9661	4.96174	26.2121
1.06435	0.416	30	0	1	12.2083	-18.9653	4.9614	26.2121
1.06435	0.417	30	0	1	12.2087	-18.9649	4.96157	26.2121
1.06436	0.418	30	0	1	12.2092	-18.964	4.96105	26.2121
1.06436	0.419	30	0	1	12.2097	-18.9634	4.961	26.2121
1.06436	0.42	30	0	1	12.2102	-18.9627	4.9608	26.2122
1.06436	0.421	30	0	1	12.2108	-18.9619	4.96045	26.2122
1.06436	0.422	30	0	1	12.2113	-18.9612	4.96026	26.2122
1.06436	0.423	30	0	1	12.2118	-18.9606	4.96023	26.2122
1.06436	0.424	30	0	1	12.2124	-18.9598	4.96001	26.2122
1.06436	0.425	30	0	1	12.2129	-18.9591	4.95986	26.2122
1.06436	0.426	30	0	1	12.2135	-18.9584	4.95971	26.2122
1.06436	0.427	30	0	1	12.2141	-18.9575	4.95941	26.2122
1.06436	0.428	30	0	1	12.2147	-18.9567	4.95916	26.2122
1.06436	0.429	30	0	1	12.2153	-18.956	4.95903	26.2122
1.06436	0.43	30	0	1	12.2159	-18.9552	4.95885	26.2122
1.06436	0.431	30	0	1	12.2166	-18.9543	4.95859	26.2122
1.06436	0.432	30	0	1	12.2172	-18.9535	4.95845	26.2123
1.06436	0.433	30	0	1	12.2179	-18.9527	4.95826	26.2123
1.06436	0.434	30	0	1	12.2185	-18.9516	4.95788	26.2123
1.06436	0.435	30	0	1	12.2192	-18.9507	4.95763	26.2123
1.06436	0.436	30	0	1	12.2199	-18.9499	4.95755	26.2123
1.06436	0.437	30	0	1	12.2206	-18.9489	4.95725	26.2123
1.06436	0.438	30	0	1	12.2214	-18.9481	4.95714	26.2123
1.06436	0.439	30	0	1	12.2221	-18.947	4.95682	26.2123
1.06436	0.44	30	0	1	12.2229	-18.9458	4.95636	26.2123
1.06436	0.441	30	0	1	12.2236	-18.945	4.95626	26.2123
1.06436	0.442	30	0	1	12.2244	-18.9438	4.95587	26.2124
1.06436	0.443	30	0	1	12.2252	-18.9429	4.95572	26.2124
1.06436	0.444	30	0	1	12.226	-18.9419	4.95554	26.2124
1.06437	0.445	30	0	1	12.2269	-18.9407	4.95517	26.2124
1.06437	0.446	30	0	1	12.2277	-18.9395	4.95484	26.2124
1.06437	0.447	30	0	1	12.2286	-18.9384	4.95464	26.2124
1.06437	0.448	30	0	1	12.2295	-18.9372	4.95425	26.2124
1.06437	0.449	30	0	1	12.2304	-18.936	4.954	26.2124
1.06437	0.45	30	0	1	12.2313	-18.9349	4.95379	26.2124
1.06437	0.451	30	0	1	12.2323	-18.9336	4.95337	26.2125
1.06437	0.452	30	0	1	12.2332	-18.9323	4.95307	26.2125
1.06437	0.453	30	0	1	12.2342	-18.9311	4.95283	26.2125
1.06437	0.454	30	0	1	12.2352	-18.9296	4.95228	26.2125
1.06437	0.455	30	0	1	12.2362	-18.9284	4.95206	26.2125
1.06437	0.456	30	0	1	12.2372	-18.9272	4.95184	26.2125
1.06437	0.457	30	0	1	12.2383	-18.9257	4.9514	26.2125
1.06437	0.458	30	0	1	12.2393	-18.9243	4.95103	26.2126
1.06437	0.459	30	0	1	12.2404	-18.9227	4.9505	26.2126
1.06437	0.46	30	0	1	12.2415	-18.9214	4.95036	26.2126
1.06437	0.461	30	0	1	12.2427	-18.9198	4.94985	26.2126
1.06438	0.462	30	0	1	12.2438	-18.9182	4.94934	26.2126
1.06438	0.463	30	0	1	12.245	-18.9166	4.94895	26.2126
1.06438	0.464	30	0	1	12.2462	-18.9152	4.94871	26.2127
1.06438	0.465	30	0	1	12.2474	-18.9136	4.94831	26.2127
1.06438	0.466	30	0	1	12.2486	-18.9121	4.94803	26.2127
1.06438	0.467	30	0	1	12.2499	-18.9103	4.94752	26.2127
1.06438	0.468	30	0	1	12.2512	-18.9085	4.94699	26.2127
1.06438	0.469	30	0	1	12.2525	-18.9067	4.94649	26.2127
1.06438	0.47	30	0	1	12.2538	-18.905	4.94608	26.2128
1.06438	0.471	30	0	1	12.2552	-18.9032	4.94566	26.2128
1.06438	0.472	30	0	1	12.2566	-18.9014	4.94517	26.2128
1.06438	0.473	30	0	1	12.258	-18.8995	4.94471	26.2128
1.06438	0.474	30	0	1	12.2594	-18.8977	4.94428	26.2128
1.06438	0.475	30	0	1	12.2609	-18.8958	4.94377	26.2129
1.06439	0.476	30	0	1	12.2624	-18.8937	4.94315	26.2129
1.06439	0.477	30	0	1	12.2639	-18.8918	4.94273	26.2129
1.06439	0.478	30	0	1	12.2654	-18.8898	4.94231	26.2129
1.06439	0.479	30	0	1	12.267	-18.8878	4.94184	26.2129
1.06439	0.48	30	0	1	12.2686	-18.8856	4.94122	26.213
1.06439	0.481	30	0	1	12.2702	-18.8834	4.9406	26.213
1.06439	0.482	30	0	1	12.2719	-18.8812	4.94001	26.213
1.06439	0.483	30	0	1	12.2735	-18.8791	4.93965	26.213
1.06439	0.484	30	0	1	12.2752	-18.8767	4.93887	26.2131
1.06439	0.485	30	0	1	12.277	-18.8744	4.93835	26.2131
1.0644	0.486	30	0	1	12.2788	-18.8718	4.9374	26.2131
1.0644	0.487	30	0	1	12.2806	-18.8697	4.93716	26.2131
1.0644	0.488	30	0	1	12.2824	-18.8674	4.93667	26.2132
1.0644	0.489	30	0	1	12.2843	-18.8648	4.93584	26.2132
1.0644	0.49	30	0	1	12.2862	-18.8624	4.93537	26.2132
1.0644	0.491	30	0	1	12.2881	-18.8599	4.93474	26.2132
1.0644	0.492	30	0	1	12.2901	-18.8571	4.9339	26.2133
1.0644	0.493	30	0	1	12.292	-18.8545	4.93325	26.2133
1.0644	0.494	30	0	1	12.2941	-18.8518	4.93256	26.2133
1.0644	0.495	30	0	1	12.2961	-18.8491	4.93189	26.2134
1.06441	0.496	30	0	1	12.2982	-18.8463	4.93118	26.2134
1.06441	0.497	30	0	1	12.3004	-18.8436	4.9306	26.2134
1.06441	0.498	30	0	1	12.3026	-18.8406	4.92973	26.2134
1.06441	0.499	30	0	1	12.3048	-18.8376	4.92888	26.2135
1.06441	0.5	30	0	1	12.307	-18.8347	4.92821	26.2135
1.06441	0.501	30	0	1	12.3093	-18.8317	4.92741	26.2135
1.06441	0.502	30	0	1	12.3116	-18.8287	4.92672	26.2136
1.06441	0.503	30	0	1	12.314	-18.8255	4.92592	26.2136
1.06442	0.504	30	0	1	12.3164	-18.8224	4.92516	26.2136
1.06442	0.505	30	0	1	12.3188	-18.8192	4.92433	26.2137
1.06442	0.506	30	0	1	12.3213	-18.816	4.92357	26.2137
1.06442	0.507	30	0	1	12.3238	-18.8126	4.92274	26.2137
1.06442	0.508	30	0	1	12.3264	-18.8091	4.9217	26.2138
1.06442	0.509	30	0	1	12.329	-18.8057	4.9209	26.2138
1.06442	0.51	30	0	1	12.3316	-18.8024	4.92023	26.2138
1.06443	0.511	30	0	1	12.3343	-18.7987	4.91917	26.2139
1.06443	0.512	30	0	1	12.3371	-18.7951	4.91828	26.2139
1.06443	0.513	30	0	1	12.3399	-18.7914	4.91733	26.214
1.06443	0.514	30	0	1	12.3427	-18.7878	4.91647	26.214
1.06443	0.515	30	0	1	12.3456	-18.7839	4.9154	26.214
1.06443	0.516	30	0	1	12.3485	-18.78	4.91435	26.2141
1.06444	0.517	30	0	1	12.3514	-18.7761	4.91345	26.2141
1.06444	0.518	30	0	1	12.3544	-18.7721	4.91241	26.2142
1.06444	0.519	30	0	1	12.3575	-18.7681	4.91143	26.2142
1.06444	0.52	30	0	1	12.3606	-18.7641	4.91045	26.2142
1.06444	0.521	30	0	1	12.3638	-18.7598	4.90929	26.2143
1.06444	0.522	30	0	1	12.367	-18.7556	4.90826	26.2143
1.06445	0.523	30	0	1	12.3702	-18.7512	4.90707	26.2144
1.06445	0.524	30	0	1	12.3735	-18.7471	4.9062	26.2144
1.06445	0.525	30	0	1	12.3769	-18.7423	4.90475	26.2145
1.06445	0.526	30	0	1	12.3803	-18.7378	4.9036	26.2145
1.06445	0.527	30	0	1	12.3838	-18.7335	4.90275	26.2146
1.06446	0.528	30	0	1	12.3873	-18.7286	4.90132	26.2146
1.06446	0.529	30	0	1	12.3909	-18.724	4.90021	26.2147
1.06446	0.53	30	0	1	12.3945	-18.7193	4.89905	26.2147
1.06446	0.531	30	0	1	12.3982	-18.7144	4.89783	26.2148
1.06446	0.532	30	0	1	12.4019	-18.7094	4.89647	26.2148
1.06447	0.533	30	0	1	12.4057	-18.7044	4.89526	26.2149
1.06447	0.534	30	0	1	12.4096	-18.6993	4.89395	26.2149
1.06447	0.535	30	0	1	12.4135	-18.6939	4.89242	26.215
1.06447	0.536	30	0	1	12.4175	-18.6888	4.89126	26.2151
1.06448	0.537	30	0	1	12.4215	-18.6836	4.88998	26.2151
1.06448	0.538	30	0	1	12.4256	-18.6782	4.88861	26.2152
1.06448	0.539	30	0	1	12.4298	-18.6725	4.88705	26.2152
1.06448	0.54	30	0	1	12.434	-18.6669	4.88564	26.2153
1.06449	0.541	30	0	1	12.4383	-18.6614	4.88433	26.2153
1.06449	0.542	30	0	1	12.4426	-18.6557	4.88292	26.2154
1.06449	0.543	30	0	1	12.447	-18.6499	4.88148	26.2155
1.06449	0.544	30	0	1	12.4515	-18.6438	4.87976	26.2155
1.0645	0.545	30	0	1	12.4561	-18.6382	4.87863	26.2156
1.0645	0.546	30	0	1	12.4607	-18.632	4.87702	26.2156
1.0645	0.547	30	0	1	12.4653	-18.6258	4.87538	26.2157
1.0645	0.548	30	0	1	12.4701	-18.6194	4.87369	26.2158
1.06451	0.549	30	0	1	12.4749	-18.6131	4.87214	26.2159
1.06451	0.55	30	0	1	12.4798	-18.6067	4.87052	26.2159
1.06451	0.551	30	0	1	12.4847	-18.6001	4.86884	26.216
1.06451	0.552	30	0	1	12.4898	-18.5934	4.86713	26.2161
1.06452	0.553	30	0	1	12.4949	-18.5867	4.86546	26.2161
1.06452	0.554	30	0	1	12.5	-18.5798	4.86361	26.2162
1.06452	0.555	30	0	1	12.5053	-18.5728	4.86181	26.2163
1.06453	0.556	30	0	1	12.5106	-18.5658	4.86009	26.2164
1.06453	0.557	30	0	1	12.516	-18.5587	4.85825	26.2164
1.06453	0.558	30	0	1	12.5215	-18.5515	4.8565	26.2165
1.06454	0.559	30	0	1	12.5271	-18.5442	4.85467	26.2166
1.06454	0.56	30	0	1	12.5327	-18.5367	4.85268	26.2167
1.06454	0.561	30	0	1	12.5384	-18.5291	4.85078	26.2168
1.06455	0.562	30	0	1	12.5442	-18.5215	4.84887	26.2168
1.06455	0.563	30	0	1	12.5501	-18.5137	4.84688	26.2169
1.06455	0.564	30	0	1	12.556	-18.5059	4.84492	26.217
1.06456	0.565	30	0	1	12.5621	-18.498	4.84295	26.2171
1.06456	0.566	30	0	1	12.5682	-18.4898	4.84083	26.2172
1.06456	0.567	30	0	1	12.5744	-18.4816	4.83877	26.2173
1.06457	0.568	30	0	1	12.5807	-18.4733	4.83664	26.2174
1.06457	0.569	30	0	1	12.5871	-18.4649	4.83457	26.2174
1.06457	0.57	30	0	1	12.5935	-18.4563	4.83225	26.2175
1.06458	0.571	30	0	1	12.6001	-18.4477	4.83021	26.2176
1.06458	0.572	30	0	1	12.6067	-18.4388	4.82783	26.2177
1.06459	0.573	30	0	1	12.6135	-18.4299	4.82555	26.2178
1.06459	0.574	30	0	1	12.6203	-18.4211	4.82347	26.2179
1.06459	0.575	30	0	1	12.6272	-18.4119	4.82112	26.218
1.0646	0.576	30	0	1	12.6342	-18.4026	4.81872	26.2181
1.0646	0.577	30	0	1	12.6414	-18.393	4.81616	26.2182
1.06461	0.578	30	0	1	12.6486	-18.3836	4.81381	26.2183
1.06461	0.579	30	0	1	12.6559	-18.374	4.81143	26.2184
1.06462	0.58	30	0	1	12.6633	-18.3641	4.80879	26.2185
1.06462	0.581	30	0	1	12.6708	-18.3542	4.80633	26.2186
1.06462	0.582	30	0	1	12.6784	-18.3441	4.80372	26.2188
1.06463	0.583	30	0	1	12.6861	-18.334	4.80121	26.2189
1.06463	0.584	30	0	1	12.6939	-18.3236	4.79852	26.219
1.06464	0.585	30	0	1	12.7018	-18.3132	4.79592	26.2191
1.06464	0.586	30	0	1	12.7098	-18.3026	4.79322	26.2192
1.06465	0.587	30	0	1	12.7179	-18.2919	4.79049	26.2193
1.06465	0.588	30	0	1	12.7261	-18.2811	4.78777	26.2194
1.06466	0.589	30	0	1	12.7344	-18.2701	4.78499	26.2196
1.06466	0.59	30	0	1	12.7429	-18.2588	4.78199	26.2197
1.06467	0.591	30	0	1	12.7514	-18.2477	4.7793	26.2198
1.06467	0.592	30	0	1	12.7601	-18.2361	4.7762	26.2199
1.06468	0.593	30	0	1	12.7688	-18.2247	4.77343	26.2201
1.06468	0.594	30	0	1	12.7777	-18.2127	4.77024	26.2202
1.06469	0.595	30	0	1	12.7867	-18.2008	4.76715	26.2203
1.06469	0.596	30	0	1	12.7958	-18.1889	4.76423	26.2205
1.0647	0.597	30	0	1	12.805	-18.1767	4.76115	26.2206
1.0647	0.598	30	0	1	12.8143	-18.1644	4.75801	26.2207
1.06471	0.599	30	0	1	12.8238	-18.1518	4.75473	26.2209
1.06472	0.6	30	0	1	12.8334	-18.1391	4.75146	26.221
1.06472	0.601	30	0	1	12.8431	-18.1263	4.7482	26.2211
1.06473	0.602	30	0	1	12.8529	-18.1133	4.74486	26.2213
1.06473	0.603	30	0	1	12.8628	-18.1002	4.74157	26.2214
1.06474	0.604	30	0	1	12.8729	-18.0867	4.73801	26.2216
1.06474	0.605	30	0	1	12.8831	-18.0733	4.73468	26.2217
1.06475	0.606	30	0	1	12.8934	-18.0598	4.73129	26.2219
1.06476	0.607	30	0	1	12.9038	-18.0459	4.72764	26.222
1.06476	0.608	30	0	1	12.9144	-18.0318	4.72394	26.2222
1.06477	0.609	30	0	1	12.9251	-18.0179	4.72065	26.2223
1.06478	0.61	30	0	1	12.9359	-18.0033	4.71669	26.2225
1.06478	0.611	30	0	1	12.9469	-17.9889	4.71304	26.2227
1.06479	0.612	30	0	1	12.9579	-17.9743	4.70945	26.2228
1.0648	0.613	30	0	1	12.9692	-17.9593	4.70546	26.223
1.0648	0.614	30	0	1	12.9805	-17.9442	4.70158	26.2232
1.06481	0.615	30	0	1	12.992	-17.9292	4.69795	26.2233
1.06482	0.616	30	0	1	13.0037	-17.9136	4.69379	26.2235
1.06482	0.617	30	0	1	13.0154	-17.898	4.68979	26.2237
1.06483	0.618	30	0	1	13.0274	-17.8822	4.68568	26.2239
1.06484	0.619	30	0	1	13.0394	-17.8664	4.68178	26.224
1.06485	0.62	30	0	1	13.0516	-17.85	4.67741	26.2242
1.06485	0.621	30	0	1	13.064	-17.8337	4.67329	26.2244
1.06486	0.622	30	0	1	13.0764	-17.8172	4.66905	26.2246
1.06487	0.623	30	0	1	13.0891	-17.8006	4.66485	26.2248
1.06488	0.624	30	0	1	13.1019	-17.7834	4.6603	26.225
1.06488	0.625	30	0	1	13.1148	-17.7664	4.65607	26.2252
1.06489	0.626	30	0	1	13.1279	-17.749	4.65153	26.2254
1.0649	0.627	30	0	1	13.1411	-17.7316	4.64711	26.2256
1.06491	0.628	30	0	1	13.1545	-17.7139	4.64258	26.2258
1.06492	0.629	30	0	1	13.168	-17.6958	4.63789	26.226
1.06493	0.63	30	0	1	13.1817	-17.6776	4.63313	26.2262
1.06493	0.631	30	0	1	13.1956	-17.6593	4.62844	26.2264
1.06494	0.632	30	0	1	13.2096	-17.6406	4.62362	26.2266
1.06495	0.633	30	0	1	13.2237	-17.6221	4.61905	26.2268
1.06496	0.634	30	0	1	13.2381	-17.6028	4.61389	26.227
1.06497	0.635	30	0	1	13.2526	-17.5836	4.6089	26.2273
1.06498	0.636	30	0	1	13.2672	-17.5642	4.60395	26.2275
1.06499	0.637	30	0	1	13.282	-17.5447	4.59902	26.2277
1.065	0.638	30	0	1	13.297	-17.5248	4.59387	26.2279
1.06501	0.639	30	0	1	13.3122	-17.5046	4.5886	26.2282
1.06502	0.64	30	0	1	13.3275	-17.4843	4.58335	26.2284
1.06502	0.641	30	0	1	13.343	-17.4638	4.57811	26.2286
1.06503	0.642	30	0	1	13.3586	-17.443	4.57277	26.2289
1.06504	0.643	30	0	1	13.3745	-17.4219	4.56723	26.2291
1.06505	0.644	30	0	1	13.3905	-17.4007	4.56174	26.2294
1.06506	0.645	30	0	1	13.4066	-17.3792	4.55626	26.2296
1.06508	0.646	30	0	1	13.423	-17.3575	4.5506	26.2299
1.06509	0.647	30	0	1	13.4395	-17.3355	4.54493	26.2301
1.0651	0.648	30	0	1	13.4562	-17.3133	4.53919	26.2304
1.06511	0.649	30	0	1	13.4731	-17.2911	4.53358	26.2306
1.06512	0.65	30	0	1	13.4902	-17.2682	4.52749	26.2309
1.06513	0.651	30	0	1	13.5074	-17.2454	4.5217	26.2312
1.06514	0.652	30	0	1	13.5249	-17.2223	4.51569	26.2314
1.06515	0.653	30	0	1	13.5425	-17.1988	4.50957	26.2317
1.06516	0.654	30	0	1	13.5603	-17.1752	4.50348	26.232
1.06517	0.655	30	0	1	13.5783	-17.1513	4.49731	26.2323
1.06519	0.656	30	0	1	13.5965	-17.1271	4.49097	26.2326
1.0652	0.657	30	0	1	13.6148	-17.1028	4.48474	26.2329
1.06521	0.658	30	0	1	13.6334	-17.0781	4.47832	26.2332
1.06522	0.659	30	0	1	13.6522	-17.0531	4.47182	26.2335
1.06523	0.66	30	0	1	13.6711	-17.0279	4.46523	26.2338
1.06525	0.661	30	0	1	13.6903	-17.0025	4.45867	26.2341
1.06526	0.662	30	0	1	13.7096	-16.9769	4.45218	26.2344
1.06527	0.663	30	0	1	13.7292	-16.9509	4.44537	26.2347
1.06528	0.664	30	0	1	13.7489	-16.9244	4.43829	26.235
1.0653	0.665	30	0	1	13.7688	-16.8981	4.43163	26.2353
1.06531	0.666	30	0	1	13.789	-16.8714	4.42471	26.2356
1.06532	0.667	30	0	1	13.8093	-16.8442	4.41755	26.236
1.06534	0.668	30	0	1	13.8299	-16.8168	4.41041	26.2363
1.06535	0.669	30	0	1	13.8506	-16.7892	4.40326	26.2366
1.06536	0.67	30	0	1	13.8716	-16.7612	4.39587	26.237
1.06538	0.671	30	0	1	13.8928	-16.7333	4.38883	26.2373
1.06539	0.672	30	0	1	13.9142	-16.7048	4.38136	26.2376
1.06541	0.673	30	0	1	13.9358	-16.6761	4.37383	26.238
1.06542	0.674	30	0	1	13.9576	-16.6471	4.3663	26.2384
1.06543	0.675	30	0	1	13.9796	-16.6179	4.35873	26.2387
1.06545	0.676	30	0	1	14.0018	-16.5884	4.35111	26.2391
1.06546	0.677	30	0	1	14.0243	-16.5583	4.34313	26.2394
1.06548	0.678	30	0	1	14.0469	-16.5282	4.33532	26.2398
1.06549	0.679	30	0	1	14.0698	-16.4977	4.32732	26.2402
1.06551	0.68	30	0	1	14.0929	-16.467	4.31936	26.2406
1.06553	0.681	30	0	1	14.1163	-16.436	4.31132	26.241
1.06554	0.682	30	0	1	14.1398	-16.4047	4.30317	26.2413
1.06556	0.683	30	0	1	14.1636	-16.373	4.2949	26.2417
1.06557	0.684	30	0	1	14.1876	-16.341	4.28646	26.2421
1.06559	0.685	30	0	1	14.2118	-16.3088	4.27804	26.2425
1.06561	0.686	30	0	1	14.2363	-16.2763	4.26962	26.2429
1.06562	0.687	30	0	1	14.2609	-16.2433	4.26083	26.2434
1.06564	0.688	30	0	1	14.2858	-16.2102	4.25228	26.2438
1.06566	0.689	30	0	1	14.311	-16.1768	4.24355	26.2442
1.06567	0.69	30	0	1	14.3364	-16.1429	4.2346	26.2446
1.06569	0.691	30	0	1	14.362	-16.1088	4.22573	26.2451
1.06571	0.692	30	0	1	14.3878	-16.0744	4.21669	26.2455
1.06573	0.693	30	0	1	14.4139	-16.0397	4.20764	26.2459
1.06575	0.694	30	0	1	14.4402	-16.0047	4.19846	26.2464
1.06576	0.695	30	0	1	14.4667	-15.9693	4.18919	26.2468
1.06578	0.696	30	0	1	14.4935	-15.9337	4.17988	26.2473
1.0658	0.697	30	0	1	14.5205	-15.8975	4.17028	26.2478
1.06582	0.698	30	0	1	14.5478	-15.8613	4.16082	26.2482
1.06584	0.699	30	0	1	14.5753	-15.8246	4.15125	26.2487
1.06586	0.7	30	0	1	14.6031	-15.7877	4.14159	26.2492
1.06588	0.701	30	0	1	14.6311	-15.7503	4.13169	26.2497
1.0659	0.702	30	0	1	14.6593	-15.7127	4.12182	26.2502
1.06592	0.703	30	0	1	14.6878	-15.6748	4.11199	26.2507
1.06594	0.704	30	0	1	14.7165	-15.6365	4.10187	26.2512
1.06596	0.705	30	0	1	14.7455	-15.5978	4.09164	26.2517
1.06598	0.706	30	0	1	14.7748	-15.5588	4.08137	26.2522
1.066	0.707	30	0	1	14.8042	-15.5195	4.07104	26.2527
1.06602	0.708	30	0	1	14.834	-15.4798	4.06055	26.2533
1.06605	0.709	30	0	1	14.864	-15.4398	4.04998	26.2538
1.06607	0.71	30	0	1	14.8942	-15.3996	4.03946	26.2543
1.06609	0.711	30	0	1	14.9247	-15.359	4.02881	26.2549
1.06611	0.712	30	0	1	14.9555	-15.3179	4.01794	26.2554
1.06613	0.713	30	0	1	14.9865	-15.2767	4.00719	26.256
1.06616	0.714	30	0	1	15.0177	-15.2348	3.99595	26.2565
1.06618	0.715	30	0	1	15.0493	-15.1928	3.98497	26.2571
1.0662	0.716	30	0	1	15.081	-15.1504	3.97378	26.2577
1.06623	0.717	30	0	1	15.1131	-15.1078	3.96258	26.2583
1.06625	0.718	30	0	1	15.1454	-15.0646	3.95115	26.2589
1.06628	0.719	30	0	1	15.1779	-15.0212	3.93966	26.2595
1.0663	0.72	30	0	1	15.2108	-14.9774	3.92811	26.2601
1.06633	0.721	30	0	1	15.2439	-14.9332	3.91642	26.2607
1.06635	0.722	30	0	1	15.2772	-14.8887	3.90467	26.2613
1.06638	0.723	30	0	1	15.3108	-14.8439	3.89279	26.2619
1.0664	0.724	30	0	1	15.3447	-14.7986	3.88081	26.2625
1.06643	0.725	30	0	1	15.3789	-14.753	3.8687	26.2632
1.06645	0.726	30	0	1	15.4133	-14.7072	3.85666	26.2638
1.06648	0.727	30	0	1	15.448	-14.6609	3.84437	26.2645
1.06651	0.728	30	0	1	15.4829	-14.6143	3.83204	26.2651
1.06653	0.729	30	0	1	15.5181	-14.5672	3.81953	26.2658
1.06656	0.73	30	0	1	15.5536	-14.52	3.8071	26.2665
1.06659	0.731	30	0	1	15.5894	-14.4723	3.79451	26.2672
1.06662	0.732	30	0	1	15.6254	-14.4241	3.78161	26.2679
1.06665	0.733	30	0	1	15.6617	-14.3756	3.76875	26.2686
1.06667	0.734	30	0	1	15.6983	-14.3269	3.7559	26.2693
1.0667	0.735	30	0	1	15.7351	-14.2776	3.74273	26.27
1.06673	0.736	30	0	1	15.7722	-14.2282	3.72977	26.2707
1.06676	0.737	30	0	1	15.8096	-14.1782	3.71635	26.2714
1.06679	0.738	30	0	1	15.8473	-14.128	3.70313	26.2722
1.06682	0.739	30	0	1	15.8852	-14.0774	3.68967	26.2729
1.06685	0.74	30	0	1	15.9234	-14.0263	3.67605	26.2737
1.06688	0.741	30	0	1	15.9619	-13.975	3.66241	26.2744
1.06692	0.742	30	0	1	16.0006	-13.9231	3.64855	26.2752
1.06695	0.743	30	0	1	16.0397	-13.8711	3.6348	26.276
1.06698	0.744	30	0	1	16.079	-13.8186	3.62084	26.2768
1.06701	0.745	30	0	1	16.1186	-13.7657	3.60671	26.2776
1.06704	0.746	30	0	1	16.1584	-13.7126	3.59266	26.2784
1.06708	0.747	30	0	1	16.1985	-13.659	3.57831	26.2792
1.06711	0.748	30	0	1	16.239	-13.605	3.56396	26.28
1.06715	0.749	30	0	1	16.2796	-13.5507	3.54948	26.2809
1.06718	0.75	30	0	1	16.3206	-13.496	3.53492	26.2817
1.06721	0.751	30	0	1	16.3618	-13.4409	3.52017	26.2826
1.06725	0.752	30	0	1	16.4034	-13.3855	3.50541	26.2834
1.06729	0.753	30	0	1	16.4451	-13.3297	3.49056	26.2843
1.06732	0.754	30	0	1	16.4872	-13.2736	3.47564	26.2852
1.06736	0.755	30	0	1	16.5296	-13.217	3.4605	26.2861
1.06739	0.756	30	0	1	16.5722	-13.1601	3.44531	26.287
1.06743	0.757	30	0	1	16.6151	-13.1028	3.42997	26.2879
1.06747	0.758	30	0	1	16.6582	-13.0451	3.41454	26.2888
1.06751	0.759	30	0	1	16.7017	-12.9872	3.39913	26.2897
1.06754	0.76	30	0	1	16.7454	-12.9288	3.38348	26.2907
1.06758	0.761	30	0	1	16.7894	-12.8701	3.36787	26.2916
1.06762	0.762	30	0	1	16.8337	-12.811	3.35205	26.2926
1.06766	0.763	30	0	1	16.8782	-12.7514	3.33606	26.2936
1.0677	0.764	30	0	1	16.923	-12.6915	3.31997	26.2946
1.06774	0.765	30	0	1	16.9681	-12.6314	3.30395	26.2956
1.06778	0.766	30	0	1	17.0135	-12.571	3.28789	26.2966
1.06783	0.767	30	0	1	17.0592	-12.5099	3.27141	26.2976
1.06787	0.768	30	0	1	17.1051	-12.4486	3.25504	26.2986
1.06791	0.769	30	0	1	17.1512	-12.3871	3.23865	26.2997
1.06795	0.77	30	0	1	17.1977	-12.325	3.22202	26.3007
1.068	0.771	30	0	1	17.2444	-12.2625	3.20513	26.3018
1.06804	0.772	30	0	1	17.2914	-12.1998	3.18837	26.3029
1.06808	0.773	30	0	1	17.3387	-12.1367	3.17143	26.304
1.06813	0.774	30	0	1	17.3862	-12.0733	3.15448	26.3051
1.06817	0.775	30	0	1	17.434	-12.0095	3.13737	26.3062
1.06822	0.776	30	0	1	17.4821	-11.9455	3.12027	26.3073
1.06827	0.777	30	0	1	17.5304	-11.8809	3.10291	26.3085
1.06831	0.778	30	0	1	17.579	-11.816	3.08547	26.3096
1.06836	0.779	30	0	1	17.6279	-11.7509	3.06804	26.3108
1.06841	0.78	30	0	1	17.677	-11.6853	3.05042	26.312
1.06846	0.781	30	0	1	17.7264	-11.6196	3.03285	26.3131
1.06851	0.782	30	0	1	17.7761	-11.5533	3.01498	26.3144
1.06856	0.783	30	0	1	17.826	-11.4867	2.99712	26.3156
1.06861	0.784	30	0	1	17.8762	-11.4199	2.97924	26.3168
1.06866	0.785	30	0	1	17.9266	-11.3526	2.96113	26.3181
1.06871	0.786	30	0	1	17.9773	-11.2849	2.94289	26.3193
1.06876	0.787	30	0	1	18.0282	-11.2173	2.9249	26.3206
1.06881	0.788	30	0	1	18.0794	-11.1489	2.90642	26.3219
1.06886	0.789	30	0	1	18.1308	-11.0804	2.88802	26.3232
1.06892	0.79	30	0	1	18.1825	-11.0115	2.86956	26.3245
1.06897	0.791	30	0	1	18.2345	-10.9423	2.8509	26.3258
1.06903	0.792	30	0	1	18.2867	-10.8728	2.83224	26.3272
1.06908	0.793	30	0	1	18.3391	-10.8029	2.81348	26.3285
1.06914	0.794	30	0	1	18.3918	-10.7327	2.79456	26.3299
1.06919	0.795	30	0	1	18.4447	-10.6622	2.77562	26.3313
1.06925	0.796	30	0	1	18.4979	-10.5916	2.75671	26.3327
1.06931	0.797	30	0	1	18.5513	-10.5205	2.73761	26.3342
1.06937	0.798	30	0	1	18.6049	-10.4491	2.71841	26.3356
1.06943	0.799	30	0	1	18.6588	-10.3773	2.69905	26.3371
1.06949	0.8	30	0	1	18.7129	-10.3054	2.67978	26.3385
1.06955	0.801	30	0	1	18.7673	-10.2331	2.66027	26.34
1.06961	0.802	30	0	1	18.8218	-10.1606	2.64088	26.3415
1.06967	0.803	30	0	1	18.8766	-10.0876	2.62119	26.3431
1.06973	0.804	30	0	1	18.9317	-10.0146	2.60167	26.3446
1.0698	0.805	30	0	1	18.9869	-9.9411	2.58181	26.3462
1.06986	0.806	30	0	1	19.0424	-9.86749	2.5621	26.3478
1.06993	0.807	30	0	1	19.098	-9.7935	2.54219	26.3494
1.06999	0.808	30	0	1	19.154	-9.71929	2.52227	26.351
1.07006	0.809	30	0	1	19.2101	-9.64473	2.50218	26.3526
1.07013	0.81	30	0	1	19.2664	-9.57008	2.48222	26.3543
1.07019	0.811	30	0	1	19.3229	-9.495	2.46199	26.3559
1.07026	0.812	30	0	1	19.3797	-9.41976	2.4418	26.3576
1.07033	0.813	30	0	1	19.4366	-9.34415	2.42142	26.3593
1.0704	0.814	30	0	1	19.4938	-9.2685	2.40119	26.3611
1.07047	0.815	30	0	1	19.5511	-9.19249	2.38077	26.3628
1.07055	0.816	30	0	1	19.6086	-9.11621	2.36025	26.3646
1.07062	0.817	30	0	1	19.6664	-9.03981	2.3398	26.3664
1.07069	0.818	30	0	1	19.7243	-8.96303	2.31912	26.3682
1.07077	0.819	30	0	1	19.7824	-8.88608	2.29843	26.37
1.07084	0.82	30	0	1	19.8407	-8.80909	2.27789	26.3719
1.07092	0.821	30	0	1	19.8992	-8.73168	2.25706	26.3738
1.071	0.822	30	0	1	19.9578	-8.65424	2.23638	26.3757
1.07107	0.823	30	0	1	20.0166	-8.57642	2.21545	26.3776
1.07115	0.824	30	0	1	20.0756	-8.49847	2.19454	26.3795
1.07123	0.825	30	0	1	20.1348	-8.4203	2.17356	26.3815
1.07131	0.826	30	0	1	20.1941	-8.34206	2.15266	26.3835
1.07139	0.827	30	0	1	20.2536	-8.26355	2.13161	26.3855
1.07148	0.828	30	0	1	20.3132	-8.18503	2.11071	26.3875
1.07156	0.829	30	0	1	20.373	-8.10602	2.0894	26.3896
1.07165	0.83	30	0	1	20.4329	-8.02716	2.06842	26.3917
1.07173	0.831	30	0	1	20.493	-7.94797	2.0472	26.3938
1.07182	0.832	30	0	1	20.5533	-7.86873	2.02605	26.3959
1.07191	0.833	30	0	1	20.6136	-7.78924	2.00476	26.3981
1.072	0.834	30	0	1	20.6741	-7.70956	1.98339	26.4003
1.07209	0.835	30	0	1	20.7348	-7.62992	1.96217	26.4025
1.07218	0.836	30	0	1	20.7955	-7.55009	1.94086	26.4047
1.07227	0.837	30	0	1	20.8564	-7.47013	1.91951	26.407
1.07236	0.838	30	0	1	20.9174	-7.39013	1.89822	26.4093
1.07246	0.839	30	0	1	20.9785	-7.30998	1.87686	26.4116
1.07255	0.84	30	0	1	21.0397	-7.22983	1.85559	26.414
1.07265	0.841	30	0	1	21.1011	-7.14935	1.83404	26.4164
1.07275	0.842	30	0	1	21.1625	-7.06899	1.81272	26.4188
1.07284	0.843	30	0	1	21.224	-6.98841	1.79121	26.4212
1.07295	0.844	30	0	1	21.2856	-6.90784	1.76979	26.4237
1.07305	0.845	30	0	1	21.3473	-6.8273	1.74847	26.4262
1.07315	0.846	30	0	1	21.4091	-6.74664	1.72708	26.4287
1.07325	0.847	30	0	1	21.471	-6.66582	1.70556	26.4313
1.07336	0.848	30	0	1	21.5329	-6.58508	1.68417	26.4339
1.07346	0.849	30	0	1	21.595	-6.50431	1.66279	26.4365
1.07357	0.85	30	0	1	21.657	-6.42344	1.64133	26.4391
1.07368	0.851	30	0	1	21.7192	-6.3426	1.61993	26.4418
1.07379	0.852	30	0	1	21.7814	-6.26182	1.59862	26.4446
1.0739	0.853	30	0	1	21.8436	-6.18098	1.57726	26.4473
1.07402	0.854	30	0	1	21.9059	-6.10016	1.55594	26.4501
1.07413	0.855	30	0	1	21.9682	-6.01933	1.5346	26.4529
1.07425	0.856	30	0	1	22.0306	-5.93858	1.51334	26.4558
1.07437	0.857	30	0	1	22.093	-5.8578	1.49203	26.4587
1.07449	0.858	30	0	1	22.1554	-5.77705	1.47075	26.4617
1.07461	0.859	30	0	1	22.2178	-5.6965	1.44967	26.4646
1.07473	0.86	30	0	1	22.2802	-5.61584	1.42842	26.4677
1.07486	0.861	30	0	1	22.3427	-5.53533	1.40729	26.4707
1.07498	0.862	30	0	1	22.4051	-5.45494	1.38626	26.4738
1.07511	0.863	30	0	1	22.4676	-5.37466	1.36531	26.4769
1.07524	0.864	30	0	1	22.53	-5.29426	1.34414	26.4801
1.07537	0.865	30	0	1	22.5924	-5.21422	1.3233	26.4833
1.0755	0.866	30	0	1	22.6548	-5.13424	1.30247	26.4866
1.07563	0.867	30	0	1	22.7172	-5.05428	1.28156	26.4899
1.07577	0.868	30	0	1	22.7795	-4.97452	1.26079	26.4933
1.07591	0.869	30	0	1	22.8419	-4.89492	1.24009	26.4967
1.07605	0.87	30	0	1	22.9041	-4.81561	1.21963	26.5001
1.07619	0.871	30	0	1	22.9663	-4.73648	1.19924	26.5036
1.07633	0.872	30	0	1	23.0285	-4.65738	1.17876	26.5071
1.07648	0.873	30	0	1	23.0905	-4.5783	1.15814	26.5107
1.07663	0.874	30	0	1	23.1526	-4.49963	1.13786	26.5143
1.07678	0.875	30	0	1	23.2145	-4.4211	1.11759	26.518
1.07693	0.876	30	0	1	23.2764	-4.34289	1.09751	26.5217
1.07708	0.877	30	0	1	23.3381	-4.26481	1.0774	26.5255
1.07724	0.878	30	0	1	23.3998	-4.18702	1.05746	26.5294
1.07739	0.879	30	0	1	23.4614	-4.10947	1.03759	26.5333
1.07756	0.88	30	0	1	23.5229	-4.03217	1.01781	26.5372
1.07772	0.881	30	0	1	23.5842	-3.95516	0.998145	26.5412
1.07788	0.882	30	0	1	23.6454	-3.87833	0.978458	26.5453
1.07805	0.883	30	0	1	23.7065	-3.8019	0.959025	26.5494
1.07822	0.884	30	0	1	23.7675	-3.72587	0.939814	26.5536
1.07839	0.885	30	0	1	23.8283	-3.65012	0.920665	26.5578
1.07857	0.886	30	0	1	23.889	-3.57457	0.901475	26.5621
1.07874	0.887	30	0	1	23.9496	-3.49947	0.882545	26.5665
1.07892	0.888	30	0	1	24.0099	-3.42467	0.863679	26.5709
1.07911	0.889	30	0	1	24.0701	-3.35033	0.845066	26.5754
1.07929	0.89	30	0	1	24.1301	-3.27628	0.826473	26.58
1.07948	0.891	30	0	1	24.19	-3.20258	0.807967	26.5846
1.07967	0.892	30	0	1	24.2496	-3.12931	0.789636	26.5893
1.07986	0.893	30	0	1	24.3091	-3.05658	0.771623	26.594
1.08006	0.894	30	0	1	24.3683	-2.98421	0.753683	26.5989
1.08026	0.895	30	0	1	24.4274	-2.91222	0.735806	26.6038
1.08046	0.896	30	0	1	24.4862	-2.84073	0.718159	26.6088
1.08067	0.897	30	0	1	24.5448	-2.76971	0.700674	26.6138
1.08088	0.898	30	0	1	24.6032	-2.69912	0.683296	26.619
1.08109	0.899	30	0	1	24.6613	-2.629	0.666056	26.6242
1.08131	0.9	30	0	1	24.7192	-2.55933	0.648905	26.6296
1.08152	0.901	30	0	1	24.7768	-2.49038	0.632249	26.6349
1.08175	0.902	30	0	1	24.8342	-2.42183	0.615564	26.6404
1.08197	0.903	30	0	1	24.8912	-2.35389	0.599188	26.646
1.0822	0.904	30	0	1	24.9481	-2.28651	0.583007	26.6516
1.08243	0.905	30	0	1	25.0046	-2.2196	0.566863	26.6573
1.08267	0.906	30	0	1	25.0608	-2.15328	0.550937	26.6632
1.08291	0.907	30	0	1	25.1168	-2.08761	0.535299	26.6691
1.08316	0.908	30	0	1	25.1724	-2.02245	0.51972	26.6752
1.08341	0.909	30	0	1	25.2277	-1.95794	0.504383	26.6813
1.08366	0.91	30	0	1	25.2827	-1.89415	0.489418	26.6875
1.08391	0.911	30	0	1	25.3374	-1.83093	0.47454	26.6938
1.08417	0.912	30	0	1	25.3918	-1.76843	0.459972	26.7002
1.08444	0.913	30	0	1	25.4458	-1.70647	0.445402	26.7068
1.08471	0.914	30	0	1	25.4994	-1.6453	0.431269	26.7134
1.08499	0.915	30	0	1	25.5527	-1.58475	0.417182	26.7203
1.08526	0.916	30	0	1	25.6056	-1.525	0.403533	26.7271
1.08555	0.917	30	0	1	25.6582	-1.46587	0.389901	26.7341
1.08584	0.918	30	0	1	25.7103	-1.40753	0.376623	26.7412
1.08613	0.919	30	0	1	25.7621	-1.34995	0.363599	26.7485
1.08643	0.92	30	0	1	25.8135	-1.29311	0.350786	26.7558
1.08674	0.921	30	0	1	25.8645	-1.23701	0.338133	26.7634
1.08705	0.922	30	0	1	25.9151	-1.18175	0.325891	26.7709
1.08736	0.923	30	0	1	25.9652	-1.12726	0.313806	26.7787
1.08768	0.924	30	0	1	26.015	-1.07354	0.301893	26.7866
1.08801	0.925	30	0	1	26.0643	-1.02071	0.290433	26.7946
1.08834	0.926	30	0	1	26.1132	-0.968658	0.279056	26.8028
1.08868	0.927	30	0	1	26.1616	-0.91746	0.267995	26.8111
1.08902	0.928	30	0	1	26.2096	-0.86709	0.257081	26.8196
1.08937	0.929	30	0	1	26.2571	-0.817629	0.246667	26.8281
1.08973	0.93	30	0	1	26.3042	-0.768991	0.236219	26.837
1.09008	0.931	30	0	1	26.3508	-0.721273	0.226313	26.8458
1.09045	0.932	30	0	1	26.3969	-0.674427	0.216496	26.8549
1.09083	0.933	30	0	1	26.4426	-0.628482	0.20702	26.8641
1.09121	0.934	30	0	1	26.4878	-0.583446	0.19776	26.8735
1.09159	0.935	30	0	1	26.5324	-0.539323	0.188806	26.883
1.09199	0.936	30	0	1	26.5766	-0.496115	0.180151	26.8926
1.09239	0.937	30	0	1	26.6203	-0.453846	0.171679	26.9025
1.0928	0.938	30	0	1	26.6635	-0.412515	0.163464	26.9125
1.09321	0.939	30	0	1	26.7062	-0.372116	0.155548	26.9227
1.09363	0.94	30	0	1	26.7483	-0.332646	0.147934	26.933
1.09405	0.941	30	0	1	26.79	-0.294082	0.140656	26.9434
1.09449	0.942	30	0	1	26.8311	-0.256568	0.133416	26.9542
1.09493	0.943	30	0	1	26.8717	-0.219973	0.126513	26.9651
1.09538	0.944	30	0	1	26.9117	-0.184291	0.119927	26.9761
1.09583	0.945	30	0	1	26.9513	-0.149528	0.113626	26.9872
1.09629	0.946	30	0	1	26.9903	-0.115819	0.107448	26.9986
1.09676	0.947	30	0	1	27.0288	-0.0830073	0.101576	27.0102
1.09723	0.948	30	0	1	27.0667	-0.0510164	0.0960568	27.0216
1.0977	0.949	30	0	1	27.1041	-0.0200397	0.0906959	27.0334
1.09819	0.95	30	0	1	27.141	0.00999767	0.0855596	27.0454
1.09869	0.951	30	0	1	27.1773	0.039032	0.0806013	27.0577
1.09919	0.952	30	0	1	27.2131	0.0672383	0.0759288	27.0699
1.09969	0.953	30	0	1	27.2483	0.0945372	0.0714735	27.0823
1.1002	0.954	30	0	1	27.283	0.12086	0.0671921	27.095
1.10072	0.955	30	0	1	27.3172	0.146402	0.063172	27.1077
1.10124	0.956	30	0	1	27.3509	0.171114	0.0593691	27.1204
1.10176	0.957	30	0	1	27.384	0.194907	0.0557349	27.1334
1.1023	0.958	30	0	1	27.4166	0.2177	0.0522382	27.1467
1.10283	0.959	30	0	1	27.4487	0.23995	0.0490243	27.1597
1.10337	0.96	30	0	1	27.4802	0.261231	0.0459354	27.173
1.10391	0.961	30	0	1	27.5112	0.281831	0.0430485	27.1864
1.10446	0.962	30	0	1	27.5418	0.301556	0.0402998	27.1999
1.10501	0.963	30	0	1	27.5718	0.320764	0.0377639	27.2132
1.10557	0.964	30	0	1	27.6013	0.338817	0.0352854	27.2272
1.10612	0.965	30	0	1	27.6303	0.356521	0.0330291	27.2407
1.10668	0.966	30	0	1	27.6588	0.373445	0.0308917	27.2545
1.10724	0.967	30	0	1	27.6868	0.389632	0.0288742	27.2683
1.1078	0.968	30	0	1	27.7144	0.405229	0.0269917	27.2822
1.10837	0.969	30	0	1	27.7415	0.420105	0.0252146	27.2961
1.10894	0.97	30	0	1	27.7681	0.434458	0.0235624	27.3101
1.1095	0.971	30	0	1	27.7942	0.448252	0.0220193	27.324
1.11007	0.972	30	0	1	27.8199	0.461283	0.0205542	27.3381
1.11063	0.973	30	0	1	27.8452	0.474166	0.0192275	27.3518
1.1112	0.974	30	0	1	27.87	0.486125	0.0179478	27.3659
1.11177	0.975	30	0	1	27.8944	0.497772	0.0167715	27.3798
1.11234	0.976	30	0	1	27.9183	0.508872	0.0156684	27.3938
1.1129	0.977	30	0	1	27.9419	0.519674	0.0146524	27.4075
1.11346	0.978	30	0	1	27.965	0.529845	0.0136911	27.4215
1.11402	0.979	30	0	1	27.9877	0.539809	0.0128098	27.4351
1.11458	0.98	30	0	1	28.0101	0.549142	0.0119741	27.449
1.11514	0.981	30	0	1	28.032	0.55812	0.0111976	27.4627
1.1157	0.982	30	0	1	28.0536	0.566606	0.010468	27.4766
1.11624	0.983	30	0	1	28.0748	0.575051	0.00980481	27.49
1.11679	0.984	30	0	1	28.0957	0.583058	0.009182	27.5035
1.11734	0.985	30	0	1	28.1162	0.590678	0.00859893	27.5169
1.11788	0.986	30	0	1	28.1364	0.597954	0.00805455	27.5303
1.11842	0.987	30	0	1	28.1562	0.604912	0.00754674	27.5437
1.11896	0.988	30	0	1	28.1757	0.611618	0.00707493	27.557
1.11949	0.989	30	0	1	28.1948	0.618203	0.00664036	27.57
1.12002	0.99	30	0	1	28.2137	0.624327	0.00622881	27.5831
1.12054	0.991	30	0	1	28.2322	0.630457	0.00585281	27.5959
1.12107	0.992	30	0	1	28.2504	0.636131	0.00549589	27.6088
1.12158	0.993	30	0	1	28.2684	0.641684	0.00516584	27.6215
1.1221	0.994	30	0	1	28.286	0.647019	0.00485783	27.6341
1.12261	0.995	30	0	1	28.3034	0.651933	0.00456547	27.6469
1.12311	0.996	30	0	1	28.3204	0.656917	0.00429848	27.6592
1.12362	0.997	30	0	1	28.3373	0.661617	0.00404716	27.6716
1.12411	0.998	30	0	1	28.3538	0.666251	0.00381455	27.6837
1.12461	0.999	30	0	1	28.3701	0.670495	0.00359323	27.696
1.12511	1	30	0	1	28.3861	0.67437	0.00338301	27.7084
1.12558	1.001	30	0	1	28.4019	0.678818	0.00319823	27.7199
1.12605	1.002	30	0	1	28.4175	0.682869	0.00302137	27.7316
1.12653	1.003	30	0	1	28.4328	0.686507	0.00285193	27.7434
1.12701	1.004	30	0	1	28.4479	0.690102	0.00269462	27.7551
1.12747	1.005	30	0	1	28.4627	0.693717	0.0025492	27.7664
1.12793	1.006	30	0	1	28.4774	0.697046	0.00241093	27.7779
1.12839	1.007	30	0	1	28.4918	0.700271	0.0022815	27.7892
1.12884	1.008	30	0	1	28.506	0.703521	0.00216162	27.8003
1.1293	1.009	30	0	1	28.52	0.706491	0.00204735	27.8114
1.12974	1.01	30	0	1	28.5338	0.709435	0.00194086	27.8224
1.13018	1.011	30	0	1	28.5474	0.712333	0.00184133	27.8332
1.13062	1.012	30	0	1	28.5608	0.715067	0.0017472	27.844
1.13105	1.013	30	0	1	28.574	0.717763	0.00165915	27.8546
1.13148	1.014	30	0	1	28.587	0.720302	0.00157579	27.8652
1.1319	1.015	30	0	1	28.5999	0.722788	0.0014976	27.8756
1.13232	1.016	30	0	1	28.6126	0.725196	0.001424	27.886
1.13274	1.017	30	0	1	28.6251	0.727528	0.00135469	27.8962
1.13315	1.018	30	0	1	28.6374	0.729786	0.00128939	27.9063
1.13356	1.019	30	0	1	28.6496	0.731947	0.00122767	27.9164
1.13396	1.02	30	0	1	28.6616	0.734144	0.00117007	27.9263
1.13436	1.021	30	0	1	28.6734	0.736206	0.00111532	27.9361
1.13476	1.022	30	0	1	28.6851	0.738045	0.0010628	27.946
1.13515	1.023	30	0	1	28.6966	0.740003	0.00101412	27.9556
1.13554	1.024	30	0	1	28.708	0.741854	0.000967876	27.9652
1.13592	1.025	30	0	1	28.7193	0.743713	0.000924452	27.9746
1.1363	1.026	30	0	1	28.7303	0.745551	0.000883525	27.9839
1.13668	1.027	30	0	1	28.7413	0.747114	0.000843861	27.9933
1.13705	1.028	30	0	1	28.7521	0.74877	0.000806904	28.0025
1.13742	1.029	30	0	1	28.7628	0.750394	0.00077196	28.0116
1.13779	1.03	30	0	1	28.7733	0.752047	0.000739123	28.0205
1.13814	1.031	30	0	1	28.7837	0.753657	0.000707995	28.0294
1.13851	1.032	30	0	1	28.794	0.754964	0.000677603	28.0384
1.13886	1.033	30	0	1	28.8042	0.756491	0.000649617	28.047
1.13921	1.034	30	0	1	28.8142	0.757953	0.000622969	28.0556
1.13956	1.035	30	0	1	28.8241	0.759174	0.000597069	28.0643
1.13991	1.036	30	0	1	28.8339	0.760491	0.000572852	28.0728
1.14025	1.037	30	0	1	28.8436	0.761789	0.000549881	28.0812
1.14058	1.038	30	0	1	28.8531	0.763335	0.000528771	28.0893
1.14093	1.039	30	0	1	28.8626	0.764204	0.000507076	28.0979
1.14126	1.04	30	0	1	28.8719	0.765456	0.000487446	28.106
1.14159	1.041	30	0	1	28.8811	0.766548	0.000468461	28.1141
1.14191	1.042	30	0	1	28.8903	0.767796	0.000450798	28.122
1.14223	1.043	30	0	1	28.8993	0.768894	0.000433706	28.1299
1.14255	1.044	30	0	1	28.9082	0.769983	0.000417456	28.1378
1.14286	1.045	30	0	1	28.917	0.770981	0.000401836	28.1456
1.14318	1.046	30	0	1	28.9257	0.771906	0.000386853	28.1534
1.14349	1.047	30	0	1	28.9343	0.772926	0.000372782	28.161
1.1438	1.048	30	0	1	28.9428	0.773834	0.000359196	28.1686
1.1441	1.049	30	0	1	28.9512	0.774883	0.000346505	28.176
1.1444	1.05	30	0	1	28.9596	0.775751	0.00033412	28.1835
1.14469	1.051	30	0	1	28.9678	0.776831	0.000322657	28.1906
1.145	1.052	30	0	1	28.9759	0.777521	0.000311131	28.1981
1.14529	1.053	30	0	1	28.984	0.778412	0.000300444	28.2053
1.14558	1.054	30	0	1	28.992	0.779169	0.000290058	28.2125
1.14587	1.055	30	0	1	28.9998	0.780003	0.000280255	28.2196
1.14615	1.056	30	0	1	29.0076	0.780824	0.000270879	28.2265
1.14643	1.057	30	0	1	29.0153	0.781595	0.000261859	28.2335
1.14671	1.058	30	0	1	29.023	0.78241	0.000253297	28.2403
1.14698	1.059	30	0	1	29.0305	0.783216	0.0002451	28.2471
1.14726	1.06	30	0	1	29.038	0.783781	0.000236982	28.254
1.14753	1.061	30	0	1	29.0454	0.784567	0.000229469	28.2606
1.1478	1.062	30	0	1	29.0527	0.785248	0.000222165	28.2672
1.14807	1.063	30	0	1	29.0599	0.785957	0.000215202	28.2738
1.14833	1.064	30	0	1	29.0671	0.786605	0.000208472	28.2803
1.1486	1.065	30	0	1	29.0742	0.787131	0.000201906	28.2869
1.14885	1.066	30	0	1	29.0812	0.787931	0.000195877	28.2931
1.14911	1.067	30	0	1	29.0881	0.78847	0.000189853	28.2995
1.14937	1.068	30	0	1	29.095	0.789058	0.000184123	28.3058
1.14962	1.069	30	0	1	29.1018	0.789755	0.000178722	28.3119
1.14987	1.07	30	0	1	29.1086	0.790236	0.000173354	28.3181
1.15012	1.071	30	0	1	29.1152	0.790829	0.000168296	28.3242
1.15036	1.072	30	0	1	29.1218	0.791361	0.00016339	28.3303
1.15061	1.073	30	0	1	29.1283	0.791837	0.000158634	28.3364
1.15085	1.074	30	0	1	29.1348	0.792504	0.00015421	28.3422
1.15109	1.075	30	0	1	29.1412	0.792922	0.000149774	28.3481
1.15132	1.076	30	0	1	29.1476	0.793481	0.000145611	28.3539
1.15156	1.077	30	0	1	29.1538	0.793907	0.000141516	28.3598
1.15179	1.078	30	0	1	29.1601	0.7944	0.000137621	28.3655
1.15202	1.079	30	0	1	29.1662	0.794926	0.000133895	28.3711
1.15225	1.08	30	0	1	29.1723	0.795382	0.000130264	28.3768
1.15248	1.081	30	0	1	29.1783	0.795822	0.000126759	28.3824
1.1527	1.082	30	0	1	29.1843	0.796316	0.000123414	28.3879
1.15293	1.083	30	0	1	29.1902	0.796686	0.000120121	28.3934
1.15314	1.084	30	0	1	29.1961	0.797314	0.000117094	28.3987
1.15336	1.085	30	0	1	29.2019	0.797594	0.000113981	28.4042
1.15358	1.086	30	0	1	29.2077	0.797974	0.000111036	28.4096
1.1538	1.087	30	0	1	29.2133	0.79838	0.000108209	28.4149
1.15401	1.088	30	0	1	29.219	0.798876	0.000105529	28.42
1.15422	1.089	30	0	1	29.2246	0.799173	0.000102842	28.4253
1.15443	1.09	30	0	1	29.2301	0.799605	0.000100315	28.4304
1.15464	1.091	30	0	1	29.2356	0.799888	9.78043e-05	28.4356
1.15484	1.092	30	0	1	29.241	0.800325	9.54517e-05	28.4406
1.15505	1.093	30	0	1	29.2464	0.800719	9.31599e-05	28.4456
1.15525	1.094	30	0	1	29.2517	0.801071	9.09265e-05	28.4506
1.15545	1.095	30	0	1	29.257	0.801271	8.87028e-05	28.4557
1.15565	1.096	30	0	1	29.2622	0.801694	8.66481e-05	28.4605
1.15585	1.097	30	0	1	29.2674	0.802035	8.46275e-05	28.4653
1.15604	1.098	30	0	1	29.2726	0.802405	8.26849e-05	28.4701
1.15623	1.099	30	0	1	29.2776	0.802696	8.07748e-05	28.4749
1.15642	1.1	30	0	1	29.2827	0.803056	7.89532e-05	28.4795
1.15662	1.101	30	0	1	29.2877	0.803317	7.71531e-05	28.4843
1.15681	1.102	30	0	1	29.2926	0.803571	7.54082e-05	28.489
1.15699	1.103	30	0	1	29.2975	0.804032	7.37937e-05	28.4934
1.15718	1.104	30	0	1	29.3024	0.804259	7.21473e-05	28.498
1.15736	1.105	30	0	1	29.3072	0.804471	7.05473e-05	28.5027
1.15754	1.106	30	0	1	29.312	0.804762	6.90247e-05	28.5071
1.15773	1.107	30	0	1	29.3167	0.805036	6.75433e-05	28.5116
1.1579	1.108	30	0	1	29.3214	0.805311	6.6108e-05	28.516
1.15808	1.109	30	0	1	29.326	0.805638	6.47329e-05	28.5203
1.15826	1.11	30	0	1	29.3306	0.805817	6.33539e-05	28.5247
1.15843	1.111	30	0	1	29.3352	0.806102	6.20489e-05	28.529
1.1586	1.112	30	0	1	29.3397	0.806508	6.08185e-05	28.5331
1.15878	1.113	30	0	1	29.3441	0.806554	5.952e-05	28.5375
1.15895	1.114	30	0	1	29.3486	0.806795	5.83162e-05	28.5417
1.15911	1.115	30	0	1	29.353	0.807157	5.71813e-05	28.5458
1.15928	1.116	30	0	1	29.3573	0.807332	5.60285e-05	28.5499
1.15945	1.117	30	0	1	29.3616	0.807498	5.49068e-05	28.5541
1.15961	1.118	30	0	1	29.3659	0.8078	5.38534e-05	28.5581
1.15978	1.119	30	0	1	29.3702	0.808029	5.28113e-05	28.5621
1.15994	1.12	30	0	1	29.3744	0.808207	5.17858e-05	28.5661
1.1601	1.121	30	0	1	29.3785	0.808437	5.08026e-05	28.57
1.16025	1.122	30	0	1	29.3826	0.808725	4.9861e-05	28.5739
1.16042	1.123	30	0	1	29.3867	0.808807	4.88966e-05	28.5779
1.16057	1.124	30	0	1	29.3908	0.80913	4.80159e-05	28.5816
1.16073	1.125	30	0	1	29.3948	0.80923	4.7108e-05	28.5855
1.16088	1.126	30	0	1	29.3988	0.809471	4.6257e-05	28.5893
1.16103	1.127	30	0	1	29.4027	0.809715	4.54298e-05	28.593
1.16118	1.128	30	0	1	29.4066	0.809842	4.45995e-05	28.5968
1.16133	1.129	30	0	1	29.4105	0.81006	4.38114e-05	28.6004
1.16148	1.13	30	0	1	29.4144	0.810174	4.30224e-05	28.6041
1.16163	1.131	30	0	1	29.4182	0.810395	4.22767e-05	28.6077
1.16178	1.132	30	0	1	29.4219	0.810555	4.15384e-05	28.6114
1.16192	1.133	30	0	1	29.4257	0.810812	4.08389e-05	28.6148
1.16206	1.134	30	0	1	29.4294	0.810962	4.01366e-05	28.6184
1.16221	1.135	30	0	1	29.4331	0.811093	3.94491e-05	28.6219
1.16235	1.136	30	0	1	29.4367	0.81125	3.87845e-05	28.6254
1.16249	1.137	30	0	1	29.4403	0.811393	3.81344e-05	28.6289
1.16263	1.138	30	0	1	29.4439	0.811615	3.75154e-05	28.6323
1.16277	1.139	30	0	1	29.4475	0.811716	3.68902e-05	28.6357
1.1629	1.14	30	0	1	29.451	0.811909	3.62973e-05	28.639
1.16304	1.141	30	0	1	29.4545	0.812035	3.57078e-05	28.6424
1.16317	1.142	30	0	1	29.4579	0.81221	3.51413e-05	28.6457
1.1633	1.143	30	0	1	29.4613	0.812321	3.45783e-05	28.649
1.16343	1.144	30	0	1	29.4647	0.812556	3.40497e-05	28.6522
1.16357	1.145	30	0	1	29.4681	0.812657	3.35122e-05	28.6554
1.1637	1.146	30	0	1	29.4714	0.812772	3.29902e-05	28.6586
1.16382	1.147	30	0	1	29.4748	0.812952	3.24911e-05	28.6618
1.16395	1.148	30	0	1	29.478	0.813092	3.1998e-05	28.6649
1.16408	1.149	30	0	1	29.4813	0.813213	3.15139e-05	28.668
1.1642	1.15	30	0	1	29.4845	0.813376	3.10476e-05	28.6711
1.16433	1.151	30	0	1	29.4877	0.81338	3.05688e-05	28.6743
1.16445	1.152	30	0	1	29.4909	0.813542	3.01247e-05	28.6773
1.16458	1.153	30	0	1	29.494	0.813681	2.96877e-05	28.6803
1.1647	1.154	30	0	1	29.4971	0.813812	2.92598e-05	28.6833
1.16482	1.155	30	0	1	29.5002	0.813919	2.88385e-05	28.6862
1.16494	1.156	30	0	1	29.5032	0.813994	2.84227e-05	28.6892
1.16505	1.157	30	0	1	29.5063	0.814205	2.8035e-05	28.692
1.16517	1.158	30	0	1	29.5093	0.814243	2.76328e-05	28.695
1.16529	1.159	30	0	1	29.5123	0.81437	2.72519e-05	28.6979
1.1654	1.16	30	0	1	29.5152	0.814504	2.68804e-05	28.7007
1.16552	1.161	30	0	1	29.5181	0.814583	2.65102e-05	28.7035
1.16563	1.162	30	0	1	29.521	0.814738	2.61581e-05	28.7063
1.16574	1.163	30	0	1	29.5239	0.814799	2.5802e-05	28.7091
1.16586	1.164	30	0	1	29.5267	0.814899	2.54588e-05	28.7118
1.16596	1.165	30	0	1	29.5296	0.815055	2.51299e-05	28.7145
1.16608	1.166	30	0	1	29.5324	0.815099	2.47949e-05	28.7172
1.16619	1.167	30	0	1	29.5351	0.815112	2.44635e-05	28.72
1.16629	1.168	30	0	1	29.5379	0.815377	2.41692e-05	28.7225
1.1664	1.169	30	0	1	29.5406	0.81542	2.38552e-05	28.7252
1.1665	1.17	30	0	1	29.5433	0.815505	2.3553e-05	28.7278
1.16661	1.171	30	0	1	29.546	0.815618	2.32604e-05	28.7304
1.16672	1.172	30	0	1	29.5487	0.815631	2.2963e-05	28.733
1.16682	1.173	30	0	1	29.5513	0.815749	2.26835e-05	28.7355
1.16692	1.174	30	0	1	29.5539	0.815856	2.24087e-05	28.738
1.16702	1.175	30	0	1	29.5565	0.81594	2.21373e-05	28.7405
1.16712	1.176	30	0	1	29.559	0.816033	2.18726e-05	28.743
1.16722	1.177	30	0	1	29.5616	0.816215	2.16227e-05	28.7453
1.16732	1.178	30	0	1	29.5641	0.816082	2.13453e-05	28.748
1.16742	1.179	30	0	1	29.5666	0.816204	2.10999e-05	28.7504
1.16752	1.18	30	0	1	29.5691	0.816303	2.08572e-05	28.7527
1.16761	1.181	30	0	1	29.5715	0.816407	2.062e-05	28.7551
1.16771	1.182	30	0	1	29.5739	0.81647	2.03837e-05	28.7575
1.16781	1.183	30	0	1	29.5763	0.816496	2.01485e-05	28.7598
1.1679	1.184	30	0	1	29.5787	0.816585	1.99242e-05	28.7621
1.16799	1.185	30	0	1	29.5811	0.816633	1.97005e-05	28.7644
1.16808	1.186	30	0	1	29.5834	0.816708	1.94839e-05	28.7667
1.16817	1.187	30	0	1	29.5858	0.816844	1.92774e-05	28.7689
1.16827	1.188	30	0	1	29.5881	0.816831	1.9061e-05	28.7712
1.16835	1.189	30	0	1	29.5904	0.816974	1.88634e-05	28.7734
1.16845	1.19	30	0	1	29.5926	0.816985	1.86577e-05	28.7756
1.16854	1.191	30	0	1	29.5949	0.817034	1.84594e-05	28.7778
1.16862	1.192	30	0	1	29.5971	0.817149	1.82709e-05	28.7799
1.16871	1.193	30	0	1	29.5993	0.817147	1.80758e-05	28.7821
1.1688	1.194	30	0	1	29.6015	0.817206	1.78898e-05	28.7842
1.16888	1.195	30	0	1	29.6036	0.817253	1.77064e-05	28.7863
1.16896	1.196	30	0	1	29.6058	0.817359	1.75315e-05	28.7884
1.16905	1.197	30	0	1	29.6079	0.817364	1.73515e-05	28.7905
1.16913	1.198	30	0	1	29.61	0.817465	1.71828e-05	28.7925
1.16921	1.199	30	0	1	29.6121	0.817588	1.70194e-05	28.7945
1.1693	1.2	30	0	1	29.6141	0.817586	1.68487e-05	28.7965
1.16938	1.201	30	0	1	29.6162	0.817651	1.66867e-05	28.7985
1.16946	1.202	30	0	1	29.6182	0.817628	1.65206e-05	28.8006
1.16954	1.203	30	0	1	29.6202	0.817706	1.63657e-05	28.8025
1.16962	1.204	30	0	1	29.6222	0.81772	1.62087e-05	28.8045
1.1697	1.205	30	0	1	29.6242	0.817806	1.60602e-05	28.8064
1.16977	1.206	30	0	1	29.6262	0.817874	1.59131e-05	28.8083
1.16985	1.207	30	0	1	29.6281	0.817873	1.57634e-05	28.8102
1.16993	1.208	30	0	1	29.63	0.817907	1.56191e-05	28.8121
1.17	1.209	30	0	1	29.6319	0.818046	1.54853e-05	28.8139
1.17008	1.21	30	0	1	29.6338	0.818006	1.53407e-05	28.8158
1.17015	1.211	30	0	1	29.6357	0.818076	1.52068e-05	28.8176
1.17022	1.212	30	0	1	29.6375	0.81814	1.50749e-05	28.8194
1.17029	1.213	30	0	1	29.6394	0.818204	1.49453e-05	28.8211
1.17037	1.214	30	0	1	29.6412	0.818179	1.48117e-05	28.823
1.17045	1.215	30	0	1	29.643	0.818098	1.46765e-05	28.8249
1.17052	1.216	30	0	1	29.6448	0.818182	1.45554e-05	28.8266
1.17059	1.217	30	0	1	29.6465	0.818166	1.44294e-05	28.8283
1.17065	1.218	30	0	1	29.6483	0.818289	1.43153e-05	28.83
1.17072	1.219	30	0	1	29.65	0.818339	1.41982e-05	28.8317
1.17079	1.22	30	0	1	29.6517	0.818364	1.40814e-05	28.8334
1.17086	1.221	30	0	1	29.6534	0.818351	1.39642e-05	28.8351
1.17092	1.222	30	0	1	29.6551	0.818496	1.38596e-05	28.8366
1.17099	1.223	30	0	1	29.6568	0.818456	1.37445e-05	28.8383
1.17106	1.224	30	0	1	29.6585	0.818482	1.36357e-05	28.84
1.17113	1.225	30	0	1	29.6601	0.818443	1.35245e-05	28.8416
1.17119	1.226	30	0	1	29.6617	0.818457	1.34187e-05	28.8433
1.17125	1.227	30	0	1	29.6633	0.818595	1.33228e-05	28.8447
1.17132	1.228	30	0	1	29.6649	0.818584	1.32189e-05	28.8463
1.17138	1.229	30	0	1	29.6665	0.818621	1.31199e-05	28.8479
1.17144	1.23	30	0	1	29.6681	0.818694	1.30248e-05	28.8494
1.1715	1.231	30	0	1	29.6696	0.818753	1.29305e-05	28.8509
1.17156	1.232	30	0	1	29.6712	0.818757	1.28344e-05	28.8524
1.17163	1.233	30	0	1	29.6727	0.818731	1.27379e-05	28.8539
1.17169	1.234	30	0	1	29.6742	0.818674	1.26412e-05	28.8555
1.17175	1.235	30	0	1	29.6757	0.818713	1.2552e-05	28.857
1.17181	1.236	30	0	1	29.6772	0.81881	1.24678e-05	28.8583
1.17187	1.237	30	0	1	29.6786	0.818802	1.23786e-05	28.8598
1.17192	1.238	30	0	1	29.6801	0.818836	1.22935e-05	28.8612
1.17198	1.239	30	0	1	29.6815	0.818889	1.22109e-05	28.8626
1.17203	1.24	30	0	1	29.6829	0.818942	1.21297e-05	28.864
1.17209	1.241	30	0	1	29.6843	0.818953	1.20473e-05	28.8654
1.17215	1.242	30	0	1	29.6857	0.818946	1.19653e-05	28.8668
1.17221	1.243	30	0	1	29.6871	0.818897	1.18821e-05	28.8682
1.17226	1.244	30	0	1	29.6885	0.818908	1.18037e-05	28.8696
1.17231	1.245	30	0	1	29.6898	0.819048	1.1734e-05	28.8708
1.17237	1.246	30	0	1	29.6912	0.819005	1.16551e-05	28.8722
1.17242	1.247	30	0	1	29.6925	0.819112	1.15859e-05	28.8734
1.17247	1.248	30	0	1	29.6938	0.819125	1.15125e-05	28.8747
1.17252	1.249	30	0	1	29.6951	0.819083	1.14372e-05	28.876
1.17257	1.25	30	0	1	29.6964	0.819124	1.13678e-05	28.8773
1.17263	1.251	30	0	1	29.6977	0.819127	1.12973e-05	28.8786
1.17268	1.252	30	0	1	29.699	0.819117	1.12273e-05	28.8798
1.17273	1.253	30	0	1	29.7002	0.819204	1.11637e-05	28.881
1.17277	1.254	30	0	1	29.7015	0.819267	1.10998e-05	28.8822
1.17283	1.255	30	0	1	29.7027	0.819209	1.10304e-05	28.8835
1.17287	1.256	30	0	1	29.7039	0.819353	1.09728e-05	28.8845
1.17292	1.257	30	0	1	29.7051	0.819301	1.09058e-05	28.8858
1.17297	1.258	30	0	1	29.7063	0.819279	1.08414e-05	28.887
1.17302	1.259	30	0	1	29.7075	0.819321	1.07815e-05	28.8882
1.17306	1.26	30	0	1	29.7087	0.819317	1.072e-05	28.8893
1.17311	1.261	30	0	1	29.7098	0.819331	1.06604e-05	28.8905
1.17315	1.262	30	0	1	29.711	0.819407	1.06049e-05	28.8915
1.1732	1.263	30	0	1	29.7121	0.819378	1.0545e-05	28.8927
1.17325	1.264	30	0	1	29.7132	0.819319	1.04844e-05	28.8939
1.17329	1.265	30	0	1	29.7143	0.819414	1.04326e-05	28.8949
1.17333	1.266	30	0	1	29.7154	0.819426	1.03773e-05	28.896
1.17338	1.267	30	0	1	29.7165	0.819429	1.03225e-05	28.8971
1.17342	1.268	30	0	1	29.7176	0.819506	1.02723e-05	28.8981
1.17346	1.269	30	0	1	29.7187	0.819499	1.02186e-05	28.8992
1.17351	1.27	30	0	1	29.7197	0.819501	1.01662e-05	28.9002
1.17355	1.271	30	0	1	29.7208	0.819538	1.01163e-05	28.9012
1.17359	1.272	30	0	1	29.7218	0.819498	1.00634e-05	28.9023
1.17363	1.273	30	0	1	29.7228	0.819531	1.00149e-05	28.9033
1.17367	1.274	30	0	1	29.7239	0.819595	9.96859e-06	28.9042
1.17371	1.275	30	0	1	29.7249	0.819614	9.92082e-06	28.9052
1.17375	1.276	30	0	1	29.7259	0.81961	9.8727e-06	28.9062
1.17379	1.277	30	0	1	29.7268	0.819629	9.8264e-06	28.9072
1.17383	1.278	30	0	1	29.7278	0.819659	9.78135e-06	28.9081
1.17387	1.279	30	0	1	29.7288	0.819646	9.73487e-06	28.9091
1.17391	1.28	30	0	1	29.7297	0.819599	9.68755e-06	28.9101
1.17394	1.281	30	0	1	29.7307	0.819629	9.64453e-06	28.911
1.17398	1.282	30	0	1	29.7316	0.819734	9.60565e-06	28.9119
1.17402	1.283	30	0	1	29.7325	0.819732	9.56237e-06	28.9128
1.17406	1.284	30	0	1	29.7334	0.819679	9.5174e-06	28.9138
1.17409	1.285	30	0	1	29.7343	0.819668	9.475e-06	28.9147
1.17413	1.286	30	0	1	29.7352	0.819639	9.43241e-06	28.9156
1.17417	1.287	30	0	1	29.7361	0.819651	9.39235e-06	28.9165
1.1742	1.288	30	0	1	29.737	0.819668	9.35306e-06	28.9173
1.17423	1.289	30	0	1	29.7379	0.819714	9.31571e-06	28.9181
1.17427	1.29	30	0	1	29.7387	0.819749	9.27839e-06	28.919
1.1743	1.291	30	0	1	29.7396	0.819769	9.24099e-06	28.9198
1.17434	1.292	30	0	1	29.7404	0.819767	9.20316e-06	28.9206
1.17437	1.293	30	0	1	29.7413	0.819848	9.16959e-06	28.9214
1.1744	1.294	30	0	1	29.7421	0.819836	9.13237e-06	28.9222
1.17443	1.295	30	0	1	29.7429	0.81978	9.09376e-06	28.9231
1.17447	1.296	30	0	1	29.7437	0.819762	9.05736e-06	28.9239
1.1745	1.297	30	0	1	29.7445	0.819773	9.02279e-06	28.9247
1.17453	1.298	30	0	1	29.7453	0.819792	8.98905e-06	28.9255
1.17456	1.299	30	0	1	29.7461	0.819819	8.95615e-06	28.9262
1.17459	1.3	30	0	1	29.7468	0.819848	8.92387e-06	28.927
1.17462	1.301	30	0	1	29.7476	0.819841	8.89046e-06	28.9277
1.17465	1.302	30	0	1	29.7483	0.819832	8.85746e-06	28.9285
1.17468	1.303	30	0	1	29.7491	0.81985	8.8261e-06	28.9292
1.17471	1.304	30	0	1	29.7498	0.819904	8.79677e-06	28.9299
1.17474	1.305	30	0	1	29.7506	0.81987	8.76409e-06	28.9307
1.17477	1.306	30	0	1	29.7513	0.819848	8.73236e-06	28.9314
1.1748	1.307	30	0	1	29.752	0.819872	8.70307e-06	28.9321
1.17483	1.308	30	0	1	29.7527	0.81989	8.67398e-06	28.9328
1.17485	1.309	30	0	1	29.7534	0.819973	8.64801e-06	28.9334
1.17488	1.31	30	0	1	29.7541	0.819962	8.6185e-06	28.9341
1.17491	1.311	30	0	1	29.7548	0.819949	8.58934e-06	28.9348
1.17494	1.312	30	0	1	29.7554	0.819891	8.55871e-06	28.9355
1.17497	1.313	30	0	1	29.7561	0.819898	8.53123e-06	28.9362
1.17499	1.314	30	0	1	29.7568	0.819955	8.50616e-06	28.9368
1.17502	1.315	30	0	1	29.7574	0.819957	8.47927e-06	28.9375
1.17504	1.316	30	0	1	29.7581	0.819945	8.45214e-06	28.9381
1.17506	1.317	30	0	1	29.7587	0.82016	8.43474e-06	28.9385
1.17509	1.318	30	0	1	29.7593	0.819991	8.4019e-06	28.9393
1.17512	1.319	30	0	1	29.76	0.819956	8.37498e-06	28.94
1.17515	1.32	30	0	1	29.7606	0.819966	8.35025e-06	28.9406
1.17517	1.321	30	0	1	29.7612	0.819987	8.32633e-06	28.9412
1.17519	1.322	30	0	1	29.7618	0.819983	8.30178e-06	28.9418
1.17522	1.323	30	0	1	29.7624	0.819993	8.2781e-06	28.9424
1.17524	1.324	30	0	1	29.763	0.820006	8.25491e-06	28.943
1.17526	1.325	30	0	1	29.7636	0.820045	8.23309e-06	28.9435
1.17528	1.326	30	0	1	29.7641	0.820103	8.21232e-06	28.944
1.17531	1.327	30	0	1	29.7647	0.82011	8.18989e-06	28.9446
1.17533	1.328	30	0	1	29.7653	0.82008	8.16627e-06	28.9452
1.17535	1.329	30	0	1	29.7658	0.820071	8.14381e-06	28.9457
1.17538	1.33	30	0	1	29.7664	0.820065	8.12181e-06	28.9463
1.1754	1.331	30	0	1	29.7669	0.820087	8.10123e-06	28.9468
1.17542	1.332	30	0	1	29.7674	0.820078	8.07972e-06	28.9474
1.17544	1.333	30	0	1	29.768	0.820114	8.06025e-06	28.9479
1.17546	1.334	30	0	1	29.7685	0.820096	8.03901e-06	28.9484
1.17548	1.335	30	0	1	29.769	0.820081	8.01813e-06	28.9489
1.1755	1.336	30	0	1	29.7695	0.820075	7.99792e-06	28.9495
1.17553	1.337	30	0	1	29.77	0.820057	7.97753e-06	28.95
1.17554	1.338	30	0	1	29.7705	0.82012	7.96058e-06	28.9504
1.17556	1.339	30	0	1	29.771	0.820121	7.94145e-06	28.9509
1.17558	1.34	30	0	1	29.7715	0.820155	7.92393e-06	28.9514
1.1756	1.341	30	0	1	29.772	0.820143	7.90485e-06	28.9519
1.17562	1.342	30	0	1	29.7725	0.820168	7.88746e-06	28.9523
1.17564	1.343	30	0	1	29.773	0.820137	7.86822e-06	28.9528
1.17566	1.344	30	0	1	29.7734	0.8202	7.85282e-06	28.9532
1.17568	1.345	30	0	1	29.7739	0.820181	7.83452e-06	28.9537
1.1757	1.346	30	0	1	29.7743	0.82014	7.81562e-06	28.9542
1.17571	1.347	30	0	1	29.7748	0.820159	7.7993e-06	28.9546
1.17573	1.348	30	0	1	29.7752	0.820136	7.78159e-06	28.9551
1.17575	1.349	30	0	1	29.7757	0.820148	7.7655e-06	28.9555
1.17577	1.35	30	0	1	29.7761	0.820153	7.74933e-06	28.9559
1.17579	1.351	30	0	1	29.7765	0.820156	7.73334e-06	28.9564
1.1758	1.352	30	0	1	29.7769	0.820184	7.7185e-06	28.9567
1.17582	1.353	30	0	1	29.7774	0.820217	7.7041e-06	28.9571
1.17583	1.354	30	0	1	29.7778	0.820203	7.68814e-06	28.9576
1.17585	1.355	30	0	1	29.7782	0.820229	7.67389e-06	28.9579
1.17587	1.356	30	0	1	29.7786	0.820238	7.65921e-06	28.9583
1.17588	1.357	30	0	1	29.779	0.820248	7.64481e-06	28.9587
1.1759	1.358	30	0	1	29.7794	0.820225	7.62937e-06	28.9591
1.17591	1.359	30	0	1	29.7798	0.820221	7.61488e-06	28.9595
1.17593	1.36	30	0	1	29.7801	0.820188	7.59949e-06	28.9599
1.17595	1.361	30	0	1	29.7805	0.8202	7.58599e-06	28.9603
1.17596	1.362	30	0	1	29.7809	0.820225	7.57317e-06	28.9607
1.17598	1.363	30	0	1	29.7813	0.820207	7.55896e-06	28.961
1.17599	1.364	30	0	1	29.7816	0.820191	7.54501e-06	28.9614
1.176	1.365	30	0	1	29.782	0.8202	7.53216e-06	28.9618
1.17602	1.366	30	0	1	29.7823	0.820243	7.52076e-06	28.9621
1.17603	1.367	30	0	1	29.7827	0.820231	7.50754e-06	28.9624
1.17605	1.368	30	0	1	29.783	0.820251	7.49567e-06	28.9628
1.17606	1.369	30	0	1	29.7834	0.820219	7.48207e-06	28.9631
1.17607	1.37	30	0	1	29.7837	0.820228	7.47015e-06	28.9635
1.17609	1.371	30	0	1	29.784	0.820202	7.45714e-06	28.9638
1.1761	1.372	30	0	1	29.7844	0.820199	7.44513e-06	28.9641
1.17611	1.373	30	0	1	29.7847	0.820323	7.43789e-06	28.9643
1.17612	1.374	30	0	1	29.785	0.820278	7.42474e-06	28.9647
1.17614	1.375	30	0	1	29.7853	0.820255	7.41249e-06	28.9651
1.17615	1.376	30	0	1	29.7856	0.820241	7.4008e-06	28.9654
1.17617	1.377	30	0	1	29.7859	0.820169	7.38713e-06	28.9658
1.17618	1.378	30	0	1	29.7862	0.820217	7.37797e-06	28.966
1.17619	1.379	30	0	1	29.7865	0.820239	7.36803e-06	28.9663
1.1762	1.38	30	0	1	29.7868	0.82032	7.36036e-06	28.9665
1.17621	1.381	30	0	1	29.7871	0.8203	7.34921e-06	28.9668
1.17622	1.382	30	0	1	29.7874	0.820322	7.3397e-06	28.9671
1.17623	1.383	30	0	1	29.7877	0.820297	7.3287e-06	28.9674
1.17624	1.384	30	0	1	29.788	0.820303	7.31893e-06	28.9677
1.17626	1.385	30	0	1	29.7882	0.820274	7.30806e-06	28.968
1.17627	1.386	30	0	1	29.7885	0.82031	7.29964e-06	28.9682
1.17628	1.387	30	0	1	29.7888	0.820249	7.28796e-06	28.9685
1.17629	1.388	30	0	1	29.7891	0.820231	7.2779e-06	28.9688
1.1763	1.389	30	0	1	29.7893	0.820256	7.26952e-06	28.969
1.17631	1.39	30	0	1	29.7896	0.82026	7.26053e-06	28.9693
1.17632	1.391	30	0	1	29.7898	0.820233	7.2506e-06	28.9696
1.17633	1.392	30	0	1	29.7901	0.82028	7.24336e-06	28.9698
1.17634	1.393	30	0	1	29.7903	0.820275	7.23446e-06	28.97
1.17635	1.394	30	0	1	29.7906	0.820284	7.22615e-06	28.9703
1.17636	1.395	30	0	1	29.7908	0.820282	7.21762e-06	28.9705
1.17637	1.396	30	0	1	29.791	0.820259	7.20847e-06	28.9708
1.17638	1.397	30	0	1	29.7913	0.82028	7.20099e-06	28.971
1.17639	1.398	30	0	1	29.7915	0.820292	7.19328e-06	28.9712
1.17639	1.399	30	0	1	29.7917	0.820455	7.191e-06	28.9713
1.17641	1.4	30	0	1	29.792	0.820294	7.17751e-06	28.9717
1.17641	1.401	30	0	1	29.7922	0.820335	7.17118e-06	28.9718
1.17642	1.402	30	0	1	29.7924	0.820343	7.16383e-06	28.9721
1.17643	1.403	30	0	1	29.7926	0.820314	7.15531e-06	28.9723
1.17644	1.404	30	0	1	29.7928	0.820353	7.14925e-06	28.9725
1.17645	1.405	30	0	1	29.793	0.820318	7.14076e-06	28.9727
1.17646	1.406	30	0	1	29.7932	0.820301	7.13297e-06	28.9729
1.17647	1.407	30	0	1	29.7935	0.820298	7.1258e-06	28.9731
1.17647	1.408	30	0	1	29.7937	0.820336	7.12013e-06	28.9733
1.17648	1.409	30	0	1	29.7939	0.820313	7.11247e-06	28.9735
1.17649	1.41	30	0	1	29.794	0.820289	7.1049e-06	28.9737
1.1765	1.411	30	0	1	29.7942	0.820318	7.09924e-06	28.9739
1.17651	1.412	30	0	1	29.7944	0.820321	7.09278e-06	28.9741
1.17651	1.413	30	0	1	29.7946	0.82032	7.0863e-06	28.9743
1.17652	1.414	30	0	1	29.7948	0.820324	7.08006e-06	28.9745
1.17653	1.415	30	0	1	29.795	0.820369	7.07535e-06	28.9746
1.17653	1.416	30	0	1	29.7952	0.820372	7.06929e-06	28.9748
1.17654	1.417	30	0	1	29.7953	0.82035	7.06248e-06	28.975
1.17655	1.418	30	0	1	29.7955	0.820331	7.05583e-06	28.9752
1.17656	1.419	30	0	1	29.7957	0.820322	7.04963e-06	28.9754
1.17656	1.42	30	0	1	29.7959	0.820338	7.04437e-06	28.9755
1.17657	1.421	30	0	1	29.796	0.820335	7.03856e-06	28.9757
1.17658	1.422	30	0	1	29.7962	0.820335	7.03295e-06	28.9758
1.17658	1.423	30	0	1	29.7963	0.820358	7.02818e-06	28.976
1.17659	1.424	30	0	1	29.7965	0.820358	7.02275e-06	28.9761
1.1766	1.425	30	0	1	29.7967	0.82034	7.01677e-06	28.9763
1.1766	1.426	30	0	1	29.7968	0.820338	7.01142e-06	28.9765
1.17661	1.427	30	0	1	29.797	0.820339	7.00626e-06	28.9766
1.17661	1.428	30	0	1	29.7971	0.82037	7.0022e-06	28.9767
1.17662	1.429	30	0	1	29.7973	0.820349	6.99642e-06	28.9769
1.17663	1.43	30	0	1	29.7974	0.820345	6.99136e-06	28.9771
1.17663	1.431	30	0	1	29.7976	0.820342	6.98636e-06	28.9772
1.17664	1.432	30	0	1	29.7977	0.820377	6.98275e-06	28.9773
1.17664	1.433	30	0	1	29.7978	0.820342	6.97682e-06	28.9775
1.17665	1.434	30	0	1	29.798	0.820309	6.97107e-06	28.9777
1.17665	1.435	30	0	1	29.7981	0.820331	6.96722e-06	28.9778
1.17666	1.436	30	0	1	29.7982	0.820343	6.96312e-06	28.9779
1.17666	1.437	30	0	1	29.7984	0.820362	6.95932e-06	28.978
1.17667	1.438	30	0	1	29.7985	0.820363	6.95499e-06	28.9781
1.17668	1.439	30	0	1	29.7986	0.820342	6.94999e-06	28.9783
1.17668	1.44	30	0	1	29.7987	0.82034	6.94568e-06	28.9784
1.17669	1.441	30	0	1	29.7989	0.820344	6.94164e-06	28.9785
1.17669	1.442	30	0	1	29.799	0.820357	6.93801e-06	28.9786
1.1767	1.443	30	0	1	29.7991	0.820344	6.93354e-06	28.9788
1.1767	1.444	30	0	1	29.7992	0.820314	6.92853e-06	28.9789
1.17671	1.445	30	0	1	29.7993	0.820332	6.92525e-06	28.979
1.17671	1.446	30	0	1	29.7995	0.820326	6.92122e-06	28.9791
1.17671	1.447	30	0	1	29.7996	0.820371	6.91894e-06	28.9792
1.17672	1.448	30	0	1	29.7997	0.820339	6.91416e-06	28.9793
1.17672	1.449	30	0	1	29.7998	0.820322	6.90993e-06	28.9795
1.17673	1.45	30	0	1	29.7999	0.820381	6.90832e-06	28.9795
1.17673	1.451	30	0	1	29.8	0.820381	6.90478e-06	28.9796
1.17673	1.452	30	0	1	29.8001	0.820376	6.90113e-06	28.9797
1.17674	1.453	30	0	1	29.8002	0.820376	6.89771e-06	28.9798
1.17674	1.454	30	0	1	29.8003	0.820397	6.89505e-06	28.9799
1.17675	1.455	30	0	1	29.8004	0.820392	6.89155e-06	28.98
1.17675	1.456	30	0	1	29.8005	0.820367	6.88747e-06	28.9801
1.17675	1.457	30	0	1	29.8006	0.820371	6.8844e-06	28.9802
1.17676	1.458	30	0	1	29.8007	0.820387	6.88177e-06	28.9803
1.17676	1.459	30	0	1	29.8008	0.820376	6.8783e-06	28.9804
1.17677	1.46	30	0	1	29.8009	0.820352	6.87444e-06	28.9805
1.17677	1.461	30	0	1	29.801	0.820394	6.87286e-06	28.9806
1.17677	1.462	30	0	1	29.8011	0.820418	6.87072e-06	28.9806
1.17677	1.463	30	0	1	29.8011	0.820406	6.8674e-06	28.9807
1.17678	1.464	30	0	1	29.8012	0.820386	6.86388e-06	28.9808
1.17678	1.465	30	0	1	29.8013	0.820385	6.86104e-06	28.9809
1.17679	1.466	30	0	1	29.8014	0.820375	6.85797e-06	28.981
1.17679	1.467	30	0	1	29.8015	0.820336	6.85396e-06	28.9811
1.17679	1.468	30	0	1	29.8016	0.82038	6.85275e-06	28.9812
1.17679	1.469	30	0	1	29.8016	0.820411	6.85116e-06	28.9812
1.1768	1.47	30	0	1	29.8017	0.82039	6.84788e-06	28.9813
1.1768	1.471	30	0	1	29.8018	0.820352	6.84411e-06	28.9814
1.17681	1.472	30	0	1	29.8019	0.820364	6.84202e-06	28.9815
1.17681	1.473	30	0	1	29.8019	0.820355	6.83927e-06	28.9816
1.17681	1.474	30	0	1	29.802	0.82035	6.8367e-06	28.9816
1.17681	1.475	30	0	1	29.8021	0.820357	6.83454e-06	28.9817
1.17682	1.476	30	0	1	29.8021	0.8204	6.83365e-06	28.9817
1.17682	1.477	30	0	1	29.8022	0.820372	6.83045e-06	28.9818
1.17682	1.478	30	0	1	29.8023	0.820387	6.8287e-06	28.9819
1.17682	1.479	30	0	1	29.8023	0.820386	6.82644e-06	28.982
1.17683	1.48	30	0	1	29.8024	0.820391	6.82446e-06	28.982
1.17683	1.481	30	0	1	29.8025	0.820427	6.82351e-06	28.982
1.17683	1.482	30	0	1	29.8025	0.820426	6.82141e-06	28.9821
1.17684	1.483	30	0	1	29.8026	0.820376	6.81767e-06	28.9822
1.17684	1.484	30	0	1	29.8027	0.820383	6.8159e-06	28.9823
1.17684	1.485	30	0	1	29.8027	0.820423	6.81521e-06	28.9823
1.17684	1.486	30	0	1	29.8028	0.820374	6.81165e-06	28.9824
1.17684	1.487	30	0	1	29.8028	0.8204	6.8106e-06	28.9824
1.17685	1.488	30	0	1	29.8029	0.820431	6.80973e-06	28.9825
1.17685	1.489	30	0	1	29.803	0.820486	6.80973e-06	28.9825
1.17685	1.49	30	0	1	29.803	0.8204	6.80507e-06	28.9826
1.17685	1.491	30	0	1	29.8031	0.82042	6.80394e-06	28.9826
1.17686	1.492	30	0	1	29.8031	0.820382	6.80093e-06	28.9827
1.17686	1.493	30	0	1	29.8032	0.820431	6.80082e-06	28.9827
1.17686	1.494	30	0	1	29.8032	0.820415	6.79862e-06	28.9828
1.17686	1.495	30	0	1	29.8033	0.820384	6.79593e-06	28.9829
1.17686	1.496	30	0	1	29.8033	0.820392	6.79454e-06	28.9829
1.17687	1.497	30	0	1	29.8034	0.820366	6.79207e-06	28.983
1.17687	1.498	30	0	1	29.8034	0.820413	6.79207e-06	28.983
1.17687	1.499	30	0	1	29.8035	0.820396	6.78995e-06	28.9831
1.17687	1.5	30	0	1	29.8035	0.820375	6.78775e-06	28.9831
1.17687	1.501	30	0	1	29.8035	0.820402	6.78714e-06	28.9831
1.17688	1.502	30	0	1	29.8036	0.820363	6.7844e-06	28.9832
1.17688	1.503	30	0	1	29.8036	0.8204	6.78417e-06	28.9832
1.17688	1.504	30	0	1	29.8037	0.820379	6.78209e-06	28.9833
1.17688	1.505	30	0	1	29.8037	0.820359	6.78005e-06	28.9834
1.17688	1.506	30	0	1	29.8038	0.820392	6.77976e-06	28.9834
1.17688	1.507	30	0	1	29.8038	0.820388	6.7783e-06	28.9834
1.17688	1.508	30	0	1	29.8038	0.820415	6.7779e-06	28.9834
1.17689	1.509	30	0	1	29.8039	0.820397	6.776e-06	28.9835
1.17689	1.51	30	0	1	29.8039	0.820394	6.77464e-06	28.9835
1.17689	1.511	30	0	1	29.804	0.820373	6.7727e-06	28.9836
1.17689	1.512	30	0	1	29.804	0.820355	6.77089e-06	28.9836
1.17689	1.513	30	0	1	29.804	0.820391	6.77089e-06	28.9836
1.17689	1.514	30	0	1	29.8041	0.820378	6.7693e-06	28.9837
1.1769	1.515	30	0	1	29.8041	0.8204	6.76888e-06	28.9837
1.1769	1.516	30	0	1	29.8041	0.820381	6.76713e-06	28.9837
1.1769	1.517	30	0	1	29.8042	0.820365	6.76549e-06	28.9838
1.1769	1.518	30	0	1	29.8042	0.820399	6.76553e-06	28.9838
1.1769	1.519	30	0	1	29.8042	0.820434	6.76562e-06	28.9838
1.1769	1.52	30	0	1	29.8043	0.820418	6.76405e-06	28.9838
1.1769	1.521	30	0	1	29.8043	0.820381	6.76181e-06	28.9839
1.17691	1.522	30	0	1	29.8043	0.820387	6.76099e-06	28.9839
1.17691	1.523	30	0	1	29.8044	0.820392	6.76018e-06	28.984
1.17691	1.524	30	0	1	29.8044	0.820377	6.75871e-06	28.984
1.17691	1.525	30	0	1	29.8044	0.820397	6.75843e-06	28.984
1.17691	1.526	30	0	1	29.8044	0.820428	6.7585e-06	28.984
1.17691	1.527	30	0	1	29.8045	0.820418	6.75726e-06	28.984
1.17691	1.528	30	0	1	29.8045	0.820398	6.75571e-06	28.9841
1.17691	1.529	30	0	1	29.8045	0.820388	6.75449e-06	28.9841
1.17691	1.53	30	0	1	29.8045	0.820394	6.75383e-06	28.9841
1.17692	1.531	30	0	1	29.8046	0.820391	6.7529e-06	28.9842
1.17692	1.532	30	0	1	29.8046	0.820391	6.75208e-06	28.9842
1.17692	1.533	30	0	1	29.8046	0.820423	6.75231e-06	28.9842
1.17692	1.534	30	0	1	29.8046	0.820434	6.75188e-06	28.9842
1.17692	1.535	30	0	1	29.8047	0.820418	6.75056e-06	28.9842
1.17692	1.536	30	0	1	29.8047	0.820416	6.74973e-06	28.9843
1.17692	1.537	30	0	1	29.8047	0.820401	6.74848e-06	28.9843
1.17692	1.538	30	0	1	29.8047	0.820378	6.74699e-06	28.9844
1.17692	1.539	30	0	1	29.8048	0.820402	6.74707e-06	28.9844
1.17692	1.54	30	0	1	29.8048	0.820388	6.74591e-06	28.9844
1.17693	1.541	30	0	1	29.8048	0.820372	6.7447e-06	28.9844
1.17693	1.542	30	0	1	29.8048	0.820391	6.74464e-06	28.9844
1.17692	1.543	30	0	1	29.8048	0.820418	6.74486e-06	28.9844
1.17693	1.544	30	0	1	29.8049	0.820408	6.74389e-06	28.9845
1.17693	1.545	30	0	1	29.8049	0.820407	6.7432e-06	28.9845
1.17693	1.546	30	0	1	29.8049	0.820405	6.74251e-06	28.9845
1.17693	1.547	30	0	1	29.8049	0.820366	6.74062e-06	28.9846
1.17693	1.548	30	0	1	29.8049	0.820385	6.74066e-06	28.9845
1.17693	1.549	30	0	1	29.805	0.820397	6.74045e-06	28.9846
1.17693	1.55	30	0	1	29.805	0.820392	6.73972e-06	28.9846
1.17693	1.551	30	0	1	29.805	0.820409	6.73972e-06	28.9846
1.17693	1.552	30	0	1	29.805	0.820391	6.73857e-06	28.9846
1.17693	1.553	30	0	1	29.805	0.82041	6.73866e-06	28.9846
1.17693	1.554	30	0	1	29.805	0.820408	6.73807e-06	28.9846
1.17693	1.555	30	0	1	29.8051	0.820429	6.73821e-06	28.9846
1.17693	1.556	30	0	1	29.8051	0.820426	6.73761e-06	28.9846
1.17694	1.557	30	0	1	29.8051	0.820397	6.73617e-06	28.9847
1.17694	1.558	30	0	1	29.8051	0.820412	6.73617e-06	28.9847
1.17694	1.559	30	0	1	29.8051	0.820408	6.73555e-06	28.9847
1.17694	1.56	30	0	1	29.8051	0.820394	6.73463e-06	28.9847
1.17694	1.561	30	0	1	29.8051	0.820374	6.73353e-06	28.9848
1.17694	1.562	30	0	1	29.8052	0.820388	6.73353e-06	28.9848
1.17694	1.563	30	0	1	29.8052	0.820395	6.73332e-06	28.9848
1.17694	1.564	30	0	1	29.8052	0.820408	6.73332e-06	28.9848
1.17694	1.565	30	0	1	29.8052	0.820414	6.73308e-06	28.9848
1.17694	1.566	30	0	1	29.8052	0.8204	6.73223e-06	28.9848
1.17694	1.567	30	0	1	29.8052	0.820382	6.73124e-06	28.9848
1.17694	1.568	30	0	1	29.8052	0.820398	6.73136e-06	28.9848
1.17694	1.569	30	0	1	29.8052	0.820435	6.7322e-06	28.9848
1.17694	1.57	30	0	1	29.8053	0.820407	6.7309e-06	28.9848
1.17694	1.571	30	0	1	29.8053	0.820431	6.7313e-06	28.9848
1.17694	1.572	30	0	1	29.8053	0.820398	6.72986e-06	28.9849
1.17694	1.573	30	0	1	29.8053	0.820417	6.73011e-06	28.9849
1.17694	1.574	30	0	1	29.8053	0.820401	6.72926e-06	28.9849
1.17694	1.575	30	0	1	29.8053	0.820404	6.729e-06	28.9849
1.17695	1.576	30	0	1	29.8053	0.82039	6.72824e-06	28.9849
1.17695	1.577	30	0	1	29.8053	0.820396	6.7281e-06	28.9849
1.17695	1.578	30	0	1	29.8053	0.820367	6.72682e-06	28.985
1.17695	1.579	30	0	1	29.8054	0.820393	6.72739e-06	28.985
1.17695	1.58	30	0	1	29.8054	0.820407	6.72751e-06	28.985
1.17695	1.581	30	0	1	29.8054	0.820413	6.72741e-06	28.985
1.17695	1.582	30	0	1	29.8054	0.820387	6.72627e-06	28.985
1.17695	1.583	30	0	1	29.8054	0.820382	6.72585e-06	28.985
1.17695	1.584	30	0	1	29.8054	0.820391	6.72585e-06	28.985
1.17695	1.585	30	0	1	29.8054	0.820377	6.72513e-06	28.985
1.17695	1.586	30	0	1	29.8054	0.820381	6.72499e-06	28.985
1.17695	1.587	30	0	1	29.8054	0.820406	6.72556e-06	28.985
1.17695	1.588	30	0	1	29.8054	0.820442	6.72646e-06	28.985
1.17695	1.589	30	0	1	29.8054	0.820433	6.72592e-06	28.985
1.17695	1.59	30	0	1	29.8054	0.820418	6.72519e-06	28.985
1.17695	1.591	30	0	1	29.8055	0.820397	6.72426e-06	28.985
1.17695	1.592	30	0	1	29.8055	0.820394	6.72395e-06	28.9851
1.17695	1.593	30	0	1	29.8055	0.820397	6.72381e-06	28.9851
1.17695	1.594	30	0	1	29.8055	0.820424	6.72444e-06	28.985
1.17695	1.595	30	0	1	29.8055	0.820383	6.72286e-06	28.9851
1.17695	1.596	30	0	1	29.8055	0.820389	6.72286e-06	28.9851
1.17695	1.597	30	0	1	29.8055	0.820395	6.72286e-06	28.9851
1.17695	1.598	30	0	1	29.8055	0.820346	6.72105e-06	28.9851
1.17695	1.599	30	0	1	29.8055	0.820397	6.72251e-06	28.9851
1.17695	1.6	30	0	1	29.8055	0.820403	6.72251e-06	28.9851
1.17695	1.601	30	0	1	29.8055	0.820394	6.72205e-06	28.9851
1.17696	1.602	30	0	1	29.8055	0.820339	6.72006e-06	28.9852
1.17695	1.603	30	0	1	29.8055	0.82038	6.72122e-06	28.9851
1.17695	1.604	30	0	1	29.8055	0.820384	6.72122e-06	28.9851
1.17695	1.605	30	0	1	29.8055	0.820389	6.72121e-06	28.9851
1.17695	1.606	30	0	1	29.8055	0.820399	6.72137e-06	28.9851
1.17695	1.607	30	0	1	29.8055	0.820412	6.72163e-06	28.9851
1.17695	1.608	30	0	1	29.8056	0.820405	6.72122e-06	28.9851
1.17695	1.609	30	0	1	29.8056	0.820409	6.72122e-06	28.9851
1.17695	1.61	30	0	1	29.8056	0.820411	6.72113e-06	28.9851
1.17695	1.611	30	0	1	29.8056	0.820413	6.72102e-06	28.9851
1.17695	1.612	30	0	1	29.8056	0.82043	6.72145e-06	28.9851
1.17695	1.613	30	0	1	29.8056	0.820411	6.72067e-06	28.9852
1.17696	1.614	30	0	1	29.8056	0.820383	6.71963e-06	28.9852
1.17696	1.615	30	0	1	29.8056	0.820386	6.7196e-06	28.9852
1.17696	1.616	30	0	1	29.8056	0.820393	6.71969e-06	28.9852
1.17696	1.617	30	0	1	29.8056	0.820397	6.71969e-06	28.9852
1.17696	1.618	30	0	1	29.8056	0.820395	6.71949e-06	28.9852
1.17696	1.619	30	0	1	29.8056	0.820398	6.71949e-06	28.9852
1.17696	1.62	30	0	1	29.8056	0.820414	6.71988e-06	28.9852
1.17696	1.621	30	0	1	29.8056	0.820391	6.71901e-06	28.9852
1.17696	1.622	30	0	1	29.8056	0.820393	6.71896e-06	28.9852
1.17696	1.623	30	0	1	29.8056	0.820418	6.71967e-06	28.9852
1.17696	1.624	30	0	1	29.8056	0.820418	6.71956e-06	28.9852
1.17696	1.625	30	0	1	29.8056	0.820404	6.71898e-06	28.9852
1.17696	1.626	30	0	1	29.8056	0.820418	6.71935e-06	28.9852
1.17696	1.627	30	0	1	29.8056	0.820412	6.71905e-06	28.9852
1.17696	1.628	30	0	1	29.8056	0.820421	6.71927e-06	28.9852
1.17696	1.629	30	0	1	29.8056	0.820427	6.71937e-06	28.9852
1.17696	1.63	30	0	1	29.8056	0.82043	6.71937e-06	28.9852
1.17696	1.631	30	0	1	29.8056	0.820423	6.71905e-06	28.9852
1.17696	1.632	30	0	1	29.8056	0.820374	6.71733e-06	28.9853
1.17696	1.633	30	0	1	29.8056	0.820376	6.71733e-06	28.9853
1.17696	1.634	30	0	1	29.8056	0.820379	6.71733e-06	28.9853
1.17696	1.635	30	0	1	29.8056	0.820388	6.71756e-06	28.9853
1.17696	1.636	30	0	1	29.8057	0.820401	6.71789e-06	28.9852
1.17696	1.637	30	0	1	29.8057	0.820403	6.71788e-06	28.9852
1.17696	1.638	30	0	1	29.8057	0.820405	6.71788e-06	28.9852
1.17696	1.639	30	0	1	29.8057	0.820398	6.71758e-06	28.9853
1.17696	1.64	30	0	1	29.8057	0.82038	6.71689e-06	28.9853
1.17696	1.641	30	0	1	29.8057	0.820393	6.71727e-06	28.9853
1.17696	1.642	30	0	1	29.8057	0.820409	6.71773e-06	28.9852
1.17696	1.643	30	0	1	29.8057	0.820402	6.71741e-06	28.9853
1.17696	1.644	30	0	1	29.8057	0.820409	6.71758e-06	28.9853
1.17696	1.645	30	0	1	29.8057	0.820411	6.71758e-06	28.9853
1.17696	1.646	30	0	1	29.8057	0.820413	6.71758e-06	28.9853
1.17696	1.647	30	0	1	29.8057	0.820405	6.71728e-06	28.9853
1.17696	1.648	30	0	1	29.8057	0.820404	6.71718e-06	28.9853
1.17696	1.649	30	0	1	29.8057	0.820408	6.71726e-06	28.9853
1.17696	1.65	30	0	1	29.8057	0.820385	6.71645e-06	28.9853
1.17696	1.651	30	0	1	29.8057	0.820383	6.71632e-06	28.9853
1.17696	1.652	30	0	1	29.8057	0.820382	6.71623e-06	28.9853
1.17696	1.653	30	0	1	29.8057	0.820396	6.71665e-06	28.9853
1.17696	1.654	30	0	1	29.8057	0.820396	6.71659e-06	28.9853
1.17696	1.655	30	0	1	29.8057	0.820388	6.71628e-06	28.9853
1.17696	1.656	30	0	1	29.8057	0.820385	6.71614e-06	28.9853
1.17696	1.657	30	0	1	29.8057	0.820387	6.71614e-06	28.9853
1.17696	1.658	30	0	1	29.8057	0.820377	6.71578e-06	28.9853
1.17696	1.659	30	0	1	29.8057	0.820423	6.71724e-06	28.9853
1.17696	1.66	30	0	1	29.8057	0.820403	6.71655e-06	28.9853
1.17696	1.661	30	0	1	29.8057	0.820403	6.71652e-06	28.9853
1.17696	1.662	30	0	1	29.8057	0.820385	6.71587e-06	28.9853
1.17696	1.663	30	0	1	29.8057	0.820387	6.7159e-06	28.9853
1.17696	1.664	30	0	1	29.8057	0.820409	6.71658e-06	28.9853
1.17696	1.665	30	0	1	29.8057	0.820411	6.71661e-06	28.9853
1.17696	1.666	30	0	1	29.8057	0.820396	6.7161e-06	28.9853
1.17696	1.667	30	0	1	29.8057	0.820389	6.71584e-06	28.9853
1.17696	1.668	30	0	1	29.8057	0.820422	6.71686e-06	28.9853
1.17696	1.669	30	0	1	29.8057	0.820416	6.71663e-06	28.9853
1.17696	1.67	30	0	1	29.8057	0.820417	6.71665e-06	28.9853
1.17696	1.671	30	0	1	29.8057	0.820434	6.71717e-06	28.9853
1.17696	1.672	30	0	1	29.8057	0.820413	6.71645e-06	28.9853
1.17696	1.673	30	0	1	29.8057	0.820363	6.71477e-06	28.9853
1.17696	1.674	30	0	1	29.8057	0.82036	6.71468e-06	28.9853
1.17696	1.675	30	0	1	29.8057	0.820373	6.71507e-06	28.9853
1.17696	1.676	30	0	1	29.8057	0.820393	6.71569e-06	28.9853
1.17696	1.677	30	0	1	29.8057	0.820394	6.71569e-06	28.9853
1.17696	1.678	30	0	1	29.8057	0.820401	6.7159e-06	28.9853
1.17696	1.679	30	0	1	29.8057	0.820412	6.71622e-06	28.9853
1.17696	1.68	30	0	1	29.8057	0.820426	6.71665e-06	28.9853
1.17696	1.681	30	0	1	29.8057	0.820431	6.7168e-06	28.9853
1.17696	1.682	30	0	1	29.8057	0.820427	6.71664e-06	28.9853
1.17696	1.683	30	0	1	29.8057	0.82041	6.71606e-06	28.9853
1.17696	1.684	30	0	1	29.8057	0.82042	6.71638e-06	28.9853
1.17696	1.685	30	0	1	29.8057	0.820421	6.71638e-06	28.9853
1.17696	1.686	30	0	1	29.8057	0.820387	6.71526e-06	28.9853
1.17696	1.687	30	0	1	29.8057	0.820398	6.71559e-06	28.9853
1.17696	1.688	30	0	1	29.8057	0.820393	6.71541e-06	28.9853
1.17696	1.689	30	0	1	29.8057	0.820424	6.7164e-06	28.9853
1.17696	1.69	30	0	1	29.8057	0.820397	6.71551e-06	28.9853
1.17696	1.691	30	0	1	29.8057	0.820401	6.7156e-06	28.9853
1.17696	1.692	30	0	1	29.8057	0.820375	6.71476e-06	28.9853
1.17696	1.693	30	0	1	29.8057	0.820398	6.71549e-06	28.9853
1.17696	1.694	30	0	1	29.8057	0.820404	6.71566e-06	28.9853
1.17696	1.695	30	0	1	29.8057	0.820391	6.71523e-06	28.9853
1.17696	1.696	30	0	1	29.8057	0.820389	6.71514e-06	28.9853
1.17696	1.697	30	0	1	29.8057	0.820422	6.71622e-06	28.9853
1.17696	1.698	30	0	1	29.8057	0.820423	6.71622e-06	28.9853
1.17696	1.699	30	0	1	29.8057	0.820414	6.71591e-06	28.9853
1.17696	1.7	30	0	1	29.8057	0.820388	6.71505e-06	28.9853
1.17696	1.701	30	0	1	29.8057	0.820391	6.71514e-06	28.9853
1.17696	1.702	30	0	1	29.8057	0.8204	6.71543e-06	28.9853
1.17696	1.703	30	0	1	29.8057	0.820392	6.71516e-06	28.9853
1.17696	1.704	30	0	1	29.8057	0.820394	6.71521e-06	28.9853
1.17696	1.705	30	0	1	29.8057	0.820407	6.71563e-06	28.9853
1.17696	1.706	30	0	1	29.8057	0.820398	6.71532e-06	28.9853
1.17696	1.707	30	0	1	29.8057	0.820393	6.71512e-06	28.9853
1.17696	1.708	30	0	1	29.8057	0.820406	6.71555e-06	28.9853
1.17696	1.709	30	0	1	29.8057	0.820399	6.71529e-06	28.9853
1.17696	1.71	30	0	1	29.8057	0.82038	6.71466e-06	28.9853
1.17696	1.711	30	0	1	29.8057	0.820379	6.71465e-06	28.9853
1.17696	1.712	30	0	1	29.8057	0.82038	6.71465e-06	28.9853
1.17696	1.713	30	0	1	29.8057	0.820379	6.71461e-06	28.9853
1.17696	1.714	30	0	1	29.8057	0.820384	6.71476e-06	28.9853
1.17696	1.715	30	0	1	29.8057	0.820394	6.71508e-06	28.9853
1.17696	1.716	30	0	1	29.8057	0.820402	6.71533e-06	28.9853
1.17696	1.717	30	0	1	29.8057	0.820412	6.71566e-06	28.9853
1.17696	1.718	30	0	1	29.8057	0.820412	6.71566e-06	28.9853
1.17696	1.719	30	0	1	29.8057	0.820426	6.7161e-06	28.9853
1.17696	1.72	30	0	1	29.8057	0.820412	6.71564e-06	28.9853
1.17696	1.721	30	0	1	29.8057	0.820422	6.71598e-06	28.9853
1.17696	1.722	30	0	1	29.8057	0.820402	6.71531e-06	28.9853
1.17696	1.723	30	0	1	29.8057	0.820406	6.71544e-06	28.9853
1.17696	1.724	30	0	1	29.8057	0.820405	6.71539e-06	28.9853
1.17696	1.725	30	0	1	29.8057	0.820414	6.71568e-06	28.9853
1.17696	1.726	30	0	1	29.8057	0.820414	6.71568e-06	28.9853
1.17696	1.727	30	0	1	29.8057	0.820396	6.71509e-06	28.9853
1.17696	1.728	30	0	1	29.8057	0.820392	6.71493e-06	28.9853
1.17696	1.729	30	0	1	29.8057	0.820395	6.71504e-06	28.9853
1.17696	1.73	30	0	1	29.8057	0.820391	6.71488e-06	28.9853
1.17696	1.731	30	0	1	29.8057	0.820399	6.71516e-06	28.9853
1.17696	1.732	30	0	1	29.8057	0.820352	6.71358e-06	28.9854
1.17696	1.733	30	0	1	29.8057	0.820352	6.71358e-06	28.9854
1.17696	1.734	30	0	1	29.8057	0.820354	6.71362e-06	28.9854
1.17696	1.735	30	0	1	29.8057	0.820359	6.71379e-06	28.9854
1.17696	1.736	30	0	1	29.8057	0.820413	6.71554e-06	28.9853
1.17696	1.737	30	0	1	29.8057	0.820412	6.7155e-06	28.9853
1.17696	1.738	30	0	1	29.8057	0.82041	6.71545e-06	28.9853
1.17696	1.739	30	0	1	29.8057	0.820374	6.71427e-06	28.9854
1.17696	1.74	30	0	1	29.8057	0.820371	6.71415e-06	28.9854
1.17696	1.741	30	0	1	29.8057	0.820349	6.71344e-06	28.9854
1.17696	1.742	30	0	1	29.8057	0.820379	6.71446e-06	28.9853
1.17696	1.743	30	0	1	29.8057	0.820405	6.7153e-06	28.9853
1.17696	1.744	30	0	1	29.8057	0.820419	6.71574e-06	28.9853
1.17696	1.745	30	0	1	29.8057	0.820403	6.71523e-06	28.9853
1.17696	1.746	30	0	1	29.8057	0.820383	6.71457e-06	28.9853
1.17696	1.747	30	0	1	29.8057	0.820383	6.71457e-06	28.9853
1.17696	1.748	30	0	1	29.8057	0.820404	6.71525e-06	28.9853
1.17696	1.749	30	0	1	29.8057	0.820413	6.71554e-06	28.9853
1.17696	1.75	30	0	1	29.8057	0.820393	6.71487e-06	28.9853
1.17696	1.751	30	0	1	29.8057	0.820391	6.71482e-06	28.9853
1.17696	1.752	30	0	1	29.8057	0.820394	6.71492e-06	28.9853
1.17696	1.753	30	0	1	29.8057	0.820414	6.71557e-06	28.9853
1.17696	1.754	30	0	1	29.8057	0.820381	6.71448e-06	28.9853
1.17696	1.755	30	0	1	29.8057	0.820381	6.71448e-06	28.9853
1.17696	1.756	30	0	1	29.8057	0.820376	6.71432e-06	28.9854
1.17696	1.757	30	0	1	29.8057	0.820435	6.71623e-06	28.9853
1.17696	1.758	30	0	1	29.8057	0.820399	6.71505e-06	28.9853
1.17696	1.759	30	0	1	29.8057	0.820399	6.71505e-06	28.9853
1.17696	1.76	30	0	1	29.8057	0.820404	6.71524e-06	28.9853
1.17696	1.761	30	0	1	29.8057	0.820413	6.71551e-06	28.9853
1.17696	1.762	30	0	1	29.8057	0.820401	6.71513e-06	28.9853
1.17696	1.763	30	0	1	29.8057	0.820393	6.71487e-06	28.9853
1.17696	1.764	30	0	1	29.8057	0.820393	6.71487e-06	28.9853
1.17696	1.765	30	0	1	29.8057	0.820407	6.71533e-06	28.9853
1.17696	1.766	30	0	1	29.8057	0.820405	6.71523e-06	28.9853
1.17696	1.767	30	0	1	29.8057	0.820386	6.71463e-06	28.9853
1.17696	1.768	30	0	1	29.8057	0.820398	6.71502e-06	28.9853
1.17696	1.769	30	0	1	29.8057	0.820415	6.71557e-06	28.9853
1.17696	1.77	30	0	1	29.8057	0.820403	6.71518e-06	28.9853
1.17696	1.771	30	0	1	29.8057	0.820379	6.7144e-06	28.9854
1.17696	1.772	30	0	1	29.8057	0.820383	6.7145e-06	28.9853
1.17696	1.773	30	0	1	29.8057	0.820403	6.71516e-06	28.9853
1.17696	1.774	30	0	1	29.8057	0.820386	6.71463e-06	28.9853
1.17696	1.775	30	0	1	29.8057	0.820395	6.71489e-06	28.9853
1.17696	1.776	30	0	1	29.8057	0.820429	6.71603e-06	28.9853
1.17696	1.777	30	0	1	29.8057	0.820429	6.71603e-06	28.9853
1.17696	1.778	30	0	1	29.8057	0.82041	6.71541e-06	28.9853
1.17696	1.779	30	0	1	29.8057	0.820409	6.71537e-06	28.9853
1.17696	1.78	30	0	1	29.8057	0.820407	6.71529e-06	28.9853
1.17696	1.781	30	0	1	29.8057	0.820389	6.71471e-06	28.9853
1.17696	1.782	30	0	1	29.8057	0.820393	6.71483e-06	28.9853
1.17696	1.783	30	0	1	29.8057	0.820412	6.71546e-06	28.9853
1.17696	1.784	30	0	1	29.8057	0.820377	6.71432e-06	28.9854
1.17696	1.785	30	0	1	29.8057	0.820388	6.71468e-06	28.9853
1.17696	1.786	30	0	1	29.8057	0.820406	6.71527e-06	28.9853
1.17696	1.787	30	0	1	29.8057	0.820413	6.71549e-06	28.9853
1.17696	1.788	30	0	1	29.8057	0.820396	6.71495e-06	28.9853
1.17696	1.789	30	0	1	29.8057	0.820406	6.71527e-06	28.9853
1.17696	1.79	30	0	1	29.8057	0.820409	6.71536e-06	28.9853
1.17696	1.791	30	0	1	29.8057	0.820397	6.71496e-06	28.9853
1.17696	1.792	30	0	1	29.8057	0.820395	6.71488e-06	28.9853
1.17696	1.793	30	0	1	29.8057	0.820403	6.71514e-06	28.9853
1.17696	1.794	30	0	1	29.8057	0.820397	6.71497e-06	28.9853
1.17696	1.795	30	0	1	29.8057	0.82041	6.71538e-06	28.9853
1.17696	1.796	30	0	1	29.8057	0.82041	6.71538e-06	28.9853
1.17696	1.797	30	0	1	29.8057	0.820412	6.71546e-06	28.9853
1.17696	1.798	30	0	1	29.8057	0.820412	6.71546e-06	28.9853
1.17696	1.799	30	0	1	29.8057	0.820417	6.7156e-06	28.9853
1.17696	1.8	30	0	1	29.8057	0.820411	6.71541e-06	28.9853
1.17696	1.801	30	0	1	29.8057	0.820383	6.7145e-06	28.9853
1.17696	1.802	30	0	1	29.8057	0.820382	6.71447e-06	28.9853
1.17696	1.803	30	0	1	29.8057	0.820375	6.71424e-06	28.9854
1.17696	1.804	30	0	1	29.8057	0.820384	6.71454e-06	28.9853
1.17696	1.805	30	0	1	29.8057	0.820399	6.71502e-06	28.9853
1.17696	1.806	30	0	1	29.8057	0.820399	6.71502e-06	28.9853
1.17696	1.807	30	0	1	29.8057	0.820403	6.71514e-06	28.9853
1.17696	1.808	30	0	1	29.8057	0.820407	6.71528e-06	28.9853
1.17696	1.809	30	0	1	29.8057	0.820407	6.71528e-06	28.9853
1.17696	1.81	30	0	1	29.8057	0.820405	6.71521e-06	28.9853
1.17696	1.811	30	0	1	29.8057	0.820369	6.71403e-06	28.9854
1.17696	1.812	30	0	1	29.8057	0.820394	6.71487e-06	28.9853
1.17696	1.813	30	0	1	29.8057	0.820403	6.71515e-06	28.9853
1.17696	1.814	30	0	1	29.8057	0.820403	6.71515e-06	28.9853
1.17696	1.815	30	0	1	29.8057	0.820405	6.71522e-06	28.9853
1.17696	1.816	30	0	1	29.8057	0.820404	6.71518e-06	28.9853
1.17696	1.817	30	0	1	29.8057	0.820432	6.71611e-06	28.9853
1.17696	1.818	30	0	1	29.8057	0.820431	6.71605e-06	28.9853
1.17696	1.819	30	0	1	29.8057	0.820415	6.71555e-06	28.9853
1.17696	1.82	30	0	1	29.8057	0.820413	6.71547e-06	28.9853
1.17696	1.821	30	0	1	29.8057	0.820412	6.71545e-06	28.9853
1.17696	1.822	30	0	1	29.8057	0.820402	6.7151e-06	28.9853
1.17696	1.823	30	0	1	29.8057	0.820382	6.71444e-06	28.9853
1.17696	1.824	30	0	1	29.8057	0.820389	6.7147e-06	28.9853
1.17696	1.825	30	0	1	29.8057	0.820393	6.71483e-06	28.9853
1.17696	1.826	30	0	1	29.8057	0.820395	6.71487e-06	28.9853
1.17696	1.827	30	0	1	29.8057	0.820377	6.71431e-06	28.9854
1.17696	1.828	30	0	1	29.8057	0.820375	6.71422e-06	28.9854
1.17696	1.829	30	0	1	29.8057	0.82041	6.71537e-06	28.9853
1.17696	1.83	30	0	1	29.8057	0.82041	6.71537e-06	28.9853
1.17696	1.831	30	0	1	29.8057	0.820404	6.71518e-06	28.9853
1.17696	1.832	30	0	1	29.8057	0.820398	6.71499e-06	28.9853
1.17696	1.833	30	0	1	29.8057	0.820426	6.7159e-06	28.9853
1.17696	1.834	30	0	1	29.8057	0.820419	6.71567e-06	28.9853
1.17696	1.835	30	0	1	29.8057	0.820414	6.71549e-06	28.9853
1.17696	1.836	30	0	1	29.8057	0.820432	6.71609e-06	28.9853
1.17696	1.837	30	0	1	29.8057	0.820422	6.71577e-06	28.9853
1.17696	1.838	30	0	1	29.8057	0.820398	6.71499e-06	28.9853
1.17696	1.839	30	0	1	29.8057	0.820396	6.7149e-06	28.9853
1.17696	1.84	30	0	1	29.8057	0.820396	6.7149e-06	28.9853
1.17696	1.841	30	0	1	29.8057	0.820396	6.7149e-06	28.9853
1.17696	1.842	30	0	1	29.8057	0.820382	6.71446e-06	28.9853
1.17696	1.843	30	0	1	29.8057	0.820385	6.71454e-06	28.9853
1.17696	1.844	30	0	1	29.8057	0.820395	6.71489e-06	28.9853
1.17696	1.845	30	0	1	29.8057	0.820409	6.71535e-06	28.9853
1.17696	1.846	30	0	1	29.8057	0.820396	6.71493e-06	28.9853
1.17696	1.847	30	0	1	29.8057	0.820403	6.71514e-06	28.9853
1.17696	1.848	30	0	1	29.8057	0.820398	6.71499e-06	28.9853
1.17696	1.849	30	0	1	29.8057	0.820401	6.71509e-06	28.9853
1.17696	1.85	30	0	1	29.8057	0.820401	6.71509e-06	28.9853
1.17696	1.851	30	0	1	29.8057	0.820403	6.71514e-06	28.9853
1.17696	1.852	30	0	1	29.8057	0.820399	6.71503e-06	28.9853
1.17696	1.853	30	0	1	29.8057	0.820396	6.71491e-06	28.9853
1.17696	1.854	30	0	1	29.8057	0.820407	6.71528e-06	28.9853
1.17696	1.855	30	0	1	29.8057	0.820407	6.71528e-06	28.9853
1.17696	1.856	30	0	1	29.8057	0.820409	6.71534e-06	28.9853
1.17696	1.857	30	0	1	29.8057	0.820423	6.7158e-06	28.9853
1.17696	1.858	30	0	1	29.8057	0.820393	6.71481e-06	28.9853
1.17696	1.859	30	0	1	29.8057	0.820389	6.71469e-06	28.9853
1.17696	1.86	30	0	1	29.8057	0.820413	6.71548e-06	28.9853
1.17696	1.861	30	0	1	29.8057	0.820407	6.71528e-06	28.9853
1.17696	1.862	30	0	1	29.8057	0.820407	6.71528e-06	28.9853
1.17696	1.863	30	0	1	29.8057	0.820401	6.71508e-06	28.9853
1.17696	1.864	30	0	1	29.8057	0.820405	6.71521e-06	28.9853
1.17696	1.865	30	0	1	29.8057	0.820389	6.71469e-06	28.9853
1.17696	1.866	30	0	1	29.8057	0.820403	6.71515e-06	28.9853
1.17696	1.867	30	0	1	29.8057	0.820411	6.7154e-06	28.9853
1.17696	1.868	30	0	1	29.8057	0.820413	6.71546e-06	28.9853
1.17696	1.869	30	0	1	29.8057	0.820378	6.71431e-06	28.9854
1.17696	1.87	30	0	1	29.8057	0.820378	6.71431e-06	28.9854
1.17696	1.871	30	0	1	29.8057	0.820378	6.71431e-06	28.9854
1.17696	1.872	30	0	1	29.8057	0.820417	6.71559e-06	28.9853
1.17696	1.873	30	0	1	29.8057	0.820409	6.71535e-06	28.9853
1.17696	1.874	30	0	1	29.8057	0.820411	6.7154e-06	28.9853
1.17696	1.875	30	0	1	29.8057	0.820411	6.71542e-06	28.9853
1.17696	1.876	30	0	1	29.8057	0.820411	6.71542e-06	28.9853
1.17696	1.877	30	0	1	29.8057	0.820409	6.71534e-06	28.9853
1.17696	1.878	30	0	1	29.8057	0.820404	6.71517e-06	28.9853
1.17696	1.879	30	0	1	29.8057	0.820406	6.71524e-06	28.9853
1.17696	1.88	30	0	1	29.8057	0.82041	6.71538e-06	28.9853
1.17696	1.881	30	0	1	29.8057	0.820409	6.71536e-06	28.9853
1.17696	1.882	30	0	1	29.8057	0.82041	6.71537e-06	28.9853
1.17696	1.883	30	0	1	29.8057	0.820399	6.71502e-06	28.9853
1.17696	1.884	30	0	1	29.8057	0.820401	6.71509e-06	28.9853
1.17696	1.885	30	0	1	29.8057	0.820412	6.71543e-06	28.9853
1.17696	1.886	30	0	1	29.8057	0.820391	6.71476e-06	28.9853
1.17696	1.887	30	0	1	29.8057	0.820403	6.71516e-06	28.9853
1.17696	1.888	30	0	1	29.8057	0.820414	6.7155e-06	28.9853
1.17696	1.889	30	0	1	29.8057	0.820398	6.71499e-06	28.9853
1.17696	1.89	30	0	1	29.8057	0.820391	6.71475e-06	28.9853
1.17696	1.891	30	0	1	29.8057	0.820366	6.71394e-06	28.9854
1.17696	1.892	30	0	1	29.8057	0.820406	6.71524e-06	28.9853
1.17696	1.893	30	0	1	29.8057	0.820394	6.71486e-06	28.9853
1.17696	1.894	30	0	1	29.8057	0.820403	6.71515e-06	28.9853
1.17696	1.895	30	0	1	29.8057	0.820403	6.71515e-06	28.9853
1.17696	1.896	30	0	1	29.8057	0.820407	6.71528e-06	28.9853
1.17696	1.897	30	0	1	29.8057	0.820388	6.71464e-06	28.9853
1.17696	1.898	30	0	1	29.8057	0.820411	6.7154e-06	28.9853
1.17696	1.899	30	0	1	29.8057	0.820363	6.71382e-06	28.9854
1.17696	1.9	30	0	1	29.8057	0.820388	6.71464e-06	28.9853
1.17696	1.901	30	0	1	29.8057	0.820388	6.71464e-06	28.9853
1.17696	1.902	30	0	1	29.8057	0.820335	6.71292e-06	28.9854
1.17696	1.903	30	0	1	29.8057	0.820334	6.71288e-06	28.9854
1.17696	1.904	30	0	1	29.8057	0.820331	6.71278e-06	28.9854
1.17696	1.905	30	0	1	29.8057	0.82033	6.71273e-06	28.9854
1.17696	1.906	30	0	1	29.8057	0.820379	6.71434e-06	28.9854
1.17696	1.907	30	0	1	29.8057	0.820414	6.71548e-06	28.9853
1.17696	1.908	30	0	1	29.8057	0.820408	6.7153e-06	28.9853
1.17696	1.909	30	0	1	29.8057	0.820361	6.71378e-06	28.9854
1.17696	1.91	30	0	1	29.8057	0.820402	6.71512e-06	28.9853
1.17696	1.911	30	0	1	29.8057	0.820408	6.7153e-06	28.9853
1.17696	1.912	30	0	1	29.8057	0.820419	6.71567e-06	28.9853
1.17696	1.913	30	0	1	29.8057	0.820415	6.71554e-06	28.9853
1.17696	1.914	30	0	1	29.8057	0.820396	6.71492e-06	28.9853
1.17696	1.915	30	0	1	29.8057	0.82037	6.71407e-06	28.9854
1.17696	1.916	30	0	1	29.8057	0.820384	6.71453e-06	28.9853
1.17696	1.917	30	0	1	29.8057	0.820394	6.71484e-06	28.9853
1.17696	1.918	30	0	1	29.8057	0.820398	6.71497e-06	28.9853
1.17696	1.919	30	0	1	29.8057	0.820397	6.71494e-06	28.9853
1.17696	1.92	30	0	1	29.8057	0.820401	6.71508e-06	28.9853
1.17696	1.921	30	0	1	29.8057	0.820408	6.7153e-06	28.9853
1.17696	1.922	30	0	1	29.8057	0.820411	6.71539e-06	28.9853
1.17696	1.923	30	0	1	29.8057	0.820414	6.71551e-06	28.9853
1.17696	1.924	30	0	1	29.8057	0.820412	6.71545e-06	28.9853
1.17696	1.925	30	0	1	29.8057	0.820408	6.7153e-06	28.9853
1.17696	1.926	30	0	1	29.8057	0.820422	6.71576e-06	28.9853
1.17696	1.927	30	0	1	29.8057	0.820406	6.71525e-06	28.9853
1.17696	1.928	30	0	1	29.8057	0.820388	6.71465e-06	28.9853
1.17696	1.929	30	0	1	29.8057	0.820388	6.71466e-06	28.9853
1.17696	1.93	30	0	1	29.8057	0.820411	6.71539e-06	28.9853
1.17696	1.931	30	0	1	29.8057	0.820396	6.71491e-06	28.9853
1.17696	1.932	30	0	1	29.8057	0.820418	6.71563e-06	28.9853
1.17696	1.933	30	0	1	29.8057	0.820392	6.71479e-06	28.9853
1.17696	1.934	30	0	1	29.8057	0.820392	6.71478e-06	28.9853
1.17696	1.935	30	0	1	29.8057	0.820393	6.71483e-06	28.9853
1.17696	1.936	30	0	1	29.8057	0.820399	6.71503e-06	28.9853
1.17696	1.937	30	0	1	29.8057	0.820399	6.71503e-06	28.9853
1.17696	1.938	30	0	1	29.8057	0.820402	6.71513e-06	28.9853
1.17696	1.939	30	0	1	29.8057	0.820406	6.71523e-06	28.9853
1.17696	1.94	30	0	1	29.8057	0.820404	6.71519e-06	28.9853
1.17696	1.941	30	0	1	29.8057	0.820404	6.71519e-06	28.9853
1.17696	1.942	30	0	1	29.8057	0.820408	6.71531e-06	28.9853
1.17696	1.943	30	0	1	29.8057	0.82041	6.71537e-06	28.9853
1.17696	1.944	30	0	1	29.8057	0.82041	6.71537e-06	28.9853
1.17696	1.945	30	0	1	29.8057	0.820423	6.7158e-06	28.9853
1.17696	1.946	30	0	1	29.8057	0.82042	6.7157e-06	28.9853
1.17696	1.947	30	0	1	29.8057	0.820412	6.71543e-06	28.9853
1.17696	1.948	30	0	1	29.8057	0.820403	6.71514e-06	28.9853
1.17696	1.949	30	0	1	29.8057	0.820407	6.71527e-06	28.9853
1.17696	1.95	30	0	1	29.8057	0.820392	6.71478e-06	28.9853
1.17696	1.951	30	0	1	29.8057	0.820387	6.71461e-06	28.9853
1.17696	1.952	30	0	1	29.8057	0.820402	6.71512e-06	28.9853
1.17696	1.953	30	0	1	29.8057	0.8204	6.71504e-06	28.9853
1.17696	1.954	30	0	1	29.8057	0.820395	6.71487e-06	28.9853
1.17696	1.955	30	0	1	29.8057	0.82038	6.71439e-06	28.9854
1.17696	1.956	30	0	1	29.8057	0.820394	6.71484e-06	28.9853
1.17696	1.957	30	0	1	29.8057	0.820402	6.7151e-06	28.9853
1.17696	1.958	30	0	1	29.8057	0.820377	6.71429e-06	28.9854
1.17696	1.959	30	0	1	29.8057	0.82038	6.71439e-06	28.9854
1.17696	1.96	30	0	1	29.8057	0.82039	6.71471e-06	28.9853
1.17696	1.961	30	0	1	29.8057	0.820407	6.71527e-06	28.9853
1.17696	1.962	30	0	1	29.8057	0.820411	6.71539e-06	28.9853
1.17696	1.963	30	0	1	29.8057	0.820415	6.71554e-06	28.9853
1.17696	1.964	30	0	1	29.8057	0.820419	6.71566e-06	28.9853
1.17696	1.965	30	0	1	29.8057	0.820417	6.71559e-06	28.9853
1.17696	1.966	30	0	1	29.8057	0.820393	6.7148e-06	28.9853
1.17696	1.967	30	0	1	29.8057	0.820421	6.71574e-06	28.9853
1.17696	1.968	30	0	1	29.8057	0.820421	6.71574e-06	28.9853
1.17696	1.969	30	0	1	29.8057	0.820406	6.71525e-06	28.9853
1.17696	1.97	30	0	1	29.8057	0.820383	6.71449e-06	28.9853
1.17696	1.971	30	0	1	29.8057	0.820382	6.71445e-06	28.9853
1.17696	1.972	30	0	1	29.8057	0.820381	6.71442e-06	28.9854
1.17696	1.973	30	0	1	29.8057	0.820388	6.71464e-06	28.9853
1.17696	1.974	30	0	1	29.8057	0.820396	6.7149e-06	28.9853
1.17696	1.975	30	0	1	29.8057	0.82041	6.71537e-06	28.9853
1.17696	1.976	30	0	1	29.8057	0.820407	6.71527e-06	28.9853
1.17696	1.977	30	0	1	29.8057	0.82041	6.71537e-06	28.9853
1.17696	1.978	30	0	1	29.8057	0.820407	6.71527e-06	28.9853
1.17696	1.979	30	0	1	29.8057	0.820383	6.71449e-06	28.9853
1.17696	1.98	30	0	1	29.8057	0.820404	6.71519e-06	28.9853
1.17696	1.981	30	0	1	29.8057	0.820388	6.71465e-06	28.9853
1.17696	1.982	30	0	1	29.8057	0.820386	6.71459e-06	28.9853
1.17696	1.983	30	0	1	29.8057	0.82041	6.71538e-06	28.9853
1.17696	1.984	30	0	1	29.8057	0.820436	6.71621e-06	28.9853
1.17696	1.985	30	0	1	29.8057	0.820427	6.71594e-06	28.9853
1.17696	1.986	30	0	1	29.8057	0.820415	6.71555e-06	28.9853
1.17696	1.987	30	0	1	29.8057	0.820388	6.71465e-06	28.9853
1.17696	1.988	30	0	1	29.8057	0.820393	6.71481e-06	28.9853
1.17696	1.989	30	0	1	29.8057	0.820397	6.71495e-06	28.9853
1.17696	1.99	30	0	1	29.8057	0.820401	6.71508e-06	28.9853
1.17696	1.991	30	0	1	29.8057	0.820396	6.71491e-06	28.9853
1.17696	1.992	30	0	1	29.8057	0.8204	6.71506e-06	28.9853
1.17696	1.993	30	0	1	29.8057	0.820408	6.7153e-06	28.9853
1.17696	1.994	30	0	1	29.8057	0.82041	6.71537e-06	28.9853
1.17696	1.995	30	0	1	29.8057	0.820407	6.71529e-06	28.9853
1.17696	1.996	30	0	1	29.8057	0.820407	6.71529e-06	28.9853
1.17696	1.997	30	0	1	29.8057	0.820407	6.71529e-06	28.9853
1.17696	1.998	30	0	1	29.8057	0.820406	6.71524e-06	28.9853
[truncated: 202 more rows]
