# Supplementary material for: Nanoalignment by critical Casimir torques
Source: Nat Commun. 2024 Jun 14;15:5086. doi: 10.1038/s41467-024-49220-1 (PMC11178905; doi:10.1038/s41467-024-49220-1)
Supplement: Supplementary file 11 — Source Data [file 41467_2024_49220_MOESM11_ESM.zip › fig1/python/data/theory/results_sphere_40.dat]

#Delta	Lambda	Gamma	rho1	rho2	total_potential	CC_potential	electrostatic_potential	gravity_potential
1.06521	0	40	0	1	17.6622	-13.0507	4.47981	26.2331
1.06521	0.001	40	0	1	17.6622	-13.0508	4.47988	26.2331
1.06521	0.002	40	0	1	17.6622	-13.0508	4.47987	26.2331
1.06521	0.003	40	0	1	17.6622	-13.0506	4.47972	26.2331
1.06521	0.004	40	0	1	17.6622	-13.0507	4.47983	26.2331
1.06521	0.005	40	0	1	17.6622	-13.0508	4.47984	26.2331
1.06521	0.006	40	0	1	17.6622	-13.0507	4.47975	26.2331
1.06521	0.007	40	0	1	17.6622	-13.0508	4.47983	26.2331
1.06521	0.008	40	0	1	17.6622	-13.0507	4.47979	26.2331
1.06521	0.009	40	0	1	17.6622	-13.0508	4.47984	26.2331
1.06521	0.01	40	0	1	17.6622	-13.0507	4.4798	26.2331
1.06521	0.011	40	0	1	17.6622	-13.0508	4.47986	26.2331
1.06521	0.012	40	0	1	17.6622	-13.0508	4.47984	26.2331
1.06521	0.013	40	0	1	17.6622	-13.0507	4.47982	26.2331
1.06521	0.014	40	0	1	17.6622	-13.0508	4.47986	26.2331
1.06521	0.015	40	0	1	17.6622	-13.0508	4.47986	26.2331
1.06521	0.016	40	0	1	17.6622	-13.0508	4.47985	26.2331
1.06521	0.017	40	0	1	17.6622	-13.0507	4.47981	26.2331
1.06521	0.018	40	0	1	17.6622	-13.0507	4.4798	26.2331
1.06521	0.019	40	0	1	17.6622	-13.0508	4.47984	26.2331
1.06521	0.02	40	0	1	17.6622	-13.0507	4.47982	26.2331
1.06521	0.021	40	0	1	17.6622	-13.0508	4.47985	26.2331
1.06521	0.022	40	0	1	17.6622	-13.0508	4.47991	26.2331
1.06521	0.023	40	0	1	17.6622	-13.0508	4.47988	26.2331
1.06521	0.024	40	0	1	17.6622	-13.0507	4.47978	26.2331
1.06521	0.025	40	0	1	17.6622	-13.0508	4.47986	26.2331
1.06521	0.026	40	0	1	17.6622	-13.0508	4.47985	26.2331
1.06521	0.027	40	0	1	17.6622	-13.0507	4.47977	26.2331
1.06521	0.028	40	0	1	17.6622	-13.0508	4.47984	26.2331
1.06521	0.029	40	0	1	17.6622	-13.0507	4.47978	26.2331
1.06521	0.03	40	0	1	17.6622	-13.0507	4.47978	26.2331
1.06521	0.031	40	0	1	17.6622	-13.0508	4.47985	26.2331
1.06521	0.032	40	0	1	17.6622	-13.0507	4.47981	26.2331
1.06521	0.033	40	0	1	17.6622	-13.0509	4.47994	26.2331
1.06521	0.034	40	0	1	17.6622	-13.0508	4.47988	26.2331
1.06521	0.035	40	0	1	17.6622	-13.0507	4.47973	26.2331
1.06521	0.036	40	0	1	17.6622	-13.0508	4.47987	26.2331
1.06521	0.037	40	0	1	17.6622	-13.0508	4.47983	26.2331
1.06521	0.038	40	0	1	17.6622	-13.0507	4.47982	26.2331
1.06521	0.039	40	0	1	17.6622	-13.0507	4.47978	26.2331
1.06521	0.04	40	0	1	17.6622	-13.0507	4.47982	26.2331
1.06521	0.041	40	0	1	17.6622	-13.0508	4.47989	26.2331
1.06521	0.042	40	0	1	17.6622	-13.0508	4.47985	26.2331
1.06521	0.043	40	0	1	17.6622	-13.0508	4.47986	26.2331
1.06521	0.044	40	0	1	17.6622	-13.0508	4.47989	26.2331
1.06521	0.045	40	0	1	17.6622	-13.0508	4.47986	26.2331
1.06521	0.046	40	0	1	17.6622	-13.0508	4.47988	26.2331
1.06521	0.047	40	0	1	17.6622	-13.0507	4.47981	26.2331
1.06521	0.048	40	0	1	17.6622	-13.0507	4.47979	26.2331
1.06521	0.049	40	0	1	17.6622	-13.0508	4.47991	26.2331
1.06521	0.05	40	0	1	17.6622	-13.0508	4.47989	26.2331
1.06521	0.051	40	0	1	17.6622	-13.0508	4.47988	26.2331
1.06521	0.052	40	0	1	17.6622	-13.0508	4.47985	26.2331
1.06521	0.053	40	0	1	17.6622	-13.0508	4.47991	26.2331
1.06521	0.054	40	0	1	17.6622	-13.0507	4.47983	26.2331
1.06521	0.055	40	0	1	17.6622	-13.0507	4.4798	26.2331
1.06521	0.056	40	0	1	17.6622	-13.0507	4.47981	26.2331
1.06521	0.057	40	0	1	17.6622	-13.0507	4.47982	26.2331
1.06521	0.058	40	0	1	17.6622	-13.0507	4.47982	26.2331
1.06521	0.059	40	0	1	17.6622	-13.0507	4.47983	26.2331
1.06521	0.06	40	0	1	17.6622	-13.0508	4.47985	26.2331
1.06521	0.061	40	0	1	17.6622	-13.0508	4.47983	26.2331
1.06521	0.062	40	0	1	17.6622	-13.0507	4.47976	26.2331
1.06521	0.063	40	0	1	17.6622	-13.0508	4.47985	26.2331
1.06521	0.064	40	0	1	17.6622	-13.0507	4.47978	26.2331
1.06521	0.065	40	0	1	17.6622	-13.0508	4.47985	26.2331
1.06521	0.066	40	0	1	17.6622	-13.0507	4.4798	26.2331
1.06521	0.067	40	0	1	17.6622	-13.0507	4.47981	26.2331
1.06521	0.068	40	0	1	17.6622	-13.0507	4.47981	26.2331
1.06521	0.069	40	0	1	17.6622	-13.0508	4.47985	26.2331
1.06521	0.07	40	0	1	17.6622	-13.0508	4.4799	26.2331
1.06521	0.071	40	0	1	17.6622	-13.0508	4.47985	26.2331
1.06521	0.072	40	0	1	17.6622	-13.0508	4.47987	26.2331
1.06521	0.073	40	0	1	17.6622	-13.0507	4.47983	26.2331
1.06521	0.074	40	0	1	17.6622	-13.0507	4.47983	26.2331
1.06521	0.075	40	0	1	17.6622	-13.0508	4.47984	26.2331
1.06521	0.076	40	0	1	17.6622	-13.0507	4.47983	26.2331
1.06521	0.077	40	0	1	17.6622	-13.0507	4.47982	26.2331
1.06521	0.078	40	0	1	17.6622	-13.0507	4.47982	26.2331
1.06521	0.079	40	0	1	17.6622	-13.0508	4.47991	26.2331
1.06521	0.08	40	0	1	17.6622	-13.0508	4.47988	26.2331
1.06521	0.081	40	0	1	17.6622	-13.0508	4.47984	26.2331
1.06521	0.082	40	0	1	17.6622	-13.0507	4.47977	26.2331
1.06521	0.083	40	0	1	17.6622	-13.0508	4.47986	26.2331
1.06521	0.084	40	0	1	17.6622	-13.0507	4.47978	26.2331
1.06521	0.085	40	0	1	17.6622	-13.0507	4.47981	26.2331
1.06521	0.086	40	0	1	17.6622	-13.0507	4.47977	26.2331
1.06521	0.087	40	0	1	17.6622	-13.0507	4.47981	26.2331
1.06521	0.088	40	0	1	17.6622	-13.0508	4.47983	26.2331
1.06521	0.089	40	0	1	17.6622	-13.0508	4.47991	26.2331
1.06521	0.09	40	0	1	17.6622	-13.0508	4.47987	26.2331
1.06521	0.091	40	0	1	17.6622	-13.0508	4.47983	26.2331
1.06521	0.092	40	0	1	17.6622	-13.0507	4.4798	26.2331
1.06521	0.093	40	0	1	17.6622	-13.0507	4.47975	26.2331
1.06521	0.094	40	0	1	17.6622	-13.0507	4.47978	26.2331
1.06521	0.095	40	0	1	17.6622	-13.0508	4.47987	26.2331
1.06521	0.096	40	0	1	17.6622	-13.0507	4.47973	26.2331
1.06521	0.097	40	0	1	17.6622	-13.0507	4.4798	26.2331
1.06521	0.098	40	0	1	17.6622	-13.0508	4.47992	26.2331
1.06521	0.099	40	0	1	17.6622	-13.0507	4.4798	26.2331
1.06521	0.1	40	0	1	17.6622	-13.0508	4.47986	26.2331
1.06521	0.101	40	0	1	17.6622	-13.0509	4.47994	26.2331
1.06521	0.102	40	0	1	17.6622	-13.0508	4.47983	26.2331
1.06521	0.103	40	0	1	17.6622	-13.0508	4.47991	26.2331
1.06521	0.104	40	0	1	17.6622	-13.0507	4.47979	26.2331
1.06521	0.105	40	0	1	17.6622	-13.0507	4.47982	26.2331
1.06521	0.106	40	0	1	17.6622	-13.0508	4.47983	26.2331
1.06521	0.107	40	0	1	17.6622	-13.0507	4.47975	26.2331
1.06521	0.108	40	0	1	17.6622	-13.0507	4.47979	26.2331
1.06521	0.109	40	0	1	17.6622	-13.0508	4.47984	26.2331
1.06521	0.11	40	0	1	17.6622	-13.0508	4.47989	26.2331
1.06521	0.111	40	0	1	17.6622	-13.0507	4.47978	26.2331
1.06521	0.112	40	0	1	17.6622	-13.0507	4.47982	26.2331
1.06521	0.113	40	0	1	17.6622	-13.0508	4.47987	26.2331
1.06521	0.114	40	0	1	17.6622	-13.0507	4.47979	26.2331
1.06521	0.115	40	0	1	17.6622	-13.0507	4.4798	26.2331
1.06521	0.116	40	0	1	17.6622	-13.0508	4.47983	26.2331
1.06521	0.117	40	0	1	17.6622	-13.0507	4.47979	26.2331
1.06521	0.118	40	0	1	17.6622	-13.0508	4.47984	26.2331
1.06521	0.119	40	0	1	17.6622	-13.0508	4.47986	26.2331
1.06521	0.12	40	0	1	17.6622	-13.0507	4.47983	26.2331
1.06521	0.121	40	0	1	17.6622	-13.0507	4.47981	26.2331
1.06521	0.122	40	0	1	17.6622	-13.0507	4.4798	26.2331
1.06521	0.123	40	0	1	17.6622	-13.0508	4.47987	26.2331
1.06521	0.124	40	0	1	17.6622	-13.0508	4.47989	26.2331
1.06521	0.125	40	0	1	17.6622	-13.0508	4.47986	26.2331
1.06521	0.126	40	0	1	17.6622	-13.0508	4.47986	26.2331
1.06521	0.127	40	0	1	17.6622	-13.0508	4.47988	26.2331
1.06521	0.128	40	0	1	17.6622	-13.0508	4.47986	26.2331
1.06521	0.129	40	0	1	17.6622	-13.0508	4.47984	26.2331
1.06521	0.13	40	0	1	17.6622	-13.0508	4.47991	26.2331
1.06521	0.131	40	0	1	17.6622	-13.0508	4.47991	26.2331
1.06521	0.132	40	0	1	17.6622	-13.0508	4.47985	26.2331
1.06521	0.133	40	0	1	17.6622	-13.0507	4.47983	26.2331
1.06521	0.134	40	0	1	17.6622	-13.0508	4.47986	26.2331
1.06521	0.135	40	0	1	17.6622	-13.0508	4.47983	26.2331
1.06521	0.136	40	0	1	17.6622	-13.0508	4.47987	26.2331
1.06521	0.137	40	0	1	17.6622	-13.0508	4.47984	26.2331
1.06521	0.138	40	0	1	17.6622	-13.0507	4.47983	26.2331
1.06521	0.139	40	0	1	17.6622	-13.0507	4.47982	26.2331
1.06521	0.14	40	0	1	17.6622	-13.0508	4.47988	26.2331
1.06521	0.141	40	0	1	17.6622	-13.0507	4.47979	26.2331
1.06521	0.142	40	0	1	17.6622	-13.0508	4.47984	26.2331
1.06521	0.143	40	0	1	17.6622	-13.0507	4.47977	26.2331
1.06521	0.144	40	0	1	17.6622	-13.0507	4.47978	26.2331
1.06521	0.145	40	0	1	17.6622	-13.0508	4.47983	26.2331
1.06521	0.146	40	0	1	17.6622	-13.0508	4.4799	26.2331
1.06521	0.147	40	0	1	17.6622	-13.0507	4.47978	26.2331
1.06521	0.148	40	0	1	17.6622	-13.0507	4.47975	26.2331
1.06521	0.149	40	0	1	17.6622	-13.0507	4.47982	26.2331
1.06521	0.15	40	0	1	17.6622	-13.0507	4.47979	26.2331
1.06521	0.151	40	0	1	17.6622	-13.0507	4.47982	26.2331
1.06521	0.152	40	0	1	17.6622	-13.0508	4.47992	26.2331
1.06521	0.153	40	0	1	17.6622	-13.0507	4.47981	26.2331
1.06521	0.154	40	0	1	17.6622	-13.0508	4.47984	26.2331
1.06521	0.155	40	0	1	17.6622	-13.0507	4.47982	26.2331
1.06521	0.156	40	0	1	17.6622	-13.0507	4.4798	26.2331
1.06521	0.157	40	0	1	17.6622	-13.0508	4.47989	26.2331
1.06521	0.158	40	0	1	17.6622	-13.0508	4.47989	26.2331
1.06521	0.159	40	0	1	17.6622	-13.0508	4.47983	26.2331
1.06521	0.16	40	0	1	17.6622	-13.0507	4.47981	26.2331
1.06521	0.161	40	0	1	17.6622	-13.0508	4.4799	26.2331
1.06521	0.162	40	0	1	17.6622	-13.0508	4.47988	26.2331
1.06521	0.163	40	0	1	17.6622	-13.0508	4.47984	26.2331
1.06521	0.164	40	0	1	17.6622	-13.0508	4.47983	26.2331
1.06521	0.165	40	0	1	17.6622	-13.0507	4.47982	26.2331
1.06521	0.166	40	0	1	17.6622	-13.0507	4.47982	26.2331
1.06521	0.167	40	0	1	17.6622	-13.0507	4.47979	26.2331
1.06521	0.168	40	0	1	17.6622	-13.0507	4.47979	26.2331
1.06521	0.169	40	0	1	17.6622	-13.0508	4.47987	26.2331
1.06521	0.17	40	0	1	17.6622	-13.0508	4.47986	26.2331
1.06521	0.171	40	0	1	17.6622	-13.0507	4.47974	26.2331
1.06521	0.172	40	0	1	17.6622	-13.0508	4.47986	26.2331
1.06521	0.173	40	0	1	17.6622	-13.0507	4.47979	26.2331
1.06521	0.174	40	0	1	17.6622	-13.0508	4.47985	26.2331
1.06521	0.175	40	0	1	17.6622	-13.0507	4.47982	26.2331
1.06521	0.176	40	0	1	17.6622	-13.0508	4.47988	26.2331
1.06521	0.177	40	0	1	17.6622	-13.0507	4.4798	26.2331
1.06521	0.178	40	0	1	17.6622	-13.0508	4.47986	26.2331
1.06521	0.179	40	0	1	17.6622	-13.0508	4.47986	26.2331
1.06521	0.18	40	0	1	17.6622	-13.0507	4.47977	26.2331
1.06521	0.181	40	0	1	17.6622	-13.0507	4.47975	26.2331
1.06521	0.182	40	0	1	17.6622	-13.0507	4.47975	26.2331
1.06521	0.183	40	0	1	17.6622	-13.0507	4.47977	26.2331
1.06521	0.184	40	0	1	17.6622	-13.0507	4.4798	26.2331
1.06521	0.185	40	0	1	17.6622	-13.0507	4.47977	26.2331
1.06521	0.186	40	0	1	17.6622	-13.0507	4.4798	26.2331
1.06521	0.187	40	0	1	17.6622	-13.0509	4.47996	26.2331
1.06521	0.188	40	0	1	17.6622	-13.0508	4.47988	26.2331
1.06521	0.189	40	0	1	17.6622	-13.0508	4.47983	26.2331
1.06521	0.19	40	0	1	17.6622	-13.0508	4.47989	26.2331
1.06521	0.191	40	0	1	17.6622	-13.0509	4.47994	26.2331
1.06521	0.192	40	0	1	17.6622	-13.0508	4.4799	26.2331
1.06521	0.193	40	0	1	17.6622	-13.0508	4.47992	26.2331
1.06521	0.194	40	0	1	17.6622	-13.0508	4.47992	26.2331
1.06521	0.195	40	0	1	17.6622	-13.0508	4.47985	26.2331
1.06521	0.196	40	0	1	17.6622	-13.0507	4.47975	26.2331
1.06521	0.197	40	0	1	17.6622	-13.0507	4.47974	26.2331
1.06521	0.198	40	0	1	17.6622	-13.0507	4.4798	26.2331
1.06521	0.199	40	0	1	17.6622	-13.0508	4.47984	26.2331
1.06521	0.2	40	0	1	17.6622	-13.0508	4.47983	26.2331
1.06521	0.201	40	0	1	17.6622	-13.0508	4.47991	26.2331
1.06521	0.202	40	0	1	17.6622	-13.0508	4.47989	26.2331
1.06521	0.203	40	0	1	17.6622	-13.0508	4.47992	26.2331
1.06521	0.204	40	0	1	17.6622	-13.0508	4.4799	26.2331
1.06521	0.205	40	0	1	17.6622	-13.0508	4.47985	26.2331
1.06521	0.206	40	0	1	17.6622	-13.0508	4.47987	26.2331
1.06521	0.207	40	0	1	17.6622	-13.0508	4.47988	26.2331
1.06521	0.208	40	0	1	17.6622	-13.0507	4.47978	26.2331
1.06521	0.209	40	0	1	17.6622	-13.0507	4.47978	26.2331
1.06521	0.21	40	0	1	17.6622	-13.0508	4.47986	26.2331
1.06521	0.211	40	0	1	17.6622	-13.0508	4.47988	26.2331
1.06521	0.212	40	0	1	17.6622	-13.0508	4.47987	26.2331
1.06521	0.213	40	0	1	17.6622	-13.0507	4.47979	26.2331
1.06521	0.214	40	0	1	17.6622	-13.0507	4.47979	26.2331
1.06521	0.215	40	0	1	17.6622	-13.0507	4.47982	26.2331
1.06521	0.216	40	0	1	17.6622	-13.0508	4.47983	26.2331
1.06521	0.217	40	0	1	17.6622	-13.0507	4.4798	26.2331
1.06521	0.218	40	0	1	17.6622	-13.0508	4.47983	26.2331
1.06521	0.219	40	0	1	17.6622	-13.0508	4.47991	26.2331
1.06521	0.22	40	0	1	17.6622	-13.0507	4.47981	26.2331
1.06521	0.221	40	0	1	17.6622	-13.0508	4.47989	26.2331
1.06521	0.222	40	0	1	17.6622	-13.0507	4.47974	26.2331
1.06521	0.223	40	0	1	17.6622	-13.0508	4.47982	26.2331
1.06521	0.224	40	0	1	17.6622	-13.0508	4.47988	26.2331
1.06521	0.225	40	0	1	17.6622	-13.0508	4.47984	26.2331
1.06521	0.226	40	0	1	17.6622	-13.0507	4.47977	26.2331
1.06521	0.227	40	0	1	17.6622	-13.0507	4.47975	26.2331
1.06521	0.228	40	0	1	17.6622	-13.0507	4.47977	26.2331
1.06521	0.229	40	0	1	17.6622	-13.0508	4.47985	26.2331
1.06521	0.23	40	0	1	17.6622	-13.0507	4.47978	26.2331
1.06521	0.231	40	0	1	17.6622	-13.0507	4.4798	26.2331
1.06521	0.232	40	0	1	17.6622	-13.0508	4.47986	26.2331
1.06521	0.233	40	0	1	17.6622	-13.0507	4.47981	26.2331
1.06521	0.234	40	0	1	17.6622	-13.0508	4.47986	26.2331
1.06521	0.235	40	0	1	17.6622	-13.0507	4.47983	26.2331
1.06521	0.236	40	0	1	17.6622	-13.0508	4.47988	26.2331
1.06521	0.237	40	0	1	17.6622	-13.0508	4.47984	26.2331
1.06521	0.238	40	0	1	17.6622	-13.0507	4.47979	26.2331
1.06521	0.239	40	0	1	17.6622	-13.0508	4.47985	26.2331
1.06521	0.24	40	0	1	17.6622	-13.0508	4.47989	26.2331
1.06521	0.241	40	0	1	17.6622	-13.0507	4.47981	26.2331
1.06521	0.242	40	0	1	17.6622	-13.0507	4.47981	26.2331
1.06521	0.243	40	0	1	17.6622	-13.0508	4.47992	26.2331
1.06521	0.244	40	0	1	17.6622	-13.0508	4.47991	26.2331
1.06521	0.245	40	0	1	17.6622	-13.0508	4.47988	26.2331
1.06521	0.246	40	0	1	17.6622	-13.0507	4.47982	26.2331
1.06521	0.247	40	0	1	17.6622	-13.0509	4.47995	26.2331
1.06521	0.248	40	0	1	17.6622	-13.0508	4.4799	26.2331
1.06521	0.249	40	0	1	17.6622	-13.0508	4.4799	26.2331
1.06521	0.25	40	0	1	17.6622	-13.0508	4.47988	26.2331
1.06521	0.251	40	0	1	17.6622	-13.0508	4.47986	26.2331
1.06521	0.252	40	0	1	17.6622	-13.0507	4.47982	26.2331
1.06521	0.253	40	0	1	17.6622	-13.0508	4.47986	26.2331
1.06521	0.254	40	0	1	17.6622	-13.0507	4.47983	26.2331
1.06521	0.255	40	0	1	17.6622	-13.0508	4.47985	26.2331
1.06521	0.256	40	0	1	17.6622	-13.0508	4.47989	26.2331
1.06521	0.257	40	0	1	17.6622	-13.0507	4.4798	26.2331
1.06521	0.258	40	0	1	17.6622	-13.0508	4.47986	26.2331
1.06521	0.259	40	0	1	17.6622	-13.0507	4.47982	26.2331
1.06521	0.26	40	0	1	17.6622	-13.0507	4.47981	26.2331
1.06521	0.261	40	0	1	17.6622	-13.0508	4.47986	26.2331
1.06521	0.262	40	0	1	17.6622	-13.0508	4.47989	26.2331
1.06521	0.263	40	0	1	17.6622	-13.0508	4.47988	26.2331
1.06521	0.264	40	0	1	17.6622	-13.0507	4.4798	26.2331
1.06521	0.265	40	0	1	17.6622	-13.0508	4.47986	26.2331
1.06521	0.266	40	0	1	17.6622	-13.0508	4.47987	26.2331
1.06521	0.267	40	0	1	17.6622	-13.0508	4.4799	26.2331
1.06521	0.268	40	0	1	17.6622	-13.0508	4.47984	26.2331
1.06521	0.269	40	0	1	17.6622	-13.0507	4.47983	26.2331
1.06521	0.27	40	0	1	17.6622	-13.0507	4.47978	26.2331
1.06521	0.271	40	0	1	17.6622	-13.0508	4.47985	26.2331
1.06521	0.272	40	0	1	17.6622	-13.0507	4.47983	26.2331
1.06521	0.273	40	0	1	17.6622	-13.0508	4.47991	26.2331
1.06521	0.274	40	0	1	17.6622	-13.0508	4.47985	26.2331
1.06521	0.275	40	0	1	17.6622	-13.0507	4.47979	26.2331
1.06521	0.276	40	0	1	17.6622	-13.0508	4.47988	26.2331
1.06521	0.277	40	0	1	17.6622	-13.0508	4.47991	26.2331
1.06521	0.278	40	0	1	17.6622	-13.0508	4.47993	26.2331
1.06521	0.279	40	0	1	17.6622	-13.0508	4.47985	26.2331
1.06521	0.28	40	0	1	17.6622	-13.0507	4.47984	26.2331
1.06521	0.281	40	0	1	17.6622	-13.0508	4.47987	26.2331
1.06521	0.282	40	0	1	17.6622	-13.0507	4.47982	26.2331
1.06521	0.283	40	0	1	17.6622	-13.0508	4.47992	26.2331
1.06521	0.284	40	0	1	17.6622	-13.0507	4.47979	26.2331
1.06521	0.285	40	0	1	17.6622	-13.0508	4.47986	26.2331
1.06521	0.286	40	0	1	17.6622	-13.0508	4.47986	26.2331
1.06521	0.287	40	0	1	17.6622	-13.0507	4.47983	26.2331
1.06521	0.288	40	0	1	17.6622	-13.0507	4.47978	26.2331
1.06521	0.289	40	0	1	17.6622	-13.0507	4.47981	26.2331
1.06521	0.29	40	0	1	17.6622	-13.0506	4.47972	26.2331
1.06521	0.291	40	0	1	17.6622	-13.0508	4.47989	26.2331
1.06521	0.292	40	0	1	17.6622	-13.0508	4.47986	26.2331
1.06521	0.293	40	0	1	17.6622	-13.0507	4.47983	26.2331
1.06521	0.294	40	0	1	17.6622	-13.0507	4.47981	26.2331
1.06521	0.295	40	0	1	17.6622	-13.0507	4.47985	26.2331
1.06521	0.296	40	0	1	17.6622	-13.0507	4.47982	26.2331
1.06521	0.297	40	0	1	17.6622	-13.0506	4.47972	26.2331
1.06521	0.298	40	0	1	17.6622	-13.0507	4.47976	26.2331
1.06521	0.299	40	0	1	17.6622	-13.0507	4.4798	26.2331
1.06521	0.3	40	0	1	17.6622	-13.0506	4.47975	26.2331
1.06521	0.301	40	0	1	17.6622	-13.0506	4.47975	26.2331
1.06521	0.302	40	0	1	17.6622	-13.0506	4.47971	26.2331
1.06521	0.303	40	0	1	17.6622	-13.0507	4.47976	26.2331
1.06521	0.304	40	0	1	17.6622	-13.0507	4.47983	26.2331
1.06521	0.305	40	0	1	17.6622	-13.0507	4.47983	26.2331
1.06521	0.306	40	0	1	17.6622	-13.0507	4.47984	26.2331
1.06521	0.307	40	0	1	17.6622	-13.0506	4.47976	26.2331
1.06521	0.308	40	0	1	17.6622	-13.0507	4.47978	26.2331
1.06521	0.309	40	0	1	17.6622	-13.0507	4.47981	26.2331
1.06521	0.31	40	0	1	17.6622	-13.0507	4.47978	26.2331
1.06521	0.311	40	0	1	17.6622	-13.0507	4.47978	26.2331
1.06521	0.312	40	0	1	17.6622	-13.0507	4.47982	26.2331
1.06521	0.313	40	0	1	17.6622	-13.0507	4.47979	26.2331
1.06521	0.314	40	0	1	17.6622	-13.0507	4.47982	26.2331
1.06521	0.315	40	0	1	17.6622	-13.0507	4.47983	26.2331
1.06521	0.316	40	0	1	17.6622	-13.0507	4.47982	26.2331
1.06521	0.317	40	0	1	17.6622	-13.0507	4.47986	26.2331
1.06521	0.318	40	0	1	17.6622	-13.0508	4.47994	26.2331
1.06521	0.319	40	0	1	17.6622	-13.0506	4.47973	26.2331
1.06521	0.32	40	0	1	17.6622	-13.0507	4.47984	26.2331
1.06521	0.321	40	0	1	17.6622	-13.0507	4.47985	26.2331
1.06521	0.322	40	0	1	17.6622	-13.0506	4.47979	26.2331
1.06521	0.323	40	0	1	17.6622	-13.0506	4.47975	26.2331
1.06521	0.324	40	0	1	17.6622	-13.0506	4.47974	26.2331
1.06521	0.325	40	0	1	17.6622	-13.0506	4.47973	26.2331
1.06521	0.326	40	0	1	17.6622	-13.0505	4.47969	26.2331
1.06521	0.327	40	0	1	17.6622	-13.0506	4.47979	26.2331
1.06521	0.328	40	0	1	17.6623	-13.0506	4.47978	26.2331
1.06521	0.329	40	0	1	17.6623	-13.0506	4.47978	26.2331
1.06521	0.33	40	0	1	17.6623	-13.0507	4.47991	26.2331
1.06521	0.331	40	0	1	17.6623	-13.0507	4.47985	26.2331
1.06521	0.332	40	0	1	17.6623	-13.0506	4.47977	26.2331
1.06521	0.333	40	0	1	17.6623	-13.0506	4.47981	26.2331
1.06521	0.334	40	0	1	17.6623	-13.0506	4.47975	26.2331
1.06521	0.335	40	0	1	17.6623	-13.0505	4.47972	26.2331
1.06521	0.336	40	0	1	17.6623	-13.0506	4.4798	26.2331
1.06521	0.337	40	0	1	17.6623	-13.0505	4.47975	26.2331
1.06521	0.338	40	0	1	17.6623	-13.0504	4.47965	26.2331
1.06521	0.339	40	0	1	17.6623	-13.0504	4.47966	26.2331
1.06521	0.34	40	0	1	17.6623	-13.0506	4.47977	26.2331
1.06521	0.341	40	0	1	17.6623	-13.0506	4.4798	26.2331
1.06521	0.342	40	0	1	17.6623	-13.0505	4.47977	26.2331
1.06521	0.343	40	0	1	17.6623	-13.0505	4.47974	26.2331
1.06521	0.344	40	0	1	17.6623	-13.0505	4.47974	26.2331
1.06521	0.345	40	0	1	17.6623	-13.0504	4.47964	26.2331
1.06521	0.346	40	0	1	17.6623	-13.0505	4.47974	26.2331
1.06521	0.347	40	0	1	17.6623	-13.0505	4.47978	26.2331
1.06521	0.348	40	0	1	17.6624	-13.0504	4.47971	26.2331
1.06521	0.349	40	0	1	17.6624	-13.0505	4.4798	26.2331
1.06521	0.35	40	0	1	17.6624	-13.0504	4.47969	26.2331
1.06521	0.351	40	0	1	17.6624	-13.0504	4.47971	26.2331
1.06521	0.352	40	0	1	17.6624	-13.0504	4.47969	26.2331
1.06521	0.353	40	0	1	17.6624	-13.0504	4.47976	26.2331
1.06521	0.354	40	0	1	17.6624	-13.0504	4.47977	26.2331
1.06521	0.355	40	0	1	17.6624	-13.0504	4.47974	26.2331
1.06521	0.356	40	0	1	17.6624	-13.0504	4.47976	26.2331
1.06521	0.357	40	0	1	17.6624	-13.0503	4.47967	26.2331
1.06521	0.358	40	0	1	17.6624	-13.0503	4.47964	26.2331
1.06521	0.359	40	0	1	17.6624	-13.0504	4.47974	26.2331
1.06521	0.36	40	0	1	17.6625	-13.0503	4.47972	26.2331
1.06521	0.361	40	0	1	17.6625	-13.0504	4.47974	26.2331
1.06521	0.362	40	0	1	17.6625	-13.0504	4.47979	26.2331
1.06521	0.363	40	0	1	17.6625	-13.0503	4.47969	26.2331
1.06521	0.364	40	0	1	17.6625	-13.0503	4.47972	26.2331
1.06521	0.365	40	0	1	17.6625	-13.0503	4.47971	26.2331
1.06521	0.366	40	0	1	17.6625	-13.0502	4.47965	26.2331
1.06521	0.367	40	0	1	17.6625	-13.0501	4.47959	26.2331
1.06521	0.368	40	0	1	17.6626	-13.0502	4.47966	26.2331
1.06521	0.369	40	0	1	17.6626	-13.0502	4.47968	26.2331
1.06521	0.37	40	0	1	17.6626	-13.0502	4.47965	26.2331
1.06521	0.371	40	0	1	17.6626	-13.0502	4.47968	26.2331
1.06521	0.372	40	0	1	17.6626	-13.0501	4.47957	26.2331
1.06521	0.373	40	0	1	17.6626	-13.05	4.47953	26.2331
1.06521	0.374	40	0	1	17.6626	-13.0501	4.47962	26.2331
1.06521	0.375	40	0	1	17.6627	-13.05	4.47958	26.2331
1.06521	0.376	40	0	1	17.6627	-13.05	4.47963	26.2331
1.06521	0.377	40	0	1	17.6627	-13.05	4.47955	26.2331
1.06521	0.378	40	0	1	17.6627	-13.0499	4.4795	26.2331
1.06521	0.379	40	0	1	17.6627	-13.05	4.47959	26.2331
1.06521	0.38	40	0	1	17.6628	-13.0499	4.47955	26.2331
1.06521	0.381	40	0	1	17.6628	-13.0498	4.47951	26.2331
1.06521	0.382	40	0	1	17.6628	-13.0498	4.4795	26.2331
1.06521	0.383	40	0	1	17.6628	-13.0498	4.4795	26.2331
1.06521	0.384	40	0	1	17.6628	-13.0497	4.47947	26.2331
1.06521	0.385	40	0	1	17.6629	-13.0498	4.47952	26.2331
1.06521	0.386	40	0	1	17.6629	-13.0497	4.47952	26.2331
1.06521	0.387	40	0	1	17.6629	-13.0497	4.4795	26.2331
1.06521	0.388	40	0	1	17.6629	-13.0495	4.47937	26.2331
1.06521	0.389	40	0	1	17.663	-13.0494	4.47928	26.2331
1.06521	0.39	40	0	1	17.663	-13.0496	4.47944	26.2331
1.06521	0.391	40	0	1	17.663	-13.0495	4.47941	26.2331
1.06521	0.392	40	0	1	17.663	-13.0494	4.47928	26.2331
1.06521	0.393	40	0	1	17.6631	-13.0494	4.47938	26.2331
1.06521	0.394	40	0	1	17.6631	-13.0494	4.47938	26.2331
1.06521	0.395	40	0	1	17.6631	-13.0493	4.47932	26.2331
1.06521	0.396	40	0	1	17.6632	-13.0491	4.47919	26.2331
1.06521	0.397	40	0	1	17.6632	-13.0493	4.47936	26.2331
1.06521	0.398	40	0	1	17.6632	-13.0492	4.47934	26.2331
1.06521	0.399	40	0	1	17.6633	-13.0492	4.47931	26.2331
1.06521	0.4	40	0	1	17.6633	-13.0491	4.47933	26.2331
1.06521	0.401	40	0	1	17.6633	-13.0491	4.47929	26.2331
1.06521	0.402	40	0	1	17.6634	-13.049	4.47928	26.2331
1.06521	0.403	40	0	1	17.6634	-13.0489	4.47918	26.2331
1.06521	0.404	40	0	1	17.6634	-13.049	4.4793	26.2331
1.06521	0.405	40	0	1	17.6635	-13.0487	4.47911	26.2331
1.06521	0.406	40	0	1	17.6635	-13.0488	4.47925	26.2331
1.06521	0.407	40	0	1	17.6636	-13.0487	4.4792	26.2331
1.06521	0.408	40	0	1	17.6636	-13.0487	4.47916	26.2331
1.06521	0.409	40	0	1	17.6637	-13.0486	4.47912	26.2331
1.06521	0.41	40	0	1	17.6637	-13.0486	4.47917	26.2331
1.06521	0.411	40	0	1	17.6638	-13.0484	4.47903	26.2331
1.06521	0.412	40	0	1	17.6638	-13.0483	4.47901	26.2331
1.06521	0.413	40	0	1	17.6639	-13.0484	4.47909	26.2331
1.06521	0.414	40	0	1	17.6639	-13.0482	4.47898	26.2331
1.06521	0.415	40	0	1	17.664	-13.0481	4.47894	26.2331
1.06521	0.416	40	0	1	17.664	-13.0479	4.47873	26.2331
1.06521	0.417	40	0	1	17.6641	-13.048	4.47891	26.2331
1.06521	0.418	40	0	1	17.6641	-13.0478	4.47881	26.2331
1.06521	0.419	40	0	1	17.6642	-13.0478	4.47889	26.2331
1.06521	0.42	40	0	1	17.6643	-13.0477	4.47884	26.2331
1.06521	0.421	40	0	1	17.6643	-13.0475	4.47873	26.2331
1.06521	0.422	40	0	1	17.6644	-13.0476	4.47886	26.2331
1.06521	0.423	40	0	1	17.6645	-13.0473	4.47867	26.2331
1.06521	0.424	40	0	1	17.6645	-13.0473	4.47874	26.2331
1.06521	0.425	40	0	1	17.6646	-13.0472	4.47869	26.2331
1.06521	0.426	40	0	1	17.6647	-13.047	4.47857	26.2331
1.06521	0.427	40	0	1	17.6647	-13.047	4.4786	26.2331
1.06521	0.428	40	0	1	17.6648	-13.0468	4.4785	26.2331
1.06521	0.429	40	0	1	17.6649	-13.0468	4.47853	26.2331
1.06521	0.43	40	0	1	17.665	-13.0466	4.47845	26.2331
1.06521	0.431	40	0	1	17.6651	-13.0465	4.47838	26.2331
1.06521	0.432	40	0	1	17.6652	-13.0464	4.47838	26.2331
1.06521	0.433	40	0	1	17.6652	-13.0463	4.47838	26.2331
1.06521	0.434	40	0	1	17.6653	-13.0461	4.47832	26.2332
1.06521	0.435	40	0	1	17.6654	-13.0458	4.47805	26.2332
1.06521	0.436	40	0	1	17.6655	-13.0457	4.4781	26.2332
1.06521	0.437	40	0	1	17.6656	-13.0458	4.47822	26.2332
1.06521	0.438	40	0	1	17.6657	-13.0455	4.47809	26.2332
1.06521	0.439	40	0	1	17.6658	-13.0454	4.47804	26.2332
1.06521	0.44	40	0	1	17.6659	-13.0452	4.47796	26.2332
1.06521	0.441	40	0	1	17.6661	-13.0451	4.47799	26.2332
1.06521	0.442	40	0	1	17.6662	-13.0449	4.47787	26.2332
1.06521	0.443	40	0	1	17.6663	-13.0448	4.47794	26.2332
1.06521	0.444	40	0	1	17.6664	-13.0446	4.4778	26.2332
1.06521	0.445	40	0	1	17.6665	-13.0444	4.47773	26.2332
1.06521	0.446	40	0	1	17.6666	-13.0441	4.47753	26.2332
1.06521	0.447	40	0	1	17.6668	-13.0439	4.4775	26.2332
1.06521	0.448	40	0	1	17.6669	-13.0438	4.47751	26.2332
1.06521	0.449	40	0	1	17.667	-13.0436	4.4774	26.2332
1.06521	0.45	40	0	1	17.6672	-13.0435	4.4775	26.2332
1.06521	0.451	40	0	1	17.6673	-13.0432	4.47731	26.2332
1.06521	0.452	40	0	1	17.6675	-13.043	4.47727	26.2332
1.06521	0.453	40	0	1	17.6676	-13.0428	4.4772	26.2332
1.06521	0.454	40	0	1	17.6678	-13.0426	4.47715	26.2332
1.06521	0.455	40	0	1	17.6679	-13.0423	4.47705	26.2332
1.06521	0.456	40	0	1	17.6681	-13.0421	4.47693	26.2332
1.06521	0.457	40	0	1	17.6683	-13.0419	4.47691	26.2332
1.06521	0.458	40	0	1	17.6684	-13.0415	4.47676	26.2332
1.06521	0.459	40	0	1	17.6686	-13.0413	4.47668	26.2332
1.06521	0.46	40	0	1	17.6688	-13.0411	4.47663	26.2332
1.06521	0.461	40	0	1	17.669	-13.0408	4.47649	26.2332
1.06521	0.462	40	0	1	17.6692	-13.0405	4.47641	26.2332
1.06521	0.463	40	0	1	17.6694	-13.0402	4.47634	26.2332
1.06521	0.464	40	0	1	17.6696	-13.0399	4.47619	26.2333
1.06521	0.465	40	0	1	17.6698	-13.0396	4.47606	26.2333
1.06521	0.466	40	0	1	17.67	-13.0394	4.47608	26.2333
1.06521	0.467	40	0	1	17.6702	-13.039	4.47591	26.2333
1.06521	0.468	40	0	1	17.6704	-13.0388	4.47591	26.2333
1.06521	0.469	40	0	1	17.6706	-13.0382	4.47559	26.2333
1.06521	0.47	40	0	1	17.6709	-13.038	4.47556	26.2333
1.06521	0.471	40	0	1	17.6711	-13.0377	4.47553	26.2333
1.06521	0.472	40	0	1	17.6713	-13.0373	4.47535	26.2333
1.06521	0.473	40	0	1	17.6716	-13.0369	4.47522	26.2333
1.06521	0.474	40	0	1	17.6718	-13.0366	4.47514	26.2333
1.06521	0.475	40	0	1	17.6721	-13.0362	4.475	26.2333
1.06521	0.476	40	0	1	17.6724	-13.0358	4.47484	26.2333
1.06522	0.477	40	0	1	17.6726	-13.0354	4.47468	26.2333
1.06522	0.478	40	0	1	17.6729	-13.035	4.47462	26.2333
1.06522	0.479	40	0	1	17.6732	-13.0346	4.4745	26.2333
1.06522	0.48	40	0	1	17.6735	-13.0342	4.47433	26.2333
1.06522	0.481	40	0	1	17.6738	-13.0338	4.47421	26.2333
1.06522	0.482	40	0	1	17.6741	-13.0333	4.47406	26.2333
1.06522	0.483	40	0	1	17.6744	-13.0329	4.47391	26.2334
1.06522	0.484	40	0	1	17.6747	-13.0322	4.47359	26.2334
1.06522	0.485	40	0	1	17.675	-13.0319	4.47353	26.2334
1.06522	0.486	40	0	1	17.6754	-13.0313	4.47327	26.2334
1.06522	0.487	40	0	1	17.6757	-13.0309	4.47319	26.2334
1.06522	0.488	40	0	1	17.6761	-13.0303	4.47303	26.2334
1.06522	0.489	40	0	1	17.6764	-13.0298	4.4728	26.2334
1.06522	0.49	40	0	1	17.6768	-13.0293	4.4727	26.2334
1.06522	0.491	40	0	1	17.6772	-13.0288	4.47253	26.2334
1.06522	0.492	40	0	1	17.6776	-13.0282	4.4723	26.2334
1.06522	0.493	40	0	1	17.678	-13.0276	4.47211	26.2334
1.06522	0.494	40	0	1	17.6784	-13.027	4.47196	26.2334
1.06522	0.495	40	0	1	17.6788	-13.0264	4.47169	26.2335
1.06522	0.496	40	0	1	17.6792	-13.0257	4.47146	26.2335
1.06522	0.497	40	0	1	17.6796	-13.0251	4.47122	26.2335
1.06522	0.498	40	0	1	17.6801	-13.0245	4.47106	26.2335
1.06522	0.499	40	0	1	17.6805	-13.0238	4.47086	26.2335
1.06522	0.5	40	0	1	17.681	-13.0231	4.47063	26.2335
1.06522	0.501	40	0	1	17.6815	-13.0224	4.47036	26.2335
1.06522	0.502	40	0	1	17.682	-13.0218	4.47019	26.2335
1.06522	0.503	40	0	1	17.6825	-13.0211	4.46999	26.2335
1.06522	0.504	40	0	1	17.683	-13.0204	4.46979	26.2335
1.06522	0.505	40	0	1	17.6835	-13.0196	4.46953	26.2336
1.06523	0.506	40	0	1	17.684	-13.0187	4.46916	26.2336
1.06523	0.507	40	0	1	17.6846	-13.0179	4.46888	26.2336
1.06523	0.508	40	0	1	17.6851	-13.0171	4.4686	26.2336
1.06523	0.509	40	0	1	17.6857	-13.0163	4.46841	26.2336
1.06523	0.51	40	0	1	17.6863	-13.0154	4.46803	26.2336
1.06523	0.511	40	0	1	17.6868	-13.0145	4.46772	26.2336
1.06523	0.512	40	0	1	17.6874	-13.0138	4.46756	26.2336
1.06523	0.513	40	0	1	17.6881	-13.0128	4.46716	26.2337
1.06523	0.514	40	0	1	17.6887	-13.0118	4.46685	26.2337
1.06523	0.515	40	0	1	17.6893	-13.0109	4.46651	26.2337
1.06523	0.516	40	0	1	17.69	-13.01	4.46626	26.2337
1.06523	0.517	40	0	1	17.6907	-13.009	4.46591	26.2337
1.06523	0.518	40	0	1	17.6914	-13.008	4.46559	26.2337
1.06523	0.519	40	0	1	17.6921	-13.0069	4.46522	26.2338
1.06523	0.52	40	0	1	17.6928	-13.0059	4.46489	26.2338
1.06523	0.521	40	0	1	17.6935	-13.0048	4.46454	26.2338
1.06523	0.522	40	0	1	17.6943	-13.0037	4.46421	26.2338
1.06524	0.523	40	0	1	17.695	-13.0026	4.46382	26.2338
1.06524	0.524	40	0	1	17.6958	-13.0014	4.46335	26.2338
1.06524	0.525	40	0	1	17.6966	-13.0003	4.46305	26.2339
1.06524	0.526	40	0	1	17.6974	-12.9991	4.46261	26.2339
1.06524	0.527	40	0	1	17.6982	-12.9979	4.46224	26.2339
1.06524	0.528	40	0	1	17.6991	-12.9967	4.46184	26.2339
1.06524	0.529	40	0	1	17.7	-12.9954	4.46145	26.2339
1.06524	0.53	40	0	1	17.7008	-12.994	4.46091	26.234
1.06524	0.531	40	0	1	17.7018	-12.9928	4.46061	26.234
1.06524	0.532	40	0	1	17.7027	-12.9914	4.46007	26.234
1.06524	0.533	40	0	1	17.7036	-12.99	4.45955	26.234
1.06524	0.534	40	0	1	17.7046	-12.9886	4.45911	26.234
1.06525	0.535	40	0	1	17.7056	-12.9872	4.45869	26.2341
1.06525	0.536	40	0	1	17.7066	-12.9857	4.45816	26.2341
1.06525	0.537	40	0	1	17.7076	-12.9842	4.45767	26.2341
1.06525	0.538	40	0	1	17.7086	-12.9827	4.45721	26.2341
1.06525	0.539	40	0	1	17.7097	-12.9811	4.45666	26.2341
1.06525	0.54	40	0	1	17.7108	-12.9795	4.4561	26.2342
1.06525	0.541	40	0	1	17.7119	-12.9779	4.45558	26.2342
1.06525	0.542	40	0	1	17.713	-12.9762	4.45501	26.2342
1.06525	0.543	40	0	1	17.7142	-12.9745	4.45442	26.2343
1.06525	0.544	40	0	1	17.7153	-12.9728	4.45391	26.2343
1.06526	0.545	40	0	1	17.7165	-12.971	4.45325	26.2343
1.06526	0.546	40	0	1	17.7178	-12.9693	4.45272	26.2343
1.06526	0.547	40	0	1	17.719	-12.9674	4.45201	26.2344
1.06526	0.548	40	0	1	17.7203	-12.9656	4.45148	26.2344
1.06526	0.549	40	0	1	17.7216	-12.9637	4.45087	26.2344
1.06526	0.55	40	0	1	17.7229	-12.9618	4.45027	26.2344
1.06526	0.551	40	0	1	17.7242	-12.9598	4.44955	26.2345
1.06526	0.552	40	0	1	17.7256	-12.9578	4.44891	26.2345
1.06526	0.553	40	0	1	17.727	-12.9558	4.44831	26.2345
1.06527	0.554	40	0	1	17.7285	-12.9536	4.44748	26.2346
1.06527	0.555	40	0	1	17.7299	-12.9514	4.44673	26.2346
1.06527	0.556	40	0	1	17.7314	-12.9493	4.44602	26.2346
1.06527	0.557	40	0	1	17.7329	-12.9471	4.4453	26.2347
1.06527	0.558	40	0	1	17.7345	-12.9448	4.44456	26.2347
1.06527	0.559	40	0	1	17.736	-12.9426	4.44387	26.2347
1.06527	0.56	40	0	1	17.7376	-12.9401	4.44298	26.2348
1.06528	0.561	40	0	1	17.7393	-12.9377	4.44219	26.2348
1.06528	0.562	40	0	1	17.7409	-12.9354	4.44144	26.2348
1.06528	0.563	40	0	1	17.7426	-12.9337	4.44144	26.2348
1.06528	0.564	40	0	1	17.7444	-12.9303	4.43976	26.2349
1.06528	0.565	40	0	1	17.7461	-12.9277	4.43886	26.235
1.06528	0.566	40	0	1	17.7479	-12.9251	4.43803	26.235
1.06529	0.567	40	0	1	17.7497	-12.9224	4.43707	26.2351
1.06529	0.568	40	0	1	17.7516	-12.9197	4.43617	26.2351
1.06529	0.569	40	0	1	17.7535	-12.9169	4.43528	26.2351
1.06529	0.57	40	0	1	17.7554	-12.9141	4.43438	26.2352
1.06529	0.571	40	0	1	17.7574	-12.9112	4.43336	26.2352
1.06529	0.572	40	0	1	17.7594	-12.9082	4.43233	26.2353
1.0653	0.573	40	0	1	17.7615	-12.9052	4.43135	26.2353
1.0653	0.574	40	0	1	17.7635	-12.9022	4.43033	26.2354
1.0653	0.575	40	0	1	17.7657	-12.8991	4.42935	26.2354
1.0653	0.576	40	0	1	17.7678	-12.8959	4.42822	26.2355
1.0653	0.577	40	0	1	17.77	-12.8927	4.42715	26.2355
1.06531	0.578	40	0	1	17.7722	-12.8894	4.42611	26.2356
1.06531	0.579	40	0	1	17.7745	-12.8861	4.42502	26.2356
1.06531	0.58	40	0	1	17.7768	-12.8827	4.42384	26.2357
1.06531	0.581	40	0	1	17.7792	-12.8793	4.42275	26.2357
1.06531	0.582	40	0	1	17.7816	-12.8757	4.42157	26.2358
1.06532	0.583	40	0	1	17.7841	-12.8721	4.42035	26.2358
1.06532	0.584	40	0	1	17.7865	-12.8684	4.41908	26.2359
1.06532	0.585	40	0	1	17.7891	-12.8648	4.41794	26.2359
1.06532	0.586	40	0	1	17.7917	-12.8609	4.41656	26.236
1.06533	0.587	40	0	1	17.7943	-12.8572	4.41538	26.2361
1.06533	0.588	40	0	1	17.7969	-12.8532	4.41401	26.2361
1.06533	0.589	40	0	1	17.7997	-12.8492	4.41272	26.2362
1.06533	0.59	40	0	1	17.8024	-12.8452	4.41138	26.2362
1.06534	0.591	40	0	1	17.8052	-12.841	4.40992	26.2363
1.06534	0.592	40	0	1	17.8081	-12.8369	4.40865	26.2364
1.06534	0.593	40	0	1	17.811	-12.8326	4.40721	26.2364
1.06534	0.594	40	0	1	17.814	-12.8283	4.40577	26.2365
1.06535	0.595	40	0	1	17.817	-12.8239	4.40428	26.2366
1.06535	0.596	40	0	1	17.82	-12.8194	4.40278	26.2366
1.06535	0.597	40	0	1	17.8232	-12.8148	4.40123	26.2367
1.06536	0.598	40	0	1	17.8263	-12.8101	4.39966	26.2368
1.06536	0.599	40	0	1	17.8296	-12.8054	4.39813	26.2369
1.06536	0.6	40	0	1	17.8328	-12.8007	4.39657	26.2369
1.06537	0.601	40	0	1	17.8362	-12.7958	4.39498	26.237
1.06537	0.602	40	0	1	17.8396	-12.7908	4.39324	26.2371
1.06537	0.603	40	0	1	17.843	-12.7858	4.39161	26.2372
1.06537	0.604	40	0	1	17.8465	-12.7806	4.38985	26.2372
1.06538	0.605	40	0	1	17.8501	-12.7754	4.38819	26.2373
1.06538	0.606	40	0	1	17.8537	-12.7701	4.38634	26.2374
1.06538	0.607	40	0	1	17.8574	-12.7647	4.3846	26.2375
1.06539	0.608	40	0	1	17.8611	-12.7592	4.38277	26.2376
1.06539	0.609	40	0	1	17.8649	-12.7536	4.38087	26.2377
1.0654	0.61	40	0	1	17.8688	-12.748	4.37902	26.2378
1.0654	0.611	40	0	1	17.8727	-12.7422	4.37705	26.2378
1.0654	0.612	40	0	1	17.8767	-12.7363	4.3751	26.2379
1.06541	0.613	40	0	1	17.8808	-12.7303	4.37309	26.238
1.06541	0.614	40	0	1	17.8849	-12.7243	4.3711	26.2381
1.06541	0.615	40	0	1	17.8891	-12.7183	4.36917	26.2382
1.06542	0.616	40	0	1	17.8933	-12.712	4.36701	26.2383
1.06542	0.617	40	0	1	17.8977	-12.7057	4.36498	26.2384
1.06543	0.618	40	0	1	17.9021	-12.6992	4.36278	26.2385
1.06543	0.619	40	0	1	17.9065	-12.6927	4.36063	26.2386
1.06543	0.62	40	0	1	17.9111	-12.6861	4.35841	26.2387
1.06544	0.621	40	0	1	17.9157	-12.6793	4.35618	26.2388
1.06544	0.622	40	0	1	17.9204	-12.6724	4.35386	26.2389
1.06545	0.623	40	0	1	17.9251	-12.6656	4.35164	26.239
1.06545	0.624	40	0	1	17.9299	-12.6585	4.34926	26.2392
1.06546	0.625	40	0	1	17.9349	-12.6513	4.34686	26.2393
1.06546	0.626	40	0	1	17.9398	-12.6439	4.34433	26.2394
1.06547	0.627	40	0	1	17.9449	-12.6366	4.34195	26.2395
1.06547	0.628	40	0	1	17.95	-12.629	4.33939	26.2396
1.06548	0.629	40	0	1	17.9552	-12.6215	4.33696	26.2397
1.06548	0.63	40	0	1	17.9605	-12.6137	4.33438	26.2399
1.06549	0.631	40	0	1	17.9659	-12.6058	4.33172	26.24
1.06549	0.632	40	0	1	17.9714	-12.5978	4.32907	26.2401
1.0655	0.633	40	0	1	17.9769	-12.5896	4.32628	26.2402
1.0655	0.634	40	0	1	17.9825	-12.5815	4.32362	26.2404
1.06551	0.635	40	0	1	17.9882	-12.5731	4.32089	26.2405
1.06551	0.636	40	0	1	17.994	-12.5646	4.31802	26.2406
1.06552	0.637	40	0	1	17.9999	-12.556	4.31512	26.2408
1.06552	0.638	40	0	1	18.0059	-12.5473	4.31222	26.2409
1.06553	0.639	40	0	1	18.0119	-12.5384	4.3093	26.241
1.06553	0.64	40	0	1	18.0181	-12.5294	4.30631	26.2412
1.06554	0.641	40	0	1	18.0243	-12.52	4.30296	26.2414
1.06555	0.642	40	0	1	18.0306	-12.511	4.30021	26.2415
1.06555	0.643	40	0	1	18.0371	-12.5017	4.29713	26.2416
1.06556	0.644	40	0	1	18.0436	-12.4922	4.29396	26.2418
1.06557	0.645	40	0	1	18.0502	-12.4825	4.29074	26.2419
1.06557	0.646	40	0	1	18.0569	-12.4727	4.28745	26.2421
1.06558	0.647	40	0	1	18.0637	-12.4627	4.28413	26.2423
1.06558	0.648	40	0	1	18.0706	-12.4526	4.28076	26.2424
1.06559	0.649	40	0	1	18.0776	-12.4424	4.27738	26.2426
1.0656	0.65	40	0	1	18.0847	-12.432	4.2739	26.2427
1.0656	0.651	40	0	1	18.0919	-12.4215	4.27046	26.2429
1.06561	0.652	40	0	1	18.0992	-12.4108	4.26691	26.2431
1.06562	0.653	40	0	1	18.1066	-12.3999	4.26326	26.2433
1.06563	0.654	40	0	1	18.1141	-12.389	4.25961	26.2434
1.06563	0.655	40	0	1	18.1217	-12.3778	4.25592	26.2436
1.06564	0.656	40	0	1	18.1294	-12.3666	4.25217	26.2438
1.06565	0.657	40	0	1	18.1372	-12.355	4.24828	26.244
1.06566	0.658	40	0	1	18.1452	-12.3435	4.24447	26.2442
1.06566	0.659	40	0	1	18.1532	-12.3317	4.24057	26.2443
1.06567	0.66	40	0	1	18.1613	-12.3198	4.23658	26.2445
1.06568	0.661	40	0	1	18.1696	-12.3077	4.23254	26.2447
1.06569	0.662	40	0	1	18.178	-12.2955	4.2285	26.2449
1.0657	0.663	40	0	1	18.1865	-12.283	4.22435	26.2451
1.0657	0.664	40	0	1	18.1951	-12.2705	4.22019	26.2453
1.06571	0.665	40	0	1	18.2038	-12.2577	4.21591	26.2455
1.06572	0.666	40	0	1	18.2126	-12.2447	4.21156	26.2458
1.06573	0.667	40	0	1	18.2216	-12.2316	4.20723	26.246
1.06574	0.668	40	0	1	18.2307	-12.2182	4.20268	26.2462
1.06575	0.669	40	0	1	18.2399	-12.2048	4.19828	26.2464
1.06576	0.67	40	0	1	18.2492	-12.1912	4.19373	26.2466
1.06576	0.671	40	0	1	18.2586	-12.1774	4.18918	26.2469
1.06577	0.672	40	0	1	18.2682	-12.1633	4.18443	26.2471
1.06578	0.673	40	0	1	18.2779	-12.1492	4.17973	26.2473
1.06579	0.674	40	0	1	18.2877	-12.1348	4.17496	26.2475
1.0658	0.675	40	0	1	18.2976	-12.1202	4.17008	26.2478
1.06581	0.676	40	0	1	18.3077	-12.1055	4.1652	26.248
1.06582	0.677	40	0	1	18.3179	-12.0906	4.16022	26.2483
1.06583	0.678	40	0	1	18.3282	-12.0754	4.15514	26.2485
1.06584	0.679	40	0	1	18.3387	-12.0601	4.15003	26.2488
1.06585	0.68	40	0	1	18.3493	-12.0446	4.14486	26.249
1.06586	0.681	40	0	1	18.36	-12.0289	4.13969	26.2493
1.06587	0.682	40	0	1	18.3709	-12.013	4.13433	26.2496
1.06589	0.683	40	0	1	18.3819	-11.9969	4.12896	26.2498
1.0659	0.684	40	0	1	18.3931	-11.9805	4.12348	26.2501
1.06591	0.685	40	0	1	18.4043	-11.964	4.11798	26.2504
1.06592	0.686	40	0	1	18.4158	-11.9472	4.11236	26.2506
1.06593	0.687	40	0	1	18.4273	-11.9303	4.10671	26.2509
1.06594	0.688	40	0	1	18.439	-11.9132	4.10098	26.2512
1.06595	0.689	40	0	1	18.4509	-11.8958	4.0952	26.2515
1.06597	0.69	40	0	1	18.4629	-11.8782	4.08931	26.2518
1.06598	0.691	40	0	1	18.475	-11.8604	4.08335	26.2521
1.06599	0.692	40	0	1	18.4873	-11.8424	4.07732	26.2524
1.066	0.693	40	0	1	18.4997	-11.8242	4.07126	26.2527
1.06602	0.694	40	0	1	18.5123	-11.8058	4.06509	26.253
1.06603	0.695	40	0	1	18.5251	-11.7872	4.0589	26.2533
1.06604	0.696	40	0	1	18.538	-11.7682	4.05254	26.2537
1.06605	0.697	40	0	1	18.551	-11.7492	4.04618	26.254
1.06607	0.698	40	0	1	18.5642	-11.7298	4.03971	26.2543
1.06608	0.699	40	0	1	18.5775	-11.7103	4.03316	26.2546
1.06609	0.7	40	0	1	18.5911	-11.6905	4.02656	26.255
1.06611	0.701	40	0	1	18.6047	-11.6704	4.01976	26.2553
1.06612	0.702	40	0	1	18.6185	-11.6502	4.01302	26.2557
1.06614	0.703	40	0	1	18.6325	-11.6297	4.00622	26.256
1.06615	0.704	40	0	1	18.6467	-11.609	3.99928	26.2564
1.06617	0.705	40	0	1	18.661	-11.588	3.99225	26.2567
1.06618	0.706	40	0	1	18.6754	-11.5668	3.98514	26.2571
1.0662	0.707	40	0	1	18.6901	-11.5453	3.97794	26.2575
1.06621	0.708	40	0	1	18.7049	-11.5237	3.97068	26.2578
1.06623	0.709	40	0	1	18.7198	-11.5017	3.96333	26.2582
1.06624	0.71	40	0	1	18.735	-11.4796	3.95594	26.2586
1.06626	0.711	40	0	1	18.7503	-11.4571	3.94838	26.259
1.06627	0.712	40	0	1	18.7657	-11.4344	3.94079	26.2594
1.06629	0.713	40	0	1	18.7814	-11.4115	3.93311	26.2598
1.06631	0.714	40	0	1	18.7972	-11.3883	3.92533	26.2602
1.06632	0.715	40	0	1	18.8132	-11.3649	3.91744	26.2606
1.06634	0.716	40	0	1	18.8293	-11.3412	3.90954	26.261
1.06636	0.717	40	0	1	18.8457	-11.3173	3.90152	26.2614
1.06637	0.718	40	0	1	18.8622	-11.293	3.89336	26.2619
1.06639	0.719	40	0	1	18.8789	-11.2686	3.88513	26.2623
1.06641	0.72	40	0	1	18.8958	-11.2439	3.87689	26.2627
1.06643	0.721	40	0	1	18.9128	-11.2188	3.86843	26.2632
1.06645	0.722	40	0	1	18.93	-11.1937	3.86007	26.2636
1.06647	0.723	40	0	1	18.9474	-11.1681	3.8514	26.2641
1.06648	0.724	40	0	1	18.965	-11.1423	3.84277	26.2646
1.0665	0.725	40	0	1	18.9828	-11.1163	3.83403	26.265
1.06652	0.726	40	0	1	19.0008	-11.0899	3.82517	26.2655
1.06654	0.727	40	0	1	19.0189	-11.0633	3.81621	26.266
1.06656	0.728	40	0	1	19.0372	-11.0364	3.80721	26.2665
1.06658	0.729	40	0	1	19.0558	-11.0093	3.79806	26.267
1.0666	0.73	40	0	1	19.0745	-10.9818	3.78884	26.2675
1.06662	0.731	40	0	1	19.0934	-10.9542	3.77956	26.268
1.06664	0.732	40	0	1	19.1124	-10.9262	3.77012	26.2685
1.06666	0.733	40	0	1	19.1317	-10.8979	3.76061	26.269
1.06669	0.734	40	0	1	19.1512	-10.8693	3.75096	26.2695
1.06671	0.735	40	0	1	19.1708	-10.8406	3.74136	26.2701
1.06673	0.736	40	0	1	19.1907	-10.8114	3.7315	26.2706
1.06675	0.737	40	0	1	19.2107	-10.782	3.72165	26.2711
1.06677	0.738	40	0	1	19.231	-10.7524	3.71164	26.2717
1.0668	0.739	40	0	1	19.2514	-10.7224	3.70153	26.2722
1.06682	0.74	40	0	1	19.2721	-10.6923	3.69157	26.2728
1.06684	0.741	40	0	1	19.2929	-10.6616	3.68112	26.2734
1.06687	0.742	40	0	1	19.3139	-10.6308	3.67073	26.274
1.06689	0.743	40	0	1	19.3351	-10.5996	3.66022	26.2746
1.06691	0.744	40	0	1	19.3566	-10.5681	3.64957	26.2752
1.06694	0.745	40	0	1	19.3782	-10.5365	3.63893	26.2757
1.06696	0.746	40	0	1	19.4	-10.5045	3.62816	26.2764
1.06699	0.747	40	0	1	19.4221	-10.4721	3.61721	26.277
1.06701	0.748	40	0	1	19.4443	-10.4396	3.60627	26.2776
1.06704	0.749	40	0	1	19.4667	-10.4066	3.59513	26.2782
1.06706	0.75	40	0	1	19.4894	-10.3735	3.58399	26.2789
1.06709	0.751	40	0	1	19.5122	-10.34	3.57267	26.2795
1.06712	0.752	40	0	1	19.5353	-10.3061	3.56117	26.2802
1.06714	0.753	40	0	1	19.5585	-10.2721	3.54978	26.2808
1.06717	0.754	40	0	1	19.582	-10.2377	3.53819	26.2815
1.0672	0.755	40	0	1	19.6056	-10.203	3.52646	26.2822
1.06723	0.756	40	0	1	19.6295	-10.168	3.51464	26.2829
1.06726	0.757	40	0	1	19.6536	-10.1327	3.50271	26.2836
1.06728	0.758	40	0	1	19.6779	-10.0971	3.4907	26.2843
1.06731	0.759	40	0	1	19.7024	-10.0612	3.47854	26.285
1.06734	0.76	40	0	1	19.7271	-10.025	3.46636	26.2857
1.06737	0.761	40	0	1	19.752	-9.98852	3.45406	26.2864
1.0674	0.762	40	0	1	19.7771	-9.95167	3.44159	26.2872
1.06743	0.763	40	0	1	19.8024	-9.91452	3.42902	26.2879
1.06746	0.764	40	0	1	19.828	-9.87712	3.4164	26.2887
1.0675	0.765	40	0	1	19.8537	-9.83937	3.40364	26.2895
1.06753	0.766	40	0	1	19.8797	-9.80133	3.39078	26.2902
1.06756	0.767	40	0	1	19.9059	-9.76293	3.37776	26.291
1.06759	0.768	40	0	1	19.9323	-9.72435	3.36477	26.2918
1.06762	0.769	40	0	1	19.9588	-9.68537	3.35158	26.2926
1.06766	0.77	40	0	1	19.9856	-9.64608	3.33828	26.2934
1.06769	0.771	40	0	1	20.0127	-9.60647	3.32486	26.2943
1.06772	0.772	40	0	1	20.0399	-9.56661	3.31139	26.2951
1.06776	0.773	40	0	1	20.0673	-9.52646	3.29785	26.2959
1.06779	0.774	40	0	1	20.095	-9.48596	3.28414	26.2968
1.06783	0.775	40	0	1	20.1228	-9.44518	3.27036	26.2977
1.06786	0.776	40	0	1	20.1509	-9.40407	3.25644	26.2985
1.0679	0.777	40	0	1	20.1792	-9.36258	3.24235	26.2994
1.06794	0.778	40	0	1	20.2077	-9.32089	3.22826	26.3003
1.06797	0.779	40	0	1	20.2364	-9.2789	3.21407	26.3012
1.06801	0.78	40	0	1	20.2653	-9.23649	3.19965	26.3022
1.06805	0.781	40	0	1	20.2944	-9.19386	3.18522	26.3031
1.06809	0.782	40	0	1	20.3238	-9.15094	3.1707	26.304
1.06812	0.783	40	0	1	20.3533	-9.10769	3.15605	26.305
1.06816	0.784	40	0	1	20.3831	-9.0641	3.14126	26.3059
1.0682	0.785	40	0	1	20.4131	-9.02028	3.12643	26.3069
1.06824	0.786	40	0	1	20.4432	-8.97619	3.11154	26.3079
1.06828	0.787	40	0	1	20.4736	-8.93168	3.0964	26.3089
1.06832	0.788	40	0	1	20.5042	-8.88696	3.08127	26.3099
1.06837	0.789	40	0	1	20.535	-8.84193	3.06602	26.3109
1.06841	0.79	40	0	1	20.566	-8.79657	3.05064	26.3119
1.06845	0.791	40	0	1	20.5972	-8.75091	3.03516	26.313
1.06849	0.792	40	0	1	20.6286	-8.70496	3.01956	26.314
1.06854	0.793	40	0	1	20.6603	-8.65873	3.0039	26.3151
1.06858	0.794	40	0	1	20.6921	-8.61225	2.98817	26.3162
1.06862	0.795	40	0	1	20.7241	-8.56542	2.97228	26.3173
1.06867	0.796	40	0	1	20.7564	-8.51827	2.95625	26.3184
1.06871	0.797	40	0	1	20.7888	-8.47094	2.94025	26.3195
1.06876	0.798	40	0	1	20.8215	-8.42324	2.92406	26.3206
1.06881	0.799	40	0	1	20.8543	-8.37519	2.9077	26.3218
1.06885	0.8	40	0	1	20.8873	-8.32706	2.89147	26.3229
1.0689	0.801	40	0	1	20.9206	-8.27849	2.87497	26.3241
1.06895	0.802	40	0	1	20.954	-8.22972	2.85846	26.3253
1.069	0.803	40	0	1	20.9877	-8.18058	2.84176	26.3265
1.06905	0.804	40	0	1	21.0215	-8.13121	2.82501	26.3277
1.0691	0.805	40	0	1	21.0555	-8.08157	2.80817	26.3289
1.06915	0.806	40	0	1	21.0898	-8.03169	2.79128	26.3302
1.0692	0.807	40	0	1	21.1242	-7.98147	2.77422	26.3314
1.06925	0.808	40	0	1	21.1588	-7.93103	2.75712	26.3327
1.0693	0.809	40	0	1	21.1936	-7.88033	2.73993	26.334
1.06936	0.81	40	0	1	21.2286	-7.82929	2.72258	26.3353
1.06941	0.811	40	0	1	21.2637	-7.77811	2.70526	26.3366
1.06946	0.812	40	0	1	21.2991	-7.72662	2.6878	26.3379
1.06952	0.813	40	0	1	21.3347	-7.67484	2.67022	26.3393
1.06957	0.814	40	0	1	21.3704	-7.62284	2.65259	26.3406
1.06963	0.815	40	0	1	21.4063	-7.57051	2.63479	26.342
1.06969	0.816	40	0	1	21.4424	-7.51802	2.61701	26.3434
1.06974	0.817	40	0	1	21.4787	-7.46532	2.59917	26.3448
1.0698	0.818	40	0	1	21.5151	-7.41231	2.58118	26.3462
1.06986	0.819	40	0	1	21.5517	-7.35903	2.56307	26.3477
1.06992	0.82	40	0	1	21.5885	-7.30561	2.545	26.3491
1.06998	0.821	40	0	1	21.6255	-7.25184	2.52672	26.3506
1.07004	0.822	40	0	1	21.6626	-7.19798	2.50852	26.3521
1.0701	0.823	40	0	1	21.6999	-7.14376	2.49009	26.3536
1.07016	0.824	40	0	1	21.7374	-7.0894	2.47168	26.3551
1.07022	0.825	40	0	1	21.775	-7.03478	2.45314	26.3567
1.07029	0.826	40	0	1	21.8128	-6.9799	2.4345	26.3582
1.07035	0.827	40	0	1	21.8508	-6.9249	2.41588	26.3598
1.07042	0.828	40	0	1	21.8889	-6.86968	2.39718	26.3614
1.07048	0.829	40	0	1	21.9272	-6.81426	2.37842	26.363
1.07055	0.83	40	0	1	21.9656	-6.75856	2.35951	26.3647
1.07062	0.831	40	0	1	22.0042	-6.70265	2.34051	26.3663
1.07068	0.832	40	0	1	22.0429	-6.64667	2.32158	26.368
1.07075	0.833	40	0	1	22.0818	-6.59043	2.30253	26.3697
1.07082	0.834	40	0	1	22.1208	-6.53404	2.28344	26.3714
1.07089	0.835	40	0	1	22.1599	-6.47743	2.26427	26.3731
1.07096	0.836	40	0	1	22.1992	-6.42065	2.24503	26.3749
1.07103	0.837	40	0	1	22.2387	-6.36372	2.22576	26.3766
1.07111	0.838	40	0	1	22.2782	-6.3065	2.20631	26.3784
1.07118	0.839	40	0	1	22.3179	-6.24934	2.18705	26.3802
1.07126	0.84	40	0	1	22.3578	-6.19188	2.16758	26.3821
1.07133	0.841	40	0	1	22.3977	-6.1343	2.1481	26.3839
1.07141	0.842	40	0	1	22.4378	-6.0766	2.12861	26.3858
1.07148	0.843	40	0	1	22.478	-6.01866	2.10897	26.3877
1.07156	0.844	40	0	1	22.5183	-5.96074	2.08945	26.3896
1.07164	0.845	40	0	1	22.5588	-5.90264	2.06985	26.3915
1.07172	0.846	40	0	1	22.5993	-5.8442	2.04997	26.3935
1.0718	0.847	40	0	1	22.6399	-5.78594	2.0304	26.3955
1.07188	0.848	40	0	1	22.6807	-5.72731	2.0105	26.3975
1.07197	0.849	40	0	1	22.7216	-5.66865	1.99066	26.3995
1.07205	0.85	40	0	1	22.7625	-5.60991	1.97083	26.4016
1.07213	0.851	40	0	1	22.8036	-5.55115	1.95106	26.4037
1.07222	0.852	40	0	1	22.8447	-5.49216	1.93111	26.4058
1.0723	0.853	40	0	1	22.886	-5.4332	1.91127	26.4079
1.07239	0.854	40	0	1	22.9273	-5.37406	1.8913	26.4101
1.07248	0.855	40	0	1	22.9687	-5.31488	1.87135	26.4122
1.07257	0.856	40	0	1	23.0102	-5.25553	1.85127	26.4144
1.07266	0.857	40	0	1	23.0518	-5.19626	1.83135	26.4167
1.07275	0.858	40	0	1	23.0934	-5.13681	1.81128	26.4189
1.07284	0.859	40	0	1	23.1351	-5.0774	1.7913	26.4212
1.07294	0.86	40	0	1	23.1769	-5.01788	1.77124	26.4235
1.07303	0.861	40	0	1	23.2187	-4.95838	1.75125	26.4258
1.07313	0.862	40	0	1	23.2606	-4.89874	1.73113	26.4282
1.07323	0.863	40	0	1	23.3026	-4.83922	1.71118	26.4306
1.07332	0.864	40	0	1	23.3446	-4.77964	1.69119	26.433
1.07342	0.865	40	0	1	23.3866	-4.71996	1.6711	26.4355
1.07352	0.866	40	0	1	23.4287	-4.66024	1.65099	26.4379
1.07363	0.867	40	0	1	23.4708	-4.60062	1.631	26.4404
1.07373	0.868	40	0	1	23.513	-4.54101	1.61102	26.443
1.07383	0.869	40	0	1	23.5552	-4.48136	1.59101	26.4455
1.07394	0.87	40	0	1	23.5974	-4.42176	1.57105	26.4481
1.07404	0.871	40	0	1	23.6397	-4.36218	1.55109	26.4508
1.07415	0.872	40	0	1	23.6819	-4.30266	1.53118	26.4534
1.07426	0.873	40	0	1	23.7242	-4.24312	1.51124	26.4561
1.07437	0.874	40	0	1	23.7665	-4.18364	1.49133	26.4588
1.07448	0.875	40	0	1	23.8088	-4.1242	1.47144	26.4616
1.0746	0.876	40	0	1	23.8511	-4.06468	1.45142	26.4644
1.07471	0.877	40	0	1	23.8934	-4.00562	1.43188	26.4672
1.07483	0.878	40	0	1	23.9357	-3.94633	1.41203	26.47
1.07494	0.879	40	0	1	23.978	-3.88717	1.39227	26.4729
1.07506	0.88	40	0	1	24.0203	-3.82819	1.37265	26.4758
1.07518	0.881	40	0	1	24.0626	-3.7692	1.35295	26.4788
1.0753	0.882	40	0	1	24.1048	-3.71049	1.33351	26.4818
1.07543	0.883	40	0	1	24.147	-3.65169	1.31387	26.4848
1.07555	0.884	40	0	1	24.1892	-3.59311	1.29441	26.4879
1.07568	0.885	40	0	1	24.2313	-3.53465	1.27499	26.491
1.07581	0.886	40	0	1	24.2734	-3.47626	1.25555	26.4941
1.07593	0.887	40	0	1	24.3155	-3.41816	1.23635	26.4973
1.07606	0.888	40	0	1	24.3575	-3.36016	1.21713	26.5005
1.0762	0.889	40	0	1	24.3994	-3.30213	1.19776	26.5038
1.07633	0.89	40	0	1	24.4413	-3.24456	1.17881	26.5071
1.07647	0.891	40	0	1	24.4832	-3.18707	1.15982	26.5104
1.0766	0.892	40	0	1	24.5249	-3.12971	1.14085	26.5138
1.07674	0.893	40	0	1	24.5666	-3.07264	1.12206	26.5172
1.07688	0.894	40	0	1	24.6082	-3.01566	1.10321	26.5207
1.07703	0.895	40	0	1	24.6498	-2.95895	1.08453	26.5242
1.07717	0.896	40	0	1	24.6912	-2.90242	1.06588	26.5277
1.07732	0.897	40	0	1	24.7326	-2.84616	1.04739	26.5313
1.07746	0.898	40	0	1	24.7738	-2.79008	1.02891	26.535
1.07761	0.899	40	0	1	24.815	-2.73429	1.01059	26.5387
1.07777	0.9	40	0	1	24.856	-2.67876	0.992384	26.5424
1.07792	0.901	40	0	1	24.897	-2.62349	0.974281	26.5462
1.07807	0.902	40	0	1	24.9378	-2.56847	0.956256	26.55
1.07823	0.903	40	0	1	24.9785	-2.51377	0.938392	26.5539
1.07839	0.904	40	0	1	25.0191	-2.45932	0.920594	26.5578
1.07855	0.905	40	0	1	25.0595	-2.40514	0.902879	26.5618
1.07872	0.906	40	0	1	25.0999	-2.35129	0.885326	26.5658
1.07888	0.907	40	0	1	25.1401	-2.29772	0.867839	26.5699
1.07905	0.908	40	0	1	25.1801	-2.24459	0.850643	26.574
1.07922	0.909	40	0	1	25.22	-2.19168	0.833428	26.5782
1.07939	0.91	40	0	1	25.2597	-2.13921	0.816469	26.5825
1.07957	0.911	40	0	1	25.2993	-2.087	0.799544	26.5868
1.07974	0.912	40	0	1	25.3387	-2.0351	0.782682	26.5911
1.07992	0.913	40	0	1	25.378	-1.9836	0.766013	26.5955
1.08011	0.914	40	0	1	25.417	-1.93249	0.749507	26.6
1.08028	0.915	40	0	1	25.4559	-1.88223	0.733808	26.6044
1.08047	0.916	40	0	1	25.4946	-1.83152	0.717077	26.6091
1.08066	0.917	40	0	1	25.5332	-1.78152	0.700929	26.6138
1.08085	0.918	40	0	1	25.5715	-1.73205	0.685118	26.6184
1.08105	0.919	40	0	1	25.6097	-1.68289	0.669319	26.6232
1.08124	0.92	40	0	1	25.6476	-1.63418	0.653713	26.6281
1.08144	0.921	40	0	1	25.6853	-1.58597	0.638361	26.633
1.08165	0.922	40	0	1	25.7229	-1.53804	0.622948	26.638
1.08185	0.923	40	0	1	25.7602	-1.49071	0.607917	26.643
1.08206	0.924	40	0	1	25.7973	-1.44384	0.593067	26.6481
1.08226	0.925	40	0	1	25.8342	-1.39744	0.578407	26.6532
1.08248	0.926	40	0	1	25.8708	-1.35145	0.563825	26.6584
1.08269	0.927	40	0	1	25.9072	-1.30595	0.549438	26.6637
1.08291	0.928	40	0	1	25.9434	-1.26087	0.53511	26.6692
1.08313	0.929	40	0	1	25.9793	-1.21639	0.521134	26.6746
1.08336	0.93	40	0	1	26.015	-1.17243	0.507391	26.6801
1.08358	0.931	40	0	1	26.0505	-1.1289	0.493685	26.6857
1.08381	0.932	40	0	1	26.0857	-1.08596	0.480285	26.6913
1.08405	0.933	40	0	1	26.1206	-1.04341	0.466847	26.6972
1.08428	0.934	40	0	1	26.1553	-1.00158	0.453926	26.7029
1.08452	0.935	40	0	1	26.1897	-0.960188	0.441024	26.7088
1.08477	0.936	40	0	1	26.2238	-0.919303	0.428239	26.7149
1.08502	0.937	40	0	1	26.2577	-0.878992	0.415686	26.721
1.08527	0.938	40	0	1	26.2913	-0.839317	0.403483	26.7271
1.08552	0.939	40	0	1	26.3246	-0.800141	0.391344	26.7334
1.08578	0.94	40	0	1	26.3576	-0.761578	0.379493	26.7397
1.08603	0.941	40	0	1	26.3903	-0.723637	0.367943	26.746
1.0863	0.942	40	0	1	26.4228	-0.686226	0.356476	26.7525
1.08657	0.943	40	0	1	26.4549	-0.649387	0.345175	26.7591
1.08684	0.944	40	0	1	26.4868	-0.613169	0.334136	26.7658
1.08711	0.945	40	0	1	26.5183	-0.577533	0.323255	26.7726
1.08739	0.946	40	0	1	26.5496	-0.542562	0.312746	26.7794
1.08767	0.947	40	0	1	26.5805	-0.508165	0.302345	26.7863
1.08796	0.948	40	0	1	26.6111	-0.474368	0.292103	26.7934
1.08825	0.949	40	0	1	26.6415	-0.44122	0.282173	26.8005
1.08854	0.95	40	0	1	26.6715	-0.408674	0.272369	26.8078
1.08884	0.951	40	0	1	26.7011	-0.376781	0.262884	26.815
1.08914	0.952	40	0	1	26.7305	-0.345506	0.253558	26.8224
1.08944	0.953	40	0	1	26.7595	-0.314866	0.244457	26.8299
1.08975	0.954	40	0	1	26.7883	-0.284859	0.235533	26.8376
1.09006	0.955	40	0	1	26.8166	-0.255497	0.226866	26.8453
1.09038	0.956	40	0	1	26.8447	-0.226782	0.21852	26.853
1.0907	0.957	40	0	1	26.8724	-0.198696	0.210285	26.8608
1.09102	0.958	40	0	1	26.8998	-0.171256	0.202283	26.8688
1.09135	0.959	40	0	1	26.9269	-0.144457	0.194494	26.8769
1.09168	0.96	40	0	1	26.9536	-0.118296	0.186959	26.885
1.09201	0.961	40	0	1	26.98	-0.0927815	0.179574	26.8932
1.09235	0.962	40	0	1	27.0061	-0.0679099	0.172397	26.9016
1.09269	0.963	40	0	1	27.0318	-0.0436744	0.165449	26.9101
1.09304	0.964	40	0	1	27.0572	-0.0200572	0.158775	26.9185
1.09338	0.965	40	0	1	27.0823	0.00294238	0.152334	26.927
1.09374	0.966	40	0	1	27.107	0.0252543	0.145932	26.9358
1.0941	0.967	40	0	1	27.1314	0.046986	0.139853	26.9446
1.09446	0.968	40	0	1	27.1554	0.0680845	0.133944	26.9534
1.09482	0.969	40	0	1	27.1792	0.0885263	0.128166	26.9625
1.09519	0.97	40	0	1	27.2025	0.10841	0.122675	26.9714
1.09555	0.971	40	0	1	27.2256	0.127698	0.117383	26.9805
1.09593	0.972	40	0	1	27.2483	0.146358	0.112238	26.9897
1.0963	0.973	40	0	1	27.2707	0.16445	0.107307	26.9989
1.09669	0.974	40	0	1	27.2927	0.181888	0.102484	27.0084
1.09706	0.975	40	0	1	27.3145	0.198879	0.0979674	27.0176
1.09744	0.976	40	0	1	27.3359	0.215247	0.0935679	27.027
1.09783	0.977	40	0	1	27.3569	0.231022	0.089311	27.0366
1.09822	0.978	40	0	1	27.3777	0.246289	0.0852526	27.0461
1.09861	0.979	40	0	1	27.3981	0.261066	0.0813886	27.0557
1.099	0.98	40	0	1	27.4182	0.275184	0.0775971	27.0654
1.0994	0.981	40	0	1	27.438	0.288879	0.0740211	27.0751
1.09979	0.982	40	0	1	27.4575	0.302139	0.0706305	27.0848
1.10018	0.983	40	0	1	27.4767	0.314848	0.0673533	27.0945
1.10058	0.984	40	0	1	27.4956	0.327046	0.0642028	27.1043
1.10098	0.985	40	0	1	27.5142	0.338797	0.0612008	27.1142
1.10138	0.986	40	0	1	27.5324	0.350127	0.0583459	27.124
1.10178	0.987	40	0	1	27.5504	0.361011	0.0556173	27.1338
1.10218	0.988	40	0	1	27.5681	0.371364	0.0529775	27.1438
1.10258	0.989	40	0	1	27.5855	0.381465	0.0505146	27.1535
1.103	0.99	40	0	1	27.6026	0.390716	0.0480281	27.1639
1.10339	0.991	40	0	1	27.6195	0.400263	0.0458641	27.1734
1.10379	0.992	40	0	1	27.6361	0.409009	0.0436816	27.1834
1.10419	0.993	40	0	1	27.6524	0.417591	0.0416566	27.1931
1.10459	0.994	40	0	1	27.6684	0.425619	0.0396788	27.2031
1.10499	0.995	40	0	1	27.6842	0.433417	0.0378236	27.2129
1.10539	0.996	40	0	1	27.6997	0.440942	0.0360705	27.2227
1.10579	0.997	40	0	1	27.7149	0.447994	0.0343708	27.2326
1.10619	0.998	40	0	1	27.7299	0.45483	0.032773	27.2423
1.10658	0.999	40	0	1	27.7447	0.461434	0.0312651	27.252
1.10697	1	40	0	1	27.7592	0.467669	0.0298166	27.2617
1.10737	1.001	40	0	1	27.7735	0.473676	0.0284474	27.2714
1.10776	1.002	40	0	1	27.7876	0.479381	0.02714	27.281
1.10815	1.003	40	0	1	27.8014	0.484854	0.0259008	27.2906
1.10854	1.004	40	0	1	27.815	0.490088	0.0247238	27.3002
1.10892	1.005	40	0	1	27.8284	0.49514	0.0236121	27.3096
1.10931	1.006	40	0	1	27.8415	0.499867	0.0225429	27.3191
1.10968	1.007	40	0	1	27.8545	0.504576	0.0215507	27.3284
1.11006	1.008	40	0	1	27.8672	0.509005	0.0205986	27.3376
1.11043	1.009	40	0	1	27.8798	0.513161	0.0196857	27.3469
1.11081	1.01	40	0	1	27.8921	0.517143	0.0188198	27.3562
1.11118	1.011	40	0	1	27.9043	0.521019	0.0180042	27.3653
1.11155	1.012	40	0	1	27.9163	0.524707	0.0172275	27.3743
1.1119	1.013	40	0	1	27.928	0.528374	0.0165017	27.3832
1.11227	1.014	40	0	1	27.9396	0.531699	0.0157957	27.3921
1.11263	1.015	40	0	1	27.951	0.534826	0.015121	27.4011
1.11299	1.016	40	0	1	27.9623	0.537996	0.0144938	27.4098
1.11334	1.017	40	0	1	27.9733	0.540932	0.0138901	27.4185
1.11369	1.018	40	0	1	27.9842	0.543757	0.0133172	27.4272
1.11404	1.019	40	0	1	27.995	0.546421	0.0127698	27.4358
1.11439	1.02	40	0	1	28.0055	0.548983	0.0122502	27.4443
1.11472	1.021	40	0	1	28.0159	0.551571	0.0117641	27.4526
1.11507	1.022	40	0	1	28.0262	0.553879	0.0112912	27.461
1.1154	1.023	40	0	1	28.0363	0.556303	0.0108533	27.4691
1.11573	1.024	40	0	1	28.0462	0.558524	0.0104305	27.4773
1.11606	1.025	40	0	1	28.0561	0.560657	0.0100278	27.4854
1.11638	1.026	40	0	1	28.0657	0.562613	0.00963987	27.4935
1.11671	1.027	40	0	1	28.0753	0.564575	0.00927454	27.5014
1.11703	1.028	40	0	1	28.0846	0.566338	0.00892086	27.5094
1.11735	1.029	40	0	1	28.0939	0.568108	0.0085874	27.5172
1.11766	1.03	40	0	1	28.103	0.569832	0.00827057	27.5249
1.11797	1.031	40	0	1	28.112	0.5715	0.0079688	27.5325
1.11828	1.032	40	0	1	28.1209	0.573035	0.00767825	27.5402
1.11859	1.033	40	0	1	28.1296	0.574521	0.00740145	27.5477
1.11889	1.034	40	0	1	28.1382	0.575981	0.00713848	27.5551
1.11919	1.035	40	0	1	28.1467	0.577371	0.00688683	27.5625
1.11948	1.036	40	0	1	28.1551	0.578718	0.00664685	27.5698
1.11977	1.037	40	0	1	28.1634	0.580069	0.00641931	27.5769
1.12006	1.038	40	0	1	28.1716	0.581251	0.00619802	27.5841
1.12035	1.039	40	0	1	28.1796	0.582462	0.00598877	27.5912
1.12063	1.04	40	0	1	28.1876	0.583732	0.00579166	27.598
1.12092	1.041	40	0	1	28.1954	0.584715	0.00559611	27.6051
1.1212	1.042	40	0	1	28.2031	0.585749	0.00541154	27.612
1.12147	1.043	40	0	1	28.2108	0.586838	0.00523733	27.6187
1.12174	1.044	40	0	1	28.2183	0.587801	0.0050682	27.6254
1.12201	1.045	40	0	1	28.2257	0.588772	0.00490729	27.632
1.12228	1.046	40	0	1	28.2331	0.589689	0.00475258	27.6386
1.12254	1.047	40	0	1	28.2403	0.590591	0.0046047	27.6451
1.1228	1.048	40	0	1	28.2474	0.591434	0.00446228	27.6515
1.12306	1.049	40	0	1	28.2545	0.59219	0.00432444	27.658
1.12332	1.05	40	0	1	28.2615	0.593057	0.00419513	27.6642
1.12357	1.051	40	0	1	28.2683	0.593729	0.00406761	27.6706
1.12383	1.052	40	0	1	28.2751	0.594426	0.00394622	27.6768
1.12407	1.053	40	0	1	28.2819	0.595215	0.00383188	27.6828
1.12432	1.054	40	0	1	28.2885	0.595935	0.00372116	27.6888
1.12456	1.055	40	0	1	28.295	0.5966	0.0036142	27.6948
1.1248	1.056	40	0	1	28.3015	0.59729	0.00351221	27.7007
1.12504	1.057	40	0	1	28.3079	0.597751	0.0034106	27.7067
1.12528	1.058	40	0	1	28.3142	0.598409	0.00331648	27.7124
1.12551	1.059	40	0	1	28.3204	0.599007	0.00322528	27.7182
1.12574	1.06	40	0	1	28.3266	0.599618	0.00313799	27.7238
1.12597	1.061	40	0	1	28.3326	0.600102	0.0030523	27.7295
1.1262	1.062	40	0	1	28.3386	0.600595	0.00297018	27.7351
1.12642	1.063	40	0	1	28.3446	0.601106	0.00289158	27.7406
1.12664	1.064	40	0	1	28.3505	0.601598	0.00281579	27.746
1.12686	1.065	40	0	1	28.3562	0.602001	0.00274176	27.7515
1.12708	1.066	40	0	1	28.362	0.602466	0.00267142	27.7568
1.12729	1.067	40	0	1	28.3676	0.602923	0.00260366	27.7621
1.12751	1.068	40	0	1	28.3732	0.603328	0.00253781	27.7674
1.12772	1.069	40	0	1	28.3788	0.603717	0.00247425	27.7726
1.12793	1.07	40	0	1	28.3842	0.604123	0.00241327	27.7777
1.12813	1.071	40	0	1	28.3896	0.60444	0.00235351	27.7828
1.12834	1.072	40	0	1	28.395	0.604829	0.00229675	27.7879
1.12854	1.073	40	0	1	28.4003	0.605205	0.00224192	27.7928
1.12874	1.074	40	0	1	28.4055	0.605572	0.00218894	27.7977
1.12894	1.075	40	0	1	28.4106	0.605862	0.00213705	27.8026
1.12914	1.076	40	0	1	28.4157	0.606141	0.0020869	27.8075
1.12933	1.077	40	0	1	28.4208	0.606506	0.00203937	27.8122
1.12952	1.078	40	0	1	28.4258	0.606842	0.00199321	27.8169
1.12971	1.079	40	0	1	28.4307	0.607065	0.00194755	27.8217
1.1299	1.08	40	0	1	28.4356	0.607373	0.00190426	27.8263
1.13009	1.081	40	0	1	28.4404	0.607596	0.00186166	27.831
1.13027	1.082	40	0	1	28.4452	0.607831	0.00182061	27.8355
1.13045	1.083	40	0	1	28.4499	0.608137	0.00178155	27.84
1.13064	1.084	40	0	1	28.4546	0.608384	0.00174327	27.8444
1.13081	1.085	40	0	1	28.4592	0.608627	0.00170623	27.8488
1.13099	1.086	40	0	1	28.4637	0.608846	0.0016702	27.8532
1.13117	1.087	40	0	1	28.4683	0.609096	0.00163558	27.8575
1.13134	1.088	40	0	1	28.4727	0.609237	0.00160122	27.8619
1.13151	1.089	40	0	1	28.4771	0.609486	0.00156878	27.8661
1.13169	1.09	40	0	1	28.4815	0.60966	0.00153681	27.8703
1.13185	1.091	40	0	1	28.4858	0.609852	0.00150598	27.8745
1.13202	1.092	40	0	1	28.4901	0.610044	0.0014761	27.8786
1.1322	1.093	40	0	1	28.4943	0.610004	0.00144551	27.8829
1.13235	1.094	40	0	1	28.4985	0.610362	0.00141863	27.8867
1.13252	1.095	40	0	1	28.5026	0.610531	0.00139127	27.8907
1.13268	1.096	40	0	1	28.5067	0.61067	0.00136455	27.8947
1.13283	1.097	40	0	1	28.5108	0.610862	0.00133897	27.8986
1.13299	1.098	40	0	1	28.5148	0.61094	0.00131342	27.9025
1.13315	1.099	40	0	1	28.5188	0.611125	0.00128931	27.9063
1.1333	1.1	40	0	1	28.5227	0.611238	0.00126546	27.9102
1.13346	1.101	40	0	1	28.5266	0.611331	0.00124218	27.914
1.13361	1.102	40	0	1	28.5304	0.611499	0.00122002	27.9177
1.13376	1.103	40	0	1	28.5342	0.611583	0.00119801	27.9214
1.13391	1.104	40	0	1	28.538	0.611709	0.00117687	27.9251
1.13406	1.105	40	0	1	28.5417	0.611794	0.00115611	27.9287
1.1342	1.106	40	0	1	28.5454	0.611937	0.00113624	27.9323
1.13435	1.107	40	0	1	28.549	0.611994	0.00111647	27.9359
1.13449	1.108	40	0	1	28.5526	0.612145	0.00109774	27.9394
1.13463	1.109	40	0	1	28.5562	0.61218	0.00107892	27.9429
1.13477	1.11	40	0	1	28.5597	0.612269	0.00106091	27.9464
1.13491	1.111	40	0	1	28.5632	0.612363	0.0010434	27.9498
1.13505	1.112	40	0	1	28.5666	0.612459	0.00102638	27.9532
1.13519	1.113	40	0	1	28.5701	0.61251	0.0010096	27.9565
1.13532	1.114	40	0	1	28.5734	0.612571	0.000993308	27.9599
1.13546	1.115	40	0	1	28.5768	0.612626	0.000977426	27.9632
1.13559	1.116	40	0	1	28.5801	0.612714	0.000962115	27.9664
1.13572	1.117	40	0	1	28.5834	0.612759	0.000947008	27.9697
1.13585	1.118	40	0	1	28.5866	0.612841	0.000932461	27.9728
1.13598	1.119	40	0	1	28.5898	0.612859	0.000918004	27.9761
1.13611	1.12	40	0	1	28.593	0.612921	0.000904112	27.9792
1.13623	1.121	40	0	1	28.5962	0.612981	0.000890565	27.9823
1.13636	1.122	40	0	1	28.5993	0.613023	0.000877287	27.9854
1.13648	1.123	40	0	1	28.6023	0.61308	0.000864407	27.9884
1.1366	1.124	40	0	1	28.6054	0.613127	0.000851806	27.9914
1.13673	1.125	40	0	1	28.6084	0.61316	0.000839462	27.9944
1.13685	1.126	40	0	1	28.6114	0.613195	0.000827434	27.9974
1.13696	1.127	40	0	1	28.6144	0.613232	0.000815705	28.0003
1.13708	1.128	40	0	1	28.6173	0.613267	0.000804258	28.0032
1.1372	1.129	40	0	1	28.6202	0.613301	0.000793085	28.0061
1.13731	1.13	40	0	1	28.623	0.613334	0.000782178	28.0089
1.13743	1.131	40	0	1	28.6259	0.613366	0.000771529	28.0117
1.13754	1.132	40	0	1	28.6287	0.613398	0.000761131	28.0145
1.13765	1.133	40	0	1	28.6314	0.613428	0.000750977	28.0173
1.13776	1.134	40	0	1	28.6342	0.613458	0.000741059	28.02
1.13787	1.135	40	0	1	28.6369	0.613487	0.00073137	28.0227
1.13798	1.136	40	0	1	28.6396	0.613515	0.000721906	28.0254
1.13809	1.137	40	0	1	28.6423	0.613543	0.000712658	28.028
1.1382	1.138	40	0	1	28.6449	0.61357	0.00070362	28.0306
1.1383	1.139	40	0	1	28.6475	0.613597	0.000694788	28.0332
1.13841	1.14	40	0	1	28.6501	0.613623	0.000686155	28.0358
1.13851	1.141	40	0	1	28.6527	0.613648	0.000677715	28.0383
1.13861	1.142	40	0	1	28.6552	0.613673	0.000669463	28.0409
1.13871	1.143	40	0	1	28.6577	0.613697	0.000661394	28.0433
1.13881	1.144	40	0	1	28.6602	0.613721	0.000653503	28.0458
1.13891	1.145	40	0	1	28.6626	0.613744	0.000645785	28.0482
1.13901	1.146	40	0	1	28.6651	0.613766	0.000638235	28.0507
1.13911	1.147	40	0	1	28.6675	0.613789	0.000630849	28.053
1.1392	1.148	40	0	1	28.6698	0.61381	0.000623622	28.0554
1.1393	1.149	40	0	1	28.6722	0.613832	0.000616551	28.0577
1.13939	1.15	40	0	1	28.6745	0.613852	0.000609631	28.0601
1.13948	1.151	40	0	1	28.6768	0.613873	0.000602858	28.0624
1.13958	1.152	40	0	1	28.6791	0.613892	0.000596228	28.0646
1.13967	1.153	40	0	1	28.6814	0.613912	0.000589737	28.0669
1.13976	1.154	40	0	1	28.6836	0.613931	0.000583382	28.0691
1.13985	1.155	40	0	1	28.6858	0.61395	0.00057716	28.0713
1.13994	1.156	40	0	1	28.688	0.613968	0.000571067	28.0735
1.14002	1.157	40	0	1	28.6902	0.613986	0.000565099	28.0756
1.14011	1.158	40	0	1	28.6923	0.614003	0.000559254	28.0778
1.1402	1.159	40	0	1	28.6945	0.614021	0.000553528	28.0799
1.14028	1.16	40	0	1	28.6966	0.614037	0.000547919	28.082
1.14036	1.161	40	0	1	28.6986	0.614054	0.000542423	28.084
1.14045	1.162	40	0	1	28.7007	0.61407	0.000537038	28.0861
1.14053	1.163	40	0	1	28.7027	0.614086	0.000531761	28.0881
1.14061	1.164	40	0	1	28.7047	0.614101	0.00052659	28.0901
1.14069	1.165	40	0	1	28.7067	0.614117	0.000521521	28.0921
1.14077	1.166	40	0	1	28.7087	0.614132	0.000516552	28.0941
1.14085	1.167	40	0	1	28.7107	0.614146	0.000511681	28.096
1.14093	1.168	40	0	1	28.7126	0.61416	0.000506906	28.0979
1.14101	1.169	40	0	1	28.7145	0.614174	0.000502224	28.0998
1.14108	1.17	40	0	1	28.7164	0.614188	0.000497633	28.1017
1.14116	1.171	40	0	1	28.7183	0.614202	0.000493131	28.1036
1.14123	1.172	40	0	1	28.7201	0.614215	0.000488715	28.1054
1.14131	1.173	40	0	1	28.722	0.614228	0.000484385	28.1073
1.14138	1.174	40	0	1	28.7238	0.614241	0.000480137	28.1091
1.14145	1.175	40	0	1	28.7256	0.614253	0.00047597	28.1109
1.14153	1.176	40	0	1	28.7274	0.614265	0.000471882	28.1126
1.1416	1.177	40	0	1	28.7291	0.614278	0.000467871	28.1144
1.14167	1.178	40	0	1	28.7309	0.614289	0.000463936	28.1161
1.14174	1.179	40	0	1	28.7326	0.614301	0.000460074	28.1178
1.14181	1.18	40	0	1	28.7343	0.614312	0.000456284	28.1195
1.14187	1.181	40	0	1	28.736	0.614323	0.000452565	28.1212
1.14194	1.182	40	0	1	28.7377	0.614335	0.000448915	28.1229
1.14201	1.183	40	0	1	28.7393	0.614345	0.000445332	28.1245
1.14207	1.184	40	0	1	28.7409	0.614356	0.000441815	28.1261
1.14214	1.185	40	0	1	28.7426	0.614366	0.000438363	28.1277
1.1422	1.186	40	0	1	28.7442	0.614376	0.000434973	28.1293
1.14227	1.187	40	0	1	28.7457	0.614386	0.000431645	28.1309
1.14233	1.188	40	0	1	28.7473	0.614396	0.000428377	28.1325
1.14239	1.189	40	0	1	28.7489	0.614406	0.000425168	28.134
1.14246	1.19	40	0	1	28.7504	0.614415	0.000422017	28.1355
1.14252	1.191	40	0	1	28.7519	0.614425	0.000418923	28.1371
1.14258	1.192	40	0	1	28.7534	0.614434	0.000415883	28.1386
1.14264	1.193	40	0	1	28.7549	0.614443	0.000412898	28.14
1.1427	1.194	40	0	1	28.7564	0.614451	0.000409966	28.1415
1.14276	1.195	40	0	1	28.7578	0.61446	0.000407086	28.1429
1.14281	1.196	40	0	1	28.7592	0.614469	0.000404256	28.1444
1.14287	1.197	40	0	1	28.7607	0.614477	0.000401476	28.1458
1.14293	1.198	40	0	1	28.7621	0.614485	0.000398745	28.1472
1.14299	1.199	40	0	1	28.7635	0.614493	0.000396062	28.1486
1.14304	1.2	40	0	1	28.7648	0.614501	0.000393425	28.1499
1.1431	1.201	40	0	1	28.7662	0.614509	0.000390834	28.1513
1.14315	1.202	40	0	1	28.7675	0.614516	0.000388288	28.1526
1.1432	1.203	40	0	1	28.7689	0.614524	0.000385786	28.154
1.14326	1.204	40	0	1	28.7702	0.614531	0.000383327	28.1553
1.14331	1.205	40	0	1	28.7715	0.614539	0.00038091	28.1566
1.14336	1.206	40	0	1	28.7728	0.614546	0.000378535	28.1579
1.14341	1.207	40	0	1	28.7741	0.614553	0.0003762	28.1591
1.14346	1.208	40	0	1	28.7753	0.61456	0.000373904	28.1604
1.14352	1.209	40	0	1	28.7766	0.614566	0.000371648	28.1616
1.14357	1.21	40	0	1	28.7778	0.614573	0.00036943	28.1629
1.14361	1.211	40	0	1	28.779	0.61458	0.000367249	28.1641
1.14366	1.212	40	0	1	28.7802	0.614586	0.000365105	28.1653
1.14371	1.213	40	0	1	28.7814	0.614592	0.000362997	28.1665
1.14376	1.214	40	0	1	28.7826	0.614598	0.000360925	28.1676
1.14381	1.215	40	0	1	28.7838	0.614605	0.000358887	28.1688
1.14385	1.216	40	0	1	28.7849	0.614611	0.000356883	28.17
1.1439	1.217	40	0	1	28.7861	0.614617	0.000354912	28.1711
1.14394	1.218	40	0	1	28.7872	0.614622	0.000352974	28.1722
1.14399	1.219	40	0	1	28.7883	0.614628	0.000351068	28.1733
1.14403	1.22	40	0	1	28.7894	0.614634	0.000349194	28.1744
1.14408	1.221	40	0	1	28.7905	0.614639	0.00034735	28.1755
1.14412	1.222	40	0	1	28.7916	0.614645	0.000345537	28.1766
1.14417	1.223	40	0	1	28.7926	0.61465	0.000343754	28.1776
1.14421	1.224	40	0	1	28.7937	0.614655	0.000341999	28.1787
1.14425	1.225	40	0	1	28.7947	0.61466	0.000340274	28.1797
1.14429	1.226	40	0	1	28.7958	0.614666	0.000338577	28.1808
1.14433	1.227	40	0	1	28.7968	0.614671	0.000336907	28.1818
1.14437	1.228	40	0	1	28.7978	0.614675	0.000335264	28.1828
1.14441	1.229	40	0	1	28.7988	0.61468	0.000333648	28.1838
1.14445	1.23	40	0	1	28.7998	0.614685	0.000332058	28.1847
1.14449	1.231	40	0	1	28.8007	0.61469	0.000330494	28.1857
1.14453	1.232	40	0	1	28.8017	0.614694	0.000328955	28.1867
1.14457	1.233	40	0	1	28.8026	0.614699	0.000327441	28.1876
1.14461	1.234	40	0	1	28.8036	0.614703	0.000325951	28.1886
1.14465	1.235	40	0	1	28.8045	0.614708	0.000324486	28.1895
1.14468	1.236	40	0	1	28.8054	0.614712	0.000323043	28.1904
1.14472	1.237	40	0	1	28.8063	0.614716	0.000321624	28.1913
1.14476	1.238	40	0	1	28.8072	0.614721	0.000320227	28.1922
1.14479	1.239	40	0	1	28.8081	0.614725	0.000318853	28.1931
1.14483	1.24	40	0	1	28.809	0.614729	0.000317501	28.1939
1.14486	1.241	40	0	1	28.8099	0.614733	0.00031617	28.1948
1.1449	1.242	40	0	1	28.8107	0.614737	0.00031486	28.1957
1.14493	1.243	40	0	1	28.8116	0.61474	0.000313571	28.1965
1.14497	1.244	40	0	1	28.8124	0.614744	0.000312302	28.1973
1.145	1.245	40	0	1	28.8132	0.614748	0.000311054	28.1982
1.14503	1.246	40	0	1	28.814	0.614752	0.000309825	28.199
1.14506	1.247	40	0	1	28.8148	0.614755	0.000308616	28.1998
1.1451	1.248	40	0	1	28.8156	0.614759	0.000307425	28.2006
1.14513	1.249	40	0	1	28.8164	0.614762	0.000306254	28.2014
1.14516	1.25	40	0	1	28.8172	0.614766	0.000305101	28.2021
1.14519	1.251	40	0	1	28.818	0.614769	0.000303966	28.2029
1.14522	1.252	40	0	1	28.8187	0.614773	0.000302848	28.2036
1.14525	1.253	40	0	1	28.8195	0.614776	0.000301749	28.2044
1.14528	1.254	40	0	1	28.8202	0.614779	0.000300666	28.2051
1.14531	1.255	40	0	1	28.8209	0.614782	0.000299601	28.2059
1.14534	1.256	40	0	1	28.8217	0.614785	0.000298552	28.2066
1.14537	1.257	40	0	1	28.8224	0.614789	0.00029752	28.2073
1.1454	1.258	40	0	1	28.8231	0.614792	0.000296504	28.208
1.14543	1.259	40	0	1	28.8238	0.614795	0.000295503	28.2087
1.14545	1.26	40	0	1	28.8245	0.614798	0.000294518	28.2094
1.14548	1.261	40	0	1	28.8251	0.6148	0.000293549	28.21
1.14551	1.262	40	0	1	28.8258	0.614803	0.000292595	28.2107
1.14554	1.263	40	0	1	28.8265	0.614806	0.000291655	28.2114
1.14556	1.264	40	0	1	28.8271	0.614809	0.00029073	28.212
1.14559	1.265	40	0	1	28.8278	0.614812	0.00028982	28.2127
1.14561	1.266	40	0	1	28.8284	0.614814	0.000288924	28.2133
1.14564	1.267	40	0	1	28.829	0.614817	0.000288041	28.2139
1.14566	1.268	40	0	1	28.8297	0.61482	0.000287173	28.2146
1.14569	1.269	40	0	1	28.8303	0.614822	0.000286318	28.2152
1.14571	1.27	40	0	1	28.8309	0.614825	0.000285476	28.2158
1.14574	1.271	40	0	1	28.8315	0.614827	0.000284647	28.2164
1.14576	1.272	40	0	1	28.8321	0.61483	0.000283831	28.217
1.14579	1.273	40	0	1	28.8327	0.614832	0.000283028	28.2175
1.14581	1.274	40	0	1	28.8332	0.614834	0.000282237	28.2181
1.14583	1.275	40	0	1	28.8338	0.614837	0.000281458	28.2187
1.14585	1.276	40	0	1	28.8344	0.614839	0.000280692	28.2192
1.14588	1.277	40	0	1	28.8349	0.614841	0.000279937	28.2198
1.1459	1.278	40	0	1	28.8355	0.614843	0.000279194	28.2203
1.14592	1.279	40	0	1	28.836	0.614846	0.000278463	28.2209
1.14594	1.28	40	0	1	28.8365	0.614848	0.000277743	28.2214
1.14596	1.281	40	0	1	28.8371	0.61485	0.000277034	28.2219
1.14598	1.282	40	0	1	28.8376	0.614852	0.000276336	28.2224
1.14601	1.283	40	0	1	28.8381	0.614854	0.000275649	28.223
1.14603	1.284	40	0	1	28.8386	0.614856	0.000274973	28.2235
1.14605	1.285	40	0	1	28.8391	0.614858	0.000274307	28.224
1.14607	1.286	40	0	1	28.8396	0.61486	0.000273651	28.2245
1.14609	1.287	40	0	1	28.8401	0.614862	0.000273006	28.2249
1.14611	1.288	40	0	1	28.8406	0.614864	0.000272371	28.2254
1.14612	1.289	40	0	1	28.841	0.614866	0.000271745	28.2259
1.14614	1.29	40	0	1	28.8415	0.614868	0.000271129	28.2264
1.14616	1.291	40	0	1	28.842	0.614869	0.000270523	28.2268
1.14618	1.292	40	0	1	28.8424	0.614871	0.000269927	28.2273
1.1462	1.293	40	0	1	28.8429	0.614873	0.000269339	28.2277
1.14622	1.294	40	0	1	28.8433	0.614875	0.000268761	28.2282
1.14623	1.295	40	0	1	28.8437	0.614877	0.000268191	28.2286
1.14625	1.296	40	0	1	28.8442	0.614878	0.000267631	28.229
1.14627	1.297	40	0	1	28.8446	0.61488	0.000267079	28.2294
1.14629	1.298	40	0	1	28.845	0.614882	0.000266536	28.2299
1.1463	1.299	40	0	1	28.8454	0.614883	0.000266001	28.2303
1.14632	1.3	40	0	1	28.8458	0.614885	0.000265475	28.2307
1.14634	1.301	40	0	1	28.8462	0.614886	0.000264957	28.2311
1.14635	1.302	40	0	1	28.8466	0.614888	0.000264447	28.2315
1.14637	1.303	40	0	1	28.847	0.614889	0.000263945	28.2319
1.14638	1.304	40	0	1	28.8474	0.614891	0.00026345	28.2322
1.1464	1.305	40	0	1	28.8478	0.614892	0.000262964	28.2326
1.14641	1.306	40	0	1	28.8482	0.614894	0.000262485	28.233
1.14643	1.307	40	0	1	28.8485	0.614895	0.000262014	28.2334
1.14644	1.308	40	0	1	28.8489	0.614897	0.00026155	28.2337
1.14646	1.309	40	0	1	28.8493	0.614898	0.000261093	28.2341
1.14647	1.31	40	0	1	28.8496	0.614899	0.000260644	28.2344
1.14649	1.311	40	0	1	28.85	0.614901	0.000260201	28.2348
1.1465	1.312	40	0	1	28.8503	0.614902	0.000259766	28.2351
1.14651	1.313	40	0	1	28.8506	0.614903	0.000259338	28.2355
1.14653	1.314	40	0	1	28.851	0.614905	0.000258916	28.2358
1.14654	1.315	40	0	1	28.8513	0.614906	0.000258501	28.2361
1.14655	1.316	40	0	1	28.8516	0.614907	0.000258092	28.2365
1.14657	1.317	40	0	1	28.852	0.614908	0.00025769	28.2368
1.14658	1.318	40	0	1	28.8523	0.614909	0.000257294	28.2371
1.14659	1.319	40	0	1	28.8526	0.614911	0.000256905	28.2374
1.1466	1.32	40	0	1	28.8529	0.614912	0.000256522	28.2377
1.14662	1.321	40	0	1	28.8532	0.614913	0.000256145	28.238
1.14663	1.322	40	0	1	28.8535	0.614914	0.000255774	28.2383
1.14664	1.323	40	0	1	28.8538	0.614915	0.000255408	28.2386
1.14665	1.324	40	0	1	28.8541	0.614916	0.000255049	28.2389
1.14666	1.325	40	0	1	28.8544	0.614917	0.000254695	28.2392
1.14668	1.326	40	0	1	28.8546	0.614918	0.000254347	28.2395
1.14669	1.327	40	0	1	28.8549	0.614919	0.000254005	28.2397
1.1467	1.328	40	0	1	28.8552	0.61492	0.000253668	28.24
1.14671	1.329	40	0	1	28.8555	0.614921	0.000253337	28.2403
1.14672	1.33	40	0	1	28.8557	0.614922	0.00025301	28.2405
1.14673	1.331	40	0	1	28.856	0.614923	0.00025269	28.2408
1.14674	1.332	40	0	1	28.8562	0.614924	0.000252374	28.2411
1.14675	1.333	40	0	1	28.8565	0.614925	0.000252063	28.2413
1.14676	1.334	40	0	1	28.8567	0.614926	0.000251758	28.2416
1.14677	1.335	40	0	1	28.857	0.614927	0.000251457	28.2418
1.14678	1.336	40	0	1	28.8572	0.614928	0.000251161	28.2421
1.14679	1.337	40	0	1	28.8575	0.614929	0.00025087	28.2423
1.1468	1.338	40	0	1	28.8577	0.614929	0.000250584	28.2425
1.14681	1.339	40	0	1	28.8579	0.61493	0.000250303	28.2428
1.14682	1.34	40	0	1	28.8582	0.614931	0.000250026	28.243
1.14683	1.341	40	0	1	28.8584	0.614932	0.000249753	28.2432
1.14684	1.342	40	0	1	28.8586	0.614933	0.000249485	28.2434
1.14685	1.343	40	0	1	28.8588	0.614934	0.000249222	28.2436
1.14685	1.344	40	0	1	28.859	0.614934	0.000248962	28.2439
1.14686	1.345	40	0	1	28.8593	0.614935	0.000248707	28.2441
1.14687	1.346	40	0	1	28.8595	0.614936	0.000248457	28.2443
1.14688	1.347	40	0	1	28.8597	0.614937	0.00024821	28.2445
1.14689	1.348	40	0	1	28.8599	0.614937	0.000247967	28.2447
1.1469	1.349	40	0	1	28.8601	0.614938	0.000247729	28.2449
1.1469	1.35	40	0	1	28.8603	0.614939	0.000247494	28.2451
1.14691	1.351	40	0	1	28.8604	0.614939	0.000247264	28.2453
1.14692	1.352	40	0	1	28.8606	0.61494	0.000247037	28.2454
1.14693	1.353	40	0	1	28.8608	0.614941	0.000246814	28.2456
1.14693	1.354	40	0	1	28.861	0.614941	0.000246594	28.2458
1.14694	1.355	40	0	1	28.8612	0.614942	0.000246379	28.246
1.14695	1.356	40	0	1	28.8614	0.614943	0.000246167	28.2462
1.14696	1.357	40	0	1	28.8615	0.614943	0.000245958	28.2463
1.14696	1.358	40	0	1	28.8617	0.614944	0.000245753	28.2465
1.14697	1.359	40	0	1	28.8619	0.614945	0.000245552	28.2467
1.14698	1.36	40	0	1	28.862	0.614945	0.000245354	28.2469
1.14698	1.361	40	0	1	28.8622	0.614946	0.000245159	28.247
1.14699	1.362	40	0	1	28.8624	0.614946	0.000244968	28.2472
1.147	1.363	40	0	1	28.8625	0.614947	0.000244779	28.2473
1.147	1.364	40	0	1	28.8627	0.614947	0.000244594	28.2475
1.14701	1.365	40	0	1	28.8628	0.614948	0.000244412	28.2476
1.14701	1.366	40	0	1	28.863	0.614949	0.000244234	28.2478
1.14702	1.367	40	0	1	28.8631	0.614949	0.000244058	28.2479
1.14703	1.368	40	0	1	28.8633	0.61495	0.000243885	28.2481
1.14703	1.369	40	0	1	28.8634	0.61495	0.000243716	28.2482
1.14704	1.37	40	0	1	28.8636	0.614951	0.000243549	28.2484
1.14704	1.371	40	0	1	28.8637	0.614951	0.000243385	28.2485
1.14705	1.372	40	0	1	28.8638	0.614952	0.000243224	28.2486
1.14705	1.373	40	0	1	28.864	0.614952	0.000243066	28.2488
1.14706	1.374	40	0	1	28.8641	0.614952	0.00024291	28.2489
1.14706	1.375	40	0	1	28.8642	0.614953	0.000242757	28.249
1.14707	1.376	40	0	1	28.8644	0.614953	0.000242607	28.2492
1.14707	1.377	40	0	1	28.8645	0.614954	0.00024246	28.2493
1.14708	1.378	40	0	1	28.8646	0.614954	0.000242315	28.2494
1.14708	1.379	40	0	1	28.8647	0.614955	0.000242172	28.2495
1.14709	1.38	40	0	1	28.8648	0.614955	0.000242033	28.2496
1.14709	1.381	40	0	1	28.865	0.614956	0.000241895	28.2498
1.1471	1.382	40	0	1	28.8651	0.614956	0.00024176	28.2499
1.1471	1.383	40	0	1	28.8652	0.614956	0.000241628	28.25
1.14711	1.384	40	0	1	28.8653	0.614957	0.000241497	28.2501
1.14711	1.385	40	0	1	28.8654	0.614957	0.000241369	28.2502
1.14712	1.386	40	0	1	28.8655	0.614957	0.000241244	28.2503
1.14712	1.387	40	0	1	28.8656	0.614958	0.00024112	28.2504
1.14712	1.388	40	0	1	28.8657	0.614958	0.000240999	28.2505
1.14713	1.389	40	0	1	28.8658	0.614959	0.00024088	28.2506
1.14713	1.39	40	0	1	28.8659	0.614959	0.000240763	28.2507
1.14714	1.391	40	0	1	28.866	0.614959	0.000240648	28.2508
1.14714	1.392	40	0	1	28.8661	0.61496	0.000240536	28.2509
1.14714	1.393	40	0	1	28.8662	0.61496	0.000240425	28.251
1.14715	1.394	40	0	1	28.8663	0.61496	0.000240316	28.2511
1.14715	1.395	40	0	1	28.8664	0.614961	0.00024021	28.2512
1.14716	1.396	40	0	1	28.8665	0.614961	0.000240105	28.2513
1.14716	1.397	40	0	1	28.8666	0.614961	0.000240002	28.2514
1.14716	1.398	40	0	1	28.8667	0.614961	0.000239901	28.2515
1.14717	1.399	40	0	1	28.8668	0.614962	0.000239802	28.2515
1.14717	1.4	40	0	1	28.8668	0.614962	0.000239705	28.2516
1.14717	1.401	40	0	1	28.8669	0.614962	0.000239609	28.2517
1.14718	1.402	40	0	1	28.867	0.614963	0.000239515	28.2518
1.14718	1.403	40	0	1	28.8671	0.614963	0.000239423	28.2519
1.14718	1.404	40	0	1	28.8672	0.614963	0.000239333	28.252
1.14719	1.405	40	0	1	28.8672	0.614963	0.000239244	28.252
1.14719	1.406	40	0	1	28.8673	0.614964	0.000239157	28.2521
1.14719	1.407	40	0	1	28.8674	0.614964	0.000239072	28.2522
1.14719	1.408	40	0	1	28.8675	0.614964	0.000238988	28.2522
1.1472	1.409	40	0	1	28.8675	0.614964	0.000238906	28.2523
1.1472	1.41	40	0	1	28.8676	0.614965	0.000238825	28.2524
1.1472	1.411	40	0	1	28.8677	0.614965	0.000238746	28.2525
1.14721	1.412	40	0	1	28.8677	0.614965	0.000238669	28.2525
1.14721	1.413	40	0	1	28.8678	0.614965	0.000238593	28.2526
1.14721	1.414	40	0	1	28.8679	0.614966	0.000238518	28.2527
1.14721	1.415	40	0	1	28.8679	0.614966	0.000238445	28.2527
1.14722	1.416	40	0	1	28.868	0.614966	0.000238373	28.2528
1.14722	1.417	40	0	1	28.868	0.614966	0.000238302	28.2528
1.14722	1.418	40	0	1	28.8681	0.614966	0.000238233	28.2529
1.14722	1.419	40	0	1	28.8682	0.614967	0.000238165	28.253
1.14723	1.42	40	0	1	28.8682	0.614967	0.000238099	28.253
1.14723	1.421	40	0	1	28.8683	0.614967	0.000238033	28.2531
1.14723	1.422	40	0	1	28.8683	0.614967	0.000237969	28.2531
1.14723	1.423	40	0	1	28.8684	0.614967	0.000237907	28.2532
1.14723	1.424	40	0	1	28.8684	0.614968	0.000237845	28.2532
1.14724	1.425	40	0	1	28.8685	0.614968	0.000237785	28.2533
1.14724	1.426	40	0	1	28.8685	0.614968	0.000237726	28.2533
1.14724	1.427	40	0	1	28.8686	0.614968	0.000237668	28.2534
1.14724	1.428	40	0	1	28.8686	0.614968	0.000237611	28.2534
1.14724	1.429	40	0	1	28.8687	0.614969	0.000237555	28.2535
1.14725	1.43	40	0	1	28.8687	0.614969	0.0002375	28.2535
1.14725	1.431	40	0	1	28.8688	0.614969	0.000237447	28.2536
1.14725	1.432	40	0	1	28.8688	0.614969	0.000237394	28.2536
1.14725	1.433	40	0	1	28.8689	0.614969	0.000237343	28.2537
1.14725	1.434	40	0	1	28.8689	0.614969	0.000237293	28.2537
1.14726	1.435	40	0	1	28.869	0.614969	0.000237243	28.2538
1.14726	1.436	40	0	1	28.869	0.61497	0.000237195	28.2538
1.14726	1.437	40	0	1	28.869	0.61497	0.000237147	28.2538
1.14726	1.438	40	0	1	28.8691	0.61497	0.000237101	28.2539
1.14726	1.439	40	0	1	28.8691	0.61497	0.000237055	28.2539
1.14726	1.44	40	0	1	28.8692	0.61497	0.00023701	28.254
1.14727	1.441	40	0	1	28.8692	0.61497	0.000236967	28.254
1.14727	1.442	40	0	1	28.8692	0.61497	0.000236924	28.254
1.14727	1.443	40	0	1	28.8693	0.614971	0.000236882	28.2541
1.14727	1.444	40	0	1	28.8693	0.614971	0.000236841	28.2541
1.14727	1.445	40	0	1	28.8693	0.614971	0.000236801	28.2541
1.14727	1.446	40	0	1	28.8694	0.614971	0.000236761	28.2542
1.14727	1.447	40	0	1	28.8694	0.614971	0.000236722	28.2542
1.14728	1.448	40	0	1	28.8694	0.614971	0.000236685	28.2542
1.14728	1.449	40	0	1	28.8695	0.614971	0.000236647	28.2543
1.14728	1.45	40	0	1	28.8695	0.614971	0.000236611	28.2543
1.14728	1.451	40	0	1	28.8695	0.614971	0.000236576	28.2543
1.14728	1.452	40	0	1	28.8696	0.614972	0.000236541	28.2544
1.14728	1.453	40	0	1	28.8696	0.614972	0.000236507	28.2544
1.14728	1.454	40	0	1	28.8696	0.614972	0.000236473	28.2544
1.14728	1.455	40	0	1	28.8697	0.614972	0.000236441	28.2544
1.14729	1.456	40	0	1	28.8697	0.614972	0.000236409	28.2545
1.14729	1.457	40	0	1	28.8697	0.614972	0.000236377	28.2545
1.14729	1.458	40	0	1	28.8697	0.614972	0.000236347	28.2545
1.14729	1.459	40	0	1	28.8698	0.614972	0.000236317	28.2546
1.14729	1.46	40	0	1	28.8698	0.614972	0.000236287	28.2546
1.14729	1.461	40	0	1	28.8698	0.614972	0.000236259	28.2546
1.14729	1.462	40	0	1	28.8698	0.614972	0.000236231	28.2546
1.14729	1.463	40	0	1	28.8699	0.614973	0.000236203	28.2547
1.14729	1.464	40	0	1	28.8699	0.614973	0.000236176	28.2547
1.14729	1.465	40	0	1	28.8699	0.614973	0.00023615	28.2547
1.1473	1.466	40	0	1	28.8699	0.614973	0.000236124	28.2547
1.1473	1.467	40	0	1	28.87	0.614973	0.000236099	28.2547
1.1473	1.468	40	0	1	28.87	0.614973	0.000236074	28.2548
1.1473	1.469	40	0	1	28.87	0.614973	0.00023605	28.2548
1.1473	1.47	40	0	1	28.87	0.614973	0.000236026	28.2548
1.1473	1.471	40	0	1	28.87	0.614973	0.000236003	28.2548
1.1473	1.472	40	0	1	28.8701	0.614973	0.000235981	28.2548
1.1473	1.473	40	0	1	28.8701	0.614973	0.000235959	28.2549
1.1473	1.474	40	0	1	28.8701	0.614973	0.000235937	28.2549
1.1473	1.475	40	0	1	28.8701	0.614973	0.000235916	28.2549
1.1473	1.476	40	0	1	28.8701	0.614973	0.000235895	28.2549
1.1473	1.477	40	0	1	28.8701	0.614974	0.000235875	28.2549
1.1473	1.478	40	0	1	28.8702	0.614974	0.000235855	28.255
1.14731	1.479	40	0	1	28.8702	0.614974	0.000235836	28.255
1.14731	1.48	40	0	1	28.8702	0.614974	0.000235817	28.255
1.14731	1.481	40	0	1	28.8702	0.614974	0.000235798	28.255
1.14731	1.482	40	0	1	28.8702	0.614974	0.00023578	28.255
1.14731	1.483	40	0	1	28.8702	0.614974	0.000235763	28.255
1.14731	1.484	40	0	1	28.8703	0.614974	0.000235746	28.2551
1.14731	1.485	40	0	1	28.8703	0.614974	0.000235729	28.2551
1.14731	1.486	40	0	1	28.8703	0.614974	0.000235712	28.2551
1.14731	1.487	40	0	1	28.8703	0.614974	0.000235696	28.2551
1.14731	1.488	40	0	1	28.8703	0.614974	0.00023568	28.2551
1.14731	1.489	40	0	1	28.8703	0.614974	0.000235665	28.2551
1.14731	1.49	40	0	1	28.8703	0.614974	0.00023565	28.2551
1.14731	1.491	40	0	1	28.8704	0.614974	0.000235635	28.2551
1.14731	1.492	40	0	1	28.8704	0.614974	0.000235621	28.2552
1.14731	1.493	40	0	1	28.8704	0.614974	0.000235607	28.2552
1.14731	1.494	40	0	1	28.8704	0.614974	0.000235593	28.2552
1.14731	1.495	40	0	1	28.8704	0.614974	0.00023558	28.2552
1.14731	1.496	40	0	1	28.8704	0.614974	0.000235567	28.2552
1.14732	1.497	40	0	1	28.8704	0.614975	0.000235554	28.2552
1.14732	1.498	40	0	1	28.8704	0.614975	0.000235542	28.2552
1.14732	1.499	40	0	1	28.8704	0.614975	0.000235529	28.2552
1.14732	1.5	40	0	1	28.8705	0.614975	0.000235518	28.2552
1.14732	1.501	40	0	1	28.8705	0.614975	0.000235506	28.2553
1.14732	1.502	40	0	1	28.8705	0.614975	0.000235495	28.2553
1.14732	1.503	40	0	1	28.8705	0.614975	0.000235484	28.2553
1.14732	1.504	40	0	1	28.8705	0.614975	0.000235473	28.2553
1.14732	1.505	40	0	1	28.8705	0.614975	0.000235462	28.2553
1.14732	1.506	40	0	1	28.8705	0.614975	0.000235452	28.2553
1.14732	1.507	40	0	1	28.8705	0.614975	0.000235442	28.2553
1.14732	1.508	40	0	1	28.8705	0.614975	0.000235432	28.2553
1.14732	1.509	40	0	1	28.8705	0.614975	0.000235423	28.2553
1.14732	1.51	40	0	1	28.8706	0.614975	0.000235413	28.2553
1.14732	1.511	40	0	1	28.8706	0.614975	0.000235404	28.2553
1.14732	1.512	40	0	1	28.8706	0.614975	0.000235395	28.2554
1.14732	1.513	40	0	1	28.8706	0.614975	0.000235387	28.2554
1.14732	1.514	40	0	1	28.8706	0.614975	0.000235378	28.2554
1.14732	1.515	40	0	1	28.8706	0.614975	0.00023537	28.2554
1.14732	1.516	40	0	1	28.8706	0.614975	0.000235362	28.2554
1.14732	1.517	40	0	1	28.8706	0.614975	0.000235354	28.2554
1.14732	1.518	40	0	1	28.8706	0.614975	0.000235346	28.2554
1.14732	1.519	40	0	1	28.8706	0.614975	0.000235339	28.2554
1.14732	1.52	40	0	1	28.8706	0.614975	0.000235332	28.2554
1.14732	1.521	40	0	1	28.8706	0.614975	0.000235324	28.2554
1.14732	1.522	40	0	1	28.8706	0.614975	0.000235318	28.2554
1.14732	1.523	40	0	1	28.8706	0.614975	0.000235311	28.2554
1.14732	1.524	40	0	1	28.8706	0.614975	0.000235304	28.2554
1.14732	1.525	40	0	1	28.8707	0.614975	0.000235298	28.2554
1.14732	1.526	40	0	1	28.8707	0.614975	0.000235291	28.2554
1.14732	1.527	40	0	1	28.8707	0.614975	0.000235285	28.2555
1.14733	1.528	40	0	1	28.8707	0.614975	0.000235279	28.2555
1.14733	1.529	40	0	1	28.8707	0.614975	0.000235274	28.2555
1.14733	1.53	40	0	1	28.8707	0.614975	0.000235268	28.2555
1.14733	1.531	40	0	1	28.8707	0.614975	0.000235262	28.2555
1.14733	1.532	40	0	1	28.8707	0.614975	0.000235257	28.2555
1.14733	1.533	40	0	1	28.8707	0.614975	0.000235252	28.2555
1.14733	1.534	40	0	1	28.8707	0.614975	0.000235247	28.2555
1.14733	1.535	40	0	1	28.8707	0.614975	0.000235242	28.2555
1.14733	1.536	40	0	1	28.8707	0.614975	0.000235237	28.2555
1.14733	1.537	40	0	1	28.8707	0.614975	0.000235232	28.2555
1.14733	1.538	40	0	1	28.8707	0.614975	0.000235228	28.2555
1.14733	1.539	40	0	1	28.8707	0.614975	0.000235223	28.2555
1.14733	1.54	40	0	1	28.8707	0.614976	0.000235219	28.2555
1.14733	1.541	40	0	1	28.8707	0.614976	0.000235215	28.2555
1.14733	1.542	40	0	1	28.8707	0.614976	0.00023521	28.2555
1.14733	1.543	40	0	1	28.8707	0.614976	0.000235206	28.2555
1.14733	1.544	40	0	1	28.8707	0.614976	0.000235202	28.2555
1.14733	1.545	40	0	1	28.8707	0.614976	0.000235199	28.2555
1.14733	1.546	40	0	1	28.8707	0.614976	0.000235195	28.2555
1.14733	1.547	40	0	1	28.8707	0.614976	0.000235191	28.2555
1.14733	1.548	40	0	1	28.8707	0.614976	0.000235188	28.2555
1.14733	1.549	40	0	1	28.8708	0.614976	0.000235184	28.2555
1.14733	1.55	40	0	1	28.8708	0.614976	0.000235181	28.2555
1.14733	1.551	40	0	1	28.8708	0.614976	0.000235178	28.2555
1.14733	1.552	40	0	1	28.8708	0.614976	0.000235175	28.2555
1.14733	1.553	40	0	1	28.8708	0.614976	0.000235172	28.2556
1.14733	1.554	40	0	1	28.8708	0.614976	0.000235169	28.2556
1.14733	1.555	40	0	1	28.8708	0.614976	0.000235166	28.2556
1.14733	1.556	40	0	1	28.8708	0.614976	0.000235163	28.2556
1.14733	1.557	40	0	1	28.8708	0.614976	0.00023516	28.2556
1.14733	1.558	40	0	1	28.8708	0.614976	0.000235157	28.2556
1.14733	1.559	40	0	1	28.8708	0.614976	0.000235155	28.2556
1.14733	1.56	40	0	1	28.8708	0.614976	0.000235152	28.2556
1.14733	1.561	40	0	1	28.8708	0.614976	0.00023515	28.2556
1.14733	1.562	40	0	1	28.8708	0.614976	0.000235147	28.2556
1.14733	1.563	40	0	1	28.8708	0.614976	0.000235145	28.2556
1.14733	1.564	40	0	1	28.8708	0.614976	0.000235143	28.2556
1.14733	1.565	40	0	1	28.8708	0.614976	0.000235141	28.2556
1.14733	1.566	40	0	1	28.8708	0.614976	0.000235138	28.2556
1.14733	1.567	40	0	1	28.8708	0.614976	0.000235136	28.2556
1.14733	1.568	40	0	1	28.8708	0.614976	0.000235134	28.2556
1.14733	1.569	40	0	1	28.8708	0.614976	0.000235132	28.2556
1.14733	1.57	40	0	1	28.8708	0.614976	0.00023513	28.2556
1.14733	1.571	40	0	1	28.8708	0.614976	0.000235128	28.2556
1.14733	1.572	40	0	1	28.8708	0.614976	0.000235127	28.2556
1.14733	1.573	40	0	1	28.8708	0.614976	0.000235125	28.2556
1.14733	1.574	40	0	1	28.8708	0.614976	0.000235123	28.2556
1.14733	1.575	40	0	1	28.8708	0.614976	0.000235122	28.2556
1.14733	1.576	40	0	1	28.8708	0.614976	0.00023512	28.2556
1.14733	1.577	40	0	1	28.8708	0.614976	0.000235118	28.2556
1.14733	1.578	40	0	1	28.8708	0.614976	0.000235117	28.2556
1.14733	1.579	40	0	1	28.8708	0.614976	0.000235115	28.2556
1.14733	1.58	40	0	1	28.8708	0.614976	0.000235114	28.2556
1.14733	1.581	40	0	1	28.8708	0.614976	0.000235113	28.2556
1.14733	1.582	40	0	1	28.8708	0.614976	0.000235111	28.2556
1.14733	1.583	40	0	1	28.8708	0.614976	0.00023511	28.2556
1.14733	1.584	40	0	1	28.8708	0.614976	0.000235109	28.2556
1.14733	1.585	40	0	1	28.8708	0.614976	0.000235107	28.2556
1.14733	1.586	40	0	1	28.8708	0.614976	0.000235106	28.2556
1.14733	1.587	40	0	1	28.8708	0.614976	0.000235105	28.2556
1.14733	1.588	40	0	1	28.8708	0.614976	0.000235104	28.2556
1.14733	1.589	40	0	1	28.8708	0.614976	0.000235103	28.2556
1.14733	1.59	40	0	1	28.8708	0.614976	0.000235102	28.2556
1.14733	1.591	40	0	1	28.8708	0.614976	0.000235101	28.2556
1.14733	1.592	40	0	1	28.8708	0.614976	0.0002351	28.2556
1.14733	1.593	40	0	1	28.8708	0.614976	0.000235099	28.2556
1.14733	1.594	40	0	1	28.8708	0.614976	0.000235098	28.2556
1.14733	1.595	40	0	1	28.8708	0.614976	0.000235097	28.2556
1.14733	1.596	40	0	1	28.8708	0.614976	0.000235096	28.2556
1.14733	1.597	40	0	1	28.8708	0.614976	0.000235095	28.2556
1.14733	1.598	40	0	1	28.8708	0.614976	0.000235094	28.2556
1.14733	1.599	40	0	1	28.8708	0.614976	0.000235093	28.2556
1.14733	1.6	40	0	1	28.8708	0.614976	0.000235093	28.2556
1.14733	1.601	40	0	1	28.8708	0.614976	0.000235092	28.2556
1.14733	1.602	40	0	1	28.8708	0.614976	0.000235091	28.2556
1.14733	1.603	40	0	1	28.8708	0.614976	0.00023509	28.2556
1.14733	1.604	40	0	1	28.8708	0.614976	0.00023509	28.2556
1.14733	1.605	40	0	1	28.8708	0.614976	0.000235089	28.2556
1.14733	1.606	40	0	1	28.8708	0.614976	0.000235088	28.2556
1.14733	1.607	40	0	1	28.8708	0.614976	0.000235088	28.2556
1.14733	1.608	40	0	1	28.8708	0.614976	0.000235087	28.2556
1.14733	1.609	40	0	1	28.8708	0.614976	0.000235086	28.2556
1.14733	1.61	40	0	1	28.8708	0.614976	0.000235086	28.2556
1.14733	1.611	40	0	1	28.8708	0.614976	0.000235085	28.2556
1.14733	1.612	40	0	1	28.8708	0.614976	0.000235085	28.2556
1.14733	1.613	40	0	1	28.8708	0.614976	0.000235084	28.2556
1.14733	1.614	40	0	1	28.8708	0.614976	0.000235084	28.2556
1.14733	1.615	40	0	1	28.8708	0.614976	0.000235083	28.2556
1.14733	1.616	40	0	1	28.8708	0.614976	0.000235083	28.2556
1.14733	1.617	40	0	1	28.8708	0.614976	0.000235082	28.2556
1.14733	1.618	40	0	1	28.8708	0.614976	0.000235082	28.2556
1.14733	1.619	40	0	1	28.8708	0.614976	0.000235081	28.2556
1.14733	1.62	40	0	1	28.8708	0.614976	0.000235081	28.2556
1.14733	1.621	40	0	1	28.8708	0.614976	0.000235081	28.2556
1.14733	1.622	40	0	1	28.8708	0.614976	0.00023508	28.2556
1.14733	1.623	40	0	1	28.8708	0.614976	0.00023508	28.2556
1.14733	1.624	40	0	1	28.8708	0.614976	0.000235079	28.2556
1.14733	1.625	40	0	1	28.8708	0.614976	0.000235079	28.2556
1.14733	1.626	40	0	1	28.8708	0.614976	0.000235079	28.2556
1.14733	1.627	40	0	1	28.8708	0.614976	0.000235078	28.2556
1.14733	1.628	40	0	1	28.8708	0.614976	0.000235078	28.2556
1.14733	1.629	40	0	1	28.8708	0.614976	0.000235078	28.2556
1.14733	1.63	40	0	1	28.8708	0.614976	0.000235077	28.2556
1.14733	1.631	40	0	1	28.8708	0.614976	0.000235077	28.2556
1.14733	1.632	40	0	1	28.8708	0.614976	0.000235077	28.2556
1.14733	1.633	40	0	1	28.8708	0.614976	0.000235077	28.2556
1.14733	1.634	40	0	1	28.8708	0.614976	0.000235076	28.2556
1.14733	1.635	40	0	1	28.8708	0.614976	0.000235076	28.2556
1.14733	1.636	40	0	1	28.8708	0.614976	0.000235076	28.2556
1.14733	1.637	40	0	1	28.8708	0.614976	0.000235076	28.2556
1.14733	1.638	40	0	1	28.8708	0.614976	0.000235075	28.2556
1.14733	1.639	40	0	1	28.8708	0.614976	0.000235075	28.2556
1.14733	1.64	40	0	1	28.8708	0.614976	0.000235075	28.2556
1.14733	1.641	40	0	1	28.8708	0.614976	0.000235075	28.2556
1.14733	1.642	40	0	1	28.8708	0.614976	0.000235074	28.2556
1.14733	1.643	40	0	1	28.8708	0.614976	0.000235074	28.2556
1.14733	1.644	40	0	1	28.8708	0.614976	0.000235074	28.2556
1.14733	1.645	40	0	1	28.8708	0.614976	0.000235074	28.2556
1.14733	1.646	40	0	1	28.8708	0.614976	0.000235074	28.2556
1.14733	1.647	40	0	1	28.8708	0.614976	0.000235073	28.2556
1.14733	1.648	40	0	1	28.8708	0.614976	0.000235073	28.2556
1.14733	1.649	40	0	1	28.8708	0.614976	0.000235073	28.2556
1.14733	1.65	40	0	1	28.8708	0.614976	0.000235073	28.2556
1.14733	1.651	40	0	1	28.8708	0.614976	0.000235073	28.2556
1.14733	1.652	40	0	1	28.8708	0.614976	0.000235073	28.2556
1.14733	1.653	40	0	1	28.8708	0.614976	0.000235073	28.2556
1.14733	1.654	40	0	1	28.8708	0.614976	0.000235073	28.2556
1.14733	1.655	40	0	1	28.8708	0.614976	0.000235073	28.2556
1.14733	1.656	40	0	1	28.8708	0.614976	0.000235073	28.2556
1.14733	1.657	40	0	1	28.8708	0.614976	0.000235072	28.2556
1.14733	1.658	40	0	1	28.8708	0.614976	0.000235072	28.2556
1.14733	1.659	40	0	1	28.8708	0.614976	0.000235072	28.2556
1.14733	1.66	40	0	1	28.8708	0.614976	0.000235072	28.2556
1.14733	1.661	40	0	1	28.8708	0.614976	0.000235072	28.2556
1.14733	1.662	40	0	1	28.8708	0.614976	0.000235072	28.2556
1.14733	1.663	40	0	1	28.8708	0.614976	0.000235072	28.2556
1.14733	1.664	40	0	1	28.8708	0.614976	0.000235072	28.2556
1.14733	1.665	40	0	1	28.8708	0.614976	0.000235072	28.2556
1.14733	1.666	40	0	1	28.8708	0.614976	0.000235072	28.2556
1.14733	1.667	40	0	1	28.8708	0.614976	0.000235071	28.2556
1.14733	1.668	40	0	1	28.8708	0.614976	0.000235071	28.2556
1.14733	1.669	40	0	1	28.8708	0.614976	0.000235071	28.2556
1.14733	1.67	40	0	1	28.8708	0.614976	0.000235071	28.2556
1.14733	1.671	40	0	1	28.8708	0.614976	0.000235071	28.2556
1.14733	1.672	40	0	1	28.8709	0.614976	0.000235071	28.2556
1.14733	1.673	40	0	1	28.8709	0.614976	0.000235071	28.2556
1.14733	1.674	40	0	1	28.8709	0.614976	0.000235071	28.2556
1.14733	1.675	40	0	1	28.8709	0.614976	0.000235071	28.2556
1.14733	1.676	40	0	1	28.8709	0.614976	0.000235071	28.2556
1.14733	1.677	40	0	1	28.8709	0.614976	0.000235071	28.2556
1.14733	1.678	40	0	1	28.8709	0.614976	0.000235071	28.2556
1.14733	1.679	40	0	1	28.8709	0.614976	0.000235071	28.2556
1.14733	1.68	40	0	1	28.8709	0.614976	0.000235071	28.2556
1.14733	1.681	40	0	1	28.8709	0.614976	0.000235071	28.2556
1.14733	1.682	40	0	1	28.8709	0.614976	0.00023507	28.2556
1.14733	1.683	40	0	1	28.8709	0.614976	0.00023507	28.2556
1.14733	1.684	40	0	1	28.8709	0.614976	0.00023507	28.2556
1.14733	1.685	40	0	1	28.8709	0.614976	0.00023507	28.2556
1.14733	1.686	40	0	1	28.8709	0.614976	0.00023507	28.2556
1.14733	1.687	40	0	1	28.8709	0.614976	0.00023507	28.2556
1.14733	1.688	40	0	1	28.8709	0.614976	0.00023507	28.2556
1.14733	1.689	40	0	1	28.8709	0.614976	0.00023507	28.2556
1.14733	1.69	40	0	1	28.8709	0.614976	0.00023507	28.2556
1.14733	1.691	40	0	1	28.8709	0.614976	0.00023507	28.2556
1.14733	1.692	40	0	1	28.8709	0.614976	0.00023507	28.2556
1.14733	1.693	40	0	1	28.8709	0.614976	0.00023507	28.2556
1.14733	1.694	40	0	1	28.8709	0.614976	0.00023507	28.2556
1.14733	1.695	40	0	1	28.8709	0.614976	0.00023507	28.2556
1.14733	1.696	40	0	1	28.8709	0.614976	0.00023507	28.2556
1.14733	1.697	40	0	1	28.8709	0.614976	0.00023507	28.2556
1.14733	1.698	40	0	1	28.8709	0.614976	0.00023507	28.2556
1.14733	1.699	40	0	1	28.8709	0.614976	0.00023507	28.2556
1.14733	1.7	40	0	1	28.8709	0.614976	0.00023507	28.2556
1.14733	1.701	40	0	1	28.8709	0.614976	0.00023507	28.2556
1.14733	1.702	40	0	1	28.8709	0.614976	0.00023507	28.2556
1.14733	1.703	40	0	1	28.8709	0.614976	0.00023507	28.2556
1.14733	1.704	40	0	1	28.8709	0.614976	0.00023507	28.2556
1.14733	1.705	40	0	1	28.8709	0.614976	0.00023507	28.2556
1.14733	1.706	40	0	1	28.8709	0.614976	0.00023507	28.2556
1.14733	1.707	40	0	1	28.8709	0.614976	0.00023507	28.2556
1.14733	1.708	40	0	1	28.8709	0.614976	0.00023507	28.2556
1.14733	1.709	40	0	1	28.8709	0.614976	0.00023507	28.2556
1.14733	1.71	40	0	1	28.8709	0.614976	0.00023507	28.2556
1.14733	1.711	40	0	1	28.8709	0.614976	0.00023507	28.2556
1.14733	1.712	40	0	1	28.8709	0.614976	0.00023507	28.2556
1.14733	1.713	40	0	1	28.8709	0.614976	0.00023507	28.2556
1.14733	1.714	40	0	1	28.8709	0.614976	0.00023507	28.2556
1.14733	1.715	40	0	1	28.8709	0.614976	0.00023507	28.2556
1.14733	1.716	40	0	1	28.8709	0.614976	0.00023507	28.2556
1.14733	1.717	40	0	1	28.8709	0.614976	0.00023507	28.2556
1.14733	1.718	40	0	1	28.8709	0.614976	0.00023507	28.2556
1.14733	1.719	40	0	1	28.8709	0.614976	0.00023507	28.2556
1.14733	1.72	40	0	1	28.8709	0.614976	0.00023507	28.2556
1.14733	1.721	40	0	1	28.8709	0.614976	0.00023507	28.2556
1.14733	1.722	40	0	1	28.8709	0.614976	0.00023507	28.2556
1.14733	1.723	40	0	1	28.8709	0.614976	0.00023507	28.2556
1.14733	1.724	40	0	1	28.8709	0.614976	0.00023507	28.2556
1.14733	1.725	40	0	1	28.8709	0.614976	0.000235069	28.2556
1.14733	1.726	40	0	1	28.8709	0.614976	0.00023507	28.2556
1.14733	1.727	40	0	1	28.8709	0.614976	0.000235069	28.2556
1.14733	1.728	40	0	1	28.8709	0.614976	0.000235069	28.2556
1.14733	1.729	40	0	1	28.8709	0.614976	0.000235069	28.2556
1.14733	1.73	40	0	1	28.8709	0.614976	0.000235069	28.2556
1.14733	1.731	40	0	1	28.8709	0.614976	0.000235069	28.2556
1.14733	1.732	40	0	1	28.8709	0.614976	0.000235069	28.2556
1.14733	1.733	40	0	1	28.8709	0.614976	0.000235069	28.2556
1.14733	1.734	40	0	1	28.8709	0.614976	0.000235069	28.2556
1.14733	1.735	40	0	1	28.8709	0.614976	0.000235069	28.2556
1.14733	1.736	40	0	1	28.8709	0.614976	0.000235069	28.2556
1.14733	1.737	40	0	1	28.8709	0.614976	0.000235069	28.2556
1.14733	1.738	40	0	1	28.8709	0.614976	0.000235069	28.2556
1.14733	1.739	40	0	1	28.8709	0.614976	0.000235069	28.2556
1.14733	1.74	40	0	1	28.8709	0.614976	0.000235069	28.2556
1.14733	1.741	40	0	1	28.8709	0.614976	0.000235069	28.2556
1.14733	1.742	40	0	1	28.8709	0.614976	0.000235069	28.2556
1.14733	1.743	40	0	1	28.8709	0.614976	0.000235069	28.2556
1.14733	1.744	40	0	1	28.8709	0.614976	0.000235069	28.2556
1.14733	1.745	40	0	1	28.8709	0.614976	0.000235069	28.2556
1.14733	1.746	40	0	1	28.8709	0.614976	0.000235069	28.2556
1.14733	1.747	40	0	1	28.8709	0.614976	0.000235069	28.2556
1.14733	1.748	40	0	1	28.8709	0.614976	0.000235069	28.2556
1.14733	1.749	40	0	1	28.8709	0.614976	0.000235069	28.2556
1.14733	1.75	40	0	1	28.8709	0.614976	0.000235069	28.2556
1.14733	1.751	40	0	1	28.8709	0.614976	0.000235069	28.2556
1.14733	1.752	40	0	1	28.8709	0.614976	0.000235069	28.2556
1.14733	1.753	40	0	1	28.8709	0.614976	0.000235069	28.2556
1.14733	1.754	40	0	1	28.8709	0.614976	0.000235069	28.2556
1.14733	1.755	40	0	1	28.8709	0.614976	0.000235069	28.2556
1.14733	1.756	40	0	1	28.8709	0.614976	0.000235069	28.2556
1.14733	1.757	40	0	1	28.8709	0.614976	0.000235069	28.2556
1.14733	1.758	40	0	1	28.8709	0.614976	0.000235069	28.2556
1.14733	1.759	40	0	1	28.8709	0.614976	0.000235069	28.2556
1.14733	1.76	40	0	1	28.8709	0.614976	0.000235069	28.2556
1.14733	1.761	40	0	1	28.8709	0.614976	0.000235069	28.2556
1.14733	1.762	40	0	1	28.8709	0.614976	0.000235069	28.2556
1.14733	1.763	40	0	1	28.8709	0.614976	0.000235069	28.2556
1.14733	1.764	40	0	1	28.8709	0.614976	0.000235069	28.2556
1.14733	1.765	40	0	1	28.8709	0.614976	0.000235069	28.2556
1.14733	1.766	40	0	1	28.8709	0.614976	0.000235069	28.2556
1.14733	1.767	40	0	1	28.8709	0.614976	0.000235069	28.2556
1.14733	1.768	40	0	1	28.8709	0.614976	0.000235069	28.2556
1.14733	1.769	40	0	1	28.8709	0.614976	0.000235069	28.2556
1.14733	1.77	40	0	1	28.8709	0.614976	0.000235069	28.2556
1.14733	1.771	40	0	1	28.8709	0.614976	0.000235069	28.2556
1.14733	1.772	40	0	1	28.8709	0.614976	0.000235069	28.2556
1.14733	1.773	40	0	1	28.8709	0.614976	0.000235069	28.2556
1.14733	1.774	40	0	1	28.8709	0.614976	0.000235069	28.2556
1.14733	1.775	40	0	1	28.8709	0.614976	0.000235069	28.2556
1.14733	1.776	40	0	1	28.8709	0.614976	0.000235069	28.2556
1.14733	1.777	40	0	1	28.8709	0.614976	0.000235069	28.2556
1.14733	1.778	40	0	1	28.8709	0.614976	0.000235069	28.2556
1.14733	1.779	40	0	1	28.8709	0.614976	0.000235069	28.2556
1.14733	1.78	40	0	1	28.8709	0.614976	0.000235069	28.2556
1.14733	1.781	40	0	1	28.8709	0.614976	0.000235069	28.2556
1.14733	1.782	40	0	1	28.8709	0.614976	0.000235069	28.2556
1.14733	1.783	40	0	1	28.8709	0.614976	0.000235069	28.2556
1.14733	1.784	40	0	1	28.8709	0.614976	0.000235069	28.2556
1.14733	1.785	40	0	1	28.8709	0.614976	0.000235069	28.2556
1.14733	1.786	40	0	1	28.8709	0.614976	0.000235069	28.2556
1.14733	1.787	40	0	1	28.8709	0.614976	0.000235069	28.2556
1.14733	1.788	40	0	1	28.8709	0.614976	0.000235069	28.2556
1.14733	1.789	40	0	1	28.8709	0.614976	0.000235069	28.2556
1.14733	1.79	40	0	1	28.8709	0.614976	0.000235069	28.2556
1.14733	1.791	40	0	1	28.8709	0.614976	0.000235069	28.2556
1.14733	1.792	40	0	1	28.8709	0.614976	0.000235069	28.2556
1.14733	1.793	40	0	1	28.8709	0.614976	0.000235069	28.2556
1.14733	1.794	40	0	1	28.8709	0.614976	0.000235069	28.2556
1.14733	1.795	40	0	1	28.8709	0.614976	0.000235069	28.2556
1.14733	1.796	40	0	1	28.8709	0.614976	0.000235069	28.2556
1.14733	1.797	40	0	1	28.8709	0.614976	0.000235069	28.2556
1.14733	1.798	40	0	1	28.8709	0.614976	0.000235069	28.2556
1.14733	1.799	40	0	1	28.8709	0.614976	0.000235069	28.2556
1.14733	1.8	40	0	1	28.8709	0.614976	0.000235069	28.2556
1.14733	1.801	40	0	1	28.8709	0.614976	0.000235069	28.2556
1.14733	1.802	40	0	1	28.8709	0.614976	0.000235069	28.2556
1.14733	1.803	40	0	1	28.8709	0.614976	0.000235069	28.2556
1.14733	1.804	40	0	1	28.8709	0.614976	0.000235069	28.2556
1.14733	1.805	40	0	1	28.8709	0.614976	0.000235069	28.2556
1.14733	1.806	40	0	1	28.8709	0.614976	0.000235069	28.2556
1.14733	1.807	40	0	1	28.8709	0.614976	0.000235069	28.2556
1.14733	1.808	40	0	1	28.8709	0.614976	0.000235069	28.2556
1.14733	1.809	40	0	1	28.8709	0.614976	0.000235069	28.2556
1.14733	1.81	40	0	1	28.8709	0.614976	0.000235069	28.2556
1.14733	1.811	40	0	1	28.8709	0.614976	0.000235069	28.2556
1.14733	1.812	40	0	1	28.8709	0.614976	0.000235069	28.2556
1.14733	1.813	40	0	1	28.8709	0.614976	0.000235069	28.2556
1.14733	1.814	40	0	1	28.8709	0.614976	0.000235069	28.2556
1.14733	1.815	40	0	1	28.8709	0.614976	0.000235069	28.2556
1.14733	1.816	40	0	1	28.8709	0.614976	0.000235069	28.2556
1.14733	1.817	40	0	1	28.8709	0.614976	0.000235069	28.2556
1.14733	1.818	40	0	1	28.8709	0.614976	0.000235069	28.2556
1.14733	1.819	40	0	1	28.8709	0.614976	0.000235069	28.2556
1.14733	1.82	40	0	1	28.8709	0.614976	0.000235069	28.2556
1.14733	1.821	40	0	1	28.8709	0.614976	0.000235069	28.2556
1.14733	1.822	40	0	1	28.8709	0.614976	0.000235069	28.2556
1.14733	1.823	40	0	1	28.8709	0.614976	0.000235069	28.2556
1.14733	1.824	40	0	1	28.8709	0.614976	0.000235069	28.2556
1.14733	1.825	40	0	1	28.8709	0.614976	0.000235069	28.2556
1.14733	1.826	40	0	1	28.8709	0.614976	0.000235069	28.2556
1.14733	1.827	40	0	1	28.8709	0.614976	0.000235069	28.2556
1.14733	1.828	40	0	1	28.8709	0.614976	0.000235069	28.2556
1.14733	1.829	40	0	1	28.8709	0.614976	0.000235069	28.2556
1.14733	1.83	40	0	1	28.8709	0.614976	0.000235069	28.2556
1.14733	1.831	40	0	1	28.8709	0.614976	0.000235069	28.2556
1.14733	1.832	40	0	1	28.8709	0.614976	0.000235069	28.2556
1.14733	1.833	40	0	1	28.8709	0.614976	0.000235069	28.2556
1.14733	1.834	40	0	1	28.8709	0.614976	0.000235069	28.2556
1.14733	1.835	40	0	1	28.8709	0.614976	0.000235069	28.2556
1.14733	1.836	40	0	1	28.8709	0.614976	0.000235069	28.2556
1.14733	1.837	40	0	1	28.8709	0.614976	0.000235069	28.2556
1.14733	1.838	40	0	1	28.8709	0.614976	0.000235069	28.2556
1.14733	1.839	40	0	1	28.8709	0.614976	0.000235069	28.2556
1.14733	1.84	40	0	1	28.8709	0.614976	0.000235069	28.2556
1.14733	1.841	40	0	1	28.8709	0.614976	0.000235069	28.2556
1.14733	1.842	40	0	1	28.8709	0.614976	0.000235069	28.2556
1.14733	1.843	40	0	1	28.8709	0.614976	0.000235069	28.2556
1.14733	1.844	40	0	1	28.8709	0.614976	0.000235069	28.2556
1.14733	1.845	40	0	1	28.8709	0.614976	0.000235069	28.2556
1.14733	1.846	40	0	1	28.8709	0.614976	0.000235069	28.2556
1.14733	1.847	40	0	1	28.8709	0.614976	0.000235069	28.2556
1.14733	1.848	40	0	1	28.8709	0.614976	0.000235069	28.2556
1.14733	1.849	40	0	1	28.8709	0.614976	0.000235069	28.2556
1.14733	1.85	40	0	1	28.8709	0.614976	0.000235069	28.2556
1.14733	1.851	40	0	1	28.8709	0.614976	0.000235069	28.2556
1.14733	1.852	40	0	1	28.8709	0.614976	0.000235069	28.2556
1.14733	1.853	40	0	1	28.8709	0.614976	0.000235069	28.2556
1.14733	1.854	40	0	1	28.8709	0.614976	0.000235069	28.2556
1.14733	1.855	40	0	1	28.8709	0.614976	0.000235069	28.2556
1.14733	1.856	40	0	1	28.8709	0.614976	0.000235069	28.2556
1.14733	1.857	40	0	1	28.8709	0.614976	0.000235069	28.2556
1.14733	1.858	40	0	1	28.8709	0.614976	0.000235069	28.2556
1.14733	1.859	40	0	1	28.8709	0.614976	0.000235069	28.2556
1.14733	1.86	40	0	1	28.8709	0.614976	0.000235069	28.2556
1.14733	1.861	40	0	1	28.8709	0.614976	0.000235069	28.2556
1.14733	1.862	40	0	1	28.8709	0.614976	0.000235069	28.2556
1.14733	1.863	40	0	1	28.8709	0.614976	0.000235069	28.2556
1.14733	1.864	40	0	1	28.8709	0.614976	0.000235069	28.2556
1.14733	1.865	40	0	1	28.8709	0.614976	0.000235069	28.2556
1.14733	1.866	40	0	1	28.8709	0.614976	0.000235069	28.2556
1.14733	1.867	40	0	1	28.8709	0.614976	0.000235069	28.2556
1.14733	1.868	40	0	1	28.8709	0.614976	0.000235069	28.2556
1.14733	1.869	40	0	1	28.8709	0.614976	0.000235069	28.2556
1.14733	1.87	40	0	1	28.8709	0.614976	0.000235069	28.2556
1.14733	1.871	40	0	1	28.8709	0.614976	0.000235069	28.2556
1.14733	1.872	40	0	1	28.8709	0.614976	0.000235069	28.2556
1.14733	1.873	40	0	1	28.8709	0.614976	0.000235069	28.2556
1.14733	1.874	40	0	1	28.8709	0.614976	0.000235069	28.2556
1.14733	1.875	40	0	1	28.8709	0.614976	0.000235069	28.2556
1.14733	1.876	40	0	1	28.8709	0.614976	0.000235069	28.2556
1.14733	1.877	40	0	1	28.8709	0.614976	0.000235069	28.2556
1.14733	1.878	40	0	1	28.8709	0.614976	0.000235069	28.2556
1.14733	1.879	40	0	1	28.8709	0.614976	0.000235069	28.2556
1.14733	1.88	40	0	1	28.8709	0.614976	0.000235069	28.2556
1.14733	1.881	40	0	1	28.8709	0.614976	0.000235069	28.2556
1.14733	1.882	40	0	1	28.8709	0.614976	0.000235069	28.2556
1.14733	1.883	40	0	1	28.8709	0.614976	0.000235069	28.2556
1.14733	1.884	40	0	1	28.8709	0.614976	0.000235069	28.2556
1.14733	1.885	40	0	1	28.8709	0.614976	0.000235069	28.2556
1.14733	1.886	40	0	1	28.8709	0.614976	0.000235069	28.2556
1.14733	1.887	40	0	1	28.8709	0.614976	0.000235069	28.2556
1.14733	1.888	40	0	1	28.8709	0.614976	0.000235069	28.2556
1.14733	1.889	40	0	1	28.8709	0.614976	0.000235069	28.2556
1.14733	1.89	40	0	1	28.8709	0.614976	0.000235069	28.2556
1.14733	1.891	40	0	1	28.8709	0.614976	0.000235069	28.2556
1.14733	1.892	40	0	1	28.8709	0.614976	0.000235069	28.2556
1.14733	1.893	40	0	1	28.8709	0.614976	0.000235069	28.2556
1.14733	1.894	40	0	1	28.8709	0.614976	0.000235069	28.2556
1.14733	1.895	40	0	1	28.8709	0.614976	0.000235069	28.2556
1.14733	1.896	40	0	1	28.8709	0.614976	0.000235069	28.2556
1.14733	1.897	40	0	1	28.8709	0.614976	0.000235069	28.2556
1.14733	1.898	40	0	1	28.8709	0.614976	0.000235069	28.2556
1.14733	1.899	40	0	1	28.8709	0.614976	0.000235069	28.2556
1.14733	1.9	40	0	1	28.8709	0.614976	0.000235069	28.2556
1.14733	1.901	40	0	1	28.8709	0.614976	0.000235069	28.2556
1.14733	1.902	40	0	1	28.8709	0.614976	0.000235069	28.2556
1.14733	1.903	40	0	1	28.8709	0.614976	0.000235069	28.2556
1.14733	1.904	40	0	1	28.8709	0.614976	0.000235069	28.2556
1.14733	1.905	40	0	1	28.8709	0.614976	0.000235069	28.2556
1.14733	1.906	40	0	1	28.8709	0.614976	0.000235069	28.2556
1.14733	1.907	40	0	1	28.8709	0.614976	0.000235069	28.2556
1.14733	1.908	40	0	1	28.8709	0.614976	0.000235069	28.2556
1.14733	1.909	40	0	1	28.8709	0.614976	0.000235069	28.2556
1.14733	1.91	40	0	1	28.8709	0.614976	0.000235069	28.2556
1.14733	1.911	40	0	1	28.8709	0.614976	0.000235069	28.2556
1.14733	1.912	40	0	1	28.8709	0.614976	0.000235069	28.2556
1.14733	1.913	40	0	1	28.8709	0.614976	0.000235069	28.2556
1.14733	1.914	40	0	1	28.8709	0.614976	0.000235069	28.2556
1.14733	1.915	40	0	1	28.8709	0.614976	0.000235069	28.2556
1.14733	1.916	40	0	1	28.8709	0.614976	0.000235069	28.2556
1.14733	1.917	40	0	1	28.8709	0.614976	0.000235069	28.2556
1.14733	1.918	40	0	1	28.8709	0.614976	0.000235069	28.2556
1.14733	1.919	40	0	1	28.8709	0.614976	0.000235069	28.2556
1.14733	1.92	40	0	1	28.8709	0.614976	0.000235069	28.2556
1.14733	1.921	40	0	1	28.8709	0.614976	0.000235069	28.2556
1.14733	1.922	40	0	1	28.8709	0.614976	0.000235069	28.2556
1.14733	1.923	40	0	1	28.8709	0.614976	0.000235069	28.2556
1.14733	1.924	40	0	1	28.8709	0.614976	0.000235069	28.2556
1.14733	1.925	40	0	1	28.8709	0.614976	0.000235069	28.2556
1.14733	1.926	40	0	1	28.8709	0.614976	0.000235069	28.2556
1.14733	1.927	40	0	1	28.8709	0.614976	0.000235069	28.2556
1.14733	1.928	40	0	1	28.8709	0.614976	0.000235069	28.2556
1.14733	1.929	40	0	1	28.8709	0.614976	0.000235069	28.2556
1.14733	1.93	40	0	1	28.8709	0.614976	0.000235069	28.2556
1.14733	1.931	40	0	1	28.8709	0.614976	0.000235069	28.2556
1.14733	1.932	40	0	1	28.8709	0.614976	0.000235069	28.2556
1.14733	1.933	40	0	1	28.8709	0.614976	0.000235069	28.2556
1.14733	1.934	40	0	1	28.8709	0.614976	0.000235069	28.2556
1.14733	1.935	40	0	1	28.8709	0.614976	0.000235069	28.2556
1.14733	1.936	40	0	1	28.8709	0.614976	0.000235069	28.2556
1.14733	1.937	40	0	1	28.8709	0.614976	0.000235069	28.2556
1.14733	1.938	40	0	1	28.8709	0.614976	0.000235069	28.2556
1.14733	1.939	40	0	1	28.8709	0.614976	0.000235069	28.2556
1.14733	1.94	40	0	1	28.8709	0.614976	0.000235069	28.2556
1.14733	1.941	40	0	1	28.8709	0.614976	0.000235069	28.2556
1.14733	1.942	40	0	1	28.8709	0.614976	0.000235069	28.2556
1.14733	1.943	40	0	1	28.8709	0.614976	0.000235069	28.2556
1.14733	1.944	40	0	1	28.8709	0.614976	0.000235069	28.2556
1.14733	1.945	40	0	1	28.8709	0.614976	0.000235069	28.2556
1.14733	1.946	40	0	1	28.8709	0.614976	0.000235069	28.2556
1.14733	1.947	40	0	1	28.8709	0.614976	0.000235069	28.2556
1.14733	1.948	40	0	1	28.8709	0.614976	0.000235069	28.2556
1.14733	1.949	40	0	1	28.8709	0.614976	0.000235069	28.2556
1.14733	1.95	40	0	1	28.8709	0.614976	0.000235069	28.2556
1.14733	1.951	40	0	1	28.8709	0.614976	0.000235069	28.2556
1.14733	1.952	40	0	1	28.8709	0.614976	0.000235069	28.2556
1.14733	1.953	40	0	1	28.8709	0.614976	0.000235069	28.2556
1.14733	1.954	40	0	1	28.8709	0.614976	0.000235069	28.2556
1.14733	1.955	40	0	1	28.8709	0.614976	0.000235069	28.2556
1.14733	1.956	40	0	1	28.8709	0.614976	0.000235069	28.2556
1.14733	1.957	40	0	1	28.8709	0.614976	0.000235069	28.2556
1.14733	1.958	40	0	1	28.8709	0.614976	0.000235069	28.2556
1.14733	1.959	40	0	1	28.8709	0.614976	0.000235069	28.2556
1.14733	1.96	40	0	1	28.8709	0.614976	0.000235069	28.2556
1.14733	1.961	40	0	1	28.8709	0.614976	0.000235069	28.2556
1.14733	1.962	40	0	1	28.8709	0.614976	0.000235069	28.2556
1.14733	1.963	40	0	1	28.8709	0.614976	0.000235069	28.2556
1.14733	1.964	40	0	1	28.8709	0.614976	0.000235069	28.2556
1.14733	1.965	40	0	1	28.8709	0.614976	0.000235069	28.2556
1.14733	1.966	40	0	1	28.8709	0.614976	0.000235069	28.2556
1.14733	1.967	40	0	1	28.8709	0.614976	0.000235069	28.2556
1.14733	1.968	40	0	1	28.8709	0.614976	0.000235069	28.2556
1.14733	1.969	40	0	1	28.8709	0.614976	0.000235069	28.2556
1.14733	1.97	40	0	1	28.8709	0.614976	0.000235069	28.2556
1.14733	1.971	40	0	1	28.8709	0.614976	0.000235069	28.2556
1.14733	1.972	40	0	1	28.8709	0.614976	0.000235069	28.2556
1.14733	1.973	40	0	1	28.8709	0.614976	0.000235069	28.2556
1.14733	1.974	40	0	1	28.8709	0.614976	0.000235069	28.2556
1.14733	1.975	40	0	1	28.8709	0.614976	0.000235069	28.2556
1.14733	1.976	40	0	1	28.8709	0.614976	0.000235069	28.2556
1.14733	1.977	40	0	1	28.8709	0.614976	0.000235069	28.2556
1.14733	1.978	40	0	1	28.8709	0.614976	0.000235069	28.2556
1.14733	1.979	40	0	1	28.8709	0.614976	0.000235069	28.2556
1.14733	1.98	40	0	1	28.8709	0.614976	0.000235069	28.2556
1.14733	1.981	40	0	1	28.8709	0.614976	0.000235069	28.2556
1.14733	1.982	40	0	1	28.8709	0.614976	0.000235069	28.2556
1.14733	1.983	40	0	1	28.8709	0.614976	0.000235069	28.2556
1.14733	1.984	40	0	1	28.8709	0.614976	0.000235069	28.2556
1.14733	1.985	40	0	1	28.8709	0.614976	0.000235069	28.2556
1.14733	1.986	40	0	1	28.8709	0.614976	0.000235069	28.2556
1.14733	1.987	40	0	1	28.8709	0.614976	0.000235069	28.2556
1.14733	1.988	40	0	1	28.8709	0.614976	0.000235069	28.2556
1.14733	1.989	40	0	1	28.8709	0.614976	0.000235069	28.2556
1.14733	1.99	40	0	1	28.8709	0.614976	0.000235069	28.2556
1.14733	1.991	40	0	1	28.8709	0.614976	0.000235069	28.2556
1.14733	1.992	40	0	1	28.8709	0.614976	0.000235069	28.2556
1.14733	1.993	40	0	1	28.8709	0.614976	0.000235069	28.2556
1.14733	1.994	40	0	1	28.8709	0.614976	0.000235069	28.2556
1.14733	1.995	40	0	1	28.8709	0.614976	0.000235069	28.2556
1.14733	1.996	40	0	1	28.8709	0.614976	0.000235069	28.2556
1.14733	1.997	40	0	1	28.8709	0.614976	0.000235069	28.2556
1.14733	1.998	40	0	1	28.8709	0.614976	0.000235069	28.2556
[truncated: 202 more rows]
