# Supplementary material for: Nanoalignment by critical Casimir torques
Source: Nat Commun. 2024 Jun 14;15:5086. doi: 10.1038/s41467-024-49220-1 (PMC11178905; doi:10.1038/s41467-024-49220-1)
Supplement: Supplementary file 11 — Source Data [file 41467_2024_49220_MOESM11_ESM.zip › fig1/python/data/theory/results_sphere_49.16292477958855.dat]

#Delta	Lambda	Gamma	rho1	rho2	total_potential	CC_potential	electrostatic_potential	gravity_potential
1.0674	0	49.1629	0	1	21.6542	-8.07658	3.44369	26.2871
1.0674	0.001	49.1629	0	1	21.6542	-8.07653	3.44364	26.2871
1.0674	0.002	49.1629	0	1	21.6542	-8.07661	3.44373	26.2871
1.0674	0.003	49.1629	0	1	21.6542	-8.07654	3.44365	26.2871
1.0674	0.004	49.1629	0	1	21.6542	-8.07658	3.4437	26.2871
1.0674	0.005	49.1629	0	1	21.6542	-8.07657	3.44369	26.2871
1.0674	0.006	49.1629	0	1	21.6542	-8.07657	3.4437	26.2871
1.0674	0.007	49.1629	0	1	21.6542	-8.07657	3.4437	26.2871
1.0674	0.008	49.1629	0	1	21.6542	-8.07658	3.4437	26.2871
1.0674	0.009	49.1629	0	1	21.6542	-8.07654	3.44366	26.2871
1.0674	0.01	49.1629	0	1	21.6542	-8.0766	3.44373	26.2871
1.0674	0.011	49.1629	0	1	21.6542	-8.07659	3.44372	26.2871
1.0674	0.012	49.1629	0	1	21.6542	-8.07661	3.44373	26.2871
1.0674	0.013	49.1629	0	1	21.6542	-8.07655	3.44367	26.2871
1.0674	0.014	49.1629	0	1	21.6542	-8.07659	3.44372	26.2871
1.0674	0.015	49.1629	0	1	21.6542	-8.07656	3.44368	26.2871
1.0674	0.016	49.1629	0	1	21.6542	-8.07658	3.4437	26.2871
1.0674	0.017	49.1629	0	1	21.6542	-8.07658	3.4437	26.2871
1.0674	0.018	49.1629	0	1	21.6542	-8.07656	3.44368	26.2871
1.0674	0.019	49.1629	0	1	21.6542	-8.07657	3.44369	26.2871
1.0674	0.02	49.1629	0	1	21.6542	-8.07658	3.4437	26.2871
1.0674	0.021	49.1629	0	1	21.6542	-8.07659	3.44371	26.2871
1.0674	0.022	49.1629	0	1	21.6542	-8.07653	3.44365	26.2871
1.0674	0.023	49.1629	0	1	21.6542	-8.07659	3.44371	26.2871
1.0674	0.024	49.1629	0	1	21.6542	-8.07657	3.44369	26.2871
1.0674	0.025	49.1629	0	1	21.6542	-8.07661	3.44374	26.2871
1.0674	0.026	49.1629	0	1	21.6542	-8.0766	3.44373	26.2871
1.0674	0.027	49.1629	0	1	21.6542	-8.07656	3.44368	26.2871
1.0674	0.028	49.1629	0	1	21.6542	-8.07656	3.44368	26.2871
1.0674	0.029	49.1629	0	1	21.6542	-8.07658	3.4437	26.2871
1.0674	0.03	49.1629	0	1	21.6542	-8.07653	3.44365	26.2871
1.0674	0.031	49.1629	0	1	21.6542	-8.07655	3.44367	26.2871
1.0674	0.032	49.1629	0	1	21.6542	-8.07659	3.44372	26.2871
1.0674	0.033	49.1629	0	1	21.6542	-8.07654	3.44366	26.2871
1.0674	0.034	49.1629	0	1	21.6542	-8.0766	3.44372	26.2871
1.0674	0.035	49.1629	0	1	21.6542	-8.07658	3.4437	26.2871
1.0674	0.036	49.1629	0	1	21.6542	-8.07659	3.44371	26.2871
1.0674	0.037	49.1629	0	1	21.6542	-8.07655	3.44367	26.2871
1.0674	0.038	49.1629	0	1	21.6542	-8.07655	3.44367	26.2871
1.0674	0.039	49.1629	0	1	21.6542	-8.07653	3.44365	26.2871
1.0674	0.04	49.1629	0	1	21.6542	-8.0765	3.44362	26.2871
1.0674	0.041	49.1629	0	1	21.6542	-8.07656	3.44368	26.2871
1.0674	0.042	49.1629	0	1	21.6542	-8.07662	3.44374	26.2871
1.0674	0.043	49.1629	0	1	21.6542	-8.07658	3.4437	26.2871
1.0674	0.044	49.1629	0	1	21.6542	-8.07653	3.44365	26.2871
1.0674	0.045	49.1629	0	1	21.6542	-8.07658	3.4437	26.2871
1.0674	0.046	49.1629	0	1	21.6542	-8.0766	3.44372	26.2871
1.0674	0.047	49.1629	0	1	21.6542	-8.0765	3.44362	26.2871
1.0674	0.048	49.1629	0	1	21.6542	-8.07656	3.44368	26.2871
1.0674	0.049	49.1629	0	1	21.6542	-8.07657	3.44369	26.2871
1.0674	0.05	49.1629	0	1	21.6542	-8.07655	3.44367	26.2871
1.0674	0.051	49.1629	0	1	21.6542	-8.07656	3.44368	26.2871
1.0674	0.052	49.1629	0	1	21.6542	-8.0766	3.44373	26.2871
1.0674	0.053	49.1629	0	1	21.6542	-8.0766	3.44372	26.2871
1.0674	0.054	49.1629	0	1	21.6542	-8.07663	3.44376	26.2871
1.0674	0.055	49.1629	0	1	21.6542	-8.07663	3.44376	26.2871
1.0674	0.056	49.1629	0	1	21.6542	-8.07657	3.44369	26.2871
1.0674	0.057	49.1629	0	1	21.6542	-8.07661	3.44374	26.2871
1.0674	0.058	49.1629	0	1	21.6542	-8.07662	3.44374	26.2871
1.0674	0.059	49.1629	0	1	21.6542	-8.07657	3.44369	26.2871
1.0674	0.06	49.1629	0	1	21.6542	-8.07655	3.44367	26.2871
1.0674	0.061	49.1629	0	1	21.6542	-8.07656	3.44368	26.2871
1.0674	0.062	49.1629	0	1	21.6542	-8.07654	3.44366	26.2871
1.0674	0.063	49.1629	0	1	21.6542	-8.07661	3.44374	26.2871
1.0674	0.064	49.1629	0	1	21.6542	-8.07662	3.44375	26.2871
1.0674	0.065	49.1629	0	1	21.6542	-8.07659	3.44372	26.2871
1.0674	0.066	49.1629	0	1	21.6542	-8.07661	3.44373	26.2871
1.0674	0.067	49.1629	0	1	21.6542	-8.07651	3.44362	26.2871
1.0674	0.068	49.1629	0	1	21.6542	-8.07656	3.44367	26.2871
1.0674	0.069	49.1629	0	1	21.6542	-8.0766	3.44372	26.2871
1.0674	0.07	49.1629	0	1	21.6542	-8.07658	3.44369	26.2871
1.0674	0.071	49.1629	0	1	21.6542	-8.07654	3.44365	26.2871
1.0674	0.072	49.1629	0	1	21.6542	-8.07654	3.44366	26.2871
1.0674	0.073	49.1629	0	1	21.6542	-8.07654	3.44366	26.2871
1.0674	0.074	49.1629	0	1	21.6542	-8.07657	3.44369	26.2871
1.0674	0.075	49.1629	0	1	21.6542	-8.07658	3.4437	26.2871
1.0674	0.076	49.1629	0	1	21.6542	-8.07658	3.44371	26.2871
1.0674	0.077	49.1629	0	1	21.6542	-8.07658	3.44371	26.2871
1.0674	0.078	49.1629	0	1	21.6542	-8.07659	3.44371	26.2871
1.0674	0.079	49.1629	0	1	21.6542	-8.07654	3.44366	26.2871
1.0674	0.08	49.1629	0	1	21.6542	-8.07656	3.44368	26.2871
1.0674	0.081	49.1629	0	1	21.6542	-8.0766	3.44372	26.2871
1.0674	0.082	49.1629	0	1	21.6542	-8.07661	3.44374	26.2871
1.0674	0.083	49.1629	0	1	21.6542	-8.07659	3.44372	26.2871
1.0674	0.084	49.1629	0	1	21.6542	-8.07655	3.44367	26.2871
1.0674	0.085	49.1629	0	1	21.6542	-8.07655	3.44367	26.2871
1.0674	0.086	49.1629	0	1	21.6542	-8.07662	3.44374	26.2871
1.0674	0.087	49.1629	0	1	21.6542	-8.07655	3.44367	26.2871
1.0674	0.088	49.1629	0	1	21.6542	-8.07659	3.44372	26.2871
1.0674	0.089	49.1629	0	1	21.6542	-8.07659	3.44372	26.2871
1.0674	0.09	49.1629	0	1	21.6542	-8.07652	3.44364	26.2871
1.0674	0.091	49.1629	0	1	21.6542	-8.07657	3.44369	26.2871
1.0674	0.092	49.1629	0	1	21.6542	-8.07661	3.44373	26.2871
1.0674	0.093	49.1629	0	1	21.6542	-8.07657	3.44369	26.2871
1.0674	0.094	49.1629	0	1	21.6542	-8.07655	3.44367	26.2871
1.0674	0.095	49.1629	0	1	21.6542	-8.07653	3.44365	26.2871
1.0674	0.096	49.1629	0	1	21.6542	-8.07657	3.44369	26.2871
1.0674	0.097	49.1629	0	1	21.6542	-8.07655	3.44367	26.2871
1.0674	0.098	49.1629	0	1	21.6542	-8.07656	3.44368	26.2871
1.0674	0.099	49.1629	0	1	21.6542	-8.07655	3.44367	26.2871
1.0674	0.1	49.1629	0	1	21.6542	-8.07655	3.44367	26.2871
1.0674	0.101	49.1629	0	1	21.6542	-8.07655	3.44368	26.2871
1.0674	0.102	49.1629	0	1	21.6542	-8.07643	3.44355	26.2871
1.0674	0.103	49.1629	0	1	21.6542	-8.07655	3.44368	26.2871
1.0674	0.104	49.1629	0	1	21.6542	-8.07657	3.44369	26.2871
1.0674	0.105	49.1629	0	1	21.6542	-8.07659	3.44372	26.2871
1.0674	0.106	49.1629	0	1	21.6542	-8.07654	3.44366	26.2871
1.0674	0.107	49.1629	0	1	21.6542	-8.07657	3.44369	26.2871
1.0674	0.108	49.1629	0	1	21.6542	-8.0766	3.44373	26.2871
1.0674	0.109	49.1629	0	1	21.6542	-8.07662	3.44375	26.2871
1.0674	0.11	49.1629	0	1	21.6542	-8.07656	3.44368	26.2871
1.0674	0.111	49.1629	0	1	21.6542	-8.07657	3.44369	26.2871
1.0674	0.112	49.1629	0	1	21.6542	-8.07656	3.44368	26.2871
1.0674	0.113	49.1629	0	1	21.6542	-8.07659	3.44371	26.2871
1.0674	0.114	49.1629	0	1	21.6542	-8.07658	3.4437	26.2871
1.0674	0.115	49.1629	0	1	21.6542	-8.07662	3.44375	26.2871
1.0674	0.116	49.1629	0	1	21.6542	-8.07655	3.44368	26.2871
1.0674	0.117	49.1629	0	1	21.6542	-8.07657	3.44369	26.2871
1.0674	0.118	49.1629	0	1	21.6542	-8.07652	3.44364	26.2871
1.0674	0.119	49.1629	0	1	21.6542	-8.07657	3.44369	26.2871
1.0674	0.12	49.1629	0	1	21.6542	-8.07662	3.44374	26.2871
1.0674	0.121	49.1629	0	1	21.6542	-8.07653	3.44365	26.2871
1.0674	0.122	49.1629	0	1	21.6542	-8.07658	3.44371	26.2871
1.0674	0.123	49.1629	0	1	21.6542	-8.07654	3.44366	26.2871
1.0674	0.124	49.1629	0	1	21.6542	-8.07657	3.4437	26.2871
1.0674	0.125	49.1629	0	1	21.6542	-8.07658	3.44371	26.2871
1.0674	0.126	49.1629	0	1	21.6542	-8.07657	3.44369	26.2871
1.0674	0.127	49.1629	0	1	21.6542	-8.07659	3.44372	26.2871
1.0674	0.128	49.1629	0	1	21.6542	-8.07662	3.44374	26.2871
1.0674	0.129	49.1629	0	1	21.6542	-8.07657	3.44369	26.2871
1.0674	0.13	49.1629	0	1	21.6542	-8.07659	3.44371	26.2871
1.0674	0.131	49.1629	0	1	21.6542	-8.07653	3.44365	26.2871
1.0674	0.132	49.1629	0	1	21.6542	-8.07664	3.44376	26.2871
1.0674	0.133	49.1629	0	1	21.6542	-8.07655	3.44366	26.2871
1.0674	0.134	49.1629	0	1	21.6542	-8.07661	3.44373	26.2871
1.0674	0.135	49.1629	0	1	21.6542	-8.07658	3.4437	26.2871
1.0674	0.136	49.1629	0	1	21.6542	-8.07665	3.44378	26.2871
1.0674	0.137	49.1629	0	1	21.6542	-8.07655	3.44367	26.2871
1.0674	0.138	49.1629	0	1	21.6542	-8.0766	3.44372	26.2871
1.0674	0.139	49.1629	0	1	21.6542	-8.07653	3.44364	26.2871
1.0674	0.14	49.1629	0	1	21.6542	-8.07661	3.44373	26.2871
1.0674	0.141	49.1629	0	1	21.6542	-8.07652	3.44364	26.2871
1.0674	0.142	49.1629	0	1	21.6542	-8.07658	3.4437	26.2871
1.0674	0.143	49.1629	0	1	21.6542	-8.07659	3.44371	26.2871
1.0674	0.144	49.1629	0	1	21.6542	-8.07659	3.44372	26.2871
1.0674	0.145	49.1629	0	1	21.6542	-8.07658	3.4437	26.2871
1.0674	0.146	49.1629	0	1	21.6542	-8.07656	3.44368	26.2871
1.0674	0.147	49.1629	0	1	21.6542	-8.07655	3.44367	26.2871
1.0674	0.148	49.1629	0	1	21.6542	-8.07656	3.44368	26.2871
1.0674	0.149	49.1629	0	1	21.6542	-8.07655	3.44367	26.2871
1.0674	0.15	49.1629	0	1	21.6542	-8.07652	3.44364	26.2871
1.0674	0.151	49.1629	0	1	21.6542	-8.07656	3.44368	26.2871
1.0674	0.152	49.1629	0	1	21.6542	-8.07656	3.44368	26.2871
1.0674	0.153	49.1629	0	1	21.6542	-8.07652	3.44364	26.2871
1.0674	0.154	49.1629	0	1	21.6542	-8.07654	3.44366	26.2871
1.0674	0.155	49.1629	0	1	21.6542	-8.07655	3.44367	26.2871
1.0674	0.156	49.1629	0	1	21.6542	-8.07657	3.4437	26.2871
1.0674	0.157	49.1629	0	1	21.6542	-8.07656	3.44368	26.2871
1.0674	0.158	49.1629	0	1	21.6542	-8.07655	3.44367	26.2871
1.0674	0.159	49.1629	0	1	21.6542	-8.07661	3.44374	26.2871
1.0674	0.16	49.1629	0	1	21.6542	-8.07656	3.44368	26.2871
1.0674	0.161	49.1629	0	1	21.6542	-8.07659	3.44372	26.2871
1.0674	0.162	49.1629	0	1	21.6542	-8.07663	3.44375	26.2871
1.0674	0.163	49.1629	0	1	21.6542	-8.07654	3.44366	26.2871
1.0674	0.164	49.1629	0	1	21.6542	-8.07657	3.4437	26.2871
1.0674	0.165	49.1629	0	1	21.6542	-8.07657	3.4437	26.2871
1.0674	0.166	49.1629	0	1	21.6542	-8.07658	3.4437	26.2871
1.0674	0.167	49.1629	0	1	21.6542	-8.07657	3.4437	26.2871
1.0674	0.168	49.1629	0	1	21.6542	-8.07652	3.44364	26.2871
1.0674	0.169	49.1629	0	1	21.6542	-8.07655	3.44367	26.2871
1.0674	0.17	49.1629	0	1	21.6542	-8.07661	3.44373	26.2871
1.0674	0.171	49.1629	0	1	21.6542	-8.07654	3.44366	26.2871
1.0674	0.172	49.1629	0	1	21.6542	-8.07657	3.44369	26.2871
1.0674	0.173	49.1629	0	1	21.6542	-8.07658	3.4437	26.2871
1.0674	0.174	49.1629	0	1	21.6542	-8.07656	3.44368	26.2871
1.0674	0.175	49.1629	0	1	21.6542	-8.07655	3.44367	26.2871
1.0674	0.176	49.1629	0	1	21.6542	-8.07654	3.44366	26.2871
1.0674	0.177	49.1629	0	1	21.6542	-8.07647	3.44359	26.2871
1.0674	0.178	49.1629	0	1	21.6542	-8.07655	3.44367	26.2871
1.0674	0.179	49.1629	0	1	21.6542	-8.0764	3.44352	26.2871
1.0674	0.18	49.1629	0	1	21.6542	-8.07651	3.44363	26.2871
1.0674	0.181	49.1629	0	1	21.6542	-8.07653	3.44365	26.2871
1.0674	0.182	49.1629	0	1	21.6542	-8.07658	3.4437	26.2871
1.0674	0.183	49.1629	0	1	21.6542	-8.07657	3.44369	26.2871
1.0674	0.184	49.1629	0	1	21.6542	-8.07657	3.44369	26.2871
1.0674	0.185	49.1629	0	1	21.6542	-8.07656	3.44368	26.2871
1.0674	0.186	49.1629	0	1	21.6542	-8.07658	3.4437	26.2871
1.0674	0.187	49.1629	0	1	21.6542	-8.07655	3.44367	26.2871
1.0674	0.188	49.1629	0	1	21.6542	-8.07662	3.44374	26.2871
1.0674	0.189	49.1629	0	1	21.6542	-8.07664	3.44377	26.2871
1.0674	0.19	49.1629	0	1	21.6542	-8.07657	3.44369	26.2871
1.0674	0.191	49.1629	0	1	21.6542	-8.07661	3.44373	26.2871
1.0674	0.192	49.1629	0	1	21.6542	-8.07656	3.44368	26.2871
1.0674	0.193	49.1629	0	1	21.6542	-8.07656	3.44368	26.2871
1.0674	0.194	49.1629	0	1	21.6542	-8.07657	3.4437	26.2871
1.0674	0.195	49.1629	0	1	21.6542	-8.07655	3.44367	26.2871
1.0674	0.196	49.1629	0	1	21.6542	-8.07655	3.44367	26.2871
1.0674	0.197	49.1629	0	1	21.6542	-8.07657	3.44369	26.2871
1.0674	0.198	49.1629	0	1	21.6542	-8.07662	3.44374	26.2871
1.0674	0.199	49.1629	0	1	21.6542	-8.07656	3.44368	26.2871
1.0674	0.2	49.1629	0	1	21.6542	-8.07654	3.44365	26.2871
1.0674	0.201	49.1629	0	1	21.6542	-8.07662	3.44374	26.2871
1.0674	0.202	49.1629	0	1	21.6542	-8.07659	3.44371	26.2871
1.0674	0.203	49.1629	0	1	21.6542	-8.07658	3.44369	26.2871
1.0674	0.204	49.1629	0	1	21.6542	-8.07659	3.44371	26.2871
1.0674	0.205	49.1629	0	1	21.6542	-8.0765	3.44361	26.2871
1.0674	0.206	49.1629	0	1	21.6542	-8.07657	3.44369	26.2871
1.0674	0.207	49.1629	0	1	21.6542	-8.07659	3.44371	26.2871
1.0674	0.208	49.1629	0	1	21.6542	-8.0766	3.44372	26.2871
1.0674	0.209	49.1629	0	1	21.6542	-8.07654	3.44366	26.2871
1.0674	0.21	49.1629	0	1	21.6542	-8.07661	3.44373	26.2871
1.0674	0.211	49.1629	0	1	21.6542	-8.0766	3.44373	26.2871
1.0674	0.212	49.1629	0	1	21.6542	-8.07659	3.44372	26.2871
1.0674	0.213	49.1629	0	1	21.6542	-8.07658	3.44371	26.2871
1.0674	0.214	49.1629	0	1	21.6542	-8.07662	3.44374	26.2871
1.0674	0.215	49.1629	0	1	21.6542	-8.07657	3.4437	26.2871
1.0674	0.216	49.1629	0	1	21.6542	-8.07659	3.44371	26.2871
1.0674	0.217	49.1629	0	1	21.6542	-8.07659	3.44371	26.2871
1.0674	0.218	49.1629	0	1	21.6542	-8.07656	3.44368	26.2871
1.0674	0.219	49.1629	0	1	21.6542	-8.07655	3.44367	26.2871
1.0674	0.22	49.1629	0	1	21.6542	-8.07653	3.44365	26.2871
1.0674	0.221	49.1629	0	1	21.6542	-8.07656	3.44368	26.2871
1.0674	0.222	49.1629	0	1	21.6542	-8.07659	3.44372	26.2871
1.0674	0.223	49.1629	0	1	21.6542	-8.07657	3.44369	26.2871
1.0674	0.224	49.1629	0	1	21.6542	-8.07659	3.44371	26.2871
1.0674	0.225	49.1629	0	1	21.6542	-8.07657	3.44369	26.2871
1.0674	0.226	49.1629	0	1	21.6542	-8.07656	3.44368	26.2871
1.0674	0.227	49.1629	0	1	21.6542	-8.07658	3.44371	26.2871
1.0674	0.228	49.1629	0	1	21.6542	-8.07656	3.44368	26.2871
1.0674	0.229	49.1629	0	1	21.6542	-8.07655	3.44367	26.2871
1.0674	0.23	49.1629	0	1	21.6542	-8.07658	3.4437	26.2871
1.0674	0.231	49.1629	0	1	21.6542	-8.07655	3.44367	26.2871
1.0674	0.232	49.1629	0	1	21.6542	-8.07659	3.44371	26.2871
1.0674	0.233	49.1629	0	1	21.6542	-8.07655	3.44367	26.2871
1.0674	0.234	49.1629	0	1	21.6542	-8.07659	3.44372	26.2871
1.0674	0.235	49.1629	0	1	21.6542	-8.07657	3.44369	26.2871
1.0674	0.236	49.1629	0	1	21.6542	-8.07657	3.4437	26.2871
1.0674	0.237	49.1629	0	1	21.6542	-8.07657	3.4437	26.2871
1.0674	0.238	49.1629	0	1	21.6542	-8.0766	3.44372	26.2871
1.0674	0.239	49.1629	0	1	21.6542	-8.07656	3.44369	26.2871
1.0674	0.24	49.1629	0	1	21.6542	-8.07662	3.44374	26.2871
1.0674	0.241	49.1629	0	1	21.6542	-8.07653	3.44365	26.2871
1.0674	0.242	49.1629	0	1	21.6542	-8.07658	3.4437	26.2871
1.0674	0.243	49.1629	0	1	21.6542	-8.07663	3.44375	26.2871
1.0674	0.244	49.1629	0	1	21.6542	-8.07655	3.44367	26.2871
1.0674	0.245	49.1629	0	1	21.6542	-8.07651	3.44363	26.2871
1.0674	0.246	49.1629	0	1	21.6542	-8.07657	3.44369	26.2871
1.0674	0.247	49.1629	0	1	21.6542	-8.07656	3.44368	26.2871
1.0674	0.248	49.1629	0	1	21.6542	-8.0766	3.44372	26.2871
1.0674	0.249	49.1629	0	1	21.6542	-8.07659	3.44371	26.2871
1.0674	0.25	49.1629	0	1	21.6542	-8.0766	3.44373	26.2871
1.0674	0.251	49.1629	0	1	21.6542	-8.07657	3.44369	26.2871
1.0674	0.252	49.1629	0	1	21.6542	-8.07659	3.44371	26.2871
1.0674	0.253	49.1629	0	1	21.6542	-8.07641	3.44353	26.2871
1.0674	0.254	49.1629	0	1	21.6542	-8.07655	3.44367	26.2871
1.0674	0.255	49.1629	0	1	21.6542	-8.07654	3.44366	26.2871
1.0674	0.256	49.1629	0	1	21.6542	-8.07658	3.4437	26.2871
1.0674	0.257	49.1629	0	1	21.6542	-8.07661	3.44373	26.2871
1.0674	0.258	49.1629	0	1	21.6542	-8.07665	3.44377	26.2871
1.0674	0.259	49.1629	0	1	21.6542	-8.07664	3.44376	26.2871
1.0674	0.26	49.1629	0	1	21.6542	-8.07663	3.44375	26.2871
1.0674	0.261	49.1629	0	1	21.6542	-8.07655	3.44366	26.2871
1.0674	0.262	49.1629	0	1	21.6542	-8.07658	3.4437	26.2871
1.0674	0.263	49.1629	0	1	21.6542	-8.07658	3.4437	26.2871
1.0674	0.264	49.1629	0	1	21.6542	-8.07656	3.44368	26.2871
1.0674	0.265	49.1629	0	1	21.6542	-8.07654	3.44366	26.2871
1.0674	0.266	49.1629	0	1	21.6542	-8.07661	3.44373	26.2871
1.0674	0.267	49.1629	0	1	21.6542	-8.07662	3.44374	26.2871
1.0674	0.268	49.1629	0	1	21.6542	-8.07655	3.44367	26.2871
1.0674	0.269	49.1629	0	1	21.6542	-8.07656	3.44367	26.2871
1.0674	0.27	49.1629	0	1	21.6542	-8.07658	3.4437	26.2871
1.0674	0.271	49.1629	0	1	21.6542	-8.0766	3.44372	26.2871
1.0674	0.272	49.1629	0	1	21.6542	-8.07659	3.44371	26.2871
1.0674	0.273	49.1629	0	1	21.6542	-8.07658	3.4437	26.2871
1.0674	0.274	49.1629	0	1	21.6542	-8.07657	3.44369	26.2871
1.0674	0.275	49.1629	0	1	21.6542	-8.07658	3.4437	26.2871
1.0674	0.276	49.1629	0	1	21.6542	-8.07653	3.44365	26.2871
1.0674	0.277	49.1629	0	1	21.6542	-8.07657	3.44369	26.2871
1.0674	0.278	49.1629	0	1	21.6542	-8.07658	3.4437	26.2871
1.0674	0.279	49.1629	0	1	21.6542	-8.07656	3.44369	26.2871
1.0674	0.28	49.1629	0	1	21.6542	-8.07659	3.44371	26.2871
1.0674	0.281	49.1629	0	1	21.6542	-8.07655	3.44368	26.2871
1.0674	0.282	49.1629	0	1	21.6542	-8.07657	3.44369	26.2871
1.0674	0.283	49.1629	0	1	21.6542	-8.07658	3.4437	26.2871
1.0674	0.284	49.1629	0	1	21.6542	-8.07661	3.44374	26.2871
1.0674	0.285	49.1629	0	1	21.6542	-8.07656	3.44368	26.2871
1.0674	0.286	49.1629	0	1	21.6542	-8.07653	3.44365	26.2871
1.0674	0.287	49.1629	0	1	21.6542	-8.07655	3.44367	26.2871
1.0674	0.288	49.1629	0	1	21.6542	-8.07654	3.44366	26.2871
1.0674	0.289	49.1629	0	1	21.6542	-8.07659	3.44371	26.2871
1.0674	0.29	49.1629	0	1	21.6542	-8.07659	3.44371	26.2871
1.0674	0.291	49.1629	0	1	21.6542	-8.07658	3.4437	26.2871
1.0674	0.292	49.1629	0	1	21.6542	-8.07657	3.4437	26.2871
1.0674	0.293	49.1629	0	1	21.6542	-8.07659	3.44371	26.2871
1.0674	0.294	49.1629	0	1	21.6542	-8.07654	3.44366	26.2871
1.0674	0.295	49.1629	0	1	21.6542	-8.07655	3.44367	26.2871
1.0674	0.296	49.1629	0	1	21.6542	-8.07657	3.44369	26.2871
1.0674	0.297	49.1629	0	1	21.6542	-8.07655	3.44367	26.2871
1.0674	0.298	49.1629	0	1	21.6542	-8.07655	3.44367	26.2871
1.0674	0.299	49.1629	0	1	21.6542	-8.07656	3.44368	26.2871
1.0674	0.3	49.1629	0	1	21.6542	-8.0766	3.44372	26.2871
1.0674	0.301	49.1629	0	1	21.6542	-8.07659	3.44372	26.2871
1.0674	0.302	49.1629	0	1	21.6542	-8.07654	3.44366	26.2871
1.0674	0.303	49.1629	0	1	21.6542	-8.07654	3.44366	26.2871
1.0674	0.304	49.1629	0	1	21.6542	-8.07656	3.44368	26.2871
1.0674	0.305	49.1629	0	1	21.6542	-8.07657	3.4437	26.2871
1.0674	0.306	49.1629	0	1	21.6542	-8.07658	3.4437	26.2871
1.0674	0.307	49.1629	0	1	21.6542	-8.07657	3.4437	26.2871
1.0674	0.308	49.1629	0	1	21.6542	-8.07659	3.44371	26.2871
1.0674	0.309	49.1629	0	1	21.6542	-8.07653	3.44365	26.2871
1.0674	0.31	49.1629	0	1	21.6542	-8.07653	3.44365	26.2871
1.0674	0.311	49.1629	0	1	21.6542	-8.07657	3.44369	26.2871
1.0674	0.312	49.1629	0	1	21.6542	-8.07655	3.44367	26.2871
1.0674	0.313	49.1629	0	1	21.6542	-8.07662	3.44374	26.2871
1.0674	0.314	49.1629	0	1	21.6542	-8.07655	3.44367	26.2871
1.0674	0.315	49.1629	0	1	21.6542	-8.07656	3.44368	26.2871
1.0674	0.316	49.1629	0	1	21.6542	-8.07653	3.44365	26.2871
1.0674	0.317	49.1629	0	1	21.6542	-8.07656	3.44368	26.2871
1.0674	0.318	49.1629	0	1	21.6542	-8.07659	3.44372	26.2871
1.0674	0.319	49.1629	0	1	21.6542	-8.07646	3.44358	26.2871
1.0674	0.32	49.1629	0	1	21.6542	-8.07657	3.44369	26.2871
1.0674	0.321	49.1629	0	1	21.6542	-8.07659	3.44371	26.2871
1.0674	0.322	49.1629	0	1	21.6542	-8.07654	3.44366	26.2871
1.0674	0.323	49.1629	0	1	21.6542	-8.07656	3.44369	26.2871
1.0674	0.324	49.1629	0	1	21.6542	-8.07656	3.44369	26.2871
1.0674	0.325	49.1629	0	1	21.6542	-8.07658	3.4437	26.2871
1.0674	0.326	49.1629	0	1	21.6542	-8.07658	3.44371	26.2871
1.0674	0.327	49.1629	0	1	21.6542	-8.07654	3.44367	26.2871
1.0674	0.328	49.1629	0	1	21.6542	-8.07655	3.44368	26.2871
1.0674	0.329	49.1629	0	1	21.6542	-8.07656	3.44369	26.2871
1.0674	0.33	49.1629	0	1	21.6542	-8.07652	3.44365	26.2871
1.0674	0.331	49.1629	0	1	21.6542	-8.07655	3.44368	26.2871
1.0674	0.332	49.1629	0	1	21.6542	-8.07656	3.44369	26.2871
1.0674	0.333	49.1629	0	1	21.6542	-8.07659	3.44372	26.2871
1.0674	0.334	49.1629	0	1	21.6542	-8.07655	3.44367	26.2871
1.0674	0.335	49.1629	0	1	21.6542	-8.07646	3.44358	26.2871
1.0674	0.336	49.1629	0	1	21.6542	-8.07656	3.44369	26.2871
1.0674	0.337	49.1629	0	1	21.6542	-8.07657	3.4437	26.2871
1.0674	0.338	49.1629	0	1	21.6542	-8.07658	3.44371	26.2871
1.0674	0.339	49.1629	0	1	21.6542	-8.07655	3.44368	26.2871
1.0674	0.34	49.1629	0	1	21.6542	-8.07657	3.4437	26.2871
1.0674	0.341	49.1629	0	1	21.6542	-8.07655	3.44368	26.2871
1.0674	0.342	49.1629	0	1	21.6542	-8.07652	3.44365	26.2871
1.0674	0.343	49.1629	0	1	21.6542	-8.07653	3.44366	26.2871
1.0674	0.344	49.1629	0	1	21.6542	-8.07655	3.44369	26.2871
1.0674	0.345	49.1629	0	1	21.6542	-8.07655	3.44369	26.2871
1.0674	0.346	49.1629	0	1	21.6542	-8.07652	3.44365	26.2871
1.0674	0.347	49.1629	0	1	21.6542	-8.07655	3.44368	26.2871
1.0674	0.348	49.1629	0	1	21.6542	-8.07656	3.4437	26.2871
1.0674	0.349	49.1629	0	1	21.6542	-8.07654	3.44367	26.2871
1.0674	0.35	49.1629	0	1	21.6542	-8.07655	3.44368	26.2871
1.0674	0.351	49.1629	0	1	21.6542	-8.07655	3.44368	26.2871
1.0674	0.352	49.1629	0	1	21.6542	-8.07656	3.44369	26.2871
1.0674	0.353	49.1629	0	1	21.6542	-8.07653	3.44366	26.2871
1.0674	0.354	49.1629	0	1	21.6542	-8.07639	3.44352	26.2871
1.0674	0.355	49.1629	0	1	21.6542	-8.07652	3.44365	26.2871
1.0674	0.356	49.1629	0	1	21.6542	-8.07653	3.44366	26.2871
1.0674	0.357	49.1629	0	1	21.6542	-8.07651	3.44365	26.2871
1.0674	0.358	49.1629	0	1	21.6542	-8.07652	3.44366	26.2871
1.0674	0.359	49.1629	0	1	21.6542	-8.07656	3.4437	26.2871
1.0674	0.36	49.1629	0	1	21.6542	-8.07654	3.44369	26.2871
1.0674	0.361	49.1629	0	1	21.6542	-8.07652	3.44366	26.2871
1.0674	0.362	49.1629	0	1	21.6542	-8.0765	3.44364	26.2871
1.0674	0.363	49.1629	0	1	21.6542	-8.07653	3.44367	26.2871
1.0674	0.364	49.1629	0	1	21.6542	-8.07657	3.44372	26.2871
1.0674	0.365	49.1629	0	1	21.6542	-8.07649	3.44363	26.2871
1.0674	0.366	49.1629	0	1	21.6542	-8.07654	3.44368	26.2871
1.0674	0.367	49.1629	0	1	21.6542	-8.07651	3.44365	26.2871
1.0674	0.368	49.1629	0	1	21.6542	-8.07649	3.44364	26.2871
1.0674	0.369	49.1629	0	1	21.6542	-8.07649	3.44364	26.2871
1.0674	0.37	49.1629	0	1	21.6542	-8.07653	3.44368	26.2871
1.0674	0.371	49.1629	0	1	21.6542	-8.07651	3.44367	26.2871
1.0674	0.372	49.1629	0	1	21.6542	-8.07652	3.44367	26.2871
1.0674	0.373	49.1629	0	1	21.6542	-8.07651	3.44367	26.2871
1.0674	0.374	49.1629	0	1	21.6542	-8.07651	3.44367	26.2871
1.0674	0.375	49.1629	0	1	21.6542	-8.07646	3.44361	26.2871
1.0674	0.376	49.1629	0	1	21.6542	-8.07652	3.44368	26.2871
1.0674	0.377	49.1629	0	1	21.6542	-8.07651	3.44367	26.2871
1.0674	0.378	49.1629	0	1	21.6542	-8.07652	3.44368	26.2871
1.0674	0.379	49.1629	0	1	21.6542	-8.07649	3.44366	26.2871
1.0674	0.38	49.1629	0	1	21.6542	-8.07649	3.44366	26.2871
1.0674	0.381	49.1629	0	1	21.6542	-8.07649	3.44366	26.2871
1.0674	0.382	49.1629	0	1	21.6542	-8.07646	3.44363	26.2871
1.0674	0.383	49.1629	0	1	21.6542	-8.07644	3.44361	26.2871
1.0674	0.384	49.1629	0	1	21.6542	-8.07648	3.44365	26.2871
1.0674	0.385	49.1629	0	1	21.6542	-8.07647	3.44365	26.2871
1.0674	0.386	49.1629	0	1	21.6542	-8.07647	3.44365	26.2871
1.0674	0.387	49.1629	0	1	21.6542	-8.07651	3.44369	26.2871
1.0674	0.388	49.1629	0	1	21.6543	-8.07646	3.44364	26.2871
1.0674	0.389	49.1629	0	1	21.6543	-8.07649	3.44367	26.2871
1.0674	0.39	49.1629	0	1	21.6543	-8.07648	3.44367	26.2871
1.0674	0.391	49.1629	0	1	21.6543	-8.07645	3.44364	26.2871
1.0674	0.392	49.1629	0	1	21.6543	-8.07647	3.44367	26.2871
1.0674	0.393	49.1629	0	1	21.6543	-8.07652	3.44372	26.2871
1.0674	0.394	49.1629	0	1	21.6543	-8.07647	3.44367	26.2871
1.0674	0.395	49.1629	0	1	21.6543	-8.07639	3.44359	26.2871
1.0674	0.396	49.1629	0	1	21.6543	-8.07643	3.44364	26.2871
1.0674	0.397	49.1629	0	1	21.6543	-8.07644	3.44365	26.2871
1.0674	0.398	49.1629	0	1	21.6543	-8.0764	3.44361	26.2871
1.0674	0.399	49.1629	0	1	21.6543	-8.07642	3.44364	26.2871
1.0674	0.4	49.1629	0	1	21.6543	-8.07638	3.44359	26.2871
1.0674	0.401	49.1629	0	1	21.6543	-8.07642	3.44364	26.2871
1.0674	0.402	49.1629	0	1	21.6543	-8.07639	3.44362	26.2871
1.0674	0.403	49.1629	0	1	21.6543	-8.07639	3.44362	26.2871
1.0674	0.404	49.1629	0	1	21.6543	-8.07637	3.44361	26.2871
1.0674	0.405	49.1629	0	1	21.6543	-8.07635	3.44358	26.2871
1.0674	0.406	49.1629	0	1	21.6543	-8.07641	3.44366	26.2871
1.0674	0.407	49.1629	0	1	21.6543	-8.07632	3.44356	26.2871
1.0674	0.408	49.1629	0	1	21.6543	-8.07637	3.44362	26.2871
1.0674	0.409	49.1629	0	1	21.6543	-8.07635	3.44361	26.2871
1.0674	0.41	49.1629	0	1	21.6543	-8.07631	3.44357	26.2871
1.0674	0.411	49.1629	0	1	21.6543	-8.07632	3.44358	26.2871
1.0674	0.412	49.1629	0	1	21.6543	-8.0763	3.44357	26.2871
1.0674	0.413	49.1629	0	1	21.6544	-8.07635	3.44363	26.2871
1.0674	0.414	49.1629	0	1	21.6544	-8.07635	3.44364	26.2871
1.0674	0.415	49.1629	0	1	21.6544	-8.07633	3.44362	26.2871
1.0674	0.416	49.1629	0	1	21.6544	-8.07628	3.44357	26.2871
1.0674	0.417	49.1629	0	1	21.6544	-8.07627	3.44357	26.2871
1.0674	0.418	49.1629	0	1	21.6544	-8.07626	3.44357	26.2871
1.0674	0.419	49.1629	0	1	21.6544	-8.07632	3.44364	26.2871
1.0674	0.42	49.1629	0	1	21.6544	-8.07629	3.44362	26.2871
1.0674	0.421	49.1629	0	1	21.6544	-8.07626	3.44359	26.2871
1.0674	0.422	49.1629	0	1	21.6544	-8.07625	3.44359	26.2871
1.0674	0.423	49.1629	0	1	21.6544	-8.07621	3.44356	26.2871
1.0674	0.424	49.1629	0	1	21.6544	-8.07618	3.44354	26.2871
1.0674	0.425	49.1629	0	1	21.6544	-8.07611	3.44348	26.2871
1.0674	0.426	49.1629	0	1	21.6545	-8.07614	3.44352	26.2871
1.0674	0.427	49.1629	0	1	21.6545	-8.07614	3.44352	26.2871
1.0674	0.428	49.1629	0	1	21.6545	-8.07609	3.44349	26.2871
1.0674	0.429	49.1629	0	1	21.6545	-8.07613	3.44353	26.2871
1.0674	0.43	49.1629	0	1	21.6545	-8.0761	3.44352	26.2871
1.0674	0.431	49.1629	0	1	21.6545	-8.07605	3.44347	26.2871
1.0674	0.432	49.1629	0	1	21.6545	-8.07598	3.44342	26.2871
1.0674	0.433	49.1629	0	1	21.6545	-8.07598	3.44343	26.2871
1.0674	0.434	49.1629	0	1	21.6545	-8.07602	3.44348	26.2871
1.0674	0.435	49.1629	0	1	21.6546	-8.07597	3.44345	26.2871
1.0674	0.436	49.1629	0	1	21.6546	-8.07593	3.44341	26.2871
1.0674	0.437	49.1629	0	1	21.6546	-8.0759	3.4434	26.2871
1.0674	0.438	49.1629	0	1	21.6546	-8.07587	3.44338	26.2871
1.0674	0.439	49.1629	0	1	21.6546	-8.0759	3.44343	26.2871
1.0674	0.44	49.1629	0	1	21.6546	-8.07587	3.44342	26.2871
1.0674	0.441	49.1629	0	1	21.6546	-8.07588	3.44344	26.2871
1.0674	0.442	49.1629	0	1	21.6547	-8.07579	3.44336	26.2871
1.0674	0.443	49.1629	0	1	21.6547	-8.07579	3.44338	26.2871
1.0674	0.444	49.1629	0	1	21.6547	-8.07575	3.44335	26.2871
1.0674	0.445	49.1629	0	1	21.6547	-8.07569	3.44331	26.2871
1.0674	0.446	49.1629	0	1	21.6547	-8.07569	3.44333	26.2871
1.0674	0.447	49.1629	0	1	21.6547	-8.07565	3.4433	26.2871
1.0674	0.448	49.1629	0	1	21.6548	-8.07561	3.44329	26.2871
1.0674	0.449	49.1629	0	1	21.6548	-8.07561	3.44331	26.2871
1.0674	0.45	49.1629	0	1	21.6548	-8.07555	3.44326	26.2871
1.0674	0.451	49.1629	0	1	21.6548	-8.07555	3.44329	26.2871
1.0674	0.452	49.1629	0	1	21.6548	-8.07552	3.44328	26.2871
1.0674	0.453	49.1629	0	1	21.6549	-8.07548	3.44326	26.2871
1.0674	0.454	49.1629	0	1	21.6549	-8.07541	3.44321	26.2871
1.0674	0.455	49.1629	0	1	21.6549	-8.07543	3.44326	26.2871
1.0674	0.456	49.1629	0	1	21.6549	-8.07535	3.4432	26.2871
1.0674	0.457	49.1629	0	1	21.655	-8.07534	3.44321	26.2871
1.0674	0.458	49.1629	0	1	21.655	-8.07532	3.44323	26.2871
1.0674	0.459	49.1629	0	1	21.655	-8.07525	3.44318	26.2871
1.0674	0.46	49.1629	0	1	21.6551	-8.07519	3.44314	26.2871
1.0674	0.461	49.1629	0	1	21.6551	-8.0751	3.44308	26.2871
1.0674	0.462	49.1629	0	1	21.6551	-8.07502	3.44303	26.2871
1.0674	0.463	49.1629	0	1	21.6551	-8.07499	3.44302	26.2871
1.0674	0.464	49.1629	0	1	21.6552	-8.07495	3.44301	26.2871
1.0674	0.465	49.1629	0	1	21.6552	-8.07492	3.44303	26.2871
1.0674	0.466	49.1629	0	1	21.6552	-8.07485	3.44299	26.2871
1.0674	0.467	49.1629	0	1	21.6553	-8.07483	3.443	26.2871
1.0674	0.468	49.1629	0	1	21.6553	-8.0748	3.44301	26.2871
1.0674	0.469	49.1629	0	1	21.6554	-8.0747	3.44294	26.2871
1.0674	0.47	49.1629	0	1	21.6554	-8.07463	3.4429	26.2871
1.0674	0.471	49.1629	0	1	21.6554	-8.07455	3.44287	26.2871
1.0674	0.472	49.1629	0	1	21.6555	-8.07448	3.44283	26.2871
1.0674	0.473	49.1629	0	1	21.6555	-8.07441	3.4428	26.2871
1.0674	0.474	49.1629	0	1	21.6556	-8.07436	3.4428	26.2871
1.0674	0.475	49.1629	0	1	21.6556	-8.07428	3.44276	26.2871
1.0674	0.476	49.1629	0	1	21.6556	-8.07419	3.44272	26.2871
1.0674	0.477	49.1629	0	1	21.6557	-8.07404	3.4426	26.2871
1.0674	0.478	49.1629	0	1	21.6557	-8.07408	3.44269	26.2871
1.0674	0.479	49.1629	0	1	21.6558	-8.07398	3.44264	26.2871
1.0674	0.48	49.1629	0	1	21.6558	-8.07389	3.44261	26.2871
1.0674	0.481	49.1629	0	1	21.6559	-8.07377	3.44253	26.2871
1.0674	0.482	49.1629	0	1	21.656	-8.07369	3.44251	26.2871
1.0674	0.483	49.1629	0	1	21.656	-8.07358	3.44246	26.2871
1.0674	0.484	49.1629	0	1	21.6561	-8.07354	3.44247	26.2871
1.0674	0.485	49.1629	0	1	21.6561	-8.07343	3.44242	26.2871
1.0674	0.486	49.1629	0	1	21.6562	-8.07337	3.44242	26.2871
1.0674	0.487	49.1629	0	1	21.6563	-8.07325	3.44236	26.2871
1.0674	0.488	49.1629	0	1	21.6563	-8.07315	3.44232	26.2871
1.0674	0.489	49.1629	0	1	21.6564	-8.07302	3.44225	26.2872
1.0674	0.49	49.1629	0	1	21.6565	-8.07287	3.44217	26.2872
1.0674	0.491	49.1629	0	1	21.6565	-8.0728	3.44217	26.2872
1.0674	0.492	49.1629	0	1	21.6566	-8.07269	3.44213	26.2872
1.0674	0.493	49.1629	0	1	21.6567	-8.07259	3.4421	26.2872
1.0674	0.494	49.1629	0	1	21.6568	-8.07245	3.44203	26.2872
1.0674	0.495	49.1629	0	1	21.6568	-8.0723	3.44196	26.2872
1.0674	0.496	49.1629	0	1	21.6569	-8.07217	3.44191	26.2872
1.0674	0.497	49.1629	0	1	21.657	-8.07191	3.44173	26.2872
1.0674	0.498	49.1629	0	1	21.6571	-8.07188	3.44178	26.2872
1.0674	0.499	49.1629	0	1	21.6572	-8.07174	3.44173	26.2872
1.0674	0.5	49.1629	0	1	21.6573	-8.0716	3.44167	26.2872
1.0674	0.501	49.1629	0	1	21.6574	-8.07143	3.4416	26.2872
1.0674	0.502	49.1629	0	1	21.6575	-8.07126	3.44152	26.2872
1.0674	0.503	49.1629	0	1	21.6576	-8.07109	3.44145	26.2872
1.0674	0.504	49.1629	0	1	21.6577	-8.07094	3.44139	26.2872
1.0674	0.505	49.1629	0	1	21.6578	-8.07072	3.44127	26.2872
1.0674	0.506	49.1629	0	1	21.6579	-8.07064	3.4413	26.2872
1.0674	0.507	49.1629	0	1	21.658	-8.07044	3.44121	26.2872
1.0674	0.508	49.1629	0	1	21.6581	-8.07021	3.44109	26.2872
1.0674	0.509	49.1629	0	1	21.6582	-8.07007	3.44106	26.2872
1.0674	0.51	49.1629	0	1	21.6583	-8.06986	3.44097	26.2872
1.0674	0.511	49.1629	0	1	21.6585	-8.0697	3.44093	26.2872
1.0674	0.512	49.1629	0	1	21.6586	-8.06941	3.44075	26.2872
1.0674	0.513	49.1629	0	1	21.6587	-8.06922	3.44069	26.2872
1.06741	0.514	49.1629	0	1	21.6589	-8.06901	3.44062	26.2873
1.06741	0.515	49.1629	0	1	21.659	-8.06886	3.44059	26.2873
1.06741	0.516	49.1629	0	1	21.6591	-8.06858	3.44045	26.2873
1.06741	0.517	49.1629	0	1	21.6593	-8.06828	3.44028	26.2873
1.06741	0.518	49.1629	0	1	21.6594	-8.06812	3.44028	26.2873
1.06741	0.519	49.1629	0	1	21.6596	-8.06787	3.44017	26.2873
1.06741	0.52	49.1629	0	1	21.6597	-8.06752	3.43997	26.2873
1.06741	0.521	49.1629	0	1	21.6599	-8.06738	3.43999	26.2873
1.06741	0.522	49.1629	0	1	21.6601	-8.06708	3.43984	26.2873
1.06741	0.523	49.1629	0	1	21.6602	-8.06684	3.43977	26.2873
1.06741	0.524	49.1629	0	1	21.6604	-8.06655	3.43965	26.2873
1.06741	0.525	49.1629	0	1	21.6606	-8.06619	3.43946	26.2873
1.06741	0.526	49.1629	0	1	21.6608	-8.06594	3.43938	26.2873
1.06741	0.527	49.1629	0	1	21.661	-8.06558	3.43921	26.2873
1.06741	0.528	49.1629	0	1	21.6612	-8.06533	3.43914	26.2873
1.06741	0.529	49.1629	0	1	21.6614	-8.06498	3.43898	26.2873
1.06741	0.53	49.1629	0	1	21.6616	-8.06467	3.43887	26.2874
1.06741	0.531	49.1629	0	1	21.6618	-8.06428	3.43868	26.2874
1.06741	0.532	49.1629	0	1	21.662	-8.06398	3.43859	26.2874
1.06741	0.533	49.1629	0	1	21.6622	-8.06363	3.43846	26.2874
1.06741	0.534	49.1629	0	1	21.6624	-8.06324	3.43827	26.2874
1.06741	0.535	49.1629	0	1	21.6627	-8.06286	3.43812	26.2874
1.06741	0.536	49.1629	0	1	21.6629	-8.06246	3.43794	26.2874
1.06741	0.537	49.1629	0	1	21.6631	-8.06208	3.4378	26.2874
1.06741	0.538	49.1629	0	1	21.6634	-8.06174	3.4377	26.2874
1.06741	0.539	49.1629	0	1	21.6636	-8.06126	3.43746	26.2874
1.06741	0.54	49.1629	0	1	21.6639	-8.06086	3.43732	26.2874
1.06741	0.541	49.1629	0	1	21.6642	-8.06042	3.43714	26.2875
1.06741	0.542	49.1629	0	1	21.6645	-8.05991	3.43689	26.2875
1.06741	0.543	49.1629	0	1	21.6647	-8.05948	3.43674	26.2875
1.06741	0.544	49.1629	0	1	21.665	-8.05903	3.43656	26.2875
1.06742	0.545	49.1629	0	1	21.6653	-8.05858	3.4364	26.2875
1.06742	0.546	49.1629	0	1	21.6656	-8.05804	3.43615	26.2875
1.06742	0.547	49.1629	0	1	21.6659	-8.05755	3.43596	26.2875
1.06742	0.548	49.1629	0	1	21.6663	-8.05706	3.43577	26.2875
1.06742	0.549	49.1629	0	1	21.6666	-8.05653	3.43556	26.2876
1.06742	0.55	49.1629	0	1	21.6669	-8.05597	3.43532	26.2876
1.06742	0.551	49.1629	0	1	21.6673	-8.05537	3.43505	26.2876
1.06742	0.552	49.1629	0	1	21.6676	-8.05483	3.43485	26.2876
1.06742	0.553	49.1629	0	1	21.668	-8.05427	3.43464	26.2876
1.06742	0.554	49.1629	0	1	21.6683	-8.05367	3.4344	26.2876
1.06742	0.555	49.1629	0	1	21.6687	-8.05309	3.43418	26.2876
1.06742	0.556	49.1629	0	1	21.6691	-8.05243	3.43389	26.2877
1.06742	0.557	49.1629	0	1	21.6695	-8.05177	3.43361	26.2877
1.06742	0.558	49.1629	0	1	21.6699	-8.0511	3.43333	26.2877
1.06742	0.559	49.1629	0	1	21.6703	-8.05045	3.43308	26.2877
1.06742	0.56	49.1629	0	1	21.6708	-8.04976	3.4328	26.2877
1.06742	0.561	49.1629	0	1	21.6712	-8.04906	3.43251	26.2877
1.06743	0.562	49.1629	0	1	21.6716	-8.04837	3.43225	26.2877
1.06743	0.563	49.1629	0	1	21.6721	-8.04762	3.43195	26.2878
1.06743	0.564	49.1629	0	1	21.6726	-8.0469	3.43167	26.2878
1.06743	0.565	49.1629	0	1	21.673	-8.04608	3.43131	26.2878
1.06743	0.566	49.1629	0	1	21.6735	-8.04526	3.43096	26.2878
1.06743	0.567	49.1629	0	1	21.674	-8.04447	3.43065	26.2878
1.06743	0.568	49.1629	0	1	21.6745	-8.04366	3.43033	26.2879
1.06743	0.569	49.1629	0	1	21.6751	-8.0428	3.42998	26.2879
1.06743	0.57	49.1629	0	1	21.6756	-8.04197	3.42966	26.2879
1.06743	0.571	49.1629	0	1	21.6762	-8.04105	3.42927	26.2879
1.06743	0.572	49.1629	0	1	21.6767	-8.04015	3.42891	26.2879
1.06743	0.573	49.1629	0	1	21.6773	-8.03923	3.42854	26.288
1.06744	0.574	49.1629	0	1	21.6779	-8.03825	3.42812	26.288
1.06744	0.575	49.1629	0	1	21.6785	-8.03726	3.42771	26.288
1.06744	0.576	49.1629	0	1	21.6791	-8.03627	3.42731	26.288
1.06744	0.577	49.1629	0	1	21.6797	-8.03528	3.42693	26.2881
1.06744	0.578	49.1629	0	1	21.6804	-8.03422	3.42648	26.2881
1.06744	0.579	49.1629	0	1	21.681	-8.03312	3.42601	26.2881
1.06744	0.58	49.1629	0	1	21.6817	-8.0321	3.42564	26.2881
1.06744	0.581	49.1629	0	1	21.6824	-8.03095	3.42515	26.2882
1.06744	0.582	49.1629	0	1	21.6831	-8.02981	3.42468	26.2882
1.06744	0.583	49.1629	0	1	21.6838	-8.02869	3.42426	26.2882
1.06745	0.584	49.1629	0	1	21.6845	-8.02746	3.42372	26.2883
1.06745	0.585	49.1629	0	1	21.6853	-8.02633	3.42332	26.2883
1.06745	0.586	49.1629	0	1	21.686	-8.02502	3.42275	26.2883
1.06745	0.587	49.1629	0	1	21.6868	-8.02375	3.42223	26.2883
1.06745	0.588	49.1629	0	1	21.6876	-8.02248	3.42173	26.2884
1.06745	0.589	49.1629	0	1	21.6884	-8.02114	3.42117	26.2884
1.06745	0.59	49.1629	0	1	21.6893	-8.0198	3.42063	26.2884
1.06746	0.591	49.1629	0	1	21.6901	-8.0184	3.42006	26.2885
1.06746	0.592	49.1629	0	1	21.691	-8.01703	3.41952	26.2885
1.06746	0.593	49.1629	0	1	21.6919	-8.01554	3.41888	26.2886
1.06746	0.594	49.1629	0	1	21.6928	-8.01406	3.41828	26.2886
1.06746	0.595	49.1629	0	1	21.6937	-8.01256	3.41767	26.2886
1.06746	0.596	49.1629	0	1	21.6947	-8.01106	3.41709	26.2887
1.06746	0.597	49.1629	0	1	21.6957	-8.00946	3.41642	26.2887
1.06747	0.598	49.1629	0	1	21.6966	-8.00789	3.4158	26.2887
1.06747	0.599	49.1629	0	1	21.6977	-8.00625	3.41513	26.2888
1.06747	0.6	49.1629	0	1	21.6987	-8.00456	3.41443	26.2888
1.06747	0.601	49.1629	0	1	21.6997	-8.0029	3.41379	26.2889
1.06747	0.602	49.1629	0	1	21.7008	-8.00115	3.41307	26.2889
1.06747	0.603	49.1629	0	1	21.7019	-7.99936	3.41234	26.2889
1.06748	0.604	49.1629	0	1	21.703	-7.99755	3.4116	26.289
1.06748	0.605	49.1629	0	1	21.7042	-7.9957	3.41084	26.289
1.06748	0.606	49.1629	0	1	21.7054	-7.99385	3.41013	26.2891
1.06748	0.607	49.1629	0	1	21.7065	-7.99188	3.40929	26.2891
1.06748	0.608	49.1629	0	1	21.7078	-7.98993	3.40852	26.2892
1.06749	0.609	49.1629	0	1	21.709	-7.98789	3.40767	26.2892
1.06749	0.61	49.1629	0	1	21.7103	-7.98584	3.40683	26.2893
1.06749	0.611	49.1629	0	1	21.7116	-7.98381	3.40605	26.2893
1.06749	0.612	49.1629	0	1	21.7129	-7.98163	3.40514	26.2894
1.06749	0.613	49.1629	0	1	21.7142	-7.97935	3.40413	26.2894
1.0675	0.614	49.1629	0	1	21.7156	-7.97722	3.40333	26.2895
1.0675	0.615	49.1629	0	1	21.717	-7.97497	3.40243	26.2895
1.0675	0.616	49.1629	0	1	21.7184	-7.9726	3.40143	26.2896
1.0675	0.617	49.1629	0	1	21.7199	-7.97026	3.40049	26.2897
1.06751	0.618	49.1629	0	1	21.7214	-7.96789	3.39954	26.2897
1.06751	0.619	49.1629	0	1	21.7229	-7.96543	3.39854	26.2898
1.06751	0.62	49.1629	0	1	21.7244	-7.96296	3.39756	26.2898
1.06751	0.621	49.1629	0	1	21.726	-7.96038	3.39649	26.2899
1.06752	0.622	49.1629	0	1	21.7276	-7.95782	3.39547	26.29
1.06752	0.623	49.1629	0	1	21.7293	-7.95514	3.39437	26.29
1.06752	0.624	49.1629	0	1	21.7309	-7.95241	3.39323	26.2901
1.06752	0.625	49.1629	0	1	21.7326	-7.94968	3.39215	26.2902
1.06753	0.626	49.1629	0	1	21.7344	-7.94687	3.391	26.2902
1.06753	0.627	49.1629	0	1	21.7361	-7.94401	3.38985	26.2903
1.06753	0.628	49.1629	0	1	21.7379	-7.94114	3.3887	26.2904
1.06753	0.629	49.1629	0	1	21.7398	-7.93811	3.38743	26.2904
1.06754	0.63	49.1629	0	1	21.7416	-7.9351	3.38623	26.2905
1.06754	0.631	49.1629	0	1	21.7436	-7.932	3.38496	26.2906
1.06754	0.632	49.1629	0	1	21.7455	-7.92885	3.38367	26.2907
1.06755	0.633	49.1629	0	1	21.7475	-7.92566	3.38239	26.2908
1.06755	0.634	49.1629	0	1	21.7495	-7.92242	3.38109	26.2908
1.06755	0.635	49.1629	0	1	21.7516	-7.91905	3.37969	26.2909
1.06756	0.636	49.1629	0	1	21.7537	-7.9157	3.37836	26.291
1.06756	0.637	49.1629	0	1	21.7558	-7.91226	3.37697	26.2911
1.06756	0.638	49.1629	0	1	21.758	-7.90869	3.37548	26.2912
1.06757	0.639	49.1629	0	1	21.7602	-7.90516	3.37408	26.2913
1.06757	0.64	49.1629	0	1	21.7624	-7.90147	3.37255	26.2914
1.06758	0.641	49.1629	0	1	21.7647	-7.89776	3.37104	26.2914
1.06758	0.642	49.1629	0	1	21.7671	-7.89399	3.36953	26.2915
1.06758	0.643	49.1629	0	1	21.7694	-7.89006	3.36788	26.2916
1.06759	0.644	49.1629	0	1	21.7719	-7.88627	3.36642	26.2917
1.06759	0.645	49.1629	0	1	21.7743	-7.88223	3.36475	26.2918
1.0676	0.646	49.1629	0	1	21.7769	-7.87818	3.36312	26.2919
1.0676	0.647	49.1629	0	1	21.7794	-7.874	3.36139	26.292
1.0676	0.648	49.1629	0	1	21.782	-7.86986	3.35975	26.2921
1.06761	0.649	49.1629	0	1	21.7847	-7.86552	3.35795	26.2922
1.06761	0.65	49.1629	0	1	21.7874	-7.86117	3.3562	26.2923
1.06762	0.651	49.1629	0	1	21.7901	-7.85674	3.3544	26.2925
1.06762	0.652	49.1629	0	1	21.7929	-7.85222	3.35256	26.2926
1.06763	0.653	49.1629	0	1	21.7958	-7.84764	3.35072	26.2927
1.06763	0.654	49.1629	0	1	21.7987	-7.84292	3.34877	26.2928
1.06764	0.655	49.1629	0	1	21.8016	-7.83819	3.34687	26.2929
1.06764	0.656	49.1629	0	1	21.8046	-7.83335	3.3449	26.293
1.06765	0.657	49.1629	0	1	21.8076	-7.82838	3.34286	26.2932
1.06765	0.658	49.1629	0	1	21.8107	-7.82342	3.34087	26.2933
1.06766	0.659	49.1629	0	1	21.8139	-7.81837	3.33886	26.2934
1.06766	0.66	49.1629	0	1	21.8171	-7.81313	3.33669	26.2935
1.06767	0.661	49.1629	0	1	21.8204	-7.80775	3.33444	26.2937
1.06767	0.662	49.1629	0	1	21.8237	-7.80247	3.33235	26.2938
1.06768	0.663	49.1629	0	1	21.8271	-7.79704	3.33016	26.2939
1.06768	0.664	49.1629	0	1	21.8305	-7.7915	3.32792	26.2941
1.06769	0.665	49.1629	0	1	21.834	-7.78584	3.3256	26.2942
1.06769	0.666	49.1629	0	1	21.8375	-7.78014	3.32331	26.2944
1.0677	0.667	49.1629	0	1	21.8411	-7.77427	3.3209	26.2945
1.06771	0.668	49.1629	0	1	21.8448	-7.76837	3.31852	26.2947
1.06771	0.669	49.1629	0	1	21.8485	-7.76237	3.3161	26.2948
1.06772	0.67	49.1629	0	1	21.8523	-7.75619	3.31356	26.295
1.06773	0.671	49.1629	0	1	21.8562	-7.74992	3.31098	26.2951
1.06773	0.672	49.1629	0	1	21.8601	-7.74366	3.30848	26.2953
1.06774	0.673	49.1629	0	1	21.8641	-7.73717	3.30581	26.2955
1.06774	0.674	49.1629	0	1	21.8681	-7.73066	3.30318	26.2956
1.06775	0.675	49.1629	0	1	21.8722	-7.72404	3.3005	26.2958
1.06776	0.676	49.1629	0	1	21.8764	-7.71724	3.2977	26.296
1.06777	0.677	49.1629	0	1	21.8807	-7.71036	3.2949	26.2961
1.06777	0.678	49.1629	0	1	21.885	-7.70348	3.29215	26.2963
1.06778	0.679	49.1629	0	1	21.8894	-7.69639	3.28927	26.2965
1.06779	0.68	49.1629	0	1	21.8938	-7.68922	3.28637	26.2967
1.0678	0.681	49.1629	0	1	21.8983	-7.68185	3.28333	26.2969
1.0678	0.682	49.1629	0	1	21.9029	-7.6745	3.28039	26.297
1.06781	0.683	49.1629	0	1	21.9076	-7.66694	3.27731	26.2972
1.06782	0.684	49.1629	0	1	21.9123	-7.65936	3.27427	26.2974
1.06783	0.685	49.1629	0	1	21.9171	-7.65156	3.27108	26.2976
1.06783	0.686	49.1629	0	1	21.922	-7.64363	3.26783	26.2978
1.06784	0.687	49.1629	0	1	21.927	-7.63566	3.26462	26.298
1.06785	0.688	49.1629	0	1	21.932	-7.62751	3.26131	26.2982
1.06786	0.689	49.1629	0	1	21.9371	-7.61924	3.25793	26.2984
1.06787	0.69	49.1629	0	1	21.9423	-7.6109	3.25458	26.2987
1.06788	0.691	49.1629	0	1	21.9476	-7.60235	3.25107	26.2989
1.06789	0.692	49.1629	0	1	21.953	-7.59374	3.2476	26.2991
1.0679	0.693	49.1629	0	1	21.9584	-7.58494	3.244	26.2993
1.0679	0.694	49.1629	0	1	21.9639	-7.57609	3.24044	26.2996
1.06791	0.695	49.1629	0	1	21.9695	-7.56708	3.23679	26.2998
1.06792	0.696	49.1629	0	1	21.9752	-7.55794	3.23309	26.3
1.06793	0.697	49.1629	0	1	21.9809	-7.54862	3.22929	26.3003
1.06794	0.698	49.1629	0	1	21.9868	-7.53913	3.2254	26.3005
1.06795	0.699	49.1629	0	1	21.9927	-7.52962	3.22159	26.3007
1.06796	0.7	49.1629	0	1	21.9987	-7.51991	3.21764	26.301
1.06797	0.701	49.1629	0	1	22.0048	-7.51008	3.21366	26.3013
1.06798	0.702	49.1629	0	1	22.011	-7.5001	3.20962	26.3015
1.068	0.703	49.1629	0	1	22.0173	-7.48994	3.20548	26.3018
1.06801	0.704	49.1629	0	1	22.0237	-7.47969	3.20133	26.302
1.06802	0.705	49.1629	0	1	22.0302	-7.46927	3.1971	26.3023
1.06803	0.706	49.1629	0	1	22.0367	-7.4587	3.19281	26.3026
1.06804	0.707	49.1629	0	1	22.0434	-7.44792	3.1884	26.3029
1.06805	0.708	49.1629	0	1	22.0501	-7.43701	3.18394	26.3032
1.06806	0.709	49.1629	0	1	22.0569	-7.42611	3.17959	26.3034
1.06807	0.71	49.1629	0	1	22.0639	-7.41491	3.17503	26.3037
1.06809	0.711	49.1629	0	1	22.0709	-7.40365	3.1705	26.304
1.0681	0.712	49.1629	0	1	22.078	-7.39214	3.16582	26.3043
1.06811	0.713	49.1629	0	1	22.0852	-7.38053	3.16113	26.3046
1.06812	0.714	49.1629	0	1	22.0925	-7.3687	3.1563	26.305
1.06814	0.715	49.1629	0	1	22.1	-7.35678	3.15149	26.3053
1.06815	0.716	49.1629	0	1	22.1075	-7.34465	3.14655	26.3056
1.06816	0.717	49.1629	0	1	22.1151	-7.33238	3.14157	26.3059
1.06818	0.718	49.1629	0	1	22.1228	-7.32003	3.13662	26.3062
1.06819	0.719	49.1629	0	1	22.1307	-7.30738	3.13146	26.3066
1.0682	0.72	49.1629	0	1	22.1386	-7.2946	3.12626	26.3069
1.06822	0.721	49.1629	0	1	22.1466	-7.28171	3.12107	26.3073
1.06823	0.722	49.1629	0	1	22.1548	-7.26857	3.11571	26.3076
1.06825	0.723	49.1629	0	1	22.163	-7.25532	3.11036	26.308
1.06826	0.724	49.1629	0	1	22.1713	-7.24192	3.10495	26.3083
1.06828	0.725	49.1629	0	1	22.1798	-7.22826	3.09938	26.3087
1.06829	0.726	49.1629	0	1	22.1884	-7.21448	3.0938	26.3091
1.06831	0.727	49.1629	0	1	22.1971	-7.20053	3.08815	26.3094
1.06832	0.728	49.1629	0	1	22.2058	-7.18638	3.08241	26.3098
1.06834	0.729	49.1629	0	1	22.2147	-7.17205	3.07659	26.3102
1.06835	0.73	49.1629	0	1	22.2238	-7.15756	3.07072	26.3106
1.06837	0.731	49.1629	0	1	22.2329	-7.14284	3.06472	26.311
1.06839	0.732	49.1629	0	1	22.2421	-7.12803	3.05875	26.3114
1.0684	0.733	49.1629	0	1	22.2515	-7.11296	3.05262	26.3118
1.06842	0.734	49.1629	0	1	22.2609	-7.09776	3.04647	26.3122
1.06844	0.735	49.1629	0	1	22.2705	-7.08234	3.04022	26.3126
1.06845	0.736	49.1629	0	1	22.2802	-7.06674	3.03389	26.3131
1.06847	0.737	49.1629	0	1	22.29	-7.0509	3.02743	26.3135
1.06849	0.738	49.1629	0	1	22.3	-7.03498	3.02101	26.3139
1.06851	0.739	49.1629	0	1	22.31	-7.0188	3.01444	26.3144
1.06853	0.74	49.1629	0	1	22.3202	-7.00243	3.00779	26.3148
1.06854	0.741	49.1629	0	1	22.3305	-6.98589	3.00109	26.3153
1.06856	0.742	49.1629	0	1	22.3409	-6.96912	2.99427	26.3158
1.06858	0.743	49.1629	0	1	22.3515	-6.95219	2.98741	26.3162
1.0686	0.744	49.1629	0	1	22.3621	-6.93507	2.98048	26.3167
1.06862	0.745	49.1629	0	1	22.3729	-6.9177	2.97342	26.3172
1.06864	0.746	49.1629	0	1	22.3838	-6.90018	2.96632	26.3177
1.06866	0.747	49.1629	0	1	22.3949	-6.88245	2.95912	26.3182
1.06868	0.748	49.1629	0	1	22.406	-6.86452	2.95185	26.3187
1.0687	0.749	49.1629	0	1	22.4173	-6.84637	2.94448	26.3192
1.06872	0.75	49.1629	0	1	22.4287	-6.82802	2.93702	26.3197
1.06875	0.751	49.1629	0	1	22.4403	-6.80949	2.92951	26.3203
1.06877	0.752	49.1629	0	1	22.452	-6.79074	2.92191	26.3208
1.06879	0.753	49.1629	0	1	22.4638	-6.77176	2.91419	26.3213
1.06881	0.754	49.1629	0	1	22.4757	-6.75259	2.90639	26.3219
1.06883	0.755	49.1629	0	1	22.4877	-6.73324	2.89856	26.3224
1.06886	0.756	49.1629	0	1	22.4999	-6.71368	2.89062	26.323
1.06888	0.757	49.1629	0	1	22.5123	-6.69388	2.88258	26.3236
1.0689	0.758	49.1629	0	1	22.5247	-6.6739	2.87448	26.3241
1.06893	0.759	49.1629	0	1	22.5373	-6.65366	2.86624	26.3247
1.06895	0.76	49.1629	0	1	22.55	-6.63322	2.85793	26.3253
1.06898	0.761	49.1629	0	1	22.5629	-6.61258	2.84954	26.3259
1.069	0.762	49.1629	0	1	22.5759	-6.59173	2.84108	26.3265
1.06903	0.763	49.1629	0	1	22.589	-6.5707	2.83255	26.3272
1.06905	0.764	49.1629	0	1	22.6023	-6.54937	2.82386	26.3278
1.06908	0.765	49.1629	0	1	22.6157	-6.52787	2.81512	26.3284
1.0691	0.766	49.1629	0	1	22.6292	-6.50617	2.80631	26.3291
1.06913	0.767	49.1629	0	1	22.6429	-6.48428	2.79744	26.3297
1.06916	0.768	49.1629	0	1	22.6567	-6.46214	2.78844	26.3304
1.06918	0.769	49.1629	0	1	22.6706	-6.43973	2.77931	26.3311
1.06921	0.77	49.1629	0	1	22.6847	-6.41716	2.77014	26.3317
1.06924	0.771	49.1629	0	1	22.6989	-6.39438	2.7609	26.3324
1.06927	0.772	49.1629	0	1	22.7133	-6.37138	2.75157	26.3331
1.0693	0.773	49.1629	0	1	22.7278	-6.3481	2.74207	26.3338
1.06933	0.774	49.1629	0	1	22.7424	-6.32466	2.73257	26.3345
1.06935	0.775	49.1629	0	1	22.7572	-6.30099	2.72295	26.3353
1.06938	0.776	49.1629	0	1	22.7721	-6.27706	2.7132	26.336
1.06941	0.777	49.1629	0	1	22.7872	-6.25294	2.7034	26.3367
1.06945	0.778	49.1629	0	1	22.8024	-6.22861	2.69352	26.3375
1.06948	0.779	49.1629	0	1	22.8177	-6.20404	2.68353	26.3383
1.06951	0.78	49.1629	0	1	22.8332	-6.17927	2.67347	26.339
1.06954	0.781	49.1629	0	1	22.8488	-6.15421	2.66324	26.3398
1.06957	0.782	49.1629	0	1	22.8646	-6.12896	2.65296	26.3406
1.0696	0.783	49.1629	0	1	22.8805	-6.10353	2.64264	26.3414
1.06964	0.784	49.1629	0	1	22.8966	-6.07783	2.63217	26.3422
1.06967	0.785	49.1629	0	1	22.9128	-6.05194	2.62165	26.343
1.0697	0.786	49.1629	0	1	22.9291	-6.02584	2.61105	26.3439
1.06974	0.787	49.1629	0	1	22.9456	-5.99946	2.6003	26.3447
1.06977	0.788	49.1629	0	1	22.9622	-5.9729	2.5895	26.3456
1.06981	0.789	49.1629	0	1	22.9789	-5.94611	2.57859	26.3464
1.06984	0.79	49.1629	0	1	22.9958	-5.91905	2.56756	26.3473
1.06988	0.791	49.1629	0	1	23.0129	-5.89185	2.55651	26.3482
1.06992	0.792	49.1629	0	1	23.03	-5.86442	2.54537	26.3491
1.06995	0.793	49.1629	0	1	23.0474	-5.83675	2.53411	26.35
1.06999	0.794	49.1629	0	1	23.0648	-5.80884	2.52274	26.3509
1.07003	0.795	49.1629	0	1	23.0824	-5.78069	2.51126	26.3519
1.07007	0.796	49.1629	0	1	23.1002	-5.75238	2.49976	26.3528
1.07011	0.797	49.1629	0	1	23.1181	-5.72385	2.48816	26.3538
1.07015	0.798	49.1629	0	1	23.1361	-5.69509	2.47646	26.3547
1.07019	0.799	49.1629	0	1	23.1543	-5.66612	2.46468	26.3557
1.07023	0.8	49.1629	0	1	23.1726	-5.63691	2.45278	26.3567
1.07027	0.801	49.1629	0	1	23.191	-5.60746	2.44077	26.3577
1.07031	0.802	49.1629	0	1	23.2096	-5.57785	2.42874	26.3587
1.07035	0.803	49.1629	0	1	23.2283	-5.54801	2.4166	26.3598
1.07039	0.804	49.1629	0	1	23.2472	-5.51798	2.4044	26.3608
1.07043	0.805	49.1629	0	1	23.2662	-5.48767	2.39203	26.3619
1.07048	0.806	49.1629	0	1	23.2854	-5.45721	2.37964	26.3629
1.07052	0.807	49.1629	0	1	23.3046	-5.42646	2.36709	26.364
1.07057	0.808	49.1629	0	1	23.324	-5.39554	2.35449	26.3651
1.07061	0.809	49.1629	0	1	23.3436	-5.36448	2.34188	26.3662
1.07066	0.81	49.1629	0	1	23.3633	-5.33316	2.32912	26.3673
1.0707	0.811	49.1629	0	1	23.3831	-5.30166	2.31632	26.3685
1.07075	0.812	49.1629	0	1	23.4031	-5.26989	2.30335	26.3696
1.0708	0.813	49.1629	0	1	23.4232	-5.23795	2.29034	26.3708
1.07084	0.814	49.1629	0	1	23.4434	-5.20587	2.27731	26.3719
1.07089	0.815	49.1629	0	1	23.4637	-5.17356	2.26417	26.3731
1.07094	0.816	49.1629	0	1	23.4842	-5.14104	2.25094	26.3743
1.07099	0.817	49.1629	0	1	23.5048	-5.10822	2.2375	26.3756
1.07104	0.818	49.1629	0	1	23.5256	-5.07535	2.22416	26.3768
1.07109	0.819	49.1629	0	1	23.5465	-5.04228	2.21071	26.378
1.07114	0.82	49.1629	0	1	23.5675	-5.00902	2.1972	26.3793
1.07119	0.821	49.1629	0	1	23.5886	-4.97545	2.18349	26.3806
1.07125	0.822	49.1629	0	1	23.6099	-4.94179	2.16979	26.3819
1.0713	0.823	49.1629	0	1	23.6312	-4.90789	2.15596	26.3832
1.07135	0.824	49.1629	0	1	23.6528	-4.87392	2.14218	26.3845
1.07141	0.825	49.1629	0	1	23.6744	-4.83973	2.12829	26.3858
1.07146	0.826	49.1629	0	1	23.6961	-4.80527	2.11423	26.3872
1.07152	0.827	49.1629	0	1	23.718	-4.77067	2.10012	26.3886
1.07158	0.828	49.1629	0	1	23.74	-4.73597	2.08603	26.3899
1.07163	0.829	49.1629	0	1	23.7621	-4.70097	2.07174	26.3914
1.07169	0.83	49.1629	0	1	23.7843	-4.66588	2.05746	26.3928
1.07175	0.831	49.1629	0	1	23.8067	-4.6306	2.04309	26.3942
1.07181	0.832	49.1629	0	1	23.8292	-4.5952	2.02869	26.3957
1.07187	0.833	49.1629	0	1	23.8517	-4.55969	2.0143	26.3971
1.07193	0.834	49.1629	0	1	23.8744	-4.52388	1.99967	26.3986
1.07199	0.835	49.1629	0	1	23.8972	-4.48796	1.98505	26.4001
1.07205	0.836	49.1629	0	1	23.9201	-4.45195	1.97042	26.4016
1.07211	0.837	49.1629	0	1	23.9431	-4.41572	1.95566	26.4032
1.07218	0.838	49.1629	0	1	23.9662	-4.37938	1.94088	26.4047
1.07224	0.839	49.1629	0	1	23.9895	-4.34291	1.92606	26.4063
1.0723	0.84	49.1629	0	1	24.0128	-4.30622	1.9111	26.4079
1.07237	0.841	49.1629	0	1	24.0362	-4.26949	1.89619	26.4095
1.07244	0.842	49.1629	0	1	24.0598	-4.23253	1.88112	26.4112
1.0725	0.843	49.1629	0	1	24.0834	-4.1955	1.86607	26.4128
1.07257	0.844	49.1629	0	1	24.1071	-4.15836	1.85098	26.4145
1.07264	0.845	49.1629	0	1	24.1309	-4.12104	1.83579	26.4162
1.07271	0.846	49.1629	0	1	24.1548	-4.08364	1.82059	26.4179
1.07278	0.847	49.1629	0	1	24.1788	-4.04612	1.80535	26.4196
1.07285	0.848	49.1629	0	1	24.2029	-4.00843	1.78999	26.4214
1.07292	0.849	49.1629	0	1	24.2271	-3.97074	1.77473	26.4231
1.07299	0.85	49.1629	0	1	24.2514	-3.93284	1.75929	26.4249
1.07307	0.851	49.1629	0	1	24.2757	-3.89486	1.74385	26.4267
1.07314	0.852	49.1629	0	1	24.3001	-3.85681	1.72841	26.4285
1.07322	0.853	49.1629	0	1	24.3246	-3.81857	1.71281	26.4304
1.07329	0.854	49.1629	0	1	24.3492	-3.78038	1.69734	26.4323
1.07337	0.855	49.1629	0	1	24.3739	-3.74202	1.68175	26.4342
1.07345	0.856	49.1629	0	1	24.3986	-3.70362	1.66617	26.4361
1.07353	0.857	49.1629	0	1	24.4234	-3.66508	1.6505	26.438
1.07361	0.858	49.1629	0	1	24.4483	-3.62649	1.63482	26.44
1.07369	0.859	49.1629	0	1	24.4732	-3.58785	1.61914	26.4419
1.07377	0.86	49.1629	0	1	24.4982	-3.54918	1.60348	26.4439
1.07385	0.861	49.1629	0	1	24.5233	-3.51036	1.5877	26.446
1.07393	0.862	49.1629	0	1	24.5484	-3.4715	1.57192	26.448
1.07402	0.863	49.1629	0	1	24.5736	-3.43259	1.55612	26.4501
1.0741	0.864	49.1629	0	1	24.5989	-3.39367	1.54034	26.4522
1.07419	0.865	49.1629	0	1	24.6241	-3.35479	1.52465	26.4543
1.07428	0.866	49.1629	0	1	24.6495	-3.31566	1.50871	26.4564
1.07436	0.867	49.1629	0	1	24.6749	-3.27664	1.49292	26.4586
1.07445	0.868	49.1629	0	1	24.7003	-3.23753	1.47705	26.4608
1.07454	0.869	49.1629	0	1	24.7258	-3.19839	1.46116	26.463
1.07463	0.87	49.1629	0	1	24.7513	-3.15926	1.44533	26.4652
1.07472	0.871	49.1629	0	1	24.7769	-3.12009	1.42944	26.4675
1.07482	0.872	49.1629	0	1	24.8025	-3.08093	1.41358	26.4698
1.07491	0.873	49.1629	0	1	24.8281	-3.04181	1.39779	26.4721
1.07501	0.874	49.1629	0	1	24.8537	-3.00254	1.3818	26.4745
1.0751	0.875	49.1629	0	1	24.8794	-2.96346	1.36605	26.4768
1.0752	0.876	49.1629	0	1	24.9051	-2.92424	1.35014	26.4792
1.0753	0.877	49.1629	0	1	24.9309	-2.88512	1.33434	26.4816
1.0754	0.878	49.1629	0	1	24.9566	-2.84592	1.31842	26.4841
1.0755	0.879	49.1629	0	1	24.9824	-2.80692	1.30273	26.4866
1.0756	0.88	49.1629	0	1	25.0082	-2.76777	1.28685	26.4891
1.0757	0.881	49.1629	0	1	25.0339	-2.72879	1.27114	26.4916
1.07581	0.882	49.1629	0	1	25.0597	-2.68975	1.25533	26.4942
1.07591	0.883	49.1629	0	1	25.0856	-2.65081	1.23961	26.4968
1.07602	0.884	49.1629	0	1	25.1114	-2.61198	1.22398	26.4994
1.07613	0.885	49.1629	0	1	25.1372	-2.57306	1.20821	26.502
1.07623	0.886	49.1629	0	1	25.163	-2.53425	1.19252	26.5047
1.07634	0.887	49.1629	0	1	25.1888	-2.49554	1.1769	26.5074
1.07646	0.888	49.1629	0	1	25.2146	-2.45697	1.16141	26.5101
1.07657	0.889	49.1629	0	1	25.2403	-2.41837	1.14582	26.5129
1.07668	0.89	49.1629	0	1	25.2661	-2.37991	1.13033	26.5157
1.0768	0.891	49.1629	0	1	25.2919	-2.34152	1.11485	26.5185
1.07691	0.892	49.1629	0	1	25.3176	-2.30323	1.09943	26.5214
1.07703	0.893	49.1629	0	1	25.3433	-2.26508	1.08411	26.5243
1.07715	0.894	49.1629	0	1	25.369	-2.22694	1.06871	26.5272
1.07727	0.895	49.1629	0	1	25.3946	-2.18898	1.05345	26.5302
1.07739	0.896	49.1629	0	1	25.4202	-2.15116	1.03827	26.5331
1.07751	0.897	49.1629	0	1	25.4458	-2.11344	1.02311	26.5362
1.07764	0.898	49.1629	0	1	25.4714	-2.0758	1.00796	26.5392
1.07776	0.899	49.1629	0	1	25.4969	-2.03837	0.992943	26.5423
1.07789	0.9	49.1629	0	1	25.5223	-2.00102	0.977928	26.5454
1.07802	0.901	49.1629	0	1	25.5477	-1.96376	0.962903	26.5486
1.07815	0.902	49.1629	0	1	25.5731	-1.92679	0.948119	26.5518
1.07828	0.903	49.1629	0	1	25.5984	-1.88994	0.933357	26.555
1.07841	0.904	49.1629	0	1	25.6237	-1.8532	0.918607	26.5583
1.07854	0.905	49.1629	0	1	25.6489	-1.81665	0.903955	26.5616
1.07868	0.906	49.1629	0	1	25.674	-1.78034	0.889453	26.5649
1.07882	0.907	49.1629	0	1	25.6991	-1.7441	0.874898	26.5683
1.07895	0.908	49.1629	0	1	25.7241	-1.7081	0.860491	26.5717
1.07909	0.909	49.1629	0	1	25.749	-1.67224	0.846094	26.5751
1.07924	0.91	49.1629	0	1	25.7738	-1.63665	0.831879	26.5786
1.07938	0.911	49.1629	0	1	25.7986	-1.60127	0.817771	26.5821
1.07952	0.912	49.1629	0	1	25.8233	-1.56604	0.80368	26.5857
1.07967	0.913	49.1629	0	1	25.8479	-1.53114	0.789826	26.5893
1.07982	0.914	49.1629	0	1	25.8725	-1.49637	0.775951	26.5929
1.07997	0.915	49.1629	0	1	25.8969	-1.4618	0.762133	26.5966
1.08012	0.916	49.1629	0	1	25.9213	-1.42747	0.748439	26.6003
1.08027	0.917	49.1629	0	1	25.9455	-1.39337	0.734827	26.6041
1.08042	0.918	49.1629	0	1	25.9697	-1.35953	0.721348	26.6079
1.08058	0.919	49.1629	0	1	25.9938	-1.32603	0.708112	26.6117
1.08074	0.92	49.1629	0	1	26.0177	-1.2927	0.694864	26.6155
1.0809	0.921	49.1629	0	1	26.0416	-1.25943	0.681446	26.6196
1.08106	0.922	49.1629	0	1	26.0653	-1.22677	0.668633	26.6234
1.08122	0.923	49.1629	0	1	26.0889	-1.19421	0.655707	26.6275
1.08138	0.924	49.1629	0	1	26.1125	-1.16187	0.64281	26.6315
1.08155	0.925	49.1629	0	1	26.1359	-1.12988	0.630141	26.6356
1.08172	0.926	49.1629	0	1	26.1592	-1.0982	0.617637	26.6397
1.08189	0.927	49.1629	0	1	26.1823	-1.06681	0.605245	26.6439
1.08206	0.928	49.1629	0	1	26.2054	-1.03561	0.59285	26.6481
1.08223	0.929	49.1629	0	1	26.2283	-1.00474	0.580611	26.6524
1.08241	0.93	49.1629	0	1	26.2511	-0.97421	0.568565	26.6567
1.08258	0.931	49.1629	0	1	26.2737	-0.94396	0.556608	26.6611
1.08276	0.932	49.1629	0	1	26.2963	-0.914027	0.544795	26.6655
1.08294	0.933	49.1629	0	1	26.3186	-0.884428	0.533144	26.6699
1.08313	0.934	49.1629	0	1	26.3409	-0.855118	0.521582	26.6744
1.08331	0.935	49.1629	0	1	26.363	-0.826301	0.510438	26.6789
1.0835	0.936	49.1629	0	1	26.385	-0.797463	0.49885	26.6836
1.08369	0.937	49.1629	0	1	26.4068	-0.76912	0.487674	26.6882
1.08388	0.938	49.1629	0	1	26.4284	-0.74116	0.476724	26.6929
1.08407	0.939	49.1629	0	1	26.45	-0.713522	0.465889	26.6976
1.08426	0.94	49.1629	0	1	26.4713	-0.686194	0.455139	26.7024
1.08446	0.941	49.1629	0	1	26.4925	-0.659228	0.444564	26.7072
1.08466	0.942	49.1629	0	1	26.5136	-0.632595	0.434103	26.7121
1.08486	0.943	49.1629	0	1	26.5345	-0.60631	0.423781	26.717
1.08506	0.944	49.1629	0	1	26.5552	-0.580447	0.41374	26.722
1.08526	0.945	49.1629	0	1	26.5758	-0.554848	0.403662	26.727
1.08547	0.946	49.1629	0	1	26.5962	-0.529692	0.393901	26.732
1.08567	0.947	49.1629	0	1	26.6165	-0.504878	0.384252	26.7371
1.08589	0.948	49.1629	0	1	26.6366	-0.480348	0.374574	26.7424
1.0861	0.949	49.1629	0	1	26.6565	-0.456229	0.365142	26.7476
1.08631	0.95	49.1629	0	1	26.6763	-0.432559	0.356045	26.7528
1.08652	0.951	49.1629	0	1	26.6958	-0.409214	0.347	26.7581
1.08674	0.952	49.1629	0	1	26.7153	-0.386197	0.337994	26.7635
1.08696	0.953	49.1629	0	1	26.7345	-0.363562	0.329158	26.7689
1.08718	0.954	49.1629	0	1	26.7535	-0.341352	0.320606	26.7743
1.08741	0.955	49.1629	0	1	26.7724	-0.319472	0.312079	26.7798
1.08763	0.956	49.1629	0	1	26.7911	-0.298001	0.303796	26.7853
1.08786	0.957	49.1629	0	1	26.8097	-0.276913	0.295684	26.7909
1.08809	0.958	49.1629	0	1	26.828	-0.256153	0.287554	26.7966
1.08832	0.959	49.1629	0	1	26.8462	-0.23582	0.279737	26.8023
1.08855	0.96	49.1629	0	1	26.8642	-0.215861	0.27206	26.808
1.08879	0.961	49.1629	0	1	26.882	-0.196264	0.264457	26.8138
1.08902	0.962	49.1629	0	1	26.8996	-0.177062	0.257073	26.8196
1.08926	0.963	49.1629	0	1	26.9171	-0.158238	0.249841	26.8255
1.0895	0.964	49.1629	0	1	26.9343	-0.139796	0.24278	26.8314
1.08974	0.965	49.1629	0	1	26.9514	-0.121719	0.235787	26.8374
1.08998	0.966	49.1629	0	1	26.9683	-0.10403	0.229031	26.8433
1.09023	0.967	49.1629	0	1	26.985	-0.0867108	0.222365	26.8494
1.09048	0.968	49.1629	0	1	27.0016	-0.0697684	0.215881	26.8555
1.09072	0.969	49.1629	0	1	27.0179	-0.0531989	0.209592	26.8615
1.09097	0.97	49.1629	0	1	27.0341	-0.036997	0.203425	26.8677
1.09123	0.971	49.1629	0	1	27.0501	-0.0211665	0.197277	26.874
1.09148	0.972	49.1629	0	1	27.0659	-0.00569393	0.191472	26.8801
1.09174	0.973	49.1629	0	1	27.0815	0.00940349	0.18564	26.8864
1.09199	0.974	49.1629	0	1	27.0969	0.0241538	0.18008	26.8927
1.09225	0.975	49.1629	0	1	27.1122	0.0385413	0.17461	26.899
1.0925	0.976	49.1629	0	1	27.1272	0.0525764	0.169285	26.9054
1.09276	0.977	49.1629	0	1	27.1421	0.0662555	0.164077	26.9118
1.09302	0.978	49.1629	0	1	27.1568	0.0795975	0.159041	26.9182
1.09329	0.979	49.1629	0	1	27.1713	0.092588	0.15411	26.9246
1.09355	0.98	49.1629	0	1	27.1857	0.105235	0.149302	26.9311
1.09381	0.981	49.1629	0	1	27.1998	0.117577	0.144699	26.9376
1.09408	0.982	49.1629	0	1	27.2138	0.129542	0.140118	26.9442
1.09434	0.983	49.1629	0	1	27.2276	0.141213	0.135732	26.9507
1.09461	0.984	49.1629	0	1	27.2413	0.15256	0.131467	26.9572
1.09488	0.985	49.1629	0	1	27.2547	0.163584	0.127311	26.9638
1.09515	0.986	49.1629	0	1	27.268	0.174309	0.123297	26.9704
1.09541	0.987	49.1629	0	1	27.2811	0.184707	0.11937	26.9771
1.09568	0.988	49.1629	0	1	27.2941	0.194811	0.11557	26.9837
1.09595	0.989	49.1629	0	1	27.3068	0.204661	0.111935	26.9903
1.09623	0.99	49.1629	0	1	27.3195	0.214134	0.108309	26.997
1.0965	0.991	49.1629	0	1	27.3319	0.223368	0.104848	27.0037
1.09677	0.992	49.1629	0	1	27.3442	0.232326	0.101498	27.0103
1.09704	0.993	49.1629	0	1	27.3563	0.241016	0.0982579	27.017
1.09731	0.994	49.1629	0	1	27.3682	0.249422	0.0951057	27.0237
1.09758	0.995	49.1629	0	1	27.38	0.257579	0.0920648	27.0304
1.09785	0.996	49.1629	0	1	27.3916	0.265475	0.0891176	27.037
1.09812	0.997	49.1629	0	1	27.4031	0.273153	0.0862896	27.0437
1.09839	0.998	49.1629	0	1	27.4144	0.280559	0.0835331	27.0503
1.09866	0.999	49.1629	0	1	27.4256	0.287702	0.0808511	27.057
1.09893	1	49.1629	0	1	27.4366	0.294634	0.0782722	27.0637
1.0992	1.001	49.1629	0	1	27.4474	0.301315	0.0757646	27.0704
1.09947	1.002	49.1629	0	1	27.4581	0.307866	0.073393	27.0769
1.09974	1.003	49.1629	0	1	27.4687	0.314156	0.0710742	27.0835
1.10001	1.004	49.1629	0	1	27.4791	0.320161	0.0687953	27.0902
1.10028	1.005	49.1629	0	1	27.4894	0.326011	0.0666191	27.0968
1.10054	1.006	49.1629	0	1	27.4995	0.331696	0.0645324	27.1033
1.10081	1.007	49.1629	0	1	27.5095	0.337184	0.0625144	27.1098
1.10107	1.008	49.1629	0	1	27.5194	0.342427	0.0605412	27.1164
1.10134	1.009	49.1629	0	1	27.5291	0.347537	0.0586564	27.1229
1.1016	1.01	49.1629	0	1	27.5387	0.352465	0.0568342	27.1294
1.10186	1.011	49.1629	0	1	27.5481	0.357258	0.0550885	27.1358
1.10212	1.012	49.1629	0	1	27.5574	0.361859	0.0533937	27.1422
1.10238	1.013	49.1629	0	1	27.5666	0.366291	0.0517549	27.1486
1.10264	1.014	49.1629	0	1	27.5757	0.370587	0.0501797	27.1549
1.10289	1.015	49.1629	0	1	27.5846	0.374702	0.0486498	27.1613
1.10315	1.016	49.1629	0	1	27.5934	0.37866	0.04717	27.1676
1.10341	1.017	49.1629	0	1	27.6021	0.382493	0.0457471	27.1739
1.10366	1.018	49.1629	0	1	27.6107	0.386204	0.0443783	27.1801
1.10391	1.019	49.1629	0	1	27.6192	0.389764	0.0430523	27.1863
1.10416	1.02	49.1629	0	1	27.6275	0.393228	0.0417811	27.1925
1.10441	1.021	49.1629	0	1	27.6357	0.39658	0.0405571	27.1986
1.10466	1.022	49.1629	0	1	27.6439	0.39983	0.0393799	27.2046
1.10491	1.023	49.1629	0	1	27.6519	0.402867	0.0382213	27.2108
1.10515	1.024	49.1629	0	1	27.6598	0.405768	0.0370983	27.2169
1.10539	1.025	49.1629	0	1	27.6676	0.408707	0.036046	27.2228
1.10563	1.026	49.1629	0	1	27.6752	0.411579	0.0350376	27.2286
1.10587	1.027	49.1629	0	1	27.6828	0.414238	0.0340413	27.2345
1.10611	1.028	49.1629	0	1	27.6903	0.416754	0.0330708	27.2405
1.10635	1.029	49.1629	0	1	27.6977	0.419287	0.0321549	27.2462
1.10659	1.03	49.1629	0	1	27.705	0.421554	0.031239	27.2522
1.10681	1.031	49.1629	0	1	27.7122	0.424023	0.0304056	27.2577
1.10704	1.032	49.1629	0	1	27.7192	0.426239	0.0295717	27.2634
1.10727	1.033	49.1629	0	1	27.7262	0.428348	0.0287622	27.2691
1.1075	1.034	49.1629	0	1	27.7331	0.430463	0.0279939	27.2747
1.10773	1.035	49.1629	0	1	27.74	0.43246	0.0272452	27.2802
1.10795	1.036	49.1629	0	1	27.7467	0.434399	0.0265242	27.2858
1.10817	1.037	49.1629	0	1	27.7533	0.436209	0.0258192	27.2913
1.10839	1.038	49.1629	0	1	27.7599	0.438015	0.025147	27.2967
1.10861	1.039	49.1629	0	1	27.7663	0.439743	0.0244958	27.3021
1.10883	1.04	49.1629	0	1	27.7727	0.441402	0.0238656	27.3074
1.10904	1.041	49.1629	0	1	27.779	0.443022	0.0232592	27.3127
1.10926	1.042	49.1629	0	1	27.7852	0.444548	0.0226685	27.318
1.10947	1.043	49.1629	0	1	27.7913	0.446036	0.0220999	27.3232
1.10968	1.044	49.1629	0	1	27.7974	0.447486	0.0215519	27.3284
1.10989	1.045	49.1629	0	1	27.8034	0.448884	0.021022	27.3335
1.11009	1.046	49.1629	0	1	27.8093	0.450234	0.0205097	27.3385
1.1103	1.047	49.1629	0	1	27.8151	0.451513	0.0200117	27.3436
1.1105	1.048	49.1629	0	1	27.8208	0.452748	0.0195302	27.3486
1.1107	1.049	49.1629	0	1	27.8265	0.453931	0.0190636	27.3535
1.1109	1.05	49.1629	0	1	27.8321	0.455094	0.0186144	27.3584
1.1111	1.051	49.1629	0	1	27.8377	0.456202	0.0181784	27.3633
1.11129	1.052	49.1629	0	1	27.8431	0.457271	0.0177565	27.3681
1.11149	1.053	49.1629	0	1	27.8485	0.458299	0.0173478	27.3729
1.11168	1.054	49.1629	0	1	27.8539	0.459295	0.0169525	27.3776
1.11187	1.055	49.1629	0	1	27.8591	0.460254	0.0165697	27.3823
1.11206	1.056	49.1629	0	1	27.8643	0.461182	0.0161992	27.3869
1.11225	1.057	49.1629	0	1	27.8695	0.462081	0.0158405	27.3915
1.11243	1.058	49.1629	0	1	27.8745	0.46295	0.0154933	27.3961
1.11261	1.059	49.1629	0	1	27.8795	0.463789	0.0151568	27.4006
1.11279	1.06	49.1629	0	1	27.8845	0.464603	0.014831	27.4051
1.11297	1.061	49.1629	0	1	27.8894	0.465391	0.0145153	27.4095
1.11315	1.062	49.1629	0	1	27.8942	0.466152	0.0142093	27.4138
1.11333	1.063	49.1629	0	1	27.899	0.46689	0.0139129	27.4182
1.1135	1.064	49.1629	0	1	27.9037	0.467603	0.0136254	27.4225
1.11367	1.065	49.1629	0	1	27.9083	0.468295	0.0133467	27.4267
1.11384	1.066	49.1629	0	1	27.9129	0.468964	0.0130764	27.4309
1.11401	1.067	49.1629	0	1	27.9175	0.469613	0.0128142	27.4351
1.11418	1.068	49.1629	0	1	27.922	0.470241	0.0125598	27.4392
1.11434	1.069	49.1629	0	1	27.9264	0.470851	0.0123131	27.4432
1.11451	1.07	49.1629	0	1	27.9308	0.471441	0.0120736	27.4473
1.11467	1.071	49.1629	0	1	27.9351	0.472013	0.0118411	27.4513
1.11483	1.072	49.1629	0	1	27.9394	0.472568	0.0116154	27.4552
1.11499	1.073	49.1629	0	1	27.9436	0.473106	0.0113962	27.4591
1.11515	1.074	49.1629	0	1	27.9478	0.473628	0.0111834	27.463
1.1153	1.075	49.1629	0	1	27.9519	0.474135	0.0109767	27.4668
1.11546	1.076	49.1629	0	1	27.956	0.474627	0.0107758	27.4706
1.11561	1.077	49.1629	0	1	27.96	0.475104	0.0105807	27.4744
1.11576	1.078	49.1629	0	1	27.964	0.475568	0.010391	27.4781
1.11591	1.079	49.1629	0	1	27.968	0.476018	0.0102067	27.4817
1.11606	1.08	49.1629	0	1	27.9719	0.476456	0.0100274	27.4854
1.1162	1.081	49.1629	0	1	27.9757	0.476881	0.00985319	27.489
1.11635	1.082	49.1629	0	1	27.9795	0.477295	0.00968374	27.4925
1.11649	1.083	49.1629	0	1	27.9833	0.477697	0.00951894	27.4961
1.11663	1.084	49.1629	0	1	27.987	0.478088	0.00935862	27.4995
1.11677	1.085	49.1629	0	1	27.9907	0.478469	0.00920263	27.503
1.11691	1.086	49.1629	0	1	27.9943	0.478839	0.00905084	27.5064
1.11705	1.087	49.1629	0	1	27.9979	0.4792	0.00890311	27.5098
1.11718	1.088	49.1629	0	1	28.0014	0.479551	0.00875929	27.5131
1.11732	1.089	49.1629	0	1	28.005	0.479893	0.00861927	27.5164
1.11745	1.09	49.1629	0	1	28.0084	0.480226	0.00848292	27.5197
1.11758	1.091	49.1629	0	1	28.0118	0.48055	0.00835013	27.5229
1.11771	1.092	49.1629	0	1	28.0152	0.480865	0.00822077	27.5262
1.11784	1.093	49.1629	0	1	28.0186	0.481173	0.00809475	27.5293
1.11797	1.094	49.1629	0	1	28.0219	0.481473	0.00797195	27.5325
1.11809	1.095	49.1629	0	1	28.0252	0.481765	0.00785228	27.5356
1.11822	1.096	49.1629	0	1	28.0284	0.48205	0.00773563	27.5386
1.11834	1.097	49.1629	0	1	28.0316	0.482327	0.00762192	27.5417
1.11846	1.098	49.1629	0	1	28.0348	0.482598	0.00751105	27.5447
1.11858	1.099	49.1629	0	1	28.0379	0.482862	0.00740293	27.5477
1.1187	1.1	49.1629	0	1	28.041	0.483119	0.00729748	27.5506
1.11882	1.101	49.1629	0	1	28.0441	0.48337	0.00719462	27.5535
1.11894	1.102	49.1629	0	1	28.0471	0.483615	0.00709427	27.5564
1.11906	1.103	49.1629	0	1	28.0501	0.483854	0.00699636	27.5593
1.11917	1.104	49.1629	0	1	28.0531	0.484087	0.00690081	27.5621
1.11928	1.105	49.1629	0	1	28.056	0.484315	0.00680756	27.5649
1.1194	1.106	49.1629	0	1	28.0589	0.484537	0.00671653	27.5676
1.11951	1.107	49.1629	0	1	28.0617	0.484754	0.00662766	27.5704
1.11962	1.108	49.1629	0	1	28.0646	0.484966	0.00654088	27.5731
1.11972	1.109	49.1629	0	1	28.0674	0.485173	0.00645615	27.5757
1.11983	1.11	49.1629	0	1	28.0701	0.485375	0.00637339	27.5784
1.11994	1.111	49.1629	0	1	28.0729	0.485572	0.00629255	27.581
1.12004	1.112	49.1629	0	1	28.0756	0.485765	0.00621358	27.5836
1.12015	1.113	49.1629	0	1	28.0783	0.485953	0.00613642	27.5862
1.12025	1.114	49.1629	0	1	28.0809	0.486137	0.00606102	27.5887
1.12035	1.115	49.1629	0	1	28.0835	0.486317	0.00598733	27.5912
1.12045	1.116	49.1629	0	1	28.0861	0.486493	0.00591531	27.5937
1.12055	1.117	49.1629	0	1	28.0887	0.486665	0.00584491	27.5962
1.12065	1.118	49.1629	0	1	28.0912	0.486833	0.00577608	27.5986
1.12075	1.119	49.1629	0	1	28.0937	0.486997	0.00570879	27.601
1.12085	1.12	49.1629	0	1	28.0962	0.487158	0.00564298	27.6034
1.12094	1.121	49.1629	0	1	28.0986	0.487315	0.00557862	27.6057
1.12104	1.122	49.1629	0	1	28.101	0.487468	0.00551567	27.6081
1.12113	1.123	49.1629	0	1	28.1034	0.487619	0.00545409	27.6104
1.12122	1.124	49.1629	0	1	28.1058	0.487766	0.00539385	27.6126
1.12131	1.125	49.1629	0	1	28.1081	0.48791	0.00533491	27.6149
1.12141	1.126	49.1629	0	1	28.1104	0.48805	0.00527723	27.6171
1.12149	1.127	49.1629	0	1	28.1127	0.488188	0.00522079	27.6193
1.12158	1.128	49.1629	0	1	28.115	0.488323	0.00516555	27.6215
1.12167	1.129	49.1629	0	1	28.1172	0.488455	0.00511147	27.6237
1.12176	1.13	49.1629	0	1	28.1195	0.488584	0.00505854	27.6258
1.12184	1.131	49.1629	0	1	28.1216	0.488711	0.00500671	27.6279
1.12193	1.132	49.1629	0	1	28.1238	0.488835	0.00495597	27.63
1.12201	1.133	49.1629	0	1	28.1259	0.488956	0.00490628	27.6321
1.1221	1.134	49.1629	0	1	28.1281	0.489075	0.00485762	27.6341
1.12218	1.135	49.1629	0	1	28.1302	0.489191	0.00480996	27.6361
1.12226	1.136	49.1629	0	1	28.1322	0.489305	0.00476328	27.6382
1.12234	1.137	49.1629	0	1	28.1343	0.489417	0.00471755	27.6401
1.12242	1.138	49.1629	0	1	28.1363	0.489526	0.00467273	27.6421
1.1225	1.139	49.1629	0	1	28.1383	0.489633	0.00462885	27.644
1.12258	1.14	49.1629	0	1	28.1403	0.489738	0.00458584	27.6459
1.12265	1.141	49.1629	0	1	28.1422	0.489841	0.00454368	27.6478
1.12273	1.142	49.1629	0	1	28.1442	0.489941	0.00450237	27.6497
1.1228	1.143	49.1629	0	1	28.1461	0.49004	0.00446188	27.6516
1.12288	1.144	49.1629	0	1	28.148	0.490137	0.0044222	27.6534
1.12295	1.145	49.1629	0	1	28.1498	0.490232	0.00438329	27.6552
1.12302	1.146	49.1629	0	1	28.1517	0.490325	0.00434516	27.657
1.1231	1.147	49.1629	0	1	28.1535	0.490416	0.00430776	27.6588
1.12317	1.148	49.1629	0	1	28.1553	0.490506	0.0042711	27.6605
1.12324	1.149	49.1629	0	1	28.1571	0.490594	0.00423515	27.6623
1.12331	1.15	49.1629	0	1	28.1589	0.49068	0.00419989	27.664
1.12338	1.151	49.1629	0	1	28.1606	0.490764	0.00416531	27.6657
1.12345	1.152	49.1629	0	1	28.1623	0.490847	0.0041314	27.6674
1.12351	1.153	49.1629	0	1	28.164	0.490928	0.00409813	27.669
1.12358	1.154	49.1629	0	1	28.1657	0.491008	0.0040655	27.6707
1.12364	1.155	49.1629	0	1	28.1674	0.491086	0.00403348	27.6723
1.12371	1.156	49.1629	0	1	28.1691	0.491163	0.00400208	27.6739
1.12377	1.157	49.1629	0	1	28.1707	0.491238	0.00397126	27.6755
1.12384	1.158	49.1629	0	1	28.1723	0.491312	0.00394102	27.677
1.1239	1.159	49.1629	0	1	28.1739	0.491384	0.00391135	27.6786
1.12396	1.16	49.1629	0	1	28.1755	0.491455	0.00388223	27.6801
1.12403	1.161	49.1629	0	1	28.177	0.491525	0.00385365	27.6816
1.12409	1.162	49.1629	0	1	28.1786	0.491593	0.0038256	27.6831
1.12415	1.163	49.1629	0	1	28.1801	0.491661	0.00379807	27.6846
1.12421	1.164	49.1629	0	1	28.1816	0.491727	0.00377104	27.6861
1.12426	1.165	49.1629	0	1	28.1831	0.491791	0.00374451	27.6875
1.12432	1.166	49.1629	0	1	28.1845	0.491855	0.00371847	27.689
1.12438	1.167	49.1629	0	1	28.186	0.491917	0.0036929	27.6904
1.12444	1.168	49.1629	0	1	28.1874	0.491979	0.00366779	27.6918
1.12449	1.169	49.1629	0	1	28.1889	0.492039	0.00364314	27.6932
1.12455	1.17	49.1629	0	1	28.1903	0.492098	0.00361894	27.6945
1.1246	1.171	49.1629	0	1	28.1916	0.492156	0.00359517	27.6959
1.12466	1.172	49.1629	0	1	28.193	0.492213	0.00357182	27.6972
1.12471	1.173	49.1629	0	1	28.1944	0.492269	0.0035489	27.6985
1.12476	1.174	49.1629	0	1	28.1957	0.492324	0.00352638	27.6999
1.12482	1.175	49.1629	0	1	28.197	0.492378	0.00350427	27.7011
1.12487	1.176	49.1629	0	1	28.1983	0.492431	0.00348255	27.7024
1.12492	1.177	49.1629	0	1	28.1996	0.492483	0.00346121	27.7037
1.12497	1.178	49.1629	0	1	28.2009	0.492534	0.00344025	27.7049
1.12502	1.179	49.1629	0	1	28.2022	0.492584	0.00341966	27.7062
1.12507	1.18	49.1629	0	1	28.2034	0.492634	0.00339943	27.7074
1.12512	1.181	49.1629	0	1	28.2046	0.492682	0.00337955	27.7086
1.12517	1.182	49.1629	0	1	28.2059	0.49273	0.00336002	27.7098
1.12522	1.183	49.1629	0	1	28.2071	0.492777	0.00334084	27.7109
1.12526	1.184	49.1629	0	1	28.2083	0.492823	0.00332199	27.7121
1.12531	1.185	49.1629	0	1	28.2094	0.492868	0.00330346	27.7133
1.12535	1.186	49.1629	0	1	28.2106	0.492912	0.00328526	27.7144
1.1254	1.187	49.1629	0	1	28.2117	0.492956	0.00326737	27.7155
1.12545	1.188	49.1629	0	1	28.2129	0.492999	0.00324979	27.7166
1.12549	1.189	49.1629	0	1	28.214	0.493041	0.00323251	27.7177
1.12553	1.19	49.1629	0	1	28.2151	0.493083	0.00321553	27.7188
1.12558	1.191	49.1629	0	1	28.2162	0.493123	0.00319884	27.7199
1.12562	1.192	49.1629	0	1	28.2173	0.493163	0.00318243	27.7209
1.12566	1.193	49.1629	0	1	28.2183	0.493203	0.00316631	27.722
1.1257	1.194	49.1629	0	1	28.2194	0.493241	0.00315046	27.723
1.12575	1.195	49.1629	0	1	28.2204	0.493279	0.00313488	27.724
1.12579	1.196	49.1629	0	1	28.2214	0.493317	0.00311956	27.725
1.12583	1.197	49.1629	0	1	28.2225	0.493354	0.0031045	27.726
1.12587	1.198	49.1629	0	1	28.2235	0.49339	0.0030897	27.727
1.12591	1.199	49.1629	0	1	28.2245	0.493425	0.00307515	27.728
1.12594	1.2	49.1629	0	1	28.2254	0.49346	0.00306085	27.7289
1.12598	1.201	49.1629	0	1	28.2264	0.493494	0.00304678	27.7299
1.12602	1.202	49.1629	0	1	28.2274	0.493528	0.00303295	27.7308
1.12606	1.203	49.1629	0	1	28.2283	0.493561	0.00301936	27.7317
1.1261	1.204	49.1629	0	1	28.2292	0.493594	0.00300599	27.7326
1.12613	1.205	49.1629	0	1	28.2301	0.493626	0.00299285	27.7335
1.12617	1.206	49.1629	0	1	28.231	0.493658	0.00297992	27.7344
1.1262	1.207	49.1629	0	1	28.2319	0.493689	0.00296721	27.7353
1.12624	1.208	49.1629	0	1	28.2328	0.493719	0.00295472	27.7362
1.12627	1.209	49.1629	0	1	28.2337	0.493749	0.00294243	27.737
1.12631	1.21	49.1629	0	1	28.2346	0.493779	0.00293035	27.7379
1.12634	1.211	49.1629	0	1	28.2354	0.493808	0.00291846	27.7387
1.12637	1.212	49.1629	0	1	28.2363	0.493836	0.00290678	27.7395
1.12641	1.213	49.1629	0	1	28.2371	0.493864	0.00289529	27.7403
1.12644	1.214	49.1629	0	1	28.2379	0.493892	0.00288398	27.7411
1.12647	1.215	49.1629	0	1	28.2387	0.493919	0.00287287	27.7419
1.1265	1.216	49.1629	0	1	28.2395	0.493946	0.00286194	27.7427
1.12654	1.217	49.1629	0	1	28.2403	0.493972	0.00285119	27.7435
1.12657	1.218	49.1629	0	1	28.2411	0.493998	0.00284062	27.7442
1.1266	1.219	49.1629	0	1	28.2418	0.494023	0.00283022	27.745
1.12663	1.22	49.1629	0	1	28.2426	0.494048	0.00281999	27.7457
1.12666	1.221	49.1629	0	1	28.2433	0.494073	0.00280993	27.7465
1.12669	1.222	49.1629	0	1	28.2441	0.494097	0.00280004	27.7472
1.12672	1.223	49.1629	0	1	28.2448	0.49412	0.00279031	27.7479
1.12674	1.224	49.1629	0	1	28.2455	0.494144	0.00278074	27.7486
1.12677	1.225	49.1629	0	1	28.2462	0.494167	0.00277133	27.7493
1.1268	1.226	49.1629	0	1	28.2469	0.494189	0.00276207	27.75
1.12683	1.227	49.1629	0	1	28.2476	0.494212	0.00275296	27.7507
1.12686	1.228	49.1629	0	1	28.2483	0.494233	0.00274401	27.7513
1.12688	1.229	49.1629	0	1	28.249	0.494255	0.0027352	27.752
1.12691	1.23	49.1629	0	1	28.2497	0.494276	0.00272653	27.7526
1.12693	1.231	49.1629	0	1	28.2503	0.494297	0.00271801	27.7533
1.12696	1.232	49.1629	0	1	28.251	0.494317	0.00270963	27.7539
1.12699	1.233	49.1629	0	1	28.2516	0.494338	0.00270138	27.7546
1.12701	1.234	49.1629	0	1	28.2522	0.494357	0.00269327	27.7552
1.12704	1.235	49.1629	0	1	28.2528	0.494377	0.00268529	27.7558
1.12706	1.236	49.1629	0	1	28.2535	0.494396	0.00267744	27.7564
1.12708	1.237	49.1629	0	1	28.2541	0.494415	0.00266972	27.757
1.12711	1.238	49.1629	0	1	28.2546	0.494433	0.00266213	27.7576
1.12713	1.239	49.1629	0	1	28.2552	0.494452	0.00265466	27.7581
1.12715	1.24	49.1629	0	1	28.2558	0.494469	0.00264731	27.7587
1.12718	1.241	49.1629	0	1	28.2564	0.494487	0.00264009	27.7593
1.1272	1.242	49.1629	0	1	28.257	0.494504	0.00263298	27.7598
1.12722	1.243	49.1629	0	1	28.2575	0.494522	0.00262599	27.7604
1.12724	1.244	49.1629	0	1	28.2581	0.494538	0.00261911	27.7609
1.12726	1.245	49.1629	0	1	28.2586	0.494555	0.00261235	27.7614
1.12729	1.246	49.1629	0	1	28.2591	0.494571	0.0026057	27.762
1.12731	1.247	49.1629	0	1	28.2597	0.494587	0.00259915	27.7625
1.12733	1.248	49.1629	0	1	28.2602	0.494603	0.00259271	27.763
1.12735	1.249	49.1629	0	1	28.2607	0.494618	0.00258638	27.7635
1.12737	1.25	49.1629	0	1	28.2612	0.494633	0.00258016	27.764
1.12739	1.251	49.1629	0	1	28.2617	0.494648	0.00257403	27.7645
1.12741	1.252	49.1629	0	1	28.2622	0.494663	0.00256801	27.7649
1.12743	1.253	49.1629	0	1	28.2627	0.494678	0.00256208	27.7654
1.12745	1.254	49.1629	0	1	28.2631	0.494692	0.00255625	27.7659
1.12746	1.255	49.1629	0	1	28.2636	0.494706	0.00255052	27.7663
1.12748	1.256	49.1629	0	1	28.2641	0.49472	0.00254488	27.7668
1.1275	1.257	49.1629	0	1	28.2645	0.494733	0.00253934	27.7672
1.12752	1.258	49.1629	0	1	28.265	0.494746	0.00253389	27.7677
1.12754	1.259	49.1629	0	1	28.2654	0.494759	0.00252852	27.7681
1.12755	1.26	49.1629	0	1	28.2658	0.494772	0.00252325	27.7686
1.12757	1.261	49.1629	0	1	28.2663	0.494785	0.00251806	27.769
1.12759	1.262	49.1629	0	1	28.2667	0.494797	0.00251296	27.7694
1.1276	1.263	49.1629	0	1	28.2671	0.49481	0.00250794	27.7698
1.12762	1.264	49.1629	0	1	28.2675	0.494822	0.002503	27.7702
1.12764	1.265	49.1629	0	1	28.2679	0.494834	0.00249815	27.7706
1.12765	1.266	49.1629	0	1	28.2683	0.494845	0.00249338	27.771
1.12767	1.267	49.1629	0	1	28.2687	0.494857	0.00248869	27.7714
1.12768	1.268	49.1629	0	1	28.2691	0.494868	0.00248407	27.7718
1.1277	1.269	49.1629	0	1	28.2695	0.494879	0.00247953	27.7721
1.12771	1.27	49.1629	0	1	28.2699	0.49489	0.00247507	27.7725
1.12773	1.271	49.1629	0	1	28.2702	0.494901	0.00247068	27.7729
1.12774	1.272	49.1629	0	1	28.2706	0.494911	0.00246637	27.7732
1.12776	1.273	49.1629	0	1	28.271	0.494921	0.00246212	27.7736
1.12777	1.274	49.1629	0	1	28.2713	0.494932	0.00245795	27.7739
1.12779	1.275	49.1629	0	1	28.2717	0.494942	0.00245385	27.7743
1.1278	1.276	49.1629	0	1	28.272	0.494951	0.00244981	27.7746
1.12781	1.277	49.1629	0	1	28.2724	0.494961	0.00244585	27.7749
1.12783	1.278	49.1629	0	1	28.2727	0.494971	0.00244195	27.7753
1.12784	1.279	49.1629	0	1	28.273	0.49498	0.00243812	27.7756
1.12785	1.28	49.1629	0	1	28.2733	0.49499	0.00243435	27.7759
1.12787	1.281	49.1629	0	1	28.2737	0.494999	0.00243065	27.7762
1.12788	1.282	49.1629	0	1	28.274	0.495007	0.002427	27.7765
1.12789	1.283	49.1629	0	1	28.2743	0.495016	0.00242342	27.7768
1.1279	1.284	49.1629	0	1	28.2746	0.495025	0.0024199	27.7771
1.12791	1.285	49.1629	0	1	28.2749	0.495033	0.00241644	27.7774
1.12793	1.286	49.1629	0	1	28.2752	0.495041	0.00241304	27.7777
1.12794	1.287	49.1629	0	1	28.2755	0.49505	0.00240969	27.778
1.12795	1.288	49.1629	0	1	28.2757	0.495058	0.00240641	27.7783
1.12796	1.289	49.1629	0	1	28.276	0.495065	0.00240318	27.7786
1.12797	1.29	49.1629	0	1	28.2763	0.495073	0.0024	27.7788
1.12798	1.291	49.1629	0	1	28.2766	0.495081	0.00239688	27.7791
1.12799	1.292	49.1629	0	1	28.2768	0.495088	0.00239381	27.7794
1.128	1.293	49.1629	0	1	28.2771	0.495096	0.0023908	27.7796
1.12801	1.294	49.1629	0	1	28.2774	0.495103	0.00238783	27.7799
1.12802	1.295	49.1629	0	1	28.2776	0.49511	0.00238492	27.7801
1.12803	1.296	49.1629	0	1	28.2779	0.495117	0.00238206	27.7804
1.12804	1.297	49.1629	0	1	28.2781	0.495124	0.00237924	27.7806
1.12805	1.298	49.1629	0	1	28.2784	0.49513	0.00237648	27.7808
1.12806	1.299	49.1629	0	1	28.2786	0.495137	0.00237376	27.7811
1.12807	1.3	49.1629	0	1	28.2788	0.495144	0.0023711	27.7813
1.12808	1.301	49.1629	0	1	28.2791	0.49515	0.00236847	27.7815
1.12809	1.302	49.1629	0	1	28.2793	0.495156	0.0023659	27.7818
1.1281	1.303	49.1629	0	1	28.2795	0.495162	0.00236337	27.782
1.12811	1.304	49.1629	0	1	28.2797	0.495168	0.00236088	27.7822
1.12812	1.305	49.1629	0	1	28.2799	0.495175	0.00235844	27.7824
1.12813	1.306	49.1629	0	1	28.2802	0.495181	0.00235604	27.7826
1.12813	1.307	49.1629	0	1	28.2804	0.495186	0.00235368	27.7828
1.12814	1.308	49.1629	0	1	28.2806	0.495192	0.00235136	27.783
1.12815	1.309	49.1629	0	1	28.2808	0.495198	0.00234909	27.7832
1.12816	1.31	49.1629	0	1	28.281	0.495203	0.00234685	27.7834
1.12817	1.311	49.1629	0	1	28.2812	0.495208	0.00234466	27.7836
1.12817	1.312	49.1629	0	1	28.2814	0.495214	0.0023425	27.7838
1.12818	1.313	49.1629	0	1	28.2815	0.495219	0.00234038	27.784
1.12819	1.314	49.1629	0	1	28.2817	0.495224	0.0023383	27.7842
1.1282	1.315	49.1629	0	1	28.2819	0.495229	0.00233626	27.7844
1.1282	1.316	49.1629	0	1	28.2821	0.495234	0.00233425	27.7845
1.12821	1.317	49.1629	0	1	28.2823	0.495239	0.00233228	27.7847
1.12822	1.318	49.1629	0	1	28.2824	0.495243	0.00233034	27.7849
1.12822	1.319	49.1629	0	1	28.2826	0.495248	0.00232844	27.785
1.12823	1.32	49.1629	0	1	28.2828	0.495252	0.00232658	27.7852
1.12824	1.321	49.1629	0	1	28.2829	0.495257	0.00232474	27.7854
1.12824	1.322	49.1629	0	1	28.2831	0.495261	0.00232294	27.7855
1.12825	1.323	49.1629	0	1	28.2833	0.495266	0.00232118	27.7857
1.12826	1.324	49.1629	0	1	28.2834	0.49527	0.00231944	27.7858
1.12826	1.325	49.1629	0	1	28.2836	0.495274	0.00231774	27.786
1.12827	1.326	49.1629	0	1	28.2837	0.495278	0.00231607	27.7861
1.12827	1.327	49.1629	0	1	28.2839	0.495282	0.00231443	27.7863
1.12828	1.328	49.1629	0	1	28.284	0.495286	0.00231282	27.7864
1.12829	1.329	49.1629	0	1	28.2842	0.49529	0.00231124	27.7866
1.12829	1.33	49.1629	0	1	28.2843	0.495294	0.00230969	27.7867
1.1283	1.331	49.1629	0	1	28.2844	0.495297	0.00230816	27.7868
1.1283	1.332	49.1629	0	1	28.2846	0.495301	0.00230667	27.787
1.12831	1.333	49.1629	0	1	28.2847	0.495305	0.0023052	27.7871
1.12831	1.334	49.1629	0	1	28.2848	0.495308	0.00230376	27.7872
1.12832	1.335	49.1629	0	1	28.285	0.495312	0.00230235	27.7874
1.12832	1.336	49.1629	0	1	28.2851	0.495315	0.00230096	27.7875
1.12833	1.337	49.1629	0	1	28.2852	0.495318	0.0022996	27.7876
1.12833	1.338	49.1629	0	1	28.2853	0.495322	0.00229827	27.7877
1.12834	1.339	49.1629	0	1	28.2855	0.495325	0.00229696	27.7878
1.12834	1.34	49.1629	0	1	28.2856	0.495328	0.00229567	27.7879
1.12835	1.341	49.1629	0	1	28.2857	0.495331	0.00229441	27.7881
1.12835	1.342	49.1629	0	1	28.2858	0.495334	0.00229317	27.7882
1.12836	1.343	49.1629	0	1	28.2859	0.495337	0.00229196	27.7883
1.12836	1.344	49.1629	0	1	28.286	0.49534	0.00229077	27.7884
1.12836	1.345	49.1629	0	1	28.2861	0.495343	0.0022896	27.7885
1.12837	1.346	49.1629	0	1	28.2862	0.495345	0.00228846	27.7886
1.12837	1.347	49.1629	0	1	28.2863	0.495348	0.00228734	27.7887
1.12838	1.348	49.1629	0	1	28.2864	0.495351	0.00228623	27.7888
1.12838	1.349	49.1629	0	1	28.2865	0.495354	0.00228515	27.7889
1.12838	1.35	49.1629	0	1	28.2866	0.495356	0.00228409	27.789
1.12839	1.351	49.1629	0	1	28.2867	0.495359	0.00228306	27.7891
1.12839	1.352	49.1629	0	1	28.2868	0.495361	0.00228204	27.7892
1.12839	1.353	49.1629	0	1	28.2869	0.495364	0.00228104	27.7893
1.1284	1.354	49.1629	0	1	28.287	0.495366	0.00228006	27.7893
1.1284	1.355	49.1629	0	1	28.2871	0.495368	0.0022791	27.7894
1.12841	1.356	49.1629	0	1	28.2872	0.495371	0.00227816	27.7895
1.12841	1.357	49.1629	0	1	28.2873	0.495373	0.00227724	27.7896
1.12841	1.358	49.1629	0	1	28.2873	0.495375	0.00227633	27.7897
1.12842	1.359	49.1629	0	1	28.2874	0.495377	0.00227544	27.7898
1.12842	1.36	49.1629	0	1	28.2875	0.495379	0.00227458	27.7898
1.12842	1.361	49.1629	0	1	28.2876	0.495381	0.00227372	27.7899
1.12842	1.362	49.1629	0	1	28.2877	0.495383	0.00227289	27.79
1.12843	1.363	49.1629	0	1	28.2877	0.495385	0.00227207	27.7901
1.12843	1.364	49.1629	0	1	28.2878	0.495387	0.00227127	27.7901
1.12843	1.365	49.1629	0	1	28.2879	0.495389	0.00227048	27.7902
1.12844	1.366	49.1629	0	1	28.2879	0.495391	0.00226971	27.7903
1.12844	1.367	49.1629	0	1	28.288	0.495393	0.00226896	27.7904
1.12844	1.368	49.1629	0	1	28.2881	0.495395	0.00226822	27.7904
1.12844	1.369	49.1629	0	1	28.2881	0.495397	0.0022675	27.7905
1.12845	1.37	49.1629	0	1	28.2882	0.495398	0.00226679	27.7905
1.12845	1.371	49.1629	0	1	28.2883	0.4954	0.00226609	27.7906
1.12845	1.372	49.1629	0	1	28.2883	0.495402	0.00226541	27.7907
1.12845	1.373	49.1629	0	1	28.2884	0.495403	0.00226474	27.7907
1.12846	1.374	49.1629	0	1	28.2885	0.495405	0.00226409	27.7908
1.12846	1.375	49.1629	0	1	28.2885	0.495406	0.00226345	27.7908
1.12846	1.376	49.1629	0	1	28.2886	0.495408	0.00226283	27.7909
1.12846	1.377	49.1629	0	1	28.2886	0.49541	0.00226221	27.791
1.12847	1.378	49.1629	0	1	28.2887	0.495411	0.00226161	27.791
1.12847	1.379	49.1629	0	1	28.2887	0.495412	0.00226102	27.7911
1.12847	1.38	49.1629	0	1	28.2888	0.495414	0.00226045	27.7911
1.12847	1.381	49.1629	0	1	28.2888	0.495415	0.00225988	27.7912
1.12847	1.382	49.1629	0	1	28.2889	0.495417	0.00225933	27.7912
1.12848	1.383	49.1629	0	1	28.2889	0.495418	0.00225879	27.7913
1.12848	1.384	49.1629	0	1	28.289	0.495419	0.00225826	27.7913
1.12848	1.385	49.1629	0	1	28.289	0.49542	0.00225774	27.7914
1.12848	1.386	49.1629	0	1	28.2891	0.495422	0.00225724	27.7914
1.12848	1.387	49.1629	0	1	28.2891	0.495423	0.00225674	27.7915
1.12849	1.388	49.1629	0	1	28.2892	0.495424	0.00225625	27.7915
1.12849	1.389	49.1629	0	1	28.2892	0.495425	0.00225578	27.7915
1.12849	1.39	49.1629	0	1	28.2893	0.495426	0.00225531	27.7916
1.12849	1.391	49.1629	0	1	28.2893	0.495427	0.00225486	27.7916
1.12849	1.392	49.1629	0	1	28.2894	0.495429	0.00225441	27.7917
1.12849	1.393	49.1629	0	1	28.2894	0.49543	0.00225398	27.7917
1.1285	1.394	49.1629	0	1	28.2894	0.495431	0.00225355	27.7917
1.1285	1.395	49.1629	0	1	28.2895	0.495432	0.00225314	27.7918
1.1285	1.396	49.1629	0	1	28.2895	0.495433	0.00225273	27.7918
1.1285	1.397	49.1629	0	1	28.2895	0.495434	0.00225233	27.7919
1.1285	1.398	49.1629	0	1	28.2896	0.495435	0.00225194	27.7919
1.1285	1.399	49.1629	0	1	28.2896	0.495436	0.00225156	27.7919
1.1285	1.4	49.1629	0	1	28.2897	0.495436	0.00225118	27.792
1.12851	1.401	49.1629	0	1	28.2897	0.495437	0.00225082	27.792
1.12851	1.402	49.1629	0	1	28.2897	0.495438	0.00225046	27.792
1.12851	1.403	49.1629	0	1	28.2898	0.495439	0.00225011	27.7921
1.12851	1.404	49.1629	0	1	28.2898	0.49544	0.00224977	27.7921
1.12851	1.405	49.1629	0	1	28.2898	0.495441	0.00224944	27.7921
1.12851	1.406	49.1629	0	1	28.2898	0.495442	0.00224911	27.7922
1.12851	1.407	49.1629	0	1	28.2899	0.495442	0.00224879	27.7922
1.12851	1.408	49.1629	0	1	28.2899	0.495443	0.00224848	27.7922
1.12852	1.409	49.1629	0	1	28.2899	0.495444	0.00224817	27.7922
1.12852	1.41	49.1629	0	1	28.29	0.495445	0.00224788	27.7923
1.12852	1.411	49.1629	0	1	28.29	0.495445	0.00224758	27.7923
1.12852	1.412	49.1629	0	1	28.29	0.495446	0.0022473	27.7923
1.12852	1.413	49.1629	0	1	28.29	0.495447	0.00224702	27.7923
1.12852	1.414	49.1629	0	1	28.2901	0.495447	0.00224675	27.7924
1.12852	1.415	49.1629	0	1	28.2901	0.495448	0.00224648	27.7924
1.12852	1.416	49.1629	0	1	28.2901	0.495449	0.00224622	27.7924
1.12852	1.417	49.1629	0	1	28.2901	0.495449	0.00224597	27.7924
1.12852	1.418	49.1629	0	1	28.2902	0.49545	0.00224572	27.7925
1.12853	1.419	49.1629	0	1	28.2902	0.49545	0.00224548	27.7925
1.12853	1.42	49.1629	0	1	28.2902	0.495451	0.00224524	27.7925
1.12853	1.421	49.1629	0	1	28.2902	0.495452	0.00224501	27.7925
1.12853	1.422	49.1629	0	1	28.2902	0.495452	0.00224479	27.7925
1.12853	1.423	49.1629	0	1	28.2903	0.495453	0.00224457	27.7926
1.12853	1.424	49.1629	0	1	28.2903	0.495453	0.00224435	27.7926
1.12853	1.425	49.1629	0	1	28.2903	0.495454	0.00224414	27.7926
1.12853	1.426	49.1629	0	1	28.2903	0.495454	0.00224394	27.7926
1.12853	1.427	49.1629	0	1	28.2903	0.495455	0.00224374	27.7926
1.12853	1.428	49.1629	0	1	28.2904	0.495455	0.00224354	27.7927
1.12853	1.429	49.1629	0	1	28.2904	0.495456	0.00224335	27.7927
1.12853	1.43	49.1629	0	1	28.2904	0.495456	0.00224316	27.7927
1.12854	1.431	49.1629	0	1	28.2904	0.495456	0.00224298	27.7927
1.12854	1.432	49.1629	0	1	28.2904	0.495457	0.0022428	27.7927
1.12854	1.433	49.1629	0	1	28.2904	0.495457	0.00224263	27.7927
1.12854	1.434	49.1629	0	1	28.2905	0.495458	0.00224246	27.7928
1.12854	1.435	49.1629	0	1	28.2905	0.495458	0.0022423	27.7928
1.12854	1.436	49.1629	0	1	28.2905	0.495459	0.00224214	27.7928
1.12854	1.437	49.1629	0	1	28.2905	0.495459	0.00224198	27.7928
1.12854	1.438	49.1629	0	1	28.2905	0.495459	0.00224183	27.7928
1.12854	1.439	49.1629	0	1	28.2905	0.49546	0.00224168	27.7928
1.12854	1.44	49.1629	0	1	28.2905	0.49546	0.00224153	27.7928
1.12854	1.441	49.1629	0	1	28.2906	0.49546	0.00224139	27.7929
1.12854	1.442	49.1629	0	1	28.2906	0.495461	0.00224125	27.7929
1.12854	1.443	49.1629	0	1	28.2906	0.495461	0.00224111	27.7929
1.12854	1.444	49.1629	0	1	28.2906	0.495461	0.00224098	27.7929
1.12854	1.445	49.1629	0	1	28.2906	0.495462	0.00224085	27.7929
1.12854	1.446	49.1629	0	1	28.2906	0.495462	0.00224073	27.7929
1.12854	1.447	49.1629	0	1	28.2906	0.495462	0.0022406	27.7929
1.12854	1.448	49.1629	0	1	28.2906	0.495463	0.00224048	27.7929
1.12854	1.449	49.1629	0	1	28.2907	0.495463	0.00224037	27.793
1.12855	1.45	49.1629	0	1	28.2907	0.495463	0.00224025	27.793
1.12855	1.451	49.1629	0	1	28.2907	0.495463	0.00224014	27.793
1.12855	1.452	49.1629	0	1	28.2907	0.495464	0.00224004	27.793
1.12855	1.453	49.1629	0	1	28.2907	0.495464	0.00223993	27.793
1.12855	1.454	49.1629	0	1	28.2907	0.495464	0.00223983	27.793
1.12855	1.455	49.1629	0	1	28.2907	0.495464	0.00223973	27.793
1.12855	1.456	49.1629	0	1	28.2907	0.495465	0.00223963	27.793
1.12855	1.457	49.1629	0	1	28.2907	0.495465	0.00223954	27.793
1.12855	1.458	49.1629	0	1	28.2907	0.495465	0.00223944	27.793
1.12855	1.459	49.1629	0	1	28.2908	0.495465	0.00223935	27.793
1.12855	1.46	49.1629	0	1	28.2908	0.495466	0.00223927	27.7931
1.12855	1.461	49.1629	0	1	28.2908	0.495466	0.00223918	27.7931
1.12855	1.462	49.1629	0	1	28.2908	0.495466	0.0022391	27.7931
1.12855	1.463	49.1629	0	1	28.2908	0.495466	0.00223902	27.7931
1.12855	1.464	49.1629	0	1	28.2908	0.495466	0.00223894	27.7931
1.12855	1.465	49.1629	0	1	28.2908	0.495467	0.00223886	27.7931
1.12855	1.466	49.1629	0	1	28.2908	0.495467	0.00223879	27.7931
1.12855	1.467	49.1629	0	1	28.2908	0.495467	0.00223871	27.7931
1.12855	1.468	49.1629	0	1	28.2908	0.495467	0.00223864	27.7931
1.12855	1.469	49.1629	0	1	28.2908	0.495467	0.00223857	27.7931
1.12855	1.47	49.1629	0	1	28.2908	0.495467	0.0022385	27.7931
1.12855	1.471	49.1629	0	1	28.2908	0.495468	0.00223844	27.7931
1.12855	1.472	49.1629	0	1	28.2908	0.495468	0.00223838	27.7931
1.12855	1.473	49.1629	0	1	28.2908	0.495468	0.00223831	27.7931
1.12855	1.474	49.1629	0	1	28.2909	0.495468	0.00223825	27.7931
1.12855	1.475	49.1629	0	1	28.2909	0.495468	0.00223819	27.7932
1.12855	1.476	49.1629	0	1	28.2909	0.495468	0.00223814	27.7932
1.12855	1.477	49.1629	0	1	28.2909	0.495468	0.00223808	27.7932
1.12855	1.478	49.1629	0	1	28.2909	0.495469	0.00223803	27.7932
1.12855	1.479	49.1629	0	1	28.2909	0.495469	0.00223797	27.7932
1.12855	1.48	49.1629	0	1	28.2909	0.495469	0.00223792	27.7932
1.12855	1.481	49.1629	0	1	28.2909	0.495469	0.00223787	27.7932
1.12855	1.482	49.1629	0	1	28.2909	0.495469	0.00223782	27.7932
1.12855	1.483	49.1629	0	1	28.2909	0.495469	0.00223778	27.7932
1.12855	1.484	49.1629	0	1	28.2909	0.495469	0.00223773	27.7932
1.12855	1.485	49.1629	0	1	28.2909	0.495469	0.00223769	27.7932
1.12856	1.486	49.1629	0	1	28.2909	0.495469	0.00223764	27.7932
1.12856	1.487	49.1629	0	1	28.2909	0.49547	0.0022376	27.7932
1.12856	1.488	49.1629	0	1	28.2909	0.49547	0.00223756	27.7932
1.12856	1.489	49.1629	0	1	28.2909	0.49547	0.00223752	27.7932
1.12856	1.49	49.1629	0	1	28.2909	0.49547	0.00223748	27.7932
1.12856	1.491	49.1629	0	1	28.2909	0.49547	0.00223744	27.7932
1.12856	1.492	49.1629	0	1	28.2909	0.49547	0.00223741	27.7932
1.12856	1.493	49.1629	0	1	28.2909	0.49547	0.00223737	27.7932
1.12856	1.494	49.1629	0	1	28.2909	0.49547	0.00223734	27.7932
1.12856	1.495	49.1629	0	1	28.2909	0.49547	0.0022373	27.7932
1.12856	1.496	49.1629	0	1	28.2909	0.49547	0.00223727	27.7932
1.12856	1.497	49.1629	0	1	28.2909	0.49547	0.00223724	27.7932
1.12856	1.498	49.1629	0	1	28.291	0.495471	0.00223721	27.7932
1.12856	1.499	49.1629	0	1	28.291	0.495471	0.00223718	27.7932
1.12856	1.5	49.1629	0	1	28.291	0.495471	0.00223715	27.7932
1.12856	1.501	49.1629	0	1	28.291	0.495471	0.00223712	27.7933
1.12856	1.502	49.1629	0	1	28.291	0.495471	0.00223709	27.7933
1.12856	1.503	49.1629	0	1	28.291	0.495471	0.00223707	27.7933
1.12856	1.504	49.1629	0	1	28.291	0.495471	0.00223704	27.7933
1.12856	1.505	49.1629	0	1	28.291	0.495471	0.00223701	27.7933
1.12856	1.506	49.1629	0	1	28.291	0.495471	0.00223699	27.7933
1.12856	1.507	49.1629	0	1	28.291	0.495471	0.00223697	27.7933
1.12856	1.508	49.1629	0	1	28.291	0.495471	0.00223694	27.7933
1.12856	1.509	49.1629	0	1	28.291	0.495471	0.00223692	27.7933
1.12856	1.51	49.1629	0	1	28.291	0.495471	0.0022369	27.7933
1.12856	1.511	49.1629	0	1	28.291	0.495471	0.00223688	27.7933
1.12856	1.512	49.1629	0	1	28.291	0.495471	0.00223686	27.7933
1.12856	1.513	49.1629	0	1	28.291	0.495471	0.00223684	27.7933
1.12856	1.514	49.1629	0	1	28.291	0.495472	0.00223682	27.7933
1.12856	1.515	49.1629	0	1	28.291	0.495472	0.0022368	27.7933
1.12856	1.516	49.1629	0	1	28.291	0.495472	0.00223678	27.7933
1.12856	1.517	49.1629	0	1	28.291	0.495472	0.00223676	27.7933
1.12856	1.518	49.1629	0	1	28.291	0.495472	0.00223675	27.7933
1.12856	1.519	49.1629	0	1	28.291	0.495472	0.00223673	27.7933
1.12856	1.52	49.1629	0	1	28.291	0.495472	0.00223671	27.7933
1.12856	1.521	49.1629	0	1	28.291	0.495472	0.0022367	27.7933
1.12856	1.522	49.1629	0	1	28.291	0.495472	0.00223668	27.7933
1.12856	1.523	49.1629	0	1	28.291	0.495472	0.00223667	27.7933
1.12856	1.524	49.1629	0	1	28.291	0.495472	0.00223665	27.7933
1.12856	1.525	49.1629	0	1	28.291	0.495472	0.00223664	27.7933
1.12856	1.526	49.1629	0	1	28.291	0.495472	0.00223663	27.7933
1.12856	1.527	49.1629	0	1	28.291	0.495472	0.00223661	27.7933
1.12856	1.528	49.1629	0	1	28.291	0.495472	0.0022366	27.7933
1.12856	1.529	49.1629	0	1	28.291	0.495472	0.00223659	27.7933
1.12856	1.53	49.1629	0	1	28.291	0.495472	0.00223658	27.7933
1.12856	1.531	49.1629	0	1	28.291	0.495472	0.00223657	27.7933
1.12856	1.532	49.1629	0	1	28.291	0.495472	0.00223656	27.7933
1.12856	1.533	49.1629	0	1	28.291	0.495472	0.00223654	27.7933
1.12856	1.534	49.1629	0	1	28.291	0.495472	0.00223653	27.7933
1.12856	1.535	49.1629	0	1	28.291	0.495472	0.00223652	27.7933
1.12856	1.536	49.1629	0	1	28.291	0.495472	0.00223651	27.7933
1.12856	1.537	49.1629	0	1	28.291	0.495472	0.00223651	27.7933
1.12856	1.538	49.1629	0	1	28.291	0.495472	0.0022365	27.7933
1.12856	1.539	49.1629	0	1	28.291	0.495472	0.00223649	27.7933
1.12856	1.54	49.1629	0	1	28.291	0.495472	0.00223648	27.7933
1.12856	1.541	49.1629	0	1	28.291	0.495472	0.00223647	27.7933
1.12856	1.542	49.1629	0	1	28.291	0.495472	0.00223646	27.7933
1.12856	1.543	49.1629	0	1	28.291	0.495472	0.00223645	27.7933
1.12856	1.544	49.1629	0	1	28.291	0.495472	0.00223645	27.7933
1.12856	1.545	49.1629	0	1	28.291	0.495472	0.00223644	27.7933
1.12856	1.546	49.1629	0	1	28.291	0.495472	0.00223643	27.7933
1.12856	1.547	49.1629	0	1	28.291	0.495472	0.00223643	27.7933
1.12856	1.548	49.1629	0	1	28.291	0.495472	0.00223642	27.7933
1.12856	1.549	49.1629	0	1	28.291	0.495472	0.00223641	27.7933
1.12856	1.55	49.1629	0	1	28.291	0.495473	0.00223641	27.7933
1.12856	1.551	49.1629	0	1	28.291	0.495473	0.0022364	27.7933
1.12856	1.552	49.1629	0	1	28.291	0.495473	0.00223639	27.7933
1.12856	1.553	49.1629	0	1	28.291	0.495473	0.00223639	27.7933
1.12856	1.554	49.1629	0	1	28.291	0.495473	0.00223638	27.7933
1.12856	1.555	49.1629	0	1	28.291	0.495473	0.00223638	27.7933
1.12856	1.556	49.1629	0	1	28.291	0.495473	0.00223637	27.7933
1.12856	1.557	49.1629	0	1	28.291	0.495473	0.00223637	27.7933
1.12856	1.558	49.1629	0	1	28.291	0.495473	0.00223636	27.7933
1.12856	1.559	49.1629	0	1	28.291	0.495473	0.00223636	27.7933
1.12856	1.56	49.1629	0	1	28.291	0.495473	0.00223635	27.7933
1.12856	1.561	49.1629	0	1	28.291	0.495473	0.00223635	27.7933
1.12856	1.562	49.1629	0	1	28.291	0.495473	0.00223635	27.7933
1.12856	1.563	49.1629	0	1	28.291	0.495473	0.00223634	27.7933
1.12856	1.564	49.1629	0	1	28.291	0.495473	0.00223634	27.7933
1.12856	1.565	49.1629	0	1	28.291	0.495473	0.00223634	27.7933
1.12856	1.566	49.1629	0	1	28.291	0.495473	0.00223633	27.7933
1.12856	1.567	49.1629	0	1	28.291	0.495473	0.00223633	27.7933
1.12856	1.568	49.1629	0	1	28.291	0.495473	0.00223632	27.7933
1.12856	1.569	49.1629	0	1	28.291	0.495473	0.00223632	27.7933
1.12856	1.57	49.1629	0	1	28.291	0.495473	0.00223632	27.7933
1.12856	1.571	49.1629	0	1	28.291	0.495473	0.00223631	27.7933
1.12856	1.572	49.1629	0	1	28.291	0.495473	0.00223631	27.7933
1.12856	1.573	49.1629	0	1	28.291	0.495473	0.00223631	27.7933
1.12856	1.574	49.1629	0	1	28.291	0.495473	0.00223631	27.7933
1.12856	1.575	49.1629	0	1	28.291	0.495473	0.0022363	27.7933
1.12856	1.576	49.1629	0	1	28.291	0.495473	0.0022363	27.7933
1.12856	1.577	49.1629	0	1	28.291	0.495473	0.0022363	27.7933
1.12856	1.578	49.1629	0	1	28.291	0.495473	0.00223629	27.7933
1.12856	1.579	49.1629	0	1	28.291	0.495473	0.00223629	27.7933
1.12856	1.58	49.1629	0	1	28.291	0.495473	0.00223629	27.7933
1.12856	1.581	49.1629	0	1	28.291	0.495473	0.00223629	27.7933
1.12856	1.582	49.1629	0	1	28.291	0.495473	0.00223629	27.7933
1.12856	1.583	49.1629	0	1	28.291	0.495473	0.00223629	27.7933
1.12856	1.584	49.1629	0	1	28.291	0.495473	0.00223629	27.7933
1.12856	1.585	49.1629	0	1	28.291	0.495473	0.00223628	27.7933
1.12856	1.586	49.1629	0	1	28.291	0.495473	0.00223628	27.7933
1.12856	1.587	49.1629	0	1	28.291	0.495473	0.00223628	27.7933
1.12856	1.588	49.1629	0	1	28.291	0.495473	0.00223628	27.7933
1.12856	1.589	49.1629	0	1	28.291	0.495473	0.00223628	27.7933
1.12856	1.59	49.1629	0	1	28.291	0.495473	0.00223627	27.7933
1.12856	1.591	49.1629	0	1	28.291	0.495473	0.00223627	27.7933
1.12856	1.592	49.1629	0	1	28.291	0.495473	0.00223627	27.7933
1.12856	1.593	49.1629	0	1	28.291	0.495473	0.00223627	27.7933
1.12856	1.594	49.1629	0	1	28.291	0.495473	0.00223627	27.7933
1.12856	1.595	49.1629	0	1	28.291	0.495473	0.00223627	27.7933
1.12856	1.596	49.1629	0	1	28.291	0.495473	0.00223627	27.7933
1.12856	1.597	49.1629	0	1	28.291	0.495473	0.00223626	27.7933
1.12856	1.598	49.1629	0	1	28.291	0.495473	0.00223626	27.7933
1.12856	1.599	49.1629	0	1	28.291	0.495473	0.00223626	27.7933
1.12856	1.6	49.1629	0	1	28.291	0.495473	0.00223626	27.7933
1.12856	1.601	49.1629	0	1	28.291	0.495473	0.00223626	27.7933
1.12856	1.602	49.1629	0	1	28.291	0.495473	0.00223626	27.7933
1.12856	1.603	49.1629	0	1	28.291	0.495473	0.00223626	27.7933
1.12856	1.604	49.1629	0	1	28.291	0.495473	0.00223626	27.7933
1.12856	1.605	49.1629	0	1	28.291	0.495473	0.00223626	27.7933
1.12856	1.606	49.1629	0	1	28.291	0.495473	0.00223625	27.7933
1.12856	1.607	49.1629	0	1	28.291	0.495473	0.00223625	27.7933
1.12856	1.608	49.1629	0	1	28.291	0.495473	0.00223625	27.7933
1.12856	1.609	49.1629	0	1	28.291	0.495473	0.00223625	27.7933
1.12856	1.61	49.1629	0	1	28.291	0.495473	0.00223625	27.7933
1.12856	1.611	49.1629	0	1	28.291	0.495473	0.00223625	27.7933
1.12856	1.612	49.1629	0	1	28.291	0.495473	0.00223625	27.7933
1.12856	1.613	49.1629	0	1	28.291	0.495473	0.00223625	27.7933
1.12856	1.614	49.1629	0	1	28.291	0.495473	0.00223625	27.7933
1.12856	1.615	49.1629	0	1	28.291	0.495473	0.00223625	27.7933
1.12856	1.616	49.1629	0	1	28.291	0.495473	0.00223625	27.7933
1.12856	1.617	49.1629	0	1	28.291	0.495473	0.00223625	27.7933
1.12856	1.618	49.1629	0	1	28.291	0.495473	0.00223625	27.7933
1.12856	1.619	49.1629	0	1	28.291	0.495473	0.00223625	27.7933
1.12856	1.62	49.1629	0	1	28.291	0.495473	0.00223625	27.7933
1.12856	1.621	49.1629	0	1	28.291	0.495473	0.00223625	27.7933
1.12856	1.622	49.1629	0	1	28.291	0.495473	0.00223625	27.7933
1.12856	1.623	49.1629	0	1	28.291	0.495473	0.00223625	27.7933
1.12856	1.624	49.1629	0	1	28.291	0.495473	0.00223625	27.7933
1.12856	1.625	49.1629	0	1	28.291	0.495473	0.00223625	27.7933
1.12856	1.626	49.1629	0	1	28.291	0.495473	0.00223625	27.7933
1.12856	1.627	49.1629	0	1	28.291	0.495473	0.00223625	27.7933
1.12856	1.628	49.1629	0	1	28.291	0.495473	0.00223625	27.7933
1.12856	1.629	49.1629	0	1	28.291	0.495473	0.00223625	27.7933
1.12856	1.63	49.1629	0	1	28.291	0.495473	0.00223624	27.7933
1.12856	1.631	49.1629	0	1	28.291	0.495473	0.00223624	27.7933
1.12856	1.632	49.1629	0	1	28.291	0.495473	0.00223624	27.7933
1.12856	1.633	49.1629	0	1	28.291	0.495473	0.00223624	27.7933
1.12856	1.634	49.1629	0	1	28.291	0.495473	0.00223624	27.7933
1.12856	1.635	49.1629	0	1	28.291	0.495473	0.00223624	27.7933
1.12856	1.636	49.1629	0	1	28.291	0.495473	0.00223624	27.7933
1.12856	1.637	49.1629	0	1	28.291	0.495473	0.00223624	27.7933
1.12856	1.638	49.1629	0	1	28.291	0.495473	0.00223624	27.7933
1.12856	1.639	49.1629	0	1	28.291	0.495473	0.00223624	27.7933
1.12856	1.64	49.1629	0	1	28.291	0.495473	0.00223624	27.7933
1.12856	1.641	49.1629	0	1	28.291	0.495473	0.00223624	27.7933
1.12856	1.642	49.1629	0	1	28.291	0.495473	0.00223624	27.7933
1.12856	1.643	49.1629	0	1	28.291	0.495473	0.00223624	27.7933
1.12856	1.644	49.1629	0	1	28.291	0.495473	0.00223624	27.7933
1.12856	1.645	49.1629	0	1	28.291	0.495473	0.00223624	27.7933
1.12856	1.646	49.1629	0	1	28.291	0.495473	0.00223624	27.7933
1.12856	1.647	49.1629	0	1	28.291	0.495473	0.00223624	27.7933
1.12856	1.648	49.1629	0	1	28.291	0.495473	0.00223624	27.7933
1.12856	1.649	49.1629	0	1	28.291	0.495473	0.00223624	27.7933
1.12856	1.65	49.1629	0	1	28.291	0.495473	0.00223624	27.7933
1.12856	1.651	49.1629	0	1	28.291	0.495473	0.00223624	27.7933
1.12856	1.652	49.1629	0	1	28.291	0.495473	0.00223624	27.7933
1.12856	1.653	49.1629	0	1	28.291	0.495473	0.00223624	27.7933
1.12856	1.654	49.1629	0	1	28.291	0.495473	0.00223624	27.7933
1.12856	1.655	49.1629	0	1	28.291	0.495473	0.00223624	27.7933
1.12856	1.656	49.1629	0	1	28.291	0.495473	0.00223624	27.7933
1.12856	1.657	49.1629	0	1	28.291	0.495473	0.00223624	27.7933
1.12856	1.658	49.1629	0	1	28.291	0.495473	0.00223624	27.7933
1.12856	1.659	49.1629	0	1	28.291	0.495473	0.00223624	27.7933
1.12856	1.66	49.1629	0	1	28.291	0.495473	0.00223624	27.7933
1.12856	1.661	49.1629	0	1	28.291	0.495473	0.00223624	27.7933
1.12856	1.662	49.1629	0	1	28.291	0.495473	0.00223624	27.7933
1.12856	1.663	49.1629	0	1	28.291	0.495473	0.00223624	27.7933
1.12856	1.664	49.1629	0	1	28.291	0.495473	0.00223624	27.7933
1.12856	1.665	49.1629	0	1	28.291	0.495473	0.00223624	27.7933
1.12856	1.666	49.1629	0	1	28.291	0.495473	0.00223624	27.7933
1.12856	1.667	49.1629	0	1	28.291	0.495473	0.00223624	27.7933
1.12856	1.668	49.1629	0	1	28.291	0.495473	0.00223624	27.7933
1.12856	1.669	49.1629	0	1	28.291	0.495473	0.00223624	27.7933
1.12856	1.67	49.1629	0	1	28.291	0.495473	0.00223624	27.7933
1.12856	1.671	49.1629	0	1	28.291	0.495473	0.00223624	27.7933
1.12856	1.672	49.1629	0	1	28.291	0.495473	0.00223624	27.7933
1.12856	1.673	49.1629	0	1	28.291	0.495473	0.00223624	27.7933
1.12856	1.674	49.1629	0	1	28.291	0.495473	0.00223624	27.7933
1.12856	1.675	49.1629	0	1	28.291	0.495473	0.00223624	27.7933
1.12856	1.676	49.1629	0	1	28.291	0.495473	0.00223624	27.7933
1.12856	1.677	49.1629	0	1	28.291	0.495473	0.00223624	27.7933
1.12856	1.678	49.1629	0	1	28.291	0.495473	0.00223624	27.7933
1.12856	1.679	49.1629	0	1	28.291	0.495473	0.00223624	27.7933
1.12856	1.68	49.1629	0	1	28.291	0.495473	0.00223624	27.7933
1.12856	1.681	49.1629	0	1	28.291	0.495473	0.00223624	27.7933
1.12856	1.682	49.1629	0	1	28.291	0.495473	0.00223624	27.7933
1.12856	1.683	49.1629	0	1	28.291	0.495473	0.00223624	27.7933
1.12856	1.684	49.1629	0	1	28.291	0.495473	0.00223624	27.7933
1.12856	1.685	49.1629	0	1	28.291	0.495473	0.00223624	27.7933
1.12856	1.686	49.1629	0	1	28.291	0.495473	0.00223624	27.7933
1.12856	1.687	49.1629	0	1	28.291	0.495473	0.00223624	27.7933
1.12856	1.688	49.1629	0	1	28.291	0.495473	0.00223624	27.7933
1.12856	1.689	49.1629	0	1	28.291	0.495473	0.00223624	27.7933
1.12856	1.69	49.1629	0	1	28.291	0.495473	0.00223624	27.7933
1.12856	1.691	49.1629	0	1	28.291	0.495473	0.00223624	27.7933
1.12856	1.692	49.1629	0	1	28.291	0.495473	0.00223624	27.7933
1.12856	1.693	49.1629	0	1	28.291	0.495473	0.00223624	27.7933
1.12856	1.694	49.1629	0	1	28.291	0.495473	0.00223624	27.7933
1.12856	1.695	49.1629	0	1	28.291	0.495473	0.00223624	27.7933
1.12856	1.696	49.1629	0	1	28.291	0.495473	0.00223624	27.7933
1.12856	1.697	49.1629	0	1	28.291	0.495473	0.00223624	27.7933
1.12856	1.698	49.1629	0	1	28.291	0.495473	0.00223624	27.7933
1.12856	1.699	49.1629	0	1	28.291	0.495473	0.00223624	27.7933
1.12856	1.7	49.1629	0	1	28.291	0.495473	0.00223624	27.7933
1.12856	1.701	49.1629	0	1	28.291	0.495473	0.00223624	27.7933
1.12856	1.702	49.1629	0	1	28.291	0.495473	0.00223624	27.7933
1.12856	1.703	49.1629	0	1	28.291	0.495473	0.00223624	27.7933
1.12856	1.704	49.1629	0	1	28.291	0.495473	0.00223624	27.7933
1.12856	1.705	49.1629	0	1	28.291	0.495473	0.00223624	27.7933
1.12856	1.706	49.1629	0	1	28.291	0.495473	0.00223624	27.7933
1.12856	1.707	49.1629	0	1	28.291	0.495473	0.00223624	27.7933
1.12856	1.708	49.1629	0	1	28.291	0.495473	0.00223624	27.7933
1.12856	1.709	49.1629	0	1	28.291	0.495473	0.00223624	27.7933
1.12856	1.71	49.1629	0	1	28.291	0.495473	0.00223624	27.7933
1.12856	1.711	49.1629	0	1	28.291	0.495473	0.00223624	27.7933
1.12856	1.712	49.1629	0	1	28.291	0.495473	0.00223624	27.7933
1.12856	1.713	49.1629	0	1	28.291	0.495473	0.00223624	27.7933
1.12856	1.714	49.1629	0	1	28.291	0.495473	0.00223624	27.7933
1.12856	1.715	49.1629	0	1	28.291	0.495473	0.00223624	27.7933
1.12856	1.716	49.1629	0	1	28.291	0.495473	0.00223624	27.7933
1.12856	1.717	49.1629	0	1	28.291	0.495473	0.00223624	27.7933
1.12856	1.718	49.1629	0	1	28.291	0.495473	0.00223624	27.7933
1.12856	1.719	49.1629	0	1	28.291	0.495473	0.00223624	27.7933
1.12856	1.72	49.1629	0	1	28.291	0.495473	0.00223624	27.7933
1.12856	1.721	49.1629	0	1	28.291	0.495473	0.00223624	27.7933
1.12856	1.722	49.1629	0	1	28.291	0.495473	0.00223624	27.7933
1.12856	1.723	49.1629	0	1	28.291	0.495473	0.00223624	27.7933
1.12856	1.724	49.1629	0	1	28.291	0.495473	0.00223624	27.7933
1.12856	1.725	49.1629	0	1	28.291	0.495473	0.00223624	27.7933
1.12856	1.726	49.1629	0	1	28.291	0.495473	0.00223624	27.7933
1.12856	1.727	49.1629	0	1	28.291	0.495473	0.00223624	27.7933
1.12856	1.728	49.1629	0	1	28.291	0.495473	0.00223624	27.7933
1.12856	1.729	49.1629	0	1	28.291	0.495473	0.00223624	27.7933
1.12856	1.73	49.1629	0	1	28.291	0.495473	0.00223624	27.7933
1.12856	1.731	49.1629	0	1	28.291	0.495473	0.00223624	27.7933
1.12856	1.732	49.1629	0	1	28.291	0.495473	0.00223624	27.7933
1.12856	1.733	49.1629	0	1	28.291	0.495473	0.00223624	27.7933
1.12856	1.734	49.1629	0	1	28.291	0.495473	0.00223624	27.7933
1.12856	1.735	49.1629	0	1	28.291	0.495473	0.00223624	27.7933
1.12856	1.736	49.1629	0	1	28.291	0.495473	0.00223624	27.7933
1.12856	1.737	49.1629	0	1	28.291	0.495473	0.00223624	27.7933
1.12856	1.738	49.1629	0	1	28.291	0.495473	0.00223624	27.7933
1.12856	1.739	49.1629	0	1	28.291	0.495473	0.00223624	27.7933
1.12856	1.74	49.1629	0	1	28.291	0.495473	0.00223624	27.7933
1.12856	1.741	49.1629	0	1	28.291	0.495473	0.00223624	27.7933
1.12856	1.742	49.1629	0	1	28.291	0.495473	0.00223624	27.7933
1.12856	1.743	49.1629	0	1	28.291	0.495473	0.00223624	27.7933
1.12856	1.744	49.1629	0	1	28.291	0.495473	0.00223624	27.7933
1.12856	1.745	49.1629	0	1	28.291	0.495473	0.00223624	27.7933
1.12856	1.746	49.1629	0	1	28.291	0.495473	0.00223624	27.7933
1.12856	1.747	49.1629	0	1	28.291	0.495473	0.00223624	27.7933
1.12856	1.748	49.1629	0	1	28.291	0.495473	0.00223624	27.7933
1.12856	1.749	49.1629	0	1	28.291	0.495473	0.00223624	27.7933
1.12856	1.75	49.1629	0	1	28.291	0.495473	0.00223624	27.7933
1.12856	1.751	49.1629	0	1	28.291	0.495473	0.00223624	27.7933
1.12856	1.752	49.1629	0	1	28.291	0.495473	0.00223624	27.7933
1.12856	1.753	49.1629	0	1	28.291	0.495473	0.00223624	27.7933
1.12856	1.754	49.1629	0	1	28.291	0.495473	0.00223624	27.7933
1.12856	1.755	49.1629	0	1	28.291	0.495473	0.00223624	27.7933
1.12856	1.756	49.1629	0	1	28.291	0.495473	0.00223624	27.7933
1.12856	1.757	49.1629	0	1	28.291	0.495473	0.00223624	27.7933
1.12856	1.758	49.1629	0	1	28.291	0.495473	0.00223624	27.7933
1.12856	1.759	49.1629	0	1	28.291	0.495473	0.00223624	27.7933
1.12856	1.76	49.1629	0	1	28.291	0.495473	0.00223624	27.7933
1.12856	1.761	49.1629	0	1	28.291	0.495473	0.00223624	27.7933
1.12856	1.762	49.1629	0	1	28.291	0.495473	0.00223624	27.7933
1.12856	1.763	49.1629	0	1	28.291	0.495473	0.00223624	27.7933
1.12856	1.764	49.1629	0	1	28.291	0.495473	0.00223624	27.7933
1.12856	1.765	49.1629	0	1	28.291	0.495473	0.00223624	27.7933
1.12856	1.766	49.1629	0	1	28.291	0.495473	0.00223624	27.7933
1.12856	1.767	49.1629	0	1	28.291	0.495473	0.00223624	27.7933
1.12856	1.768	49.1629	0	1	28.291	0.495473	0.00223624	27.7933
1.12856	1.769	49.1629	0	1	28.291	0.495473	0.00223624	27.7933
1.12856	1.77	49.1629	0	1	28.291	0.495473	0.00223624	27.7933
1.12856	1.771	49.1629	0	1	28.291	0.495473	0.00223624	27.7933
1.12856	1.772	49.1629	0	1	28.291	0.495473	0.00223624	27.7933
1.12856	1.773	49.1629	0	1	28.291	0.495473	0.00223624	27.7933
1.12856	1.774	49.1629	0	1	28.291	0.495473	0.00223624	27.7933
1.12856	1.775	49.1629	0	1	28.291	0.495473	0.00223624	27.7933
1.12856	1.776	49.1629	0	1	28.291	0.495473	0.00223624	27.7933
1.12856	1.777	49.1629	0	1	28.291	0.495473	0.00223624	27.7933
1.12856	1.778	49.1629	0	1	28.291	0.495473	0.00223624	27.7933
1.12856	1.779	49.1629	0	1	28.291	0.495473	0.00223624	27.7933
1.12856	1.78	49.1629	0	1	28.291	0.495473	0.00223624	27.7933
1.12856	1.781	49.1629	0	1	28.291	0.495473	0.00223624	27.7933
1.12856	1.782	49.1629	0	1	28.291	0.495473	0.00223624	27.7933
1.12856	1.783	49.1629	0	1	28.291	0.495473	0.00223624	27.7933
1.12856	1.784	49.1629	0	1	28.291	0.495473	0.00223624	27.7933
1.12856	1.785	49.1629	0	1	28.291	0.495473	0.00223624	27.7933
1.12856	1.786	49.1629	0	1	28.291	0.495473	0.00223624	27.7933
1.12856	1.787	49.1629	0	1	28.291	0.495473	0.00223624	27.7933
1.12856	1.788	49.1629	0	1	28.291	0.495473	0.00223624	27.7933
1.12856	1.789	49.1629	0	1	28.291	0.495473	0.00223624	27.7933
1.12856	1.79	49.1629	0	1	28.291	0.495473	0.00223624	27.7933
1.12856	1.791	49.1629	0	1	28.291	0.495473	0.00223624	27.7933
1.12856	1.792	49.1629	0	1	28.291	0.495473	0.00223624	27.7933
1.12856	1.793	49.1629	0	1	28.291	0.495473	0.00223624	27.7933
1.12856	1.794	49.1629	0	1	28.291	0.495473	0.00223624	27.7933
1.12856	1.795	49.1629	0	1	28.291	0.495473	0.00223624	27.7933
1.12856	1.796	49.1629	0	1	28.291	0.495473	0.00223624	27.7933
1.12856	1.797	49.1629	0	1	28.291	0.495473	0.00223624	27.7933
1.12856	1.798	49.1629	0	1	28.291	0.495473	0.00223624	27.7933
1.12856	1.799	49.1629	0	1	28.291	0.495473	0.00223624	27.7933
1.12856	1.8	49.1629	0	1	28.291	0.495473	0.00223624	27.7933
1.12856	1.801	49.1629	0	1	28.291	0.495473	0.00223624	27.7933
1.12856	1.802	49.1629	0	1	28.291	0.495473	0.00223624	27.7933
1.12856	1.803	49.1629	0	1	28.291	0.495473	0.00223624	27.7933
1.12856	1.804	49.1629	0	1	28.291	0.495473	0.00223624	27.7933
1.12856	1.805	49.1629	0	1	28.291	0.495473	0.00223624	27.7933
1.12856	1.806	49.1629	0	1	28.291	0.495473	0.00223624	27.7933
1.12856	1.807	49.1629	0	1	28.291	0.495473	0.00223624	27.7933
1.12856	1.808	49.1629	0	1	28.291	0.495473	0.00223624	27.7933
1.12856	1.809	49.1629	0	1	28.291	0.495473	0.00223624	27.7933
1.12856	1.81	49.1629	0	1	28.291	0.495473	0.00223624	27.7933
1.12856	1.811	49.1629	0	1	28.291	0.495473	0.00223624	27.7933
1.12856	1.812	49.1629	0	1	28.291	0.495473	0.00223624	27.7933
1.12856	1.813	49.1629	0	1	28.291	0.495473	0.00223624	27.7933
1.12856	1.814	49.1629	0	1	28.291	0.495473	0.00223624	27.7933
1.12856	1.815	49.1629	0	1	28.291	0.495473	0.00223624	27.7933
1.12856	1.816	49.1629	0	1	28.291	0.495473	0.00223624	27.7933
1.12856	1.817	49.1629	0	1	28.291	0.495473	0.00223624	27.7933
1.12856	1.818	49.1629	0	1	28.291	0.495473	0.00223624	27.7933
1.12856	1.819	49.1629	0	1	28.291	0.495473	0.00223624	27.7933
1.12856	1.82	49.1629	0	1	28.291	0.495473	0.00223624	27.7933
1.12856	1.821	49.1629	0	1	28.291	0.495473	0.00223624	27.7933
1.12856	1.822	49.1629	0	1	28.291	0.495473	0.00223624	27.7933
1.12856	1.823	49.1629	0	1	28.291	0.495473	0.00223624	27.7933
1.12856	1.824	49.1629	0	1	28.291	0.495473	0.00223624	27.7933
1.12856	1.825	49.1629	0	1	28.291	0.495473	0.00223624	27.7933
1.12856	1.826	49.1629	0	1	28.291	0.495473	0.00223624	27.7933
1.12856	1.827	49.1629	0	1	28.291	0.495473	0.00223624	27.7933
1.12856	1.828	49.1629	0	1	28.291	0.495473	0.00223624	27.7933
1.12856	1.829	49.1629	0	1	28.291	0.495473	0.00223624	27.7933
1.12856	1.83	49.1629	0	1	28.291	0.495473	0.00223624	27.7933
1.12856	1.831	49.1629	0	1	28.291	0.495473	0.00223624	27.7933
1.12856	1.832	49.1629	0	1	28.291	0.495473	0.00223624	27.7933
1.12856	1.833	49.1629	0	1	28.291	0.495473	0.00223624	27.7933
1.12856	1.834	49.1629	0	1	28.291	0.495473	0.00223624	27.7933
1.12856	1.835	49.1629	0	1	28.291	0.495473	0.00223624	27.7933
1.12856	1.836	49.1629	0	1	28.291	0.495473	0.00223624	27.7933
1.12856	1.837	49.1629	0	1	28.291	0.495473	0.00223624	27.7933
1.12856	1.838	49.1629	0	1	28.291	0.495473	0.00223624	27.7933
1.12856	1.839	49.1629	0	1	28.291	0.495473	0.00223624	27.7933
1.12856	1.84	49.1629	0	1	28.291	0.495473	0.00223624	27.7933
1.12856	1.841	49.1629	0	1	28.291	0.495473	0.00223624	27.7933
1.12856	1.842	49.1629	0	1	28.291	0.495473	0.00223624	27.7933
1.12856	1.843	49.1629	0	1	28.291	0.495473	0.00223624	27.7933
1.12856	1.844	49.1629	0	1	28.291	0.495473	0.00223624	27.7933
1.12856	1.845	49.1629	0	1	28.291	0.495473	0.00223624	27.7933
1.12856	1.846	49.1629	0	1	28.291	0.495473	0.00223624	27.7933
1.12856	1.847	49.1629	0	1	28.291	0.495473	0.00223624	27.7933
1.12856	1.848	49.1629	0	1	28.291	0.495473	0.00223624	27.7933
1.12856	1.849	49.1629	0	1	28.291	0.495473	0.00223624	27.7933
1.12856	1.85	49.1629	0	1	28.291	0.495473	0.00223624	27.7933
1.12856	1.851	49.1629	0	1	28.291	0.495473	0.00223624	27.7933
1.12856	1.852	49.1629	0	1	28.291	0.495473	0.00223624	27.7933
1.12856	1.853	49.1629	0	1	28.291	0.495473	0.00223624	27.7933
1.12856	1.854	49.1629	0	1	28.291	0.495473	0.00223624	27.7933
1.12856	1.855	49.1629	0	1	28.291	0.495473	0.00223624	27.7933
1.12856	1.856	49.1629	0	1	28.291	0.495473	0.00223624	27.7933
1.12856	1.857	49.1629	0	1	28.291	0.495473	0.00223624	27.7933
1.12856	1.858	49.1629	0	1	28.291	0.495473	0.00223624	27.7933
1.12856	1.859	49.1629	0	1	28.291	0.495473	0.00223624	27.7933
1.12856	1.86	49.1629	0	1	28.291	0.495473	0.00223624	27.7933
1.12856	1.861	49.1629	0	1	28.291	0.495473	0.00223624	27.7933
1.12856	1.862	49.1629	0	1	28.291	0.495473	0.00223624	27.7933
1.12856	1.863	49.1629	0	1	28.291	0.495473	0.00223624	27.7933
1.12856	1.864	49.1629	0	1	28.291	0.495473	0.00223624	27.7933
1.12856	1.865	49.1629	0	1	28.291	0.495473	0.00223624	27.7933
1.12856	1.866	49.1629	0	1	28.291	0.495473	0.00223624	27.7933
1.12856	1.867	49.1629	0	1	28.291	0.495473	0.00223624	27.7933
1.12856	1.868	49.1629	0	1	28.291	0.495473	0.00223624	27.7933
1.12856	1.869	49.1629	0	1	28.291	0.495473	0.00223624	27.7933
1.12856	1.87	49.1629	0	1	28.291	0.495473	0.00223624	27.7933
1.12856	1.871	49.1629	0	1	28.291	0.495473	0.00223624	27.7933
1.12856	1.872	49.1629	0	1	28.291	0.495473	0.00223624	27.7933
1.12856	1.873	49.1629	0	1	28.291	0.495473	0.00223624	27.7933
1.12856	1.874	49.1629	0	1	28.291	0.495473	0.00223624	27.7933
1.12856	1.875	49.1629	0	1	28.291	0.495473	0.00223624	27.7933
1.12856	1.876	49.1629	0	1	28.291	0.495473	0.00223624	27.7933
1.12856	1.877	49.1629	0	1	28.291	0.495473	0.00223624	27.7933
1.12856	1.878	49.1629	0	1	28.291	0.495473	0.00223624	27.7933
1.12856	1.879	49.1629	0	1	28.291	0.495473	0.00223624	27.7933
1.12856	1.88	49.1629	0	1	28.291	0.495473	0.00223624	27.7933
1.12856	1.881	49.1629	0	1	28.291	0.495473	0.00223624	27.7933
1.12856	1.882	49.1629	0	1	28.291	0.495473	0.00223624	27.7933
1.12856	1.883	49.1629	0	1	28.291	0.495473	0.00223624	27.7933
1.12856	1.884	49.1629	0	1	28.291	0.495473	0.00223624	27.7933
1.12856	1.885	49.1629	0	1	28.291	0.495473	0.00223624	27.7933
1.12856	1.886	49.1629	0	1	28.291	0.495473	0.00223624	27.7933
1.12856	1.887	49.1629	0	1	28.291	0.495473	0.00223624	27.7933
1.12856	1.888	49.1629	0	1	28.291	0.495473	0.00223624	27.7933
1.12856	1.889	49.1629	0	1	28.291	0.495473	0.00223624	27.7933
1.12856	1.89	49.1629	0	1	28.291	0.495473	0.00223624	27.7933
1.12856	1.891	49.1629	0	1	28.291	0.495473	0.00223624	27.7933
1.12856	1.892	49.1629	0	1	28.291	0.495473	0.00223624	27.7933
1.12856	1.893	49.1629	0	1	28.291	0.495473	0.00223624	27.7933
1.12856	1.894	49.1629	0	1	28.291	0.495473	0.00223624	27.7933
1.12856	1.895	49.1629	0	1	28.291	0.495473	0.00223624	27.7933
1.12856	1.896	49.1629	0	1	28.291	0.495473	0.00223624	27.7933
1.12856	1.897	49.1629	0	1	28.291	0.495473	0.00223624	27.7933
1.12856	1.898	49.1629	0	1	28.291	0.495473	0.00223624	27.7933
1.12856	1.899	49.1629	0	1	28.291	0.495473	0.00223624	27.7933
1.12856	1.9	49.1629	0	1	28.291	0.495473	0.00223624	27.7933
1.12856	1.901	49.1629	0	1	28.291	0.495473	0.00223624	27.7933
1.12856	1.902	49.1629	0	1	28.291	0.495473	0.00223624	27.7933
1.12856	1.903	49.1629	0	1	28.291	0.495473	0.00223624	27.7933
1.12856	1.904	49.1629	0	1	28.291	0.495473	0.00223624	27.7933
1.12856	1.905	49.1629	0	1	28.291	0.495473	0.00223624	27.7933
1.12856	1.906	49.1629	0	1	28.291	0.495473	0.00223624	27.7933
1.12856	1.907	49.1629	0	1	28.291	0.495473	0.00223624	27.7933
1.12856	1.908	49.1629	0	1	28.291	0.495473	0.00223624	27.7933
1.12856	1.909	49.1629	0	1	28.291	0.495473	0.00223624	27.7933
1.12856	1.91	49.1629	0	1	28.291	0.495473	0.00223624	27.7933
1.12856	1.911	49.1629	0	1	28.291	0.495473	0.00223624	27.7933
1.12856	1.912	49.1629	0	1	28.291	0.495473	0.00223624	27.7933
1.12856	1.913	49.1629	0	1	28.291	0.495473	0.00223624	27.7933
1.12856	1.914	49.1629	0	1	28.291	0.495473	0.00223624	27.7933
1.12856	1.915	49.1629	0	1	28.291	0.495473	0.00223624	27.7933
1.12856	1.916	49.1629	0	1	28.291	0.495473	0.00223624	27.7933
1.12856	1.917	49.1629	0	1	28.291	0.495473	0.00223624	27.7933
1.12856	1.918	49.1629	0	1	28.291	0.495473	0.00223624	27.7933
1.12856	1.919	49.1629	0	1	28.291	0.495473	0.00223624	27.7933
1.12856	1.92	49.1629	0	1	28.291	0.495473	0.00223624	27.7933
1.12856	1.921	49.1629	0	1	28.291	0.495473	0.00223624	27.7933
1.12856	1.922	49.1629	0	1	28.291	0.495473	0.00223624	27.7933
1.12856	1.923	49.1629	0	1	28.291	0.495473	0.00223624	27.7933
1.12856	1.924	49.1629	0	1	28.291	0.495473	0.00223624	27.7933
1.12856	1.925	49.1629	0	1	28.291	0.495473	0.00223624	27.7933
1.12856	1.926	49.1629	0	1	28.291	0.495473	0.00223624	27.7933
1.12856	1.927	49.1629	0	1	28.291	0.495473	0.00223624	27.7933
1.12856	1.928	49.1629	0	1	28.291	0.495473	0.00223624	27.7933
1.12856	1.929	49.1629	0	1	28.291	0.495473	0.00223624	27.7933
1.12856	1.93	49.1629	0	1	28.291	0.495473	0.00223624	27.7933
1.12856	1.931	49.1629	0	1	28.291	0.495473	0.00223624	27.7933
1.12856	1.932	49.1629	0	1	28.291	0.495473	0.00223624	27.7933
1.12856	1.933	49.1629	0	1	28.291	0.495473	0.00223624	27.7933
1.12856	1.934	49.1629	0	1	28.291	0.495473	0.00223624	27.7933
1.12856	1.935	49.1629	0	1	28.291	0.495473	0.00223624	27.7933
1.12856	1.936	49.1629	0	1	28.291	0.495473	0.00223624	27.7933
1.12856	1.937	49.1629	0	1	28.291	0.495473	0.00223624	27.7933
1.12856	1.938	49.1629	0	1	28.291	0.495473	0.00223624	27.7933
1.12856	1.939	49.1629	0	1	28.291	0.495473	0.00223624	27.7933
1.12856	1.94	49.1629	0	1	28.291	0.495473	0.00223624	27.7933
1.12856	1.941	49.1629	0	1	28.291	0.495473	0.00223624	27.7933
1.12856	1.942	49.1629	0	1	28.291	0.495473	0.00223624	27.7933
1.12856	1.943	49.1629	0	1	28.291	0.495473	0.00223624	27.7933
1.12856	1.944	49.1629	0	1	28.291	0.495473	0.00223624	27.7933
1.12856	1.945	49.1629	0	1	28.291	0.495473	0.00223624	27.7933
1.12856	1.946	49.1629	0	1	28.291	0.495473	0.00223624	27.7933
1.12856	1.947	49.1629	0	1	28.291	0.495473	0.00223624	27.7933
1.12856	1.948	49.1629	0	1	28.291	0.495473	0.00223624	27.7933
1.12856	1.949	49.1629	0	1	28.291	0.495473	0.00223624	27.7933
1.12856	1.95	49.1629	0	1	28.291	0.495473	0.00223624	27.7933
1.12856	1.951	49.1629	0	1	28.291	0.495473	0.00223624	27.7933
1.12856	1.952	49.1629	0	1	28.291	0.495473	0.00223624	27.7933
1.12856	1.953	49.1629	0	1	28.291	0.495473	0.00223624	27.7933
1.12856	1.954	49.1629	0	1	28.291	0.495473	0.00223624	27.7933
1.12856	1.955	49.1629	0	1	28.291	0.495473	0.00223624	27.7933
1.12856	1.956	49.1629	0	1	28.291	0.495473	0.00223624	27.7933
1.12856	1.957	49.1629	0	1	28.291	0.495473	0.00223624	27.7933
1.12856	1.958	49.1629	0	1	28.291	0.495473	0.00223624	27.7933
1.12856	1.959	49.1629	0	1	28.291	0.495473	0.00223624	27.7933
1.12856	1.96	49.1629	0	1	28.291	0.495473	0.00223624	27.7933
1.12856	1.961	49.1629	0	1	28.291	0.495473	0.00223624	27.7933
1.12856	1.962	49.1629	0	1	28.291	0.495473	0.00223624	27.7933
1.12856	1.963	49.1629	0	1	28.291	0.495473	0.00223624	27.7933
1.12856	1.964	49.1629	0	1	28.291	0.495473	0.00223624	27.7933
1.12856	1.965	49.1629	0	1	28.291	0.495473	0.00223624	27.7933
1.12856	1.966	49.1629	0	1	28.291	0.495473	0.00223624	27.7933
1.12856	1.967	49.1629	0	1	28.291	0.495473	0.00223624	27.7933
1.12856	1.968	49.1629	0	1	28.291	0.495473	0.00223624	27.7933
1.12856	1.969	49.1629	0	1	28.291	0.495473	0.00223624	27.7933
1.12856	1.97	49.1629	0	1	28.291	0.495473	0.00223624	27.7933
1.12856	1.971	49.1629	0	1	28.291	0.495473	0.00223624	27.7933
1.12856	1.972	49.1629	0	1	28.291	0.495473	0.00223624	27.7933
1.12856	1.973	49.1629	0	1	28.291	0.495473	0.00223624	27.7933
1.12856	1.974	49.1629	0	1	28.291	0.495473	0.00223624	27.7933
1.12856	1.975	49.1629	0	1	28.291	0.495473	0.00223624	27.7933
1.12856	1.976	49.1629	0	1	28.291	0.495473	0.00223624	27.7933
1.12856	1.977	49.1629	0	1	28.291	0.495473	0.00223624	27.7933
1.12856	1.978	49.1629	0	1	28.291	0.495473	0.00223624	27.7933
1.12856	1.979	49.1629	0	1	28.291	0.495473	0.00223624	27.7933
1.12856	1.98	49.1629	0	1	28.291	0.495473	0.00223624	27.7933
1.12856	1.981	49.1629	0	1	28.291	0.495473	0.00223624	27.7933
1.12856	1.982	49.1629	0	1	28.291	0.495473	0.00223624	27.7933
1.12856	1.983	49.1629	0	1	28.291	0.495473	0.00223624	27.7933
1.12856	1.984	49.1629	0	1	28.291	0.495473	0.00223624	27.7933
1.12856	1.985	49.1629	0	1	28.291	0.495473	0.00223624	27.7933
1.12856	1.986	49.1629	0	1	28.291	0.495473	0.00223624	27.7933
1.12856	1.987	49.1629	0	1	28.291	0.495473	0.00223624	27.7933
1.12856	1.988	49.1629	0	1	28.291	0.495473	0.00223624	27.7933
1.12856	1.989	49.1629	0	1	28.291	0.495473	0.00223624	27.7933
1.12856	1.99	49.1629	0	1	28.291	0.495473	0.00223624	27.7933
1.12856	1.991	49.1629	0	1	28.291	0.495473	0.00223624	27.7933
1.12856	1.992	49.1629	0	1	28.291	0.495473	0.00223624	27.7933
1.12856	1.993	49.1629	0	1	28.291	0.495473	0.00223624	27.7933
1.12856	1.994	49.1629	0	1	28.291	0.495473	0.00223624	27.7933
1.12856	1.995	49.1629	0	1	28.291	0.495473	0.00223624	27.7933
1.12856	1.996	49.1629	0	1	28.291	0.495473	0.00223624	27.7933
1.12856	1.997	49.1629	0	1	28.291	0.495473	0.00223624	27.7933
1.12856	1.998	49.1629	0	1	28.291	0.495473	0.00223624	27.7933
[truncated: 202 more rows]
