# Supplementary material for: Nanoalignment by critical Casimir torques
Source: Nat Commun. 2024 Jun 14;15:5086. doi: 10.1038/s41467-024-49220-1 (PMC11178905; doi:10.1038/s41467-024-49220-1)
Supplement: Supplementary file 11 — Source Data [file 41467_2024_49220_MOESM11_ESM.zip › fig1/python/data/theory/results_sphere_50.dat]

#Delta	Lambda	Gamma	rho1	rho2	total_potential	CC_potential	electrostatic_potential	gravity_potential
1.06766	0	50	0	1	21.9541	-7.67474	3.33523	26.2936
1.06766	0.001	50	0	1	21.9541	-7.67483	3.33533	26.2936
1.06766	0.002	50	0	1	21.9541	-7.67483	3.33533	26.2936
1.06766	0.003	50	0	1	21.9541	-7.67473	3.33523	26.2936
1.06766	0.004	50	0	1	21.9541	-7.67484	3.33534	26.2936
1.06766	0.005	50	0	1	21.9541	-7.67484	3.33534	26.2936
1.06766	0.006	50	0	1	21.9541	-7.67483	3.33533	26.2936
1.06766	0.007	50	0	1	21.9541	-7.67485	3.33535	26.2936
1.06766	0.008	50	0	1	21.9541	-7.67481	3.33531	26.2936
1.06766	0.009	50	0	1	21.9541	-7.6748	3.3353	26.2936
1.06766	0.01	50	0	1	21.9541	-7.67489	3.33539	26.2936
1.06766	0.011	50	0	1	21.9541	-7.67475	3.33524	26.2936
1.06766	0.012	50	0	1	21.9541	-7.67481	3.33531	26.2936
1.06766	0.013	50	0	1	21.9541	-7.67483	3.33533	26.2936
1.06766	0.014	50	0	1	21.9541	-7.67485	3.33536	26.2936
1.06766	0.015	50	0	1	21.9541	-7.67484	3.33534	26.2936
1.06766	0.016	50	0	1	21.9541	-7.6748	3.3353	26.2936
1.06766	0.017	50	0	1	21.9541	-7.67484	3.33535	26.2936
1.06766	0.018	50	0	1	21.9541	-7.6748	3.3353	26.2936
1.06766	0.019	50	0	1	21.9541	-7.6748	3.3353	26.2936
1.06766	0.02	50	0	1	21.9541	-7.67483	3.33534	26.2936
1.06766	0.021	50	0	1	21.9541	-7.67479	3.33529	26.2936
1.06766	0.022	50	0	1	21.9541	-7.67481	3.33531	26.2936
1.06766	0.023	50	0	1	21.9541	-7.67484	3.33534	26.2936
1.06766	0.024	50	0	1	21.9541	-7.67479	3.33529	26.2936
1.06766	0.025	50	0	1	21.9541	-7.67479	3.33528	26.2936
1.06766	0.026	50	0	1	21.9541	-7.67485	3.33535	26.2936
1.06766	0.027	50	0	1	21.9541	-7.67487	3.33537	26.2936
1.06766	0.028	50	0	1	21.9541	-7.67479	3.33529	26.2936
1.06766	0.029	50	0	1	21.9541	-7.67482	3.33532	26.2936
1.06766	0.03	50	0	1	21.9541	-7.67484	3.33534	26.2936
1.06766	0.031	50	0	1	21.9541	-7.67475	3.33524	26.2936
1.06766	0.032	50	0	1	21.9541	-7.67483	3.33533	26.2936
1.06766	0.033	50	0	1	21.9541	-7.67485	3.33536	26.2936
1.06766	0.034	50	0	1	21.9541	-7.67478	3.33528	26.2936
1.06766	0.035	50	0	1	21.9541	-7.67477	3.33526	26.2936
1.06766	0.036	50	0	1	21.9541	-7.67486	3.33536	26.2936
1.06766	0.037	50	0	1	21.9541	-7.67479	3.33529	26.2936
1.06766	0.038	50	0	1	21.9541	-7.67481	3.33531	26.2936
1.06766	0.039	50	0	1	21.9541	-7.67479	3.33529	26.2936
1.06766	0.04	50	0	1	21.9541	-7.67486	3.33536	26.2936
1.06766	0.041	50	0	1	21.9541	-7.67484	3.33534	26.2936
1.06766	0.042	50	0	1	21.9541	-7.6748	3.3353	26.2936
1.06766	0.043	50	0	1	21.9541	-7.67482	3.33532	26.2936
1.06766	0.044	50	0	1	21.9541	-7.67483	3.33533	26.2936
1.06766	0.045	50	0	1	21.9541	-7.6749	3.3354	26.2936
1.06766	0.046	50	0	1	21.9541	-7.67484	3.33534	26.2936
1.06766	0.047	50	0	1	21.9541	-7.67482	3.33532	26.2936
1.06766	0.048	50	0	1	21.9541	-7.67485	3.33535	26.2936
1.06766	0.049	50	0	1	21.9541	-7.67489	3.33539	26.2936
1.06766	0.05	50	0	1	21.9541	-7.67482	3.33532	26.2936
1.06766	0.051	50	0	1	21.9541	-7.67487	3.33537	26.2936
1.06766	0.052	50	0	1	21.9541	-7.67483	3.33533	26.2936
1.06766	0.053	50	0	1	21.9541	-7.6748	3.33529	26.2936
1.06766	0.054	50	0	1	21.9541	-7.67485	3.33535	26.2936
1.06766	0.055	50	0	1	21.9541	-7.67482	3.33531	26.2936
1.06766	0.056	50	0	1	21.9541	-7.6748	3.3353	26.2936
1.06766	0.057	50	0	1	21.9541	-7.67476	3.33525	26.2936
1.06766	0.058	50	0	1	21.9541	-7.67478	3.33528	26.2936
1.06766	0.059	50	0	1	21.9541	-7.67482	3.33531	26.2936
1.06766	0.06	50	0	1	21.9541	-7.67482	3.33532	26.2936
1.06766	0.061	50	0	1	21.9541	-7.67483	3.33533	26.2936
1.06766	0.062	50	0	1	21.9541	-7.67482	3.33532	26.2936
1.06766	0.063	50	0	1	21.9541	-7.67466	3.33515	26.2936
1.06766	0.064	50	0	1	21.9541	-7.67485	3.33536	26.2936
1.06766	0.065	50	0	1	21.9541	-7.6748	3.3353	26.2936
1.06766	0.066	50	0	1	21.9541	-7.67485	3.33535	26.2936
1.06766	0.067	50	0	1	21.9541	-7.67481	3.33531	26.2936
1.06766	0.068	50	0	1	21.9541	-7.67487	3.33538	26.2936
1.06766	0.069	50	0	1	21.9541	-7.67478	3.33527	26.2936
1.06766	0.07	50	0	1	21.9541	-7.67488	3.33538	26.2936
1.06766	0.071	50	0	1	21.9541	-7.67478	3.33528	26.2936
1.06766	0.072	50	0	1	21.9541	-7.67478	3.33528	26.2936
1.06766	0.073	50	0	1	21.9541	-7.67479	3.33529	26.2936
1.06766	0.074	50	0	1	21.9541	-7.67479	3.33529	26.2936
1.06766	0.075	50	0	1	21.9541	-7.67487	3.33538	26.2936
1.06766	0.076	50	0	1	21.9541	-7.67482	3.33532	26.2936
1.06766	0.077	50	0	1	21.9541	-7.67478	3.33527	26.2936
1.06766	0.078	50	0	1	21.9541	-7.67483	3.33533	26.2936
1.06766	0.079	50	0	1	21.9541	-7.67479	3.33528	26.2936
1.06766	0.08	50	0	1	21.9541	-7.67486	3.33536	26.2936
1.06766	0.081	50	0	1	21.9541	-7.6749	3.3354	26.2936
1.06766	0.082	50	0	1	21.9541	-7.67488	3.33538	26.2936
1.06766	0.083	50	0	1	21.9541	-7.67483	3.33532	26.2936
1.06766	0.084	50	0	1	21.9541	-7.67481	3.33531	26.2936
1.06766	0.085	50	0	1	21.9541	-7.67483	3.33533	26.2936
1.06766	0.086	50	0	1	21.9541	-7.67479	3.33529	26.2936
1.06766	0.087	50	0	1	21.9541	-7.67484	3.33534	26.2936
1.06766	0.088	50	0	1	21.9541	-7.67481	3.33531	26.2936
1.06766	0.089	50	0	1	21.9541	-7.67486	3.33536	26.2936
1.06766	0.09	50	0	1	21.9541	-7.67479	3.33529	26.2936
1.06766	0.091	50	0	1	21.9541	-7.67477	3.33527	26.2936
1.06766	0.092	50	0	1	21.9541	-7.6748	3.3353	26.2936
1.06766	0.093	50	0	1	21.9541	-7.67484	3.33534	26.2936
1.06766	0.094	50	0	1	21.9541	-7.67487	3.33537	26.2936
1.06766	0.095	50	0	1	21.9541	-7.67482	3.33532	26.2936
1.06766	0.096	50	0	1	21.9541	-7.67482	3.33532	26.2936
1.06766	0.097	50	0	1	21.9541	-7.67482	3.33532	26.2936
1.06766	0.098	50	0	1	21.9541	-7.67485	3.33536	26.2936
1.06766	0.099	50	0	1	21.9541	-7.67477	3.33526	26.2936
1.06766	0.1	50	0	1	21.9541	-7.67479	3.33529	26.2936
1.06766	0.101	50	0	1	21.9541	-7.6747	3.3352	26.2936
1.06766	0.102	50	0	1	21.9541	-7.6748	3.3353	26.2936
1.06766	0.103	50	0	1	21.9541	-7.67482	3.33532	26.2936
1.06766	0.104	50	0	1	21.9541	-7.67479	3.33529	26.2936
1.06766	0.105	50	0	1	21.9541	-7.67485	3.33536	26.2936
1.06766	0.106	50	0	1	21.9541	-7.67485	3.33536	26.2936
1.06766	0.107	50	0	1	21.9541	-7.67483	3.33533	26.2936
1.06766	0.108	50	0	1	21.9541	-7.67476	3.33526	26.2936
1.06766	0.109	50	0	1	21.9541	-7.67486	3.33536	26.2936
1.06766	0.11	50	0	1	21.9541	-7.67483	3.33533	26.2936
1.06766	0.111	50	0	1	21.9541	-7.67477	3.33527	26.2936
1.06766	0.112	50	0	1	21.9541	-7.6748	3.3353	26.2936
1.06766	0.113	50	0	1	21.9541	-7.6748	3.3353	26.2936
1.06766	0.114	50	0	1	21.9541	-7.67482	3.33532	26.2936
1.06766	0.115	50	0	1	21.9541	-7.67485	3.33535	26.2936
1.06766	0.116	50	0	1	21.9541	-7.67482	3.33532	26.2936
1.06766	0.117	50	0	1	21.9541	-7.67482	3.33532	26.2936
1.06766	0.118	50	0	1	21.9541	-7.67482	3.33532	26.2936
1.06766	0.119	50	0	1	21.9541	-7.67486	3.33536	26.2936
1.06766	0.12	50	0	1	21.9541	-7.67484	3.33534	26.2936
1.06766	0.121	50	0	1	21.9541	-7.67481	3.33531	26.2936
1.06766	0.122	50	0	1	21.9541	-7.67481	3.33531	26.2936
1.06766	0.123	50	0	1	21.9541	-7.6748	3.3353	26.2936
1.06766	0.124	50	0	1	21.9541	-7.67478	3.33528	26.2936
1.06766	0.125	50	0	1	21.9541	-7.67479	3.33529	26.2936
1.06766	0.126	50	0	1	21.9541	-7.6748	3.3353	26.2936
1.06766	0.127	50	0	1	21.9541	-7.67475	3.33524	26.2936
1.06766	0.128	50	0	1	21.9541	-7.67484	3.33535	26.2936
1.06766	0.129	50	0	1	21.9541	-7.67484	3.33534	26.2936
1.06766	0.13	50	0	1	21.9541	-7.67487	3.33537	26.2936
1.06766	0.131	50	0	1	21.9541	-7.67487	3.33537	26.2936
1.06766	0.132	50	0	1	21.9541	-7.67487	3.33537	26.2936
1.06766	0.133	50	0	1	21.9541	-7.67481	3.33531	26.2936
1.06766	0.134	50	0	1	21.9541	-7.67486	3.33536	26.2936
1.06766	0.135	50	0	1	21.9541	-7.67481	3.33531	26.2936
1.06766	0.136	50	0	1	21.9541	-7.67482	3.33532	26.2936
1.06766	0.137	50	0	1	21.9541	-7.67481	3.33531	26.2936
1.06766	0.138	50	0	1	21.9541	-7.67481	3.33531	26.2936
1.06766	0.139	50	0	1	21.9541	-7.67479	3.33529	26.2936
1.06766	0.14	50	0	1	21.9541	-7.67483	3.33534	26.2936
1.06766	0.141	50	0	1	21.9541	-7.6748	3.3353	26.2936
1.06766	0.142	50	0	1	21.9541	-7.67481	3.33531	26.2936
1.06766	0.143	50	0	1	21.9541	-7.67487	3.33537	26.2936
1.06766	0.144	50	0	1	21.9541	-7.67483	3.33533	26.2936
1.06766	0.145	50	0	1	21.9541	-7.67488	3.33538	26.2936
1.06766	0.146	50	0	1	21.9541	-7.67487	3.33537	26.2936
1.06766	0.147	50	0	1	21.9541	-7.67486	3.33535	26.2936
1.06766	0.148	50	0	1	21.9541	-7.67481	3.3353	26.2936
1.06766	0.149	50	0	1	21.9541	-7.67485	3.33535	26.2936
1.06766	0.15	50	0	1	21.9541	-7.67487	3.33537	26.2936
1.06766	0.151	50	0	1	21.9541	-7.6748	3.33529	26.2936
1.06766	0.152	50	0	1	21.9541	-7.67478	3.33528	26.2936
1.06766	0.153	50	0	1	21.9541	-7.67484	3.33533	26.2936
1.06766	0.154	50	0	1	21.9541	-7.67486	3.33536	26.2936
1.06766	0.155	50	0	1	21.9541	-7.67485	3.33535	26.2936
1.06766	0.156	50	0	1	21.9541	-7.67485	3.33535	26.2936
1.06766	0.157	50	0	1	21.9541	-7.67475	3.33525	26.2936
1.06766	0.158	50	0	1	21.9541	-7.67478	3.33527	26.2936
1.06766	0.159	50	0	1	21.9541	-7.67481	3.33531	26.2936
1.06766	0.16	50	0	1	21.9541	-7.67486	3.33537	26.2936
1.06766	0.161	50	0	1	21.9541	-7.67481	3.33531	26.2936
1.06766	0.162	50	0	1	21.9541	-7.67475	3.33525	26.2936
1.06766	0.163	50	0	1	21.9541	-7.6748	3.3353	26.2936
1.06766	0.164	50	0	1	21.9541	-7.67479	3.33529	26.2936
1.06766	0.165	50	0	1	21.9541	-7.67483	3.33533	26.2936
1.06766	0.166	50	0	1	21.9541	-7.67478	3.33528	26.2936
1.06766	0.167	50	0	1	21.9541	-7.6748	3.3353	26.2936
1.06766	0.168	50	0	1	21.9541	-7.67487	3.33537	26.2936
1.06766	0.169	50	0	1	21.9541	-7.67485	3.33535	26.2936
1.06766	0.17	50	0	1	21.9541	-7.67483	3.33533	26.2936
1.06766	0.171	50	0	1	21.9541	-7.6748	3.3353	26.2936
1.06766	0.172	50	0	1	21.9541	-7.67483	3.33534	26.2936
1.06766	0.173	50	0	1	21.9541	-7.67483	3.33534	26.2936
1.06766	0.174	50	0	1	21.9541	-7.67485	3.33535	26.2936
1.06766	0.175	50	0	1	21.9541	-7.6748	3.3353	26.2936
1.06766	0.176	50	0	1	21.9541	-7.6748	3.3353	26.2936
1.06766	0.177	50	0	1	21.9541	-7.67482	3.33532	26.2936
1.06766	0.178	50	0	1	21.9541	-7.67484	3.33534	26.2936
1.06766	0.179	50	0	1	21.9541	-7.67484	3.33534	26.2936
1.06766	0.18	50	0	1	21.9541	-7.67481	3.33531	26.2936
1.06766	0.181	50	0	1	21.9541	-7.67486	3.33536	26.2936
1.06766	0.182	50	0	1	21.9541	-7.67483	3.33534	26.2936
1.06766	0.183	50	0	1	21.9541	-7.67479	3.33529	26.2936
1.06766	0.184	50	0	1	21.9541	-7.67482	3.33532	26.2936
1.06766	0.185	50	0	1	21.9541	-7.6748	3.3353	26.2936
1.06766	0.186	50	0	1	21.9541	-7.67479	3.33529	26.2936
1.06766	0.187	50	0	1	21.9541	-7.67483	3.33533	26.2936
1.06766	0.188	50	0	1	21.9541	-7.67481	3.33531	26.2936
1.06766	0.189	50	0	1	21.9541	-7.67477	3.33527	26.2936
1.06766	0.19	50	0	1	21.9541	-7.67481	3.33531	26.2936
1.06766	0.191	50	0	1	21.9541	-7.6748	3.3353	26.2936
1.06766	0.192	50	0	1	21.9541	-7.67483	3.33534	26.2936
1.06766	0.193	50	0	1	21.9541	-7.67484	3.33535	26.2936
1.06766	0.194	50	0	1	21.9541	-7.67483	3.33533	26.2936
1.06766	0.195	50	0	1	21.9541	-7.67481	3.33531	26.2936
1.06766	0.196	50	0	1	21.9541	-7.6748	3.3353	26.2936
1.06766	0.197	50	0	1	21.9541	-7.67484	3.33535	26.2936
1.06766	0.198	50	0	1	21.9541	-7.6748	3.3353	26.2936
1.06766	0.199	50	0	1	21.9541	-7.67483	3.33533	26.2936
1.06766	0.2	50	0	1	21.9541	-7.67481	3.33531	26.2936
1.06766	0.201	50	0	1	21.9541	-7.67481	3.33531	26.2936
1.06766	0.202	50	0	1	21.9541	-7.6748	3.3353	26.2936
1.06766	0.203	50	0	1	21.9541	-7.67481	3.33531	26.2936
1.06766	0.204	50	0	1	21.9541	-7.6748	3.3353	26.2936
1.06766	0.205	50	0	1	21.9541	-7.67481	3.33531	26.2936
1.06766	0.206	50	0	1	21.9541	-7.67477	3.33527	26.2936
1.06766	0.207	50	0	1	21.9541	-7.67484	3.33534	26.2936
1.06766	0.208	50	0	1	21.9541	-7.67478	3.33527	26.2936
1.06766	0.209	50	0	1	21.9541	-7.67483	3.33533	26.2936
1.06766	0.21	50	0	1	21.9541	-7.67481	3.33531	26.2936
1.06766	0.211	50	0	1	21.9541	-7.67481	3.33531	26.2936
1.06766	0.212	50	0	1	21.9541	-7.67485	3.33535	26.2936
1.06766	0.213	50	0	1	21.9541	-7.67483	3.33533	26.2936
1.06766	0.214	50	0	1	21.9541	-7.67476	3.33525	26.2936
1.06766	0.215	50	0	1	21.9541	-7.67479	3.33528	26.2936
1.06766	0.216	50	0	1	21.9541	-7.67484	3.33534	26.2936
1.06766	0.217	50	0	1	21.9541	-7.67482	3.33532	26.2936
1.06766	0.218	50	0	1	21.9541	-7.67479	3.33529	26.2936
1.06766	0.219	50	0	1	21.9541	-7.6748	3.3353	26.2936
1.06766	0.22	50	0	1	21.9541	-7.67478	3.33528	26.2936
1.06766	0.221	50	0	1	21.9541	-7.67484	3.33534	26.2936
1.06766	0.222	50	0	1	21.9541	-7.67478	3.33528	26.2936
1.06766	0.223	50	0	1	21.9541	-7.67483	3.33533	26.2936
1.06766	0.224	50	0	1	21.9541	-7.67488	3.33539	26.2936
1.06766	0.225	50	0	1	21.9541	-7.67485	3.33535	26.2936
1.06766	0.226	50	0	1	21.9541	-7.67482	3.33532	26.2936
1.06766	0.227	50	0	1	21.9541	-7.67483	3.33533	26.2936
1.06766	0.228	50	0	1	21.9541	-7.67478	3.33528	26.2936
1.06766	0.229	50	0	1	21.9541	-7.67479	3.33529	26.2936
1.06766	0.23	50	0	1	21.9541	-7.67481	3.33531	26.2936
1.06766	0.231	50	0	1	21.9541	-7.67483	3.33533	26.2936
1.06766	0.232	50	0	1	21.9541	-7.67485	3.33536	26.2936
1.06766	0.233	50	0	1	21.9541	-7.67485	3.33535	26.2936
1.06766	0.234	50	0	1	21.9541	-7.67481	3.33532	26.2936
1.06766	0.235	50	0	1	21.9541	-7.67481	3.33532	26.2936
1.06766	0.236	50	0	1	21.9541	-7.67483	3.33533	26.2936
1.06766	0.237	50	0	1	21.9541	-7.67478	3.33528	26.2936
1.06766	0.238	50	0	1	21.9541	-7.67485	3.33536	26.2936
1.06766	0.239	50	0	1	21.9541	-7.67481	3.33531	26.2936
1.06766	0.24	50	0	1	21.9541	-7.67483	3.33533	26.2936
1.06766	0.241	50	0	1	21.9541	-7.67481	3.33531	26.2936
1.06766	0.242	50	0	1	21.9541	-7.67477	3.33527	26.2936
1.06766	0.243	50	0	1	21.9541	-7.67479	3.33529	26.2936
1.06766	0.244	50	0	1	21.9541	-7.6748	3.3353	26.2936
1.06766	0.245	50	0	1	21.9541	-7.67475	3.33524	26.2936
1.06766	0.246	50	0	1	21.9541	-7.67484	3.33535	26.2936
1.06766	0.247	50	0	1	21.9541	-7.67486	3.33536	26.2936
1.06766	0.248	50	0	1	21.9541	-7.67482	3.33532	26.2936
1.06766	0.249	50	0	1	21.9541	-7.67479	3.33529	26.2936
1.06766	0.25	50	0	1	21.9541	-7.67479	3.33529	26.2936
1.06766	0.251	50	0	1	21.9541	-7.67484	3.33534	26.2936
1.06766	0.252	50	0	1	21.9541	-7.67484	3.33534	26.2936
1.06766	0.253	50	0	1	21.9541	-7.67485	3.33535	26.2936
1.06766	0.254	50	0	1	21.9541	-7.67481	3.33531	26.2936
1.06766	0.255	50	0	1	21.9541	-7.67481	3.33531	26.2936
1.06766	0.256	50	0	1	21.9541	-7.67485	3.33535	26.2936
1.06766	0.257	50	0	1	21.9541	-7.67481	3.33531	26.2936
1.06766	0.258	50	0	1	21.9541	-7.67476	3.33526	26.2936
1.06766	0.259	50	0	1	21.9541	-7.67484	3.33534	26.2936
1.06766	0.26	50	0	1	21.9541	-7.67482	3.33532	26.2936
1.06766	0.261	50	0	1	21.9541	-7.67477	3.33527	26.2936
1.06766	0.262	50	0	1	21.9541	-7.67481	3.33532	26.2936
1.06766	0.263	50	0	1	21.9541	-7.67477	3.33527	26.2936
1.06766	0.264	50	0	1	21.9541	-7.67483	3.33533	26.2936
1.06766	0.265	50	0	1	21.9541	-7.6748	3.3353	26.2936
1.06766	0.266	50	0	1	21.9541	-7.67482	3.33532	26.2936
1.06766	0.267	50	0	1	21.9541	-7.67478	3.33527	26.2936
1.06766	0.268	50	0	1	21.9541	-7.67478	3.33528	26.2936
1.06766	0.269	50	0	1	21.9541	-7.67484	3.33534	26.2936
1.06766	0.27	50	0	1	21.9541	-7.67486	3.33536	26.2936
1.06766	0.271	50	0	1	21.9541	-7.67483	3.33533	26.2936
1.06766	0.272	50	0	1	21.9541	-7.67483	3.33533	26.2936
1.06766	0.273	50	0	1	21.9541	-7.67481	3.33531	26.2936
1.06766	0.274	50	0	1	21.9541	-7.6748	3.3353	26.2936
1.06766	0.275	50	0	1	21.9541	-7.67489	3.3354	26.2936
1.06766	0.276	50	0	1	21.9541	-7.67482	3.33532	26.2936
1.06766	0.277	50	0	1	21.9541	-7.6748	3.3353	26.2936
1.06766	0.278	50	0	1	21.9541	-7.67478	3.33527	26.2936
1.06766	0.279	50	0	1	21.9541	-7.67478	3.33528	26.2936
1.06766	0.28	50	0	1	21.9541	-7.67482	3.33532	26.2936
1.06766	0.281	50	0	1	21.9541	-7.67482	3.33532	26.2936
1.06766	0.282	50	0	1	21.9541	-7.67487	3.33538	26.2936
1.06766	0.283	50	0	1	21.9541	-7.67482	3.33532	26.2936
1.06766	0.284	50	0	1	21.9541	-7.67486	3.33537	26.2936
1.06766	0.285	50	0	1	21.9541	-7.6748	3.3353	26.2936
1.06766	0.286	50	0	1	21.9541	-7.67484	3.33534	26.2936
1.06766	0.287	50	0	1	21.9541	-7.67476	3.33526	26.2936
1.06766	0.288	50	0	1	21.9541	-7.67483	3.33533	26.2936
1.06766	0.289	50	0	1	21.9541	-7.67483	3.33533	26.2936
1.06766	0.29	50	0	1	21.9541	-7.67485	3.33536	26.2936
1.06766	0.291	50	0	1	21.9541	-7.67487	3.33537	26.2936
1.06766	0.292	50	0	1	21.9541	-7.67481	3.33531	26.2936
1.06766	0.293	50	0	1	21.9541	-7.67483	3.33533	26.2936
1.06766	0.294	50	0	1	21.9541	-7.67481	3.33531	26.2936
1.06766	0.295	50	0	1	21.9541	-7.67485	3.33535	26.2936
1.06766	0.296	50	0	1	21.9541	-7.67484	3.33535	26.2936
1.06766	0.297	50	0	1	21.9541	-7.67484	3.33535	26.2936
1.06766	0.298	50	0	1	21.9541	-7.67479	3.33529	26.2936
1.06766	0.299	50	0	1	21.9541	-7.67481	3.33531	26.2936
1.06766	0.3	50	0	1	21.9541	-7.67476	3.33526	26.2936
1.06766	0.301	50	0	1	21.9541	-7.67484	3.33534	26.2936
1.06766	0.302	50	0	1	21.9541	-7.67484	3.33534	26.2936
1.06766	0.303	50	0	1	21.9541	-7.67479	3.33529	26.2936
1.06766	0.304	50	0	1	21.9541	-7.67484	3.33534	26.2936
1.06766	0.305	50	0	1	21.9541	-7.67476	3.33525	26.2936
1.06766	0.306	50	0	1	21.9541	-7.67478	3.33528	26.2936
1.06766	0.307	50	0	1	21.9541	-7.6748	3.3353	26.2936
1.06766	0.308	50	0	1	21.9541	-7.67483	3.33533	26.2936
1.06766	0.309	50	0	1	21.9541	-7.67479	3.33529	26.2936
1.06766	0.31	50	0	1	21.9541	-7.67478	3.33528	26.2936
1.06766	0.311	50	0	1	21.9541	-7.67479	3.3353	26.2936
1.06766	0.312	50	0	1	21.9541	-7.67479	3.3353	26.2936
1.06766	0.313	50	0	1	21.9541	-7.67484	3.33534	26.2936
1.06766	0.314	50	0	1	21.9541	-7.67486	3.33537	26.2936
1.06766	0.315	50	0	1	21.9541	-7.67481	3.33532	26.2936
1.06766	0.316	50	0	1	21.9541	-7.67485	3.33536	26.2936
1.06766	0.317	50	0	1	21.9541	-7.67483	3.33533	26.2936
1.06766	0.318	50	0	1	21.9541	-7.67485	3.33536	26.2936
1.06766	0.319	50	0	1	21.9541	-7.6748	3.3353	26.2936
1.06766	0.32	50	0	1	21.9541	-7.67477	3.33527	26.2936
1.06766	0.321	50	0	1	21.9541	-7.6748	3.3353	26.2936
1.06766	0.322	50	0	1	21.9541	-7.67483	3.33533	26.2936
1.06766	0.323	50	0	1	21.9541	-7.67479	3.33529	26.2936
1.06766	0.324	50	0	1	21.9541	-7.67482	3.33532	26.2936
1.06766	0.325	50	0	1	21.9541	-7.67474	3.33524	26.2936
1.06766	0.326	50	0	1	21.9541	-7.67485	3.33536	26.2936
1.06766	0.327	50	0	1	21.9541	-7.6749	3.33541	26.2936
1.06766	0.328	50	0	1	21.9541	-7.67481	3.33531	26.2936
1.06766	0.329	50	0	1	21.9541	-7.67485	3.33535	26.2936
1.06766	0.33	50	0	1	21.9541	-7.67477	3.33527	26.2936
1.06766	0.331	50	0	1	21.9541	-7.67483	3.33533	26.2936
1.06766	0.332	50	0	1	21.9541	-7.67481	3.33531	26.2936
1.06766	0.333	50	0	1	21.9541	-7.67483	3.33534	26.2936
1.06766	0.334	50	0	1	21.9541	-7.67483	3.33533	26.2936
1.06766	0.335	50	0	1	21.9541	-7.67483	3.33533	26.2936
1.06766	0.336	50	0	1	21.9541	-7.6748	3.3353	26.2936
1.06766	0.337	50	0	1	21.9541	-7.67479	3.33529	26.2936
1.06766	0.338	50	0	1	21.9541	-7.67484	3.33535	26.2936
1.06766	0.339	50	0	1	21.9541	-7.67482	3.33532	26.2936
1.06766	0.34	50	0	1	21.9541	-7.67481	3.33532	26.2936
1.06766	0.341	50	0	1	21.9541	-7.67483	3.33534	26.2936
1.06766	0.342	50	0	1	21.9541	-7.6748	3.33531	26.2936
1.06766	0.343	50	0	1	21.9541	-7.67476	3.33526	26.2936
1.06766	0.344	50	0	1	21.9541	-7.67479	3.33529	26.2936
1.06766	0.345	50	0	1	21.9541	-7.6748	3.33531	26.2936
1.06766	0.346	50	0	1	21.9541	-7.6748	3.33531	26.2936
1.06766	0.347	50	0	1	21.9541	-7.6748	3.33531	26.2936
1.06766	0.348	50	0	1	21.9541	-7.67481	3.33533	26.2936
1.06766	0.349	50	0	1	21.9541	-7.67483	3.33534	26.2936
1.06766	0.35	50	0	1	21.9541	-7.67481	3.33532	26.2936
1.06766	0.351	50	0	1	21.9541	-7.67476	3.33527	26.2936
1.06766	0.352	50	0	1	21.9541	-7.67481	3.33533	26.2936
1.06766	0.353	50	0	1	21.9541	-7.67481	3.33533	26.2936
1.06766	0.354	50	0	1	21.9541	-7.67481	3.33533	26.2936
1.06766	0.355	50	0	1	21.9541	-7.67479	3.3353	26.2936
1.06766	0.356	50	0	1	21.9541	-7.67477	3.33528	26.2936
1.06766	0.357	50	0	1	21.9541	-7.67482	3.33533	26.2936
1.06766	0.358	50	0	1	21.9541	-7.67478	3.33529	26.2936
1.06766	0.359	50	0	1	21.9541	-7.67475	3.33527	26.2936
1.06766	0.36	50	0	1	21.9541	-7.67482	3.33534	26.2936
1.06766	0.361	50	0	1	21.9541	-7.67479	3.33531	26.2936
1.06766	0.362	50	0	1	21.9541	-7.67478	3.3353	26.2936
1.06766	0.363	50	0	1	21.9541	-7.67474	3.33526	26.2936
1.06766	0.364	50	0	1	21.9541	-7.67474	3.33526	26.2936
1.06766	0.365	50	0	1	21.9541	-7.67478	3.3353	26.2936
1.06766	0.366	50	0	1	21.9542	-7.67481	3.33533	26.2936
1.06766	0.367	50	0	1	21.9542	-7.67477	3.33529	26.2936
1.06766	0.368	50	0	1	21.9542	-7.67475	3.33527	26.2936
1.06766	0.369	50	0	1	21.9542	-7.67481	3.33534	26.2936
1.06766	0.37	50	0	1	21.9542	-7.67481	3.33534	26.2936
1.06766	0.371	50	0	1	21.9542	-7.67481	3.33533	26.2936
1.06766	0.372	50	0	1	21.9542	-7.67477	3.33529	26.2936
1.06766	0.373	50	0	1	21.9542	-7.67478	3.3353	26.2936
1.06766	0.374	50	0	1	21.9542	-7.67478	3.3353	26.2936
1.06766	0.375	50	0	1	21.9542	-7.6748	3.33533	26.2936
1.06766	0.376	50	0	1	21.9542	-7.67479	3.33532	26.2936
1.06766	0.377	50	0	1	21.9542	-7.67481	3.33534	26.2936
1.06766	0.378	50	0	1	21.9542	-7.67477	3.3353	26.2936
1.06766	0.379	50	0	1	21.9542	-7.67482	3.33535	26.2936
1.06766	0.38	50	0	1	21.9542	-7.67475	3.33529	26.2936
1.06766	0.381	50	0	1	21.9542	-7.67476	3.3353	26.2936
1.06766	0.382	50	0	1	21.9542	-7.67475	3.33529	26.2936
1.06766	0.383	50	0	1	21.9542	-7.67478	3.33532	26.2936
1.06766	0.384	50	0	1	21.9542	-7.67471	3.33525	26.2936
1.06766	0.385	50	0	1	21.9542	-7.67473	3.33527	26.2936
1.06766	0.386	50	0	1	21.9542	-7.67477	3.33532	26.2936
1.06766	0.387	50	0	1	21.9542	-7.6747	3.33525	26.2936
1.06766	0.388	50	0	1	21.9542	-7.67474	3.33529	26.2936
1.06766	0.389	50	0	1	21.9542	-7.67475	3.3353	26.2936
1.06766	0.39	50	0	1	21.9542	-7.67467	3.33522	26.2936
1.06766	0.391	50	0	1	21.9542	-7.67458	3.33513	26.2936
1.06766	0.392	50	0	1	21.9542	-7.67471	3.33526	26.2936
1.06766	0.393	50	0	1	21.9542	-7.67475	3.33531	26.2936
1.06766	0.394	50	0	1	21.9542	-7.67471	3.33528	26.2936
1.06766	0.395	50	0	1	21.9542	-7.67466	3.33523	26.2936
1.06766	0.396	50	0	1	21.9542	-7.6747	3.33526	26.2936
1.06766	0.397	50	0	1	21.9542	-7.6747	3.33527	26.2936
1.06766	0.398	50	0	1	21.9542	-7.6747	3.33527	26.2936
1.06766	0.399	50	0	1	21.9542	-7.67459	3.33516	26.2936
1.06766	0.4	50	0	1	21.9542	-7.67465	3.33523	26.2936
1.06766	0.401	50	0	1	21.9542	-7.6747	3.33528	26.2936
1.06766	0.402	50	0	1	21.9542	-7.67459	3.33517	26.2936
1.06766	0.403	50	0	1	21.9542	-7.6747	3.33529	26.2936
1.06766	0.404	50	0	1	21.9542	-7.67466	3.33525	26.2936
1.06766	0.405	50	0	1	21.9542	-7.6747	3.33529	26.2936
1.06766	0.406	50	0	1	21.9542	-7.67467	3.33527	26.2936
1.06766	0.407	50	0	1	21.9542	-7.67469	3.3353	26.2936
1.06766	0.408	50	0	1	21.9542	-7.67464	3.33525	26.2936
1.06766	0.409	50	0	1	21.9542	-7.67462	3.33523	26.2936
1.06766	0.41	50	0	1	21.9542	-7.67461	3.33522	26.2936
1.06766	0.411	50	0	1	21.9543	-7.67463	3.33525	26.2936
1.06766	0.412	50	0	1	21.9543	-7.67458	3.33521	26.2936
1.06766	0.413	50	0	1	21.9543	-7.67458	3.33521	26.2936
1.06766	0.414	50	0	1	21.9543	-7.6746	3.33523	26.2936
1.06766	0.415	50	0	1	21.9543	-7.67454	3.33517	26.2936
1.06766	0.416	50	0	1	21.9543	-7.67453	3.33517	26.2936
1.06766	0.417	50	0	1	21.9543	-7.67456	3.33521	26.2936
1.06766	0.418	50	0	1	21.9543	-7.67456	3.33522	26.2936
1.06766	0.419	50	0	1	21.9543	-7.67457	3.33524	26.2936
1.06766	0.42	50	0	1	21.9543	-7.67452	3.33519	26.2936
1.06766	0.421	50	0	1	21.9543	-7.67456	3.33524	26.2936
1.06766	0.422	50	0	1	21.9543	-7.67453	3.33521	26.2936
1.06766	0.423	50	0	1	21.9543	-7.67448	3.33516	26.2936
1.06766	0.424	50	0	1	21.9543	-7.67453	3.33522	26.2936
1.06766	0.425	50	0	1	21.9543	-7.67453	3.33523	26.2936
1.06766	0.426	50	0	1	21.9543	-7.67442	3.33512	26.2936
1.06766	0.427	50	0	1	21.9544	-7.67439	3.3351	26.2936
1.06766	0.428	50	0	1	21.9544	-7.67445	3.33518	26.2936
1.06766	0.429	50	0	1	21.9544	-7.67446	3.33519	26.2936
1.06766	0.43	50	0	1	21.9544	-7.67439	3.33513	26.2936
1.06766	0.431	50	0	1	21.9544	-7.67439	3.33514	26.2936
1.06766	0.432	50	0	1	21.9544	-7.6744	3.33516	26.2936
1.06766	0.433	50	0	1	21.9544	-7.67437	3.33513	26.2936
1.06766	0.434	50	0	1	21.9544	-7.67435	3.33513	26.2936
1.06766	0.435	50	0	1	21.9544	-7.67431	3.3351	26.2936
1.06766	0.436	50	0	1	21.9544	-7.67431	3.33511	26.2936
1.06766	0.437	50	0	1	21.9545	-7.6743	3.3351	26.2936
1.06766	0.438	50	0	1	21.9545	-7.67426	3.33508	26.2936
1.06766	0.439	50	0	1	21.9545	-7.67422	3.33505	26.2936
1.06766	0.44	50	0	1	21.9545	-7.67419	3.33503	26.2936
1.06766	0.441	50	0	1	21.9545	-7.67425	3.3351	26.2936
1.06766	0.442	50	0	1	21.9545	-7.6742	3.33507	26.2936
1.06766	0.443	50	0	1	21.9545	-7.67423	3.33511	26.2936
1.06766	0.444	50	0	1	21.9545	-7.67417	3.33506	26.2936
1.06766	0.445	50	0	1	21.9546	-7.67415	3.33506	26.2936
1.06766	0.446	50	0	1	21.9546	-7.67409	3.33501	26.2936
1.06766	0.447	50	0	1	21.9546	-7.67409	3.33503	26.2936
1.06767	0.448	50	0	1	21.9546	-7.67403	3.33499	26.2936
1.06766	0.449	50	0	1	21.9546	-7.67403	3.335	26.2936
1.06766	0.45	50	0	1	21.9546	-7.67403	3.33502	26.2936
1.06767	0.451	50	0	1	21.9547	-7.67398	3.33498	26.2936
1.06767	0.452	50	0	1	21.9547	-7.67387	3.33489	26.2937
1.06767	0.453	50	0	1	21.9547	-7.67388	3.33492	26.2937
1.06767	0.454	50	0	1	21.9547	-7.6739	3.33496	26.2937
1.06767	0.455	50	0	1	21.9547	-7.67382	3.33489	26.2937
1.06767	0.456	50	0	1	21.9548	-7.67379	3.33488	26.2937
1.06767	0.457	50	0	1	21.9548	-7.67375	3.33487	26.2937
1.06767	0.458	50	0	1	21.9548	-7.67374	3.33488	26.2937
1.06767	0.459	50	0	1	21.9548	-7.67375	3.33492	26.2937
1.06767	0.46	50	0	1	21.9548	-7.67362	3.3348	26.2937
1.06767	0.461	50	0	1	21.9549	-7.67364	3.33485	26.2937
1.06767	0.462	50	0	1	21.9549	-7.67355	3.33478	26.2937
1.06767	0.463	50	0	1	21.9549	-7.67354	3.33479	26.2937
1.06767	0.464	50	0	1	21.9549	-7.67352	3.3348	26.2937
1.06767	0.465	50	0	1	21.955	-7.6735	3.33481	26.2937
1.06767	0.466	50	0	1	21.955	-7.67332	3.33465	26.2937
1.06767	0.467	50	0	1	21.955	-7.67336	3.33472	26.2937
1.06767	0.468	50	0	1	21.9551	-7.67334	3.33473	26.2937
1.06767	0.469	50	0	1	21.9551	-7.67326	3.33469	26.2937
1.06767	0.47	50	0	1	21.9551	-7.67322	3.33468	26.2937
1.06767	0.471	50	0	1	21.9552	-7.67316	3.33465	26.2937
1.06767	0.472	50	0	1	21.9552	-7.67312	3.33465	26.2937
1.06767	0.473	50	0	1	21.9552	-7.67305	3.3346	26.2937
1.06767	0.474	50	0	1	21.9553	-7.67293	3.33452	26.2937
1.06767	0.475	50	0	1	21.9553	-7.67288	3.33451	26.2937
1.06767	0.476	50	0	1	21.9553	-7.6728	3.33446	26.2937
1.06767	0.477	50	0	1	21.9554	-7.67276	3.33446	26.2937
1.06767	0.478	50	0	1	21.9554	-7.67269	3.33444	26.2937
1.06767	0.479	50	0	1	21.9555	-7.67262	3.3344	26.2937
1.06767	0.48	50	0	1	21.9555	-7.67258	3.3344	26.2937
1.06767	0.481	50	0	1	21.9556	-7.67252	3.33439	26.2937
1.06767	0.482	50	0	1	21.9556	-7.67247	3.33439	26.2937
1.06767	0.483	50	0	1	21.9557	-7.67234	3.3343	26.2937
1.06767	0.484	50	0	1	21.9557	-7.67225	3.33426	26.2937
1.06767	0.485	50	0	1	21.9558	-7.67215	3.3342	26.2937
1.06767	0.486	50	0	1	21.9558	-7.67211	3.33422	26.2937
1.06767	0.487	50	0	1	21.9559	-7.67198	3.33413	26.2937
1.06767	0.488	50	0	1	21.9559	-7.67188	3.33409	26.2937
1.06767	0.489	50	0	1	21.956	-7.67184	3.33411	26.2937
1.06767	0.49	50	0	1	21.956	-7.67169	3.33401	26.2937
1.06767	0.491	50	0	1	21.9561	-7.67161	3.33399	26.2937
1.06767	0.492	50	0	1	21.9562	-7.67152	3.33396	26.2937
1.06767	0.493	50	0	1	21.9562	-7.6714	3.3339	26.2937
1.06767	0.494	50	0	1	21.9563	-7.6713	3.33387	26.2937
1.06767	0.495	50	0	1	21.9564	-7.67115	3.33378	26.2937
1.06767	0.496	50	0	1	21.9564	-7.67107	3.33377	26.2937
1.06767	0.497	50	0	1	21.9565	-7.67096	3.33373	26.2937
1.06767	0.498	50	0	1	21.9566	-7.67082	3.33365	26.2937
1.06767	0.499	50	0	1	21.9566	-7.67073	3.33364	26.2937
1.06767	0.5	50	0	1	21.9567	-7.67058	3.33356	26.2937
1.06767	0.501	50	0	1	21.9568	-7.67042	3.33348	26.2937
1.06767	0.502	50	0	1	21.9569	-7.6703	3.33344	26.2937
1.06767	0.503	50	0	1	21.957	-7.67014	3.33336	26.2937
1.06767	0.504	50	0	1	21.9571	-7.67005	3.33336	26.2937
1.06767	0.505	50	0	1	21.9571	-7.66988	3.33327	26.2938
1.06767	0.506	50	0	1	21.9572	-7.66977	3.33325	26.2938
1.06767	0.507	50	0	1	21.9573	-7.66958	3.33316	26.2938
1.06767	0.508	50	0	1	21.9574	-7.66941	3.33308	26.2938
1.06767	0.509	50	0	1	21.9575	-7.66928	3.33305	26.2938
1.06767	0.51	50	0	1	21.9576	-7.66907	3.33293	26.2938
1.06767	0.511	50	0	1	21.9577	-7.66896	3.33292	26.2938
1.06767	0.512	50	0	1	21.9579	-7.66872	3.33278	26.2938
1.06767	0.513	50	0	1	21.958	-7.66861	3.33279	26.2938
1.06767	0.514	50	0	1	21.9581	-7.66834	3.33263	26.2938
1.06767	0.515	50	0	1	21.9582	-7.66819	3.33259	26.2938
1.06767	0.516	50	0	1	21.9583	-7.66795	3.33247	26.2938
1.06767	0.517	50	0	1	21.9584	-7.66782	3.33247	26.2938
1.06767	0.518	50	0	1	21.9586	-7.66764	3.33241	26.2938
1.06767	0.519	50	0	1	21.9587	-7.6673	3.33219	26.2938
1.06767	0.52	50	0	1	21.9588	-7.66714	3.33216	26.2938
1.06767	0.521	50	0	1	21.959	-7.66688	3.33204	26.2938
1.06767	0.522	50	0	1	21.9591	-7.66667	3.33196	26.2938
1.06767	0.523	50	0	1	21.9593	-7.66643	3.33187	26.2938
1.06767	0.524	50	0	1	21.9594	-7.66616	3.33174	26.2938
1.06767	0.525	50	0	1	21.9596	-7.66592	3.33165	26.2939
1.06767	0.526	50	0	1	21.9597	-7.66567	3.33155	26.2939
1.06767	0.527	50	0	1	21.9599	-7.6654	3.33144	26.2939
1.06767	0.528	50	0	1	21.9601	-7.66517	3.33136	26.2939
1.06767	0.529	50	0	1	21.9602	-7.66483	3.33119	26.2939
1.06767	0.53	50	0	1	21.9604	-7.66449	3.33102	26.2939
1.06768	0.531	50	0	1	21.9606	-7.66427	3.33098	26.2939
1.06768	0.532	50	0	1	21.9608	-7.66392	3.3308	26.2939
1.06768	0.533	50	0	1	21.961	-7.66364	3.33071	26.2939
1.06768	0.534	50	0	1	21.9612	-7.66328	3.33053	26.2939
1.06768	0.535	50	0	1	21.9614	-7.66295	3.3304	26.2939
1.06768	0.536	50	0	1	21.9616	-7.66265	3.33029	26.2939
1.06768	0.537	50	0	1	21.9618	-7.66229	3.33014	26.2939
1.06768	0.538	50	0	1	21.962	-7.66197	3.33002	26.294
1.06768	0.539	50	0	1	21.9622	-7.66159	3.32986	26.294
1.06768	0.54	50	0	1	21.9625	-7.66123	3.32972	26.294
1.06768	0.541	50	0	1	21.9627	-7.66082	3.32953	26.294
1.06768	0.542	50	0	1	21.9629	-7.66044	3.32939	26.294
1.06768	0.543	50	0	1	21.9632	-7.66	3.32918	26.294
1.06768	0.544	50	0	1	21.9634	-7.65961	3.32903	26.294
1.06768	0.545	50	0	1	21.9637	-7.65916	3.32883	26.294
1.06768	0.546	50	0	1	21.964	-7.65878	3.3287	26.294
1.06768	0.547	50	0	1	21.9642	-7.65831	3.32849	26.294
1.06768	0.548	50	0	1	21.9645	-7.65785	3.3283	26.2941
1.06768	0.549	50	0	1	21.9648	-7.65741	3.32814	26.2941
1.06768	0.55	50	0	1	21.9651	-7.65688	3.32789	26.2941
1.06768	0.551	50	0	1	21.9654	-7.65646	3.32776	26.2941
1.06768	0.552	50	0	1	21.9657	-7.65583	3.32742	26.2941
1.06768	0.553	50	0	1	21.966	-7.65541	3.32731	26.2941
1.06769	0.554	50	0	1	21.9663	-7.65475	3.32695	26.2941
1.06769	0.555	50	0	1	21.9667	-7.65436	3.32688	26.2941
1.06769	0.556	50	0	1	21.967	-7.65382	3.32667	26.2942
1.06769	0.557	50	0	1	21.9674	-7.65321	3.32639	26.2942
1.06769	0.558	50	0	1	21.9677	-7.65262	3.32614	26.2942
1.06769	0.559	50	0	1	21.9681	-7.65201	3.32589	26.2942
1.06769	0.56	50	0	1	21.9685	-7.65142	3.32565	26.2942
1.06769	0.561	50	0	1	21.9688	-7.65074	3.32534	26.2942
1.06769	0.562	50	0	1	21.9692	-7.65013	3.3251	26.2943
1.06769	0.563	50	0	1	21.9696	-7.64949	3.32485	26.2943
1.06769	0.564	50	0	1	21.97	-7.64879	3.32454	26.2943
1.06769	0.565	50	0	1	21.9705	-7.64813	3.32429	26.2943
1.06769	0.566	50	0	1	21.9709	-7.64744	3.32401	26.2943
1.06769	0.567	50	0	1	21.9713	-7.64673	3.32372	26.2943
1.06769	0.568	50	0	1	21.9718	-7.64599	3.32341	26.2944
1.06769	0.569	50	0	1	21.9723	-7.64522	3.32309	26.2944
1.0677	0.57	50	0	1	21.9727	-7.64442	3.32274	26.2944
1.0677	0.571	50	0	1	21.9732	-7.64367	3.32246	26.2944
1.0677	0.572	50	0	1	21.9737	-7.64288	3.32214	26.2944
1.0677	0.573	50	0	1	21.9742	-7.64198	3.32173	26.2945
1.0677	0.574	50	0	1	21.9747	-7.64122	3.32146	26.2945
1.0677	0.575	50	0	1	21.9753	-7.64031	3.32106	26.2945
1.0677	0.576	50	0	1	21.9758	-7.6394	3.32067	26.2945
1.0677	0.577	50	0	1	21.9764	-7.63848	3.32029	26.2946
1.0677	0.578	50	0	1	21.9769	-7.63757	3.31992	26.2946
1.0677	0.579	50	0	1	21.9775	-7.63664	3.31955	26.2946
1.0677	0.58	50	0	1	21.9781	-7.63561	3.31909	26.2946
1.06771	0.581	50	0	1	21.9787	-7.63469	3.31875	26.2947
1.06771	0.582	50	0	1	21.9793	-7.63369	3.31835	26.2947
1.06771	0.583	50	0	1	21.98	-7.63263	3.31789	26.2947
1.06771	0.584	50	0	1	21.9806	-7.63153	3.31742	26.2947
1.06771	0.585	50	0	1	21.9813	-7.63036	3.31689	26.2948
1.06771	0.586	50	0	1	21.982	-7.62918	3.31635	26.2948
1.06771	0.587	50	0	1	21.9827	-7.62823	3.31608	26.2948
1.06771	0.588	50	0	1	21.9834	-7.6271	3.31563	26.2948
1.06771	0.589	50	0	1	21.9841	-7.62585	3.31507	26.2949
1.06772	0.59	50	0	1	21.9848	-7.62456	3.31449	26.2949
1.06772	0.591	50	0	1	21.9856	-7.62346	3.31412	26.2949
1.06772	0.592	50	0	1	21.9864	-7.62216	3.31357	26.295
1.06772	0.593	50	0	1	21.9872	-7.62088	3.31305	26.295
1.06772	0.594	50	0	1	21.988	-7.61955	3.31249	26.295
1.06772	0.595	50	0	1	21.9888	-7.61816	3.3119	26.2951
1.06772	0.596	50	0	1	21.9897	-7.61683	3.31138	26.2951
1.06773	0.597	50	0	1	21.9905	-7.61542	3.3108	26.2951
1.06773	0.598	50	0	1	21.9914	-7.614	3.31022	26.2952
1.06773	0.599	50	0	1	21.9923	-7.61251	3.3096	26.2952
1.06773	0.6	50	0	1	21.9932	-7.61094	3.3089	26.2953
1.06773	0.601	50	0	1	21.9942	-7.60946	3.30832	26.2953
1.06773	0.602	50	0	1	21.9951	-7.60791	3.3077	26.2953
1.06774	0.603	50	0	1	21.9961	-7.60626	3.30699	26.2954
1.06774	0.604	50	0	1	21.9971	-7.60463	3.30631	26.2954
1.06774	0.605	50	0	1	21.9981	-7.60298	3.30565	26.2955
1.06774	0.606	50	0	1	21.9992	-7.60127	3.30494	26.2955
1.06774	0.607	50	0	1	22.0002	-7.59953	3.30422	26.2956
1.06774	0.608	50	0	1	22.0013	-7.59777	3.3035	26.2956
1.06775	0.609	50	0	1	22.0024	-7.59591	3.30271	26.2956
1.06775	0.61	50	0	1	22.0036	-7.5941	3.30199	26.2957
1.06775	0.611	50	0	1	22.0047	-7.59218	3.30118	26.2957
1.06775	0.612	50	0	1	22.0059	-7.59026	3.30039	26.2958
1.06775	0.613	50	0	1	22.0071	-7.58827	3.29955	26.2958
1.06776	0.614	50	0	1	22.0084	-7.58628	3.29875	26.2959
1.06776	0.615	50	0	1	22.0096	-7.58421	3.29787	26.2959
1.06776	0.616	50	0	1	22.0109	-7.58216	3.29706	26.296
1.06776	0.617	50	0	1	22.0122	-7.58003	3.29619	26.2961
1.06776	0.618	50	0	1	22.0135	-7.57786	3.29529	26.2961
1.06777	0.619	50	0	1	22.0149	-7.57585	3.2946	26.2961
1.06777	0.62	50	0	1	22.0163	-7.57331	3.29337	26.2962
1.06777	0.621	50	0	1	22.0177	-7.57108	3.29251	26.2963
1.06777	0.622	50	0	1	22.0192	-7.56867	3.29148	26.2963
1.06778	0.623	50	0	1	22.0206	-7.56627	3.29049	26.2964
1.06778	0.624	50	0	1	22.0221	-7.5638	3.28945	26.2965
1.06778	0.625	50	0	1	22.0237	-7.56134	3.28847	26.2965
1.06778	0.626	50	0	1	22.0252	-7.55874	3.28737	26.2966
1.06779	0.627	50	0	1	22.0268	-7.55611	3.28626	26.2967
1.06779	0.628	50	0	1	22.0284	-7.55353	3.28524	26.2967
1.06779	0.629	50	0	1	22.0301	-7.55082	3.28412	26.2968
1.0678	0.63	50	0	1	22.0318	-7.54804	3.28295	26.2969
1.0678	0.631	50	0	1	22.0335	-7.54524	3.28181	26.2969
1.0678	0.632	50	0	1	22.0353	-7.54239	3.28064	26.297
1.06781	0.633	50	0	1	22.0371	-7.53945	3.27941	26.2971
1.06781	0.634	50	0	1	22.0389	-7.5365	3.2782	26.2972
1.06781	0.635	50	0	1	22.0407	-7.53346	3.27694	26.2973
1.06781	0.636	50	0	1	22.0426	-7.53035	3.27564	26.2973
1.06782	0.637	50	0	1	22.0446	-7.52723	3.27438	26.2974
1.06782	0.638	50	0	1	22.0465	-7.52398	3.27301	26.2975
1.06782	0.639	50	0	1	22.0485	-7.52067	3.27161	26.2976
1.06783	0.64	50	0	1	22.0506	-7.5174	3.2703	26.2977
1.06783	0.641	50	0	1	22.0526	-7.51401	3.26891	26.2978
1.06784	0.642	50	0	1	22.0548	-7.51058	3.2675	26.2978
1.06784	0.643	50	0	1	22.0569	-7.50706	3.26605	26.2979
1.06784	0.644	50	0	1	22.0591	-7.50348	3.26457	26.298
1.06785	0.645	50	0	1	22.0614	-7.49982	3.26305	26.2981
1.06785	0.646	50	0	1	22.0636	-7.49611	3.26153	26.2982
1.06785	0.647	50	0	1	22.066	-7.4923	3.25994	26.2983
1.06786	0.648	50	0	1	22.0683	-7.48848	3.25838	26.2984
1.06786	0.649	50	0	1	22.0707	-7.48453	3.25673	26.2985
1.06787	0.65	50	0	1	22.0732	-7.48059	3.25514	26.2986
1.06787	0.651	50	0	1	22.0757	-7.47645	3.25339	26.2987
1.06788	0.652	50	0	1	22.0782	-7.47237	3.25174	26.2988
1.06788	0.653	50	0	1	22.0808	-7.46812	3.24997	26.2989
1.06788	0.654	50	0	1	22.0834	-7.46379	3.24815	26.2991
1.06789	0.655	50	0	1	22.0861	-7.45945	3.24638	26.2992
1.06789	0.656	50	0	1	22.0888	-7.45504	3.24458	26.2993
1.0679	0.657	50	0	1	22.0916	-7.45048	3.24268	26.2994
1.0679	0.658	50	0	1	22.0944	-7.44591	3.2408	26.2995
1.06791	0.659	50	0	1	22.0973	-7.44127	3.23891	26.2996
1.06791	0.66	50	0	1	22.1002	-7.43646	3.2369	26.2998
1.06792	0.661	50	0	1	22.1032	-7.43154	3.23482	26.2999
1.06792	0.662	50	0	1	22.1062	-7.42667	3.23285	26.3
1.06793	0.663	50	0	1	22.1093	-7.42166	3.23079	26.3002
1.06793	0.664	50	0	1	22.1124	-7.41656	3.22868	26.3003
1.06794	0.665	50	0	1	22.1156	-7.41138	3.22655	26.3004
1.06795	0.666	50	0	1	22.1188	-7.40607	3.22433	26.3006
1.06795	0.667	50	0	1	22.1221	-7.4007	3.22212	26.3007
1.06796	0.668	50	0	1	22.1255	-7.39523	3.21986	26.3009
1.06796	0.669	50	0	1	22.1289	-7.38971	3.2176	26.301
1.06797	0.67	50	0	1	22.1324	-7.38407	3.21527	26.3012
1.06798	0.671	50	0	1	22.1359	-7.3782	3.21276	26.3013
1.06798	0.672	50	0	1	22.1395	-7.37253	3.21052	26.3015
1.06799	0.673	50	0	1	22.1431	-7.36649	3.20796	26.3016
1.06799	0.674	50	0	1	22.1468	-7.36055	3.20556	26.3018
1.068	0.675	50	0	1	22.1506	-7.3544	3.20302	26.3019
1.06801	0.676	50	0	1	22.1544	-7.34821	3.20048	26.3021
1.06801	0.677	50	0	1	22.1583	-7.34185	3.19784	26.3023
1.06802	0.678	50	0	1	22.1622	-7.33542	3.19519	26.3024
1.06803	0.679	50	0	1	22.1662	-7.32885	3.19246	26.3026
1.06804	0.68	50	0	1	22.1703	-7.32223	3.18974	26.3028
1.06804	0.681	50	0	1	22.1744	-7.31546	3.18693	26.303
1.06805	0.682	50	0	1	22.1786	-7.30864	3.18414	26.3031
1.06806	0.683	50	0	1	22.1829	-7.30161	3.1812	26.3033
1.06807	0.684	50	0	1	22.1873	-7.29459	3.17834	26.3035
1.06807	0.685	50	0	1	22.1917	-7.28739	3.17536	26.3037
1.06808	0.686	50	0	1	22.1962	-7.28009	3.17235	26.3039
1.06809	0.687	50	0	1	22.2007	-7.27267	3.16928	26.3041
1.0681	0.688	50	0	1	22.2053	-7.26516	3.16619	26.3043
1.06811	0.689	50	0	1	22.21	-7.25746	3.16299	26.3045
1.06811	0.69	50	0	1	22.2148	-7.24972	3.15981	26.3047
1.06812	0.691	50	0	1	22.2197	-7.24179	3.15652	26.3049
1.06813	0.692	50	0	1	22.2246	-7.23377	3.1532	26.3052
1.06814	0.693	50	0	1	22.2296	-7.22568	3.14988	26.3054
1.06815	0.694	50	0	1	22.2346	-7.21745	3.14651	26.3056
1.06816	0.695	50	0	1	22.2398	-7.20906	3.14303	26.3058
1.06817	0.696	50	0	1	22.245	-7.20056	3.13953	26.306
1.06818	0.697	50	0	1	22.2503	-7.19191	3.13594	26.3063
1.06819	0.698	50	0	1	22.2557	-7.18313	3.13232	26.3065
1.0682	0.699	50	0	1	22.2612	-7.17426	3.12867	26.3068
1.06821	0.7	50	0	1	22.2667	-7.16526	3.12496	26.307
1.06822	0.701	50	0	1	22.2723	-7.15605	3.12114	26.3073
1.06823	0.702	50	0	1	22.278	-7.14684	3.11738	26.3075
1.06824	0.703	50	0	1	22.2838	-7.13735	3.11343	26.3078
1.06825	0.704	50	0	1	22.2897	-7.1278	3.1095	26.308
1.06826	0.705	50	0	1	22.2957	-7.11808	3.10547	26.3083
1.06827	0.706	50	0	1	22.3017	-7.10828	3.10146	26.3085
1.06828	0.707	50	0	1	22.3079	-7.09827	3.0973	26.3088
1.06829	0.708	50	0	1	22.3141	-7.08817	3.09316	26.3091
1.0683	0.709	50	0	1	22.3204	-7.0779	3.08892	26.3094
1.06832	0.71	50	0	1	22.3268	-7.06744	3.08457	26.3097
1.06833	0.711	50	0	1	22.3333	-7.0569	3.08024	26.31
1.06834	0.712	50	0	1	22.3399	-7.04619	3.07581	26.3103
1.06835	0.713	50	0	1	22.3465	-7.03536	3.07136	26.3105
1.06836	0.714	50	0	1	22.3533	-7.02435	3.06682	26.3109
1.06838	0.715	50	0	1	22.3602	-7.01321	3.06223	26.3112
1.06839	0.716	50	0	1	22.3671	-7.00192	3.05759	26.3115
1.0684	0.717	50	0	1	22.3742	-6.99046	3.05286	26.3118
1.06841	0.718	50	0	1	22.3813	-6.97885	3.04807	26.3121
1.06843	0.719	50	0	1	22.3886	-6.96707	3.04321	26.3124
1.06844	0.72	50	0	1	22.3959	-6.95518	3.03834	26.3128
1.06845	0.721	50	0	1	22.4034	-6.94311	3.03337	26.3131
1.06847	0.722	50	0	1	22.4109	-6.93082	3.02828	26.3134
1.06848	0.723	50	0	1	22.4185	-6.91844	3.0232	26.3138
1.0685	0.724	50	0	1	22.4263	-6.90587	3.01801	26.3141
1.06851	0.725	50	0	1	22.4341	-6.89312	3.01274	26.3145
1.06853	0.726	50	0	1	22.4421	-6.8802	3.00741	26.3149
1.06854	0.727	50	0	1	22.4501	-6.86715	3.00205	26.3152
1.06856	0.728	50	0	1	22.4583	-6.8539	2.99658	26.3156
1.06857	0.729	50	0	1	22.4665	-6.84054	2.9911	26.316
1.06859	0.73	50	0	1	22.4749	-6.82695	2.98549	26.3164
1.0686	0.731	50	0	1	22.4834	-6.81319	2.97981	26.3168
1.06862	0.732	50	0	1	22.492	-6.79931	2.97412	26.3172
1.06864	0.733	50	0	1	22.5007	-6.78519	2.96828	26.3176
1.06865	0.734	50	0	1	22.5094	-6.77092	2.96241	26.318
1.06867	0.735	50	0	1	22.5184	-6.75642	2.9564	26.3184
1.06869	0.736	50	0	1	22.5274	-6.74177	2.95035	26.3188
1.0687	0.737	50	0	1	22.5365	-6.72703	2.94431	26.3192
1.06872	0.738	50	0	1	22.5457	-6.71202	2.93812	26.3197
1.06874	0.739	50	0	1	22.5551	-6.69689	2.9319	26.3201
1.06876	0.74	50	0	1	22.5646	-6.68153	2.92556	26.3205
1.06877	0.741	50	0	1	22.5742	-6.666	2.91918	26.321
1.06879	0.742	50	0	1	22.5838	-6.65025	2.91267	26.3214
1.06881	0.743	50	0	1	22.5937	-6.63431	2.90607	26.3219
1.06883	0.744	50	0	1	22.6036	-6.61826	2.89949	26.3224
1.06885	0.745	50	0	1	22.6136	-6.60196	2.89275	26.3228
1.06887	0.746	50	0	1	22.6238	-6.58548	2.88596	26.3233
1.06889	0.747	50	0	1	22.6341	-6.56885	2.87912	26.3238
1.06891	0.748	50	0	1	22.6445	-6.55196	2.87215	26.3243
1.06893	0.749	50	0	1	22.655	-6.53489	2.86509	26.3248
1.06895	0.75	50	0	1	22.6657	-6.51765	2.85798	26.3253
1.06897	0.751	50	0	1	22.6764	-6.5002	2.85079	26.3258
1.06899	0.752	50	0	1	22.6873	-6.48259	2.84355	26.3264
1.06902	0.753	50	0	1	22.6983	-6.46476	2.8362	26.3269
1.06904	0.754	50	0	1	22.7095	-6.44668	2.82871	26.3274
1.06906	0.755	50	0	1	22.7207	-6.42848	2.82122	26.328
1.06908	0.756	50	0	1	22.7321	-6.41005	2.81362	26.3285
1.0691	0.757	50	0	1	22.7436	-6.39142	2.80593	26.3291
1.06913	0.758	50	0	1	22.7553	-6.37261	2.79819	26.3297
1.06915	0.759	50	0	1	22.767	-6.35355	2.79032	26.3302
1.06917	0.76	50	0	1	22.7789	-6.33427	2.78233	26.3308
1.0692	0.761	50	0	1	22.7909	-6.31479	2.77428	26.3314
1.06922	0.762	50	0	1	22.8031	-6.29521	2.76624	26.332
1.06925	0.763	50	0	1	22.8153	-6.27532	2.75802	26.3326
1.06927	0.764	50	0	1	22.8277	-6.25527	2.74975	26.3333
1.0693	0.765	50	0	1	22.8403	-6.23502	2.74141	26.3339
1.06932	0.766	50	0	1	22.8529	-6.2145	2.7329	26.3345
1.06935	0.767	50	0	1	22.8657	-6.19383	2.72438	26.3352
1.06938	0.768	50	0	1	22.8786	-6.17297	2.7158	26.3358
1.0694	0.769	50	0	1	22.8917	-6.15185	2.70707	26.3365
1.06943	0.77	50	0	1	22.9049	-6.13053	2.69826	26.3371
1.06946	0.771	50	0	1	22.9182	-6.109	2.68937	26.3378
1.06949	0.772	50	0	1	22.9316	-6.08725	2.68038	26.3385
1.06951	0.773	50	0	1	22.9452	-6.06531	2.67132	26.3392
1.06954	0.774	50	0	1	22.9589	-6.04322	2.66225	26.3399
1.06957	0.775	50	0	1	22.9728	-6.02079	2.65295	26.3406
1.0696	0.776	50	0	1	22.9867	-5.99818	2.6436	26.3413
1.06963	0.777	50	0	1	23.0009	-5.97543	2.63423	26.3421
1.06966	0.778	50	0	1	23.0151	-5.95237	2.62468	26.3428
1.06969	0.779	50	0	1	23.0295	-5.92915	2.61508	26.3436
1.06972	0.78	50	0	1	23.044	-5.90572	2.60541	26.3443
1.06975	0.781	50	0	1	23.0587	-5.8821	2.59567	26.3451
1.06979	0.782	50	0	1	23.0734	-5.85821	2.58579	26.3459
1.06982	0.783	50	0	1	23.0884	-5.83414	2.57585	26.3467
1.06985	0.784	50	0	1	23.1034	-5.80986	2.56583	26.3475
1.06988	0.785	50	0	1	23.1186	-5.78539	2.55574	26.3483
1.06992	0.786	50	0	1	23.1339	-5.76062	2.54547	26.3491
1.06995	0.787	50	0	1	23.1494	-5.73568	2.53517	26.3499
1.06998	0.788	50	0	1	23.165	-5.71052	2.52476	26.3508
1.07002	0.789	50	0	1	23.1807	-5.6852	2.51433	26.3516
1.07005	0.79	50	0	1	23.1966	-5.65962	2.50375	26.3525
1.07009	0.791	50	0	1	23.2126	-5.63382	2.49308	26.3534
1.07013	0.792	50	0	1	23.2288	-5.60787	2.4824	26.3542
1.07016	0.793	50	0	1	23.245	-5.58161	2.47151	26.3551
1.0702	0.794	50	0	1	23.2615	-5.55512	2.46052	26.3561
1.07024	0.795	50	0	1	23.278	-5.52854	2.44958	26.357
1.07027	0.796	50	0	1	23.2947	-5.50166	2.43845	26.3579
1.07031	0.797	50	0	1	23.3115	-5.47464	2.42731	26.3588
1.07035	0.798	50	0	1	23.3285	-5.44741	2.41608	26.3598
1.07039	0.799	50	0	1	23.3456	-5.41993	2.40472	26.3608
1.07043	0.8	50	0	1	23.3628	-5.39219	2.39322	26.3617
1.07047	0.801	50	0	1	23.3801	-5.36425	2.38164	26.3627
1.07051	0.802	50	0	1	23.3976	-5.33615	2.37003	26.3637
1.07055	0.803	50	0	1	23.4153	-5.30784	2.35833	26.3648
1.07059	0.804	50	0	1	23.433	-5.27932	2.34654	26.3658
1.07064	0.805	50	0	1	23.4509	-5.25059	2.33466	26.3668
1.07068	0.806	50	0	1	23.4689	-5.2217	2.32274	26.3679
1.07072	0.807	50	0	1	23.4871	-5.19253	2.31065	26.369
1.07077	0.808	50	0	1	23.5054	-5.16322	2.29855	26.37
1.07081	0.809	50	0	1	23.5238	-5.13367	2.28632	26.3711
1.07086	0.81	50	0	1	23.5423	-5.10392	2.27401	26.3722
1.0709	0.811	50	0	1	23.561	-5.07399	2.26164	26.3734
1.07095	0.812	50	0	1	23.5798	-5.04389	2.24921	26.3745
1.07099	0.813	50	0	1	23.5987	-5.01352	2.23663	26.3756
1.07104	0.814	50	0	1	23.6178	-4.98298	2.22399	26.3768
1.07109	0.815	50	0	1	23.637	-4.95228	2.21131	26.378
1.07114	0.816	50	0	1	23.6563	-4.92132	2.19847	26.3792
1.07119	0.817	50	0	1	23.6758	-4.89028	2.18567	26.3804
1.07124	0.818	50	0	1	23.6953	-4.85904	2.17279	26.3816
1.07129	0.819	50	0	1	23.715	-4.82755	2.15975	26.3828
1.07134	0.82	50	0	1	23.7348	-4.79585	2.14662	26.3841
1.07139	0.821	50	0	1	23.7548	-4.76401	2.13345	26.3853
1.07144	0.822	50	0	1	23.7748	-4.73199	2.12021	26.3866
1.07149	0.823	50	0	1	23.795	-4.69978	2.10689	26.3879
1.07155	0.824	50	0	1	23.8153	-4.66744	2.09354	26.3892
1.0716	0.825	50	0	1	23.8357	-4.63491	2.08011	26.3905
1.07165	0.826	50	0	1	23.8563	-4.60209	2.06648	26.3919
1.07171	0.827	50	0	1	23.8769	-4.56928	2.05297	26.3932
1.07176	0.828	50	0	1	23.8977	-4.53622	2.03931	26.3946
1.07182	0.829	50	0	1	23.9186	-4.50291	2.02549	26.396
1.07188	0.83	50	0	1	23.9396	-4.46952	2.01169	26.3974
1.07194	0.831	50	0	1	23.9607	-4.43596	1.99782	26.3988
1.07199	0.832	50	0	1	23.9819	-4.40225	1.98389	26.4002
1.07205	0.833	50	0	1	24.0032	-4.36835	1.96987	26.4017
1.07211	0.834	50	0	1	24.0247	-4.33434	1.95583	26.4032
1.07217	0.835	50	0	1	24.0462	-4.30006	1.94159	26.4047
1.07223	0.836	50	0	1	24.0678	-4.26582	1.9275	26.4062
1.0723	0.837	50	0	1	24.0896	-4.23133	1.91324	26.4077
1.07236	0.838	50	0	1	24.1115	-4.19674	1.89898	26.4092
1.07242	0.839	50	0	1	24.1334	-4.162	1.88463	26.4108
1.07249	0.84	50	0	1	24.1555	-4.12705	1.87017	26.4124
1.07255	0.841	50	0	1	24.1776	-4.09198	1.85564	26.414
1.07262	0.842	50	0	1	24.1999	-4.05685	1.84117	26.4156
1.07268	0.843	50	0	1	24.2222	-4.02154	1.82656	26.4172
1.07275	0.844	50	0	1	24.2447	-3.98613	1.81195	26.4189
1.07282	0.845	50	0	1	24.2672	-3.95053	1.7972	26.4205
1.07289	0.846	50	0	1	24.2898	-3.91484	1.78245	26.4222
1.07295	0.847	50	0	1	24.3125	-3.87911	1.76772	26.4239
1.07303	0.848	50	0	1	24.3353	-3.84321	1.7529	26.4257
1.0731	0.849	50	0	1	24.3582	-3.80723	1.73805	26.4274
1.07317	0.85	50	0	1	24.3812	-3.77111	1.72313	26.4292
1.07324	0.851	50	0	1	24.4042	-3.73488	1.70815	26.431
1.07331	0.852	50	0	1	24.4274	-3.69864	1.69324	26.4328
1.07339	0.853	50	0	1	24.4506	-3.66214	1.6781	26.4346
1.07346	0.854	50	0	1	24.4738	-3.62567	1.66306	26.4364
1.07354	0.855	50	0	1	24.4972	-3.58911	1.64799	26.4383
1.07362	0.856	50	0	1	24.5206	-3.55246	1.63288	26.4402
1.07369	0.857	50	0	1	24.5441	-3.51573	1.61773	26.4421
1.07377	0.858	50	0	1	24.5677	-3.47892	1.60254	26.4441
1.07385	0.859	50	0	1	24.5913	-3.44204	1.58733	26.446
1.07393	0.86	50	0	1	24.615	-3.40506	1.57206	26.448
1.07401	0.861	50	0	1	24.6387	-3.36811	1.55686	26.45
1.0741	0.862	50	0	1	24.6626	-3.33102	1.54156	26.452
1.07418	0.863	50	0	1	24.6864	-3.29385	1.5262	26.4541
1.07426	0.864	50	0	1	24.7103	-3.25672	1.51093	26.4561
1.07435	0.865	50	0	1	24.7343	-3.21938	1.49544	26.4583
1.07443	0.866	50	0	1	24.7583	-3.18226	1.48025	26.4603
1.07452	0.867	50	0	1	24.7824	-3.14492	1.46484	26.4625
1.07461	0.868	50	0	1	24.8065	-3.10763	1.4495	26.4647
1.0747	0.869	50	0	1	24.8307	-3.07026	1.4341	26.4668
1.07479	0.87	50	0	1	24.8549	-3.03293	1.41877	26.4691
1.07488	0.871	50	0	1	24.8791	-2.99547	1.4033	26.4713
1.07497	0.872	50	0	1	24.9034	-2.9581	1.38794	26.4736
1.07506	0.873	50	0	1	24.9277	-2.92075	1.37261	26.4758
1.07516	0.874	50	0	1	24.952	-2.88332	1.35721	26.4782
1.07525	0.875	50	0	1	24.9764	-2.84585	1.34175	26.4805
1.07535	0.876	50	0	1	25.0008	-2.80844	1.32636	26.4829
1.07545	0.877	50	0	1	25.0252	-2.77099	1.31092	26.4853
1.07554	0.878	50	0	1	25.0496	-2.73368	1.29564	26.4877
1.07564	0.879	50	0	1	25.0741	-2.69635	1.28033	26.4901
1.07574	0.88	50	0	1	25.0986	-2.65901	1.26498	26.4926
1.07585	0.881	50	0	1	25.123	-2.62164	1.24956	26.4951
1.07595	0.882	50	0	1	25.1475	-2.58442	1.23432	26.4976
1.07605	0.883	50	0	1	25.172	-2.54724	1.21908	26.5002
1.07616	0.884	50	0	1	25.1965	-2.51004	1.2038	26.5028
1.07626	0.885	50	0	1	25.221	-2.47293	1.18858	26.5054
1.07637	0.886	50	0	1	25.2455	-2.43579	1.17328	26.508
1.07648	0.887	50	0	1	25.27	-2.39883	1.15816	26.5107
1.07659	0.888	50	0	1	25.2945	-2.36193	1.14306	26.5134
1.0767	0.889	50	0	1	25.319	-2.325	1.12786	26.5161
1.07681	0.89	50	0	1	25.3435	-2.28829	1.11288	26.5189
1.07692	0.891	50	0	1	25.3679	-2.25158	1.09783	26.5217
1.07704	0.892	50	0	1	25.3924	-2.21496	1.08283	26.5245
1.07715	0.893	50	0	1	25.4168	-2.17849	1.06793	26.5274
1.07727	0.894	50	0	1	25.4412	-2.14201	1.05295	26.5303
1.07739	0.895	50	0	1	25.4656	-2.10577	1.03818	26.5332
1.07751	0.896	50	0	1	25.4899	-2.06945	1.02322	26.5361
1.07763	0.897	50	0	1	25.5142	-2.0335	1.00863	26.5391
1.07775	0.898	50	0	1	25.5385	-1.9974	0.993757	26.5421
1.07788	0.899	50	0	1	25.5627	-1.96169	0.979275	26.5451
1.078	0.9	50	0	1	25.5869	-1.92596	0.96465	26.5482
1.07813	0.901	50	0	1	25.6111	-1.89035	0.95007	26.5514
1.07826	0.902	50	0	1	25.6352	-1.85502	0.935726	26.5545
1.07839	0.903	50	0	1	25.6592	-1.81973	0.921309	26.5577
1.07852	0.904	50	0	1	25.6832	-1.78459	0.906957	26.5609
1.07865	0.905	50	0	1	25.7072	-1.74968	0.892763	26.5641
1.07878	0.906	50	0	1	25.7311	-1.71487	0.878558	26.5674
1.07892	0.907	50	0	1	25.7549	-1.68029	0.864513	26.5707
1.07905	0.908	50	0	1	25.7787	-1.64586	0.850504	26.5741
1.07919	0.909	50	0	1	25.8024	-1.61159	0.836544	26.5775
1.07933	0.91	50	0	1	25.8261	-1.57747	0.822627	26.5809
1.07947	0.911	50	0	1	25.8496	-1.54362	0.808881	26.5844
1.07961	0.912	50	0	1	25.8731	-1.50995	0.795216	26.5879
1.07976	0.913	50	0	1	25.8965	-1.4765	0.781655	26.5914
1.0799	0.914	50	0	1	25.9199	-1.44325	0.76817	26.595
1.08005	0.915	50	0	1	25.9431	-1.41015	0.754693	26.5986
1.0802	0.916	50	0	1	25.9663	-1.37729	0.741352	26.6023
1.08035	0.917	50	0	1	25.9894	-1.34471	0.728168	26.6059
1.0805	0.918	50	0	1	26.0124	-1.3123	0.715021	26.6097
1.08065	0.919	50	0	1	26.0353	-1.28016	0.702017	26.6134
1.08081	0.92	50	0	1	26.0581	-1.24825	0.689094	26.6173
1.08096	0.921	50	0	1	26.0808	-1.21646	0.67611	26.6212
1.08112	0.922	50	0	1	26.1034	-1.18511	0.663505	26.625
1.08128	0.923	50	0	1	26.1259	-1.15401	0.651007	26.6289
1.08144	0.924	50	0	1	26.1483	-1.12311	0.638527	26.6329
1.0816	0.925	50	0	1	26.1706	-1.09241	0.626072	26.6369
1.08177	0.926	50	0	1	26.1928	-1.06207	0.613871	26.641
1.08194	0.927	50	0	1	26.2149	-1.03195	0.60171	26.6451
1.0821	0.928	50	0	1	26.2368	-1.00214	0.589716	26.6492
1.08227	0.929	50	0	1	26.2586	-0.972577	0.577797	26.6534
1.08244	0.93	50	0	1	26.2803	-0.943329	0.566039	26.6576
1.08262	0.931	50	0	1	26.3019	-0.914348	0.55437	26.6619
1.08279	0.932	50	0	1	26.3234	-0.885671	0.542842	26.6662
1.08297	0.933	50	0	1	26.3447	-0.857304	0.53146	26.6706
1.08315	0.934	50	0	1	26.3659	-0.829213	0.520163	26.675
1.08333	0.935	50	0	1	26.387	-0.801457	0.509045	26.6794
1.08351	0.936	50	0	1	26.4079	-0.774003	0.498045	26.6839
1.0837	0.937	50	0	1	26.4287	-0.746811	0.487092	26.6885
1.08388	0.938	50	0	1	26.4494	-0.719992	0.476367	26.693
1.08407	0.939	50	0	1	26.4699	-0.693511	0.46581	26.6976
1.08426	0.94	50	0	1	26.4903	-0.667258	0.455218	26.7023
1.08445	0.941	50	0	1	26.5105	-0.641468	0.445011	26.707
1.08464	0.942	50	0	1	26.5306	-0.615903	0.43475	26.7118
1.08484	0.943	50	0	1	26.5506	-0.590707	0.424695	26.7166
1.08504	0.944	50	0	1	26.5704	-0.565835	0.414758	26.7215
1.08523	0.945	50	0	1	26.59	-0.541333	0.405027	26.7263
1.08544	0.946	50	0	1	26.6095	-0.517136	0.395365	26.7313
1.08564	0.947	50	0	1	26.6288	-0.493302	0.385887	26.7363
1.08584	0.948	50	0	1	26.648	-0.469807	0.376539	26.7413
1.08605	0.949	50	0	1	26.667	-0.446656	0.367327	26.7464
1.08626	0.95	50	0	1	26.6859	-0.423865	0.358285	26.7515
1.08647	0.951	50	0	1	26.7046	-0.401415	0.349365	26.7567
1.08668	0.952	50	0	1	26.7232	-0.379327	0.340615	26.7619
1.08689	0.953	50	0	1	26.7415	-0.357595	0.332013	26.7671
1.08711	0.954	50	0	1	26.7598	-0.336185	0.323471	26.7725
1.08732	0.955	50	0	1	26.7778	-0.315188	0.315227	26.7778
1.08754	0.956	50	0	1	26.7957	-0.294515	0.307038	26.7832
1.08776	0.957	50	0	1	26.8134	-0.274204	0.299007	26.7886
1.08799	0.958	50	0	1	26.831	-0.254247	0.291106	26.7941
1.08821	0.959	50	0	1	26.8483	-0.234654	0.283367	26.7996
1.08843	0.96	50	0	1	26.8656	-0.215445	0.27587	26.8051
1.08866	0.961	50	0	1	26.8826	-0.19655	0.268341	26.8108
1.08889	0.962	50	0	1	26.8995	-0.178062	0.26116	26.8164
1.08912	0.963	50	0	1	26.9162	-0.159897	0.253968	26.8221
1.08936	0.964	50	0	1	26.9327	-0.142107	0.247002	26.8278
1.08959	0.965	50	0	1	26.9491	-0.124669	0.240157	26.8336
1.08983	0.966	50	0	1	26.9653	-0.107586	0.233446	26.8394
1.09006	0.967	50	0	1	26.9813	-0.0908593	0.226884	26.8453
1.0903	0.968	50	0	1	26.9971	-0.0744867	0.220471	26.8511
1.09054	0.969	50	0	1	27.0128	-0.0584666	0.21421	26.8571
1.09078	0.97	50	0	1	27.0283	-0.0427969	0.208132	26.863
1.09103	0.971	50	0	1	27.0436	-0.0274738	0.202126	26.869
1.09127	0.972	50	0	1	27.0588	-0.0124984	0.196242	26.875
1.09152	0.973	50	0	1	27.0738	0.00213414	0.190538	26.8811
1.09176	0.974	50	0	1	27.0886	0.016428	0.184988	26.8872
1.09201	0.975	50	0	1	27.1032	0.030382	0.179552	26.8933
1.09226	0.976	50	0	1	27.1177	0.044011	0.174312	26.8994
1.09251	0.977	50	0	1	27.132	0.0572858	0.169079	26.9056
1.09277	0.978	50	0	1	27.1461	0.0702472	0.164058	26.9118
1.09302	0.979	50	0	1	27.1601	0.0828857	0.159171	26.918
1.09327	0.98	50	0	1	27.1738	0.0951986	0.154395	26.9243
1.09353	0.981	50	0	1	27.1875	0.107188	0.149731	26.9305
1.09378	0.982	50	0	1	27.2009	0.11887	0.145207	26.9368
1.09404	0.983	50	0	1	27.2142	0.130269	0.140864	26.9431
1.0943	0.984	50	0	1	27.2273	0.141309	0.136525	26.9495
1.09455	0.985	50	0	1	27.2403	0.152084	0.13238	26.9558
1.09481	0.986	50	0	1	27.2531	0.162558	0.128341	26.9622
1.09507	0.987	50	0	1	27.2657	0.17274	0.124414	26.9686
1.09533	0.988	50	0	1	27.2782	0.182636	0.120603	26.9749
1.09559	0.989	50	0	1	27.2905	0.192267	0.116922	26.9813
1.09585	0.99	50	0	1	27.3026	0.201595	0.113315	26.9877
1.09611	0.991	50	0	1	27.3146	0.210653	0.109817	26.9942
1.09637	0.992	50	0	1	27.3265	0.219436	0.106416	27.0006
1.09663	0.993	50	0	1	27.3382	0.227988	0.10315	27.007
1.09689	0.994	50	0	1	27.3497	0.236285	0.0999829	27.0134
1.09715	0.995	50	0	1	27.3611	0.244292	0.0968759	27.0199
1.09742	0.996	50	0	1	27.3723	0.252083	0.0938918	27.0263
1.09767	0.997	50	0	1	27.3834	0.259667	0.0910269	27.0327
1.09793	0.998	50	0	1	27.3943	0.266985	0.088226	27.0391
1.0982	0.999	50	0	1	27.4051	0.27405	0.0854956	27.0456
1.09845	1	50	0	1	27.4157	0.280942	0.082888	27.0519
1.09872	1.001	50	0	1	27.4262	0.287565	0.0803299	27.0583
1.09897	1.002	50	0	1	27.4366	0.294024	0.0778845	27.0647
1.09924	1.003	50	0	1	27.4468	0.300091	0.0754107	27.0713
1.09949	1.004	50	0	1	27.4569	0.306277	0.0732001	27.0774
1.09975	1.005	50	0	1	27.4668	0.312113	0.070976	27.0837
1.1	1.006	50	0	1	27.4766	0.31774	0.0688154	27.0901
1.10026	1.007	50	0	1	27.4863	0.323204	0.0667379	27.0964
1.10051	1.008	50	0	1	27.4959	0.328504	0.0647371	27.1026
1.10077	1.009	50	0	1	27.5053	0.333571	0.0627763	27.1089
1.10102	1.01	50	0	1	27.5146	0.338486	0.0608902	27.1152
1.10128	1.011	50	0	1	27.5237	0.343283	0.0590866	27.1214
1.10153	1.012	50	0	1	27.5328	0.347832	0.0573087	27.1276
1.10178	1.013	50	0	1	27.5417	0.35227	0.055609	27.1338
1.10203	1.014	50	0	1	27.5505	0.35659	0.0539788	27.1399
1.10228	1.015	50	0	1	27.5592	0.360749	0.052398	27.146
1.10253	1.016	50	0	1	27.5677	0.364725	0.0508569	27.1522
1.10277	1.017	50	0	1	27.5762	0.368636	0.0493919	27.1582
1.10301	1.018	50	0	1	27.5845	0.372412	0.0479752	27.1641
1.10325	1.019	50	0	1	27.5927	0.376041	0.0466011	27.1701
1.1035	1.02	50	0	1	27.6008	0.379501	0.045261	27.1761
1.10374	1.021	50	0	1	27.6088	0.382824	0.0439621	27.1821
1.10398	1.022	50	0	1	27.6167	0.386083	0.0427217	27.1879
1.10421	1.023	50	0	1	27.6245	0.389264	0.0415322	27.1937
1.10445	1.024	50	0	1	27.6322	0.392271	0.0403669	27.1996
1.10468	1.025	50	0	1	27.6398	0.395209	0.0392501	27.2053
1.10492	1.026	50	0	1	27.6473	0.397995	0.0381594	27.2111
1.10515	1.027	50	0	1	27.6546	0.400708	0.0371116	27.2168
1.10538	1.028	50	0	1	27.6619	0.403364	0.0361074	27.2225
1.10561	1.029	50	0	1	27.6691	0.405919	0.035135	27.2281
1.10583	1.03	50	0	1	27.6762	0.408374	0.0341931	27.2336
1.10606	1.031	50	0	1	27.6832	0.4107	0.0332743	27.2392
1.10628	1.032	50	0	1	27.6901	0.413017	0.0324005	27.2447
1.10651	1.033	50	0	1	27.6969	0.415196	0.0315451	27.2502
1.10672	1.034	50	0	1	27.7036	0.417348	0.0307272	27.2556
1.10694	1.035	50	0	1	27.7103	0.419389	0.0299303	27.261
1.10716	1.036	50	0	1	27.7168	0.421329	0.029155	27.2663
1.10738	1.037	50	0	1	27.7233	0.423235	0.0284112	27.2716
1.10759	1.038	50	0	1	27.7297	0.425074	0.027692	27.2769
1.1078	1.039	50	0	1	27.736	0.426836	0.0269945	27.2821
1.10801	1.04	50	0	1	27.7422	0.428538	0.0263204	27.2873
1.10822	1.041	50	0	1	27.7483	0.430196	0.0256705	27.2925
1.10843	1.042	50	0	1	27.7544	0.4318	0.0250425	27.2975
1.10863	1.043	50	0	1	27.7604	0.433326	0.0244318	27.3026
1.10884	1.044	50	0	1	27.7663	0.434809	0.0238422	27.3076
1.10904	1.045	50	0	1	27.7721	0.436249	0.023273	27.3126
1.10924	1.046	50	0	1	27.7779	0.437611	0.0227184	27.3175
1.10944	1.047	50	0	1	27.7835	0.438938	0.0221833	27.3224
1.10964	1.048	50	0	1	27.7892	0.440217	0.0216651	27.3273
1.10983	1.049	50	0	1	27.7947	0.441452	0.0211635	27.3321
1.11002	1.05	50	0	1	27.8002	0.442645	0.0206779	27.3369
1.11022	1.051	50	0	1	27.8056	0.443803	0.0202082	27.3416
1.11041	1.052	50	0	1	27.8109	0.444921	0.0197533	27.3462
1.11059	1.053	50	0	1	27.8162	0.446002	0.0193128	27.3509
1.11078	1.054	50	0	1	27.8214	0.447047	0.0188861	27.3555
1.11096	1.055	50	0	1	27.8265	0.448059	0.0184729	27.36
1.11115	1.056	50	0	1	27.8316	0.449039	0.0180725	27.3645
1.11133	1.057	50	0	1	27.8366	0.449986	0.0176845	27.3689
1.11151	1.058	50	0	1	27.8416	0.450905	0.0173086	27.3734
1.11168	1.059	50	0	1	27.8465	0.451794	0.0169441	27.3777
1.11186	1.06	50	0	1	27.8513	0.452654	0.0165908	27.382
1.11203	1.061	50	0	1	27.8561	0.453488	0.0162482	27.3863
1.11221	1.062	50	0	1	27.8608	0.454296	0.015916	27.3906
1.11238	1.063	50	0	1	27.8654	0.455078	0.0155937	27.3948
1.11255	1.064	50	0	1	27.87	0.455837	0.0152811	27.3989
1.11271	1.065	50	0	1	27.8746	0.456572	0.0149778	27.403
1.11288	1.066	50	0	1	27.8791	0.457284	0.0146833	27.4071
1.11304	1.067	50	0	1	27.8835	0.457975	0.0143975	27.4111
1.1132	1.068	50	0	1	27.8879	0.458645	0.0141201	27.4151
1.11336	1.069	50	0	1	27.8922	0.459295	0.0138507	27.4191
1.11352	1.07	50	0	1	27.8965	0.459926	0.0135891	27.423
1.11368	1.071	50	0	1	27.9008	0.460538	0.013335	27.4269
1.11384	1.072	50	0	1	27.9049	0.461132	0.0130882	27.4307
1.11399	1.073	50	0	1	27.9091	0.461708	0.0128484	27.4345
1.11414	1.074	50	0	1	27.9131	0.462268	0.0126153	27.4383
1.11429	1.075	50	0	1	27.9172	0.462812	0.0123888	27.442
1.11444	1.076	50	0	1	27.9212	0.46334	0.0121686	27.4457
1.11459	1.077	50	0	1	27.9251	0.463854	0.0119545	27.4493
1.11474	1.078	50	0	1	27.929	0.464354	0.0117464	27.4529
1.11488	1.079	50	0	1	27.9329	0.464839	0.011544	27.4565
1.11503	1.08	50	0	1	27.9367	0.465312	0.0113471	27.46
1.11517	1.081	50	0	1	27.9404	0.465772	0.0111555	27.4635
1.11531	1.082	50	0	1	27.9441	0.466219	0.0109691	27.467
1.11545	1.083	50	0	1	27.9478	0.466654	0.0107878	27.4704
1.11558	1.084	50	0	1	27.9515	0.467078	0.0106112	27.4738
1.11572	1.085	50	0	1	27.9551	0.46749	0.0104394	27.4771
1.11586	1.086	50	0	1	27.9586	0.467892	0.010272	27.4804
1.11599	1.087	50	0	1	27.9621	0.468283	0.0101091	27.4837
1.11612	1.088	50	0	1	27.9656	0.468664	0.00995035	27.487
1.11625	1.089	50	0	1	27.969	0.469035	0.00979574	27.4902
1.11638	1.09	50	0	1	27.9724	0.469397	0.00964511	27.4934
1.11651	1.091	50	0	1	27.9758	0.469749	0.00949833	27.4965
1.11663	1.092	50	0	1	27.9791	0.470092	0.00935528	27.4996
1.11676	1.093	50	0	1	27.9823	0.470427	0.00921585	27.5027
1.11688	1.094	50	0	1	27.9856	0.470753	0.00907992	27.5058
1.11701	1.095	50	0	1	27.9888	0.471071	0.00894738	27.5088
1.11713	1.096	50	0	1	27.992	0.471381	0.00881814	27.5118
1.11725	1.097	50	0	1	27.9951	0.471684	0.00869209	27.5147
1.11737	1.098	50	0	1	27.9982	0.471979	0.00856914	27.5176
1.11748	1.099	50	0	1	28.0012	0.472267	0.00844918	27.5205
1.1176	1.1	50	0	1	28.0043	0.472548	0.00833214	27.5234
1.11771	1.101	50	0	1	28.0073	0.472822	0.00821793	27.5262
1.11783	1.102	50	0	1	28.0102	0.473089	0.00810645	27.529
1.11794	1.103	50	0	1	28.0131	0.473351	0.00799764	27.5318
1.11805	1.104	50	0	1	28.016	0.473606	0.00789141	27.5345
1.11816	1.105	50	0	1	28.0189	0.473855	0.00778768	27.5373
1.11827	1.106	50	0	1	28.0217	0.474098	0.0076864	27.5399
1.11838	1.107	50	0	1	28.0245	0.474335	0.00758748	27.5426
1.11849	1.108	50	0	1	28.0273	0.474567	0.00749085	27.5452
1.11859	1.109	50	0	1	28.03	0.474793	0.00739646	27.5478
1.1187	1.11	50	0	1	28.0327	0.475015	0.00730424	27.5504
1.1188	1.111	50	0	1	28.0354	0.475231	0.00721412	27.553
1.1189	1.112	50	0	1	28.038	0.475442	0.00712606	27.5555
1.119	1.113	50	0	1	28.0407	0.475649	0.00703998	27.558
1.1191	1.114	50	0	1	28.0432	0.475851	0.00695585	27.5604
1.1192	1.115	50	0	1	28.0458	0.476048	0.00687359	27.5629
1.1193	1.116	50	0	1	28.0483	0.476241	0.00679317	27.5653
1.1194	1.117	50	0	1	28.0508	0.47643	0.00671453	27.5677
1.11949	1.118	50	0	1	28.0533	0.476615	0.00663762	27.5701
1.11959	1.119	50	0	1	28.0557	0.476795	0.0065624	27.5724
1.11968	1.12	50	0	1	28.0582	0.476972	0.00648882	27.5747
1.11978	1.121	50	0	1	28.0606	0.477145	0.00641684	27.577
1.11987	1.122	50	0	1	28.0629	0.477314	0.00634642	27.5793
1.11996	1.123	50	0	1	28.0653	0.477479	0.00627751	27.5815
1.12005	1.124	50	0	1	28.0676	0.477641	0.00621008	27.5837
1.12014	1.125	50	0	1	28.0699	0.477799	0.00614408	27.5859
1.12023	1.126	50	0	1	28.0721	0.477954	0.00607948	27.5881
1.12031	1.127	50	0	1	28.0743	0.478106	0.00601624	27.5902
1.1204	1.128	50	0	1	28.0766	0.478255	0.00595433	27.5923
1.12048	1.129	50	0	1	28.0787	0.4784	0.00589372	27.5944
1.12057	1.13	50	0	1	28.0809	0.478543	0.00583437	27.5965
1.12065	1.131	50	0	1	28.083	0.478682	0.00577625	27.5986
1.12073	1.132	50	0	1	28.0851	0.478819	0.00571932	27.6006
1.12082	1.133	50	0	1	28.0872	0.478953	0.00566357	27.6026
1.1209	1.134	50	0	1	28.0893	0.479084	0.00560896	27.6046
1.12098	1.135	50	0	1	28.0913	0.479212	0.00555545	27.6066
1.12106	1.136	50	0	1	28.0934	0.479338	0.00550303	27.6085
1.12113	1.137	50	0	1	28.0954	0.479461	0.00545167	27.6104
1.12121	1.138	50	0	1	28.0973	0.479582	0.00540134	27.6124
1.12129	1.139	50	0	1	28.0993	0.4797	0.00535202	27.6142
1.12136	1.14	50	0	1	28.1012	0.479816	0.00530368	27.6161
1.12144	1.141	50	0	1	28.1031	0.47993	0.0052563	27.6179
1.12151	1.142	50	0	1	28.105	0.480041	0.00520985	27.6198
1.12159	1.143	50	0	1	28.1069	0.480151	0.00516432	27.6216
1.12166	1.144	50	0	1	28.1087	0.480257	0.00511968	27.6233
1.12173	1.145	50	0	1	28.1105	0.480363	0.00507591	27.6251
1.1218	1.146	50	0	1	28.1123	0.480466	0.00503299	27.6268
1.12187	1.147	50	0	1	28.1141	0.480567	0.00499091	27.6286
1.12194	1.148	50	0	1	28.1159	0.480666	0.00494964	27.6303
1.12201	1.149	50	0	1	28.1176	0.480763	0.00490916	27.632
1.12208	1.15	50	0	1	28.1194	0.480858	0.00486946	27.6336
1.12214	1.151	50	0	1	28.1211	0.480951	0.00483052	27.6353
1.12221	1.152	50	0	1	28.1227	0.481043	0.00479231	27.6369
1.12227	1.153	50	0	1	28.1244	0.481133	0.00475483	27.6385
1.12234	1.154	50	0	1	28.126	0.481221	0.00471806	27.6401
1.1224	1.155	50	0	1	28.1277	0.481308	0.00468198	27.6417
1.12247	1.156	50	0	1	28.1293	0.481393	0.00464658	27.6432
1.12253	1.157	50	0	1	28.1309	0.481476	0.00461184	27.6448
1.12259	1.158	50	0	1	28.1324	0.481558	0.00457774	27.6463
1.12265	1.159	50	0	1	28.134	0.481638	0.00454428	27.6478
1.12271	1.16	50	0	1	28.1355	0.481717	0.00451144	27.6493
1.12277	1.161	50	0	1	28.137	0.481795	0.0044792	27.6508
1.12283	1.162	50	0	1	28.1385	0.481871	0.00444756	27.6522
1.12289	1.163	50	0	1	28.14	0.481945	0.00441649	27.6537
1.12295	1.164	50	0	1	28.1415	0.482018	0.004386	27.6551
1.123	1.165	50	0	1	28.1429	0.48209	0.00435606	27.6565
1.12306	1.166	50	0	1	28.1444	0.482161	0.00432666	27.6579
1.12312	1.167	50	0	1	28.1458	0.48223	0.00429779	27.6593
1.12317	1.168	50	0	1	28.1472	0.482298	0.00426945	27.6606
1.12323	1.169	50	0	1	28.1486	0.482365	0.00424161	27.662
1.12328	1.17	50	0	1	28.1499	0.482431	0.00421428	27.6633
1.12333	1.171	50	0	1	28.1513	0.482495	0.00418743	27.6646
1.12339	1.172	50	0	1	28.1526	0.482558	0.00416107	27.6659
1.12344	1.173	50	0	1	28.1539	0.48262	0.00413517	27.6672
1.12349	1.174	50	0	1	28.1552	0.482681	0.00410974	27.6684
1.12354	1.175	50	0	1	28.1565	0.482741	0.00408475	27.6697
1.12359	1.176	50	0	1	28.1578	0.4828	0.0040602	27.6709
1.12364	1.177	50	0	1	28.159	0.482858	0.00403609	27.6721
1.12369	1.178	50	0	1	28.1603	0.482915	0.0040124	27.6734
1.12374	1.179	50	0	1	28.1615	0.482971	0.00398913	27.6746
1.12379	1.18	50	0	1	28.1627	0.483026	0.00396626	27.6757
1.12383	1.181	50	0	1	28.1639	0.48308	0.0039438	27.6769
1.12388	1.182	50	0	1	28.1651	0.483133	0.00392172	27.678
1.12393	1.183	50	0	1	28.1663	0.483185	0.00390003	27.6792
1.12397	1.184	50	0	1	28.1674	0.483236	0.00387871	27.6803
1.12402	1.185	50	0	1	28.1686	0.483286	0.00385776	27.6814
1.12406	1.186	50	0	1	28.1697	0.483336	0.00383718	27.6825
1.1241	1.187	50	0	1	28.1708	0.483384	0.00381695	27.6836
1.12415	1.188	50	0	1	28.1719	0.483432	0.00379706	27.6847
1.12419	1.189	50	0	1	28.173	0.483479	0.00377752	27.6857
1.12423	1.19	50	0	1	28.1741	0.483525	0.00375831	27.6868
1.12428	1.191	50	0	1	28.1751	0.48357	0.00373943	27.6878
1.12432	1.192	50	0	1	28.1762	0.483615	0.00372088	27.6888
1.12436	1.193	50	0	1	28.1772	0.483658	0.00370264	27.6898
1.1244	1.194	50	0	1	28.1782	0.483702	0.0036847	27.6908
1.12444	1.195	50	0	1	28.1792	0.483744	0.00366708	27.6918
1.12448	1.196	50	0	1	28.1802	0.483785	0.00364975	27.6928
1.12452	1.197	50	0	1	28.1812	0.483826	0.00363271	27.6938
1.12456	1.198	50	0	1	28.1822	0.483867	0.00361597	27.6947
1.12459	1.199	50	0	1	28.1831	0.483906	0.0035995	27.6956
1.12463	1.2	50	0	1	28.1841	0.483945	0.00358332	27.6966
1.12467	1.201	50	0	1	28.185	0.483983	0.0035674	27.6975
1.1247	1.202	50	0	1	28.186	0.484021	0.00355175	27.6984
1.12474	1.203	50	0	1	28.1869	0.484058	0.00353637	27.6993
1.12478	1.204	50	0	1	28.1878	0.484094	0.00352124	27.7002
1.12481	1.205	50	0	1	28.1887	0.48413	0.00350637	27.701
1.12485	1.206	50	0	1	28.1895	0.484165	0.00349174	27.7019
1.12488	1.207	50	0	1	28.1904	0.484199	0.00347736	27.7027
1.12492	1.208	50	0	1	28.1913	0.484233	0.00346322	27.7036
1.12495	1.209	50	0	1	28.1921	0.484267	0.00344931	27.7044
1.12498	1.21	50	0	1	28.1929	0.484299	0.00343563	27.7052
1.12501	1.211	50	0	1	28.1938	0.484332	0.00342219	27.706
1.12505	1.212	50	0	1	28.1946	0.484363	0.00340896	27.7068
1.12508	1.213	50	0	1	28.1954	0.484395	0.00339596	27.7076
1.12511	1.214	50	0	1	28.1962	0.484425	0.00338317	27.7084
1.12514	1.215	50	0	1	28.197	0.484455	0.00337059	27.7091
1.12517	1.216	50	0	1	28.1977	0.484485	0.00335822	27.7099
1.1252	1.217	50	0	1	28.1985	0.484514	0.00334605	27.7106
1.12523	1.218	50	0	1	28.1992	0.484543	0.00333409	27.7114
1.12526	1.219	50	0	1	28.2	0.484571	0.00332232	27.7121
1.12529	1.22	50	0	1	28.2007	0.484599	0.00331075	27.7128
1.12532	1.221	50	0	1	28.2014	0.484626	0.00329937	27.7135
1.12535	1.222	50	0	1	28.2022	0.484653	0.00328818	27.7142
1.12538	1.223	50	0	1	28.2029	0.48468	0.00327717	27.7149
1.1254	1.224	50	0	1	28.2035	0.484706	0.00326634	27.7156
1.12543	1.225	50	0	1	28.2042	0.484731	0.00325569	27.7162
1.12546	1.226	50	0	1	28.2049	0.484756	0.00324521	27.7169
1.12548	1.227	50	0	1	28.2056	0.484781	0.00323491	27.7176
1.12551	1.228	50	0	1	28.2062	0.484805	0.00322478	27.7182
1.12554	1.229	50	0	1	28.2069	0.484829	0.00321481	27.7188
1.12556	1.23	50	0	1	28.2075	0.484853	0.00320501	27.7195
1.12559	1.231	50	0	1	28.2082	0.484876	0.00319537	27.7201
1.12561	1.232	50	0	1	28.2088	0.484899	0.00318589	27.7207
1.12564	1.233	50	0	1	28.2094	0.484921	0.00317656	27.7213
1.12566	1.234	50	0	1	28.21	0.484943	0.00316739	27.7219
1.12568	1.235	50	0	1	28.2106	0.484965	0.00315836	27.7225
1.12571	1.236	50	0	1	28.2112	0.484986	0.00314949	27.7231
1.12573	1.237	50	0	1	28.2118	0.485007	0.00314076	27.7236
1.12575	1.238	50	0	1	28.2123	0.485028	0.00313217	27.7242
1.12577	1.239	50	0	1	28.2129	0.485048	0.00312373	27.7247
1.1258	1.24	50	0	1	28.2135	0.485068	0.00311542	27.7253
1.12582	1.241	50	0	1	28.214	0.485087	0.00310725	27.7258
1.12584	1.242	50	0	1	28.2146	0.485107	0.00309922	27.7264
1.12586	1.243	50	0	1	28.2151	0.485126	0.00309132	27.7269
1.12588	1.244	50	0	1	28.2156	0.485144	0.00308354	27.7274
1.1259	1.245	50	0	1	28.2161	0.485163	0.0030759	27.7279
1.12592	1.246	50	0	1	28.2167	0.485181	0.00306838	27.7284
1.12594	1.247	50	0	1	28.2172	0.485199	0.00306099	27.7289
1.12596	1.248	50	0	1	28.2177	0.485216	0.00305371	27.7294
1.12598	1.249	50	0	1	28.2182	0.485233	0.00304656	27.7299
1.126	1.25	50	0	1	28.2186	0.48525	0.00303953	27.7303
1.12602	1.251	50	0	1	28.2191	0.485267	0.00303261	27.7308
1.12604	1.252	50	0	1	28.2196	0.485283	0.0030258	27.7313
1.12606	1.253	50	0	1	28.22	0.485299	0.00301911	27.7317
1.12608	1.254	50	0	1	28.2205	0.485315	0.00301253	27.7322
1.12609	1.255	50	0	1	28.221	0.48533	0.00300606	27.7326
1.12611	1.256	50	0	1	28.2214	0.485346	0.00299969	27.7331
1.12613	1.257	50	0	1	28.2218	0.485361	0.00299343	27.7335
1.12615	1.258	50	0	1	28.2223	0.485375	0.00298727	27.7339
1.12616	1.259	50	0	1	28.2227	0.48539	0.00298122	27.7343
1.12618	1.26	50	0	1	28.2231	0.485404	0.00297527	27.7347
1.1262	1.261	50	0	1	28.2235	0.485418	0.00296941	27.7351
1.12621	1.262	50	0	1	28.2239	0.485432	0.00296366	27.7355
1.12623	1.263	50	0	1	28.2243	0.485446	0.00295799	27.7359
1.12624	1.264	50	0	1	28.2247	0.485459	0.00295243	27.7363
1.12626	1.265	50	0	1	28.2251	0.485472	0.00294695	27.7367
1.12628	1.266	50	0	1	28.2255	0.485485	0.00294157	27.7371
1.12629	1.267	50	0	1	28.2259	0.485498	0.00293628	27.7374
1.12631	1.268	50	0	1	28.2262	0.48551	0.00293108	27.7378
1.12632	1.269	50	0	1	28.2266	0.485522	0.00292596	27.7382
1.12633	1.27	50	0	1	28.227	0.485535	0.00292093	27.7385
1.12635	1.271	50	0	1	28.2273	0.485546	0.00291598	27.7389
1.12636	1.272	50	0	1	28.2277	0.485558	0.00291112	27.7392
1.12638	1.273	50	0	1	28.228	0.48557	0.00290634	27.7395
1.12639	1.274	50	0	1	28.2284	0.485581	0.00290164	27.7399
1.1264	1.275	50	0	1	28.2287	0.485592	0.00289702	27.7402
1.12642	1.276	50	0	1	28.229	0.485603	0.00289248	27.7405
1.12643	1.277	50	0	1	28.2293	0.485614	0.00288801	27.7408
1.12644	1.278	50	0	1	28.2297	0.485624	0.00288362	27.7412
1.12645	1.279	50	0	1	28.23	0.485635	0.0028793	27.7415
1.12647	1.28	50	0	1	28.2303	0.485645	0.00287506	27.7418
1.12648	1.281	50	0	1	28.2306	0.485655	0.00287089	27.7421
1.12649	1.282	50	0	1	28.2309	0.485665	0.00286679	27.7424
1.1265	1.283	50	0	1	28.2312	0.485674	0.00286276	27.7426
1.12651	1.284	50	0	1	28.2315	0.485684	0.0028588	27.7429
1.12652	1.285	50	0	1	28.2318	0.485693	0.00285491	27.7432
1.12654	1.286	50	0	1	28.232	0.485702	0.00285108	27.7435
1.12655	1.287	50	0	1	28.2323	0.485711	0.00284732	27.7438
1.12656	1.288	50	0	1	28.2326	0.48572	0.00284363	27.744
1.12657	1.289	50	0	1	28.2328	0.485729	0.00284	27.7443
1.12658	1.29	50	0	1	28.2331	0.485737	0.00283643	27.7445
1.12659	1.291	50	0	1	28.2334	0.485746	0.00283292	27.7448
1.1266	1.292	50	0	1	28.2336	0.485754	0.00282947	27.745
1.12661	1.293	50	0	1	28.2339	0.485762	0.00282608	27.7453
1.12662	1.294	50	0	1	28.2341	0.48577	0.00282276	27.7455
1.12663	1.295	50	0	1	28.2344	0.485778	0.00281949	27.7458
1.12664	1.296	50	0	1	28.2346	0.485786	0.00281628	27.746
1.12665	1.297	50	0	1	28.2348	0.485794	0.00281312	27.7462
1.12666	1.298	50	0	1	28.2351	0.485801	0.00281002	27.7465
1.12667	1.299	50	0	1	28.2353	0.485808	0.00280697	27.7467
1.12667	1.3	50	0	1	28.2355	0.485816	0.00280398	27.7469
1.12668	1.301	50	0	1	28.2357	0.485823	0.00280104	27.7471
1.12669	1.302	50	0	1	28.236	0.485829	0.00279815	27.7473
1.1267	1.303	50	0	1	28.2362	0.485836	0.00279531	27.7475
1.12671	1.304	50	0	1	28.2364	0.485843	0.00279252	27.7477
1.12672	1.305	50	0	1	28.2366	0.48585	0.00278978	27.7479
1.12673	1.306	50	0	1	28.2368	0.485856	0.00278709	27.7481
1.12673	1.307	50	0	1	28.237	0.485862	0.00278445	27.7483
1.12674	1.308	50	0	1	28.2372	0.485869	0.00278185	27.7485
1.12675	1.309	50	0	1	28.2374	0.485875	0.00277931	27.7487
1.12676	1.31	50	0	1	28.2376	0.485881	0.0027768	27.7489
1.12676	1.311	50	0	1	28.2377	0.485887	0.00277434	27.7491
1.12677	1.312	50	0	1	28.2379	0.485892	0.00277193	27.7493
1.12678	1.313	50	0	1	28.2381	0.485898	0.00276956	27.7494
1.12678	1.314	50	0	1	28.2383	0.485904	0.00276723	27.7496
1.12679	1.315	50	0	1	28.2385	0.485909	0.00276495	27.7498
1.1268	1.316	50	0	1	28.2386	0.485914	0.0027627	27.7499
1.12681	1.317	50	0	1	28.2388	0.48592	0.0027605	27.7501
1.12681	1.318	50	0	1	28.239	0.485925	0.00275834	27.7503
1.12682	1.319	50	0	1	28.2391	0.48593	0.00275621	27.7504
1.12682	1.32	50	0	1	28.2393	0.485935	0.00275413	27.7506
1.12683	1.321	50	0	1	28.2394	0.48594	0.00275208	27.7507
1.12684	1.322	50	0	1	28.2396	0.485945	0.00275007	27.7509
1.12684	1.323	50	0	1	28.2397	0.485949	0.0027481	27.751
1.12685	1.324	50	0	1	28.2399	0.485954	0.00274616	27.7512
1.12685	1.325	50	0	1	28.24	0.485959	0.00274426	27.7513
1.12686	1.326	50	0	1	28.2402	0.485963	0.0027424	27.7515
1.12687	1.327	50	0	1	28.2403	0.485968	0.00274057	27.7516
1.12687	1.328	50	0	1	28.2404	0.485972	0.00273877	27.7517
1.12688	1.329	50	0	1	28.2406	0.485976	0.00273701	27.7519
1.12688	1.33	50	0	1	28.2407	0.48598	0.00273528	27.752
1.12689	1.331	50	0	1	28.2408	0.485984	0.00273358	27.7521
1.12689	1.332	50	0	1	28.241	0.485988	0.00273192	27.7522
1.1269	1.333	50	0	1	28.2411	0.485992	0.00273028	27.7524
1.1269	1.334	50	0	1	28.2412	0.485996	0.00272868	27.7525
1.12691	1.335	50	0	1	28.2413	0.486	0.00272711	27.7526
1.12691	1.336	50	0	1	28.2415	0.486004	0.00272556	27.7527
1.12692	1.337	50	0	1	28.2416	0.486007	0.00272405	27.7528
1.12692	1.338	50	0	1	28.2417	0.486011	0.00272256	27.7529
1.12692	1.339	50	0	1	28.2418	0.486014	0.00272111	27.7531
1.12693	1.34	50	0	1	28.2419	0.486018	0.00271968	27.7532
1.12693	1.341	50	0	1	28.242	0.486021	0.00271828	27.7533
1.12694	1.342	50	0	1	28.2421	0.486024	0.0027169	27.7534
1.12694	1.343	50	0	1	28.2422	0.486028	0.00271555	27.7535
1.12695	1.344	50	0	1	28.2423	0.486031	0.00271423	27.7536
1.12695	1.345	50	0	1	28.2424	0.486034	0.00271294	27.7537
1.12695	1.346	50	0	1	28.2425	0.486037	0.00271166	27.7538
1.12696	1.347	50	0	1	28.2426	0.48604	0.00271042	27.7539
1.12696	1.348	50	0	1	28.2427	0.486043	0.0027092	27.754
1.12697	1.349	50	0	1	28.2428	0.486046	0.002708	27.754
1.12697	1.35	50	0	1	28.2429	0.486049	0.00270682	27.7541
1.12697	1.351	50	0	1	28.243	0.486051	0.00270567	27.7542
1.12698	1.352	50	0	1	28.2431	0.486054	0.00270454	27.7543
1.12698	1.353	50	0	1	28.2432	0.486057	0.00270344	27.7544
1.12698	1.354	50	0	1	28.2432	0.486059	0.00270235	27.7545
1.12699	1.355	50	0	1	28.2433	0.486062	0.00270129	27.7546
1.12699	1.356	50	0	1	28.2434	0.486064	0.00270025	27.7546
1.12699	1.357	50	0	1	28.2435	0.486067	0.00269923	27.7547
1.127	1.358	50	0	1	28.2436	0.486069	0.00269822	27.7548
1.127	1.359	50	0	1	28.2436	0.486072	0.00269724	27.7549
1.127	1.36	50	0	1	28.2437	0.486074	0.00269628	27.7549
1.127	1.361	50	0	1	28.2438	0.486076	0.00269534	27.755
1.12701	1.362	50	0	1	28.2439	0.486078	0.00269442	27.7551
1.12701	1.363	50	0	1	28.2439	0.48608	0.00269351	27.7551
1.12701	1.364	50	0	1	28.244	0.486083	0.00269263	27.7552
1.12702	1.365	50	0	1	28.2441	0.486085	0.00269176	27.7553
1.12702	1.366	50	0	1	28.2441	0.486087	0.00269091	27.7553
1.12702	1.367	50	0	1	28.2442	0.486089	0.00269008	27.7554
1.12702	1.368	50	0	1	28.2443	0.486091	0.00268926	27.7555
1.12703	1.369	50	0	1	28.2443	0.486093	0.00268847	27.7555
1.12703	1.37	50	0	1	28.2444	0.486094	0.00268768	27.7556
1.12703	1.371	50	0	1	28.2444	0.486096	0.00268692	27.7557
1.12703	1.372	50	0	1	28.2445	0.486098	0.00268617	27.7557
1.12703	1.373	50	0	1	28.2446	0.4861	0.00268543	27.7558
1.12704	1.374	50	0	1	28.2446	0.486102	0.00268471	27.7558
1.12704	1.375	50	0	1	28.2447	0.486103	0.00268401	27.7559
1.12704	1.376	50	0	1	28.2447	0.486105	0.00268332	27.7559
1.12704	1.377	50	0	1	28.2448	0.486107	0.00268264	27.756
1.12705	1.378	50	0	1	28.2448	0.486108	0.00268198	27.756
1.12705	1.379	50	0	1	28.2449	0.48611	0.00268134	27.7561
1.12705	1.38	50	0	1	28.2449	0.486111	0.0026807	27.7561
1.12705	1.381	50	0	1	28.245	0.486113	0.00268008	27.7562
1.12705	1.382	50	0	1	28.245	0.486114	0.00267948	27.7562
1.12706	1.383	50	0	1	28.2451	0.486116	0.00267888	27.7563
1.12706	1.384	50	0	1	28.2451	0.486117	0.0026783	27.7563
1.12706	1.385	50	0	1	28.2452	0.486118	0.00267774	27.7564
1.12706	1.386	50	0	1	28.2452	0.48612	0.00267718	27.7564
1.12706	1.387	50	0	1	28.2452	0.486121	0.00267663	27.7564
1.12706	1.388	50	0	1	28.2453	0.486122	0.0026761	27.7565
1.12707	1.389	50	0	1	28.2453	0.486124	0.00267558	27.7565
1.12707	1.39	50	0	1	28.2454	0.486125	0.00267507	27.7566
1.12707	1.391	50	0	1	28.2454	0.486126	0.00267457	27.7566
1.12707	1.392	50	0	1	28.2454	0.486127	0.00267409	27.7566
1.12707	1.393	50	0	1	28.2455	0.486128	0.00267361	27.7567
1.12707	1.394	50	0	1	28.2455	0.486129	0.00267314	27.7567
1.12707	1.395	50	0	1	28.2455	0.48613	0.00267269	27.7567
1.12708	1.396	50	0	1	28.2456	0.486132	0.00267224	27.7568
1.12708	1.397	50	0	1	28.2456	0.486133	0.0026718	27.7568
1.12708	1.398	50	0	1	28.2456	0.486134	0.00267138	27.7568
1.12708	1.399	50	0	1	28.2457	0.486135	0.00267096	27.7569
1.12708	1.4	50	0	1	28.2457	0.486136	0.00267055	27.7569
1.12708	1.401	50	0	1	28.2457	0.486137	0.00267015	27.7569
1.12708	1.402	50	0	1	28.2458	0.486137	0.00266976	27.757
1.12708	1.403	50	0	1	28.2458	0.486138	0.00266938	27.757
1.12709	1.404	50	0	1	28.2458	0.486139	0.00266901	27.757
1.12709	1.405	50	0	1	28.2459	0.48614	0.00266865	27.7571
1.12709	1.406	50	0	1	28.2459	0.486141	0.00266829	27.7571
1.12709	1.407	50	0	1	28.2459	0.486142	0.00266794	27.7571
1.12709	1.408	50	0	1	28.2459	0.486143	0.00266761	27.7571
1.12709	1.409	50	0	1	28.246	0.486143	0.00266727	27.7572
1.12709	1.41	50	0	1	28.246	0.486144	0.00266695	27.7572
1.12709	1.411	50	0	1	28.246	0.486145	0.00266663	27.7572
1.12709	1.412	50	0	1	28.246	0.486146	0.00266632	27.7572
1.1271	1.413	50	0	1	28.2461	0.486146	0.00266602	27.7573
1.1271	1.414	50	0	1	28.2461	0.486147	0.00266572	27.7573
1.1271	1.415	50	0	1	28.2461	0.486148	0.00266544	27.7573
1.1271	1.416	50	0	1	28.2461	0.486149	0.00266515	27.7573
1.1271	1.417	50	0	1	28.2462	0.486149	0.00266488	27.7573
1.1271	1.418	50	0	1	28.2462	0.48615	0.00266461	27.7574
1.1271	1.419	50	0	1	28.2462	0.48615	0.00266435	27.7574
1.1271	1.42	50	0	1	28.2462	0.486151	0.00266409	27.7574
1.1271	1.421	50	0	1	28.2462	0.486152	0.00266384	27.7574
1.1271	1.422	50	0	1	28.2463	0.486152	0.0026636	27.7574
1.1271	1.423	50	0	1	28.2463	0.486153	0.00266336	27.7575
1.1271	1.424	50	0	1	28.2463	0.486153	0.00266313	27.7575
1.12711	1.425	50	0	1	28.2463	0.486154	0.0026629	27.7575
1.12711	1.426	50	0	1	28.2463	0.486155	0.00266268	27.7575
1.12711	1.427	50	0	1	28.2463	0.486155	0.00266246	27.7575
1.12711	1.428	50	0	1	28.2464	0.486156	0.00266225	27.7575
1.12711	1.429	50	0	1	28.2464	0.486156	0.00266204	27.7576
1.12711	1.43	50	0	1	28.2464	0.486157	0.00266184	27.7576
1.12711	1.431	50	0	1	28.2464	0.486157	0.00266165	27.7576
1.12711	1.432	50	0	1	28.2464	0.486157	0.00266145	27.7576
1.12711	1.433	50	0	1	28.2464	0.486158	0.00266127	27.7576
1.12711	1.434	50	0	1	28.2465	0.486158	0.00266108	27.7576
1.12711	1.435	50	0	1	28.2465	0.486159	0.00266091	27.7576
1.12711	1.436	50	0	1	28.2465	0.486159	0.00266073	27.7577
1.12711	1.437	50	0	1	28.2465	0.48616	0.00266056	27.7577
1.12711	1.438	50	0	1	28.2465	0.48616	0.0026604	27.7577
1.12711	1.439	50	0	1	28.2465	0.48616	0.00266024	27.7577
1.12711	1.44	50	0	1	28.2465	0.486161	0.00266008	27.7577
1.12711	1.441	50	0	1	28.2465	0.486161	0.00265993	27.7577
1.12711	1.442	50	0	1	28.2466	0.486161	0.00265978	27.7577
1.12712	1.443	50	0	1	28.2466	0.486162	0.00265963	27.7577
1.12712	1.444	50	0	1	28.2466	0.486162	0.00265949	27.7578
1.12712	1.445	50	0	1	28.2466	0.486162	0.00265935	27.7578
1.12712	1.446	50	0	1	28.2466	0.486163	0.00265922	27.7578
1.12712	1.447	50	0	1	28.2466	0.486163	0.00265909	27.7578
1.12712	1.448	50	0	1	28.2466	0.486163	0.00265896	27.7578
1.12712	1.449	50	0	1	28.2466	0.486164	0.00265883	27.7578
1.12712	1.45	50	0	1	28.2466	0.486164	0.00265871	27.7578
1.12712	1.451	50	0	1	28.2466	0.486164	0.00265859	27.7578
1.12712	1.452	50	0	1	28.2467	0.486165	0.00265848	27.7578
1.12712	1.453	50	0	1	28.2467	0.486165	0.00265836	27.7578
1.12712	1.454	50	0	1	28.2467	0.486165	0.00265826	27.7579
1.12712	1.455	50	0	1	28.2467	0.486165	0.00265815	27.7579
1.12712	1.456	50	0	1	28.2467	0.486166	0.00265804	27.7579
1.12712	1.457	50	0	1	28.2467	0.486166	0.00265794	27.7579
1.12712	1.458	50	0	1	28.2467	0.486166	0.00265784	27.7579
1.12712	1.459	50	0	1	28.2467	0.486166	0.00265775	27.7579
1.12712	1.46	50	0	1	28.2467	0.486167	0.00265765	27.7579
1.12712	1.461	50	0	1	28.2467	0.486167	0.00265756	27.7579
1.12712	1.462	50	0	1	28.2467	0.486167	0.00265747	27.7579
1.12712	1.463	50	0	1	28.2467	0.486167	0.00265739	27.7579
1.12712	1.464	50	0	1	28.2468	0.486167	0.0026573	27.7579
1.12712	1.465	50	0	1	28.2468	0.486168	0.00265722	27.7579
1.12712	1.466	50	0	1	28.2468	0.486168	0.00265714	27.7579
1.12712	1.467	50	0	1	28.2468	0.486168	0.00265706	27.7579
1.12712	1.468	50	0	1	28.2468	0.486168	0.00265699	27.758
1.12712	1.469	50	0	1	28.2468	0.486168	0.00265692	27.758
1.12712	1.47	50	0	1	28.2468	0.486169	0.00265684	27.758
1.12712	1.471	50	0	1	28.2468	0.486169	0.00265677	27.758
1.12712	1.472	50	0	1	28.2468	0.486169	0.00265671	27.758
1.12712	1.473	50	0	1	28.2468	0.486169	0.00265664	27.758
1.12712	1.474	50	0	1	28.2468	0.486169	0.00265658	27.758
1.12713	1.475	50	0	1	28.2468	0.486169	0.00265651	27.758
1.12713	1.476	50	0	1	28.2468	0.486169	0.00265645	27.758
1.12713	1.477	50	0	1	28.2468	0.48617	0.00265639	27.758
1.12713	1.478	50	0	1	28.2468	0.48617	0.00265634	27.758
1.12713	1.479	50	0	1	28.2468	0.48617	0.00265628	27.758
1.12713	1.48	50	0	1	28.2468	0.48617	0.00265623	27.758
1.12713	1.481	50	0	1	28.2468	0.48617	0.00265617	27.758
1.12713	1.482	50	0	1	28.2468	0.48617	0.00265612	27.758
1.12713	1.483	50	0	1	28.2468	0.48617	0.00265607	27.758
1.12713	1.484	50	0	1	28.2469	0.48617	0.00265603	27.758
1.12713	1.485	50	0	1	28.2469	0.486171	0.00265598	27.758
1.12713	1.486	50	0	1	28.2469	0.486171	0.00265593	27.758
1.12713	1.487	50	0	1	28.2469	0.486171	0.00265589	27.758
1.12713	1.488	50	0	1	28.2469	0.486171	0.00265584	27.758
1.12713	1.489	50	0	1	28.2469	0.486171	0.0026558	27.758
1.12713	1.49	50	0	1	28.2469	0.486171	0.00265576	27.758
1.12713	1.491	50	0	1	28.2469	0.486171	0.00265572	27.758
1.12713	1.492	50	0	1	28.2469	0.486171	0.00265568	27.7581
1.12713	1.493	50	0	1	28.2469	0.486171	0.00265565	27.7581
1.12713	1.494	50	0	1	28.2469	0.486171	0.00265561	27.7581
1.12713	1.495	50	0	1	28.2469	0.486172	0.00265557	27.7581
1.12713	1.496	50	0	1	28.2469	0.486172	0.00265554	27.7581
1.12713	1.497	50	0	1	28.2469	0.486172	0.00265551	27.7581
1.12713	1.498	50	0	1	28.2469	0.486172	0.00265547	27.7581
1.12713	1.499	50	0	1	28.2469	0.486172	0.00265544	27.7581
1.12713	1.5	50	0	1	28.2469	0.486172	0.00265541	27.7581
1.12713	1.501	50	0	1	28.2469	0.486172	0.00265538	27.7581
1.12713	1.502	50	0	1	28.2469	0.486172	0.00265535	27.7581
1.12713	1.503	50	0	1	28.2469	0.486172	0.00265533	27.7581
1.12713	1.504	50	0	1	28.2469	0.486172	0.0026553	27.7581
1.12713	1.505	50	0	1	28.2469	0.486172	0.00265527	27.7581
1.12713	1.506	50	0	1	28.2469	0.486172	0.00265525	27.7581
1.12713	1.507	50	0	1	28.2469	0.486172	0.00265522	27.7581
1.12713	1.508	50	0	1	28.2469	0.486172	0.0026552	27.7581
1.12713	1.509	50	0	1	28.2469	0.486173	0.00265517	27.7581
1.12713	1.51	50	0	1	28.2469	0.486173	0.00265515	27.7581
1.12713	1.511	50	0	1	28.2469	0.486173	0.00265513	27.7581
1.12713	1.512	50	0	1	28.2469	0.486173	0.00265511	27.7581
1.12713	1.513	50	0	1	28.2469	0.486173	0.00265509	27.7581
1.12713	1.514	50	0	1	28.2469	0.486173	0.00265507	27.7581
1.12713	1.515	50	0	1	28.2469	0.486173	0.00265505	27.7581
1.12713	1.516	50	0	1	28.2469	0.486173	0.00265503	27.7581
1.12713	1.517	50	0	1	28.2469	0.486173	0.00265501	27.7581
1.12713	1.518	50	0	1	28.2469	0.486173	0.00265499	27.7581
1.12713	1.519	50	0	1	28.2469	0.486173	0.00265498	27.7581
1.12713	1.52	50	0	1	28.2469	0.486173	0.00265496	27.7581
1.12713	1.521	50	0	1	28.2469	0.486173	0.00265494	27.7581
1.12713	1.522	50	0	1	28.2469	0.486173	0.00265493	27.7581
1.12713	1.523	50	0	1	28.2469	0.486173	0.00265491	27.7581
1.12713	1.524	50	0	1	28.2469	0.486173	0.0026549	27.7581
1.12713	1.525	50	0	1	28.2469	0.486173	0.00265488	27.7581
1.12713	1.526	50	0	1	28.2469	0.486173	0.00265487	27.7581
1.12713	1.527	50	0	1	28.2469	0.486173	0.00265486	27.7581
1.12713	1.528	50	0	1	28.2469	0.486173	0.00265484	27.7581
1.12713	1.529	50	0	1	28.2469	0.486173	0.00265483	27.7581
1.12713	1.53	50	0	1	28.2469	0.486173	0.00265482	27.7581
1.12713	1.531	50	0	1	28.2469	0.486173	0.00265481	27.7581
1.12713	1.532	50	0	1	28.2469	0.486173	0.0026548	27.7581
1.12713	1.533	50	0	1	28.2469	0.486173	0.00265478	27.7581
1.12713	1.534	50	0	1	28.247	0.486173	0.00265477	27.7581
1.12713	1.535	50	0	1	28.247	0.486173	0.00265476	27.7581
1.12713	1.536	50	0	1	28.247	0.486174	0.00265475	27.7581
1.12713	1.537	50	0	1	28.247	0.486174	0.00265474	27.7581
1.12713	1.538	50	0	1	28.247	0.486174	0.00265473	27.7581
1.12713	1.539	50	0	1	28.247	0.486174	0.00265473	27.7581
1.12713	1.54	50	0	1	28.247	0.486174	0.00265472	27.7581
1.12713	1.541	50	0	1	28.247	0.486174	0.00265471	27.7581
1.12713	1.542	50	0	1	28.247	0.486174	0.0026547	27.7581
1.12713	1.543	50	0	1	28.247	0.486174	0.00265469	27.7581
1.12713	1.544	50	0	1	28.247	0.486174	0.00265468	27.7581
1.12713	1.545	50	0	1	28.247	0.486174	0.00265468	27.7581
1.12713	1.546	50	0	1	28.247	0.486174	0.00265467	27.7581
1.12713	1.547	50	0	1	28.247	0.486174	0.00265466	27.7581
1.12713	1.548	50	0	1	28.247	0.486174	0.00265466	27.7581
1.12713	1.549	50	0	1	28.247	0.486174	0.00265465	27.7581
1.12713	1.55	50	0	1	28.247	0.486174	0.00265464	27.7581
1.12713	1.551	50	0	1	28.247	0.486174	0.00265464	27.7581
1.12713	1.552	50	0	1	28.247	0.486174	0.00265463	27.7581
1.12713	1.553	50	0	1	28.247	0.486174	0.00265463	27.7581
1.12713	1.554	50	0	1	28.247	0.486174	0.00265462	27.7581
1.12713	1.555	50	0	1	28.247	0.486174	0.00265461	27.7581
1.12713	1.556	50	0	1	28.247	0.486174	0.00265461	27.7581
1.12713	1.557	50	0	1	28.247	0.486174	0.0026546	27.7581
1.12713	1.558	50	0	1	28.247	0.486174	0.0026546	27.7581
1.12713	1.559	50	0	1	28.247	0.486174	0.00265459	27.7581
1.12713	1.56	50	0	1	28.247	0.486174	0.00265459	27.7581
1.12713	1.561	50	0	1	28.247	0.486174	0.00265459	27.7581
1.12713	1.562	50	0	1	28.247	0.486174	0.00265458	27.7581
1.12713	1.563	50	0	1	28.247	0.486174	0.00265458	27.7581
1.12713	1.564	50	0	1	28.247	0.486174	0.00265457	27.7581
1.12713	1.565	50	0	1	28.247	0.486174	0.00265457	27.7581
1.12713	1.566	50	0	1	28.247	0.486174	0.00265457	27.7581
1.12713	1.567	50	0	1	28.247	0.486174	0.00265456	27.7581
1.12713	1.568	50	0	1	28.247	0.486174	0.00265456	27.7581
1.12713	1.569	50	0	1	28.247	0.486174	0.00265455	27.7581
1.12713	1.57	50	0	1	28.247	0.486174	0.00265455	27.7581
1.12713	1.571	50	0	1	28.247	0.486174	0.00265455	27.7581
1.12713	1.572	50	0	1	28.247	0.486174	0.00265455	27.7581
1.12713	1.573	50	0	1	28.247	0.486174	0.00265454	27.7581
1.12713	1.574	50	0	1	28.247	0.486174	0.00265454	27.7581
1.12713	1.575	50	0	1	28.247	0.486174	0.00265454	27.7581
1.12713	1.576	50	0	1	28.247	0.486174	0.00265454	27.7581
1.12713	1.577	50	0	1	28.247	0.486174	0.00265453	27.7581
1.12713	1.578	50	0	1	28.247	0.486174	0.00265453	27.7581
1.12713	1.579	50	0	1	28.247	0.486174	0.00265453	27.7581
1.12713	1.58	50	0	1	28.247	0.486174	0.00265453	27.7581
1.12713	1.581	50	0	1	28.247	0.486174	0.00265452	27.7581
1.12713	1.582	50	0	1	28.247	0.486174	0.00265452	27.7581
1.12713	1.583	50	0	1	28.247	0.486174	0.00265452	27.7581
1.12713	1.584	50	0	1	28.247	0.486174	0.00265452	27.7581
1.12713	1.585	50	0	1	28.247	0.486174	0.00265452	27.7581
1.12713	1.586	50	0	1	28.247	0.486174	0.00265452	27.7581
1.12713	1.587	50	0	1	28.247	0.486174	0.00265451	27.7581
1.12713	1.588	50	0	1	28.247	0.486174	0.00265451	27.7581
1.12713	1.589	50	0	1	28.247	0.486174	0.00265451	27.7581
1.12713	1.59	50	0	1	28.247	0.486174	0.00265451	27.7581
1.12713	1.591	50	0	1	28.247	0.486174	0.00265451	27.7581
1.12713	1.592	50	0	1	28.247	0.486174	0.00265451	27.7581
1.12713	1.593	50	0	1	28.247	0.486174	0.00265451	27.7581
1.12713	1.594	50	0	1	28.247	0.486174	0.0026545	27.7581
1.12713	1.595	50	0	1	28.247	0.486174	0.0026545	27.7581
1.12713	1.596	50	0	1	28.247	0.486174	0.0026545	27.7581
1.12713	1.597	50	0	1	28.247	0.486174	0.0026545	27.7581
1.12713	1.598	50	0	1	28.247	0.486174	0.0026545	27.7581
1.12713	1.599	50	0	1	28.247	0.486174	0.0026545	27.7581
1.12713	1.6	50	0	1	28.247	0.486174	0.0026545	27.7581
1.12713	1.601	50	0	1	28.247	0.486174	0.0026545	27.7581
1.12713	1.602	50	0	1	28.247	0.486174	0.0026545	27.7581
1.12713	1.603	50	0	1	28.247	0.486174	0.00265449	27.7581
1.12713	1.604	50	0	1	28.247	0.486174	0.00265449	27.7581
1.12713	1.605	50	0	1	28.247	0.486174	0.00265449	27.7581
1.12713	1.606	50	0	1	28.247	0.486174	0.00265449	27.7581
1.12713	1.607	50	0	1	28.247	0.486174	0.00265449	27.7581
1.12713	1.608	50	0	1	28.247	0.486174	0.00265449	27.7581
1.12713	1.609	50	0	1	28.247	0.486174	0.00265449	27.7581
1.12713	1.61	50	0	1	28.247	0.486174	0.00265449	27.7581
1.12713	1.611	50	0	1	28.247	0.486174	0.00265449	27.7581
1.12713	1.612	50	0	1	28.247	0.486174	0.00265449	27.7581
1.12713	1.613	50	0	1	28.247	0.486174	0.00265449	27.7581
1.12713	1.614	50	0	1	28.247	0.486174	0.00265449	27.7581
1.12713	1.615	50	0	1	28.247	0.486174	0.00265449	27.7581
1.12713	1.616	50	0	1	28.247	0.486174	0.00265449	27.7581
1.12713	1.617	50	0	1	28.247	0.486174	0.00265449	27.7581
1.12713	1.618	50	0	1	28.247	0.486174	0.00265449	27.7581
1.12713	1.619	50	0	1	28.247	0.486174	0.00265448	27.7581
1.12713	1.62	50	0	1	28.247	0.486174	0.00265448	27.7581
1.12713	1.621	50	0	1	28.247	0.486174	0.00265448	27.7581
1.12713	1.622	50	0	1	28.247	0.486174	0.00265448	27.7581
1.12713	1.623	50	0	1	28.247	0.486174	0.00265448	27.7581
1.12713	1.624	50	0	1	28.247	0.486174	0.00265448	27.7581
1.12713	1.625	50	0	1	28.247	0.486174	0.00265448	27.7581
1.12713	1.626	50	0	1	28.247	0.486174	0.00265448	27.7581
1.12713	1.627	50	0	1	28.247	0.486174	0.00265448	27.7581
1.12713	1.628	50	0	1	28.247	0.486174	0.00265448	27.7581
1.12713	1.629	50	0	1	28.247	0.486174	0.00265448	27.7581
1.12713	1.63	50	0	1	28.247	0.486174	0.00265448	27.7581
1.12713	1.631	50	0	1	28.247	0.486174	0.00265448	27.7581
1.12713	1.632	50	0	1	28.247	0.486174	0.00265448	27.7581
1.12713	1.633	50	0	1	28.247	0.486174	0.00265447	27.7581
1.12713	1.634	50	0	1	28.247	0.486174	0.00265447	27.7581
1.12713	1.635	50	0	1	28.247	0.486174	0.00265447	27.7581
1.12713	1.636	50	0	1	28.247	0.486174	0.00265447	27.7581
1.12713	1.637	50	0	1	28.247	0.486174	0.00265447	27.7581
1.12713	1.638	50	0	1	28.247	0.486174	0.00265447	27.7581
1.12713	1.639	50	0	1	28.247	0.486174	0.00265447	27.7581
1.12713	1.64	50	0	1	28.247	0.486174	0.00265447	27.7581
1.12713	1.641	50	0	1	28.247	0.486174	0.00265447	27.7581
1.12713	1.642	50	0	1	28.247	0.486174	0.00265447	27.7581
1.12713	1.643	50	0	1	28.247	0.486174	0.00265447	27.7581
1.12713	1.644	50	0	1	28.247	0.486174	0.00265447	27.7581
1.12713	1.645	50	0	1	28.247	0.486174	0.00265447	27.7581
1.12713	1.646	50	0	1	28.247	0.486174	0.00265447	27.7581
1.12713	1.647	50	0	1	28.247	0.486174	0.00265447	27.7581
1.12713	1.648	50	0	1	28.247	0.486174	0.00265447	27.7581
1.12713	1.649	50	0	1	28.247	0.486174	0.00265447	27.7581
1.12713	1.65	50	0	1	28.247	0.486174	0.00265447	27.7581
1.12713	1.651	50	0	1	28.247	0.486174	0.00265447	27.7581
1.12713	1.652	50	0	1	28.247	0.486174	0.00265447	27.7581
1.12713	1.653	50	0	1	28.247	0.486174	0.00265447	27.7581
1.12713	1.654	50	0	1	28.247	0.486174	0.00265447	27.7581
1.12713	1.655	50	0	1	28.247	0.486174	0.00265447	27.7581
1.12713	1.656	50	0	1	28.247	0.486174	0.00265447	27.7581
1.12713	1.657	50	0	1	28.247	0.486174	0.00265447	27.7581
1.12713	1.658	50	0	1	28.247	0.486174	0.00265447	27.7581
1.12713	1.659	50	0	1	28.247	0.486174	0.00265447	27.7581
1.12713	1.66	50	0	1	28.247	0.486174	0.00265447	27.7581
1.12713	1.661	50	0	1	28.247	0.486174	0.00265447	27.7581
1.12713	1.662	50	0	1	28.247	0.486174	0.00265447	27.7581
1.12713	1.663	50	0	1	28.247	0.486174	0.00265447	27.7581
1.12713	1.664	50	0	1	28.247	0.486174	0.00265447	27.7581
1.12713	1.665	50	0	1	28.247	0.486174	0.00265447	27.7581
1.12713	1.666	50	0	1	28.247	0.486174	0.00265447	27.7581
1.12713	1.667	50	0	1	28.247	0.486174	0.00265447	27.7581
1.12713	1.668	50	0	1	28.247	0.486174	0.00265447	27.7581
1.12713	1.669	50	0	1	28.247	0.486174	0.00265447	27.7581
1.12713	1.67	50	0	1	28.247	0.486174	0.00265447	27.7581
1.12713	1.671	50	0	1	28.247	0.486174	0.00265447	27.7581
1.12713	1.672	50	0	1	28.247	0.486174	0.00265447	27.7581
1.12713	1.673	50	0	1	28.247	0.486174	0.00265447	27.7581
1.12713	1.674	50	0	1	28.247	0.486174	0.00265447	27.7581
1.12713	1.675	50	0	1	28.247	0.486174	0.00265447	27.7581
1.12713	1.676	50	0	1	28.247	0.486174	0.00265447	27.7581
1.12713	1.677	50	0	1	28.247	0.486174	0.00265447	27.7581
1.12713	1.678	50	0	1	28.247	0.486174	0.00265447	27.7581
1.12713	1.679	50	0	1	28.247	0.486174	0.00265447	27.7581
1.12713	1.68	50	0	1	28.247	0.486174	0.00265447	27.7581
1.12713	1.681	50	0	1	28.247	0.486174	0.00265447	27.7581
1.12713	1.682	50	0	1	28.247	0.486174	0.00265447	27.7581
1.12713	1.683	50	0	1	28.247	0.486174	0.00265447	27.7581
1.12713	1.684	50	0	1	28.247	0.486174	0.00265447	27.7581
1.12713	1.685	50	0	1	28.247	0.486174	0.00265447	27.7581
1.12713	1.686	50	0	1	28.247	0.486174	0.00265447	27.7581
1.12713	1.687	50	0	1	28.247	0.486174	0.00265447	27.7581
1.12713	1.688	50	0	1	28.247	0.486174	0.00265447	27.7581
1.12713	1.689	50	0	1	28.247	0.486174	0.00265447	27.7581
1.12713	1.69	50	0	1	28.247	0.486174	0.00265447	27.7581
1.12713	1.691	50	0	1	28.247	0.486174	0.00265447	27.7581
1.12713	1.692	50	0	1	28.247	0.486174	0.00265447	27.7581
1.12713	1.693	50	0	1	28.247	0.486174	0.00265447	27.7581
1.12713	1.694	50	0	1	28.247	0.486174	0.00265447	27.7581
1.12713	1.695	50	0	1	28.247	0.486174	0.00265447	27.7581
1.12713	1.696	50	0	1	28.247	0.486174	0.00265447	27.7581
1.12713	1.697	50	0	1	28.247	0.486174	0.00265447	27.7581
1.12713	1.698	50	0	1	28.247	0.486174	0.00265447	27.7581
1.12713	1.699	50	0	1	28.247	0.486174	0.00265447	27.7581
1.12713	1.7	50	0	1	28.247	0.486174	0.00265447	27.7581
1.12713	1.701	50	0	1	28.247	0.486174	0.00265447	27.7581
1.12713	1.702	50	0	1	28.247	0.486174	0.00265447	27.7581
1.12713	1.703	50	0	1	28.247	0.486174	0.00265447	27.7581
1.12713	1.704	50	0	1	28.247	0.486174	0.00265447	27.7581
1.12713	1.705	50	0	1	28.247	0.486174	0.00265447	27.7581
1.12713	1.706	50	0	1	28.247	0.486174	0.00265447	27.7581
1.12713	1.707	50	0	1	28.247	0.486174	0.00265447	27.7581
1.12713	1.708	50	0	1	28.247	0.486174	0.00265447	27.7581
1.12713	1.709	50	0	1	28.247	0.486174	0.00265447	27.7581
1.12713	1.71	50	0	1	28.247	0.486174	0.00265447	27.7581
1.12713	1.711	50	0	1	28.247	0.486174	0.00265447	27.7581
1.12713	1.712	50	0	1	28.247	0.486174	0.00265447	27.7581
1.12713	1.713	50	0	1	28.247	0.486174	0.00265447	27.7581
1.12713	1.714	50	0	1	28.247	0.486174	0.00265447	27.7581
1.12713	1.715	50	0	1	28.247	0.486174	0.00265447	27.7581
1.12713	1.716	50	0	1	28.247	0.486174	0.00265447	27.7581
1.12713	1.717	50	0	1	28.247	0.486174	0.00265447	27.7581
1.12713	1.718	50	0	1	28.247	0.486174	0.00265447	27.7581
1.12713	1.719	50	0	1	28.247	0.486174	0.00265447	27.7581
1.12713	1.72	50	0	1	28.247	0.486174	0.00265447	27.7581
1.12713	1.721	50	0	1	28.247	0.486174	0.00265447	27.7581
1.12713	1.722	50	0	1	28.247	0.486174	0.00265447	27.7581
1.12713	1.723	50	0	1	28.247	0.486174	0.00265447	27.7581
1.12713	1.724	50	0	1	28.247	0.486174	0.00265447	27.7581
1.12713	1.725	50	0	1	28.247	0.486174	0.00265447	27.7581
1.12713	1.726	50	0	1	28.247	0.486174	0.00265447	27.7581
1.12713	1.727	50	0	1	28.247	0.486174	0.00265447	27.7581
1.12713	1.728	50	0	1	28.247	0.486174	0.00265447	27.7581
1.12713	1.729	50	0	1	28.247	0.486174	0.00265447	27.7581
1.12713	1.73	50	0	1	28.247	0.486174	0.00265447	27.7581
1.12713	1.731	50	0	1	28.247	0.486174	0.00265447	27.7581
1.12713	1.732	50	0	1	28.247	0.486174	0.00265447	27.7581
1.12713	1.733	50	0	1	28.247	0.486174	0.00265447	27.7581
1.12713	1.734	50	0	1	28.247	0.486174	0.00265447	27.7581
1.12713	1.735	50	0	1	28.247	0.486174	0.00265447	27.7581
1.12713	1.736	50	0	1	28.247	0.486174	0.00265447	27.7581
1.12713	1.737	50	0	1	28.247	0.486174	0.00265447	27.7581
1.12713	1.738	50	0	1	28.247	0.486174	0.00265447	27.7581
1.12713	1.739	50	0	1	28.247	0.486174	0.00265447	27.7581
1.12713	1.74	50	0	1	28.247	0.486174	0.00265447	27.7581
1.12713	1.741	50	0	1	28.247	0.486174	0.00265447	27.7581
1.12713	1.742	50	0	1	28.247	0.486174	0.00265447	27.7581
1.12713	1.743	50	0	1	28.247	0.486174	0.00265447	27.7581
1.12713	1.744	50	0	1	28.247	0.486174	0.00265447	27.7581
1.12713	1.745	50	0	1	28.247	0.486174	0.00265447	27.7581
1.12713	1.746	50	0	1	28.247	0.486174	0.00265447	27.7581
1.12713	1.747	50	0	1	28.247	0.486174	0.00265447	27.7581
1.12713	1.748	50	0	1	28.247	0.486174	0.00265447	27.7581
1.12713	1.749	50	0	1	28.247	0.486174	0.00265447	27.7581
1.12713	1.75	50	0	1	28.247	0.486174	0.00265447	27.7581
1.12713	1.751	50	0	1	28.247	0.486174	0.00265447	27.7581
1.12713	1.752	50	0	1	28.247	0.486174	0.00265447	27.7581
1.12713	1.753	50	0	1	28.247	0.486174	0.00265447	27.7581
1.12713	1.754	50	0	1	28.247	0.486174	0.00265447	27.7581
1.12713	1.755	50	0	1	28.247	0.486174	0.00265447	27.7581
1.12713	1.756	50	0	1	28.247	0.486174	0.00265447	27.7581
1.12713	1.757	50	0	1	28.247	0.486174	0.00265447	27.7581
1.12713	1.758	50	0	1	28.247	0.486174	0.00265447	27.7581
1.12713	1.759	50	0	1	28.247	0.486174	0.00265447	27.7581
1.12713	1.76	50	0	1	28.247	0.486174	0.00265447	27.7581
1.12713	1.761	50	0	1	28.247	0.486174	0.00265447	27.7581
1.12713	1.762	50	0	1	28.247	0.486174	0.00265447	27.7581
1.12713	1.763	50	0	1	28.247	0.486174	0.00265447	27.7581
1.12713	1.764	50	0	1	28.247	0.486174	0.00265447	27.7581
1.12713	1.765	50	0	1	28.247	0.486174	0.00265447	27.7581
1.12713	1.766	50	0	1	28.247	0.486174	0.00265447	27.7581
1.12713	1.767	50	0	1	28.247	0.486174	0.00265447	27.7581
1.12713	1.768	50	0	1	28.247	0.486174	0.00265447	27.7581
1.12713	1.769	50	0	1	28.247	0.486174	0.00265447	27.7581
1.12713	1.77	50	0	1	28.247	0.486174	0.00265447	27.7581
1.12713	1.771	50	0	1	28.247	0.486174	0.00265447	27.7581
1.12713	1.772	50	0	1	28.247	0.486174	0.00265447	27.7581
1.12713	1.773	50	0	1	28.247	0.486174	0.00265447	27.7581
1.12713	1.774	50	0	1	28.247	0.486174	0.00265447	27.7581
1.12713	1.775	50	0	1	28.247	0.486174	0.00265447	27.7581
1.12713	1.776	50	0	1	28.247	0.486174	0.00265447	27.7581
1.12713	1.777	50	0	1	28.247	0.486174	0.00265447	27.7581
1.12713	1.778	50	0	1	28.247	0.486174	0.00265447	27.7581
1.12713	1.779	50	0	1	28.247	0.486174	0.00265447	27.7581
1.12713	1.78	50	0	1	28.247	0.486174	0.00265447	27.7581
1.12713	1.781	50	0	1	28.247	0.486174	0.00265447	27.7581
1.12713	1.782	50	0	1	28.247	0.486174	0.00265447	27.7581
1.12713	1.783	50	0	1	28.247	0.486174	0.00265447	27.7581
1.12713	1.784	50	0	1	28.247	0.486174	0.00265447	27.7581
1.12713	1.785	50	0	1	28.247	0.486174	0.00265447	27.7581
1.12713	1.786	50	0	1	28.247	0.486174	0.00265447	27.7581
1.12713	1.787	50	0	1	28.247	0.486174	0.00265447	27.7581
1.12713	1.788	50	0	1	28.247	0.486174	0.00265447	27.7581
1.12713	1.789	50	0	1	28.247	0.486174	0.00265447	27.7581
1.12713	1.79	50	0	1	28.247	0.486174	0.00265447	27.7581
1.12713	1.791	50	0	1	28.247	0.486174	0.00265447	27.7581
1.12713	1.792	50	0	1	28.247	0.486174	0.00265447	27.7581
1.12713	1.793	50	0	1	28.247	0.486174	0.00265447	27.7581
1.12713	1.794	50	0	1	28.247	0.486174	0.00265447	27.7581
1.12713	1.795	50	0	1	28.247	0.486174	0.00265447	27.7581
1.12713	1.796	50	0	1	28.247	0.486174	0.00265447	27.7581
1.12713	1.797	50	0	1	28.247	0.486174	0.00265447	27.7581
1.12713	1.798	50	0	1	28.247	0.486174	0.00265447	27.7581
1.12713	1.799	50	0	1	28.247	0.486174	0.00265447	27.7581
1.12713	1.8	50	0	1	28.247	0.486174	0.00265447	27.7581
1.12713	1.801	50	0	1	28.247	0.486174	0.00265447	27.7581
1.12713	1.802	50	0	1	28.247	0.486174	0.00265447	27.7581
1.12713	1.803	50	0	1	28.247	0.486174	0.00265447	27.7581
1.12713	1.804	50	0	1	28.247	0.486174	0.00265447	27.7581
1.12713	1.805	50	0	1	28.247	0.486174	0.00265447	27.7581
1.12713	1.806	50	0	1	28.247	0.486174	0.00265447	27.7581
1.12713	1.807	50	0	1	28.247	0.486174	0.00265447	27.7581
1.12713	1.808	50	0	1	28.247	0.486174	0.00265447	27.7581
1.12713	1.809	50	0	1	28.247	0.486174	0.00265447	27.7581
1.12713	1.81	50	0	1	28.247	0.486174	0.00265447	27.7581
1.12713	1.811	50	0	1	28.247	0.486174	0.00265447	27.7581
1.12713	1.812	50	0	1	28.247	0.486174	0.00265447	27.7581
1.12713	1.813	50	0	1	28.247	0.486174	0.00265447	27.7581
1.12713	1.814	50	0	1	28.247	0.486174	0.00265447	27.7581
1.12713	1.815	50	0	1	28.247	0.486174	0.00265447	27.7581
1.12713	1.816	50	0	1	28.247	0.486174	0.00265447	27.7581
1.12713	1.817	50	0	1	28.247	0.486174	0.00265447	27.7581
1.12713	1.818	50	0	1	28.247	0.486174	0.00265447	27.7581
1.12713	1.819	50	0	1	28.247	0.486174	0.00265447	27.7581
1.12713	1.82	50	0	1	28.247	0.486174	0.00265447	27.7581
1.12713	1.821	50	0	1	28.247	0.486174	0.00265447	27.7581
1.12713	1.822	50	0	1	28.247	0.486174	0.00265447	27.7581
1.12713	1.823	50	0	1	28.247	0.486174	0.00265447	27.7581
1.12713	1.824	50	0	1	28.247	0.486174	0.00265447	27.7581
1.12713	1.825	50	0	1	28.247	0.486174	0.00265447	27.7581
1.12713	1.826	50	0	1	28.247	0.486174	0.00265447	27.7581
1.12713	1.827	50	0	1	28.247	0.486174	0.00265447	27.7581
1.12713	1.828	50	0	1	28.247	0.486174	0.00265447	27.7581
1.12713	1.829	50	0	1	28.247	0.486174	0.00265447	27.7581
1.12713	1.83	50	0	1	28.247	0.486174	0.00265447	27.7581
1.12713	1.831	50	0	1	28.247	0.486174	0.00265447	27.7581
1.12713	1.832	50	0	1	28.247	0.486174	0.00265447	27.7581
1.12713	1.833	50	0	1	28.247	0.486174	0.00265447	27.7581
1.12713	1.834	50	0	1	28.247	0.486174	0.00265447	27.7581
1.12713	1.835	50	0	1	28.247	0.486174	0.00265447	27.7581
1.12713	1.836	50	0	1	28.247	0.486174	0.00265447	27.7581
1.12713	1.837	50	0	1	28.247	0.486174	0.00265447	27.7581
1.12713	1.838	50	0	1	28.247	0.486174	0.00265447	27.7581
1.12713	1.839	50	0	1	28.247	0.486174	0.00265447	27.7581
1.12713	1.84	50	0	1	28.247	0.486174	0.00265447	27.7581
1.12713	1.841	50	0	1	28.247	0.486174	0.00265447	27.7581
1.12713	1.842	50	0	1	28.247	0.486174	0.00265447	27.7581
1.12713	1.843	50	0	1	28.247	0.486174	0.00265447	27.7581
1.12713	1.844	50	0	1	28.247	0.486174	0.00265447	27.7581
1.12713	1.845	50	0	1	28.247	0.486174	0.00265447	27.7581
1.12713	1.846	50	0	1	28.247	0.486174	0.00265447	27.7581
1.12713	1.847	50	0	1	28.247	0.486174	0.00265447	27.7581
1.12713	1.848	50	0	1	28.247	0.486174	0.00265447	27.7581
1.12713	1.849	50	0	1	28.247	0.486174	0.00265447	27.7581
1.12713	1.85	50	0	1	28.247	0.486174	0.00265447	27.7581
1.12713	1.851	50	0	1	28.247	0.486174	0.00265447	27.7581
1.12713	1.852	50	0	1	28.247	0.486174	0.00265447	27.7581
1.12713	1.853	50	0	1	28.247	0.486174	0.00265447	27.7581
1.12713	1.854	50	0	1	28.247	0.486174	0.00265447	27.7581
1.12713	1.855	50	0	1	28.247	0.486174	0.00265447	27.7581
1.12713	1.856	50	0	1	28.247	0.486174	0.00265447	27.7581
1.12713	1.857	50	0	1	28.247	0.486174	0.00265447	27.7581
1.12713	1.858	50	0	1	28.247	0.486174	0.00265447	27.7581
1.12713	1.859	50	0	1	28.247	0.486174	0.00265447	27.7581
1.12713	1.86	50	0	1	28.247	0.486174	0.00265447	27.7581
1.12713	1.861	50	0	1	28.247	0.486174	0.00265447	27.7581
1.12713	1.862	50	0	1	28.247	0.486174	0.00265447	27.7581
1.12713	1.863	50	0	1	28.247	0.486174	0.00265447	27.7581
1.12713	1.864	50	0	1	28.247	0.486174	0.00265447	27.7581
1.12713	1.865	50	0	1	28.247	0.486174	0.00265447	27.7581
1.12713	1.866	50	0	1	28.247	0.486174	0.00265447	27.7581
1.12713	1.867	50	0	1	28.247	0.486174	0.00265447	27.7581
1.12713	1.868	50	0	1	28.247	0.486174	0.00265447	27.7581
1.12713	1.869	50	0	1	28.247	0.486174	0.00265447	27.7581
1.12713	1.87	50	0	1	28.247	0.486174	0.00265447	27.7581
1.12713	1.871	50	0	1	28.247	0.486174	0.00265447	27.7581
1.12713	1.872	50	0	1	28.247	0.486174	0.00265447	27.7581
1.12713	1.873	50	0	1	28.247	0.486174	0.00265447	27.7581
1.12713	1.874	50	0	1	28.247	0.486174	0.00265447	27.7581
1.12713	1.875	50	0	1	28.247	0.486174	0.00265447	27.7581
1.12713	1.876	50	0	1	28.247	0.486174	0.00265447	27.7581
1.12713	1.877	50	0	1	28.247	0.486174	0.00265447	27.7581
1.12713	1.878	50	0	1	28.247	0.486174	0.00265447	27.7581
1.12713	1.879	50	0	1	28.247	0.486174	0.00265447	27.7581
1.12713	1.88	50	0	1	28.247	0.486174	0.00265447	27.7581
1.12713	1.881	50	0	1	28.247	0.486174	0.00265447	27.7581
1.12713	1.882	50	0	1	28.247	0.486174	0.00265447	27.7581
1.12713	1.883	50	0	1	28.247	0.486174	0.00265447	27.7581
1.12713	1.884	50	0	1	28.247	0.486174	0.00265447	27.7581
1.12713	1.885	50	0	1	28.247	0.486174	0.00265447	27.7581
1.12713	1.886	50	0	1	28.247	0.486174	0.00265447	27.7581
1.12713	1.887	50	0	1	28.247	0.486174	0.00265447	27.7581
1.12713	1.888	50	0	1	28.247	0.486174	0.00265447	27.7581
1.12713	1.889	50	0	1	28.247	0.486174	0.00265447	27.7581
1.12713	1.89	50	0	1	28.247	0.486174	0.00265447	27.7581
1.12713	1.891	50	0	1	28.247	0.486174	0.00265447	27.7581
1.12713	1.892	50	0	1	28.247	0.486174	0.00265447	27.7581
1.12713	1.893	50	0	1	28.247	0.486174	0.00265447	27.7581
1.12713	1.894	50	0	1	28.247	0.486174	0.00265447	27.7581
1.12713	1.895	50	0	1	28.247	0.486174	0.00265447	27.7581
1.12713	1.896	50	0	1	28.247	0.486174	0.00265447	27.7581
1.12713	1.897	50	0	1	28.247	0.486174	0.00265447	27.7581
1.12713	1.898	50	0	1	28.247	0.486174	0.00265447	27.7581
1.12713	1.899	50	0	1	28.247	0.486174	0.00265447	27.7581
1.12713	1.9	50	0	1	28.247	0.486174	0.00265447	27.7581
1.12713	1.901	50	0	1	28.247	0.486174	0.00265447	27.7581
1.12713	1.902	50	0	1	28.247	0.486174	0.00265447	27.7581
1.12713	1.903	50	0	1	28.247	0.486174	0.00265447	27.7581
1.12713	1.904	50	0	1	28.247	0.486174	0.00265447	27.7581
1.12713	1.905	50	0	1	28.247	0.486174	0.00265447	27.7581
1.12713	1.906	50	0	1	28.247	0.486174	0.00265447	27.7581
1.12713	1.907	50	0	1	28.247	0.486174	0.00265447	27.7581
1.12713	1.908	50	0	1	28.247	0.486174	0.00265447	27.7581
1.12713	1.909	50	0	1	28.247	0.486174	0.00265447	27.7581
1.12713	1.91	50	0	1	28.247	0.486174	0.00265447	27.7581
1.12713	1.911	50	0	1	28.247	0.486174	0.00265447	27.7581
1.12713	1.912	50	0	1	28.247	0.486174	0.00265447	27.7581
1.12713	1.913	50	0	1	28.247	0.486174	0.00265447	27.7581
1.12713	1.914	50	0	1	28.247	0.486174	0.00265447	27.7581
1.12713	1.915	50	0	1	28.247	0.486174	0.00265447	27.7581
1.12713	1.916	50	0	1	28.247	0.486174	0.00265447	27.7581
1.12713	1.917	50	0	1	28.247	0.486174	0.00265447	27.7581
1.12713	1.918	50	0	1	28.247	0.486174	0.00265447	27.7581
1.12713	1.919	50	0	1	28.247	0.486174	0.00265447	27.7581
1.12713	1.92	50	0	1	28.247	0.486174	0.00265447	27.7581
1.12713	1.921	50	0	1	28.247	0.486174	0.00265447	27.7581
1.12713	1.922	50	0	1	28.247	0.486174	0.00265447	27.7581
1.12713	1.923	50	0	1	28.247	0.486174	0.00265447	27.7581
1.12713	1.924	50	0	1	28.247	0.486174	0.00265447	27.7581
1.12713	1.925	50	0	1	28.247	0.486174	0.00265447	27.7581
1.12713	1.926	50	0	1	28.247	0.486174	0.00265447	27.7581
1.12713	1.927	50	0	1	28.247	0.486174	0.00265447	27.7581
1.12713	1.928	50	0	1	28.247	0.486174	0.00265447	27.7581
1.12713	1.929	50	0	1	28.247	0.486174	0.00265447	27.7581
1.12713	1.93	50	0	1	28.247	0.486174	0.00265447	27.7581
1.12713	1.931	50	0	1	28.247	0.486174	0.00265447	27.7581
1.12713	1.932	50	0	1	28.247	0.486174	0.00265447	27.7581
1.12713	1.933	50	0	1	28.247	0.486174	0.00265447	27.7581
1.12713	1.934	50	0	1	28.247	0.486174	0.00265447	27.7581
1.12713	1.935	50	0	1	28.247	0.486174	0.00265447	27.7581
1.12713	1.936	50	0	1	28.247	0.486174	0.00265447	27.7581
1.12713	1.937	50	0	1	28.247	0.486174	0.00265447	27.7581
1.12713	1.938	50	0	1	28.247	0.486174	0.00265447	27.7581
1.12713	1.939	50	0	1	28.247	0.486174	0.00265447	27.7581
1.12713	1.94	50	0	1	28.247	0.486174	0.00265447	27.7581
1.12713	1.941	50	0	1	28.247	0.486174	0.00265447	27.7581
1.12713	1.942	50	0	1	28.247	0.486174	0.00265447	27.7581
1.12713	1.943	50	0	1	28.247	0.486174	0.00265447	27.7581
1.12713	1.944	50	0	1	28.247	0.486174	0.00265447	27.7581
1.12713	1.945	50	0	1	28.247	0.486174	0.00265447	27.7581
1.12713	1.946	50	0	1	28.247	0.486174	0.00265447	27.7581
1.12713	1.947	50	0	1	28.247	0.486174	0.00265447	27.7581
1.12713	1.948	50	0	1	28.247	0.486174	0.00265447	27.7581
1.12713	1.949	50	0	1	28.247	0.486174	0.00265447	27.7581
1.12713	1.95	50	0	1	28.247	0.486174	0.00265447	27.7581
1.12713	1.951	50	0	1	28.247	0.486174	0.00265447	27.7581
1.12713	1.952	50	0	1	28.247	0.486174	0.00265447	27.7581
1.12713	1.953	50	0	1	28.247	0.486174	0.00265447	27.7581
1.12713	1.954	50	0	1	28.247	0.486174	0.00265447	27.7581
1.12713	1.955	50	0	1	28.247	0.486174	0.00265447	27.7581
1.12713	1.956	50	0	1	28.247	0.486174	0.00265447	27.7581
1.12713	1.957	50	0	1	28.247	0.486174	0.00265447	27.7581
1.12713	1.958	50	0	1	28.247	0.486174	0.00265447	27.7581
1.12713	1.959	50	0	1	28.247	0.486174	0.00265447	27.7581
1.12713	1.96	50	0	1	28.247	0.486174	0.00265447	27.7581
1.12713	1.961	50	0	1	28.247	0.486174	0.00265447	27.7581
1.12713	1.962	50	0	1	28.247	0.486174	0.00265447	27.7581
1.12713	1.963	50	0	1	28.247	0.486174	0.00265447	27.7581
1.12713	1.964	50	0	1	28.247	0.486174	0.00265447	27.7581
1.12713	1.965	50	0	1	28.247	0.486174	0.00265447	27.7581
1.12713	1.966	50	0	1	28.247	0.486174	0.00265447	27.7581
1.12713	1.967	50	0	1	28.247	0.486174	0.00265447	27.7581
1.12713	1.968	50	0	1	28.247	0.486174	0.00265447	27.7581
1.12713	1.969	50	0	1	28.247	0.486174	0.00265447	27.7581
1.12713	1.97	50	0	1	28.247	0.486174	0.00265447	27.7581
1.12713	1.971	50	0	1	28.247	0.486174	0.00265447	27.7581
1.12713	1.972	50	0	1	28.247	0.486174	0.00265447	27.7581
1.12713	1.973	50	0	1	28.247	0.486174	0.00265447	27.7581
1.12713	1.974	50	0	1	28.247	0.486174	0.00265447	27.7581
1.12713	1.975	50	0	1	28.247	0.486174	0.00265447	27.7581
1.12713	1.976	50	0	1	28.247	0.486174	0.00265447	27.7581
1.12713	1.977	50	0	1	28.247	0.486174	0.00265447	27.7581
1.12713	1.978	50	0	1	28.247	0.486174	0.00265447	27.7581
1.12713	1.979	50	0	1	28.247	0.486174	0.00265447	27.7581
1.12713	1.98	50	0	1	28.247	0.486174	0.00265447	27.7581
1.12713	1.981	50	0	1	28.247	0.486174	0.00265447	27.7581
1.12713	1.982	50	0	1	28.247	0.486174	0.00265447	27.7581
1.12713	1.983	50	0	1	28.247	0.486174	0.00265447	27.7581
1.12713	1.984	50	0	1	28.247	0.486174	0.00265447	27.7581
1.12713	1.985	50	0	1	28.247	0.486174	0.00265447	27.7581
1.12713	1.986	50	0	1	28.247	0.486174	0.00265447	27.7581
1.12713	1.987	50	0	1	28.247	0.486174	0.00265447	27.7581
1.12713	1.988	50	0	1	28.247	0.486174	0.00265447	27.7581
1.12713	1.989	50	0	1	28.247	0.486174	0.00265447	27.7581
1.12713	1.99	50	0	1	28.247	0.486174	0.00265447	27.7581
1.12713	1.991	50	0	1	28.247	0.486174	0.00265447	27.7581
1.12713	1.992	50	0	1	28.247	0.486174	0.00265447	27.7581
1.12713	1.993	50	0	1	28.247	0.486174	0.00265447	27.7581
1.12713	1.994	50	0	1	28.247	0.486174	0.00265447	27.7581
1.12713	1.995	50	0	1	28.247	0.486174	0.00265447	27.7581
1.12713	1.996	50	0	1	28.247	0.486174	0.00265447	27.7581
1.12713	1.997	50	0	1	28.247	0.486174	0.00265447	27.7581
1.12713	1.998	50	0	1	28.247	0.486174	0.00265447	27.7581
[truncated: 202 more rows]
