# Supplementary material for: Nanoalignment by critical Casimir torques
Source: Nat Commun. 2024 Jun 14;15:5086. doi: 10.1038/s41467-024-49220-1 (PMC11178905; doi:10.1038/s41467-024-49220-1)
Supplement: Supplementary file 11 — Source Data [file 41467_2024_49220_MOESM11_ESM.zip › fig1/python/data/theory/results_sphere_60.dat]

#Delta	Lambda	Gamma	rho1	rho2	total_potential	CC_potential	electrostatic_potential	gravity_potential
1.07172	0	60	0	1	24.6964	-3.74783	2.05082	26.3934
1.07172	0.001	60	0	1	24.6964	-3.74782	2.0508	26.3934
1.07172	0.002	60	0	1	24.6964	-3.74783	2.05082	26.3934
1.07172	0.003	60	0	1	24.6964	-3.74781	2.0508	26.3934
1.07172	0.004	60	0	1	24.6964	-3.74787	2.05086	26.3934
1.07172	0.005	60	0	1	24.6964	-3.7478	2.05079	26.3934
1.07172	0.006	60	0	1	24.6964	-3.74785	2.05084	26.3934
1.07172	0.007	60	0	1	24.6964	-3.74776	2.05074	26.3934
1.07172	0.008	60	0	1	24.6964	-3.74786	2.05086	26.3934
1.07172	0.009	60	0	1	24.6964	-3.74777	2.05075	26.3934
1.07172	0.01	60	0	1	24.6964	-3.74783	2.05082	26.3934
1.07172	0.011	60	0	1	24.6964	-3.74784	2.05083	26.3934
1.07172	0.012	60	0	1	24.6964	-3.74778	2.05077	26.3934
1.07172	0.013	60	0	1	24.6964	-3.74786	2.05086	26.3934
1.07172	0.014	60	0	1	24.6964	-3.74783	2.05082	26.3934
1.07172	0.015	60	0	1	24.6964	-3.74775	2.05073	26.3934
1.07172	0.016	60	0	1	24.6964	-3.74777	2.05076	26.3934
1.07172	0.017	60	0	1	24.6964	-3.74777	2.05076	26.3934
1.07172	0.018	60	0	1	24.6964	-3.74775	2.05073	26.3934
1.07172	0.019	60	0	1	24.6964	-3.74776	2.05074	26.3934
1.07172	0.02	60	0	1	24.6964	-3.74773	2.05071	26.3934
1.07172	0.021	60	0	1	24.6964	-3.74782	2.05081	26.3934
1.07172	0.022	60	0	1	24.6964	-3.74782	2.05081	26.3934
1.07172	0.023	60	0	1	24.6964	-3.74782	2.05081	26.3934
1.07172	0.024	60	0	1	24.6964	-3.74783	2.05082	26.3934
1.07172	0.025	60	0	1	24.6964	-3.74781	2.0508	26.3934
1.07172	0.026	60	0	1	24.6964	-3.74774	2.05072	26.3934
1.07172	0.027	60	0	1	24.6964	-3.74783	2.05083	26.3934
1.07172	0.028	60	0	1	24.6964	-3.74781	2.05079	26.3934
1.07172	0.029	60	0	1	24.6964	-3.74784	2.05083	26.3934
1.07172	0.03	60	0	1	24.6964	-3.74777	2.05076	26.3934
1.07172	0.031	60	0	1	24.6964	-3.74779	2.05077	26.3934
1.07172	0.032	60	0	1	24.6964	-3.7478	2.05079	26.3934
1.07172	0.033	60	0	1	24.6964	-3.74779	2.05078	26.3934
1.07172	0.034	60	0	1	24.6964	-3.74776	2.05074	26.3934
1.07172	0.035	60	0	1	24.6964	-3.74781	2.05079	26.3934
1.07172	0.036	60	0	1	24.6964	-3.74777	2.05076	26.3934
1.07172	0.037	60	0	1	24.6964	-3.7478	2.05078	26.3934
1.07172	0.038	60	0	1	24.6964	-3.74779	2.05078	26.3934
1.07172	0.039	60	0	1	24.6964	-3.7478	2.05078	26.3934
1.07172	0.04	60	0	1	24.6964	-3.74778	2.05076	26.3934
1.07172	0.041	60	0	1	24.6964	-3.74783	2.05083	26.3934
1.07172	0.042	60	0	1	24.6964	-3.7478	2.05079	26.3934
1.07172	0.043	60	0	1	24.6964	-3.74779	2.05078	26.3934
1.07172	0.044	60	0	1	24.6964	-3.74777	2.05075	26.3934
1.07172	0.045	60	0	1	24.6964	-3.74785	2.05084	26.3934
1.07172	0.046	60	0	1	24.6964	-3.74772	2.0507	26.3934
1.07172	0.047	60	0	1	24.6964	-3.7478	2.05079	26.3934
1.07172	0.048	60	0	1	24.6964	-3.74784	2.05084	26.3934
1.07172	0.049	60	0	1	24.6964	-3.74779	2.05078	26.3934
1.07172	0.05	60	0	1	24.6964	-3.74781	2.05079	26.3934
1.07172	0.051	60	0	1	24.6964	-3.74771	2.05069	26.3934
1.07172	0.052	60	0	1	24.6964	-3.74782	2.05081	26.3934
1.07172	0.053	60	0	1	24.6964	-3.74786	2.05085	26.3934
1.07172	0.054	60	0	1	24.6964	-3.74776	2.05075	26.3934
1.07172	0.055	60	0	1	24.6964	-3.74778	2.05076	26.3934
1.07172	0.056	60	0	1	24.6964	-3.74776	2.05074	26.3934
1.07172	0.057	60	0	1	24.6964	-3.74782	2.05081	26.3934
1.07172	0.058	60	0	1	24.6964	-3.74777	2.05076	26.3934
1.07172	0.059	60	0	1	24.6964	-3.74782	2.05081	26.3934
1.07172	0.06	60	0	1	24.6964	-3.74776	2.05074	26.3934
1.07172	0.061	60	0	1	24.6964	-3.74777	2.05075	26.3934
1.07172	0.062	60	0	1	24.6964	-3.7478	2.05079	26.3934
1.07172	0.063	60	0	1	24.6964	-3.74784	2.05083	26.3934
1.07172	0.064	60	0	1	24.6964	-3.74779	2.05077	26.3934
1.07172	0.065	60	0	1	24.6964	-3.74781	2.0508	26.3934
1.07172	0.066	60	0	1	24.6964	-3.74783	2.05082	26.3934
1.07172	0.067	60	0	1	24.6964	-3.74778	2.05077	26.3934
1.07172	0.068	60	0	1	24.6964	-3.74777	2.05075	26.3934
1.07172	0.069	60	0	1	24.6964	-3.74779	2.05078	26.3934
1.07172	0.07	60	0	1	24.6964	-3.74777	2.05076	26.3934
1.07172	0.071	60	0	1	24.6964	-3.74778	2.05077	26.3934
1.07172	0.072	60	0	1	24.6964	-3.7477	2.05068	26.3935
1.07172	0.073	60	0	1	24.6964	-3.74774	2.05073	26.3934
1.07172	0.074	60	0	1	24.6964	-3.74773	2.05071	26.3934
1.07172	0.075	60	0	1	24.6964	-3.74787	2.05086	26.3934
1.07172	0.076	60	0	1	24.6964	-3.7478	2.05079	26.3934
1.07172	0.077	60	0	1	24.6964	-3.74779	2.05077	26.3934
1.07172	0.078	60	0	1	24.6964	-3.74769	2.05067	26.3935
1.07172	0.079	60	0	1	24.6964	-3.74779	2.05078	26.3934
1.07172	0.08	60	0	1	24.6964	-3.74782	2.05081	26.3934
1.07172	0.081	60	0	1	24.6964	-3.74781	2.0508	26.3934
1.07172	0.082	60	0	1	24.6964	-3.74781	2.0508	26.3934
1.07172	0.083	60	0	1	24.6964	-3.74775	2.05074	26.3934
1.07172	0.084	60	0	1	24.6964	-3.74788	2.05087	26.3934
1.07172	0.085	60	0	1	24.6964	-3.74779	2.05078	26.3934
1.07172	0.086	60	0	1	24.6964	-3.74764	2.05061	26.3935
1.07172	0.087	60	0	1	24.6964	-3.7478	2.05078	26.3934
1.07172	0.088	60	0	1	24.6964	-3.74779	2.05077	26.3934
1.07172	0.089	60	0	1	24.6964	-3.74784	2.05083	26.3934
1.07172	0.09	60	0	1	24.6964	-3.74774	2.05072	26.3934
1.07172	0.091	60	0	1	24.6964	-3.74778	2.05076	26.3934
1.07172	0.092	60	0	1	24.6964	-3.74778	2.05077	26.3934
1.07172	0.093	60	0	1	24.6964	-3.74783	2.05082	26.3934
1.07172	0.094	60	0	1	24.6964	-3.74778	2.05076	26.3934
1.07172	0.095	60	0	1	24.6964	-3.74779	2.05077	26.3934
1.07172	0.096	60	0	1	24.6964	-3.7478	2.05079	26.3934
1.07172	0.097	60	0	1	24.6964	-3.74784	2.05083	26.3934
1.07172	0.098	60	0	1	24.6964	-3.74779	2.05078	26.3934
1.07172	0.099	60	0	1	24.6964	-3.74784	2.05083	26.3934
1.07172	0.1	60	0	1	24.6964	-3.74783	2.05082	26.3934
1.07172	0.101	60	0	1	24.6964	-3.74781	2.0508	26.3934
1.07172	0.102	60	0	1	24.6964	-3.74775	2.05074	26.3934
1.07172	0.103	60	0	1	24.6964	-3.74778	2.05077	26.3934
1.07172	0.104	60	0	1	24.6964	-3.74775	2.05073	26.3934
1.07172	0.105	60	0	1	24.6964	-3.74778	2.05077	26.3934
1.07172	0.106	60	0	1	24.6964	-3.74782	2.05081	26.3934
1.07172	0.107	60	0	1	24.6964	-3.7478	2.05079	26.3934
1.07172	0.108	60	0	1	24.6964	-3.74779	2.05077	26.3934
1.07172	0.109	60	0	1	24.6964	-3.74783	2.05082	26.3934
1.07172	0.11	60	0	1	24.6964	-3.74783	2.05083	26.3934
1.07172	0.111	60	0	1	24.6964	-3.7478	2.05079	26.3934
1.07172	0.112	60	0	1	24.6964	-3.74782	2.05081	26.3934
1.07172	0.113	60	0	1	24.6964	-3.74778	2.05077	26.3934
1.07172	0.114	60	0	1	24.6964	-3.74781	2.0508	26.3934
1.07172	0.115	60	0	1	24.6964	-3.74781	2.05079	26.3934
1.07172	0.116	60	0	1	24.6964	-3.74781	2.05079	26.3934
1.07172	0.117	60	0	1	24.6964	-3.74773	2.05071	26.3934
1.07172	0.118	60	0	1	24.6964	-3.74787	2.05087	26.3934
1.07172	0.119	60	0	1	24.6964	-3.74778	2.05076	26.3934
1.07172	0.12	60	0	1	24.6964	-3.74778	2.05076	26.3934
1.07172	0.121	60	0	1	24.6964	-3.74785	2.05085	26.3934
1.07172	0.122	60	0	1	24.6964	-3.74776	2.05075	26.3934
1.07172	0.123	60	0	1	24.6964	-3.74781	2.05079	26.3934
1.07172	0.124	60	0	1	24.6964	-3.74777	2.05075	26.3934
1.07172	0.125	60	0	1	24.6964	-3.74779	2.05077	26.3934
1.07172	0.126	60	0	1	24.6964	-3.74779	2.05077	26.3934
1.07172	0.127	60	0	1	24.6964	-3.74777	2.05075	26.3934
1.07172	0.128	60	0	1	24.6964	-3.74784	2.05083	26.3934
1.07172	0.129	60	0	1	24.6964	-3.74767	2.05064	26.3935
1.07172	0.13	60	0	1	24.6964	-3.74773	2.05071	26.3934
1.07172	0.131	60	0	1	24.6964	-3.74777	2.05075	26.3934
1.07172	0.132	60	0	1	24.6964	-3.74777	2.05075	26.3934
1.07172	0.133	60	0	1	24.6964	-3.74785	2.05084	26.3934
1.07172	0.134	60	0	1	24.6964	-3.74778	2.05076	26.3934
1.07172	0.135	60	0	1	24.6964	-3.74784	2.05083	26.3934
1.07172	0.136	60	0	1	24.6964	-3.74778	2.05076	26.3934
1.07172	0.137	60	0	1	24.6964	-3.74779	2.05078	26.3934
1.07172	0.138	60	0	1	24.6964	-3.74779	2.05077	26.3934
1.07172	0.139	60	0	1	24.6964	-3.74776	2.05074	26.3934
1.07172	0.14	60	0	1	24.6964	-3.74781	2.0508	26.3934
1.07172	0.141	60	0	1	24.6964	-3.74774	2.05072	26.3934
1.07172	0.142	60	0	1	24.6964	-3.74781	2.05079	26.3934
1.07172	0.143	60	0	1	24.6964	-3.74779	2.05078	26.3934
1.07172	0.144	60	0	1	24.6964	-3.74781	2.0508	26.3934
1.07172	0.145	60	0	1	24.6964	-3.7478	2.05079	26.3934
1.07172	0.146	60	0	1	24.6964	-3.74774	2.05072	26.3934
1.07172	0.147	60	0	1	24.6964	-3.74778	2.05076	26.3934
1.07172	0.148	60	0	1	24.6964	-3.74778	2.05076	26.3934
1.07172	0.149	60	0	1	24.6964	-3.74779	2.05078	26.3934
1.07172	0.15	60	0	1	24.6964	-3.74782	2.05081	26.3934
1.07172	0.151	60	0	1	24.6964	-3.74779	2.05077	26.3934
1.07172	0.152	60	0	1	24.6964	-3.74783	2.05082	26.3934
1.07172	0.153	60	0	1	24.6964	-3.7478	2.05079	26.3934
1.07172	0.154	60	0	1	24.6964	-3.74777	2.05075	26.3934
1.07172	0.155	60	0	1	24.6964	-3.7478	2.05079	26.3934
1.07172	0.156	60	0	1	24.6964	-3.74779	2.05077	26.3934
1.07172	0.157	60	0	1	24.6964	-3.74784	2.05083	26.3934
1.07172	0.158	60	0	1	24.6964	-3.74777	2.05075	26.3934
1.07172	0.159	60	0	1	24.6964	-3.74775	2.05074	26.3934
1.07172	0.16	60	0	1	24.6964	-3.74779	2.05078	26.3934
1.07172	0.161	60	0	1	24.6964	-3.74772	2.0507	26.3934
1.07172	0.162	60	0	1	24.6964	-3.74782	2.05081	26.3934
1.07172	0.163	60	0	1	24.6964	-3.74775	2.05073	26.3934
1.07172	0.164	60	0	1	24.6964	-3.74775	2.05074	26.3934
1.07172	0.165	60	0	1	24.6964	-3.74775	2.05074	26.3934
1.07172	0.166	60	0	1	24.6964	-3.74782	2.05081	26.3934
1.07172	0.167	60	0	1	24.6964	-3.74777	2.05075	26.3934
1.07172	0.168	60	0	1	24.6964	-3.74776	2.05074	26.3934
1.07172	0.169	60	0	1	24.6964	-3.74776	2.05074	26.3934
1.07172	0.17	60	0	1	24.6964	-3.74779	2.05078	26.3934
1.07172	0.171	60	0	1	24.6964	-3.74781	2.0508	26.3934
1.07172	0.172	60	0	1	24.6964	-3.74778	2.05076	26.3934
1.07172	0.173	60	0	1	24.6964	-3.74775	2.05074	26.3934
1.07172	0.174	60	0	1	24.6964	-3.74779	2.05077	26.3934
1.07172	0.175	60	0	1	24.6964	-3.74782	2.05081	26.3934
1.07172	0.176	60	0	1	24.6964	-3.74786	2.05086	26.3934
1.07172	0.177	60	0	1	24.6964	-3.74786	2.05086	26.3934
1.07172	0.178	60	0	1	24.6964	-3.74777	2.05075	26.3934
1.07172	0.179	60	0	1	24.6964	-3.74774	2.05072	26.3934
1.07172	0.18	60	0	1	24.6964	-3.7478	2.05079	26.3934
1.07172	0.181	60	0	1	24.6964	-3.74776	2.05074	26.3934
1.07172	0.182	60	0	1	24.6964	-3.74776	2.05074	26.3934
1.07172	0.183	60	0	1	24.6964	-3.74776	2.05074	26.3934
1.07172	0.184	60	0	1	24.6964	-3.7478	2.05079	26.3934
1.07172	0.185	60	0	1	24.6964	-3.74786	2.05086	26.3934
1.07172	0.186	60	0	1	24.6964	-3.74778	2.05077	26.3934
1.07172	0.187	60	0	1	24.6964	-3.74779	2.05078	26.3934
1.07172	0.188	60	0	1	24.6964	-3.74784	2.05083	26.3934
1.07172	0.189	60	0	1	24.6964	-3.74776	2.05074	26.3934
1.07172	0.19	60	0	1	24.6964	-3.74776	2.05075	26.3934
1.07172	0.191	60	0	1	24.6964	-3.74775	2.05073	26.3934
1.07172	0.192	60	0	1	24.6964	-3.74776	2.05074	26.3934
1.07172	0.193	60	0	1	24.6964	-3.74777	2.05075	26.3934
1.07172	0.194	60	0	1	24.6964	-3.74774	2.05073	26.3934
1.07172	0.195	60	0	1	24.6964	-3.74784	2.05084	26.3934
1.07172	0.196	60	0	1	24.6964	-3.74769	2.05066	26.3935
1.07172	0.197	60	0	1	24.6964	-3.74777	2.05076	26.3934
1.07172	0.198	60	0	1	24.6964	-3.74782	2.0508	26.3934
1.07172	0.199	60	0	1	24.6964	-3.74776	2.05074	26.3934
1.07172	0.2	60	0	1	24.6964	-3.74778	2.05076	26.3934
1.07172	0.201	60	0	1	24.6964	-3.74785	2.05084	26.3934
1.07172	0.202	60	0	1	24.6964	-3.74772	2.0507	26.3934
1.07172	0.203	60	0	1	24.6964	-3.74779	2.05078	26.3934
1.07172	0.204	60	0	1	24.6964	-3.7478	2.05078	26.3934
1.07172	0.205	60	0	1	24.6964	-3.74771	2.05069	26.3934
1.07172	0.206	60	0	1	24.6964	-3.74782	2.05081	26.3934
1.07172	0.207	60	0	1	24.6964	-3.74778	2.05077	26.3934
1.07172	0.208	60	0	1	24.6964	-3.74781	2.0508	26.3934
1.07172	0.209	60	0	1	24.6964	-3.74783	2.05082	26.3934
1.07172	0.21	60	0	1	24.6964	-3.74781	2.0508	26.3934
1.07172	0.211	60	0	1	24.6964	-3.74777	2.05075	26.3934
1.07172	0.212	60	0	1	24.6964	-3.74776	2.05075	26.3934
1.07172	0.213	60	0	1	24.6964	-3.74778	2.05077	26.3934
1.07172	0.214	60	0	1	24.6964	-3.74779	2.05078	26.3934
1.07172	0.215	60	0	1	24.6964	-3.74784	2.05083	26.3934
1.07172	0.216	60	0	1	24.6964	-3.74779	2.05077	26.3934
1.07172	0.217	60	0	1	24.6964	-3.74773	2.05071	26.3934
1.07172	0.218	60	0	1	24.6964	-3.7478	2.05079	26.3934
1.07172	0.219	60	0	1	24.6964	-3.74787	2.05086	26.3934
1.07172	0.22	60	0	1	24.6964	-3.74782	2.05081	26.3934
1.07172	0.221	60	0	1	24.6964	-3.74765	2.05062	26.3935
1.07172	0.222	60	0	1	24.6964	-3.74775	2.05073	26.3934
1.07172	0.223	60	0	1	24.6964	-3.74774	2.05072	26.3934
1.07172	0.224	60	0	1	24.6964	-3.74779	2.05077	26.3934
1.07172	0.225	60	0	1	24.6964	-3.74781	2.0508	26.3934
1.07172	0.226	60	0	1	24.6964	-3.74777	2.05076	26.3934
1.07172	0.227	60	0	1	24.6964	-3.74777	2.05076	26.3934
1.07172	0.228	60	0	1	24.6964	-3.74781	2.0508	26.3934
1.07172	0.229	60	0	1	24.6964	-3.74778	2.05076	26.3934
1.07172	0.23	60	0	1	24.6964	-3.74777	2.05076	26.3934
1.07172	0.231	60	0	1	24.6964	-3.74776	2.05075	26.3934
1.07172	0.232	60	0	1	24.6964	-3.74781	2.0508	26.3934
1.07172	0.233	60	0	1	24.6964	-3.74778	2.05076	26.3934
1.07172	0.234	60	0	1	24.6964	-3.74778	2.05077	26.3934
1.07172	0.235	60	0	1	24.6964	-3.74775	2.05074	26.3934
1.07172	0.236	60	0	1	24.6964	-3.74778	2.05076	26.3934
1.07172	0.237	60	0	1	24.6964	-3.74776	2.05075	26.3934
1.07172	0.238	60	0	1	24.6964	-3.74775	2.05074	26.3934
1.07172	0.239	60	0	1	24.6964	-3.74778	2.05077	26.3934
1.07172	0.24	60	0	1	24.6964	-3.74781	2.0508	26.3934
1.07172	0.241	60	0	1	24.6964	-3.74774	2.05072	26.3934
1.07172	0.242	60	0	1	24.6964	-3.74788	2.05087	26.3934
1.07172	0.243	60	0	1	24.6964	-3.74775	2.05073	26.3934
1.07172	0.244	60	0	1	24.6964	-3.74774	2.05072	26.3934
1.07172	0.245	60	0	1	24.6964	-3.74777	2.05075	26.3934
1.07172	0.246	60	0	1	24.6964	-3.74773	2.05071	26.3934
1.07172	0.247	60	0	1	24.6964	-3.74782	2.05081	26.3934
1.07172	0.248	60	0	1	24.6964	-3.7478	2.05079	26.3934
1.07172	0.249	60	0	1	24.6964	-3.74781	2.0508	26.3934
1.07172	0.25	60	0	1	24.6964	-3.74783	2.05082	26.3934
1.07172	0.251	60	0	1	24.6964	-3.74775	2.05073	26.3934
1.07172	0.252	60	0	1	24.6964	-3.74778	2.05076	26.3934
1.07172	0.253	60	0	1	24.6964	-3.74783	2.05082	26.3934
1.07172	0.254	60	0	1	24.6964	-3.74783	2.05082	26.3934
1.07172	0.255	60	0	1	24.6964	-3.74778	2.05076	26.3934
1.07172	0.256	60	0	1	24.6964	-3.74776	2.05074	26.3934
1.07172	0.257	60	0	1	24.6964	-3.74782	2.05081	26.3934
1.07172	0.258	60	0	1	24.6964	-3.74781	2.0508	26.3934
1.07172	0.259	60	0	1	24.6964	-3.74783	2.05082	26.3934
1.07172	0.26	60	0	1	24.6964	-3.74781	2.0508	26.3934
1.07172	0.261	60	0	1	24.6964	-3.74784	2.05083	26.3934
1.07172	0.262	60	0	1	24.6964	-3.74784	2.05083	26.3934
1.07172	0.263	60	0	1	24.6964	-3.74777	2.05075	26.3934
1.07172	0.264	60	0	1	24.6964	-3.74781	2.0508	26.3934
1.07172	0.265	60	0	1	24.6964	-3.74773	2.05071	26.3934
1.07172	0.266	60	0	1	24.6964	-3.74781	2.05079	26.3934
1.07172	0.267	60	0	1	24.6964	-3.74775	2.05073	26.3934
1.07172	0.268	60	0	1	24.6964	-3.74771	2.05069	26.3935
1.07172	0.269	60	0	1	24.6964	-3.74775	2.05074	26.3934
1.07172	0.27	60	0	1	24.6964	-3.74777	2.05076	26.3934
1.07172	0.271	60	0	1	24.6964	-3.74778	2.05077	26.3934
1.07172	0.272	60	0	1	24.6964	-3.74789	2.05089	26.3934
1.07172	0.273	60	0	1	24.6964	-3.74781	2.0508	26.3934
1.07172	0.274	60	0	1	24.6964	-3.74781	2.0508	26.3934
1.07172	0.275	60	0	1	24.6964	-3.74779	2.05078	26.3934
1.07172	0.276	60	0	1	24.6964	-3.74778	2.05077	26.3934
1.07172	0.277	60	0	1	24.6964	-3.74775	2.05073	26.3934
1.07172	0.278	60	0	1	24.6964	-3.74776	2.05075	26.3934
1.07172	0.279	60	0	1	24.6964	-3.74778	2.05076	26.3934
1.07172	0.28	60	0	1	24.6964	-3.74778	2.05076	26.3934
1.07172	0.281	60	0	1	24.6964	-3.74776	2.05075	26.3934
1.07172	0.282	60	0	1	24.6964	-3.74778	2.05076	26.3934
1.07172	0.283	60	0	1	24.6964	-3.74774	2.05072	26.3934
1.07172	0.284	60	0	1	24.6964	-3.7478	2.05079	26.3934
1.07172	0.285	60	0	1	24.6964	-3.7478	2.05079	26.3934
1.07172	0.286	60	0	1	24.6964	-3.74781	2.0508	26.3934
1.07172	0.287	60	0	1	24.6964	-3.74782	2.05081	26.3934
1.07172	0.288	60	0	1	24.6964	-3.74787	2.05087	26.3934
1.07172	0.289	60	0	1	24.6964	-3.74775	2.05073	26.3934
1.07172	0.29	60	0	1	24.6964	-3.74772	2.0507	26.3934
1.07172	0.291	60	0	1	24.6964	-3.74783	2.05082	26.3934
1.07172	0.292	60	0	1	24.6964	-3.74773	2.05071	26.3934
1.07172	0.293	60	0	1	24.6964	-3.74779	2.05078	26.3934
1.07172	0.294	60	0	1	24.6964	-3.74778	2.05077	26.3934
1.07172	0.295	60	0	1	24.6964	-3.74778	2.05077	26.3934
1.07172	0.296	60	0	1	24.6964	-3.74779	2.05077	26.3934
1.07172	0.297	60	0	1	24.6964	-3.74782	2.05081	26.3934
1.07172	0.298	60	0	1	24.6964	-3.7478	2.05079	26.3934
1.07172	0.299	60	0	1	24.6964	-3.74778	2.05077	26.3934
1.07172	0.3	60	0	1	24.6964	-3.74779	2.05078	26.3934
1.07172	0.301	60	0	1	24.6964	-3.74781	2.0508	26.3934
1.07172	0.302	60	0	1	24.6964	-3.74773	2.05071	26.3934
1.07172	0.303	60	0	1	24.6964	-3.74776	2.05074	26.3934
1.07172	0.304	60	0	1	24.6964	-3.74779	2.05078	26.3934
1.07172	0.305	60	0	1	24.6964	-3.74779	2.05078	26.3934
1.07172	0.306	60	0	1	24.6964	-3.74779	2.05077	26.3934
1.07172	0.307	60	0	1	24.6964	-3.74778	2.05077	26.3934
1.07172	0.308	60	0	1	24.6964	-3.74776	2.05074	26.3934
1.07172	0.309	60	0	1	24.6964	-3.74778	2.05077	26.3934
1.07172	0.31	60	0	1	24.6964	-3.74783	2.05082	26.3934
1.07172	0.311	60	0	1	24.6964	-3.74778	2.05076	26.3934
1.07172	0.312	60	0	1	24.6964	-3.74783	2.05082	26.3934
1.07172	0.313	60	0	1	24.6964	-3.74776	2.05074	26.3934
1.07172	0.314	60	0	1	24.6964	-3.74781	2.0508	26.3934
1.07172	0.315	60	0	1	24.6964	-3.74775	2.05073	26.3934
1.07172	0.316	60	0	1	24.6964	-3.74773	2.05071	26.3934
1.07172	0.317	60	0	1	24.6964	-3.7478	2.05079	26.3934
1.07172	0.318	60	0	1	24.6964	-3.74775	2.05073	26.3934
1.07172	0.319	60	0	1	24.6964	-3.7478	2.05079	26.3934
1.07172	0.32	60	0	1	24.6964	-3.7478	2.05079	26.3934
1.07172	0.321	60	0	1	24.6964	-3.74775	2.05073	26.3934
1.07172	0.322	60	0	1	24.6964	-3.74781	2.05079	26.3934
1.07172	0.323	60	0	1	24.6964	-3.74781	2.05079	26.3934
1.07172	0.324	60	0	1	24.6964	-3.74777	2.05075	26.3934
1.07172	0.325	60	0	1	24.6964	-3.74777	2.05075	26.3934
1.07172	0.326	60	0	1	24.6964	-3.74777	2.05075	26.3934
1.07172	0.327	60	0	1	24.6964	-3.74778	2.05077	26.3934
1.07172	0.328	60	0	1	24.6964	-3.74764	2.05061	26.3935
1.07172	0.329	60	0	1	24.6964	-3.74776	2.05074	26.3934
1.07172	0.33	60	0	1	24.6964	-3.74766	2.05063	26.3935
1.07172	0.331	60	0	1	24.6964	-3.7478	2.05079	26.3934
1.07172	0.332	60	0	1	24.6964	-3.74777	2.05076	26.3934
1.07172	0.333	60	0	1	24.6964	-3.74776	2.05074	26.3934
1.07172	0.334	60	0	1	24.6964	-3.74783	2.05082	26.3934
1.07172	0.335	60	0	1	24.6964	-3.74779	2.05078	26.3934
1.07172	0.336	60	0	1	24.6964	-3.74778	2.05077	26.3934
1.07172	0.337	60	0	1	24.6964	-3.74777	2.05076	26.3934
1.07172	0.338	60	0	1	24.6964	-3.74777	2.05076	26.3934
1.07172	0.339	60	0	1	24.6964	-3.74779	2.05077	26.3934
1.07172	0.34	60	0	1	24.6964	-3.74775	2.05073	26.3934
1.07172	0.341	60	0	1	24.6964	-3.74775	2.05073	26.3934
1.07172	0.342	60	0	1	24.6964	-3.74771	2.05069	26.3934
1.07172	0.343	60	0	1	24.6964	-3.74782	2.05081	26.3934
1.07172	0.344	60	0	1	24.6964	-3.74777	2.05075	26.3934
1.07172	0.345	60	0	1	24.6964	-3.74778	2.05077	26.3934
1.07172	0.346	60	0	1	24.6964	-3.74779	2.05077	26.3934
1.07172	0.347	60	0	1	24.6964	-3.74779	2.05077	26.3934
1.07172	0.348	60	0	1	24.6964	-3.74775	2.05073	26.3934
1.07172	0.349	60	0	1	24.6964	-3.74775	2.05073	26.3934
1.07172	0.35	60	0	1	24.6964	-3.7478	2.05079	26.3934
1.07172	0.351	60	0	1	24.6964	-3.74771	2.05069	26.3934
1.07172	0.352	60	0	1	24.6964	-3.74776	2.05074	26.3934
1.07172	0.353	60	0	1	24.6964	-3.74774	2.05072	26.3934
1.07172	0.354	60	0	1	24.6964	-3.74786	2.05086	26.3934
1.07172	0.355	60	0	1	24.6964	-3.74781	2.0508	26.3934
1.07172	0.356	60	0	1	24.6964	-3.74781	2.0508	26.3934
1.07172	0.357	60	0	1	24.6964	-3.74781	2.0508	26.3934
1.07172	0.358	60	0	1	24.6964	-3.74783	2.05082	26.3934
1.07172	0.359	60	0	1	24.6964	-3.7478	2.05078	26.3934
1.07172	0.36	60	0	1	24.6964	-3.74784	2.05083	26.3934
1.07172	0.361	60	0	1	24.6964	-3.74776	2.05074	26.3934
1.07172	0.362	60	0	1	24.6964	-3.74771	2.05069	26.3934
1.07172	0.363	60	0	1	24.6964	-3.74781	2.0508	26.3934
1.07172	0.364	60	0	1	24.6964	-3.74778	2.05077	26.3934
1.07172	0.365	60	0	1	24.6964	-3.74781	2.0508	26.3934
1.07172	0.366	60	0	1	24.6964	-3.74776	2.05075	26.3934
1.07172	0.367	60	0	1	24.6964	-3.74772	2.0507	26.3934
1.07172	0.368	60	0	1	24.6964	-3.74783	2.05082	26.3934
1.07172	0.369	60	0	1	24.6964	-3.74776	2.05074	26.3934
1.07172	0.37	60	0	1	24.6964	-3.74778	2.05076	26.3934
1.07172	0.371	60	0	1	24.6964	-3.74771	2.05069	26.3934
1.07172	0.372	60	0	1	24.6964	-3.74773	2.05071	26.3934
1.07172	0.373	60	0	1	24.6964	-3.74777	2.05076	26.3934
1.07172	0.374	60	0	1	24.6964	-3.74779	2.05078	26.3934
1.07172	0.375	60	0	1	24.6964	-3.74782	2.05082	26.3934
1.07172	0.376	60	0	1	24.6964	-3.74776	2.05074	26.3934
1.07172	0.377	60	0	1	24.6964	-3.74779	2.05078	26.3934
1.07172	0.378	60	0	1	24.6964	-3.74776	2.05074	26.3934
1.07172	0.379	60	0	1	24.6964	-3.74774	2.05072	26.3934
1.07172	0.38	60	0	1	24.6964	-3.74782	2.05081	26.3934
1.07172	0.381	60	0	1	24.6964	-3.74789	2.05089	26.3934
1.07172	0.382	60	0	1	24.6964	-3.74778	2.05077	26.3934
1.07172	0.383	60	0	1	24.6964	-3.74774	2.05072	26.3934
1.07172	0.384	60	0	1	24.6964	-3.74776	2.05074	26.3934
1.07172	0.385	60	0	1	24.6964	-3.74782	2.05082	26.3934
1.07172	0.386	60	0	1	24.6964	-3.74772	2.0507	26.3934
1.07172	0.387	60	0	1	24.6964	-3.74771	2.05069	26.3934
1.07172	0.388	60	0	1	24.6964	-3.74781	2.0508	26.3934
1.07172	0.389	60	0	1	24.6964	-3.74782	2.05082	26.3934
1.07172	0.39	60	0	1	24.6964	-3.74781	2.0508	26.3934
1.07172	0.391	60	0	1	24.6964	-3.74779	2.05078	26.3934
1.07172	0.392	60	0	1	24.6964	-3.74778	2.05077	26.3934
1.07172	0.393	60	0	1	24.6964	-3.74783	2.05082	26.3934
1.07172	0.394	60	0	1	24.6964	-3.74783	2.05082	26.3934
1.07172	0.395	60	0	1	24.6964	-3.74778	2.05077	26.3934
1.07172	0.396	60	0	1	24.6964	-3.74775	2.05074	26.3934
1.07172	0.397	60	0	1	24.6964	-3.74774	2.05072	26.3934
1.07172	0.398	60	0	1	24.6964	-3.74775	2.05074	26.3934
1.07172	0.399	60	0	1	24.6964	-3.74781	2.0508	26.3934
1.07172	0.4	60	0	1	24.6964	-3.74774	2.05073	26.3934
1.07172	0.401	60	0	1	24.6964	-3.7478	2.0508	26.3934
1.07172	0.402	60	0	1	24.6964	-3.74781	2.05081	26.3934
1.07172	0.403	60	0	1	24.6964	-3.74781	2.05081	26.3934
1.07172	0.404	60	0	1	24.6964	-3.74773	2.05072	26.3934
1.07172	0.405	60	0	1	24.6964	-3.74776	2.05076	26.3934
1.07172	0.406	60	0	1	24.6964	-3.7478	2.05079	26.3934
1.07172	0.407	60	0	1	24.6964	-3.7478	2.05079	26.3934
1.07172	0.408	60	0	1	24.6964	-3.74781	2.05081	26.3934
1.07172	0.409	60	0	1	24.6964	-3.74777	2.05076	26.3934
1.07172	0.41	60	0	1	24.6964	-3.74776	2.05076	26.3934
1.07172	0.411	60	0	1	24.6964	-3.74776	2.05076	26.3934
1.07172	0.412	60	0	1	24.6964	-3.74777	2.05076	26.3934
1.07172	0.413	60	0	1	24.6964	-3.74783	2.05083	26.3934
1.07172	0.414	60	0	1	24.6964	-3.74781	2.05081	26.3934
1.07172	0.415	60	0	1	24.6964	-3.74776	2.05076	26.3934
1.07172	0.416	60	0	1	24.6964	-3.74779	2.05079	26.3934
1.07172	0.417	60	0	1	24.6964	-3.74784	2.05085	26.3934
1.07172	0.418	60	0	1	24.6964	-3.74769	2.05068	26.3935
1.07172	0.419	60	0	1	24.6964	-3.74775	2.05074	26.3934
1.07172	0.42	60	0	1	24.6964	-3.7478	2.05081	26.3934
1.07172	0.421	60	0	1	24.6964	-3.74772	2.05071	26.3934
1.07172	0.422	60	0	1	24.6964	-3.74768	2.05067	26.3935
1.07172	0.423	60	0	1	24.6964	-3.74777	2.05077	26.3934
1.07172	0.424	60	0	1	24.6964	-3.7477	2.0507	26.3934
1.07172	0.425	60	0	1	24.6964	-3.74776	2.05076	26.3934
1.07172	0.426	60	0	1	24.6964	-3.74775	2.05075	26.3934
1.07172	0.427	60	0	1	24.6964	-3.74777	2.05077	26.3934
1.07172	0.428	60	0	1	24.6964	-3.74783	2.05084	26.3934
1.07172	0.429	60	0	1	24.6964	-3.74777	2.05078	26.3934
1.07172	0.43	60	0	1	24.6964	-3.74774	2.05074	26.3934
1.07172	0.431	60	0	1	24.6964	-3.74775	2.05075	26.3934
1.07172	0.432	60	0	1	24.6964	-3.74775	2.05075	26.3934
1.07172	0.433	60	0	1	24.6964	-3.74775	2.05076	26.3934
1.07172	0.434	60	0	1	24.6964	-3.7477	2.0507	26.3934
1.07172	0.435	60	0	1	24.6965	-3.74772	2.05072	26.3934
1.07172	0.436	60	0	1	24.6965	-3.74774	2.05074	26.3934
1.07172	0.437	60	0	1	24.6965	-3.74774	2.05074	26.3934
1.07172	0.438	60	0	1	24.6965	-3.74781	2.05082	26.3934
1.07172	0.439	60	0	1	24.6965	-3.74775	2.05077	26.3934
1.07172	0.44	60	0	1	24.6965	-3.74778	2.0508	26.3934
1.07172	0.441	60	0	1	24.6965	-3.74774	2.05075	26.3934
1.07172	0.442	60	0	1	24.6965	-3.74769	2.0507	26.3934
1.07172	0.443	60	0	1	24.6965	-3.74776	2.05078	26.3934
1.07172	0.444	60	0	1	24.6965	-3.74774	2.05076	26.3934
1.07172	0.445	60	0	1	24.6965	-3.7477	2.05072	26.3934
1.07172	0.446	60	0	1	24.6965	-3.74765	2.05066	26.3935
1.07172	0.447	60	0	1	24.6965	-3.7477	2.05072	26.3934
1.07172	0.448	60	0	1	24.6965	-3.74773	2.05076	26.3934
1.07172	0.449	60	0	1	24.6965	-3.74767	2.05069	26.3934
1.07172	0.45	60	0	1	24.6965	-3.74774	2.05077	26.3934
1.07172	0.451	60	0	1	24.6965	-3.7477	2.05073	26.3934
1.07172	0.452	60	0	1	24.6965	-3.74767	2.05069	26.3934
1.07172	0.453	60	0	1	24.6965	-3.74769	2.05072	26.3934
1.07172	0.454	60	0	1	24.6965	-3.74771	2.05074	26.3934
1.07172	0.455	60	0	1	24.6965	-3.74768	2.05071	26.3934
1.07172	0.456	60	0	1	24.6965	-3.74768	2.05071	26.3934
1.07172	0.457	60	0	1	24.6965	-3.74768	2.05071	26.3934
1.07172	0.458	60	0	1	24.6965	-3.74769	2.05073	26.3934
1.07172	0.459	60	0	1	24.6965	-3.74769	2.05073	26.3934
1.07172	0.46	60	0	1	24.6965	-3.74761	2.05065	26.3935
1.07172	0.461	60	0	1	24.6965	-3.74761	2.05065	26.3935
1.07172	0.462	60	0	1	24.6965	-3.74767	2.05072	26.3934
1.07172	0.463	60	0	1	24.6965	-3.74764	2.05069	26.3935
1.07172	0.464	60	0	1	24.6965	-3.74766	2.05072	26.3934
1.07172	0.465	60	0	1	24.6965	-3.74766	2.05072	26.3934
1.07172	0.466	60	0	1	24.6965	-3.74764	2.05071	26.3934
1.07172	0.467	60	0	1	24.6965	-3.74774	2.05082	26.3934
1.07172	0.468	60	0	1	24.6965	-3.74763	2.0507	26.3934
1.07172	0.469	60	0	1	24.6965	-3.74763	2.05071	26.3934
1.07172	0.47	60	0	1	24.6965	-3.74762	2.0507	26.3934
1.07172	0.471	60	0	1	24.6965	-3.74772	2.05081	26.3934
1.07172	0.472	60	0	1	24.6965	-3.74765	2.05074	26.3934
1.07172	0.473	60	0	1	24.6965	-3.7476	2.05068	26.3935
1.07172	0.474	60	0	1	24.6965	-3.74764	2.05074	26.3934
1.07172	0.475	60	0	1	24.6965	-3.74758	2.05067	26.3935
1.07172	0.476	60	0	1	24.6966	-3.74754	2.05064	26.3935
1.07172	0.477	60	0	1	24.6966	-3.74759	2.05069	26.3934
1.07172	0.478	60	0	1	24.6966	-3.74758	2.05069	26.3934
1.07172	0.479	60	0	1	24.6966	-3.7475	2.0506	26.3935
1.07172	0.48	60	0	1	24.6966	-3.74747	2.05057	26.3935
1.07172	0.481	60	0	1	24.6966	-3.74758	2.05071	26.3934
1.07172	0.482	60	0	1	24.6966	-3.74755	2.05068	26.3935
1.07172	0.483	60	0	1	24.6966	-3.74751	2.05064	26.3935
1.07172	0.484	60	0	1	24.6966	-3.74736	2.05048	26.3935
1.07172	0.485	60	0	1	24.6966	-3.74746	2.05059	26.3935
1.07172	0.486	60	0	1	24.6966	-3.74751	2.05067	26.3935
1.07172	0.487	60	0	1	24.6966	-3.74738	2.05053	26.3935
1.07172	0.488	60	0	1	24.6966	-3.74745	2.05061	26.3935
1.07172	0.489	60	0	1	24.6966	-3.74745	2.05063	26.3935
1.07172	0.49	60	0	1	24.6966	-3.74739	2.05057	26.3935
1.07172	0.491	60	0	1	24.6966	-3.74734	2.05052	26.3935
1.07172	0.492	60	0	1	24.6967	-3.74741	2.0506	26.3935
1.07172	0.493	60	0	1	24.6967	-3.74741	2.05061	26.3935
1.07172	0.494	60	0	1	24.6967	-3.74737	2.05058	26.3935
1.07172	0.495	60	0	1	24.6967	-3.74733	2.05055	26.3935
1.07172	0.496	60	0	1	24.6967	-3.74732	2.05055	26.3935
1.07172	0.497	60	0	1	24.6967	-3.74726	2.05049	26.3935
1.07172	0.498	60	0	1	24.6967	-3.7473	2.05055	26.3935
1.07172	0.499	60	0	1	24.6967	-3.74734	2.0506	26.3935
1.07172	0.5	60	0	1	24.6967	-3.74726	2.05052	26.3935
1.07172	0.501	60	0	1	24.6967	-3.74721	2.05048	26.3935
1.07172	0.502	60	0	1	24.6968	-3.74719	2.05047	26.3935
1.07172	0.503	60	0	1	24.6968	-3.7472	2.05049	26.3935
1.07172	0.504	60	0	1	24.6968	-3.7471	2.0504	26.3935
1.07172	0.505	60	0	1	24.6968	-3.7471	2.05041	26.3935
1.07172	0.506	60	0	1	24.6968	-3.7471	2.05043	26.3935
1.07172	0.507	60	0	1	24.6968	-3.74706	2.05039	26.3935
1.07172	0.508	60	0	1	24.6968	-3.7471	2.05046	26.3935
1.07172	0.509	60	0	1	24.6968	-3.74708	2.05045	26.3935
1.07172	0.51	60	0	1	24.6969	-3.74701	2.05039	26.3935
1.07172	0.511	60	0	1	24.6969	-3.74701	2.0504	26.3935
1.07172	0.512	60	0	1	24.6969	-3.74698	2.05039	26.3935
1.07172	0.513	60	0	1	24.6969	-3.74696	2.05038	26.3935
1.07172	0.514	60	0	1	24.6969	-3.74694	2.05039	26.3935
1.07172	0.515	60	0	1	24.6969	-3.74691	2.05037	26.3935
1.07172	0.516	60	0	1	24.697	-3.74677	2.05023	26.3935
1.07172	0.517	60	0	1	24.697	-3.7468	2.05029	26.3935
1.07172	0.518	60	0	1	24.697	-3.74681	2.05032	26.3935
1.07172	0.519	60	0	1	24.697	-3.74669	2.05021	26.3935
1.07172	0.52	60	0	1	24.697	-3.74669	2.05023	26.3935
1.07172	0.521	60	0	1	24.6971	-3.74656	2.05011	26.3935
1.07172	0.522	60	0	1	24.6971	-3.74656	2.05014	26.3935
1.07172	0.523	60	0	1	24.6971	-3.7466	2.05021	26.3935
1.07172	0.524	60	0	1	24.6971	-3.74651	2.05014	26.3935
1.07172	0.525	60	0	1	24.6972	-3.7465	2.05015	26.3935
1.07172	0.526	60	0	1	24.6972	-3.74643	2.0501	26.3935
1.07172	0.527	60	0	1	24.6972	-3.74637	2.05006	26.3935
1.07172	0.528	60	0	1	24.6972	-3.74641	2.05013	26.3935
1.07172	0.529	60	0	1	24.6973	-3.74631	2.05005	26.3935
1.07172	0.53	60	0	1	24.6973	-3.7462	2.04996	26.3935
1.07172	0.531	60	0	1	24.6973	-3.74611	2.0499	26.3935
1.07172	0.532	60	0	1	24.6973	-3.74613	2.04995	26.3935
1.07172	0.533	60	0	1	24.6974	-3.74606	2.04991	26.3935
1.07172	0.534	60	0	1	24.6974	-3.74605	2.04993	26.3935
1.07172	0.535	60	0	1	24.6974	-3.74592	2.04984	26.3935
1.07172	0.536	60	0	1	24.6975	-3.74592	2.04987	26.3935
1.07172	0.537	60	0	1	24.6975	-3.74585	2.04983	26.3935
1.07172	0.538	60	0	1	24.6976	-3.74574	2.04975	26.3935
1.07172	0.539	60	0	1	24.6976	-3.74571	2.04976	26.3935
1.07172	0.54	60	0	1	24.6976	-3.74554	2.04961	26.3936
1.07172	0.541	60	0	1	24.6977	-3.7455	2.04961	26.3936
1.07172	0.542	60	0	1	24.6977	-3.74546	2.04961	26.3936
1.07172	0.543	60	0	1	24.6978	-3.7454	2.0496	26.3936
1.07172	0.544	60	0	1	24.6978	-3.74528	2.04951	26.3936
1.07172	0.545	60	0	1	24.6978	-3.74524	2.04952	26.3936
1.07172	0.546	60	0	1	24.6979	-3.74516	2.04949	26.3936
1.07172	0.547	60	0	1	24.6979	-3.74507	2.04943	26.3936
1.07172	0.548	60	0	1	24.698	-3.74501	2.04942	26.3936
1.07172	0.549	60	0	1	24.698	-3.74485	2.04931	26.3936
1.07172	0.55	60	0	1	24.6981	-3.74478	2.04928	26.3936
1.07172	0.551	60	0	1	24.6981	-3.74471	2.04927	26.3936
1.07172	0.552	60	0	1	24.6982	-3.74461	2.04921	26.3936
1.07172	0.553	60	0	1	24.6983	-3.74444	2.04909	26.3936
1.07172	0.554	60	0	1	24.6983	-3.74432	2.04902	26.3936
1.07172	0.555	60	0	1	24.6984	-3.74428	2.04905	26.3936
1.07172	0.556	60	0	1	24.6984	-3.74417	2.049	26.3936
1.07172	0.557	60	0	1	24.6985	-3.74406	2.04895	26.3936
1.07172	0.558	60	0	1	24.6986	-3.7439	2.04885	26.3936
1.07172	0.559	60	0	1	24.6986	-3.74383	2.04885	26.3936
1.07173	0.56	60	0	1	24.6987	-3.74368	2.04875	26.3936
1.07173	0.561	60	0	1	24.6988	-3.74356	2.0487	26.3936
1.07173	0.562	60	0	1	24.6989	-3.74342	2.04863	26.3937
1.07173	0.563	60	0	1	24.6989	-3.74325	2.04852	26.3937
1.07173	0.564	60	0	1	24.699	-3.74307	2.04841	26.3937
1.07173	0.565	60	0	1	24.6991	-3.74297	2.04839	26.3937
1.07173	0.566	60	0	1	24.6992	-3.74278	2.04827	26.3937
1.07173	0.567	60	0	1	24.6993	-3.74268	2.04826	26.3937
1.07173	0.568	60	0	1	24.6994	-3.74251	2.04817	26.3937
1.07173	0.569	60	0	1	24.6995	-3.74233	2.04807	26.3937
1.07173	0.57	60	0	1	24.6995	-3.74216	2.04799	26.3937
1.07173	0.571	60	0	1	24.6996	-3.74201	2.04793	26.3937
1.07173	0.572	60	0	1	24.6997	-3.74182	2.04783	26.3937
1.07173	0.573	60	0	1	24.6998	-3.74164	2.04774	26.3937
1.07173	0.574	60	0	1	24.7	-3.74148	2.04768	26.3938
1.07173	0.575	60	0	1	24.7001	-3.74128	2.04758	26.3938
1.07173	0.576	60	0	1	24.7002	-3.74108	2.04748	26.3938
1.07173	0.577	60	0	1	24.7003	-3.74082	2.04731	26.3938
1.07173	0.578	60	0	1	24.7004	-3.7406	2.0472	26.3938
1.07173	0.579	60	0	1	24.7005	-3.74038	2.04709	26.3938
1.07173	0.58	60	0	1	24.7006	-3.74018	2.04701	26.3938
1.07173	0.581	60	0	1	24.7008	-3.73987	2.04681	26.3938
1.07173	0.582	60	0	1	24.7009	-3.7397	2.04676	26.3938
1.07173	0.583	60	0	1	24.701	-3.7395	2.04669	26.3939
1.07173	0.584	60	0	1	24.7012	-3.73923	2.04654	26.3939
1.07174	0.585	60	0	1	24.7013	-3.73893	2.04637	26.3939
1.07174	0.586	60	0	1	24.7015	-3.73867	2.04623	26.3939
1.07174	0.587	60	0	1	24.7016	-3.73843	2.04614	26.3939
1.07174	0.588	60	0	1	24.7018	-3.73828	2.04614	26.3939
1.07174	0.589	60	0	1	24.7019	-3.73786	2.04585	26.3939
1.07174	0.59	60	0	1	24.7021	-3.73757	2.04571	26.3939
1.07174	0.591	60	0	1	24.7023	-3.7373	2.0456	26.394
1.07174	0.592	60	0	1	24.7024	-3.737	2.04545	26.394
1.07174	0.593	60	0	1	24.7026	-3.73664	2.04524	26.394
1.07174	0.594	60	0	1	24.7028	-3.73628	2.04505	26.394
1.07174	0.595	60	0	1	24.703	-3.73603	2.04497	26.394
1.07174	0.596	60	0	1	24.7032	-3.73569	2.0448	26.394
1.07174	0.597	60	0	1	24.7033	-3.73539	2.04468	26.3941
1.07174	0.598	60	0	1	24.7035	-3.73497	2.04444	26.3941
1.07174	0.599	60	0	1	24.7038	-3.73461	2.04427	26.3941
1.07174	0.6	60	0	1	24.704	-3.7342	2.04404	26.3941
1.07175	0.601	60	0	1	24.7042	-3.73381	2.04386	26.3941
1.07175	0.602	60	0	1	24.7044	-3.73344	2.04368	26.3942
1.07175	0.603	60	0	1	24.7046	-3.73301	2.04346	26.3942
1.07175	0.604	60	0	1	24.7049	-3.7326	2.04326	26.3942
1.07175	0.605	60	0	1	24.7051	-3.73214	2.04302	26.3942
1.07175	0.606	60	0	1	24.7053	-3.7317	2.0428	26.3942
1.07175	0.607	60	0	1	24.7056	-3.7313	2.04263	26.3943
1.07175	0.608	60	0	1	24.7058	-3.7308	2.04236	26.3943
1.07175	0.609	60	0	1	24.7061	-3.73034	2.04215	26.3943
1.07175	0.61	60	0	1	24.7064	-3.72987	2.04192	26.3943
1.07175	0.611	60	0	1	24.7067	-3.72936	2.04166	26.3944
1.07176	0.612	60	0	1	24.7069	-3.72886	2.04142	26.3944
1.07176	0.613	60	0	1	24.7072	-3.7283	2.04112	26.3944
1.07176	0.614	60	0	1	24.7075	-3.7278	2.0409	26.3944
1.07176	0.615	60	0	1	24.7078	-3.72722	2.0406	26.3945
1.07176	0.616	60	0	1	24.7082	-3.72667	2.04033	26.3945
1.07176	0.617	60	0	1	24.7085	-3.72612	2.04008	26.3945
1.07176	0.618	60	0	1	24.7088	-3.72544	2.03968	26.3946
1.07176	0.619	60	0	1	24.7091	-3.72491	2.03947	26.3946
1.07176	0.62	60	0	1	24.7095	-3.7243	2.03918	26.3946
1.07177	0.621	60	0	1	24.7098	-3.72369	2.03889	26.3946
1.07177	0.622	60	0	1	24.7102	-3.72295	2.03847	26.3947
1.07177	0.623	60	0	1	24.7106	-3.7223	2.03816	26.3947
1.07177	0.624	60	0	1	24.7109	-3.72161	2.03781	26.3947
1.07177	0.625	60	0	1	24.7113	-3.72092	2.03748	26.3948
1.07177	0.626	60	0	1	24.7117	-3.72024	2.03716	26.3948
1.07177	0.627	60	0	1	24.7121	-3.71952	2.03681	26.3948
1.07178	0.628	60	0	1	24.7126	-3.71874	2.03642	26.3949
1.07178	0.629	60	0	1	24.713	-3.71796	2.03602	26.3949
1.07178	0.63	60	0	1	24.7134	-3.71717	2.03563	26.395
1.07178	0.631	60	0	1	24.7139	-3.71638	2.03524	26.395
1.07178	0.632	60	0	1	24.7143	-3.71553	2.03481	26.395
1.07178	0.633	60	0	1	24.7148	-3.71472	2.03443	26.3951
1.07179	0.634	60	0	1	24.7153	-3.71387	2.03402	26.3951
1.07179	0.635	60	0	1	24.7158	-3.71297	2.03356	26.3952
1.07179	0.636	60	0	1	24.7163	-3.71211	2.03317	26.3952
1.07179	0.637	60	0	1	24.7168	-3.71127	2.0328	26.3952
1.07179	0.638	60	0	1	24.7173	-3.71021	2.03221	26.3953
1.07179	0.639	60	0	1	24.7178	-3.70922	2.03171	26.3954
1.0718	0.64	60	0	1	24.7184	-3.70827	2.03126	26.3954
1.0718	0.641	60	0	1	24.719	-3.70724	2.03074	26.3955
1.0718	0.642	60	0	1	24.7195	-3.70606	2.03006	26.3955
1.0718	0.643	60	0	1	24.7201	-3.70516	2.02972	26.3956
1.07181	0.644	60	0	1	24.7207	-3.70406	2.02917	26.3956
1.07181	0.645	60	0	1	24.7213	-3.70295	2.02861	26.3957
1.07181	0.646	60	0	1	24.722	-3.70184	2.02808	26.3957
1.07181	0.647	60	0	1	24.7226	-3.70066	2.02748	26.3958
1.07181	0.648	60	0	1	24.7233	-3.69948	2.0269	26.3958
1.07182	0.649	60	0	1	24.7239	-3.69826	2.02628	26.3959
1.07182	0.65	60	0	1	24.7246	-3.69706	2.0257	26.396
1.07182	0.651	60	0	1	24.7253	-3.69574	2.02502	26.396
1.07182	0.652	60	0	1	24.726	-3.69452	2.02446	26.3961
1.07183	0.653	60	0	1	24.7268	-3.69317	2.02377	26.3962
1.07183	0.654	60	0	1	24.7275	-3.69181	2.02309	26.3962
1.07183	0.655	60	0	1	24.7283	-3.69044	2.02241	26.3963
1.07184	0.656	60	0	1	24.7291	-3.68907	2.02175	26.3964
1.07184	0.657	60	0	1	24.7298	-3.68765	2.02107	26.3964
1.07184	0.658	60	0	1	24.7307	-3.68612	2.02027	26.3965
1.07185	0.659	60	0	1	24.7315	-3.68459	2.01949	26.3966
1.07185	0.66	60	0	1	24.7323	-3.68313	2.01881	26.3967
1.07185	0.661	60	0	1	24.7332	-3.68155	2.01802	26.3967
1.07185	0.662	60	0	1	24.7341	-3.67992	2.01718	26.3968
1.07186	0.663	60	0	1	24.735	-3.67835	2.01645	26.3969
1.07186	0.664	60	0	1	24.7359	-3.67667	2.0156	26.397
1.07186	0.665	60	0	1	24.7369	-3.67501	2.01479	26.3971
1.07187	0.666	60	0	1	24.7378	-3.6732	2.01386	26.3972
1.07187	0.667	60	0	1	24.7388	-3.67155	2.0131	26.3972
1.07188	0.668	60	0	1	24.7398	-3.6697	2.01216	26.3973
1.07188	0.669	60	0	1	24.7408	-3.66787	2.01126	26.3974
1.07188	0.67	60	0	1	24.7419	-3.66598	2.01032	26.3975
1.07189	0.671	60	0	1	24.7429	-3.66409	2.0094	26.3976
1.07189	0.672	60	0	1	24.744	-3.66201	2.0083	26.3977
1.0719	0.673	60	0	1	24.7451	-3.66011	2.00741	26.3978
1.0719	0.674	60	0	1	24.7463	-3.6581	2.00643	26.3979
1.0719	0.675	60	0	1	24.7474	-3.65604	2.00542	26.398
1.07191	0.676	60	0	1	24.7486	-3.65393	2.00438	26.3981
1.07191	0.677	60	0	1	24.7498	-3.65177	2.00331	26.3982
1.07192	0.678	60	0	1	24.751	-3.64954	2.00219	26.3984
1.07192	0.679	60	0	1	24.7523	-3.64731	2.00109	26.3985
1.07193	0.68	60	0	1	24.7535	-3.64505	1.99999	26.3986
1.07193	0.681	60	0	1	24.7548	-3.64274	1.99886	26.3987
1.07194	0.682	60	0	1	24.7562	-3.64033	1.99765	26.3988
1.07194	0.683	60	0	1	24.7575	-3.63795	1.9965	26.3989
1.07195	0.684	60	0	1	24.7589	-3.63548	1.99528	26.3991
1.07195	0.685	60	0	1	24.7603	-3.63296	1.99403	26.3992
1.07196	0.686	60	0	1	24.7617	-3.63034	1.99271	26.3993
1.07196	0.687	60	0	1	24.7632	-3.62776	1.99145	26.3995
1.07197	0.688	60	0	1	24.7646	-3.62508	1.99012	26.3996
1.07197	0.689	60	0	1	24.7662	-3.62234	1.98875	26.3997
1.07198	0.69	60	0	1	24.7677	-3.61959	1.9874	26.3999
1.07198	0.691	60	0	1	24.7693	-3.61678	1.98601	26.4
1.07199	0.692	60	0	1	24.7709	-3.61391	1.98459	26.4002
1.072	0.693	60	0	1	24.7725	-3.61099	1.98315	26.4003
1.072	0.694	60	0	1	24.7741	-3.608	1.98167	26.4005
1.07201	0.695	60	0	1	24.7758	-3.60499	1.9802	26.4006
1.07202	0.696	60	0	1	24.7776	-3.60191	1.97868	26.4008
1.07202	0.697	60	0	1	24.7793	-3.59874	1.9771	26.401
1.07203	0.698	60	0	1	24.7811	-3.59556	1.97553	26.4011
1.07204	0.699	60	0	1	24.7829	-3.5923	1.97392	26.4013
1.07204	0.7	60	0	1	24.7848	-3.58899	1.9723	26.4014
1.07205	0.701	60	0	1	24.7866	-3.58558	1.97059	26.4016
1.07206	0.702	60	0	1	24.7886	-3.58216	1.96891	26.4018
1.07206	0.703	60	0	1	24.7905	-3.57862	1.96714	26.402
1.07207	0.704	60	0	1	24.7925	-3.57504	1.96536	26.4022
1.07208	0.705	60	0	1	24.7945	-3.57147	1.96363	26.4024
1.07209	0.706	60	0	1	24.7966	-3.56777	1.96179	26.4025
1.07209	0.707	60	0	1	24.7987	-3.56397	1.95989	26.4027
1.0721	0.708	60	0	1	24.8008	-3.56018	1.95804	26.4029
1.07211	0.709	60	0	1	24.803	-3.5563	1.95612	26.4031
1.07212	0.71	60	0	1	24.8052	-3.55234	1.95416	26.4033
1.07213	0.711	60	0	1	24.8074	-3.54832	1.95218	26.4036
1.07214	0.712	60	0	1	24.8097	-3.54421	1.95013	26.4038
1.07215	0.713	60	0	1	24.812	-3.54004	1.94806	26.404
1.07215	0.714	60	0	1	24.8144	-3.53586	1.94603	26.4042
1.07216	0.715	60	0	1	24.8168	-3.53152	1.94385	26.4044
1.07217	0.716	60	0	1	24.8192	-3.52715	1.9417	26.4047
1.07218	0.717	60	0	1	24.8217	-3.52269	1.93948	26.4049
1.07219	0.718	60	0	1	24.8242	-3.51819	1.93728	26.4051
1.0722	0.719	60	0	1	24.8268	-3.51363	1.93504	26.4054
1.07221	0.72	60	0	1	24.8294	-3.50892	1.93269	26.4056
1.07222	0.721	60	0	1	24.832	-3.50417	1.93035	26.4059
1.07223	0.722	60	0	1	24.8347	-3.49938	1.928	26.4061
1.07224	0.723	60	0	1	24.8375	-3.49447	1.92557	26.4064
1.07225	0.724	60	0	1	24.8403	-3.48948	1.9231	26.4066
1.07226	0.725	60	0	1	24.8431	-3.4844	1.92058	26.4069
1.07227	0.726	60	0	1	24.846	-3.47929	1.91807	26.4072
1.07229	0.727	60	0	1	24.8489	-3.47404	1.91546	26.4074
1.0723	0.728	60	0	1	24.8518	-3.46878	1.91289	26.4077
1.07231	0.729	60	0	1	24.8549	-3.46336	1.9102	26.408
1.07232	0.73	60	0	1	24.8579	-3.4579	1.90751	26.4083
1.07233	0.731	60	0	1	24.861	-3.45228	1.90469	26.4086
1.07234	0.732	60	0	1	24.8642	-3.44667	1.90195	26.4089
1.07236	0.733	60	0	1	24.8674	-3.44091	1.89908	26.4092
1.07237	0.734	60	0	1	24.8706	-3.43508	1.8962	26.4095
1.07238	0.735	60	0	1	24.8739	-3.42919	1.8933	26.4098
1.0724	0.736	60	0	1	24.8773	-3.42318	1.89032	26.4102
1.07241	0.737	60	0	1	24.8807	-3.41711	1.88734	26.4105
1.07242	0.738	60	0	1	24.8842	-3.41093	1.88428	26.4108
1.07244	0.739	60	0	1	24.8877	-3.40465	1.88117	26.4112
1.07245	0.74	60	0	1	24.8912	-3.39828	1.87803	26.4115
1.07246	0.741	60	0	1	24.8949	-3.39182	1.87484	26.4118
1.07248	0.742	60	0	1	24.8985	-3.38527	1.8716	26.4122
1.07249	0.743	60	0	1	24.9023	-3.37863	1.86832	26.4126
1.07251	0.744	60	0	1	24.906	-3.37185	1.86496	26.4129
1.07252	0.745	60	0	1	24.9099	-3.36501	1.86158	26.4133
1.07254	0.746	60	0	1	24.9138	-3.3581	1.85818	26.4137
1.07255	0.747	60	0	1	24.9177	-3.35106	1.8547	26.4141
1.07257	0.748	60	0	1	24.9217	-3.34386	1.85111	26.4145
1.07259	0.749	60	0	1	24.9258	-3.33667	1.84759	26.4149
1.0726	0.75	60	0	1	24.9299	-3.32936	1.84399	26.4153
1.07262	0.751	60	0	1	24.9341	-3.3219	1.8403	26.4157
1.07264	0.752	60	0	1	24.9383	-3.31435	1.83657	26.4161
1.07265	0.753	60	0	1	24.9426	-3.30671	1.8328	26.4165
1.07267	0.754	60	0	1	24.9469	-3.29893	1.82893	26.4169
1.07269	0.755	60	0	1	24.9514	-3.29107	1.82505	26.4174
1.07271	0.756	60	0	1	24.9558	-3.28309	1.8211	26.4178
1.07272	0.757	60	0	1	24.9604	-3.27506	1.81716	26.4183
1.07274	0.758	60	0	1	24.9649	-3.26685	1.81308	26.4187
1.07276	0.759	60	0	1	24.9696	-3.2586	1.80901	26.4192
1.07278	0.76	60	0	1	24.9743	-3.2502	1.80487	26.4197
1.0728	0.761	60	0	1	24.9791	-3.2417	1.80067	26.4201
1.07282	0.762	60	0	1	24.9839	-3.23306	1.79638	26.4206
1.07284	0.763	60	0	1	24.9888	-3.22435	1.79209	26.4211
1.07286	0.764	60	0	1	24.9938	-3.21554	1.78775	26.4216
1.07288	0.765	60	0	1	24.9989	-3.20659	1.78332	26.4221
1.0729	0.766	60	0	1	25.004	-3.19753	1.77885	26.4226
1.07292	0.767	60	0	1	25.0091	-3.18837	1.77433	26.4232
1.07295	0.768	60	0	1	25.0143	-3.17909	1.76975	26.4237
1.07297	0.769	60	0	1	25.0196	-3.16968	1.76509	26.4242
1.07299	0.77	60	0	1	25.025	-3.16017	1.76039	26.4248
1.07301	0.771	60	0	1	25.0304	-3.15054	1.75563	26.4253
1.07303	0.772	60	0	1	25.0359	-3.1408	1.75082	26.4259
1.07306	0.773	60	0	1	25.0415	-3.13095	1.74596	26.4265
1.07308	0.774	60	0	1	25.0471	-3.12093	1.74099	26.4271
1.07311	0.775	60	0	1	25.0528	-3.11088	1.73605	26.4276
1.07313	0.776	60	0	1	25.0586	-3.10065	1.73099	26.4282
1.07315	0.777	60	0	1	25.0644	-3.09034	1.72591	26.4288
1.07318	0.778	60	0	1	25.0703	-3.07989	1.72074	26.4295
1.0732	0.779	60	0	1	25.0763	-3.06933	1.71553	26.4301
1.07323	0.78	60	0	1	25.0823	-3.05865	1.71026	26.4307
1.07326	0.781	60	0	1	25.0884	-3.04783	1.70491	26.4313
1.07328	0.782	60	0	1	25.0946	-3.0369	1.6995	26.432
1.07331	0.783	60	0	1	25.1008	-3.02586	1.69405	26.4327
1.07334	0.784	60	0	1	25.1072	-3.0147	1.68854	26.4333
1.07336	0.785	60	0	1	25.1136	-3.00342	1.68298	26.434
1.07339	0.786	60	0	1	25.12	-2.99201	1.67734	26.4347
1.07342	0.787	60	0	1	25.1266	-2.98049	1.67166	26.4354
1.07345	0.788	60	0	1	25.1332	-2.96886	1.66593	26.4361
1.07348	0.789	60	0	1	25.1398	-2.95705	1.66006	26.4368
1.07351	0.79	60	0	1	25.1466	-2.94518	1.65422	26.4375
1.07354	0.791	60	0	1	25.1534	-2.93318	1.64831	26.4383
1.07357	0.792	60	0	1	25.1603	-2.92104	1.6423	26.439
1.0736	0.793	60	0	1	25.1673	-2.90879	1.63626	26.4398
1.07363	0.794	60	0	1	25.1743	-2.89639	1.63012	26.4406
1.07366	0.795	60	0	1	25.1814	-2.88392	1.62399	26.4413
1.07369	0.796	60	0	1	25.1886	-2.87129	1.61774	26.4421
1.07373	0.797	60	0	1	25.1958	-2.85857	1.61148	26.4429
1.07376	0.798	60	0	1	25.2032	-2.84572	1.60514	26.4437
1.07379	0.799	60	0	1	25.2105	-2.83272	1.59872	26.4445
1.07383	0.8	60	0	1	25.218	-2.81957	1.59221	26.4454
1.07386	0.801	60	0	1	25.2256	-2.80637	1.58571	26.4462
1.0739	0.802	60	0	1	25.2332	-2.79302	1.57911	26.4471
1.07393	0.803	60	0	1	25.2409	-2.77954	1.57247	26.4479
1.07397	0.804	60	0	1	25.2486	-2.76596	1.56577	26.4488
1.074	0.805	60	0	1	25.2565	-2.75225	1.559	26.4497
1.07404	0.806	60	0	1	25.2644	-2.73842	1.55218	26.4506
1.07408	0.807	60	0	1	25.2723	-2.72447	1.5453	26.4515
1.07411	0.808	60	0	1	25.2804	-2.71037	1.53832	26.4524
1.07415	0.809	60	0	1	25.2885	-2.69623	1.53137	26.4534
1.07419	0.81	60	0	1	25.2967	-2.68189	1.52427	26.4543
1.07423	0.811	60	0	1	25.305	-2.66749	1.51719	26.4553
1.07427	0.812	60	0	1	25.3133	-2.65299	1.51006	26.4563
1.07431	0.813	60	0	1	25.3217	-2.6383	1.50279	26.4572
1.07435	0.814	60	0	1	25.3302	-2.62354	1.49551	26.4582
1.07439	0.815	60	0	1	25.3388	-2.60863	1.48815	26.4593
1.07443	0.816	60	0	1	25.3474	-2.59366	1.48079	26.4603
1.07447	0.817	60	0	1	25.3561	-2.57849	1.47327	26.4613
1.07452	0.818	60	0	1	25.3649	-2.56333	1.46584	26.4624
1.07456	0.819	60	0	1	25.3737	-2.54795	1.45823	26.4634
1.0746	0.82	60	0	1	25.3826	-2.53251	1.45062	26.4645
1.07465	0.821	60	0	1	25.3916	-2.51694	1.44295	26.4656
1.07469	0.822	60	0	1	25.4006	-2.50127	1.43522	26.4667
1.07474	0.823	60	0	1	25.4098	-2.48549	1.42744	26.4678
1.07478	0.824	60	0	1	25.4189	-2.46961	1.41962	26.4689
1.07483	0.825	60	0	1	25.4282	-2.4536	1.41172	26.4701
1.07488	0.826	60	0	1	25.4375	-2.43747	1.40376	26.4712
1.07492	0.827	60	0	1	25.4469	-2.42131	1.39583	26.4724
1.07497	0.828	60	0	1	25.4564	-2.40499	1.38778	26.4736
1.07502	0.829	60	0	1	25.4659	-2.38858	1.37969	26.4748
1.07507	0.83	60	0	1	25.4755	-2.37205	1.37154	26.476
1.07512	0.831	60	0	1	25.4851	-2.35544	1.36335	26.4772
1.07517	0.832	60	0	1	25.4949	-2.33871	1.3551	26.4785
1.07522	0.833	60	0	1	25.5047	-2.32189	1.34681	26.4797
1.07527	0.834	60	0	1	25.5145	-2.30497	1.33846	26.481
1.07533	0.835	60	0	1	25.5244	-2.28798	1.3301	26.4823
1.07538	0.836	60	0	1	25.5344	-2.27086	1.32165	26.4836
1.07543	0.837	60	0	1	25.5444	-2.25367	1.31319	26.4849
1.07549	0.838	60	0	1	25.5545	-2.23641	1.3047	26.4863
1.07554	0.839	60	0	1	25.5647	-2.21902	1.29612	26.4876
1.0756	0.84	60	0	1	25.5749	-2.20153	1.28748	26.489
1.07565	0.841	60	0	1	25.5852	-2.18402	1.27889	26.4904
1.07571	0.842	60	0	1	25.5956	-2.16639	1.2702	26.4918
1.07577	0.843	60	0	1	25.606	-2.14862	1.26142	26.4932
1.07582	0.844	60	0	1	25.6164	-2.13084	1.25266	26.4946
1.07588	0.845	60	0	1	25.627	-2.11297	1.24387	26.4961
1.07594	0.846	60	0	1	25.6375	-2.09496	1.23496	26.4975
1.076	0.847	60	0	1	25.6482	-2.07697	1.22612	26.499
1.07606	0.848	60	0	1	25.6588	-2.05885	1.21719	26.5005
1.07613	0.849	60	0	1	25.6696	-2.04067	1.20824	26.502
1.07619	0.85	60	0	1	25.6804	-2.0224	1.19922	26.5036
1.07625	0.851	60	0	1	25.6912	-2.00413	1.19025	26.5051
1.07632	0.852	60	0	1	25.7021	-1.98568	1.18112	26.5067
1.07638	0.853	60	0	1	25.7131	-1.96725	1.17205	26.5083
1.07644	0.854	60	0	1	25.7241	-1.94872	1.16292	26.5099
1.07651	0.855	60	0	1	25.7351	-1.93021	1.15385	26.5115
1.07658	0.856	60	0	1	25.7462	-1.91153	1.14461	26.5131
1.07664	0.857	60	0	1	25.7573	-1.89287	1.13543	26.5148
1.07671	0.858	60	0	1	25.7685	-1.8741	1.12618	26.5165
1.07678	0.859	60	0	1	25.7798	-1.8553	1.11691	26.5181
1.07685	0.86	60	0	1	25.791	-1.83649	1.10766	26.5199
1.07692	0.861	60	0	1	25.8023	-1.81758	1.09834	26.5216
1.07699	0.862	60	0	1	25.8137	-1.79866	1.08902	26.5233
1.07706	0.863	60	0	1	25.8251	-1.77968	1.07967	26.5251
1.07714	0.864	60	0	1	25.8365	-1.76067	1.07032	26.5269
1.07721	0.865	60	0	1	25.848	-1.74162	1.06094	26.5287
1.07728	0.866	60	0	1	25.8595	-1.72252	1.05152	26.5305
1.07736	0.867	60	0	1	25.8711	-1.7034	1.04211	26.5324
1.07743	0.868	60	0	1	25.8827	-1.68427	1.0327	26.5342
1.07751	0.869	60	0	1	25.8943	-1.66506	1.02322	26.5361
1.07759	0.87	60	0	1	25.9059	-1.64588	1.01379	26.538
1.07767	0.871	60	0	1	25.9176	-1.6266	1.00426	26.54
1.07775	0.872	60	0	1	25.9293	-1.60741	0.994847	26.5419
1.07782	0.873	60	0	1	25.9411	-1.58817	0.985395	26.5439
1.07791	0.874	60	0	1	25.9528	-1.56888	0.975877	26.5459
1.07799	0.875	60	0	1	25.9646	-1.54955	0.966324	26.5479
1.07807	0.876	60	0	1	25.9765	-1.53027	0.956845	26.5499
1.07815	0.877	60	0	1	25.9883	-1.51099	0.947368	26.5519
1.07824	0.878	60	0	1	26.0002	-1.49171	0.937897	26.554
1.07832	0.879	60	0	1	26.0121	-1.47235	0.928323	26.5561
1.07841	0.88	60	0	1	26.024	-1.45309	0.918871	26.5582
1.07849	0.881	60	0	1	26.0359	-1.43379	0.909361	26.5603
1.07858	0.882	60	0	1	26.0479	-1.41453	0.899909	26.5625
1.07867	0.883	60	0	1	26.0598	-1.39525	0.890409	26.5647
1.07876	0.884	60	0	1	26.0718	-1.37594	0.880872	26.5669
1.07885	0.885	60	0	1	26.0838	-1.35672	0.871433	26.5691
1.07894	0.886	60	0	1	26.0958	-1.33752	0.861995	26.5713
1.07903	0.887	60	0	1	26.1078	-1.31829	0.852521	26.5736
1.07912	0.888	60	0	1	26.1198	-1.29912	0.843091	26.5759
1.07922	0.889	60	0	1	26.1319	-1.27997	0.833656	26.5782
1.07931	0.89	60	0	1	26.1439	-1.26089	0.824303	26.5805
1.07941	0.891	60	0	1	26.1559	-1.24177	0.814857	26.5829
1.0795	0.892	60	0	1	26.168	-1.22273	0.805496	26.5852
1.0796	0.893	60	0	1	26.18	-1.20369	0.796095	26.5876
1.0797	0.894	60	0	1	26.1921	-1.1848	0.786864	26.59
1.0798	0.895	60	0	1	26.2042	-1.16583	0.777485	26.5925
1.0799	0.896	60	0	1	26.2162	-1.14699	0.768245	26.5949
1.08	0.897	60	0	1	26.2282	-1.12818	0.75899	26.5974
1.0801	0.898	60	0	1	26.2403	-1.10941	0.749754	26.5999
1.0802	0.899	60	0	1	26.2523	-1.09074	0.740596	26.6025
1.08031	0.9	60	0	1	26.2644	-1.07211	0.731438	26.605
1.08041	0.901	60	0	1	26.2764	-1.05354	0.722318	26.6076
1.08052	0.902	60	0	1	26.2884	-1.03504	0.713235	26.6102
1.08063	0.903	60	0	1	26.3004	-1.01656	0.704107	26.6128
1.08073	0.904	60	0	1	26.3124	-0.998196	0.695079	26.6155
1.08084	0.905	60	0	1	26.3243	-0.979912	0.686097	26.6182
1.08095	0.906	60	0	1	26.3363	-0.961699	0.677143	26.6209
1.08106	0.907	60	0	1	26.3482	-0.943559	0.668221	26.6236
1.08117	0.908	60	0	1	26.3602	-0.925504	0.65934	26.6263
1.08129	0.909	60	0	1	26.3721	-0.907538	0.650506	26.6291
1.0814	0.91	60	0	1	26.3839	-0.889665	0.641722	26.6319
1.08151	0.911	60	0	1	26.3958	-0.871891	0.632994	26.6347
1.08163	0.912	60	0	1	26.4076	-0.854184	0.624273	26.6375
1.08174	0.913	60	0	1	26.4194	-0.836605	0.615645	26.6404
1.08186	0.914	60	0	1	26.4312	-0.819101	0.607031	26.6433
1.08198	0.915	60	0	1	26.443	-0.80173	0.598512	26.6462
1.0821	0.916	60	0	1	26.4547	-0.784438	0.590007	26.6491
1.08222	0.917	60	0	1	26.4664	-0.767277	0.581589	26.6521
1.08234	0.918	60	0	1	26.478	-0.750197	0.573183	26.6551
1.08246	0.919	60	0	1	26.4897	-0.733258	0.564875	26.6581
1.08258	0.92	60	0	1	26.5013	-0.716425	0.556612	26.6611
1.08271	0.921	60	0	1	26.5128	-0.699708	0.548404	26.6641
1.08283	0.922	60	0	1	26.5243	-0.683103	0.540243	26.6672
1.08296	0.923	60	0	1	26.5358	-0.66662	0.532142	26.6703
1.08309	0.924	60	0	1	26.5473	-0.650262	0.524105	26.6734
1.08321	0.925	60	0	1	26.5587	-0.634006	0.516088	26.6766
1.08334	0.926	60	0	1	26.57	-0.617915	0.508195	26.6798
1.08347	0.927	60	0	1	26.5814	-0.601971	0.500395	26.6829
1.0836	0.928	60	0	1	26.5926	-0.586122	0.492597	26.6862
1.08373	0.929	60	0	1	26.6039	-0.570403	0.484855	26.6894
1.08387	0.93	60	0	1	26.615	-0.554839	0.477214	26.6927
1.084	0.931	60	0	1	26.6262	-0.539414	0.46964	26.6959
1.08413	0.932	60	0	1	26.6373	-0.524139	0.462154	26.6992
1.08427	0.933	60	0	1	26.6483	-0.508971	0.454673	26.7026
1.08441	0.934	60	0	1	26.6593	-0.493983	0.447329	26.7059
1.08454	0.935	60	0	1	26.6702	-0.479119	0.440019	26.7093
1.08468	0.936	60	0	1	26.6811	-0.464423	0.432817	26.7127
1.08482	0.937	60	0	1	26.6919	-0.449864	0.425669	26.7161
1.08496	0.938	60	0	1	26.7027	-0.435428	0.41854	26.7196
1.0851	0.939	60	0	1	26.7134	-0.421203	0.411604	26.723
1.08524	0.94	60	0	1	26.7241	-0.407079	0.404639	26.7265
1.08538	0.941	60	0	1	26.7347	-0.393139	0.397808	26.73
1.08553	0.942	60	0	1	26.7452	-0.379327	0.391	26.7336
1.08567	0.943	60	0	1	26.7557	-0.365697	0.384321	26.7371
1.08582	0.944	60	0	1	26.7661	-0.352217	0.377704	26.7407
1.08596	0.945	60	0	1	26.7765	-0.338907	0.371189	26.7442
1.08611	0.946	60	0	1	26.7868	-0.325722	0.364676	26.7479
1.08626	0.947	60	0	1	26.7971	-0.312725	0.358305	26.7515
1.0864	0.948	60	0	1	26.8072	-0.299875	0.351979	26.7551
1.08655	0.949	60	0	1	26.8174	-0.287185	0.345726	26.7588
1.0867	0.95	60	0	1	26.8274	-0.274673	0.339593	26.7625
1.08685	0.951	60	0	1	26.8374	-0.262321	0.333533	26.7662
1.087	0.952	60	0	1	26.8473	-0.250133	0.327554	26.7699
1.08716	0.953	60	0	1	26.8572	-0.23809	0.321607	26.7737
1.08731	0.954	60	0	1	26.867	-0.226236	0.315806	26.7774
1.08746	0.955	60	0	1	26.8767	-0.214533	0.310049	26.7812
1.08761	0.956	60	0	1	26.8863	-0.203005	0.304404	26.7849
1.08777	0.957	60	0	1	26.8959	-0.191616	0.298758	26.7888
1.08792	0.958	60	0	1	26.9054	-0.18042	0.293285	26.7926
1.08808	0.959	60	0	1	26.9149	-0.169371	0.287831	26.7964
1.08824	0.96	60	0	1	26.9243	-0.158492	0.282481	26.8003
1.08839	0.961	60	0	1	26.9336	-0.147784	0.277233	26.8041
1.08855	0.962	60	0	1	26.9428	-0.13723	0.272024	26.808
1.08871	0.963	60	0	1	26.952	-0.126844	0.266915	26.8119
1.08887	0.964	60	0	1	26.9611	-0.116619	0.261876	26.8158
1.08903	0.965	60	0	1	26.9701	-0.106559	0.256923	26.8197
1.08919	0.966	60	0	1	26.9791	-0.0966605	0.252048	26.8237
1.08935	0.967	60	0	1	26.9879	-0.0869268	0.247268	26.8276
1.08951	0.968	60	0	1	26.9968	-0.0773503	0.242545	26.8316
1.08967	0.969	60	0	1	27.0055	-0.0679362	0.237914	26.8355
1.08983	0.97	60	0	1	27.0142	-0.0586797	0.233346	26.8395
1.08999	0.971	60	0	1	27.0228	-0.0495824	0.228861	26.8435
1.09015	0.972	60	0	1	27.0313	-0.0406428	0.224451	26.8475
1.09032	0.973	60	0	1	27.0397	-0.0318594	0.220109	26.8515
1.09048	0.974	60	0	1	27.0481	-0.023233	0.215861	26.8555
1.09064	0.975	60	0	1	27.0564	-0.0147604	0.211676	26.8595
1.0908	0.976	60	0	1	27.0646	-0.00644138	0.207572	26.8635
1.09097	0.977	60	0	1	27.0728	0.00172555	0.203542	26.8675
1.09113	0.978	60	0	1	27.0809	0.00974162	0.199583	26.8716
1.0913	0.979	60	0	1	27.0889	0.017608	0.195694	26.8756
1.09146	0.98	60	0	1	27.0969	0.0253264	0.191881	26.8796
1.09162	0.981	60	0	1	27.1047	0.0328977	0.188135	26.8837
1.09179	0.982	60	0	1	27.1125	0.0403243	0.184466	26.8877
1.09195	0.983	60	0	1	27.1203	0.0476072	0.180866	26.8918
1.09212	0.984	60	0	1	27.1279	0.0547475	0.177332	26.8958
1.09228	0.985	60	0	1	27.1355	0.0617474	0.173868	26.8999
1.09245	0.986	60	0	1	27.143	0.0686087	0.170473	26.9039
1.09261	0.987	60	0	1	27.1504	0.0753324	0.167143	26.908
1.09277	0.988	60	0	1	27.1578	0.0819209	0.163881	26.912
1.09294	0.989	60	0	1	27.1651	0.0883756	0.160684	26.9161
1.0931	0.99	60	0	1	27.1723	0.0946981	0.15755	26.9201
1.09327	0.991	60	0	1	27.1795	0.100892	0.154485	26.9241
1.09343	0.992	60	0	1	27.1866	0.106956	0.151477	26.9282
1.09359	0.993	60	0	1	27.1936	0.112894	0.148534	26.9322
1.09376	0.994	60	0	1	27.2006	0.118706	0.145649	26.9362
1.09392	0.995	60	0	1	27.2075	0.124397	0.142827	26.9402
1.09408	0.996	60	0	1	27.2143	0.129966	0.140061	26.9442
1.09425	0.997	60	0	1	27.221	0.135416	0.137356	26.9483
1.09441	0.998	60	0	1	27.2277	0.140749	0.134706	26.9522
1.09457	0.999	60	0	1	27.2343	0.145968	0.132116	26.9562
1.09473	1	60	0	1	27.2409	0.151072	0.129578	26.9602
1.09489	1.001	60	0	1	27.2473	0.156066	0.127097	26.9642
1.09505	1.002	60	0	1	27.2538	0.160949	0.124667	26.9681
1.09521	1.003	60	0	1	27.2601	0.165726	0.122292	26.9721
1.09537	1.004	60	0	1	27.2664	0.170396	0.119966	26.976
1.09553	1.005	60	0	1	27.2726	0.174963	0.117693	26.98
1.09569	1.006	60	0	1	27.2788	0.179429	0.11547	26.9839
1.09585	1.007	60	0	1	27.2849	0.183794	0.113295	26.9878
1.09601	1.008	60	0	1	27.2909	0.188061	0.111168	26.9917
1.09617	1.009	60	0	1	27.2969	0.192233	0.109089	26.9955
1.09632	1.01	60	0	1	27.3028	0.196309	0.107056	26.9994
1.09648	1.011	60	0	1	27.3086	0.200294	0.105068	27.0032
1.09663	1.012	60	0	1	27.3144	0.204188	0.103125	27.0071
1.09679	1.013	60	0	1	27.3201	0.207994	0.101225	27.0109
1.09694	1.014	60	0	1	27.3258	0.211713	0.0993676	27.0147
1.0971	1.015	60	0	1	27.3314	0.215346	0.0975523	27.0185
1.09725	1.016	60	0	1	27.3369	0.218897	0.0957781	27.0222
1.0974	1.017	60	0	1	27.3424	0.222366	0.0940441	27.026
1.09755	1.018	60	0	1	27.3478	0.225755	0.0923495	27.0297
1.0977	1.019	60	0	1	27.3532	0.229067	0.0906935	27.0334
1.09785	1.02	60	0	1	27.3585	0.232303	0.0890756	27.0371
1.098	1.021	60	0	1	27.3638	0.235465	0.0874947	27.0408
1.09815	1.022	60	0	1	27.369	0.238554	0.0859501	27.0445
1.0983	1.023	60	0	1	27.3741	0.241572	0.0844409	27.0481
1.09845	1.024	60	0	1	27.3792	0.244521	0.0829664	27.0517
1.09859	1.025	60	0	1	27.3842	0.247403	0.0815257	27.0553
1.09874	1.026	60	0	1	27.3892	0.250218	0.0801181	27.0589
1.09888	1.027	60	0	1	27.3941	0.252968	0.0787428	27.0624
1.09903	1.028	60	0	1	27.399	0.255656	0.0773991	27.066
1.09917	1.029	60	0	1	27.4038	0.258282	0.0760863	27.0695
1.09931	1.03	60	0	1	27.4086	0.260847	0.0748035	27.073
1.09945	1.031	60	0	1	27.4133	0.263354	0.0735502	27.0764
1.09959	1.032	60	0	1	27.418	0.265803	0.0723255	27.0799
1.09973	1.033	60	0	1	27.4226	0.268196	0.0711289	27.0833
1.09987	1.034	60	0	1	27.4272	0.270535	0.0699597	27.0867
1.1	1.035	60	0	1	27.4317	0.27282	0.0688172	27.0901
1.10014	1.036	60	0	1	27.4362	0.275053	0.0677008	27.0934
1.10028	1.037	60	0	1	27.4406	0.277234	0.0666098	27.0968
1.10041	1.038	60	0	1	27.445	0.279367	0.0655437	27.1001
1.10054	1.039	60	0	1	27.4493	0.281451	0.0645018	27.1034
1.10068	1.04	60	0	1	27.4536	0.283487	0.0634836	27.1066
1.10081	1.041	60	0	1	27.4579	0.285477	0.0624884	27.1099
1.10094	1.042	60	0	1	27.462	0.287422	0.0615158	27.1131
1.10107	1.043	60	0	1	27.4662	0.289324	0.0605652	27.1163
1.1012	1.044	60	0	1	27.4703	0.291182	0.059636	27.1195
1.10133	1.045	60	0	1	27.4744	0.292999	0.0587277	27.1226
1.10145	1.046	60	0	1	27.4784	0.294774	0.0578399	27.1258
1.10158	1.047	60	0	1	27.4823	0.29651	0.056972	27.1289
1.1017	1.048	60	0	1	27.4863	0.298207	0.0561234	27.1319
1.10183	1.049	60	0	1	27.4902	0.299866	0.0552939	27.135
1.10195	1.05	60	0	1	27.494	0.301488	0.0544828	27.138
1.10207	1.051	60	0	1	27.4978	0.303074	0.0536898	27.141
1.10219	1.052	60	0	1	27.5016	0.304625	0.0529144	27.144
1.10231	1.053	60	0	1	27.5053	0.306142	0.0521561	27.147
1.10243	1.054	60	0	1	27.509	0.307625	0.0514146	27.1499
1.10255	1.055	60	0	1	27.5126	0.309075	0.0506894	27.1528
1.10267	1.056	60	0	1	27.5162	0.310494	0.0499802	27.1557
1.10279	1.057	60	0	1	27.5198	0.311881	0.0492865	27.1586
1.1029	1.058	60	0	1	27.5233	0.313238	0.048608	27.1614
1.10302	1.059	60	0	1	27.5268	0.314566	0.0479442	27.1643
1.10313	1.06	60	0	1	27.5302	0.315864	0.0472949	27.1671
1.10324	1.061	60	0	1	27.5336	0.317135	0.0466597	27.1698
1.10335	1.062	60	0	1	27.537	0.318378	0.0460382	27.1726
1.10347	1.063	60	0	1	27.5403	0.319594	0.0454302	27.1753
1.10358	1.064	60	0	1	27.5436	0.320784	0.0448352	27.178
1.10368	1.065	60	0	1	27.5469	0.321948	0.044253	27.1807
1.10379	1.066	60	0	1	27.5501	0.323088	0.0436832	27.1834
1.1039	1.067	60	0	1	27.5533	0.324203	0.0431255	27.186
1.10401	1.068	60	0	1	27.5565	0.325295	0.0425798	27.1886
1.10411	1.069	60	0	1	27.5596	0.326363	0.0420456	27.1912
1.10421	1.07	60	0	1	27.5627	0.327409	0.0415227	27.1938
1.10432	1.071	60	0	1	27.5658	0.328433	0.0410108	27.1963
1.10442	1.072	60	0	1	27.5688	0.329435	0.0405096	27.1988
1.10452	1.073	60	0	1	27.5718	0.330416	0.040019	27.2013
1.10462	1.074	60	0	1	27.5747	0.331377	0.0395386	27.2038
1.10472	1.075	60	0	1	27.5777	0.332318	0.0390682	27.2063
1.10482	1.076	60	0	1	27.5806	0.333239	0.0386076	27.2087
1.10492	1.077	60	0	1	27.5834	0.334141	0.0381565	27.2111
1.10502	1.078	60	0	1	27.5863	0.335025	0.0377147	27.2135
1.10511	1.079	60	0	1	27.5891	0.33589	0.037282	27.2159
1.10521	1.08	60	0	1	27.5918	0.336738	0.0368582	27.2182
1.1053	1.081	60	0	1	27.5946	0.337568	0.0364431	27.2206
1.1054	1.082	60	0	1	27.5973	0.338381	0.0360364	27.2229
1.10549	1.083	60	0	1	27.6	0.339178	0.0356379	27.2251
1.10558	1.084	60	0	1	27.6026	0.339959	0.0352475	27.2274
1.10567	1.085	60	0	1	27.6052	0.340724	0.034865	27.2296
1.10576	1.086	60	0	1	27.6078	0.341474	0.0344903	27.2319
1.10585	1.087	60	0	1	27.6104	0.342208	0.034123	27.2341
1.10594	1.088	60	0	1	27.6129	0.342928	0.033763	27.2362
1.10603	1.089	60	0	1	27.6154	0.343634	0.0334103	27.2384
1.10611	1.09	60	0	1	27.6179	0.344325	0.0330645	27.2405
1.1062	1.091	60	0	1	27.6204	0.345003	0.0327257	27.2426
1.10628	1.092	60	0	1	27.6228	0.345667	0.0323935	27.2447
1.10637	1.093	60	0	1	27.6252	0.346319	0.0320678	27.2468
1.10645	1.094	60	0	1	27.6276	0.346957	0.0317485	27.2489
1.10653	1.095	60	0	1	27.6299	0.347583	0.0314355	27.2509
1.10662	1.096	60	0	1	27.6322	0.348197	0.0311286	27.2529
1.1067	1.097	60	0	1	27.6345	0.348799	0.0308277	27.2549
1.10678	1.098	60	0	1	27.6368	0.349389	0.0305326	27.2569
1.10686	1.099	60	0	1	27.639	0.349968	0.0302432	27.2588
1.10693	1.1	60	0	1	27.6413	0.350535	0.0299594	27.2608
1.10701	1.101	60	0	1	27.6434	0.351092	0.029681	27.2627
1.10709	1.102	60	0	1	27.6456	0.351638	0.029408	27.2646
1.10717	1.103	60	0	1	27.6478	0.352174	0.0291402	27.2664
1.10724	1.104	60	0	1	27.6499	0.352699	0.0288774	27.2683
1.10732	1.105	60	0	1	27.652	0.353215	0.0286197	27.2701
1.10739	1.106	60	0	1	27.6541	0.35372	0.0283669	27.272
1.10746	1.107	60	0	1	27.6561	0.354216	0.0281188	27.2738
1.10754	1.108	60	0	1	27.6581	0.354703	0.0278754	27.2756
1.10761	1.109	60	0	1	27.6601	0.355181	0.0276366	27.2773
1.10768	1.11	60	0	1	27.6621	0.35565	0.0274023	27.2791
1.10775	1.111	60	0	1	27.6641	0.356109	0.0271723	27.2808
1.10782	1.112	60	0	1	27.666	0.356561	0.0269466	27.2825
1.10789	1.113	60	0	1	27.6679	0.357004	0.0267251	27.2842
1.10795	1.114	60	0	1	27.6698	0.357439	0.0265077	27.2859
1.10802	1.115	60	0	1	27.6717	0.357865	0.0262944	27.2875
1.10809	1.116	60	0	1	27.6735	0.358284	0.0260849	27.2892
1.10815	1.117	60	0	1	27.6754	0.358695	0.0258793	27.2908
1.10822	1.118	60	0	1	27.6772	0.359099	0.0256775	27.2924
1.10828	1.119	60	0	1	27.679	0.359495	0.0254793	27.294
1.10835	1.12	60	0	1	27.6807	0.359884	0.0252848	27.2956
1.10841	1.121	60	0	1	27.6825	0.360266	0.0250938	27.2971
1.10847	1.122	60	0	1	27.6842	0.360642	0.0249063	27.2987
1.10854	1.123	60	0	1	27.6859	0.36101	0.0247222	27.3002
1.1086	1.124	60	0	1	27.6876	0.361371	0.0245414	27.3017
1.10866	1.125	60	0	1	27.6893	0.361727	0.0243638	27.3032
1.10872	1.126	60	0	1	27.6909	0.362075	0.0241894	27.3047
1.10878	1.127	60	0	1	27.6926	0.362418	0.0240182	27.3061
1.10884	1.128	60	0	1	27.6942	0.362754	0.02385	27.3076
1.10889	1.129	60	0	1	27.6958	0.363084	0.0236848	27.309
1.10895	1.13	60	0	1	27.6973	0.363409	0.0235226	27.3104
1.10901	1.131	60	0	1	27.6989	0.363728	0.0233633	27.3118
1.10906	1.132	60	0	1	27.7004	0.364041	0.0232067	27.3132
1.10912	1.133	60	0	1	27.7019	0.364348	0.023053	27.3145
1.10917	1.134	60	0	1	27.7034	0.36465	0.0229019	27.3159
1.10923	1.135	60	0	1	27.7049	0.364947	0.0227535	27.3172
1.10928	1.136	60	0	1	27.7064	0.365239	0.0226078	27.3185
1.10933	1.137	60	0	1	27.7078	0.365525	0.0224645	27.3198
1.10939	1.138	60	0	1	27.7093	0.365806	0.0223238	27.3211
1.10944	1.139	60	0	1	27.7107	0.366083	0.0221856	27.3224
1.10949	1.14	60	0	1	27.7121	0.366355	0.0220497	27.3237
1.10954	1.141	60	0	1	27.7135	0.366622	0.0219162	27.3249
1.10959	1.142	60	0	1	27.7148	0.366884	0.0217851	27.3261
1.10964	1.143	60	0	1	27.7162	0.367142	0.0216562	27.3274
1.10969	1.144	60	0	1	27.7175	0.367395	0.0215295	27.3286
1.10974	1.145	60	0	1	27.7188	0.367644	0.021405	27.3298
1.10978	1.146	60	0	1	27.7201	0.367889	0.0212827	27.3309
1.10983	1.147	60	0	1	27.7214	0.368129	0.0211625	27.3321
1.10988	1.148	60	0	1	27.7227	0.368365	0.0210444	27.3332
1.10992	1.149	60	0	1	27.7239	0.368598	0.0209282	27.3344
1.10997	1.15	60	0	1	27.7251	0.368826	0.0208141	27.3355
1.11001	1.151	60	0	1	27.7264	0.36905	0.0207019	27.3366
1.11006	1.152	60	0	1	27.7276	0.369271	0.0205917	27.3377
1.1101	1.153	60	0	1	27.7288	0.369488	0.0204833	27.3388
1.11015	1.154	60	0	1	27.7299	0.369701	0.0203768	27.3399
1.11019	1.155	60	0	1	27.7311	0.36991	0.020272	27.3409
1.11023	1.156	60	0	1	27.7322	0.370116	0.0201691	27.342
1.11027	1.157	60	0	1	27.7334	0.370318	0.0200679	27.343
1.11032	1.158	60	0	1	27.7345	0.370517	0.0199684	27.344
1.11036	1.159	60	0	1	27.7356	0.370713	0.0198707	27.345
1.1104	1.16	60	0	1	27.7367	0.370905	0.0197745	27.346
1.11044	1.161	60	0	1	27.7378	0.371094	0.01968	27.347
1.11048	1.162	60	0	1	27.7388	0.37128	0.0195871	27.348
1.11052	1.163	60	0	1	27.7399	0.371463	0.0194957	27.3489
1.11055	1.164	60	0	1	27.7409	0.371642	0.0194059	27.3499
1.11059	1.165	60	0	1	27.742	0.371819	0.0193176	27.3508
1.11063	1.166	60	0	1	27.743	0.371993	0.0192308	27.3517
1.11067	1.167	60	0	1	27.744	0.372163	0.0191455	27.3527
1.1107	1.168	60	0	1	27.7449	0.372331	0.0190615	27.3536
1.11074	1.169	60	0	1	27.7459	0.372496	0.018979	27.3544
1.11077	1.17	60	0	1	27.7469	0.372658	0.0188979	27.3553
1.11081	1.171	60	0	1	27.7478	0.372818	0.0188181	27.3562
1.11084	1.172	60	0	1	27.7488	0.372975	0.0187397	27.3571
1.11088	1.173	60	0	1	27.7497	0.373129	0.0186625	27.3579
1.11091	1.174	60	0	1	27.7506	0.37328	0.0185867	27.3587
1.11095	1.175	60	0	1	27.7515	0.37343	0.0185121	27.3596
1.11098	1.176	60	0	1	27.7524	0.373576	0.0184388	27.3604
1.11101	1.177	60	0	1	27.7533	0.37372	0.0183667	27.3612
1.11104	1.178	60	0	1	27.7541	0.373862	0.0182958	27.362
1.11108	1.179	60	0	1	27.755	0.374002	0.018226	27.3628
1.11111	1.18	60	0	1	27.7558	0.374139	0.0181575	27.3635
1.11114	1.181	60	0	1	27.7567	0.374274	0.0180901	27.3643
1.11117	1.182	60	0	1	27.7575	0.374407	0.0180238	27.365
1.1112	1.183	60	0	1	27.7583	0.374537	0.0179586	27.3658
1.11123	1.184	60	0	1	27.7591	0.374665	0.0178945	27.3665
1.11126	1.185	60	0	1	27.7599	0.374791	0.0178315	27.3672
1.11129	1.186	60	0	1	27.7606	0.374915	0.0177695	27.368
1.11132	1.187	60	0	1	27.7614	0.375037	0.0177086	27.3687
1.11134	1.188	60	0	1	27.7622	0.375157	0.0176486	27.3694
1.11137	1.189	60	0	1	27.7629	0.375275	0.0175897	27.37
1.1114	1.19	60	0	1	27.7636	0.375391	0.0175317	27.3707
1.11143	1.191	60	0	1	27.7644	0.375505	0.0174747	27.3714
1.11145	1.192	60	0	1	27.7651	0.375617	0.0174187	27.3721
1.11148	1.193	60	0	1	27.7658	0.375727	0.0173636	27.3727
1.11151	1.194	60	0	1	27.7665	0.375836	0.0173094	27.3733
1.11153	1.195	60	0	1	27.7672	0.375942	0.0172561	27.374
1.11156	1.196	60	0	1	27.7679	0.376047	0.0172037	27.3746
1.11158	1.197	60	0	1	27.7685	0.37615	0.0171521	27.3752
1.11161	1.198	60	0	1	27.7692	0.376251	0.0171014	27.3758
1.11163	1.199	60	0	1	27.7698	0.376351	0.0170516	27.3764
1.11166	1.2	60	0	1	27.7705	0.376449	0.0170026	27.377
1.11168	1.201	60	0	1	27.7711	0.376545	0.0169544	27.3776
1.1117	1.202	60	0	1	27.7717	0.37664	0.0169071	27.3782
1.11173	1.203	60	0	1	27.7723	0.376733	0.0168605	27.3787
1.11175	1.204	60	0	1	27.7729	0.376825	0.0168147	27.3793
1.11177	1.205	60	0	1	27.7735	0.376915	0.0167696	27.3798
1.11179	1.206	60	0	1	27.7741	0.377003	0.0167254	27.3804
1.11181	1.207	60	0	1	27.7747	0.37709	0.0166818	27.3809
1.11184	1.208	60	0	1	27.7753	0.377176	0.016639	27.3815
1.11186	1.209	60	0	1	27.7758	0.37726	0.0165969	27.382
1.11188	1.21	60	0	1	27.7764	0.377343	0.0165555	27.3825
1.1119	1.211	60	0	1	27.7769	0.377424	0.0165148	27.383
1.11192	1.212	60	0	1	27.7775	0.377504	0.0164748	27.3835
1.11194	1.213	60	0	1	27.778	0.377583	0.0164355	27.384
1.11196	1.214	60	0	1	27.7785	0.37766	0.0163968	27.3845
1.11198	1.215	60	0	1	27.779	0.377736	0.0163588	27.3849
1.112	1.216	60	0	1	27.7795	0.377811	0.0163214	27.3854
1.11202	1.217	60	0	1	27.78	0.377885	0.0162847	27.3859
1.11203	1.218	60	0	1	27.7805	0.377957	0.0162485	27.3863
1.11205	1.219	60	0	1	27.781	0.378028	0.016213	27.3868
1.11207	1.22	60	0	1	27.7815	0.378098	0.0161781	27.3872
1.11209	1.221	60	0	1	27.782	0.378166	0.0161438	27.3877
1.1121	1.222	60	0	1	27.7824	0.378234	0.0161101	27.3881
1.11212	1.223	60	0	1	27.7829	0.3783	0.0160769	27.3885
1.11214	1.224	60	0	1	27.7833	0.378365	0.0160443	27.3889
1.11216	1.225	60	0	1	27.7838	0.378429	0.0160122	27.3893
1.11217	1.226	60	0	1	27.7842	0.378492	0.0159807	27.3897
1.11219	1.227	60	0	1	27.7846	0.378554	0.0159498	27.3901
1.1122	1.228	60	0	1	27.7851	0.378615	0.0159194	27.3905
1.11222	1.229	60	0	1	27.7855	0.378675	0.0158895	27.3909
1.11224	1.23	60	0	1	27.7859	0.378734	0.0158601	27.3913
1.11225	1.231	60	0	1	27.7863	0.378792	0.0158312	27.3917
1.11227	1.232	60	0	1	27.7867	0.378848	0.0158028	27.392
1.11228	1.233	60	0	1	27.7871	0.378904	0.0157749	27.3924
1.11229	1.234	60	0	1	27.7875	0.378959	0.0157474	27.3928
1.11231	1.235	60	0	1	27.7878	0.379013	0.0157205	27.3931
1.11232	1.236	60	0	1	27.7882	0.379066	0.015694	27.3934
1.11234	1.237	60	0	1	27.7886	0.379118	0.015668	27.3938
1.11235	1.238	60	0	1	27.7889	0.379169	0.0156424	27.3941
1.11236	1.239	60	0	1	27.7893	0.379219	0.0156173	27.3945
1.11238	1.24	60	0	1	27.7896	0.379269	0.0155926	27.3948
1.11239	1.241	60	0	1	27.79	0.379317	0.0155683	27.3951
1.1124	1.242	60	0	1	27.7903	0.379365	0.0155445	27.3954
1.11242	1.243	60	0	1	27.7907	0.379412	0.0155211	27.3957
1.11243	1.244	60	0	1	27.791	0.379458	0.0154981	27.396
1.11244	1.245	60	0	1	27.7913	0.379503	0.0154755	27.3963
1.11245	1.246	60	0	1	27.7916	0.379547	0.0154533	27.3966
1.11246	1.247	60	0	1	27.7919	0.379591	0.0154315	27.3969
1.11248	1.248	60	0	1	27.7922	0.379634	0.01541	27.3972
1.11249	1.249	60	0	1	27.7925	0.379676	0.015389	27.3975
1.1125	1.25	60	0	1	27.7928	0.379717	0.0153683	27.3978
1.11251	1.251	60	0	1	27.7931	0.379758	0.015348	27.398
1.11252	1.252	60	0	1	27.7934	0.379798	0.0153281	27.3983
1.11253	1.253	60	0	1	27.7937	0.379837	0.0153085	27.3986
1.11254	1.254	60	0	1	27.794	0.379876	0.0152892	27.3988
1.11255	1.255	60	0	1	27.7943	0.379913	0.0152703	27.3991
1.11256	1.256	60	0	1	27.7945	0.37995	0.0152518	27.3993
1.11257	1.257	60	0	1	27.7948	0.379987	0.0152336	27.3996
1.11258	1.258	60	0	1	27.795	0.380023	0.0152157	27.3998
1.11259	1.259	60	0	1	27.7953	0.380058	0.0151981	27.4
1.1126	1.26	60	0	1	27.7955	0.380092	0.0151808	27.4003
1.11261	1.261	60	0	1	27.7958	0.380126	0.0151639	27.4005
1.11262	1.262	60	0	1	27.796	0.38016	0.0151473	27.4007
1.11263	1.263	60	0	1	27.7963	0.380192	0.0151309	27.4009
1.11264	1.264	60	0	1	27.7965	0.380224	0.0151149	27.4012
1.11264	1.265	60	0	1	27.7967	0.380256	0.0150992	27.4014
1.11265	1.266	60	0	1	27.797	0.380287	0.0150837	27.4016
1.11266	1.267	60	0	1	27.7972	0.380317	0.0150686	27.4018
1.11267	1.268	60	0	1	27.7974	0.380347	0.0150537	27.402
1.11268	1.269	60	0	1	27.7976	0.380376	0.0150391	27.4022
1.11269	1.27	60	0	1	27.7978	0.380405	0.0150247	27.4024
1.11269	1.271	60	0	1	27.798	0.380433	0.0150106	27.4026
1.1127	1.272	60	0	1	27.7982	0.38046	0.0149968	27.4028
1.11271	1.273	60	0	1	27.7984	0.380488	0.0149833	27.403
1.11272	1.274	60	0	1	27.7986	0.380514	0.01497	27.4031
1.11272	1.275	60	0	1	27.7988	0.38054	0.0149569	27.4033
1.11273	1.276	60	0	1	27.799	0.380566	0.0149441	27.4035
1.11274	1.277	60	0	1	27.7992	0.380591	0.0149315	27.4037
1.11274	1.278	60	0	1	27.7994	0.380616	0.0149192	27.4038
1.11275	1.279	60	0	1	27.7996	0.38064	0.0149071	27.404
1.11276	1.28	60	0	1	27.7997	0.380664	0.0148952	27.4042
1.11276	1.281	60	0	1	27.7999	0.380687	0.0148836	27.4043
1.11277	1.282	60	0	1	27.8001	0.38071	0.0148722	27.4045
1.11278	1.283	60	0	1	27.8002	0.380732	0.014861	27.4046
1.11278	1.284	60	0	1	27.8004	0.380754	0.01485	27.4048
1.11279	1.285	60	0	1	27.8006	0.380776	0.0148392	27.4049
1.1128	1.286	60	0	1	27.8007	0.380797	0.0148286	27.4051
1.1128	1.287	60	0	1	27.8009	0.380818	0.0148182	27.4052
1.11281	1.288	60	0	1	27.801	0.380838	0.0148081	27.4054
1.11281	1.289	60	0	1	27.8012	0.380858	0.0147981	27.4055
1.11282	1.29	60	0	1	27.8013	0.380877	0.0147883	27.4056
1.11282	1.291	60	0	1	27.8015	0.380897	0.0147787	27.4058
1.11283	1.292	60	0	1	27.8016	0.380915	0.0147693	27.4059
1.11283	1.293	60	0	1	27.8017	0.380934	0.0147601	27.406
1.11284	1.294	60	0	1	27.8019	0.380952	0.0147511	27.4062
1.11284	1.295	60	0	1	27.802	0.38097	0.0147422	27.4063
1.11285	1.296	60	0	1	27.8021	0.380987	0.0147336	27.4064
1.11285	1.297	60	0	1	27.8023	0.381004	0.014725	27.4065
1.11286	1.298	60	0	1	27.8024	0.381021	0.0147167	27.4066
1.11286	1.299	60	0	1	27.8025	0.381037	0.0147085	27.4068
1.11287	1.3	60	0	1	27.8026	0.381053	0.0147005	27.4069
1.11287	1.301	60	0	1	27.8027	0.381069	0.0146927	27.407
1.11288	1.302	60	0	1	27.8029	0.381084	0.014685	27.4071
1.11288	1.303	60	0	1	27.803	0.381099	0.0146774	27.4072
1.11289	1.304	60	0	1	27.8031	0.381114	0.01467	27.4073
1.11289	1.305	60	0	1	27.8032	0.381129	0.0146628	27.4074
1.11289	1.306	60	0	1	27.8033	0.381143	0.0146557	27.4075
1.1129	1.307	60	0	1	27.8034	0.381157	0.0146487	27.4076
1.1129	1.308	60	0	1	27.8035	0.38117	0.0146419	27.4077
1.1129	1.309	60	0	1	27.8036	0.381184	0.0146353	27.4078
1.11291	1.31	60	0	1	27.8037	0.381197	0.0146287	27.4079
1.11291	1.311	60	0	1	27.8038	0.381209	0.0146223	27.408
1.11292	1.312	60	0	1	27.8039	0.381222	0.0146161	27.4081
1.11292	1.313	60	0	1	27.804	0.381234	0.0146099	27.4081
1.11292	1.314	60	0	1	27.8041	0.381246	0.0146039	27.4082
1.11293	1.315	60	0	1	27.8042	0.381258	0.014598	27.4083
1.11293	1.316	60	0	1	27.8042	0.38127	0.0145923	27.4084
1.11293	1.317	60	0	1	27.8043	0.381281	0.0145866	27.4085
1.11294	1.318	60	0	1	27.8044	0.381292	0.0145811	27.4085
1.11294	1.319	60	0	1	27.8045	0.381303	0.0145757	27.4086
1.11294	1.32	60	0	1	27.8046	0.381313	0.0145704	27.4087
1.11294	1.321	60	0	1	27.8047	0.381324	0.0145652	27.4088
1.11295	1.322	60	0	1	27.8047	0.381334	0.0145602	27.4088
1.11295	1.323	60	0	1	27.8048	0.381344	0.0145552	27.4089
1.11295	1.324	60	0	1	27.8049	0.381353	0.0145503	27.409
1.11296	1.325	60	0	1	27.805	0.381363	0.0145456	27.409
1.11296	1.326	60	0	1	27.805	0.381372	0.0145409	27.4091
1.11296	1.327	60	0	1	27.8051	0.381381	0.0145364	27.4092
1.11296	1.328	60	0	1	27.8052	0.38139	0.0145319	27.4092
1.11297	1.329	60	0	1	27.8052	0.381399	0.0145275	27.4093
1.11297	1.33	60	0	1	27.8053	0.381408	0.0145233	27.4094
1.11297	1.331	60	0	1	27.8054	0.381416	0.0145191	27.4094
1.11297	1.332	60	0	1	27.8054	0.381424	0.014515	27.4095
1.11298	1.333	60	0	1	27.8055	0.381432	0.014511	27.4095
1.11298	1.334	60	0	1	27.8055	0.38144	0.0145071	27.4096
1.11298	1.335	60	0	1	27.8056	0.381447	0.0145033	27.4096
1.11298	1.336	60	0	1	27.8057	0.381455	0.0144996	27.4097
1.11298	1.337	60	0	1	27.8057	0.381462	0.0144959	27.4097
1.11299	1.338	60	0	1	27.8058	0.381469	0.0144923	27.4098
1.11299	1.339	60	0	1	27.8058	0.381476	0.0144889	27.4098
1.11299	1.34	60	0	1	27.8059	0.381483	0.0144854	27.4099
1.11299	1.341	60	0	1	27.8059	0.38149	0.0144821	27.4099
1.11299	1.342	60	0	1	27.806	0.381496	0.0144788	27.41
1.113	1.343	60	0	1	27.806	0.381503	0.0144756	27.41
1.113	1.344	60	0	1	27.8061	0.381509	0.0144725	27.4101
1.113	1.345	60	0	1	27.8061	0.381515	0.0144695	27.4101
1.113	1.346	60	0	1	27.8062	0.381521	0.0144665	27.4102
1.113	1.347	60	0	1	27.8062	0.381527	0.0144636	27.4102
1.113	1.348	60	0	1	27.8062	0.381533	0.0144607	27.4102
1.11301	1.349	60	0	1	27.8063	0.381538	0.014458	27.4103
1.11301	1.35	60	0	1	27.8063	0.381544	0.0144552	27.4103
1.11301	1.351	60	0	1	27.8064	0.381549	0.0144526	27.4104
1.11301	1.352	60	0	1	27.8064	0.381554	0.01445	27.4104
1.11301	1.353	60	0	1	27.8064	0.381559	0.0144475	27.4104
1.11301	1.354	60	0	1	27.8065	0.381564	0.014445	27.4105
1.11302	1.355	60	0	1	27.8065	0.381569	0.0144426	27.4105
1.11302	1.356	60	0	1	27.8066	0.381574	0.0144402	27.4105
1.11302	1.357	60	0	1	27.8066	0.381578	0.0144379	27.4106
1.11302	1.358	60	0	1	27.8066	0.381583	0.0144357	27.4106
1.11302	1.359	60	0	1	27.8067	0.381587	0.0144335	27.4106
1.11302	1.36	60	0	1	27.8067	0.381591	0.0144313	27.4107
1.11302	1.361	60	0	1	27.8067	0.381596	0.0144292	27.4107
1.11302	1.362	60	0	1	27.8067	0.3816	0.0144272	27.4107
1.11303	1.363	60	0	1	27.8068	0.381604	0.0144252	27.4108
1.11303	1.364	60	0	1	27.8068	0.381608	0.0144232	27.4108
1.11303	1.365	60	0	1	27.8068	0.381611	0.0144213	27.4108
1.11303	1.366	60	0	1	27.8069	0.381615	0.0144195	27.4108
1.11303	1.367	60	0	1	27.8069	0.381619	0.0144177	27.4109
1.11303	1.368	60	0	1	27.8069	0.381622	0.0144159	27.4109
1.11303	1.369	60	0	1	27.8069	0.381626	0.0144142	27.4109
1.11303	1.37	60	0	1	27.807	0.381629	0.0144125	27.4109
1.11303	1.371	60	0	1	27.807	0.381632	0.0144108	27.411
1.11303	1.372	60	0	1	27.807	0.381636	0.0144092	27.411
1.11304	1.373	60	0	1	27.807	0.381639	0.0144077	27.411
1.11304	1.374	60	0	1	27.8071	0.381642	0.0144061	27.411
1.11304	1.375	60	0	1	27.8071	0.381645	0.0144047	27.411
1.11304	1.376	60	0	1	27.8071	0.381648	0.0144032	27.4111
1.11304	1.377	60	0	1	27.8071	0.381651	0.0144018	27.4111
1.11304	1.378	60	0	1	27.8072	0.381653	0.0144004	27.4111
1.11304	1.379	60	0	1	27.8072	0.381656	0.0143991	27.4111
1.11304	1.38	60	0	1	27.8072	0.381659	0.0143977	27.4111
1.11304	1.381	60	0	1	27.8072	0.381661	0.0143965	27.4112
1.11304	1.382	60	0	1	27.8072	0.381664	0.0143952	27.4112
1.11304	1.383	60	0	1	27.8073	0.381666	0.014394	27.4112
1.11304	1.384	60	0	1	27.8073	0.381668	0.0143928	27.4112
1.11304	1.385	60	0	1	27.8073	0.381671	0.0143917	27.4112
1.11305	1.386	60	0	1	27.8073	0.381673	0.0143905	27.4112
1.11305	1.387	60	0	1	27.8073	0.381675	0.0143894	27.4113
1.11305	1.388	60	0	1	27.8073	0.381677	0.0143884	27.4113
1.11305	1.389	60	0	1	27.8074	0.381679	0.0143873	27.4113
1.11305	1.39	60	0	1	27.8074	0.381681	0.0143863	27.4113
1.11305	1.391	60	0	1	27.8074	0.381683	0.0143853	27.4113
1.11305	1.392	60	0	1	27.8074	0.381685	0.0143844	27.4113
1.11305	1.393	60	0	1	27.8074	0.381687	0.0143834	27.4113
1.11305	1.394	60	0	1	27.8074	0.381689	0.0143825	27.4114
1.11305	1.395	60	0	1	27.8074	0.381691	0.0143816	27.4114
1.11305	1.396	60	0	1	27.8075	0.381693	0.0143808	27.4114
1.11305	1.397	60	0	1	27.8075	0.381694	0.0143799	27.4114
1.11305	1.398	60	0	1	27.8075	0.381696	0.0143791	27.4114
1.11305	1.399	60	0	1	27.8075	0.381698	0.0143783	27.4114
1.11305	1.4	60	0	1	27.8075	0.381699	0.0143775	27.4114
1.11305	1.401	60	0	1	27.8075	0.381701	0.0143768	27.4114
1.11305	1.402	60	0	1	27.8075	0.381702	0.014376	27.4115
1.11305	1.403	60	0	1	27.8075	0.381704	0.0143753	27.4115
1.11305	1.404	60	0	1	27.8076	0.381705	0.0143746	27.4115
1.11306	1.405	60	0	1	27.8076	0.381706	0.0143739	27.4115
1.11306	1.406	60	0	1	27.8076	0.381708	0.0143733	27.4115
1.11306	1.407	60	0	1	27.8076	0.381709	0.0143726	27.4115
1.11306	1.408	60	0	1	27.8076	0.38171	0.014372	27.4115
1.11306	1.409	60	0	1	27.8076	0.381711	0.0143714	27.4115
1.11306	1.41	60	0	1	27.8076	0.381713	0.0143708	27.4115
1.11306	1.411	60	0	1	27.8076	0.381714	0.0143702	27.4115
1.11306	1.412	60	0	1	27.8076	0.381715	0.0143696	27.4115
1.11306	1.413	60	0	1	27.8076	0.381716	0.0143691	27.4116
1.11306	1.414	60	0	1	27.8076	0.381717	0.0143686	27.4116
1.11306	1.415	60	0	1	27.8077	0.381718	0.014368	27.4116
1.11306	1.416	60	0	1	27.8077	0.381719	0.0143675	27.4116
1.11306	1.417	60	0	1	27.8077	0.38172	0.0143671	27.4116
1.11306	1.418	60	0	1	27.8077	0.381721	0.0143666	27.4116
1.11306	1.419	60	0	1	27.8077	0.381722	0.0143661	27.4116
1.11306	1.42	60	0	1	27.8077	0.381723	0.0143657	27.4116
1.11306	1.421	60	0	1	27.8077	0.381724	0.0143652	27.4116
1.11306	1.422	60	0	1	27.8077	0.381724	0.0143648	27.4116
1.11306	1.423	60	0	1	27.8077	0.381725	0.0143644	27.4116
1.11306	1.424	60	0	1	27.8077	0.381726	0.014364	27.4116
1.11306	1.425	60	0	1	27.8077	0.381727	0.0143636	27.4116
1.11306	1.426	60	0	1	27.8077	0.381728	0.0143632	27.4116
1.11306	1.427	60	0	1	27.8077	0.381728	0.0143629	27.4116
1.11306	1.428	60	0	1	27.8077	0.381729	0.0143625	27.4116
1.11306	1.429	60	0	1	27.8077	0.38173	0.0143622	27.4116
1.11306	1.43	60	0	1	27.8077	0.38173	0.0143618	27.4117
1.11306	1.431	60	0	1	27.8078	0.381731	0.0143615	27.4117
1.11306	1.432	60	0	1	27.8078	0.381732	0.0143612	27.4117
1.11306	1.433	60	0	1	27.8078	0.381732	0.0143609	27.4117
1.11306	1.434	60	0	1	27.8078	0.381733	0.0143606	27.4117
1.11306	1.435	60	0	1	27.8078	0.381734	0.0143603	27.4117
1.11306	1.436	60	0	1	27.8078	0.381734	0.01436	27.4117
1.11306	1.437	60	0	1	27.8078	0.381735	0.0143597	27.4117
1.11306	1.438	60	0	1	27.8078	0.381735	0.0143595	27.4117
1.11306	1.439	60	0	1	27.8078	0.381736	0.0143592	27.4117
1.11306	1.44	60	0	1	27.8078	0.381736	0.014359	27.4117
1.11306	1.441	60	0	1	27.8078	0.381737	0.0143587	27.4117
1.11306	1.442	60	0	1	27.8078	0.381737	0.0143585	27.4117
1.11306	1.443	60	0	1	27.8078	0.381738	0.0143582	27.4117
1.11306	1.444	60	0	1	27.8078	0.381738	0.014358	27.4117
1.11306	1.445	60	0	1	27.8078	0.381738	0.0143578	27.4117
1.11306	1.446	60	0	1	27.8078	0.381739	0.0143576	27.4117
1.11306	1.447	60	0	1	27.8078	0.381739	0.0143574	27.4117
1.11306	1.448	60	0	1	27.8078	0.38174	0.0143572	27.4117
1.11306	1.449	60	0	1	27.8078	0.38174	0.014357	27.4117
1.11306	1.45	60	0	1	27.8078	0.38174	0.0143568	27.4117
1.11307	1.451	60	0	1	27.8078	0.381741	0.0143566	27.4117
1.11307	1.452	60	0	1	27.8078	0.381741	0.0143565	27.4117
1.11307	1.453	60	0	1	27.8078	0.381742	0.0143563	27.4117
1.11307	1.454	60	0	1	27.8078	0.381742	0.0143561	27.4117
1.11307	1.455	60	0	1	27.8078	0.381742	0.014356	27.4117
1.11307	1.456	60	0	1	27.8078	0.381742	0.0143558	27.4117
1.11307	1.457	60	0	1	27.8078	0.381743	0.0143557	27.4117
1.11307	1.458	60	0	1	27.8078	0.381743	0.0143555	27.4117
1.11307	1.459	60	0	1	27.8078	0.381743	0.0143554	27.4117
1.11307	1.46	60	0	1	27.8078	0.381744	0.0143553	27.4117
1.11307	1.461	60	0	1	27.8078	0.381744	0.0143551	27.4118
1.11307	1.462	60	0	1	27.8079	0.381744	0.014355	27.4118
1.11307	1.463	60	0	1	27.8079	0.381744	0.0143549	27.4118
1.11307	1.464	60	0	1	27.8079	0.381745	0.0143548	27.4118
1.11307	1.465	60	0	1	27.8079	0.381745	0.0143546	27.4118
1.11307	1.466	60	0	1	27.8079	0.381745	0.0143545	27.4118
1.11307	1.467	60	0	1	27.8079	0.381745	0.0143544	27.4118
1.11307	1.468	60	0	1	27.8079	0.381745	0.0143543	27.4118
1.11307	1.469	60	0	1	27.8079	0.381746	0.0143542	27.4118
1.11307	1.47	60	0	1	27.8079	0.381746	0.0143541	27.4118
1.11307	1.471	60	0	1	27.8079	0.381746	0.014354	27.4118
1.11307	1.472	60	0	1	27.8079	0.381746	0.0143539	27.4118
1.11307	1.473	60	0	1	27.8079	0.381746	0.0143539	27.4118
1.11307	1.474	60	0	1	27.8079	0.381747	0.0143538	27.4118
1.11307	1.475	60	0	1	27.8079	0.381747	0.0143537	27.4118
1.11307	1.476	60	0	1	27.8079	0.381747	0.0143536	27.4118
1.11307	1.477	60	0	1	27.8079	0.381747	0.0143535	27.4118
1.11307	1.478	60	0	1	27.8079	0.381747	0.0143534	27.4118
1.11307	1.479	60	0	1	27.8079	0.381747	0.0143534	27.4118
1.11307	1.48	60	0	1	27.8079	0.381748	0.0143533	27.4118
1.11307	1.481	60	0	1	27.8079	0.381748	0.0143532	27.4118
1.11307	1.482	60	0	1	27.8079	0.381748	0.0143532	27.4118
1.11307	1.483	60	0	1	27.8079	0.381748	0.0143531	27.4118
1.11307	1.484	60	0	1	27.8079	0.381748	0.014353	27.4118
1.11307	1.485	60	0	1	27.8079	0.381748	0.014353	27.4118
1.11307	1.486	60	0	1	27.8079	0.381748	0.0143529	27.4118
1.11307	1.487	60	0	1	27.8079	0.381748	0.0143529	27.4118
1.11307	1.488	60	0	1	27.8079	0.381748	0.0143528	27.4118
1.11307	1.489	60	0	1	27.8079	0.381749	0.0143528	27.4118
1.11307	1.49	60	0	1	27.8079	0.381749	0.0143527	27.4118
1.11307	1.491	60	0	1	27.8079	0.381749	0.0143527	27.4118
1.11307	1.492	60	0	1	27.8079	0.381749	0.0143526	27.4118
1.11307	1.493	60	0	1	27.8079	0.381749	0.0143526	27.4118
1.11307	1.494	60	0	1	27.8079	0.381749	0.0143525	27.4118
1.11307	1.495	60	0	1	27.8079	0.381749	0.0143525	27.4118
1.11307	1.496	60	0	1	27.8079	0.381749	0.0143524	27.4118
1.11307	1.497	60	0	1	27.8079	0.381749	0.0143524	27.4118
1.11307	1.498	60	0	1	27.8079	0.381749	0.0143524	27.4118
1.11307	1.499	60	0	1	27.8079	0.381749	0.0143523	27.4118
1.11307	1.5	60	0	1	27.8079	0.38175	0.0143523	27.4118
1.11307	1.501	60	0	1	27.8079	0.38175	0.0143523	27.4118
1.11307	1.502	60	0	1	27.8079	0.38175	0.0143522	27.4118
1.11307	1.503	60	0	1	27.8079	0.38175	0.0143522	27.4118
1.11307	1.504	60	0	1	27.8079	0.38175	0.0143522	27.4118
1.11307	1.505	60	0	1	27.8079	0.38175	0.0143521	27.4118
1.11307	1.506	60	0	1	27.8079	0.38175	0.0143521	27.4118
1.11307	1.507	60	0	1	27.8079	0.38175	0.0143521	27.4118
1.11307	1.508	60	0	1	27.8079	0.38175	0.0143521	27.4118
1.11307	1.509	60	0	1	27.8079	0.38175	0.014352	27.4118
1.11307	1.51	60	0	1	27.8079	0.38175	0.014352	27.4118
1.11307	1.511	60	0	1	27.8079	0.38175	0.014352	27.4118
1.11307	1.512	60	0	1	27.8079	0.38175	0.014352	27.4118
1.11307	1.513	60	0	1	27.8079	0.38175	0.0143519	27.4118
1.11307	1.514	60	0	1	27.8079	0.38175	0.0143519	27.4118
1.11307	1.515	60	0	1	27.8079	0.38175	0.0143519	27.4118
1.11307	1.516	60	0	1	27.8079	0.38175	0.0143519	27.4118
1.11307	1.517	60	0	1	27.8079	0.38175	0.0143518	27.4118
1.11307	1.518	60	0	1	27.8079	0.381751	0.0143518	27.4118
1.11307	1.519	60	0	1	27.8079	0.38175	0.0143518	27.4118
1.11307	1.52	60	0	1	27.8079	0.38175	0.0143518	27.4118
1.11307	1.521	60	0	1	27.8079	0.381751	0.0143518	27.4118
1.11307	1.522	60	0	1	27.8079	0.38175	0.0143518	27.4118
1.11307	1.523	60	0	1	27.8079	0.381751	0.0143518	27.4118
1.11307	1.524	60	0	1	27.8079	0.381751	0.0143517	27.4118
1.11307	1.525	60	0	1	27.8079	0.381751	0.0143517	27.4118
1.11307	1.526	60	0	1	27.8079	0.381751	0.0143517	27.4118
1.11307	1.527	60	0	1	27.8079	0.381751	0.0143517	27.4118
1.11307	1.528	60	0	1	27.8079	0.381751	0.0143517	27.4118
1.11307	1.529	60	0	1	27.8079	0.381751	0.0143517	27.4118
1.11307	1.53	60	0	1	27.8079	0.381751	0.0143517	27.4118
1.11307	1.531	60	0	1	27.8079	0.381751	0.0143516	27.4118
1.11307	1.532	60	0	1	27.8079	0.381751	0.0143516	27.4118
1.11307	1.533	60	0	1	27.8079	0.381751	0.0143516	27.4118
1.11307	1.534	60	0	1	27.8079	0.381751	0.0143516	27.4118
1.11307	1.535	60	0	1	27.8079	0.381751	0.0143516	27.4118
1.11307	1.536	60	0	1	27.8079	0.381751	0.0143516	27.4118
1.11307	1.537	60	0	1	27.8079	0.381751	0.0143516	27.4118
1.11307	1.538	60	0	1	27.8079	0.381751	0.0143516	27.4118
1.11307	1.539	60	0	1	27.8079	0.381751	0.0143516	27.4118
1.11307	1.54	60	0	1	27.8079	0.381751	0.0143516	27.4118
1.11307	1.541	60	0	1	27.8079	0.381751	0.0143516	27.4118
1.11307	1.542	60	0	1	27.8079	0.381751	0.0143516	27.4118
1.11307	1.543	60	0	1	27.8079	0.381751	0.0143515	27.4118
1.11307	1.544	60	0	1	27.8079	0.381751	0.0143515	27.4118
1.11307	1.545	60	0	1	27.8079	0.381751	0.0143515	27.4118
1.11307	1.546	60	0	1	27.8079	0.381751	0.0143515	27.4118
1.11307	1.547	60	0	1	27.8079	0.381751	0.0143515	27.4118
1.11307	1.548	60	0	1	27.8079	0.381751	0.0143515	27.4118
1.11307	1.549	60	0	1	27.8079	0.381751	0.0143515	27.4118
1.11307	1.55	60	0	1	27.8079	0.381751	0.0143515	27.4118
1.11307	1.551	60	0	1	27.8079	0.381751	0.0143515	27.4118
1.11307	1.552	60	0	1	27.8079	0.381751	0.0143515	27.4118
1.11307	1.553	60	0	1	27.8079	0.381751	0.0143515	27.4118
1.11307	1.554	60	0	1	27.8079	0.381751	0.0143515	27.4118
1.11307	1.555	60	0	1	27.8079	0.381751	0.0143515	27.4118
1.11307	1.556	60	0	1	27.8079	0.381751	0.0143515	27.4118
1.11307	1.557	60	0	1	27.8079	0.381751	0.0143515	27.4118
1.11307	1.558	60	0	1	27.8079	0.381751	0.0143515	27.4118
1.11307	1.559	60	0	1	27.8079	0.381751	0.0143514	27.4118
1.11307	1.56	60	0	1	27.8079	0.381751	0.0143514	27.4118
1.11307	1.561	60	0	1	27.8079	0.381751	0.0143514	27.4118
1.11307	1.562	60	0	1	27.8079	0.381751	0.0143514	27.4118
1.11307	1.563	60	0	1	27.8079	0.381751	0.0143514	27.4118
1.11307	1.564	60	0	1	27.8079	0.381751	0.0143514	27.4118
1.11307	1.565	60	0	1	27.8079	0.381751	0.0143514	27.4118
1.11307	1.566	60	0	1	27.8079	0.381751	0.0143514	27.4118
1.11307	1.567	60	0	1	27.8079	0.381751	0.0143514	27.4118
1.11307	1.568	60	0	1	27.8079	0.381751	0.0143514	27.4118
1.11307	1.569	60	0	1	27.8079	0.381751	0.0143514	27.4118
1.11307	1.57	60	0	1	27.8079	0.381751	0.0143514	27.4118
1.11307	1.571	60	0	1	27.8079	0.381751	0.0143514	27.4118
1.11307	1.572	60	0	1	27.8079	0.381751	0.0143514	27.4118
1.11307	1.573	60	0	1	27.8079	0.381751	0.0143514	27.4118
1.11307	1.574	60	0	1	27.8079	0.381751	0.0143514	27.4118
1.11307	1.575	60	0	1	27.8079	0.381751	0.0143514	27.4118
1.11307	1.576	60	0	1	27.8079	0.381751	0.0143514	27.4118
1.11307	1.577	60	0	1	27.8079	0.381751	0.0143514	27.4118
1.11307	1.578	60	0	1	27.8079	0.381751	0.0143514	27.4118
1.11307	1.579	60	0	1	27.8079	0.381751	0.0143514	27.4118
1.11307	1.58	60	0	1	27.8079	0.381751	0.0143514	27.4118
1.11307	1.581	60	0	1	27.8079	0.381751	0.0143514	27.4118
1.11307	1.582	60	0	1	27.8079	0.381751	0.0143514	27.4118
1.11307	1.583	60	0	1	27.8079	0.381751	0.0143514	27.4118
1.11307	1.584	60	0	1	27.8079	0.381751	0.0143514	27.4118
1.11307	1.585	60	0	1	27.8079	0.381751	0.0143514	27.4118
1.11307	1.586	60	0	1	27.8079	0.381751	0.0143514	27.4118
1.11307	1.587	60	0	1	27.8079	0.381751	0.0143514	27.4118
1.11307	1.588	60	0	1	27.8079	0.381751	0.0143514	27.4118
1.11307	1.589	60	0	1	27.8079	0.381751	0.0143514	27.4118
1.11307	1.59	60	0	1	27.8079	0.381751	0.0143514	27.4118
1.11307	1.591	60	0	1	27.8079	0.381751	0.0143514	27.4118
1.11307	1.592	60	0	1	27.8079	0.381751	0.0143514	27.4118
1.11307	1.593	60	0	1	27.8079	0.381751	0.0143514	27.4118
1.11307	1.594	60	0	1	27.8079	0.381751	0.0143514	27.4118
1.11307	1.595	60	0	1	27.8079	0.381751	0.0143514	27.4118
1.11307	1.596	60	0	1	27.8079	0.381751	0.0143514	27.4118
1.11307	1.597	60	0	1	27.8079	0.381751	0.0143514	27.4118
1.11307	1.598	60	0	1	27.8079	0.381751	0.0143514	27.4118
1.11307	1.599	60	0	1	27.8079	0.381751	0.0143514	27.4118
1.11307	1.6	60	0	1	27.8079	0.381751	0.0143514	27.4118
1.11307	1.601	60	0	1	27.8079	0.381751	0.0143514	27.4118
1.11307	1.602	60	0	1	27.8079	0.381751	0.0143514	27.4118
1.11307	1.603	60	0	1	27.8079	0.381751	0.0143514	27.4118
1.11307	1.604	60	0	1	27.8079	0.381751	0.0143514	27.4118
1.11307	1.605	60	0	1	27.8079	0.381751	0.0143514	27.4118
1.11307	1.606	60	0	1	27.8079	0.381751	0.0143514	27.4118
1.11307	1.607	60	0	1	27.8079	0.381751	0.0143514	27.4118
1.11307	1.608	60	0	1	27.8079	0.381751	0.0143514	27.4118
1.11307	1.609	60	0	1	27.8079	0.381751	0.0143514	27.4118
1.11307	1.61	60	0	1	27.8079	0.381751	0.0143514	27.4118
1.11307	1.611	60	0	1	27.8079	0.381751	0.0143514	27.4118
1.11307	1.612	60	0	1	27.8079	0.381751	0.0143514	27.4118
1.11307	1.613	60	0	1	27.8079	0.381751	0.0143514	27.4118
1.11307	1.614	60	0	1	27.8079	0.381751	0.0143514	27.4118
1.11307	1.615	60	0	1	27.8079	0.381751	0.0143514	27.4118
1.11307	1.616	60	0	1	27.8079	0.381751	0.0143514	27.4118
1.11307	1.617	60	0	1	27.8079	0.381751	0.0143514	27.4118
1.11307	1.618	60	0	1	27.8079	0.381751	0.0143514	27.4118
1.11307	1.619	60	0	1	27.8079	0.381751	0.0143514	27.4118
1.11307	1.62	60	0	1	27.8079	0.381751	0.0143514	27.4118
1.11307	1.621	60	0	1	27.8079	0.381751	0.0143514	27.4118
1.11307	1.622	60	0	1	27.8079	0.381751	0.0143514	27.4118
1.11307	1.623	60	0	1	27.8079	0.381751	0.0143514	27.4118
1.11307	1.624	60	0	1	27.8079	0.381751	0.0143514	27.4118
1.11307	1.625	60	0	1	27.8079	0.381751	0.0143514	27.4118
1.11307	1.626	60	0	1	27.8079	0.381751	0.0143514	27.4118
1.11307	1.627	60	0	1	27.8079	0.381751	0.0143514	27.4118
1.11307	1.628	60	0	1	27.8079	0.381751	0.0143514	27.4118
1.11307	1.629	60	0	1	27.8079	0.381751	0.0143514	27.4118
1.11307	1.63	60	0	1	27.8079	0.381751	0.0143514	27.4118
1.11307	1.631	60	0	1	27.8079	0.381751	0.0143514	27.4118
1.11307	1.632	60	0	1	27.8079	0.381751	0.0143514	27.4118
1.11307	1.633	60	0	1	27.8079	0.381751	0.0143514	27.4118
1.11307	1.634	60	0	1	27.8079	0.381751	0.0143514	27.4118
1.11307	1.635	60	0	1	27.8079	0.381751	0.0143514	27.4118
1.11307	1.636	60	0	1	27.8079	0.381751	0.0143514	27.4118
1.11307	1.637	60	0	1	27.8079	0.381751	0.0143514	27.4118
1.11307	1.638	60	0	1	27.8079	0.381751	0.0143514	27.4118
1.11307	1.639	60	0	1	27.8079	0.381751	0.0143514	27.4118
1.11307	1.64	60	0	1	27.8079	0.381751	0.0143514	27.4118
1.11307	1.641	60	0	1	27.8079	0.381751	0.0143514	27.4118
1.11307	1.642	60	0	1	27.8079	0.381751	0.0143514	27.4118
1.11307	1.643	60	0	1	27.8079	0.381751	0.0143514	27.4118
1.11307	1.644	60	0	1	27.8079	0.381751	0.0143514	27.4118
1.11307	1.645	60	0	1	27.8079	0.381751	0.0143514	27.4118
1.11307	1.646	60	0	1	27.8079	0.381751	0.0143514	27.4118
1.11307	1.647	60	0	1	27.8079	0.381752	0.0143514	27.4118
1.11307	1.648	60	0	1	27.8079	0.381752	0.0143514	27.4118
1.11307	1.649	60	0	1	27.8079	0.381752	0.0143514	27.4118
1.11307	1.65	60	0	1	27.8079	0.381752	0.0143514	27.4118
1.11307	1.651	60	0	1	27.8079	0.381752	0.0143514	27.4118
1.11307	1.652	60	0	1	27.8079	0.381752	0.0143514	27.4118
1.11307	1.653	60	0	1	27.8079	0.381752	0.0143514	27.4118
1.11307	1.654	60	0	1	27.8079	0.381752	0.0143514	27.4118
1.11307	1.655	60	0	1	27.8079	0.381752	0.0143514	27.4118
1.11307	1.656	60	0	1	27.8079	0.381752	0.0143514	27.4118
1.11307	1.657	60	0	1	27.8079	0.381752	0.0143514	27.4118
1.11307	1.658	60	0	1	27.8079	0.381752	0.0143514	27.4118
1.11307	1.659	60	0	1	27.8079	0.381752	0.0143514	27.4118
1.11307	1.66	60	0	1	27.8079	0.381752	0.0143514	27.4118
1.11307	1.661	60	0	1	27.8079	0.381752	0.0143514	27.4118
1.11307	1.662	60	0	1	27.8079	0.381752	0.0143514	27.4118
1.11307	1.663	60	0	1	27.8079	0.381752	0.0143514	27.4118
1.11307	1.664	60	0	1	27.8079	0.381752	0.0143514	27.4118
1.11307	1.665	60	0	1	27.8079	0.381752	0.0143514	27.4118
1.11307	1.666	60	0	1	27.8079	0.381752	0.0143514	27.4118
1.11307	1.667	60	0	1	27.8079	0.381752	0.0143514	27.4118
1.11307	1.668	60	0	1	27.8079	0.381752	0.0143514	27.4118
1.11307	1.669	60	0	1	27.8079	0.381752	0.0143514	27.4118
1.11307	1.67	60	0	1	27.8079	0.381752	0.0143514	27.4118
1.11307	1.671	60	0	1	27.8079	0.381752	0.0143514	27.4118
1.11307	1.672	60	0	1	27.8079	0.381752	0.0143514	27.4118
1.11307	1.673	60	0	1	27.8079	0.381752	0.0143514	27.4118
1.11307	1.674	60	0	1	27.8079	0.381752	0.0143514	27.4118
1.11307	1.675	60	0	1	27.8079	0.381752	0.0143514	27.4118
1.11307	1.676	60	0	1	27.8079	0.381752	0.0143514	27.4118
1.11307	1.677	60	0	1	27.8079	0.381752	0.0143514	27.4118
1.11307	1.678	60	0	1	27.8079	0.381752	0.0143514	27.4118
1.11307	1.679	60	0	1	27.8079	0.381752	0.0143514	27.4118
1.11307	1.68	60	0	1	27.8079	0.381752	0.0143514	27.4118
1.11307	1.681	60	0	1	27.8079	0.381752	0.0143514	27.4118
1.11307	1.682	60	0	1	27.8079	0.381752	0.0143514	27.4118
1.11307	1.683	60	0	1	27.8079	0.381752	0.0143514	27.4118
1.11307	1.684	60	0	1	27.8079	0.381752	0.0143514	27.4118
1.11307	1.685	60	0	1	27.8079	0.381752	0.0143514	27.4118
1.11307	1.686	60	0	1	27.8079	0.381752	0.0143514	27.4118
1.11307	1.687	60	0	1	27.8079	0.381752	0.0143514	27.4118
1.11307	1.688	60	0	1	27.8079	0.381752	0.0143514	27.4118
1.11307	1.689	60	0	1	27.8079	0.381752	0.0143514	27.4118
1.11307	1.69	60	0	1	27.8079	0.381752	0.0143514	27.4118
1.11307	1.691	60	0	1	27.8079	0.381752	0.0143514	27.4118
1.11307	1.692	60	0	1	27.8079	0.381752	0.0143514	27.4118
1.11307	1.693	60	0	1	27.8079	0.381752	0.0143514	27.4118
1.11307	1.694	60	0	1	27.8079	0.381752	0.0143514	27.4118
1.11307	1.695	60	0	1	27.8079	0.381752	0.0143514	27.4118
1.11307	1.696	60	0	1	27.8079	0.381752	0.0143514	27.4118
1.11307	1.697	60	0	1	27.8079	0.381752	0.0143514	27.4118
1.11307	1.698	60	0	1	27.8079	0.381752	0.0143514	27.4118
1.11307	1.699	60	0	1	27.8079	0.381752	0.0143514	27.4118
1.11307	1.7	60	0	1	27.8079	0.381752	0.0143514	27.4118
1.11307	1.701	60	0	1	27.8079	0.381752	0.0143514	27.4118
1.11307	1.702	60	0	1	27.8079	0.381752	0.0143514	27.4118
1.11307	1.703	60	0	1	27.8079	0.381752	0.0143514	27.4118
1.11307	1.704	60	0	1	27.8079	0.381752	0.0143514	27.4118
1.11307	1.705	60	0	1	27.8079	0.381752	0.0143514	27.4118
1.11307	1.706	60	0	1	27.8079	0.381752	0.0143514	27.4118
1.11307	1.707	60	0	1	27.8079	0.381752	0.0143514	27.4118
1.11307	1.708	60	0	1	27.8079	0.381752	0.0143514	27.4118
1.11307	1.709	60	0	1	27.8079	0.381752	0.0143514	27.4118
1.11307	1.71	60	0	1	27.8079	0.381752	0.0143514	27.4118
1.11307	1.711	60	0	1	27.8079	0.381752	0.0143514	27.4118
1.11307	1.712	60	0	1	27.8079	0.381752	0.0143514	27.4118
1.11307	1.713	60	0	1	27.8079	0.381752	0.0143514	27.4118
1.11307	1.714	60	0	1	27.8079	0.381752	0.0143514	27.4118
1.11307	1.715	60	0	1	27.8079	0.381752	0.0143514	27.4118
1.11307	1.716	60	0	1	27.8079	0.381752	0.0143514	27.4118
1.11307	1.717	60	0	1	27.8079	0.381752	0.0143514	27.4118
1.11307	1.718	60	0	1	27.8079	0.381752	0.0143514	27.4118
1.11307	1.719	60	0	1	27.8079	0.381752	0.0143514	27.4118
1.11307	1.72	60	0	1	27.8079	0.381752	0.0143514	27.4118
1.11307	1.721	60	0	1	27.8079	0.381752	0.0143514	27.4118
1.11307	1.722	60	0	1	27.8079	0.381752	0.0143514	27.4118
1.11307	1.723	60	0	1	27.8079	0.381752	0.0143514	27.4118
1.11307	1.724	60	0	1	27.8079	0.381752	0.0143514	27.4118
1.11307	1.725	60	0	1	27.8079	0.381752	0.0143514	27.4118
1.11307	1.726	60	0	1	27.8079	0.381752	0.0143514	27.4118
1.11307	1.727	60	0	1	27.8079	0.381752	0.0143514	27.4118
1.11307	1.728	60	0	1	27.8079	0.381752	0.0143514	27.4118
1.11307	1.729	60	0	1	27.8079	0.381752	0.0143514	27.4118
1.11307	1.73	60	0	1	27.8079	0.381752	0.0143514	27.4118
1.11307	1.731	60	0	1	27.8079	0.381752	0.0143514	27.4118
1.11307	1.732	60	0	1	27.8079	0.381752	0.0143514	27.4118
1.11307	1.733	60	0	1	27.8079	0.381752	0.0143514	27.4118
1.11307	1.734	60	0	1	27.8079	0.381752	0.0143514	27.4118
1.11307	1.735	60	0	1	27.8079	0.381752	0.0143514	27.4118
1.11307	1.736	60	0	1	27.8079	0.381752	0.0143514	27.4118
1.11307	1.737	60	0	1	27.8079	0.381752	0.0143514	27.4118
1.11307	1.738	60	0	1	27.8079	0.381752	0.0143514	27.4118
1.11307	1.739	60	0	1	27.8079	0.381752	0.0143514	27.4118
1.11307	1.74	60	0	1	27.8079	0.381752	0.0143514	27.4118
1.11307	1.741	60	0	1	27.8079	0.381752	0.0143514	27.4118
1.11307	1.742	60	0	1	27.8079	0.381752	0.0143514	27.4118
1.11307	1.743	60	0	1	27.8079	0.381752	0.0143514	27.4118
1.11307	1.744	60	0	1	27.8079	0.381752	0.0143514	27.4118
1.11307	1.745	60	0	1	27.8079	0.381752	0.0143514	27.4118
1.11307	1.746	60	0	1	27.8079	0.381752	0.0143514	27.4118
1.11307	1.747	60	0	1	27.8079	0.381752	0.0143514	27.4118
1.11307	1.748	60	0	1	27.8079	0.381752	0.0143514	27.4118
1.11307	1.749	60	0	1	27.8079	0.381752	0.0143514	27.4118
1.11307	1.75	60	0	1	27.8079	0.381752	0.0143514	27.4118
1.11307	1.751	60	0	1	27.8079	0.381752	0.0143514	27.4118
1.11307	1.752	60	0	1	27.8079	0.381752	0.0143514	27.4118
1.11307	1.753	60	0	1	27.8079	0.381752	0.0143514	27.4118
1.11307	1.754	60	0	1	27.8079	0.381752	0.0143514	27.4118
1.11307	1.755	60	0	1	27.8079	0.381752	0.0143514	27.4118
1.11307	1.756	60	0	1	27.8079	0.381752	0.0143514	27.4118
1.11307	1.757	60	0	1	27.8079	0.381752	0.0143514	27.4118
1.11307	1.758	60	0	1	27.8079	0.381752	0.0143514	27.4118
1.11307	1.759	60	0	1	27.8079	0.381752	0.0143514	27.4118
1.11307	1.76	60	0	1	27.8079	0.381752	0.0143514	27.4118
1.11307	1.761	60	0	1	27.8079	0.381752	0.0143514	27.4118
1.11307	1.762	60	0	1	27.8079	0.381752	0.0143514	27.4118
1.11307	1.763	60	0	1	27.8079	0.381752	0.0143514	27.4118
1.11307	1.764	60	0	1	27.8079	0.381752	0.0143514	27.4118
1.11307	1.765	60	0	1	27.8079	0.381752	0.0143514	27.4118
1.11307	1.766	60	0	1	27.8079	0.381752	0.0143514	27.4118
1.11307	1.767	60	0	1	27.8079	0.381752	0.0143514	27.4118
1.11307	1.768	60	0	1	27.8079	0.381752	0.0143514	27.4118
1.11307	1.769	60	0	1	27.8079	0.381752	0.0143514	27.4118
1.11307	1.77	60	0	1	27.8079	0.381752	0.0143514	27.4118
1.11307	1.771	60	0	1	27.8079	0.381752	0.0143514	27.4118
1.11307	1.772	60	0	1	27.8079	0.381752	0.0143514	27.4118
1.11307	1.773	60	0	1	27.8079	0.381752	0.0143514	27.4118
1.11307	1.774	60	0	1	27.8079	0.381752	0.0143514	27.4118
1.11307	1.775	60	0	1	27.8079	0.381752	0.0143514	27.4118
1.11307	1.776	60	0	1	27.8079	0.381752	0.0143514	27.4118
1.11307	1.777	60	0	1	27.8079	0.381752	0.0143514	27.4118
1.11307	1.778	60	0	1	27.8079	0.381752	0.0143514	27.4118
1.11307	1.779	60	0	1	27.8079	0.381752	0.0143514	27.4118
1.11307	1.78	60	0	1	27.8079	0.381752	0.0143514	27.4118
1.11307	1.781	60	0	1	27.8079	0.381752	0.0143514	27.4118
1.11307	1.782	60	0	1	27.8079	0.381752	0.0143514	27.4118
1.11307	1.783	60	0	1	27.8079	0.381752	0.0143514	27.4118
1.11307	1.784	60	0	1	27.8079	0.381752	0.0143514	27.4118
1.11307	1.785	60	0	1	27.8079	0.381752	0.0143514	27.4118
1.11307	1.786	60	0	1	27.8079	0.381752	0.0143514	27.4118
1.11307	1.787	60	0	1	27.8079	0.381752	0.0143514	27.4118
1.11307	1.788	60	0	1	27.8079	0.381752	0.0143514	27.4118
1.11307	1.789	60	0	1	27.8079	0.381752	0.0143514	27.4118
1.11307	1.79	60	0	1	27.8079	0.381752	0.0143514	27.4118
1.11307	1.791	60	0	1	27.8079	0.381752	0.0143514	27.4118
1.11307	1.792	60	0	1	27.8079	0.381752	0.0143514	27.4118
1.11307	1.793	60	0	1	27.8079	0.381752	0.0143514	27.4118
1.11307	1.794	60	0	1	27.8079	0.381752	0.0143514	27.4118
1.11307	1.795	60	0	1	27.8079	0.381752	0.0143514	27.4118
1.11307	1.796	60	0	1	27.8079	0.381752	0.0143514	27.4118
1.11307	1.797	60	0	1	27.8079	0.381752	0.0143514	27.4118
1.11307	1.798	60	0	1	27.8079	0.381752	0.0143514	27.4118
1.11307	1.799	60	0	1	27.8079	0.381752	0.0143514	27.4118
1.11307	1.8	60	0	1	27.8079	0.381752	0.0143514	27.4118
1.11307	1.801	60	0	1	27.8079	0.381752	0.0143514	27.4118
1.11307	1.802	60	0	1	27.8079	0.381752	0.0143514	27.4118
1.11307	1.803	60	0	1	27.8079	0.381752	0.0143514	27.4118
1.11307	1.804	60	0	1	27.8079	0.381752	0.0143514	27.4118
1.11307	1.805	60	0	1	27.8079	0.381752	0.0143514	27.4118
1.11307	1.806	60	0	1	27.8079	0.381752	0.0143514	27.4118
1.11307	1.807	60	0	1	27.8079	0.381752	0.0143514	27.4118
1.11307	1.808	60	0	1	27.8079	0.381752	0.0143514	27.4118
1.11307	1.809	60	0	1	27.8079	0.381752	0.0143514	27.4118
1.11307	1.81	60	0	1	27.8079	0.381752	0.0143514	27.4118
1.11307	1.811	60	0	1	27.8079	0.381752	0.0143514	27.4118
1.11307	1.812	60	0	1	27.8079	0.381752	0.0143514	27.4118
1.11307	1.813	60	0	1	27.8079	0.381752	0.0143514	27.4118
1.11307	1.814	60	0	1	27.8079	0.381752	0.0143514	27.4118
1.11307	1.815	60	0	1	27.8079	0.381752	0.0143514	27.4118
1.11307	1.816	60	0	1	27.8079	0.381752	0.0143514	27.4118
1.11307	1.817	60	0	1	27.8079	0.381752	0.0143514	27.4118
1.11307	1.818	60	0	1	27.8079	0.381752	0.0143514	27.4118
1.11307	1.819	60	0	1	27.8079	0.381752	0.0143514	27.4118
1.11307	1.82	60	0	1	27.8079	0.381752	0.0143514	27.4118
1.11307	1.821	60	0	1	27.8079	0.381752	0.0143514	27.4118
1.11307	1.822	60	0	1	27.8079	0.381752	0.0143514	27.4118
1.11307	1.823	60	0	1	27.8079	0.381752	0.0143514	27.4118
1.11307	1.824	60	0	1	27.8079	0.381752	0.0143514	27.4118
1.11307	1.825	60	0	1	27.8079	0.381752	0.0143514	27.4118
1.11307	1.826	60	0	1	27.8079	0.381752	0.0143514	27.4118
1.11307	1.827	60	0	1	27.8079	0.381752	0.0143514	27.4118
1.11307	1.828	60	0	1	27.8079	0.381752	0.0143514	27.4118
1.11307	1.829	60	0	1	27.8079	0.381752	0.0143514	27.4118
1.11307	1.83	60	0	1	27.8079	0.381752	0.0143514	27.4118
1.11307	1.831	60	0	1	27.8079	0.381752	0.0143514	27.4118
1.11307	1.832	60	0	1	27.8079	0.381752	0.0143514	27.4118
1.11307	1.833	60	0	1	27.8079	0.381752	0.0143514	27.4118
1.11307	1.834	60	0	1	27.8079	0.381752	0.0143514	27.4118
1.11307	1.835	60	0	1	27.8079	0.381752	0.0143514	27.4118
1.11307	1.836	60	0	1	27.8079	0.381752	0.0143514	27.4118
1.11307	1.837	60	0	1	27.8079	0.381752	0.0143514	27.4118
1.11307	1.838	60	0	1	27.8079	0.381752	0.0143514	27.4118
1.11307	1.839	60	0	1	27.8079	0.381752	0.0143514	27.4118
1.11307	1.84	60	0	1	27.8079	0.381752	0.0143514	27.4118
1.11307	1.841	60	0	1	27.8079	0.381752	0.0143514	27.4118
1.11307	1.842	60	0	1	27.8079	0.381752	0.0143514	27.4118
1.11307	1.843	60	0	1	27.8079	0.381752	0.0143514	27.4118
1.11307	1.844	60	0	1	27.8079	0.381752	0.0143514	27.4118
1.11307	1.845	60	0	1	27.8079	0.381752	0.0143514	27.4118
1.11307	1.846	60	0	1	27.8079	0.381752	0.0143514	27.4118
1.11307	1.847	60	0	1	27.8079	0.381752	0.0143514	27.4118
1.11307	1.848	60	0	1	27.8079	0.381752	0.0143514	27.4118
1.11307	1.849	60	0	1	27.8079	0.381752	0.0143514	27.4118
1.11307	1.85	60	0	1	27.8079	0.381752	0.0143514	27.4118
1.11307	1.851	60	0	1	27.8079	0.381752	0.0143514	27.4118
1.11307	1.852	60	0	1	27.8079	0.381752	0.0143514	27.4118
1.11307	1.853	60	0	1	27.8079	0.381752	0.0143514	27.4118
1.11307	1.854	60	0	1	27.8079	0.381752	0.0143514	27.4118
1.11307	1.855	60	0	1	27.8079	0.381752	0.0143514	27.4118
1.11307	1.856	60	0	1	27.8079	0.381752	0.0143514	27.4118
1.11307	1.857	60	0	1	27.8079	0.381752	0.0143514	27.4118
1.11307	1.858	60	0	1	27.8079	0.381752	0.0143514	27.4118
1.11307	1.859	60	0	1	27.8079	0.381752	0.0143514	27.4118
1.11307	1.86	60	0	1	27.8079	0.381752	0.0143514	27.4118
1.11307	1.861	60	0	1	27.8079	0.381752	0.0143514	27.4118
1.11307	1.862	60	0	1	27.8079	0.381752	0.0143514	27.4118
1.11307	1.863	60	0	1	27.8079	0.381752	0.0143514	27.4118
1.11307	1.864	60	0	1	27.8079	0.381752	0.0143514	27.4118
1.11307	1.865	60	0	1	27.8079	0.381752	0.0143514	27.4118
1.11307	1.866	60	0	1	27.8079	0.381752	0.0143514	27.4118
1.11307	1.867	60	0	1	27.8079	0.381752	0.0143514	27.4118
1.11307	1.868	60	0	1	27.8079	0.381752	0.0143514	27.4118
1.11307	1.869	60	0	1	27.8079	0.381752	0.0143514	27.4118
1.11307	1.87	60	0	1	27.8079	0.381752	0.0143514	27.4118
1.11307	1.871	60	0	1	27.8079	0.381752	0.0143514	27.4118
1.11307	1.872	60	0	1	27.8079	0.381752	0.0143514	27.4118
1.11307	1.873	60	0	1	27.8079	0.381752	0.0143514	27.4118
1.11307	1.874	60	0	1	27.8079	0.381752	0.0143514	27.4118
1.11307	1.875	60	0	1	27.8079	0.381752	0.0143514	27.4118
1.11307	1.876	60	0	1	27.8079	0.381752	0.0143514	27.4118
1.11307	1.877	60	0	1	27.8079	0.381752	0.0143514	27.4118
1.11307	1.878	60	0	1	27.8079	0.381752	0.0143514	27.4118
1.11307	1.879	60	0	1	27.8079	0.381752	0.0143514	27.4118
1.11307	1.88	60	0	1	27.8079	0.381752	0.0143514	27.4118
1.11307	1.881	60	0	1	27.8079	0.381752	0.0143514	27.4118
1.11307	1.882	60	0	1	27.8079	0.381752	0.0143514	27.4118
1.11307	1.883	60	0	1	27.8079	0.381752	0.0143514	27.4118
1.11307	1.884	60	0	1	27.8079	0.381752	0.0143514	27.4118
1.11307	1.885	60	0	1	27.8079	0.381752	0.0143514	27.4118
1.11307	1.886	60	0	1	27.8079	0.381752	0.0143514	27.4118
1.11307	1.887	60	0	1	27.8079	0.381752	0.0143514	27.4118
1.11307	1.888	60	0	1	27.8079	0.381752	0.0143514	27.4118
1.11307	1.889	60	0	1	27.8079	0.381752	0.0143514	27.4118
1.11307	1.89	60	0	1	27.8079	0.381752	0.0143514	27.4118
1.11307	1.891	60	0	1	27.8079	0.381752	0.0143514	27.4118
1.11307	1.892	60	0	1	27.8079	0.381752	0.0143514	27.4118
1.11307	1.893	60	0	1	27.8079	0.381752	0.0143514	27.4118
1.11307	1.894	60	0	1	27.8079	0.381752	0.0143514	27.4118
1.11307	1.895	60	0	1	27.8079	0.381752	0.0143514	27.4118
1.11307	1.896	60	0	1	27.8079	0.381752	0.0143514	27.4118
1.11307	1.897	60	0	1	27.8079	0.381752	0.0143514	27.4118
1.11307	1.898	60	0	1	27.8079	0.381752	0.0143514	27.4118
1.11307	1.899	60	0	1	27.8079	0.381752	0.0143514	27.4118
1.11307	1.9	60	0	1	27.8079	0.381752	0.0143514	27.4118
1.11307	1.901	60	0	1	27.8079	0.381752	0.0143514	27.4118
1.11307	1.902	60	0	1	27.8079	0.381752	0.0143514	27.4118
1.11307	1.903	60	0	1	27.8079	0.381752	0.0143514	27.4118
1.11307	1.904	60	0	1	27.8079	0.381752	0.0143514	27.4118
1.11307	1.905	60	0	1	27.8079	0.381752	0.0143514	27.4118
1.11307	1.906	60	0	1	27.8079	0.381752	0.0143514	27.4118
1.11307	1.907	60	0	1	27.8079	0.381752	0.0143514	27.4118
1.11307	1.908	60	0	1	27.8079	0.381752	0.0143514	27.4118
1.11307	1.909	60	0	1	27.8079	0.381752	0.0143514	27.4118
1.11307	1.91	60	0	1	27.8079	0.381752	0.0143514	27.4118
1.11307	1.911	60	0	1	27.8079	0.381752	0.0143514	27.4118
1.11307	1.912	60	0	1	27.8079	0.381752	0.0143514	27.4118
1.11307	1.913	60	0	1	27.8079	0.381752	0.0143514	27.4118
1.11307	1.914	60	0	1	27.8079	0.381752	0.0143514	27.4118
1.11307	1.915	60	0	1	27.8079	0.381752	0.0143514	27.4118
1.11307	1.916	60	0	1	27.8079	0.381752	0.0143514	27.4118
1.11307	1.917	60	0	1	27.8079	0.381752	0.0143514	27.4118
1.11307	1.918	60	0	1	27.8079	0.381752	0.0143514	27.4118
1.11307	1.919	60	0	1	27.8079	0.381752	0.0143514	27.4118
1.11307	1.92	60	0	1	27.8079	0.381752	0.0143514	27.4118
1.11307	1.921	60	0	1	27.8079	0.381752	0.0143514	27.4118
1.11307	1.922	60	0	1	27.8079	0.381752	0.0143514	27.4118
1.11307	1.923	60	0	1	27.8079	0.381752	0.0143514	27.4118
1.11307	1.924	60	0	1	27.8079	0.381752	0.0143514	27.4118
1.11307	1.925	60	0	1	27.8079	0.381752	0.0143514	27.4118
1.11307	1.926	60	0	1	27.8079	0.381752	0.0143514	27.4118
1.11307	1.927	60	0	1	27.8079	0.381752	0.0143514	27.4118
1.11307	1.928	60	0	1	27.8079	0.381752	0.0143514	27.4118
1.11307	1.929	60	0	1	27.8079	0.381752	0.0143514	27.4118
1.11307	1.93	60	0	1	27.8079	0.381752	0.0143514	27.4118
1.11307	1.931	60	0	1	27.8079	0.381752	0.0143514	27.4118
1.11307	1.932	60	0	1	27.8079	0.381752	0.0143514	27.4118
1.11307	1.933	60	0	1	27.8079	0.381752	0.0143514	27.4118
1.11307	1.934	60	0	1	27.8079	0.381752	0.0143514	27.4118
1.11307	1.935	60	0	1	27.8079	0.381752	0.0143514	27.4118
1.11307	1.936	60	0	1	27.8079	0.381752	0.0143514	27.4118
1.11307	1.937	60	0	1	27.8079	0.381752	0.0143514	27.4118
1.11307	1.938	60	0	1	27.8079	0.381752	0.0143514	27.4118
1.11307	1.939	60	0	1	27.8079	0.381752	0.0143514	27.4118
1.11307	1.94	60	0	1	27.8079	0.381752	0.0143514	27.4118
1.11307	1.941	60	0	1	27.8079	0.381752	0.0143514	27.4118
1.11307	1.942	60	0	1	27.8079	0.381752	0.0143514	27.4118
1.11307	1.943	60	0	1	27.8079	0.381752	0.0143514	27.4118
1.11307	1.944	60	0	1	27.8079	0.381752	0.0143514	27.4118
1.11307	1.945	60	0	1	27.8079	0.381752	0.0143514	27.4118
1.11307	1.946	60	0	1	27.8079	0.381752	0.0143514	27.4118
1.11307	1.947	60	0	1	27.8079	0.381752	0.0143514	27.4118
1.11307	1.948	60	0	1	27.8079	0.381752	0.0143514	27.4118
1.11307	1.949	60	0	1	27.8079	0.381752	0.0143514	27.4118
1.11307	1.95	60	0	1	27.8079	0.381752	0.0143514	27.4118
1.11307	1.951	60	0	1	27.8079	0.381752	0.0143514	27.4118
1.11307	1.952	60	0	1	27.8079	0.381752	0.0143514	27.4118
1.11307	1.953	60	0	1	27.8079	0.381752	0.0143514	27.4118
1.11307	1.954	60	0	1	27.8079	0.381752	0.0143514	27.4118
1.11307	1.955	60	0	1	27.8079	0.381752	0.0143514	27.4118
1.11307	1.956	60	0	1	27.8079	0.381752	0.0143514	27.4118
1.11307	1.957	60	0	1	27.8079	0.381752	0.0143514	27.4118
1.11307	1.958	60	0	1	27.8079	0.381752	0.0143514	27.4118
1.11307	1.959	60	0	1	27.8079	0.381752	0.0143514	27.4118
1.11307	1.96	60	0	1	27.8079	0.381752	0.0143514	27.4118
1.11307	1.961	60	0	1	27.8079	0.381752	0.0143514	27.4118
1.11307	1.962	60	0	1	27.8079	0.381752	0.0143514	27.4118
1.11307	1.963	60	0	1	27.8079	0.381752	0.0143514	27.4118
1.11307	1.964	60	0	1	27.8079	0.381752	0.0143514	27.4118
1.11307	1.965	60	0	1	27.8079	0.381752	0.0143514	27.4118
1.11307	1.966	60	0	1	27.8079	0.381752	0.0143514	27.4118
1.11307	1.967	60	0	1	27.8079	0.381752	0.0143514	27.4118
1.11307	1.968	60	0	1	27.8079	0.381752	0.0143514	27.4118
1.11307	1.969	60	0	1	27.8079	0.381752	0.0143514	27.4118
1.11307	1.97	60	0	1	27.8079	0.381752	0.0143514	27.4118
1.11307	1.971	60	0	1	27.8079	0.381752	0.0143514	27.4118
1.11307	1.972	60	0	1	27.8079	0.381752	0.0143514	27.4118
1.11307	1.973	60	0	1	27.8079	0.381752	0.0143514	27.4118
1.11307	1.974	60	0	1	27.8079	0.381752	0.0143514	27.4118
1.11307	1.975	60	0	1	27.8079	0.381752	0.0143514	27.4118
1.11307	1.976	60	0	1	27.8079	0.381752	0.0143514	27.4118
1.11307	1.977	60	0	1	27.8079	0.381752	0.0143514	27.4118
1.11307	1.978	60	0	1	27.8079	0.381752	0.0143514	27.4118
1.11307	1.979	60	0	1	27.8079	0.381752	0.0143514	27.4118
1.11307	1.98	60	0	1	27.8079	0.381752	0.0143514	27.4118
1.11307	1.981	60	0	1	27.8079	0.381752	0.0143514	27.4118
1.11307	1.982	60	0	1	27.8079	0.381752	0.0143514	27.4118
1.11307	1.983	60	0	1	27.8079	0.381752	0.0143514	27.4118
1.11307	1.984	60	0	1	27.8079	0.381752	0.0143514	27.4118
1.11307	1.985	60	0	1	27.8079	0.381752	0.0143514	27.4118
1.11307	1.986	60	0	1	27.8079	0.381752	0.0143514	27.4118
1.11307	1.987	60	0	1	27.8079	0.381752	0.0143514	27.4118
1.11307	1.988	60	0	1	27.8079	0.381752	0.0143514	27.4118
1.11307	1.989	60	0	1	27.8079	0.381752	0.0143514	27.4118
1.11307	1.99	60	0	1	27.8079	0.381752	0.0143514	27.4118
1.11307	1.991	60	0	1	27.8079	0.381752	0.0143514	27.4118
1.11307	1.992	60	0	1	27.8079	0.381752	0.0143514	27.4118
1.11307	1.993	60	0	1	27.8079	0.381752	0.0143514	27.4118
1.11307	1.994	60	0	1	27.8079	0.381752	0.0143514	27.4118
1.11307	1.995	60	0	1	27.8079	0.381752	0.0143514	27.4118
1.11307	1.996	60	0	1	27.8079	0.381752	0.0143514	27.4118
1.11307	1.997	60	0	1	27.8079	0.381752	0.0143514	27.4118
1.11307	1.998	60	0	1	27.8079	0.381752	0.0143514	27.4118
[truncated: 202 more rows]
