# Supplementary material for: Nanoalignment by critical Casimir torques
Source: Nat Commun. 2024 Jun 14;15:5086. doi: 10.1038/s41467-024-49220-1 (PMC11178905; doi:10.1038/s41467-024-49220-1)
Supplement: Supplementary file 11 — Source Data [file 41467_2024_49220_MOESM11_ESM.zip › fig1/python/data/theory/results_sphere_70.dat]

#Delta	Lambda	Gamma	rho1	rho2	total_potential	CC_potential	electrostatic_potential	gravity_potential
1.07721	0	70	0	1	26.1187	-1.47099	1.06106	26.5287
1.07721	0.001	70	0	1	26.1187	-1.47102	1.0611	26.5287
1.07721	0.002	70	0	1	26.1187	-1.47098	1.06105	26.5287
1.07721	0.003	70	0	1	26.1187	-1.47103	1.06111	26.5287
1.07721	0.004	70	0	1	26.1187	-1.47107	1.06116	26.5287
1.07721	0.005	70	0	1	26.1187	-1.47102	1.0611	26.5287
1.07721	0.006	70	0	1	26.1187	-1.47103	1.06111	26.5287
1.07721	0.007	70	0	1	26.1187	-1.47104	1.06112	26.5287
1.07721	0.008	70	0	1	26.1187	-1.47105	1.06114	26.5287
1.07721	0.009	70	0	1	26.1187	-1.47105	1.06114	26.5287
1.07721	0.01	70	0	1	26.1187	-1.47104	1.06113	26.5287
1.07721	0.011	70	0	1	26.1187	-1.47102	1.0611	26.5287
1.07721	0.012	70	0	1	26.1187	-1.47102	1.06111	26.5287
1.07721	0.013	70	0	1	26.1187	-1.471	1.06108	26.5287
1.07721	0.014	70	0	1	26.1187	-1.471	1.06108	26.5287
1.07721	0.015	70	0	1	26.1187	-1.47099	1.06106	26.5287
1.07721	0.016	70	0	1	26.1187	-1.47105	1.06113	26.5287
1.07721	0.017	70	0	1	26.1187	-1.47099	1.06107	26.5287
1.07721	0.018	70	0	1	26.1187	-1.47102	1.06111	26.5287
1.07721	0.019	70	0	1	26.1187	-1.47103	1.06111	26.5287
1.07721	0.02	70	0	1	26.1187	-1.47103	1.06111	26.5287
1.07721	0.021	70	0	1	26.1187	-1.47103	1.06111	26.5287
1.07721	0.022	70	0	1	26.1187	-1.47103	1.06111	26.5287
1.07721	0.023	70	0	1	26.1187	-1.47101	1.06109	26.5287
1.07721	0.024	70	0	1	26.1187	-1.47102	1.06111	26.5287
1.07721	0.025	70	0	1	26.1187	-1.47102	1.06111	26.5287
1.07721	0.026	70	0	1	26.1187	-1.471	1.06107	26.5287
1.07721	0.027	70	0	1	26.1187	-1.47103	1.06111	26.5287
1.07721	0.028	70	0	1	26.1187	-1.47121	1.06133	26.5286
1.07721	0.029	70	0	1	26.1187	-1.47121	1.06133	26.5286
1.07721	0.03	70	0	1	26.1187	-1.47121	1.06133	26.5286
1.07721	0.031	70	0	1	26.1187	-1.4712	1.06132	26.5286
1.07721	0.032	70	0	1	26.1187	-1.4712	1.06132	26.5286
1.07721	0.033	70	0	1	26.1187	-1.4712	1.06132	26.5286
1.07721	0.034	70	0	1	26.1187	-1.4712	1.06132	26.5286
1.07721	0.035	70	0	1	26.1187	-1.4712	1.06132	26.5286
1.07721	0.036	70	0	1	26.1187	-1.47119	1.06131	26.5286
1.07721	0.037	70	0	1	26.1187	-1.47119	1.06131	26.5286
1.07721	0.038	70	0	1	26.1187	-1.47119	1.06131	26.5286
1.07721	0.039	70	0	1	26.1187	-1.47118	1.0613	26.5286
1.07721	0.04	70	0	1	26.1187	-1.47118	1.0613	26.5286
1.07721	0.041	70	0	1	26.1187	-1.47118	1.0613	26.5286
1.07721	0.042	70	0	1	26.1187	-1.47118	1.0613	26.5286
1.07721	0.043	70	0	1	26.1187	-1.47118	1.0613	26.5286
1.07721	0.044	70	0	1	26.1187	-1.47118	1.0613	26.5286
1.07721	0.045	70	0	1	26.1187	-1.47118	1.0613	26.5286
1.07721	0.046	70	0	1	26.1187	-1.47118	1.0613	26.5286
1.07721	0.047	70	0	1	26.1187	-1.47118	1.0613	26.5286
1.07721	0.048	70	0	1	26.1187	-1.47118	1.0613	26.5286
1.07721	0.049	70	0	1	26.1187	-1.47118	1.0613	26.5286
1.07721	0.05	70	0	1	26.1187	-1.47118	1.0613	26.5286
1.07721	0.051	70	0	1	26.1187	-1.47118	1.0613	26.5286
1.07721	0.052	70	0	1	26.1187	-1.47118	1.0613	26.5286
1.07721	0.053	70	0	1	26.1187	-1.47118	1.0613	26.5286
1.07721	0.054	70	0	1	26.1187	-1.47118	1.0613	26.5286
1.07721	0.055	70	0	1	26.1187	-1.47118	1.0613	26.5286
1.07721	0.056	70	0	1	26.1187	-1.47118	1.0613	26.5286
1.07721	0.057	70	0	1	26.1187	-1.47118	1.0613	26.5286
1.07721	0.058	70	0	1	26.1187	-1.47118	1.0613	26.5286
1.07721	0.059	70	0	1	26.1187	-1.47118	1.0613	26.5286
1.07721	0.06	70	0	1	26.1187	-1.47118	1.0613	26.5286
1.07721	0.061	70	0	1	26.1187	-1.47118	1.0613	26.5286
1.07721	0.062	70	0	1	26.1187	-1.47118	1.0613	26.5286
1.07721	0.063	70	0	1	26.1187	-1.47118	1.0613	26.5286
1.07721	0.064	70	0	1	26.1187	-1.47118	1.0613	26.5286
1.07721	0.065	70	0	1	26.1187	-1.47118	1.0613	26.5286
1.07721	0.066	70	0	1	26.1187	-1.47118	1.0613	26.5286
1.07721	0.067	70	0	1	26.1187	-1.47118	1.0613	26.5286
1.07721	0.068	70	0	1	26.1187	-1.47118	1.0613	26.5286
1.07721	0.069	70	0	1	26.1187	-1.47118	1.0613	26.5286
1.07721	0.07	70	0	1	26.1187	-1.47118	1.0613	26.5286
1.07721	0.071	70	0	1	26.1187	-1.47118	1.0613	26.5286
1.07721	0.072	70	0	1	26.1187	-1.47118	1.0613	26.5286
1.07721	0.073	70	0	1	26.1187	-1.47118	1.0613	26.5286
1.07721	0.074	70	0	1	26.1187	-1.47118	1.0613	26.5286
1.07721	0.075	70	0	1	26.1187	-1.47118	1.0613	26.5286
1.07721	0.076	70	0	1	26.1187	-1.47118	1.0613	26.5286
1.07721	0.077	70	0	1	26.1187	-1.47118	1.0613	26.5286
1.07721	0.078	70	0	1	26.1187	-1.47118	1.0613	26.5286
1.07721	0.079	70	0	1	26.1187	-1.47118	1.0613	26.5286
1.07721	0.08	70	0	1	26.1187	-1.47072	1.06073	26.5287
1.07721	0.081	70	0	1	26.1187	-1.47104	1.06112	26.5287
1.07721	0.082	70	0	1	26.1187	-1.47113	1.06123	26.5286
1.07721	0.083	70	0	1	26.1187	-1.47104	1.06113	26.5287
1.07721	0.084	70	0	1	26.1187	-1.47103	1.06112	26.5287
1.07721	0.085	70	0	1	26.1187	-1.47103	1.06112	26.5287
1.07721	0.086	70	0	1	26.1187	-1.47101	1.06109	26.5287
1.07721	0.087	70	0	1	26.1187	-1.47101	1.06109	26.5287
1.07721	0.088	70	0	1	26.1187	-1.47101	1.06109	26.5287
1.07721	0.089	70	0	1	26.1187	-1.47102	1.0611	26.5287
1.07721	0.09	70	0	1	26.1187	-1.47102	1.0611	26.5287
1.07721	0.091	70	0	1	26.1187	-1.47102	1.0611	26.5287
1.07721	0.092	70	0	1	26.1187	-1.471	1.06107	26.5287
1.07721	0.093	70	0	1	26.1187	-1.47101	1.06109	26.5287
1.07721	0.094	70	0	1	26.1187	-1.47101	1.06108	26.5287
1.07721	0.095	70	0	1	26.1187	-1.471	1.06108	26.5287
1.07721	0.096	70	0	1	26.1187	-1.47102	1.06111	26.5287
1.07721	0.097	70	0	1	26.1187	-1.47103	1.06112	26.5287
1.07721	0.098	70	0	1	26.1187	-1.47103	1.06111	26.5287
1.07721	0.099	70	0	1	26.1187	-1.47101	1.06109	26.5287
1.07721	0.1	70	0	1	26.1187	-1.47101	1.06109	26.5287
1.07721	0.101	70	0	1	26.1187	-1.47101	1.06109	26.5287
1.07721	0.102	70	0	1	26.1187	-1.47104	1.06113	26.5287
1.07721	0.103	70	0	1	26.1187	-1.47103	1.06111	26.5287
1.07721	0.104	70	0	1	26.1187	-1.47104	1.06112	26.5287
1.07721	0.105	70	0	1	26.1187	-1.47103	1.06111	26.5287
1.07721	0.106	70	0	1	26.1187	-1.47103	1.06111	26.5287
1.07721	0.107	70	0	1	26.1187	-1.47099	1.06106	26.5287
1.07721	0.108	70	0	1	26.1187	-1.47102	1.06111	26.5287
1.07721	0.109	70	0	1	26.1187	-1.47102	1.06111	26.5287
1.07721	0.11	70	0	1	26.1187	-1.47103	1.06111	26.5287
1.07721	0.111	70	0	1	26.1187	-1.47103	1.06111	26.5287
1.07721	0.112	70	0	1	26.1187	-1.47102	1.0611	26.5287
1.07721	0.113	70	0	1	26.1187	-1.47102	1.0611	26.5287
1.07721	0.114	70	0	1	26.1187	-1.47102	1.0611	26.5287
1.07721	0.115	70	0	1	26.1187	-1.47113	1.06124	26.5286
1.07721	0.116	70	0	1	26.1187	-1.47113	1.06124	26.5286
1.07721	0.117	70	0	1	26.1187	-1.47113	1.06124	26.5286
1.07721	0.118	70	0	1	26.1187	-1.47113	1.06124	26.5286
1.07721	0.119	70	0	1	26.1187	-1.47113	1.06124	26.5286
1.07721	0.12	70	0	1	26.1187	-1.47113	1.06124	26.5286
1.07721	0.121	70	0	1	26.1187	-1.47113	1.06124	26.5286
1.07721	0.122	70	0	1	26.1187	-1.47113	1.06124	26.5286
1.07721	0.123	70	0	1	26.1187	-1.47113	1.06124	26.5286
1.07721	0.124	70	0	1	26.1187	-1.47113	1.06124	26.5286
1.07721	0.125	70	0	1	26.1187	-1.47113	1.06124	26.5286
1.07721	0.126	70	0	1	26.1187	-1.47113	1.06124	26.5286
1.07721	0.127	70	0	1	26.1187	-1.47113	1.06124	26.5286
1.07721	0.128	70	0	1	26.1187	-1.47113	1.06124	26.5286
1.07721	0.129	70	0	1	26.1187	-1.47113	1.06124	26.5286
1.07721	0.13	70	0	1	26.1187	-1.47113	1.06124	26.5286
1.07721	0.131	70	0	1	26.1187	-1.47113	1.06124	26.5286
1.07721	0.132	70	0	1	26.1187	-1.47113	1.06124	26.5286
1.07721	0.133	70	0	1	26.1187	-1.47113	1.06124	26.5286
1.07721	0.134	70	0	1	26.1187	-1.47113	1.06124	26.5286
1.07721	0.135	70	0	1	26.1187	-1.47113	1.06124	26.5286
1.07721	0.136	70	0	1	26.1187	-1.47113	1.06124	26.5286
1.07721	0.137	70	0	1	26.1187	-1.47113	1.06124	26.5286
1.07721	0.138	70	0	1	26.1187	-1.47113	1.06124	26.5286
1.07721	0.139	70	0	1	26.1187	-1.47113	1.06124	26.5286
1.07721	0.14	70	0	1	26.1187	-1.47113	1.06124	26.5286
1.07721	0.141	70	0	1	26.1187	-1.47113	1.06124	26.5286
1.07721	0.142	70	0	1	26.1187	-1.47113	1.06124	26.5286
1.07721	0.143	70	0	1	26.1187	-1.47113	1.06124	26.5286
1.07721	0.144	70	0	1	26.1187	-1.47113	1.06124	26.5286
1.07721	0.145	70	0	1	26.1187	-1.47113	1.06124	26.5286
1.07721	0.146	70	0	1	26.1187	-1.47113	1.06124	26.5286
1.07721	0.147	70	0	1	26.1187	-1.47113	1.06124	26.5286
1.07721	0.148	70	0	1	26.1187	-1.47113	1.06124	26.5286
1.07721	0.149	70	0	1	26.1187	-1.47113	1.06124	26.5286
1.07721	0.15	70	0	1	26.1187	-1.47113	1.06124	26.5286
1.07721	0.151	70	0	1	26.1187	-1.47113	1.06124	26.5286
1.07721	0.152	70	0	1	26.1187	-1.47113	1.06124	26.5286
1.07721	0.153	70	0	1	26.1187	-1.47113	1.06124	26.5286
1.07721	0.154	70	0	1	26.1187	-1.47113	1.06124	26.5286
1.07721	0.155	70	0	1	26.1187	-1.47113	1.06124	26.5286
1.07721	0.156	70	0	1	26.1187	-1.47113	1.06124	26.5286
1.07721	0.157	70	0	1	26.1187	-1.47113	1.06124	26.5286
1.07721	0.158	70	0	1	26.1187	-1.47113	1.06124	26.5286
1.07721	0.159	70	0	1	26.1187	-1.47113	1.06124	26.5286
1.07721	0.16	70	0	1	26.1187	-1.47113	1.06124	26.5286
1.07721	0.161	70	0	1	26.1187	-1.47113	1.06124	26.5286
1.07721	0.162	70	0	1	26.1187	-1.47113	1.06124	26.5286
1.07721	0.163	70	0	1	26.1187	-1.47113	1.06124	26.5286
1.07721	0.164	70	0	1	26.1187	-1.47113	1.06124	26.5286
1.07721	0.165	70	0	1	26.1187	-1.47113	1.06124	26.5286
1.07721	0.166	70	0	1	26.1187	-1.47113	1.06124	26.5286
1.07721	0.167	70	0	1	26.1187	-1.47113	1.06124	26.5286
1.07721	0.168	70	0	1	26.1187	-1.47113	1.06124	26.5286
1.07721	0.169	70	0	1	26.1187	-1.47113	1.06124	26.5286
1.07721	0.17	70	0	1	26.1187	-1.47105	1.06114	26.5287
1.07721	0.171	70	0	1	26.1187	-1.47103	1.06111	26.5287
1.07721	0.172	70	0	1	26.1187	-1.47106	1.06115	26.5287
1.07721	0.173	70	0	1	26.1187	-1.47102	1.0611	26.5287
1.07721	0.174	70	0	1	26.1187	-1.47102	1.0611	26.5287
1.07721	0.175	70	0	1	26.1187	-1.47101	1.06109	26.5287
1.07721	0.176	70	0	1	26.1187	-1.47104	1.06112	26.5287
1.07721	0.177	70	0	1	26.1187	-1.47101	1.06109	26.5287
1.07721	0.178	70	0	1	26.1187	-1.47102	1.0611	26.5287
1.07721	0.179	70	0	1	26.1187	-1.47101	1.06109	26.5287
1.07721	0.18	70	0	1	26.1187	-1.47102	1.0611	26.5287
1.07721	0.181	70	0	1	26.1187	-1.47102	1.0611	26.5287
1.07721	0.182	70	0	1	26.1187	-1.47103	1.06111	26.5287
1.07721	0.183	70	0	1	26.1187	-1.47101	1.06109	26.5287
1.07721	0.184	70	0	1	26.1187	-1.47101	1.06108	26.5287
1.07721	0.185	70	0	1	26.1187	-1.47102	1.0611	26.5287
1.07721	0.186	70	0	1	26.1187	-1.47102	1.0611	26.5287
1.07721	0.187	70	0	1	26.1187	-1.47104	1.06112	26.5287
1.07721	0.188	70	0	1	26.1187	-1.47104	1.06112	26.5287
1.07721	0.189	70	0	1	26.1187	-1.471	1.06107	26.5287
1.07721	0.19	70	0	1	26.1187	-1.47103	1.06111	26.5287
1.07721	0.191	70	0	1	26.1187	-1.47101	1.06109	26.5287
1.07721	0.192	70	0	1	26.1187	-1.47102	1.0611	26.5287
1.07721	0.193	70	0	1	26.1187	-1.47101	1.06109	26.5287
1.07721	0.194	70	0	1	26.1187	-1.47102	1.0611	26.5287
1.07721	0.195	70	0	1	26.1187	-1.47103	1.06111	26.5287
1.07721	0.196	70	0	1	26.1187	-1.471	1.06108	26.5287
1.07721	0.197	70	0	1	26.1187	-1.47105	1.06114	26.5287
1.07721	0.198	70	0	1	26.1187	-1.47102	1.06111	26.5287
1.07721	0.199	70	0	1	26.1187	-1.47103	1.06112	26.5287
1.07721	0.2	70	0	1	26.1187	-1.47103	1.06111	26.5287
1.07721	0.201	70	0	1	26.1187	-1.47102	1.0611	26.5287
1.07721	0.202	70	0	1	26.1187	-1.47103	1.06112	26.5287
1.07721	0.203	70	0	1	26.1187	-1.47104	1.06113	26.5287
1.07721	0.204	70	0	1	26.1187	-1.47102	1.06111	26.5287
1.07721	0.205	70	0	1	26.1187	-1.47102	1.06111	26.5287
1.07721	0.206	70	0	1	26.1187	-1.47101	1.06109	26.5287
1.07721	0.207	70	0	1	26.1187	-1.47101	1.06109	26.5287
1.07721	0.208	70	0	1	26.1187	-1.47102	1.06111	26.5287
1.07721	0.209	70	0	1	26.1187	-1.47103	1.06111	26.5287
1.07721	0.21	70	0	1	26.1187	-1.47103	1.06111	26.5287
1.07721	0.211	70	0	1	26.1187	-1.47102	1.06111	26.5287
1.07721	0.212	70	0	1	26.1187	-1.47102	1.0611	26.5287
1.07721	0.213	70	0	1	26.1187	-1.47103	1.06111	26.5287
1.07721	0.214	70	0	1	26.1187	-1.471	1.06108	26.5287
1.07721	0.215	70	0	1	26.1187	-1.47102	1.0611	26.5287
1.07721	0.216	70	0	1	26.1187	-1.47102	1.0611	26.5287
1.07721	0.217	70	0	1	26.1187	-1.47101	1.06109	26.5287
1.07721	0.218	70	0	1	26.1187	-1.47102	1.0611	26.5287
1.07721	0.219	70	0	1	26.1187	-1.47102	1.0611	26.5287
1.07721	0.22	70	0	1	26.1187	-1.47098	1.06105	26.5287
1.07721	0.221	70	0	1	26.1187	-1.47103	1.06111	26.5287
1.07721	0.222	70	0	1	26.1187	-1.47103	1.06111	26.5287
1.07721	0.223	70	0	1	26.1187	-1.47104	1.06113	26.5287
1.07721	0.224	70	0	1	26.1187	-1.47101	1.06109	26.5287
1.07721	0.225	70	0	1	26.1187	-1.47103	1.06112	26.5287
1.07721	0.226	70	0	1	26.1187	-1.47101	1.06109	26.5287
1.07721	0.227	70	0	1	26.1187	-1.471	1.06108	26.5287
1.07721	0.228	70	0	1	26.1187	-1.471	1.06108	26.5287
1.07721	0.229	70	0	1	26.1187	-1.47102	1.0611	26.5287
1.07721	0.23	70	0	1	26.1187	-1.471	1.06108	26.5287
1.07721	0.231	70	0	1	26.1187	-1.47101	1.06109	26.5287
1.07721	0.232	70	0	1	26.1187	-1.47104	1.06112	26.5287
1.07721	0.233	70	0	1	26.1187	-1.47104	1.06112	26.5287
1.07721	0.234	70	0	1	26.1187	-1.47108	1.06117	26.5287
1.07721	0.235	70	0	1	26.1187	-1.47101	1.06109	26.5287
1.07721	0.236	70	0	1	26.1187	-1.47101	1.06109	26.5287
1.07721	0.237	70	0	1	26.1187	-1.47103	1.06111	26.5287
1.07721	0.238	70	0	1	26.1187	-1.47101	1.06109	26.5287
1.07721	0.239	70	0	1	26.1187	-1.47101	1.06109	26.5287
1.07721	0.24	70	0	1	26.1187	-1.471	1.06108	26.5287
1.07721	0.241	70	0	1	26.1187	-1.47102	1.0611	26.5287
1.07721	0.242	70	0	1	26.1187	-1.47102	1.0611	26.5287
1.07721	0.243	70	0	1	26.1187	-1.471	1.06108	26.5287
1.07721	0.244	70	0	1	26.1187	-1.47103	1.06112	26.5287
1.07721	0.245	70	0	1	26.1187	-1.47102	1.0611	26.5287
1.07721	0.246	70	0	1	26.1187	-1.47101	1.06108	26.5287
1.07721	0.247	70	0	1	26.1187	-1.47103	1.06111	26.5287
1.07721	0.248	70	0	1	26.1187	-1.47102	1.0611	26.5287
1.07721	0.249	70	0	1	26.1187	-1.47101	1.06109	26.5287
1.07721	0.25	70	0	1	26.1187	-1.47103	1.06112	26.5287
1.07721	0.251	70	0	1	26.1187	-1.47103	1.06112	26.5287
1.07721	0.252	70	0	1	26.1187	-1.47102	1.0611	26.5287
1.07721	0.253	70	0	1	26.1187	-1.47101	1.06108	26.5287
1.07721	0.254	70	0	1	26.1187	-1.47105	1.06114	26.5287
1.07721	0.255	70	0	1	26.1187	-1.471	1.06108	26.5287
1.07721	0.256	70	0	1	26.1187	-1.47105	1.06114	26.5287
1.07721	0.257	70	0	1	26.1187	-1.47102	1.0611	26.5287
1.07721	0.258	70	0	1	26.1187	-1.47102	1.06109	26.5287
1.07721	0.259	70	0	1	26.1187	-1.47105	1.06114	26.5287
1.07721	0.26	70	0	1	26.1187	-1.47103	1.06111	26.5287
1.07721	0.261	70	0	1	26.1187	-1.47103	1.06111	26.5287
1.07721	0.262	70	0	1	26.1187	-1.47101	1.06109	26.5287
1.07721	0.263	70	0	1	26.1187	-1.47102	1.06111	26.5287
1.07721	0.264	70	0	1	26.1187	-1.47103	1.06111	26.5287
1.07721	0.265	70	0	1	26.1187	-1.47102	1.0611	26.5287
1.07721	0.266	70	0	1	26.1187	-1.47104	1.06113	26.5287
1.07721	0.267	70	0	1	26.1187	-1.47101	1.06109	26.5287
1.07721	0.268	70	0	1	26.1187	-1.47102	1.0611	26.5287
1.07721	0.269	70	0	1	26.1187	-1.47104	1.06112	26.5287
1.07721	0.27	70	0	1	26.1187	-1.47103	1.06111	26.5287
1.07721	0.271	70	0	1	26.1187	-1.47102	1.0611	26.5287
1.07721	0.272	70	0	1	26.1187	-1.47102	1.0611	26.5287
1.07721	0.273	70	0	1	26.1187	-1.47101	1.06109	26.5287
1.07721	0.274	70	0	1	26.1187	-1.47101	1.06109	26.5287
1.07721	0.275	70	0	1	26.1187	-1.471	1.06108	26.5287
1.07721	0.276	70	0	1	26.1187	-1.47101	1.06109	26.5287
1.07721	0.277	70	0	1	26.1187	-1.47101	1.06109	26.5287
1.07721	0.278	70	0	1	26.1187	-1.47101	1.06109	26.5287
1.07721	0.279	70	0	1	26.1187	-1.47103	1.06111	26.5287
1.07721	0.28	70	0	1	26.1187	-1.47102	1.0611	26.5287
1.07721	0.281	70	0	1	26.1187	-1.47102	1.0611	26.5287
1.07721	0.282	70	0	1	26.1187	-1.47102	1.0611	26.5287
1.07721	0.283	70	0	1	26.1187	-1.47101	1.06109	26.5287
1.07721	0.284	70	0	1	26.1187	-1.47102	1.0611	26.5287
1.07721	0.285	70	0	1	26.1187	-1.47102	1.0611	26.5287
1.07721	0.286	70	0	1	26.1187	-1.471	1.06107	26.5287
1.07721	0.287	70	0	1	26.1187	-1.47102	1.0611	26.5287
1.07721	0.288	70	0	1	26.1187	-1.47101	1.06108	26.5287
1.07721	0.289	70	0	1	26.1187	-1.471	1.06108	26.5287
1.07721	0.29	70	0	1	26.1187	-1.47101	1.06108	26.5287
1.07721	0.291	70	0	1	26.1187	-1.47101	1.06109	26.5287
1.07721	0.292	70	0	1	26.1187	-1.47101	1.06109	26.5287
1.07721	0.293	70	0	1	26.1187	-1.47101	1.06109	26.5287
1.07721	0.294	70	0	1	26.1187	-1.47105	1.06113	26.5287
1.07721	0.295	70	0	1	26.1187	-1.47099	1.06106	26.5287
1.07721	0.296	70	0	1	26.1187	-1.47106	1.06115	26.5287
1.07721	0.297	70	0	1	26.1187	-1.47101	1.06109	26.5287
1.07721	0.298	70	0	1	26.1187	-1.47102	1.0611	26.5287
1.07721	0.299	70	0	1	26.1187	-1.47103	1.06111	26.5287
1.07721	0.3	70	0	1	26.1187	-1.47102	1.06109	26.5287
1.07721	0.301	70	0	1	26.1187	-1.47101	1.06109	26.5287
1.07721	0.302	70	0	1	26.1187	-1.47101	1.06108	26.5287
1.07721	0.303	70	0	1	26.1187	-1.471	1.06107	26.5287
1.07721	0.304	70	0	1	26.1187	-1.47103	1.06111	26.5287
1.07721	0.305	70	0	1	26.1187	-1.47101	1.06109	26.5287
1.07721	0.306	70	0	1	26.1187	-1.47101	1.06109	26.5287
1.07721	0.307	70	0	1	26.1187	-1.47102	1.0611	26.5287
1.07721	0.308	70	0	1	26.1187	-1.4712	1.06132	26.5286
1.07721	0.309	70	0	1	26.1187	-1.47119	1.06131	26.5286
1.07721	0.31	70	0	1	26.1187	-1.47073	1.06074	26.5287
1.07721	0.311	70	0	1	26.1187	-1.47102	1.0611	26.5287
1.07721	0.312	70	0	1	26.1187	-1.47102	1.0611	26.5287
1.07721	0.313	70	0	1	26.1187	-1.47102	1.0611	26.5287
1.07721	0.314	70	0	1	26.1187	-1.47103	1.06111	26.5287
1.07721	0.315	70	0	1	26.1187	-1.47103	1.06112	26.5287
1.07721	0.316	70	0	1	26.1187	-1.47103	1.06111	26.5287
1.07721	0.317	70	0	1	26.1187	-1.47103	1.06111	26.5287
1.07721	0.318	70	0	1	26.1187	-1.47101	1.06109	26.5287
1.07721	0.319	70	0	1	26.1187	-1.47104	1.06112	26.5287
1.07721	0.32	70	0	1	26.1187	-1.47102	1.0611	26.5287
1.07721	0.321	70	0	1	26.1187	-1.47101	1.06109	26.5287
1.07721	0.322	70	0	1	26.1187	-1.471	1.06108	26.5287
1.07721	0.323	70	0	1	26.1187	-1.471	1.06108	26.5287
1.07721	0.324	70	0	1	26.1187	-1.471	1.06108	26.5287
1.07721	0.325	70	0	1	26.1187	-1.47103	1.06111	26.5287
1.07721	0.326	70	0	1	26.1187	-1.47102	1.0611	26.5287
1.07721	0.327	70	0	1	26.1187	-1.47105	1.06113	26.5287
1.07721	0.328	70	0	1	26.1187	-1.47103	1.06112	26.5287
1.07721	0.329	70	0	1	26.1187	-1.471	1.06107	26.5287
1.07721	0.33	70	0	1	26.1187	-1.47103	1.06111	26.5287
1.07721	0.331	70	0	1	26.1187	-1.47102	1.0611	26.5287
1.07721	0.332	70	0	1	26.1187	-1.471	1.06108	26.5287
1.07721	0.333	70	0	1	26.1187	-1.471	1.06108	26.5287
1.07721	0.334	70	0	1	26.1187	-1.471	1.06108	26.5287
1.07721	0.335	70	0	1	26.1187	-1.47103	1.06111	26.5287
1.07721	0.336	70	0	1	26.1187	-1.47102	1.06111	26.5287
1.07721	0.337	70	0	1	26.1187	-1.47102	1.0611	26.5287
1.07721	0.338	70	0	1	26.1187	-1.47102	1.0611	26.5287
1.07721	0.339	70	0	1	26.1187	-1.47103	1.06111	26.5287
1.07721	0.34	70	0	1	26.1187	-1.47102	1.0611	26.5287
1.07721	0.341	70	0	1	26.1187	-1.47104	1.06112	26.5287
1.07721	0.342	70	0	1	26.1187	-1.47102	1.0611	26.5287
1.07721	0.343	70	0	1	26.1187	-1.47102	1.0611	26.5287
1.07721	0.344	70	0	1	26.1187	-1.47102	1.0611	26.5287
1.07721	0.345	70	0	1	26.1187	-1.47101	1.06109	26.5287
1.07721	0.346	70	0	1	26.1187	-1.47102	1.0611	26.5287
1.07721	0.347	70	0	1	26.1187	-1.47099	1.06107	26.5287
1.07721	0.348	70	0	1	26.1187	-1.47101	1.06108	26.5287
1.07721	0.349	70	0	1	26.1187	-1.47104	1.06113	26.5287
1.07721	0.35	70	0	1	26.1187	-1.47102	1.0611	26.5287
1.07721	0.351	70	0	1	26.1187	-1.47104	1.06113	26.5287
1.07721	0.352	70	0	1	26.1187	-1.47104	1.06113	26.5287
1.07721	0.353	70	0	1	26.1187	-1.47105	1.06114	26.5287
1.07721	0.354	70	0	1	26.1187	-1.47106	1.06115	26.5287
1.07721	0.355	70	0	1	26.1187	-1.47106	1.06115	26.5287
1.07721	0.356	70	0	1	26.1187	-1.471	1.06107	26.5287
1.07721	0.357	70	0	1	26.1187	-1.47106	1.06115	26.5287
1.07721	0.358	70	0	1	26.1187	-1.471	1.06107	26.5287
1.07721	0.359	70	0	1	26.1187	-1.47102	1.0611	26.5287
1.07721	0.36	70	0	1	26.1187	-1.47104	1.06112	26.5287
1.07721	0.361	70	0	1	26.1187	-1.47101	1.06109	26.5287
1.07721	0.362	70	0	1	26.1187	-1.47102	1.0611	26.5287
1.07721	0.363	70	0	1	26.1187	-1.47102	1.0611	26.5287
1.07721	0.364	70	0	1	26.1187	-1.47104	1.06112	26.5287
1.07721	0.365	70	0	1	26.1187	-1.47102	1.0611	26.5287
1.07721	0.366	70	0	1	26.1187	-1.47101	1.06109	26.5287
1.07721	0.367	70	0	1	26.1187	-1.47101	1.06109	26.5287
1.07721	0.368	70	0	1	26.1187	-1.47101	1.06109	26.5287
1.07721	0.369	70	0	1	26.1187	-1.47103	1.06111	26.5287
1.07721	0.37	70	0	1	26.1187	-1.47104	1.06112	26.5287
1.07721	0.371	70	0	1	26.1187	-1.47101	1.06108	26.5287
1.07721	0.372	70	0	1	26.1187	-1.47102	1.0611	26.5287
1.07721	0.373	70	0	1	26.1187	-1.47102	1.0611	26.5287
1.07721	0.374	70	0	1	26.1187	-1.47102	1.0611	26.5287
1.07721	0.375	70	0	1	26.1187	-1.471	1.06108	26.5287
1.07721	0.376	70	0	1	26.1187	-1.471	1.06108	26.5287
1.07721	0.377	70	0	1	26.1187	-1.471	1.06108	26.5287
1.07721	0.378	70	0	1	26.1187	-1.47102	1.06109	26.5287
1.07721	0.379	70	0	1	26.1187	-1.47099	1.06107	26.5287
1.07721	0.38	70	0	1	26.1187	-1.47101	1.06108	26.5287
1.07721	0.381	70	0	1	26.1187	-1.47101	1.06108	26.5287
1.07721	0.382	70	0	1	26.1187	-1.47103	1.06111	26.5287
1.07721	0.383	70	0	1	26.1187	-1.47103	1.06111	26.5287
1.07721	0.384	70	0	1	26.1187	-1.47103	1.06111	26.5287
1.07721	0.385	70	0	1	26.1187	-1.47101	1.06109	26.5287
1.07721	0.386	70	0	1	26.1187	-1.47102	1.0611	26.5287
1.07721	0.387	70	0	1	26.1187	-1.47102	1.0611	26.5287
1.07721	0.388	70	0	1	26.1187	-1.47102	1.0611	26.5287
1.07721	0.389	70	0	1	26.1187	-1.47102	1.0611	26.5287
1.07721	0.39	70	0	1	26.1187	-1.47099	1.06106	26.5287
1.07721	0.391	70	0	1	26.1187	-1.47102	1.06111	26.5287
1.07721	0.392	70	0	1	26.1187	-1.47101	1.06108	26.5287
1.07721	0.393	70	0	1	26.1187	-1.47098	1.06105	26.5287
1.07721	0.394	70	0	1	26.1187	-1.47101	1.06109	26.5287
1.07721	0.395	70	0	1	26.1187	-1.47108	1.06117	26.5287
1.07721	0.396	70	0	1	26.1187	-1.471	1.06107	26.5287
1.07721	0.397	70	0	1	26.1187	-1.47103	1.06112	26.5287
1.07721	0.398	70	0	1	26.1187	-1.47101	1.06109	26.5287
1.07721	0.399	70	0	1	26.1187	-1.47102	1.0611	26.5287
1.07721	0.4	70	0	1	26.1187	-1.47103	1.06111	26.5287
1.07721	0.401	70	0	1	26.1187	-1.47101	1.06108	26.5287
1.07721	0.402	70	0	1	26.1187	-1.47101	1.06108	26.5287
1.07721	0.403	70	0	1	26.1187	-1.47102	1.0611	26.5287
1.07721	0.404	70	0	1	26.1187	-1.471	1.06108	26.5287
1.07721	0.405	70	0	1	26.1187	-1.47101	1.06109	26.5287
1.07721	0.406	70	0	1	26.1187	-1.47101	1.06109	26.5287
1.07721	0.407	70	0	1	26.1187	-1.47105	1.06114	26.5287
1.07721	0.408	70	0	1	26.1187	-1.47101	1.06108	26.5287
1.07721	0.409	70	0	1	26.1187	-1.47099	1.06107	26.5287
1.07721	0.41	70	0	1	26.1187	-1.47102	1.0611	26.5287
1.07721	0.411	70	0	1	26.1187	-1.471	1.06108	26.5287
1.07721	0.412	70	0	1	26.1187	-1.47105	1.06113	26.5287
1.07721	0.413	70	0	1	26.1187	-1.47106	1.06115	26.5287
1.07721	0.414	70	0	1	26.1187	-1.47105	1.06113	26.5287
1.07721	0.415	70	0	1	26.1187	-1.47102	1.06111	26.5287
1.07721	0.416	70	0	1	26.1187	-1.47102	1.0611	26.5287
1.07721	0.417	70	0	1	26.1187	-1.47104	1.06113	26.5287
1.07721	0.418	70	0	1	26.1187	-1.47105	1.06114	26.5287
1.07721	0.419	70	0	1	26.1187	-1.47101	1.06109	26.5287
1.07721	0.42	70	0	1	26.1187	-1.471	1.06107	26.5287
1.07721	0.421	70	0	1	26.1187	-1.47104	1.06113	26.5287
1.07721	0.422	70	0	1	26.1187	-1.47104	1.06113	26.5287
1.07721	0.423	70	0	1	26.1187	-1.471	1.06108	26.5287
1.07721	0.424	70	0	1	26.1187	-1.47101	1.06109	26.5287
1.07721	0.425	70	0	1	26.1187	-1.47102	1.0611	26.5287
1.07721	0.426	70	0	1	26.1187	-1.47103	1.06111	26.5287
1.07721	0.427	70	0	1	26.1187	-1.47102	1.0611	26.5287
1.07721	0.428	70	0	1	26.1187	-1.47102	1.0611	26.5287
1.07721	0.429	70	0	1	26.1187	-1.47102	1.0611	26.5287
1.07721	0.43	70	0	1	26.1187	-1.47102	1.0611	26.5287
1.07721	0.431	70	0	1	26.1187	-1.47102	1.0611	26.5287
1.07721	0.432	70	0	1	26.1187	-1.471	1.06107	26.5287
1.07721	0.433	70	0	1	26.1187	-1.471	1.06107	26.5287
1.07721	0.434	70	0	1	26.1187	-1.47103	1.06111	26.5287
1.07721	0.435	70	0	1	26.1187	-1.47101	1.0611	26.5287
1.07721	0.436	70	0	1	26.1187	-1.47104	1.06113	26.5287
1.07721	0.437	70	0	1	26.1187	-1.471	1.06108	26.5287
1.07721	0.438	70	0	1	26.1188	-1.471	1.06108	26.5287
1.07721	0.439	70	0	1	26.1188	-1.47101	1.06109	26.5287
1.07721	0.44	70	0	1	26.1188	-1.47101	1.06109	26.5287
1.07721	0.441	70	0	1	26.1188	-1.471	1.06108	26.5287
1.07721	0.442	70	0	1	26.1188	-1.47101	1.06109	26.5287
1.07721	0.443	70	0	1	26.1188	-1.47098	1.06106	26.5287
1.07721	0.444	70	0	1	26.1188	-1.471	1.06108	26.5287
1.07721	0.445	70	0	1	26.1188	-1.47106	1.06115	26.5287
1.07721	0.446	70	0	1	26.1188	-1.47102	1.06111	26.5287
1.07721	0.447	70	0	1	26.1188	-1.47101	1.06109	26.5287
1.07721	0.448	70	0	1	26.1188	-1.47101	1.06109	26.5287
1.07721	0.449	70	0	1	26.1188	-1.47103	1.06111	26.5287
1.07721	0.45	70	0	1	26.1188	-1.47103	1.06112	26.5287
1.07721	0.451	70	0	1	26.1188	-1.47101	1.0611	26.5287
1.07721	0.452	70	0	1	26.1188	-1.47101	1.0611	26.5287
1.07721	0.453	70	0	1	26.1188	-1.47119	1.06132	26.5286
1.07721	0.454	70	0	1	26.1188	-1.47118	1.06131	26.5286
1.07721	0.455	70	0	1	26.1188	-1.47118	1.06131	26.5286
1.07721	0.456	70	0	1	26.1188	-1.47118	1.06131	26.5286
1.07721	0.457	70	0	1	26.1188	-1.47118	1.06131	26.5286
1.07721	0.458	70	0	1	26.1188	-1.47118	1.06131	26.5286
1.07721	0.459	70	0	1	26.1188	-1.47118	1.06131	26.5286
1.07721	0.46	70	0	1	26.1188	-1.47118	1.06131	26.5286
1.07721	0.461	70	0	1	26.1188	-1.47095	1.06102	26.5287
1.07721	0.462	70	0	1	26.1188	-1.47102	1.06111	26.5287
1.07721	0.463	70	0	1	26.1188	-1.47102	1.06111	26.5287
1.07721	0.464	70	0	1	26.1188	-1.47098	1.06106	26.5287
1.07721	0.465	70	0	1	26.1188	-1.47105	1.06115	26.5287
1.07721	0.466	70	0	1	26.1188	-1.47106	1.06115	26.5287
1.07721	0.467	70	0	1	26.1188	-1.47105	1.06115	26.5287
1.07721	0.468	70	0	1	26.1188	-1.47103	1.06113	26.5287
1.07721	0.469	70	0	1	26.1188	-1.47101	1.0611	26.5287
1.07721	0.47	70	0	1	26.1188	-1.47102	1.06111	26.5287
1.07721	0.471	70	0	1	26.1188	-1.471	1.06108	26.5287
1.07721	0.472	70	0	1	26.1188	-1.47099	1.06107	26.5287
1.07721	0.473	70	0	1	26.1188	-1.47101	1.06109	26.5287
1.07721	0.474	70	0	1	26.1188	-1.47101	1.06109	26.5287
1.07721	0.475	70	0	1	26.1188	-1.471	1.06108	26.5287
1.07721	0.476	70	0	1	26.1188	-1.47101	1.0611	26.5287
1.07721	0.477	70	0	1	26.1188	-1.47101	1.0611	26.5287
1.07721	0.478	70	0	1	26.1188	-1.47101	1.0611	26.5287
1.07721	0.479	70	0	1	26.1188	-1.471	1.0611	26.5287
1.07721	0.48	70	0	1	26.1188	-1.47099	1.06108	26.5287
1.07721	0.481	70	0	1	26.1188	-1.47099	1.06108	26.5287
1.07721	0.482	70	0	1	26.1188	-1.47099	1.06108	26.5287
1.07721	0.483	70	0	1	26.1188	-1.471	1.0611	26.5287
1.07721	0.484	70	0	1	26.1188	-1.471	1.0611	26.5287
1.07721	0.485	70	0	1	26.1188	-1.471	1.06109	26.5287
1.07721	0.486	70	0	1	26.1188	-1.47097	1.06105	26.5287
1.07721	0.487	70	0	1	26.1188	-1.47098	1.06107	26.5287
1.07721	0.488	70	0	1	26.1188	-1.47101	1.06111	26.5287
1.07721	0.489	70	0	1	26.1188	-1.47099	1.06108	26.5287
1.07721	0.49	70	0	1	26.1188	-1.47099	1.06109	26.5287
1.07721	0.491	70	0	1	26.1188	-1.471	1.0611	26.5287
1.07721	0.492	70	0	1	26.1188	-1.47096	1.06105	26.5287
1.07721	0.493	70	0	1	26.1188	-1.47098	1.06108	26.5287
1.07721	0.494	70	0	1	26.1188	-1.47101	1.06112	26.5287
1.07721	0.495	70	0	1	26.1188	-1.47101	1.06112	26.5287
1.07721	0.496	70	0	1	26.1188	-1.47095	1.06105	26.5287
1.07721	0.497	70	0	1	26.1188	-1.47098	1.06108	26.5287
1.07721	0.498	70	0	1	26.1188	-1.47095	1.06104	26.5287
1.07721	0.499	70	0	1	26.1188	-1.47097	1.06107	26.5287
1.07721	0.5	70	0	1	26.1188	-1.47096	1.06107	26.5287
1.07721	0.501	70	0	1	26.1188	-1.47105	1.06118	26.5287
1.07721	0.502	70	0	1	26.1188	-1.47097	1.06108	26.5287
1.07721	0.503	70	0	1	26.1188	-1.47098	1.06109	26.5287
1.07721	0.504	70	0	1	26.1188	-1.47095	1.06106	26.5287
1.07721	0.505	70	0	1	26.1188	-1.47113	1.06128	26.5286
1.07721	0.506	70	0	1	26.1188	-1.47112	1.06127	26.5286
1.07721	0.507	70	0	1	26.1188	-1.47112	1.06127	26.5286
1.07721	0.508	70	0	1	26.1188	-1.47112	1.06127	26.5286
1.07721	0.509	70	0	1	26.1188	-1.47111	1.06127	26.5286
1.07721	0.51	70	0	1	26.1188	-1.47111	1.06127	26.5286
1.07721	0.511	70	0	1	26.1188	-1.47111	1.06127	26.5286
1.07721	0.512	70	0	1	26.1188	-1.47109	1.06125	26.5286
1.07721	0.513	70	0	1	26.1188	-1.47109	1.06125	26.5286
1.07721	0.514	70	0	1	26.1188	-1.47109	1.06125	26.5286
1.07721	0.515	70	0	1	26.1188	-1.47105	1.0612	26.5286
1.07721	0.516	70	0	1	26.1188	-1.47105	1.0612	26.5286
1.07721	0.517	70	0	1	26.1188	-1.47105	1.0612	26.5286
1.07721	0.518	70	0	1	26.1188	-1.47104	1.0612	26.5286
1.07721	0.519	70	0	1	26.1188	-1.47104	1.0612	26.5286
1.07721	0.52	70	0	1	26.1188	-1.47104	1.0612	26.5286
1.07721	0.521	70	0	1	26.1188	-1.47103	1.0612	26.5286
1.07721	0.522	70	0	1	26.1188	-1.47103	1.0612	26.5286
1.07721	0.523	70	0	1	26.1188	-1.47103	1.0612	26.5286
1.07721	0.524	70	0	1	26.1188	-1.47103	1.0612	26.5286
1.07721	0.525	70	0	1	26.1188	-1.47102	1.0612	26.5286
1.07721	0.526	70	0	1	26.1188	-1.47102	1.0612	26.5286
1.07721	0.527	70	0	1	26.1188	-1.47059	1.06067	26.5288
1.07721	0.528	70	0	1	26.1188	-1.471	1.06118	26.5287
1.07721	0.529	70	0	1	26.1188	-1.47099	1.06118	26.5287
1.07721	0.53	70	0	1	26.1188	-1.47099	1.06118	26.5287
1.07721	0.531	70	0	1	26.1188	-1.47099	1.06118	26.5287
1.07721	0.532	70	0	1	26.1189	-1.47098	1.06118	26.5287
1.07721	0.533	70	0	1	26.1189	-1.47098	1.06118	26.5287
1.07721	0.534	70	0	1	26.1189	-1.47097	1.06118	26.5287
1.07721	0.535	70	0	1	26.1189	-1.47097	1.06118	26.5287
1.07721	0.536	70	0	1	26.1189	-1.47097	1.06118	26.5287
1.07721	0.537	70	0	1	26.1189	-1.47096	1.06118	26.5287
1.07721	0.538	70	0	1	26.1189	-1.47094	1.06116	26.5287
1.07721	0.539	70	0	1	26.1189	-1.47093	1.06116	26.5287
1.07721	0.54	70	0	1	26.1189	-1.47093	1.06116	26.5287
1.07721	0.541	70	0	1	26.1189	-1.4709	1.06114	26.5287
1.07721	0.542	70	0	1	26.1189	-1.4709	1.06114	26.5287
1.07721	0.543	70	0	1	26.1189	-1.47089	1.06114	26.5287
1.07721	0.544	70	0	1	26.1189	-1.47089	1.06114	26.5287
1.07721	0.545	70	0	1	26.1189	-1.47087	1.06113	26.5287
1.07721	0.546	70	0	1	26.1189	-1.47087	1.06113	26.5287
1.07721	0.547	70	0	1	26.1189	-1.47085	1.06112	26.5287
1.07721	0.548	70	0	1	26.1189	-1.47084	1.06112	26.5287
1.07721	0.549	70	0	1	26.1189	-1.47083	1.06111	26.5287
1.07721	0.55	70	0	1	26.119	-1.47081	1.0611	26.5287
1.07721	0.551	70	0	1	26.119	-1.4708	1.0611	26.5287
1.07721	0.552	70	0	1	26.119	-1.47033	1.06052	26.5288
1.07721	0.553	70	0	1	26.119	-1.47061	1.06088	26.5287
1.07721	0.554	70	0	1	26.119	-1.47059	1.06087	26.5287
1.07721	0.555	70	0	1	26.119	-1.47058	1.06087	26.5287
1.07721	0.556	70	0	1	26.119	-1.47054	1.06082	26.5287
1.07721	0.557	70	0	1	26.119	-1.47052	1.06081	26.5287
1.07721	0.558	70	0	1	26.119	-1.47051	1.06081	26.5287
1.07721	0.559	70	0	1	26.119	-1.47049	1.0608	26.5287
1.07721	0.56	70	0	1	26.119	-1.47039	1.0607	26.5287
1.07721	0.561	70	0	1	26.1191	-1.47041	1.06072	26.5287
1.07721	0.562	70	0	1	26.1191	-1.47039	1.06072	26.5287
1.07721	0.563	70	0	1	26.1191	-1.47041	1.06075	26.5287
1.07721	0.564	70	0	1	26.1191	-1.47039	1.06075	26.5287
1.07721	0.565	70	0	1	26.1191	-1.47034	1.0607	26.5287
1.07721	0.566	70	0	1	26.1191	-1.47035	1.06073	26.5287
1.07721	0.567	70	0	1	26.1191	-1.47033	1.06073	26.5287
1.07721	0.568	70	0	1	26.1191	-1.47025	1.06064	26.5288
1.07721	0.569	70	0	1	26.1192	-1.47024	1.06064	26.5288
1.07721	0.57	70	0	1	26.1192	-1.47024	1.06067	26.5288
1.07721	0.571	70	0	1	26.1192	-1.47021	1.06065	26.5288
1.07721	0.572	70	0	1	26.1192	-1.47014	1.06058	26.5288
1.07721	0.573	70	0	1	26.1192	-1.47013	1.06059	26.5288
1.07721	0.574	70	0	1	26.1192	-1.47011	1.06059	26.5288
1.07721	0.575	70	0	1	26.1193	-1.47006	1.06055	26.5288
1.07721	0.576	70	0	1	26.1193	-1.47004	1.06055	26.5288
1.07721	0.577	70	0	1	26.1193	-1.47003	1.06055	26.5288
1.07721	0.578	70	0	1	26.1193	-1.46996	1.06049	26.5288
1.07721	0.579	70	0	1	26.1193	-1.46994	1.06049	26.5288
1.07721	0.58	70	0	1	26.1194	-1.46988	1.06044	26.5288
1.07721	0.581	70	0	1	26.1194	-1.46986	1.06044	26.5288
1.07721	0.582	70	0	1	26.1194	-1.46981	1.06041	26.5288
1.07721	0.583	70	0	1	26.1194	-1.46979	1.06041	26.5288
1.07721	0.584	70	0	1	26.1194	-1.46977	1.06041	26.5288
1.07721	0.585	70	0	1	26.1195	-1.46974	1.06041	26.5288
1.07721	0.586	70	0	1	26.1195	-1.46971	1.0604	26.5288
1.07722	0.587	70	0	1	26.1195	-1.46923	1.05984	26.5289
1.07721	0.588	70	0	1	26.1195	-1.46956	1.06027	26.5288
1.07722	0.589	70	0	1	26.1196	-1.46947	1.0602	26.5288
1.07722	0.59	70	0	1	26.1196	-1.46939	1.06014	26.5289
1.07722	0.591	70	0	1	26.1196	-1.46939	1.06017	26.5288
1.07722	0.592	70	0	1	26.1197	-1.4693	1.0601	26.5289
1.07722	0.593	70	0	1	26.1197	-1.46921	1.06003	26.5289
1.07722	0.594	70	0	1	26.1197	-1.46918	1.06003	26.5289
1.07722	0.595	70	0	1	26.1198	-1.46914	1.06003	26.5289
1.07722	0.596	70	0	1	26.1198	-1.46911	1.06003	26.5289
1.07722	0.597	70	0	1	26.1198	-1.46899	1.05992	26.5289
1.07722	0.598	70	0	1	26.1199	-1.46893	1.05989	26.5289
1.07722	0.599	70	0	1	26.1199	-1.46885	1.05983	26.5289
1.07722	0.6	70	0	1	26.1199	-1.46877	1.05979	26.5289
1.07722	0.601	70	0	1	26.12	-1.46873	1.05979	26.5289
1.07722	0.602	70	0	1	26.12	-1.46863	1.0597	26.5289
1.07722	0.603	70	0	1	26.1201	-1.46855	1.05967	26.5289
1.07722	0.604	70	0	1	26.1201	-1.46847	1.05962	26.529
1.07722	0.605	70	0	1	26.1201	-1.46841	1.0596	26.529
1.07722	0.606	70	0	1	26.1202	-1.46837	1.0596	26.529
1.07722	0.607	70	0	1	26.1202	-1.46832	1.0596	26.529
1.07722	0.608	70	0	1	26.1203	-1.46827	1.0596	26.529
1.07722	0.609	70	0	1	26.1203	-1.46821	1.05959	26.529
1.07722	0.61	70	0	1	26.1204	-1.46811	1.05952	26.529
1.07722	0.611	70	0	1	26.1204	-1.468	1.05946	26.529
1.07722	0.612	70	0	1	26.1205	-1.46792	1.05942	26.529
1.07722	0.613	70	0	1	26.1206	-1.46782	1.05936	26.529
1.07723	0.614	70	0	1	26.1206	-1.46728	1.05877	26.5291
1.07722	0.615	70	0	1	26.1207	-1.46743	1.05903	26.5291
1.07722	0.616	70	0	1	26.1207	-1.4673	1.05895	26.5291
1.07723	0.617	70	0	1	26.1208	-1.46718	1.05888	26.5291
1.07723	0.618	70	0	1	26.1209	-1.46705	1.05879	26.5291
1.07723	0.619	70	0	1	26.1209	-1.46694	1.05873	26.5291
1.07723	0.62	70	0	1	26.121	-1.46682	1.05868	26.5291
1.07723	0.621	70	0	1	26.1211	-1.46675	1.05868	26.5291
1.07723	0.622	70	0	1	26.1211	-1.4664	1.05833	26.5292
1.07723	0.623	70	0	1	26.1212	-1.46638	1.0584	26.5292
1.07723	0.624	70	0	1	26.1213	-1.46626	1.05834	26.5292
1.07723	0.625	70	0	1	26.1214	-1.46614	1.05829	26.5292
1.07723	0.626	70	0	1	26.1214	-1.46606	1.05829	26.5292
1.07723	0.627	70	0	1	26.1215	-1.46597	1.05829	26.5292
1.07723	0.628	70	0	1	26.1216	-1.46582	1.0582	26.5292
1.07723	0.629	70	0	1	26.1217	-1.46565	1.05811	26.5292
1.07723	0.63	70	0	1	26.1218	-1.46549	1.05801	26.5293
1.07723	0.631	70	0	1	26.1219	-1.46531	1.05791	26.5293
1.07723	0.632	70	0	1	26.122	-1.46512	1.05779	26.5293
1.07723	0.633	70	0	1	26.1221	-1.46494	1.05768	26.5293
1.07724	0.634	70	0	1	26.1222	-1.46476	1.05759	26.5293
1.07724	0.635	70	0	1	26.1223	-1.46455	1.05746	26.5294
1.07724	0.636	70	0	1	26.1224	-1.46438	1.05737	26.5294
1.07724	0.637	70	0	1	26.1225	-1.46416	1.05724	26.5294
1.07724	0.638	70	0	1	26.1226	-1.46394	1.05711	26.5294
1.07724	0.639	70	0	1	26.1227	-1.46372	1.05698	26.5295
1.07724	0.64	70	0	1	26.1228	-1.46351	1.05686	26.5295
1.07724	0.641	70	0	1	26.123	-1.46328	1.05673	26.5295
1.07724	0.642	70	0	1	26.1231	-1.46304	1.05659	26.5295
1.07724	0.643	70	0	1	26.1232	-1.46281	1.05645	26.5296
1.07725	0.644	70	0	1	26.1233	-1.46256	1.0563	26.5296
1.07725	0.645	70	0	1	26.1235	-1.4623	1.05616	26.5296
1.07725	0.646	70	0	1	26.1236	-1.46205	1.05601	26.5297
1.07725	0.647	70	0	1	26.1238	-1.46179	1.05586	26.5297
1.07725	0.648	70	0	1	26.1239	-1.46151	1.0557	26.5297
1.07725	0.649	70	0	1	26.1241	-1.46123	1.05554	26.5297
1.07725	0.65	70	0	1	26.1242	-1.46095	1.05538	26.5298
1.07725	0.651	70	0	1	26.1244	-1.46065	1.05521	26.5298
1.07726	0.652	70	0	1	26.1245	-1.46035	1.05503	26.5298
1.07726	0.653	70	0	1	26.1247	-1.46004	1.05485	26.5299
1.07726	0.654	70	0	1	26.1249	-1.45972	1.05466	26.5299
1.07726	0.655	70	0	1	26.125	-1.4594	1.05448	26.53
1.07726	0.656	70	0	1	26.1252	-1.45889	1.05407	26.53
1.07726	0.657	70	0	1	26.1254	-1.45871	1.05407	26.53
1.07726	0.658	70	0	1	26.1256	-1.45837	1.05388	26.5301
1.07727	0.659	70	0	1	26.1258	-1.45802	1.05368	26.5301
1.07727	0.66	70	0	1	26.126	-1.45765	1.05347	26.5301
1.07727	0.661	70	0	1	26.1262	-1.45726	1.05323	26.5302
1.07727	0.662	70	0	1	26.1264	-1.4567	1.0528	26.5303
1.07727	0.663	70	0	1	26.1266	-1.45648	1.05278	26.5303
1.07728	0.664	70	0	1	26.1268	-1.45588	1.05231	26.5304
1.07728	0.665	70	0	1	26.127	-1.45565	1.0523	26.5304
1.07728	0.666	70	0	1	26.1273	-1.45505	1.05184	26.5305
1.07728	0.667	70	0	1	26.1275	-1.45479	1.0518	26.5305
1.07729	0.668	70	0	1	26.1277	-1.45417	1.05133	26.5306
1.07729	0.669	70	0	1	26.128	-1.45388	1.05127	26.5306
1.07729	0.67	70	0	1	26.1282	-1.45326	1.05081	26.5307
1.07729	0.671	70	0	1	26.1285	-1.45293	1.05072	26.5307
1.07729	0.672	70	0	1	26.1287	-1.45226	1.05021	26.5308
1.07729	0.673	70	0	1	26.129	-1.45193	1.05014	26.5308
1.0773	0.674	70	0	1	26.1293	-1.45123	1.04962	26.5309
1.0773	0.675	70	0	1	26.1296	-1.45089	1.04954	26.5309
1.0773	0.676	70	0	1	26.1299	-1.45017	1.049	26.531
1.0773	0.677	70	0	1	26.1302	-1.4498	1.04891	26.531
1.07731	0.678	70	0	1	26.1305	-1.44905	1.04836	26.5311
1.07731	0.679	70	0	1	26.1308	-1.44865	1.04824	26.5312
1.07731	0.68	70	0	1	26.1311	-1.44789	1.04769	26.5313
1.07732	0.681	70	0	1	26.1314	-1.44744	1.04753	26.5313
1.07732	0.682	70	0	1	26.1317	-1.44662	1.04693	26.5314
1.07732	0.683	70	0	1	26.1321	-1.44619	1.04682	26.5314
1.07733	0.684	70	0	1	26.1324	-1.44537	1.04623	26.5316
1.07733	0.685	70	0	1	26.1328	-1.44487	1.04605	26.5316
1.07733	0.686	70	0	1	26.1331	-1.44402	1.04545	26.5317
1.07733	0.687	70	0	1	26.1335	-1.44349	1.04525	26.5318
1.07734	0.688	70	0	1	26.1339	-1.44262	1.04463	26.5319
1.07734	0.689	70	0	1	26.1343	-1.44191	1.04423	26.532
1.07735	0.69	70	0	1	26.1347	-1.44113	1.04376	26.532
1.07735	0.691	70	0	1	26.1351	-1.44042	1.04338	26.5321
1.07735	0.692	70	0	1	26.1355	-1.4396	1.04288	26.5322
1.07736	0.693	70	0	1	26.1359	-1.43881	1.04242	26.5323
1.07736	0.694	70	0	1	26.1364	-1.438	1.04194	26.5324
1.07736	0.695	70	0	1	26.1368	-1.43719	1.04149	26.5325
1.07737	0.696	70	0	1	26.1372	-1.43634	1.041	26.5326
1.07737	0.697	70	0	1	26.1377	-1.43547	1.04048	26.5327
1.07738	0.698	70	0	1	26.1382	-1.43457	1.03995	26.5328
1.07738	0.699	70	0	1	26.1387	-1.43369	1.03945	26.5329
1.07738	0.7	70	0	1	26.1392	-1.43276	1.03891	26.533
1.07739	0.701	70	0	1	26.1397	-1.43182	1.03836	26.5331
1.07739	0.702	70	0	1	26.1402	-1.43086	1.0378	26.5332
1.0774	0.703	70	0	1	26.1407	-1.42988	1.03724	26.5333
1.0774	0.704	70	0	1	26.1412	-1.42888	1.03667	26.5334
1.07741	0.705	70	0	1	26.1418	-1.42787	1.03608	26.5336
1.07741	0.706	70	0	1	26.1423	-1.42681	1.03546	26.5337
1.07742	0.707	70	0	1	26.1429	-1.42579	1.0349	26.5338
1.07742	0.708	70	0	1	26.1435	-1.42465	1.0342	26.5339
1.07743	0.709	70	0	1	26.1441	-1.42356	1.03359	26.5341
1.07743	0.71	70	0	1	26.1447	-1.42242	1.03292	26.5342
1.07744	0.711	70	0	1	26.1453	-1.42125	1.03223	26.5343
1.07744	0.712	70	0	1	26.1459	-1.42006	1.03154	26.5345
1.07745	0.713	70	0	1	26.1466	-1.41886	1.03084	26.5346
1.07745	0.714	70	0	1	26.1472	-1.41764	1.03013	26.5347
1.07746	0.715	70	0	1	26.1479	-1.41639	1.02941	26.5349
1.07747	0.716	70	0	1	26.1486	-1.41514	1.0287	26.535
1.07747	0.717	70	0	1	26.1493	-1.41381	1.02791	26.5352
1.07748	0.718	70	0	1	26.15	-1.41248	1.02715	26.5353
1.07749	0.719	70	0	1	26.1507	-1.41115	1.02638	26.5355
1.07749	0.72	70	0	1	26.1515	-1.40978	1.0256	26.5357
1.0775	0.721	70	0	1	26.1522	-1.40834	1.02474	26.5358
1.07751	0.722	70	0	1	26.153	-1.4069	1.0239	26.536
1.07751	0.723	70	0	1	26.1538	-1.40544	1.02306	26.5362
1.07752	0.724	70	0	1	26.1546	-1.40396	1.02221	26.5363
1.07753	0.725	70	0	1	26.1554	-1.40243	1.02131	26.5365
1.07753	0.726	70	0	1	26.1562	-1.4009	1.02043	26.5367
1.07754	0.727	70	0	1	26.1571	-1.39932	1.01952	26.5369
1.07755	0.728	70	0	1	26.1579	-1.39772	1.01858	26.5371
1.07756	0.729	70	0	1	26.1588	-1.39608	1.01763	26.5373
1.07756	0.73	70	0	1	26.1597	-1.3944	1.01665	26.5375
1.07757	0.731	70	0	1	26.1606	-1.39272	1.01568	26.5376
1.07758	0.732	70	0	1	26.1615	-1.39097	1.01466	26.5379
1.07759	0.733	70	0	1	26.1625	-1.38922	1.01364	26.5381
1.0776	0.734	70	0	1	26.1634	-1.38744	1.01262	26.5383
1.07761	0.735	70	0	1	26.1644	-1.38561	1.01156	26.5385
1.07762	0.736	70	0	1	26.1654	-1.38374	1.01047	26.5387
1.07762	0.737	70	0	1	26.1664	-1.38188	1.0094	26.5389
1.07763	0.738	70	0	1	26.1675	-1.37992	1.00825	26.5392
1.07764	0.739	70	0	1	26.1685	-1.37796	1.00712	26.5394
1.07765	0.74	70	0	1	26.1696	-1.37598	1.00597	26.5396
1.07766	0.741	70	0	1	26.1707	-1.37396	1.0048	26.5399
1.07767	0.742	70	0	1	26.1718	-1.37188	1.00359	26.5401
1.07768	0.743	70	0	1	26.1729	-1.36979	1.00238	26.5404
1.07769	0.744	70	0	1	26.1741	-1.36765	1.00114	26.5406
1.0777	0.745	70	0	1	26.1753	-1.3655	0.999908	26.5409
1.07771	0.746	70	0	1	26.1765	-1.36328	0.998613	26.5411
1.07772	0.747	70	0	1	26.1777	-1.36103	0.997306	26.5414
1.07774	0.748	70	0	1	26.1789	-1.35875	0.995983	26.5417
1.07775	0.749	70	0	1	26.1801	-1.35642	0.994621	26.5419
1.07776	0.75	70	0	1	26.1814	-1.35407	0.993265	26.5422
1.07777	0.751	70	0	1	26.1827	-1.35165	0.991858	26.5425
1.07778	0.752	70	0	1	26.184	-1.34922	0.990454	26.5428
1.07779	0.753	70	0	1	26.1854	-1.34676	0.989033	26.5431
1.07781	0.754	70	0	1	26.1867	-1.34424	0.987572	26.5434
1.07782	0.755	70	0	1	26.1881	-1.34165	0.986047	26.5437
1.07783	0.756	70	0	1	26.1895	-1.33905	0.984552	26.544
1.07784	0.757	70	0	1	26.191	-1.33642	0.983029	26.5444
1.07786	0.758	70	0	1	26.1924	-1.33371	0.98144	26.5447
1.07787	0.759	70	0	1	26.1939	-1.33099	0.97987	26.545
1.07789	0.76	70	0	1	26.1954	-1.32821	0.978249	26.5454
1.0779	0.761	70	0	1	26.1969	-1.32541	0.976637	26.5457
1.07791	0.762	70	0	1	26.1985	-1.32256	0.974986	26.546
1.07793	0.763	70	0	1	26.2	-1.31964	0.973275	26.5464
1.07794	0.764	70	0	1	26.2016	-1.3167	0.971576	26.5468
1.07796	0.765	70	0	1	26.2033	-1.31372	0.969861	26.5471
1.07797	0.766	70	0	1	26.2049	-1.31068	0.968086	26.5475
1.07799	0.767	70	0	1	26.2066	-1.30757	0.966274	26.5479
1.078	0.768	70	0	1	26.2083	-1.30448	0.964501	26.5483
1.07802	0.769	70	0	1	26.21	-1.3013	0.962647	26.5487
1.07804	0.77	70	0	1	26.2118	-1.29808	0.960776	26.5491
1.07805	0.771	70	0	1	26.2135	-1.29488	0.958975	26.5494
1.07807	0.772	70	0	1	26.2153	-1.29151	0.956971	26.5499
1.07809	0.773	70	0	1	26.2172	-1.28813	0.955004	26.5503
1.0781	0.774	70	0	1	26.219	-1.28473	0.953034	26.5507
1.07812	0.775	70	0	1	26.2209	-1.28129	0.951048	26.5511
1.07814	0.776	70	0	1	26.2228	-1.27777	0.949001	26.5516
1.07816	0.777	70	0	1	26.2248	-1.27422	0.946942	26.552
1.07817	0.778	70	0	1	26.2267	-1.27065	0.944899	26.5525
1.07819	0.779	70	0	1	26.2287	-1.26696	0.942725	26.5529
1.07821	0.78	70	0	1	26.2307	-1.26325	0.940574	26.5534
1.07823	0.781	70	0	1	26.2328	-1.25948	0.938376	26.5539
1.07825	0.782	70	0	1	26.2349	-1.2557	0.936189	26.5544
1.07827	0.783	70	0	1	26.237	-1.25183	0.933939	26.5549
1.07829	0.784	70	0	1	26.2391	-1.24793	0.931672	26.5554
1.07831	0.785	70	0	1	26.2413	-1.24399	0.929403	26.5559
1.07833	0.786	70	0	1	26.2435	-1.23999	0.927078	26.5564
1.07835	0.787	70	0	1	26.2457	-1.23592	0.924716	26.5569
1.07838	0.788	70	0	1	26.248	-1.2318	0.922319	26.5574
1.0784	0.789	70	0	1	26.2502	-1.22767	0.91994	26.558
1.07842	0.79	70	0	1	26.2526	-1.22343	0.917457	26.5585
1.07844	0.791	70	0	1	26.2549	-1.21915	0.914969	26.5591
1.07847	0.792	70	0	1	26.2573	-1.21486	0.912505	26.5596
1.07849	0.793	70	0	1	26.2597	-1.21048	0.909952	26.5602
1.07851	0.794	70	0	1	26.2621	-1.20606	0.907389	26.5608
1.07854	0.795	70	0	1	26.2646	-1.20157	0.90477	26.5614
1.07856	0.796	70	0	1	26.2671	-1.19704	0.902141	26.562
1.07858	0.797	70	0	1	26.2696	-1.19247	0.899498	26.5626
1.07861	0.798	70	0	1	26.2722	-1.18783	0.8968	26.5632
1.07864	0.799	70	0	1	26.2748	-1.18314	0.894084	26.5638
1.07866	0.8	70	0	1	26.2774	-1.1784	0.891334	26.5644
1.07869	0.801	70	0	1	26.28	-1.17362	0.888565	26.5651
1.07871	0.802	70	0	1	26.2827	-1.16876	0.885741	26.5657
1.07874	0.803	70	0	1	26.2854	-1.16384	0.882873	26.5664
1.07877	0.804	70	0	1	26.2882	-1.15894	0.880067	26.5671
1.0788	0.805	70	0	1	26.291	-1.15388	0.877097	26.5678
1.07882	0.806	70	0	1	26.2938	-1.14882	0.874162	26.5684
1.07885	0.807	70	0	1	26.2966	-1.1437	0.871191	26.5691
1.07888	0.808	70	0	1	26.2995	-1.13851	0.868172	26.5699
1.07891	0.809	70	0	1	26.3024	-1.13329	0.865143	26.5706
1.07894	0.81	70	0	1	26.3054	-1.12802	0.862086	26.5713
1.07897	0.811	70	0	1	26.3083	-1.12268	0.858988	26.572
1.079	0.812	70	0	1	26.3113	-1.1173	0.855868	26.5728
1.07903	0.813	70	0	1	26.3144	-1.11185	0.852698	26.5735
1.07906	0.814	70	0	1	26.3175	-1.10636	0.849505	26.5743
1.07909	0.815	70	0	1	26.3206	-1.10081	0.846289	26.5751
1.07913	0.816	70	0	1	26.3237	-1.09522	0.84304	26.5759
1.07916	0.817	70	0	1	26.3269	-1.08956	0.83976	26.5767
1.07919	0.818	70	0	1	26.3301	-1.08386	0.83645	26.5775
1.07922	0.819	70	0	1	26.3333	-1.07811	0.833117	26.5783
1.07926	0.82	70	0	1	26.3366	-1.0723	0.829738	26.5791
1.07929	0.821	70	0	1	26.3399	-1.06643	0.826326	26.58
1.07933	0.822	70	0	1	26.3432	-1.06053	0.822904	26.5808
1.07936	0.823	70	0	1	26.3466	-1.05456	0.819434	26.5817
1.0794	0.824	70	0	1	26.35	-1.04856	0.81596	26.5826
1.07943	0.825	70	0	1	26.3534	-1.04249	0.812431	26.5835
1.07947	0.826	70	0	1	26.3569	-1.03634	0.808843	26.5844
1.07951	0.827	70	0	1	26.3604	-1.0302	0.805289	26.5853
1.07954	0.828	70	0	1	26.3639	-1.02397	0.801668	26.5862
1.07958	0.829	70	0	1	26.3675	-1.01772	0.798039	26.5871
1.07962	0.83	70	0	1	26.3711	-1.0114	0.794365	26.5881
1.07966	0.831	70	0	1	26.3747	-1.00504	0.790674	26.589
1.0797	0.832	70	0	1	26.3783	-0.998631	0.786957	26.59
1.07974	0.833	70	0	1	26.382	-0.992188	0.783226	26.591
1.07978	0.834	70	0	1	26.3857	-0.985676	0.779438	26.592
1.07982	0.835	70	0	1	26.3895	-0.979127	0.775638	26.593
1.07986	0.836	70	0	1	26.3933	-0.972512	0.771783	26.594
1.0799	0.837	70	0	1	26.3971	-0.965876	0.767935	26.595
1.07994	0.838	70	0	1	26.4009	-0.959187	0.76405	26.5961
1.07999	0.839	70	0	1	26.4048	-0.952445	0.760126	26.5971
1.08003	0.84	70	0	1	26.4087	-0.945678	0.756204	26.5982
1.08007	0.841	70	0	1	26.4127	-0.938843	0.752223	26.5993
1.08012	0.842	70	0	1	26.4166	-0.931982	0.748239	26.6004
1.08016	0.843	70	0	1	26.4206	-0.925086	0.744242	26.6015
1.08021	0.844	70	0	1	26.4246	-0.918134	0.7402	26.6026
1.08026	0.845	70	0	1	26.4287	-0.911143	0.736137	26.6037
1.0803	0.846	70	0	1	26.4328	-0.904121	0.732062	26.6048
1.08035	0.847	70	0	1	26.4369	-0.89705	0.727952	26.606
1.0804	0.848	70	0	1	26.441	-0.88993	0.723805	26.6072
1.08044	0.849	70	0	1	26.4452	-0.882782	0.719648	26.6084
1.08049	0.85	70	0	1	26.4494	-0.875603	0.715479	26.6095
1.08054	0.851	70	0	1	26.4537	-0.868392	0.711295	26.6108
1.08059	0.852	70	0	1	26.4579	-0.861137	0.707079	26.612
1.08064	0.853	70	0	1	26.4622	-0.853853	0.702851	26.6132
1.08069	0.854	70	0	1	26.4665	-0.846514	0.698573	26.6145
1.08074	0.855	70	0	1	26.4709	-0.839166	0.694309	26.6157
1.08079	0.856	70	0	1	26.4752	-0.831778	0.690016	26.617
1.08085	0.857	70	0	1	26.4796	-0.824356	0.6857	26.6183
1.0809	0.858	70	0	1	26.484	-0.816905	0.68137	26.6196
1.08095	0.859	70	0	1	26.4885	-0.809414	0.677007	26.6209
1.08101	0.86	70	0	1	26.493	-0.801914	0.672654	26.6222
1.08106	0.861	70	0	1	26.4975	-0.794373	0.668267	26.6236
1.08112	0.862	70	0	1	26.502	-0.786808	0.663869	26.6249
1.08117	0.863	70	0	1	26.5065	-0.779225	0.659466	26.6263
1.08123	0.864	70	0	1	26.5111	-0.771607	0.655034	26.6277
1.08128	0.865	70	0	1	26.5157	-0.763966	0.650588	26.6291
1.08134	0.866	70	0	1	26.5203	-0.756301	0.646129	26.6305
1.0814	0.867	70	0	1	26.5249	-0.748623	0.641669	26.6319
1.08146	0.868	70	0	1	26.5296	-0.740911	0.637178	26.6333
1.08152	0.869	70	0	1	26.5343	-0.733184	0.632682	26.6348
1.08158	0.87	70	0	1	26.539	-0.72544	0.628177	26.6363
1.08164	0.871	70	0	1	26.5437	-0.71768	0.623663	26.6377
1.0817	0.872	70	0	1	26.5485	-0.709901	0.619137	26.6392
1.08176	0.873	70	0	1	26.5532	-0.702105	0.6146	26.6407
1.08182	0.874	70	0	1	26.558	-0.694298	0.610058	26.6423
1.08188	0.875	70	0	1	26.5628	-0.68648	0.605512	26.6438
1.08195	0.876	70	0	1	26.5677	-0.678643	0.600948	26.6454
1.08201	0.877	70	0	1	26.5725	-0.6708	0.596386	26.6469
1.08207	0.878	70	0	1	26.5774	-0.662941	0.591807	26.6485
1.08214	0.879	70	0	1	26.5822	-0.655078	0.587232	26.6501
1.0822	0.88	70	0	1	26.5871	-0.64721	0.582654	26.6517
1.08227	0.881	70	0	1	26.5921	-0.639329	0.578063	26.6533
1.08234	0.882	70	0	1	26.597	-0.631447	0.573476	26.655
1.0824	0.883	70	0	1	26.6019	-0.623563	0.568889	26.6566
1.08247	0.884	70	0	1	26.6069	-0.615668	0.564287	26.6583
1.08254	0.885	70	0	1	26.6119	-0.607777	0.559694	26.6599
1.08261	0.886	70	0	1	26.6169	-0.599885	0.555099	26.6616
1.08268	0.887	70	0	1	26.6219	-0.591992	0.550501	26.6633
1.08275	0.888	70	0	1	26.6269	-0.584104	0.545908	26.6651
1.08282	0.889	70	0	1	26.6319	-0.576217	0.541315	26.6668
1.08289	0.89	70	0	1	26.6369	-0.56833	0.536716	26.6685
1.08296	0.891	70	0	1	26.642	-0.560455	0.532132	26.6703
1.08303	0.892	70	0	1	26.647	-0.552582	0.527542	26.6721
1.0831	0.893	70	0	1	26.6521	-0.544718	0.52296	26.6739
1.08318	0.894	70	0	1	26.6572	-0.536862	0.518382	26.6757
1.08325	0.895	70	0	1	26.6623	-0.529015	0.513807	26.6775
1.08333	0.896	70	0	1	26.6674	-0.521182	0.509241	26.6793
1.0834	0.897	70	0	1	26.6725	-0.513359	0.50468	26.6812
1.08348	0.898	70	0	1	26.6776	-0.505549	0.500125	26.683
1.08355	0.899	70	0	1	26.6827	-0.497757	0.495582	26.6849
1.08363	0.9	70	0	1	26.6879	-0.489979	0.491047	26.6868
1.08371	0.901	70	0	1	26.693	-0.482218	0.486519	26.6887
1.08378	0.902	70	0	1	26.6981	-0.474477	0.482006	26.6906
1.08386	0.903	70	0	1	26.7033	-0.466753	0.4775	26.6925
1.08394	0.904	70	0	1	26.7084	-0.459051	0.473007	26.6945
1.08402	0.905	70	0	1	26.7136	-0.451371	0.468527	26.6964
1.0841	0.906	70	0	1	26.7187	-0.443714	0.46406	26.6984
1.08418	0.907	70	0	1	26.7239	-0.436082	0.459608	26.7004
1.08426	0.908	70	0	1	26.7291	-0.428474	0.45517	26.7024
1.08434	0.909	70	0	1	26.7342	-0.420893	0.450748	26.7044
1.08442	0.91	70	0	1	26.7394	-0.41334	0.446342	26.7064
1.08451	0.911	70	0	1	26.7446	-0.405815	0.441952	26.7084
1.08459	0.912	70	0	1	26.7497	-0.39832	0.437581	26.7105
1.08467	0.913	70	0	1	26.7549	-0.390855	0.433226	26.7125
1.08476	0.914	70	0	1	26.76	-0.383421	0.42889	26.7146
1.08484	0.915	70	0	1	26.7652	-0.376021	0.424573	26.7167
1.08493	0.916	70	0	1	26.7704	-0.368653	0.420275	26.7187
1.08501	0.917	70	0	1	26.7755	-0.36132	0.415997	26.7208
1.0851	0.918	70	0	1	26.7807	-0.354023	0.41174	26.7229
1.08518	0.919	70	0	1	26.7858	-0.346762	0.407505	26.7251
1.08527	0.92	70	0	1	26.791	-0.339538	0.403291	26.7272
1.08536	0.921	70	0	1	26.7961	-0.332352	0.399099	26.7293
1.08544	0.922	70	0	1	26.8012	-0.325205	0.39493	26.7315
1.08553	0.923	70	0	1	26.8064	-0.318098	0.390784	26.7337
1.08562	0.924	70	0	1	26.8115	-0.311032	0.386662	26.7358
1.08571	0.925	70	0	1	26.8166	-0.304008	0.382565	26.738
1.0858	0.926	70	0	1	26.8217	-0.297025	0.378492	26.7402
1.08589	0.927	70	0	1	26.8268	-0.290086	0.374444	26.7424
1.08598	0.928	70	0	1	26.8319	-0.283191	0.370422	26.7447
1.08607	0.929	70	0	1	26.837	-0.27634	0.366425	26.7469
1.08616	0.93	70	0	1	26.842	-0.269534	0.362455	26.7491
1.08625	0.931	70	0	1	26.8471	-0.262775	0.358512	26.7514
1.08634	0.932	70	0	1	26.8521	-0.256062	0.354596	26.7536
1.08643	0.933	70	0	1	26.8572	-0.249396	0.350708	26.7559
1.08653	0.934	70	0	1	26.8622	-0.242779	0.346848	26.7581
1.08662	0.935	70	0	1	26.8672	-0.236209	0.343016	26.7604
1.08671	0.936	70	0	1	26.8722	-0.229689	0.339212	26.7627
1.0868	0.937	70	0	1	26.8772	-0.223219	0.335438	26.765
1.0869	0.938	70	0	1	26.8822	-0.216799	0.331693	26.7673
1.08699	0.939	70	0	1	26.8872	-0.210429	0.327977	26.7696
1.08709	0.94	70	0	1	26.8921	-0.204111	0.324292	26.7719
1.08718	0.941	70	0	1	26.8971	-0.197844	0.320636	26.7743
1.08728	0.942	70	0	1	26.902	-0.191629	0.317011	26.7766
1.08737	0.943	70	0	1	26.9069	-0.185467	0.313416	26.7789
1.08747	0.944	70	0	1	26.9118	-0.179358	0.309853	26.7813
1.08756	0.945	70	0	1	26.9167	-0.173302	0.30632	26.7836
1.08766	0.946	70	0	1	26.9215	-0.1673	0.302819	26.786
1.08775	0.947	70	0	1	26.9264	-0.161351	0.299349	26.7884
1.08785	0.948	70	0	1	26.9312	-0.155457	0.29591	26.7907
1.08795	0.949	70	0	1	26.936	-0.149618	0.292504	26.7931
1.08804	0.95	70	0	1	26.9408	-0.143833	0.28913	26.7955
1.08814	0.951	70	0	1	26.9456	-0.138103	0.285787	26.7979
1.08824	0.952	70	0	1	26.9503	-0.132429	0.282477	26.8003
1.08833	0.953	70	0	1	26.9551	-0.126809	0.279199	26.8027
1.08843	0.954	70	0	1	26.9598	-0.121246	0.275954	26.8051
1.08853	0.955	70	0	1	26.9645	-0.115738	0.272741	26.8075
1.08863	0.956	70	0	1	26.9692	-0.110286	0.269561	26.8099
1.08872	0.957	70	0	1	26.9738	-0.10489	0.266413	26.8123
1.08882	0.958	70	0	1	26.9785	-0.09955	0.263298	26.8147
1.08892	0.959	70	0	1	26.9831	-0.0942661	0.260216	26.8171
1.08902	0.96	70	0	1	26.9877	-0.0890383	0.257166	26.8195
1.08912	0.961	70	0	1	26.9922	-0.0838667	0.254149	26.822
1.08922	0.962	70	0	1	26.9968	-0.0787512	0.251165	26.8244
1.08931	0.963	70	0	1	27.0013	-0.0736917	0.248214	26.8268
1.08941	0.964	70	0	1	27.0058	-0.0686884	0.245295	26.8292
1.08951	0.965	70	0	1	27.0103	-0.0637411	0.242409	26.8317
1.08961	0.966	70	0	1	27.0148	-0.0588497	0.239556	26.8341
1.08971	0.967	70	0	1	27.0193	-0.0540141	0.236735	26.8365
1.08981	0.968	70	0	1	27.0237	-0.0492343	0.233947	26.839
1.08991	0.969	70	0	1	27.0281	-0.04451	0.231191	26.8414
1.09001	0.97	70	0	1	27.0325	-0.0398411	0.228468	26.8438
1.0901	0.971	70	0	1	27.0368	-0.0352276	0.225777	26.8463
1.0902	0.972	70	0	1	27.0411	-0.0306691	0.223117	26.8487
1.0903	0.973	70	0	1	27.0454	-0.0261654	0.22049	26.8511
1.0904	0.974	70	0	1	27.0497	-0.0217165	0.217895	26.8536
1.0905	0.975	70	0	1	27.054	-0.017322	0.215332	26.856
1.0906	0.976	70	0	1	27.0582	-0.0129816	0.2128	26.8584
1.0907	0.977	70	0	1	27.0624	-0.00869523	0.210299	26.8608
1.09079	0.978	70	0	1	27.0666	-0.0044625	0.20783	26.8633
1.09089	0.979	70	0	1	27.0708	-0.000283147	0.205392	26.8657
1.09099	0.98	70	0	1	27.0749	0.00384313	0.202985	26.8681
1.09109	0.981	70	0	1	27.079	0.00791663	0.200609	26.8705
1.09119	0.982	70	0	1	27.0831	0.0119377	0.198263	26.8729
1.09128	0.983	70	0	1	27.0872	0.0159066	0.195948	26.8753
1.09138	0.984	70	0	1	27.0912	0.0198238	0.193663	26.8777
1.09148	0.985	70	0	1	27.0952	0.0236895	0.191408	26.8802
1.09158	0.986	70	0	1	27.0992	0.0275042	0.189183	26.8826
1.09167	0.987	70	0	1	27.1032	0.0312682	0.186987	26.8849
1.09177	0.988	70	0	1	27.1071	0.0349819	0.184821	26.8873
1.09187	0.989	70	0	1	27.1111	0.0386457	0.182684	26.8897
1.09197	0.99	70	0	1	27.1149	0.04226	0.180575	26.8921
1.09206	0.991	70	0	1	27.1188	0.0458252	0.178496	26.8945
1.09216	0.992	70	0	1	27.1226	0.0493417	0.176444	26.8969
1.09225	0.993	70	0	1	27.1265	0.0528099	0.174421	26.8992
1.09235	0.994	70	0	1	27.1302	0.0562303	0.172426	26.9016
1.09245	0.995	70	0	1	27.134	0.0596032	0.170458	26.9039
1.09254	0.996	70	0	1	27.1377	0.0629292	0.168518	26.9063
1.09264	0.997	70	0	1	27.1414	0.0662087	0.166605	26.9086
1.09273	0.998	70	0	1	27.1451	0.0694421	0.164719	26.911
1.09283	0.999	70	0	1	27.1488	0.0726298	0.16286	26.9133
1.09292	1	70	0	1	27.1524	0.0757724	0.161026	26.9156
1.09301	1.001	70	0	1	27.156	0.0788702	0.159219	26.9179
1.09311	1.002	70	0	1	27.1596	0.0819238	0.157438	26.9202
1.0932	1.003	70	0	1	27.1632	0.0849336	0.155682	26.9225
1.09329	1.004	70	0	1	27.1667	0.0879001	0.153952	26.9248
1.09339	1.005	70	0	1	27.1702	0.0908237	0.152246	26.9271
1.09348	1.006	70	0	1	27.1737	0.093705	0.150566	26.9294
1.09357	1.007	70	0	1	27.1771	0.0965444	0.148909	26.9317
1.09366	1.008	70	0	1	27.1806	0.0993423	0.147277	26.9339
1.09376	1.009	70	0	1	27.184	0.102099	0.145669	26.9362
1.09385	1.01	70	0	1	27.1873	0.104816	0.144084	26.9384
1.09394	1.011	70	0	1	27.1907	0.107492	0.142523	26.9407
1.09403	1.012	70	0	1	27.194	0.110129	0.140985	26.9429
1.09412	1.013	70	0	1	27.1973	0.112727	0.139469	26.9451
1.09421	1.014	70	0	1	27.2006	0.115287	0.137976	26.9473
1.0943	1.015	70	0	1	27.2038	0.117808	0.136506	26.9495
1.09439	1.016	70	0	1	27.2071	0.120292	0.135057	26.9517
1.09447	1.017	70	0	1	27.2103	0.122738	0.13363	26.9539
1.09456	1.018	70	0	1	27.2134	0.125148	0.132224	26.9561
1.09465	1.019	70	0	1	27.2166	0.127522	0.130839	26.9582
1.09474	1.02	70	0	1	27.2197	0.12986	0.129476	26.9604
1.09482	1.021	70	0	1	27.2228	0.132162	0.128132	26.9625
1.09491	1.022	70	0	1	27.2259	0.13443	0.126809	26.9646
1.095	1.023	70	0	1	27.2289	0.136664	0.125507	26.9668
1.09508	1.024	70	0	1	27.232	0.138863	0.124223	26.9689
1.09517	1.025	70	0	1	27.235	0.141029	0.12296	26.971
1.09525	1.026	70	0	1	27.2379	0.143163	0.121715	26.9731
1.09534	1.027	70	0	1	27.2409	0.145263	0.12049	26.9751
1.09542	1.028	70	0	1	27.2438	0.147332	0.119283	26.9772
1.0955	1.029	70	0	1	27.2467	0.149369	0.118095	26.9793
1.09559	1.03	70	0	1	27.2496	0.151375	0.116925	26.9813
1.09567	1.031	70	0	1	27.2525	0.15335	0.115773	26.9833
1.09575	1.032	70	0	1	27.2553	0.155295	0.114638	26.9854
1.09583	1.033	70	0	1	27.2581	0.15721	0.113521	26.9874
1.09591	1.034	70	0	1	27.2609	0.159095	0.112421	26.9894
1.096	1.035	70	0	1	27.2636	0.160952	0.111339	26.9913
1.09608	1.036	70	0	1	27.2664	0.162779	0.110272	26.9933
1.09616	1.037	70	0	1	27.2691	0.164579	0.109223	26.9953
1.09623	1.038	70	0	1	27.2718	0.166351	0.108189	26.9972
1.09631	1.039	70	0	1	27.2744	0.168095	0.107171	26.9992
1.09639	1.04	70	0	1	27.2771	0.169813	0.10617	27.0011
1.09647	1.041	70	0	1	27.2797	0.171504	0.105183	27.003
1.09655	1.042	70	0	1	27.2823	0.173168	0.104212	27.0049
1.09662	1.043	70	0	1	27.2849	0.174807	0.103256	27.0068
1.0967	1.044	70	0	1	27.2874	0.176421	0.102315	27.0087
1.09678	1.045	70	0	1	27.29	0.178009	0.101388	27.0106
1.09685	1.046	70	0	1	27.2925	0.179573	0.100476	27.0124
1.09693	1.047	70	0	1	27.295	0.181113	0.0995779	27.0143
1.097	1.048	70	0	1	27.2974	0.182628	0.0986938	27.0161
1.09707	1.049	70	0	1	27.2999	0.18412	0.0978234	27.0179
1.09715	1.05	70	0	1	27.3023	0.185589	0.0969666	27.0197
1.09722	1.051	70	0	1	27.3047	0.187035	0.096123	27.0215
1.09729	1.052	70	0	1	27.307	0.188459	0.0952926	27.0233
1.09736	1.053	70	0	1	27.3094	0.18986	0.0944752	27.0251
1.09744	1.054	70	0	1	27.3117	0.19124	0.0936704	27.0268
1.09751	1.055	70	0	1	27.314	0.192598	0.0928781	27.0286
1.09758	1.056	70	0	1	27.3163	0.193935	0.0920982	27.0303
1.09765	1.057	70	0	1	27.3186	0.195251	0.0913304	27.032
1.09772	1.058	70	0	1	27.3208	0.196547	0.0905746	27.0337
1.09778	1.059	70	0	1	27.3231	0.197823	0.0898305	27.0354
1.09785	1.06	70	0	1	27.3253	0.199078	0.0890981	27.0371
1.09792	1.061	70	0	1	27.3274	0.200314	0.088377	27.0387
1.09799	1.062	70	0	1	27.3296	0.201531	0.0876671	27.0404
1.09805	1.063	70	0	1	27.3317	0.202729	0.0869683	27.042
1.09812	1.064	70	0	1	27.3339	0.203909	0.0862804	27.0437
1.09819	1.065	70	0	1	27.336	0.20507	0.0856032	27.0453
1.09825	1.066	70	0	1	27.338	0.206212	0.0849365	27.0469
1.09832	1.067	70	0	1	27.3401	0.207338	0.0842802	27.0485
1.09838	1.068	70	0	1	27.3421	0.208445	0.0836341	27.0501
1.09844	1.069	70	0	1	27.3442	0.209535	0.082998	27.0516
1.09851	1.07	70	0	1	27.3462	0.210609	0.0823718	27.0532
1.09857	1.071	70	0	1	27.3482	0.211666	0.0817554	27.0547
1.09863	1.072	70	0	1	27.3501	0.212706	0.0811486	27.0563
1.09869	1.073	70	0	1	27.3521	0.21373	0.0805512	27.0578
1.09875	1.074	70	0	1	27.354	0.214738	0.079963	27.0593
1.09881	1.075	70	0	1	27.3559	0.215731	0.0793841	27.0608
1.09887	1.076	70	0	1	27.3578	0.216708	0.0788141	27.0623
1.09893	1.077	70	0	1	27.3596	0.21767	0.0782529	27.0637
1.09899	1.078	70	0	1	27.3615	0.218617	0.0777005	27.0652
1.09905	1.079	70	0	1	27.3633	0.219549	0.0771566	27.0666
1.09911	1.08	70	0	1	27.3651	0.220467	0.0766212	27.068
1.09917	1.081	70	0	1	27.3669	0.221371	0.0760941	27.0695
1.09922	1.082	70	0	1	27.3687	0.22226	0.0755752	27.0709
1.09928	1.083	70	0	1	27.3705	0.223136	0.0750643	27.0723
1.09934	1.084	70	0	1	27.3722	0.223998	0.0745613	27.0736
1.09939	1.085	70	0	1	27.3739	0.224847	0.0740661	27.075
1.09945	1.086	70	0	1	27.3756	0.225683	0.0735786	27.0764
1.0995	1.087	70	0	1	27.3773	0.226506	0.0730987	27.0777
1.09956	1.088	70	0	1	27.379	0.227316	0.0726261	27.079
1.09961	1.089	70	0	1	27.3806	0.228113	0.0721609	27.0804
1.09966	1.09	70	0	1	27.3823	0.228899	0.0717029	27.0817
1.09972	1.091	70	0	1	27.3839	0.229672	0.071252	27.083
1.09977	1.092	70	0	1	27.3855	0.230433	0.070808	27.0842
1.09982	1.093	70	0	1	27.3871	0.231182	0.070371	27.0855
1.09987	1.094	70	0	1	27.3886	0.23192	0.0699407	27.0868
1.09992	1.095	70	0	1	27.3902	0.232646	0.069517	27.088
1.09997	1.096	70	0	1	27.3917	0.233361	0.0690999	27.0892
1.10002	1.097	70	0	1	27.3932	0.234065	0.0686892	27.0905
1.10007	1.098	70	0	1	27.3947	0.234758	0.0682849	27.0917
1.10012	1.099	70	0	1	27.3962	0.23544	0.0678868	27.0929
1.10017	1.1	70	0	1	27.3977	0.236112	0.0674948	27.0941
1.10021	1.101	70	0	1	27.3991	0.236774	0.067109	27.0952
1.10026	1.102	70	0	1	27.4006	0.237425	0.066729	27.0964
1.10031	1.103	70	0	1	27.402	0.238066	0.066355	27.0976
1.10035	1.104	70	0	1	27.4034	0.238698	0.0659867	27.0987
1.1004	1.105	70	0	1	27.4048	0.239319	0.0656241	27.0998
1.10045	1.106	70	0	1	27.4062	0.239931	0.0652671	27.101
1.10049	1.107	70	0	1	27.4075	0.240534	0.0649156	27.1021
1.10054	1.108	70	0	1	27.4089	0.241127	0.0645695	27.1032
1.10058	1.109	70	0	1	27.4102	0.241711	0.0642288	27.1042
1.10062	1.11	70	0	1	27.4115	0.242286	0.0638933	27.1053
1.10067	1.111	70	0	1	27.4128	0.242853	0.063563	27.1064
1.10071	1.112	70	0	1	27.4141	0.24341	0.0632378	27.1074
1.10075	1.113	70	0	1	27.4154	0.243959	0.0629176	27.1085
1.10079	1.114	70	0	1	27.4166	0.244499	0.0626024	27.1095
1.10083	1.115	70	0	1	27.4179	0.245031	0.062292	27.1105
1.10088	1.116	70	0	1	27.4191	0.245555	0.0619864	27.1115
1.10092	1.117	70	0	1	27.4203	0.246071	0.0616856	27.1125
1.10096	1.118	70	0	1	27.4215	0.246579	0.0613893	27.1135
1.101	1.119	70	0	1	27.4227	0.247079	0.0610977	27.1145
1.10104	1.12	70	0	1	27.4239	0.247571	0.0608105	27.1155
1.10107	1.121	70	0	1	27.425	0.248056	0.0605278	27.1164
1.10111	1.122	70	0	1	27.4262	0.248533	0.0602495	27.1174
1.10115	1.123	70	0	1	27.4273	0.249003	0.0599754	27.1183
1.10119	1.124	70	0	1	27.4284	0.249465	0.0597056	27.1192
1.10123	1.125	70	0	1	27.4295	0.249921	0.05944	27.1202
1.10126	1.126	70	0	1	27.4306	0.250369	0.0591784	27.1211
1.1013	1.127	70	0	1	27.4317	0.25081	0.058921	27.122
1.10133	1.128	70	0	1	27.4327	0.251245	0.0586675	27.1228
1.10137	1.129	70	0	1	27.4338	0.251673	0.0584179	27.1237
1.10141	1.13	70	0	1	27.4348	0.252094	0.0581722	27.1246
1.10144	1.131	70	0	1	27.4359	0.252509	0.0579303	27.1254
1.10147	1.132	70	0	1	27.4369	0.252917	0.0576921	27.1263
1.10151	1.133	70	0	1	27.4379	0.253319	0.0574576	27.1271
1.10154	1.134	70	0	1	27.4389	0.253715	0.0572268	27.1279
1.10157	1.135	70	0	1	27.4399	0.254104	0.0569996	27.1288
1.10161	1.136	70	0	1	27.4408	0.254488	0.0567758	27.1296
1.10164	1.137	70	0	1	27.4418	0.254865	0.0565556	27.1304
1.10167	1.138	70	0	1	27.4427	0.255237	0.0563388	27.1311
1.1017	1.139	70	0	1	27.4437	0.255603	0.0561253	27.1319
1.10173	1.14	70	0	1	27.4446	0.255963	0.0559152	27.1327
1.10177	1.141	70	0	1	27.4455	0.256318	0.0557084	27.1335
1.1018	1.142	70	0	1	27.4464	0.256667	0.0555047	27.1342
1.10183	1.143	70	0	1	27.4473	0.25701	0.0553043	27.135
1.10186	1.144	70	0	1	27.4481	0.257349	0.055107	27.1357
1.10189	1.145	70	0	1	27.449	0.257682	0.0549127	27.1364
1.10191	1.146	70	0	1	27.4499	0.258009	0.0547215	27.1371
1.10194	1.147	70	0	1	27.4507	0.258332	0.0545333	27.1378
1.10197	1.148	70	0	1	27.4515	0.25865	0.0543481	27.1385
1.102	1.149	70	0	1	27.4523	0.258962	0.0541657	27.1392
1.10203	1.15	70	0	1	27.4532	0.25927	0.0539862	27.1399
1.10205	1.151	70	0	1	27.454	0.259573	0.0538095	27.1406
1.10208	1.152	70	0	1	27.4547	0.259871	0.0536356	27.1412
1.10211	1.153	70	0	1	27.4555	0.260164	0.0534645	27.1419
1.10213	1.154	70	0	1	27.4563	0.260453	0.053296	27.1425
1.10216	1.155	70	0	1	27.4571	0.260737	0.0531302	27.1432
1.10219	1.156	70	0	1	27.4578	0.261017	0.052967	27.1438
1.10221	1.157	70	0	1	27.4585	0.261293	0.0528064	27.1444
1.10224	1.158	70	0	1	27.4593	0.261564	0.0526483	27.1451
1.10226	1.159	70	0	1	27.46	0.26183	0.0524928	27.1457
1.10229	1.16	70	0	1	27.4607	0.262093	0.0523396	27.1463
1.10231	1.161	70	0	1	27.4614	0.262351	0.052189	27.1469
1.10233	1.162	70	0	1	27.4621	0.262605	0.0520407	27.1474
1.10236	1.163	70	0	1	27.4628	0.262855	0.0518948	27.148
1.10238	1.164	70	0	1	27.4634	0.263101	0.0517512	27.1486
1.1024	1.165	70	0	1	27.4641	0.263344	0.0516099	27.1491
1.10243	1.166	70	0	1	27.4647	0.263582	0.0514708	27.1497
1.10245	1.167	70	0	1	27.4654	0.263817	0.051334	27.1502
1.10247	1.168	70	0	1	27.466	0.264047	0.0511994	27.1508
1.10249	1.169	70	0	1	27.4667	0.264274	0.0510669	27.1513
1.10251	1.17	70	0	1	27.4673	0.264498	0.0509366	27.1518
1.10253	1.171	70	0	1	27.4679	0.264718	0.0508084	27.1524
1.10255	1.172	70	0	1	27.4685	0.264934	0.0506822	27.1529
1.10257	1.173	70	0	1	27.4691	0.265147	0.050558	27.1534
1.10259	1.174	70	0	1	27.4697	0.265356	0.0504359	27.1539
1.10261	1.175	70	0	1	27.4702	0.265562	0.0503158	27.1544
1.10263	1.176	70	0	1	27.4708	0.265765	0.0501976	27.1548
1.10265	1.177	70	0	1	27.4714	0.265964	0.0500813	27.1553
1.10267	1.178	70	0	1	27.4719	0.26616	0.0499669	27.1558
1.10269	1.179	70	0	1	27.4725	0.266353	0.0498544	27.1562
1.10271	1.18	70	0	1	27.473	0.266543	0.0497437	27.1567
1.10273	1.181	70	0	1	27.4735	0.26673	0.0496348	27.1571
1.10275	1.182	70	0	1	27.474	0.266913	0.0495277	27.1576
1.10276	1.183	70	0	1	27.4745	0.267094	0.0494224	27.158
1.10278	1.184	70	0	1	27.475	0.267271	0.0493188	27.1585
1.1028	1.185	70	0	1	27.4755	0.267446	0.0492169	27.1589
1.10282	1.186	70	0	1	27.476	0.267618	0.0491166	27.1593
1.10283	1.187	70	0	1	27.4765	0.267787	0.0490181	27.1597
1.10285	1.188	70	0	1	27.477	0.267953	0.0489212	27.1601
1.10286	1.189	70	0	1	27.4775	0.268116	0.0488258	27.1605
1.10288	1.19	70	0	1	27.4779	0.268277	0.0487321	27.1609
1.1029	1.191	70	0	1	27.4784	0.268435	0.0486399	27.1613
1.10291	1.192	70	0	1	27.4788	0.26859	0.0485493	27.1617
1.10293	1.193	70	0	1	27.4793	0.268743	0.0484602	27.1621
1.10294	1.194	70	0	1	27.4797	0.268893	0.0483726	27.1624
1.10296	1.195	70	0	1	27.4801	0.269041	0.0482864	27.1628
1.10297	1.196	70	0	1	27.4805	0.269186	0.0482017	27.1632
1.10299	1.197	70	0	1	27.481	0.269329	0.0481185	27.1635
1.103	1.198	70	0	1	27.4814	0.269469	0.0480366	27.1639
1.10301	1.199	70	0	1	27.4818	0.269607	0.0479561	27.1642
1.10303	1.2	70	0	1	27.4822	0.269743	0.047877	27.1645
1.10304	1.201	70	0	1	27.4826	0.269876	0.0477993	27.1649
1.10306	1.202	70	0	1	27.4829	0.270007	0.0477228	27.1652
1.10307	1.203	70	0	1	27.4833	0.270136	0.0476477	27.1655
1.10308	1.204	70	0	1	27.4837	0.270263	0.0475739	27.1659
1.10309	1.205	70	0	1	27.4841	0.270387	0.0475013	27.1662
1.10311	1.206	70	0	1	27.4844	0.270509	0.04743	27.1665
1.10312	1.207	70	0	1	27.4848	0.27063	0.0473599	27.1668
1.10313	1.208	70	0	1	27.4851	0.270748	0.047291	27.1671
1.10314	1.209	70	0	1	27.4855	0.270864	0.0472233	27.1674
1.10315	1.21	70	0	1	27.4858	0.270978	0.0471568	27.1677
1.10317	1.211	70	0	1	27.4861	0.27109	0.0470915	27.1679
1.10318	1.212	70	0	1	27.4865	0.2712	0.0470273	27.1682
1.10319	1.213	70	0	1	27.4868	0.271308	0.0469642	27.1685
1.1032	1.214	70	0	1	27.4871	0.271414	0.0469022	27.1688
1.10321	1.215	70	0	1	27.4874	0.271519	0.0468413	27.169
1.10322	1.216	70	0	1	27.4877	0.271621	0.0467815	27.1693
1.10323	1.217	70	0	1	27.488	0.271722	0.0467227	27.1696
1.10324	1.218	70	0	1	27.4883	0.271821	0.046665	27.1698
1.10325	1.219	70	0	1	27.4886	0.271918	0.0466083	27.1701
1.10326	1.22	70	0	1	27.4889	0.272013	0.0465525	27.1703
1.10327	1.221	70	0	1	27.4892	0.272107	0.0464979	27.1705
1.10328	1.222	70	0	1	27.4894	0.272199	0.0464442	27.1708
1.10329	1.223	70	0	1	27.4897	0.272289	0.0463914	27.171
1.1033	1.224	70	0	1	27.49	0.272378	0.0463396	27.1712
1.10331	1.225	70	0	1	27.4902	0.272465	0.0462888	27.1715
1.10332	1.226	70	0	1	27.4905	0.272551	0.0462388	27.1717
1.10333	1.227	70	0	1	27.4907	0.272635	0.0461898	27.1719
1.10334	1.228	70	0	1	27.491	0.272718	0.0461416	27.1721
1.10334	1.229	70	0	1	27.4912	0.272799	0.0460944	27.1723
1.10335	1.23	70	0	1	27.4915	0.272878	0.046048	27.1725
1.10336	1.231	70	0	1	27.4917	0.272956	0.0460024	27.1727
1.10337	1.232	70	0	1	27.4919	0.273033	0.0459577	27.1729
1.10338	1.233	70	0	1	27.4922	0.273108	0.0459138	27.1731
1.10338	1.234	70	0	1	27.4924	0.273182	0.0458708	27.1733
1.10339	1.235	70	0	1	27.4926	0.273254	0.0458285	27.1735
1.1034	1.236	70	0	1	27.4928	0.273326	0.045787	27.1737
1.10341	1.237	70	0	1	27.493	0.273395	0.0457463	27.1739
1.10341	1.238	70	0	1	27.4932	0.273464	0.0457063	27.1741
1.10342	1.239	70	0	1	27.4934	0.273531	0.0456671	27.1742
1.10343	1.24	70	0	1	27.4936	0.273597	0.0456287	27.1744
1.10344	1.241	70	0	1	27.4938	0.273662	0.0455909	27.1746
1.10344	1.242	70	0	1	27.494	0.273725	0.0455539	27.1748
1.10345	1.243	70	0	1	27.4942	0.273788	0.0455176	27.1749
1.10346	1.244	70	0	1	27.4944	0.273849	0.0454819	27.1751
1.10346	1.245	70	0	1	27.4946	0.273909	0.045447	27.1752
1.10347	1.246	70	0	1	27.4948	0.273967	0.0454127	27.1754
1.10347	1.247	70	0	1	27.4949	0.274025	0.0453791	27.1755
1.10348	1.248	70	0	1	27.4951	0.274082	0.0453461	27.1757
1.10349	1.249	70	0	1	27.4953	0.274137	0.0453138	27.1758
1.10349	1.25	70	0	1	27.4955	0.274191	0.045282	27.176
1.1035	1.251	70	0	1	27.4956	0.274245	0.0452509	27.1761
1.1035	1.252	70	0	1	27.4958	0.274297	0.0452204	27.1763
1.10351	1.253	70	0	1	27.4959	0.274348	0.0451905	27.1764
1.10351	1.254	70	0	1	27.4961	0.274398	0.0451612	27.1765
1.10352	1.255	70	0	1	27.4962	0.274448	0.0451325	27.1767
1.10353	1.256	70	0	1	27.4964	0.274496	0.0451043	27.1768
1.10353	1.257	70	0	1	27.4965	0.274543	0.0450767	27.1769
1.10354	1.258	70	0	1	27.4967	0.27459	0.0450496	27.177
1.10354	1.259	70	0	1	27.4968	0.274635	0.0450231	27.1772
1.10355	1.26	70	0	1	27.497	0.27468	0.0449971	27.1773
1.10355	1.261	70	0	1	27.4971	0.274724	0.0449716	27.1774
1.10355	1.262	70	0	1	27.4972	0.274766	0.0449467	27.1775
1.10356	1.263	70	0	1	27.4974	0.274808	0.0449222	27.1776
1.10356	1.264	70	0	1	27.4975	0.274849	0.0448982	27.1777
1.10357	1.265	70	0	1	27.4976	0.27489	0.0448747	27.1778
1.10357	1.266	70	0	1	27.4977	0.274929	0.0448517	27.1779
1.10358	1.267	70	0	1	27.4978	0.274968	0.0448292	27.178
1.10358	1.268	70	0	1	27.498	0.275006	0.0448071	27.1781
1.10358	1.269	70	0	1	27.4981	0.275043	0.0447855	27.1782
1.10359	1.27	70	0	1	27.4982	0.275079	0.0447643	27.1783
1.10359	1.271	70	0	1	27.4983	0.275115	0.0447435	27.1784
1.1036	1.272	70	0	1	27.4984	0.275149	0.0447232	27.1785
1.1036	1.273	70	0	1	27.4985	0.275183	0.0447033	27.1786
1.1036	1.274	70	0	1	27.4986	0.275217	0.0446839	27.1787
1.10361	1.275	70	0	1	27.4987	0.27525	0.0446648	27.1788
1.10361	1.276	70	0	1	27.4988	0.275282	0.0446461	27.1789
1.10361	1.277	70	0	1	27.4989	0.275313	0.0446278	27.179
1.10362	1.278	70	0	1	27.499	0.275344	0.0446099	27.1791
1.10362	1.279	70	0	1	27.4991	0.275374	0.0445924	27.1791
1.10362	1.28	70	0	1	27.4992	0.275403	0.0445753	27.1792
1.10363	1.281	70	0	1	27.4993	0.275432	0.0445585	27.1793
1.10363	1.282	70	0	1	27.4994	0.27546	0.0445421	27.1794
1.10363	1.283	70	0	1	27.4995	0.275487	0.044526	27.1794
1.10364	1.284	70	0	1	27.4995	0.275514	0.0445103	27.1795
1.10364	1.285	70	0	1	27.4996	0.275541	0.0444949	27.1796
1.10364	1.286	70	0	1	27.4997	0.275567	0.0444798	27.1797
1.10364	1.287	70	0	1	27.4998	0.275592	0.0444651	27.1797
1.10365	1.288	70	0	1	27.4999	0.275617	0.0444507	27.1798
1.10365	1.289	70	0	1	27.4999	0.275641	0.0444366	27.1799
1.10365	1.29	70	0	1	27.5	0.275664	0.0444228	27.1799
1.10365	1.291	70	0	1	27.5001	0.275688	0.0444093	27.18
1.10366	1.292	70	0	1	27.5001	0.27571	0.0443961	27.18
1.10366	1.293	70	0	1	27.5002	0.275732	0.0443832	27.1801
1.10366	1.294	70	0	1	27.5003	0.275754	0.0443706	27.1802
1.10366	1.295	70	0	1	27.5003	0.275775	0.0443583	27.1802
1.10367	1.296	70	0	1	27.5004	0.275796	0.0443463	27.1803
1.10367	1.297	70	0	1	27.5005	0.275816	0.0443345	27.1803
1.10367	1.298	70	0	1	27.5005	0.275836	0.0443229	27.1804
1.10367	1.299	70	0	1	27.5006	0.275855	0.0443117	27.1804
1.10368	1.3	70	0	1	27.5007	0.275874	0.0443007	27.1805
1.10368	1.301	70	0	1	27.5007	0.275892	0.0442899	27.1805
1.10368	1.302	70	0	1	27.5008	0.27591	0.0442794	27.1806
1.10368	1.303	70	0	1	27.5008	0.275928	0.0442691	27.1806
1.10368	1.304	70	0	1	27.5009	0.275945	0.0442591	27.1807
1.10368	1.305	70	0	1	27.5009	0.275962	0.0442493	27.1807
1.10369	1.306	70	0	1	27.501	0.275978	0.0442397	27.1808
1.10369	1.307	70	0	1	27.501	0.275994	0.0442304	27.1808
1.10369	1.308	70	0	1	27.5011	0.27601	0.0442212	27.1808
1.10369	1.309	70	0	1	27.5011	0.276025	0.0442123	27.1809
1.10369	1.31	70	0	1	27.5012	0.27604	0.0442036	27.1809
1.1037	1.311	70	0	1	27.5012	0.276055	0.044195	27.181
1.1037	1.312	70	0	1	27.5013	0.276069	0.0441867	27.181
1.1037	1.313	70	0	1	27.5013	0.276083	0.0441786	27.181
1.1037	1.314	70	0	1	27.5014	0.276097	0.0441707	27.1811
1.1037	1.315	70	0	1	27.5014	0.27611	0.0441629	27.1811
1.1037	1.316	70	0	1	27.5014	0.276123	0.0441554	27.1812
1.1037	1.317	70	0	1	27.5015	0.276136	0.044148	27.1812
1.10371	1.318	70	0	1	27.5015	0.276148	0.0441408	27.1812
1.10371	1.319	70	0	1	27.5015	0.27616	0.0441338	27.1813
1.10371	1.32	70	0	1	27.5016	0.276172	0.0441269	27.1813
1.10371	1.321	70	0	1	27.5016	0.276183	0.0441202	27.1813
1.10371	1.322	70	0	1	27.5017	0.276194	0.0441137	27.1813
1.10371	1.323	70	0	1	27.5017	0.276205	0.0441073	27.1814
1.10371	1.324	70	0	1	27.5017	0.276216	0.0441011	27.1814
1.10371	1.325	70	0	1	27.5018	0.276226	0.044095	27.1814
1.10372	1.326	70	0	1	27.5018	0.276237	0.0440891	27.1815
1.10372	1.327	70	0	1	27.5018	0.276246	0.0440833	27.1815
1.10372	1.328	70	0	1	27.5019	0.276256	0.0440777	27.1815
1.10372	1.329	70	0	1	27.5019	0.276265	0.0440722	27.1815
1.10372	1.33	70	0	1	27.5019	0.276275	0.0440668	27.1816
1.10372	1.331	70	0	1	27.5019	0.276284	0.0440616	27.1816
1.10372	1.332	70	0	1	27.502	0.276292	0.0440565	27.1816
1.10372	1.333	70	0	1	27.502	0.276301	0.0440515	27.1816
1.10372	1.334	70	0	1	27.502	0.276309	0.0440467	27.1817
1.10372	1.335	70	0	1	27.502	0.276317	0.044042	27.1817
1.10372	1.336	70	0	1	27.5021	0.276325	0.0440374	27.1817
1.10373	1.337	70	0	1	27.5021	0.276333	0.0440329	27.1817
1.10373	1.338	70	0	1	27.5021	0.27634	0.0440285	27.1817
1.10373	1.339	70	0	1	27.5021	0.276348	0.0440243	27.1818
1.10373	1.34	70	0	1	27.5022	0.276355	0.0440201	27.1818
1.10373	1.341	70	0	1	27.5022	0.276362	0.0440161	27.1818
1.10373	1.342	70	0	1	27.5022	0.276368	0.0440122	27.1818
1.10373	1.343	70	0	1	27.5022	0.276375	0.0440083	27.1818
1.10373	1.344	70	0	1	27.5022	0.276381	0.0440046	27.1819
1.10373	1.345	70	0	1	27.5023	0.276388	0.0440009	27.1819
1.10373	1.346	70	0	1	27.5023	0.276394	0.0439974	27.1819
1.10373	1.347	70	0	1	27.5023	0.2764	0.0439939	27.1819
1.10373	1.348	70	0	1	27.5023	0.276405	0.0439906	27.1819
1.10373	1.349	70	0	1	27.5023	0.276411	0.0439873	27.1819
1.10373	1.35	70	0	1	27.5024	0.276416	0.0439841	27.182
1.10374	1.351	70	0	1	27.5024	0.276422	0.043981	27.182
1.10374	1.352	70	0	1	27.5024	0.276427	0.043978	27.182
1.10374	1.353	70	0	1	27.5024	0.276432	0.0439751	27.182
1.10374	1.354	70	0	1	27.5024	0.276437	0.0439722	27.182
1.10374	1.355	70	0	1	27.5024	0.276442	0.0439694	27.182
1.10374	1.356	70	0	1	27.5024	0.276446	0.0439667	27.182
1.10374	1.357	70	0	1	27.5025	0.276451	0.0439641	27.182
1.10374	1.358	70	0	1	27.5025	0.276455	0.0439615	27.1821
1.10374	1.359	70	0	1	27.5025	0.27646	0.043959	27.1821
1.10374	1.36	70	0	1	27.5025	0.276464	0.0439566	27.1821
1.10374	1.361	70	0	1	27.5025	0.276468	0.0439542	27.1821
1.10374	1.362	70	0	1	27.5025	0.276472	0.0439519	27.1821
1.10374	1.363	70	0	1	27.5025	0.276475	0.0439497	27.1821
1.10374	1.364	70	0	1	27.5026	0.276479	0.0439475	27.1821
1.10374	1.365	70	0	1	27.5026	0.276483	0.0439454	27.1821
1.10374	1.366	70	0	1	27.5026	0.276486	0.0439434	27.1821
1.10374	1.367	70	0	1	27.5026	0.27649	0.0439414	27.1822
1.10374	1.368	70	0	1	27.5026	0.276493	0.0439394	27.1822
1.10374	1.369	70	0	1	27.5026	0.276496	0.0439375	27.1822
1.10374	1.37	70	0	1	27.5026	0.276499	0.0439357	27.1822
1.10374	1.371	70	0	1	27.5026	0.276503	0.0439339	27.1822
1.10374	1.372	70	0	1	27.5026	0.276505	0.0439322	27.1822
1.10375	1.373	70	0	1	27.5026	0.276508	0.0439305	27.1822
1.10375	1.374	70	0	1	27.5027	0.276511	0.0439289	27.1822
1.10375	1.375	70	0	1	27.5027	0.276514	0.0439273	27.1822
1.10375	1.376	70	0	1	27.5027	0.276517	0.0439257	27.1822
1.10375	1.377	70	0	1	27.5027	0.276519	0.0439242	27.1822
1.10375	1.378	70	0	1	27.5027	0.276522	0.0439228	27.1822
1.10375	1.379	70	0	1	27.5027	0.276524	0.0439214	27.1822
1.10375	1.38	70	0	1	27.5027	0.276526	0.04392	27.1823
1.10375	1.381	70	0	1	27.5027	0.276529	0.0439187	27.1823
1.10375	1.382	70	0	1	27.5027	0.276531	0.0439174	27.1823
1.10375	1.383	70	0	1	27.5027	0.276533	0.0439161	27.1823
1.10375	1.384	70	0	1	27.5027	0.276535	0.0439149	27.1823
1.10375	1.385	70	0	1	27.5027	0.276537	0.0439137	27.1823
1.10375	1.386	70	0	1	27.5027	0.276539	0.0439126	27.1823
1.10375	1.387	70	0	1	27.5027	0.276541	0.0439114	27.1823
1.10375	1.388	70	0	1	27.5028	0.276543	0.0439104	27.1823
1.10375	1.389	70	0	1	27.5028	0.276545	0.0439093	27.1823
1.10375	1.39	70	0	1	27.5028	0.276546	0.0439083	27.1823
1.10375	1.391	70	0	1	27.5028	0.276548	0.0439073	27.1823
1.10375	1.392	70	0	1	27.5028	0.27655	0.0439063	27.1823
1.10375	1.393	70	0	1	27.5028	0.276551	0.0439054	27.1823
1.10375	1.394	70	0	1	27.5028	0.276553	0.0439045	27.1823
1.10375	1.395	70	0	1	27.5028	0.276554	0.0439036	27.1823
1.10375	1.396	70	0	1	27.5028	0.276556	0.0439028	27.1823
1.10375	1.397	70	0	1	27.5028	0.276557	0.043902	27.1823
1.10375	1.398	70	0	1	27.5028	0.276559	0.0439012	27.1823
1.10375	1.399	70	0	1	27.5028	0.27656	0.0439004	27.1823
1.10375	1.4	70	0	1	27.5028	0.276561	0.0438996	27.1823
1.10375	1.401	70	0	1	27.5028	0.276563	0.0438989	27.1824
1.10375	1.402	70	0	1	27.5028	0.276564	0.0438982	27.1824
1.10375	1.403	70	0	1	27.5028	0.276565	0.0438975	27.1824
1.10375	1.404	70	0	1	27.5028	0.276566	0.0438969	27.1824
1.10375	1.405	70	0	1	27.5028	0.276567	0.0438962	27.1824
1.10375	1.406	70	0	1	27.5028	0.276568	0.0438956	27.1824
1.10375	1.407	70	0	1	27.5028	0.276569	0.043895	27.1824
1.10375	1.408	70	0	1	27.5028	0.27657	0.0438944	27.1824
1.10375	1.409	70	0	1	27.5028	0.276571	0.0438938	27.1824
1.10375	1.41	70	0	1	27.5028	0.276572	0.0438933	27.1824
1.10375	1.411	70	0	1	27.5028	0.276573	0.0438928	27.1824
1.10375	1.412	70	0	1	27.5028	0.276574	0.0438923	27.1824
1.10375	1.413	70	0	1	27.5029	0.276575	0.0438918	27.1824
1.10375	1.414	70	0	1	27.5029	0.276576	0.0438913	27.1824
1.10375	1.415	70	0	1	27.5029	0.276576	0.0438908	27.1824
1.10375	1.416	70	0	1	27.5029	0.276577	0.0438904	27.1824
1.10375	1.417	70	0	1	27.5029	0.276578	0.0438899	27.1824
1.10375	1.418	70	0	1	27.5029	0.276579	0.0438895	27.1824
1.10375	1.419	70	0	1	27.5029	0.276579	0.0438891	27.1824
1.10375	1.42	70	0	1	27.5029	0.27658	0.0438887	27.1824
1.10375	1.421	70	0	1	27.5029	0.276581	0.0438883	27.1824
1.10375	1.422	70	0	1	27.5029	0.276581	0.0438879	27.1824
1.10375	1.423	70	0	1	27.5029	0.276582	0.0438876	27.1824
1.10375	1.424	70	0	1	27.5029	0.276583	0.0438872	27.1824
1.10375	1.425	70	0	1	27.5029	0.276583	0.0438869	27.1824
1.10375	1.426	70	0	1	27.5029	0.276584	0.0438866	27.1824
1.10375	1.427	70	0	1	27.5029	0.276584	0.0438863	27.1824
1.10375	1.428	70	0	1	27.5029	0.276585	0.043886	27.1824
1.10375	1.429	70	0	1	27.5029	0.276585	0.0438857	27.1824
1.10375	1.43	70	0	1	27.5029	0.276586	0.0438854	27.1824
1.10375	1.431	70	0	1	27.5029	0.276586	0.0438851	27.1824
1.10375	1.432	70	0	1	27.5029	0.276587	0.0438849	27.1824
1.10375	1.433	70	0	1	27.5029	0.276587	0.0438846	27.1824
1.10375	1.434	70	0	1	27.5029	0.276588	0.0438843	27.1824
1.10375	1.435	70	0	1	27.5029	0.276588	0.0438841	27.1824
1.10375	1.436	70	0	1	27.5029	0.276588	0.0438839	27.1824
1.10375	1.437	70	0	1	27.5029	0.276589	0.0438837	27.1824
1.10375	1.438	70	0	1	27.5029	0.276589	0.0438834	27.1824
1.10375	1.439	70	0	1	27.5029	0.276589	0.0438832	27.1824
1.10375	1.44	70	0	1	27.5029	0.27659	0.043883	27.1824
1.10375	1.441	70	0	1	27.5029	0.27659	0.0438828	27.1824
1.10375	1.442	70	0	1	27.5029	0.27659	0.0438827	27.1824
1.10375	1.443	70	0	1	27.5029	0.276591	0.0438825	27.1824
1.10375	1.444	70	0	1	27.5029	0.276591	0.0438823	27.1824
1.10375	1.445	70	0	1	27.5029	0.276591	0.0438821	27.1824
1.10375	1.446	70	0	1	27.5029	0.276592	0.043882	27.1824
1.10375	1.447	70	0	1	27.5029	0.276592	0.0438818	27.1824
1.10375	1.448	70	0	1	27.5029	0.276592	0.0438817	27.1824
1.10375	1.449	70	0	1	27.5029	0.276592	0.0438815	27.1824
1.10375	1.45	70	0	1	27.5029	0.276593	0.0438814	27.1824
1.10375	1.451	70	0	1	27.5029	0.276593	0.0438812	27.1824
1.10375	1.452	70	0	1	27.5029	0.276593	0.0438811	27.1824
1.10375	1.453	70	0	1	27.5029	0.276593	0.043881	27.1824
1.10375	1.454	70	0	1	27.5029	0.276594	0.0438809	27.1824
1.10375	1.455	70	0	1	27.5029	0.276594	0.0438807	27.1824
1.10375	1.456	70	0	1	27.5029	0.276594	0.0438806	27.1824
1.10375	1.457	70	0	1	27.5029	0.276594	0.0438805	27.1824
1.10375	1.458	70	0	1	27.5029	0.276594	0.0438804	27.1824
1.10375	1.459	70	0	1	27.5029	0.276594	0.0438803	27.1824
1.10375	1.46	70	0	1	27.5029	0.276595	0.0438802	27.1824
1.10375	1.461	70	0	1	27.5029	0.276595	0.0438801	27.1824
1.10375	1.462	70	0	1	27.5029	0.276595	0.04388	27.1824
1.10375	1.463	70	0	1	27.5029	0.276595	0.0438799	27.1824
1.10375	1.464	70	0	1	27.5029	0.276595	0.0438799	27.1824
1.10375	1.465	70	0	1	27.5029	0.276595	0.0438798	27.1824
1.10375	1.466	70	0	1	27.5029	0.276595	0.0438797	27.1824
1.10375	1.467	70	0	1	27.5029	0.276596	0.0438796	27.1824
1.10375	1.468	70	0	1	27.5029	0.276596	0.0438795	27.1824
1.10375	1.469	70	0	1	27.5029	0.276596	0.0438795	27.1824
1.10375	1.47	70	0	1	27.5029	0.276596	0.0438794	27.1824
1.10375	1.471	70	0	1	27.5029	0.276596	0.0438793	27.1824
1.10375	1.472	70	0	1	27.5029	0.276596	0.0438792	27.1824
1.10375	1.473	70	0	1	27.5029	0.276596	0.0438792	27.1824
1.10375	1.474	70	0	1	27.5029	0.276596	0.0438791	27.1824
1.10375	1.475	70	0	1	27.5029	0.276596	0.0438791	27.1824
1.10375	1.476	70	0	1	27.5029	0.276597	0.0438791	27.1824
1.10375	1.477	70	0	1	27.5029	0.276597	0.043879	27.1824
1.10375	1.478	70	0	1	27.5029	0.276597	0.043879	27.1824
1.10375	1.479	70	0	1	27.5029	0.276597	0.0438789	27.1824
1.10375	1.48	70	0	1	27.5029	0.276597	0.0438789	27.1824
1.10375	1.481	70	0	1	27.5029	0.276597	0.0438788	27.1824
1.10375	1.482	70	0	1	27.5029	0.276597	0.0438788	27.1824
1.10375	1.483	70	0	1	27.5029	0.276597	0.0438787	27.1824
1.10375	1.484	70	0	1	27.5029	0.276597	0.0438787	27.1824
1.10375	1.485	70	0	1	27.5029	0.276597	0.0438786	27.1824
1.10375	1.486	70	0	1	27.5029	0.276597	0.0438786	27.1824
1.10375	1.487	70	0	1	27.5029	0.276597	0.0438785	27.1824
1.10375	1.488	70	0	1	27.5029	0.276597	0.0438785	27.1824
1.10375	1.489	70	0	1	27.5029	0.276598	0.0438785	27.1824
1.10376	1.49	70	0	1	27.5029	0.276597	0.0438785	27.1824
1.10376	1.491	70	0	1	27.5029	0.276598	0.0438785	27.1824
1.10376	1.492	70	0	1	27.5029	0.276598	0.0438785	27.1824
1.10376	1.493	70	0	1	27.5029	0.276598	0.0438784	27.1824
1.10376	1.494	70	0	1	27.5029	0.276598	0.0438784	27.1824
1.10376	1.495	70	0	1	27.5029	0.276598	0.0438784	27.1824
1.10376	1.496	70	0	1	27.5029	0.276598	0.0438783	27.1824
1.10376	1.497	70	0	1	27.5029	0.276598	0.0438783	27.1824
1.10376	1.498	70	0	1	27.5029	0.276598	0.0438783	27.1824
1.10376	1.499	70	0	1	27.5029	0.276598	0.0438783	27.1824
1.10376	1.5	70	0	1	27.5029	0.276598	0.0438782	27.1824
1.10376	1.501	70	0	1	27.5029	0.276598	0.0438782	27.1824
1.10376	1.502	70	0	1	27.5029	0.276598	0.0438782	27.1824
1.10376	1.503	70	0	1	27.5029	0.276598	0.0438782	27.1824
1.10376	1.504	70	0	1	27.5029	0.276598	0.0438782	27.1824
1.10376	1.505	70	0	1	27.5029	0.276598	0.0438781	27.1824
1.10376	1.506	70	0	1	27.5029	0.276598	0.0438781	27.1824
1.10376	1.507	70	0	1	27.5029	0.276598	0.0438781	27.1824
1.10376	1.508	70	0	1	27.5029	0.276598	0.0438781	27.1824
1.10376	1.509	70	0	1	27.5029	0.276598	0.0438781	27.1824
1.10376	1.51	70	0	1	27.5029	0.276598	0.0438781	27.1824
1.10376	1.511	70	0	1	27.5029	0.276598	0.043878	27.1824
1.10376	1.512	70	0	1	27.5029	0.276598	0.043878	27.1824
1.10376	1.513	70	0	1	27.5029	0.276598	0.043878	27.1824
1.10376	1.514	70	0	1	27.5029	0.276598	0.043878	27.1824
1.10376	1.515	70	0	1	27.5029	0.276598	0.043878	27.1824
1.10376	1.516	70	0	1	27.5029	0.276598	0.043878	27.1824
1.10376	1.517	70	0	1	27.5029	0.276599	0.043878	27.1824
1.10376	1.518	70	0	1	27.5029	0.276598	0.0438779	27.1824
1.10376	1.519	70	0	1	27.5029	0.276598	0.0438779	27.1824
1.10376	1.52	70	0	1	27.5029	0.276598	0.0438779	27.1824
1.10376	1.521	70	0	1	27.5029	0.276598	0.0438779	27.1824
1.10376	1.522	70	0	1	27.5029	0.276598	0.0438779	27.1824
1.10376	1.523	70	0	1	27.5029	0.276599	0.0438779	27.1824
1.10376	1.524	70	0	1	27.5029	0.276599	0.0438779	27.1824
1.10376	1.525	70	0	1	27.5029	0.276599	0.0438779	27.1824
1.10376	1.526	70	0	1	27.5029	0.276599	0.0438779	27.1824
1.10376	1.527	70	0	1	27.5029	0.276599	0.0438779	27.1824
1.10376	1.528	70	0	1	27.5029	0.276599	0.0438779	27.1824
1.10376	1.529	70	0	1	27.5029	0.276598	0.0438778	27.1824
1.10376	1.53	70	0	1	27.5029	0.276598	0.0438778	27.1824
1.10376	1.531	70	0	1	27.5029	0.276598	0.0438778	27.1824
1.10376	1.532	70	0	1	27.5029	0.276598	0.0438778	27.1824
1.10376	1.533	70	0	1	27.5029	0.276599	0.0438778	27.1824
1.10376	1.534	70	0	1	27.5029	0.276599	0.0438778	27.1824
1.10376	1.535	70	0	1	27.5029	0.276599	0.0438778	27.1824
1.10376	1.536	70	0	1	27.5029	0.276599	0.0438778	27.1824
1.10376	1.537	70	0	1	27.5029	0.276599	0.0438778	27.1824
1.10376	1.538	70	0	1	27.5029	0.276599	0.0438778	27.1824
1.10376	1.539	70	0	1	27.5029	0.276599	0.0438778	27.1824
1.10376	1.54	70	0	1	27.5029	0.276599	0.0438778	27.1824
1.10376	1.541	70	0	1	27.5029	0.276599	0.0438778	27.1824
1.10376	1.542	70	0	1	27.5029	0.276599	0.0438778	27.1824
1.10376	1.543	70	0	1	27.5029	0.276599	0.0438778	27.1824
1.10376	1.544	70	0	1	27.5029	0.276599	0.0438778	27.1824
1.10376	1.545	70	0	1	27.5029	0.276599	0.0438778	27.1824
1.10376	1.546	70	0	1	27.5029	0.276599	0.0438778	27.1824
1.10376	1.547	70	0	1	27.5029	0.276599	0.0438778	27.1824
1.10376	1.548	70	0	1	27.5029	0.276599	0.0438778	27.1824
1.10376	1.549	70	0	1	27.5029	0.276599	0.0438778	27.1824
1.10376	1.55	70	0	1	27.5029	0.276599	0.0438778	27.1824
1.10376	1.551	70	0	1	27.5029	0.276599	0.0438778	27.1824
1.10376	1.552	70	0	1	27.5029	0.276599	0.0438778	27.1824
1.10376	1.553	70	0	1	27.5029	0.276599	0.0438778	27.1824
1.10376	1.554	70	0	1	27.5029	0.276599	0.0438778	27.1825
1.10376	1.555	70	0	1	27.5029	0.276599	0.0438778	27.1825
1.10376	1.556	70	0	1	27.5029	0.276599	0.0438778	27.1825
1.10376	1.557	70	0	1	27.5029	0.276599	0.0438778	27.1825
1.10376	1.558	70	0	1	27.5029	0.276599	0.0438778	27.1825
1.10376	1.559	70	0	1	27.5029	0.276599	0.0438778	27.1825
1.10376	1.56	70	0	1	27.5029	0.276599	0.0438778	27.1825
1.10376	1.561	70	0	1	27.5029	0.276599	0.0438778	27.1825
1.10376	1.562	70	0	1	27.5029	0.276599	0.0438778	27.1825
1.10376	1.563	70	0	1	27.5029	0.276599	0.0438778	27.1825
1.10376	1.564	70	0	1	27.5029	0.276599	0.0438778	27.1825
1.10376	1.565	70	0	1	27.5029	0.276599	0.0438778	27.1825
1.10376	1.566	70	0	1	27.5029	0.276599	0.0438778	27.1825
1.10376	1.567	70	0	1	27.5029	0.276599	0.0438778	27.1825
1.10376	1.568	70	0	1	27.5029	0.276599	0.0438778	27.1825
1.10376	1.569	70	0	1	27.5029	0.276599	0.0438778	27.1825
1.10376	1.57	70	0	1	27.5029	0.276599	0.0438778	27.1825
1.10376	1.571	70	0	1	27.5029	0.276599	0.0438778	27.1825
1.10376	1.572	70	0	1	27.5029	0.276599	0.0438778	27.1825
1.10376	1.573	70	0	1	27.5029	0.276599	0.0438778	27.1825
1.10376	1.574	70	0	1	27.5029	0.276599	0.0438778	27.1825
1.10376	1.575	70	0	1	27.5029	0.276599	0.0438778	27.1825
1.10376	1.576	70	0	1	27.5029	0.276599	0.0438778	27.1825
1.10376	1.577	70	0	1	27.5029	0.276599	0.0438778	27.1825
1.10376	1.578	70	0	1	27.5029	0.276599	0.0438778	27.1825
1.10376	1.579	70	0	1	27.5029	0.276599	0.0438778	27.1825
1.10376	1.58	70	0	1	27.5029	0.276599	0.0438778	27.1825
1.10376	1.581	70	0	1	27.5029	0.276599	0.0438778	27.1825
1.10376	1.582	70	0	1	27.5029	0.276599	0.0438778	27.1825
1.10376	1.583	70	0	1	27.5029	0.276599	0.0438778	27.1825
1.10376	1.584	70	0	1	27.5029	0.276599	0.0438778	27.1825
1.10376	1.585	70	0	1	27.5029	0.276599	0.0438778	27.1825
1.10376	1.586	70	0	1	27.5029	0.276599	0.0438778	27.1825
1.10376	1.587	70	0	1	27.5029	0.276599	0.0438778	27.1825
1.10376	1.588	70	0	1	27.5029	0.276599	0.0438778	27.1825
1.10376	1.589	70	0	1	27.5029	0.276599	0.0438778	27.1825
1.10376	1.59	70	0	1	27.5029	0.276599	0.0438778	27.1825
1.10376	1.591	70	0	1	27.5029	0.276599	0.0438778	27.1825
1.10376	1.592	70	0	1	27.5029	0.276599	0.0438778	27.1825
1.10376	1.593	70	0	1	27.5029	0.276599	0.0438778	27.1825
1.10376	1.594	70	0	1	27.5029	0.276599	0.0438778	27.1825
1.10376	1.595	70	0	1	27.5029	0.276599	0.0438778	27.1825
1.10376	1.596	70	0	1	27.5029	0.276599	0.0438778	27.1825
1.10376	1.597	70	0	1	27.5029	0.276599	0.0438778	27.1825
1.10376	1.598	70	0	1	27.5029	0.276599	0.0438778	27.1825
1.10376	1.599	70	0	1	27.5029	0.276599	0.0438778	27.1825
1.10376	1.6	70	0	1	27.5029	0.276599	0.0438778	27.1825
1.10376	1.601	70	0	1	27.5029	0.276599	0.0438778	27.1825
1.10376	1.602	70	0	1	27.5029	0.276599	0.0438778	27.1825
1.10376	1.603	70	0	1	27.5029	0.276599	0.0438778	27.1825
1.10376	1.604	70	0	1	27.5029	0.276599	0.0438778	27.1825
1.10376	1.605	70	0	1	27.5029	0.276599	0.0438778	27.1825
1.10376	1.606	70	0	1	27.5029	0.276599	0.0438778	27.1825
1.10376	1.607	70	0	1	27.5029	0.276599	0.0438778	27.1825
1.10376	1.608	70	0	1	27.5029	0.276599	0.0438778	27.1825
1.10376	1.609	70	0	1	27.5029	0.276599	0.0438778	27.1825
1.10376	1.61	70	0	1	27.5029	0.276599	0.0438778	27.1825
1.10376	1.611	70	0	1	27.5029	0.276599	0.0438778	27.1825
1.10376	1.612	70	0	1	27.5029	0.276599	0.0438778	27.1825
1.10376	1.613	70	0	1	27.5029	0.276599	0.0438778	27.1825
1.10376	1.614	70	0	1	27.5029	0.276599	0.0438778	27.1825
1.10376	1.615	70	0	1	27.5029	0.276599	0.0438778	27.1825
1.10376	1.616	70	0	1	27.5029	0.276599	0.0438778	27.1825
1.10376	1.617	70	0	1	27.5029	0.276599	0.0438778	27.1825
1.10376	1.618	70	0	1	27.5029	0.276599	0.0438778	27.1825
1.10376	1.619	70	0	1	27.5029	0.276599	0.0438778	27.1825
1.10376	1.62	70	0	1	27.5029	0.276599	0.0438778	27.1825
1.10376	1.621	70	0	1	27.5029	0.276599	0.0438778	27.1825
1.10376	1.622	70	0	1	27.5029	0.276599	0.0438778	27.1825
1.10376	1.623	70	0	1	27.5029	0.276599	0.0438778	27.1825
1.10376	1.624	70	0	1	27.5029	0.276599	0.0438778	27.1825
1.10376	1.625	70	0	1	27.5029	0.276599	0.0438778	27.1825
1.10376	1.626	70	0	1	27.5029	0.276599	0.0438778	27.1825
1.10376	1.627	70	0	1	27.5029	0.276599	0.0438778	27.1825
1.10376	1.628	70	0	1	27.5029	0.276599	0.0438778	27.1825
1.10376	1.629	70	0	1	27.5029	0.276599	0.0438778	27.1825
1.10376	1.63	70	0	1	27.5029	0.276599	0.0438778	27.1825
1.10376	1.631	70	0	1	27.5029	0.276599	0.0438778	27.1825
1.10376	1.632	70	0	1	27.5029	0.276599	0.0438778	27.1825
1.10376	1.633	70	0	1	27.5029	0.276599	0.0438778	27.1825
1.10376	1.634	70	0	1	27.5029	0.276599	0.0438778	27.1825
1.10376	1.635	70	0	1	27.5029	0.276599	0.0438778	27.1825
1.10376	1.636	70	0	1	27.5029	0.276599	0.0438778	27.1825
1.10376	1.637	70	0	1	27.5029	0.276599	0.0438778	27.1825
1.10376	1.638	70	0	1	27.5029	0.276599	0.0438778	27.1825
1.10376	1.639	70	0	1	27.5029	0.276599	0.0438778	27.1825
1.10376	1.64	70	0	1	27.5029	0.276599	0.0438778	27.1825
1.10376	1.641	70	0	1	27.5029	0.276599	0.0438778	27.1825
1.10376	1.642	70	0	1	27.5029	0.276599	0.0438778	27.1825
1.10376	1.643	70	0	1	27.5029	0.276599	0.0438778	27.1825
1.10376	1.644	70	0	1	27.5029	0.276599	0.0438778	27.1825
1.10376	1.645	70	0	1	27.5029	0.276599	0.0438778	27.1825
1.10376	1.646	70	0	1	27.5029	0.276599	0.0438778	27.1825
1.10376	1.647	70	0	1	27.5029	0.276599	0.0438778	27.1825
1.10376	1.648	70	0	1	27.5029	0.276599	0.0438778	27.1825
1.10376	1.649	70	0	1	27.5029	0.276599	0.0438778	27.1825
1.10376	1.65	70	0	1	27.5029	0.276599	0.0438778	27.1825
1.10376	1.651	70	0	1	27.5029	0.276599	0.0438778	27.1825
1.10376	1.652	70	0	1	27.5029	0.276599	0.0438778	27.1825
1.10376	1.653	70	0	1	27.5029	0.276599	0.0438778	27.1825
1.10376	1.654	70	0	1	27.5029	0.276599	0.0438778	27.1825
1.10376	1.655	70	0	1	27.5029	0.276599	0.0438778	27.1825
1.10376	1.656	70	0	1	27.5029	0.276599	0.0438778	27.1825
1.10376	1.657	70	0	1	27.5029	0.276599	0.0438778	27.1825
1.10376	1.658	70	0	1	27.5029	0.276599	0.0438778	27.1825
1.10376	1.659	70	0	1	27.5029	0.276599	0.0438778	27.1825
1.10376	1.66	70	0	1	27.5029	0.276599	0.0438778	27.1825
1.10376	1.661	70	0	1	27.5029	0.276599	0.0438778	27.1825
1.10376	1.662	70	0	1	27.5029	0.276599	0.0438778	27.1825
1.10376	1.663	70	0	1	27.5029	0.276599	0.0438778	27.1825
1.10376	1.664	70	0	1	27.5029	0.276599	0.0438778	27.1825
1.10376	1.665	70	0	1	27.5029	0.276599	0.0438778	27.1825
1.10376	1.666	70	0	1	27.5029	0.276599	0.0438778	27.1825
1.10376	1.667	70	0	1	27.5029	0.276599	0.0438778	27.1825
1.10376	1.668	70	0	1	27.5029	0.276599	0.0438778	27.1825
1.10376	1.669	70	0	1	27.5029	0.276599	0.0438778	27.1825
1.10376	1.67	70	0	1	27.5029	0.276599	0.0438778	27.1825
1.10376	1.671	70	0	1	27.5029	0.276599	0.0438778	27.1825
1.10376	1.672	70	0	1	27.5029	0.276599	0.0438778	27.1825
1.10376	1.673	70	0	1	27.5029	0.276599	0.0438778	27.1825
1.10376	1.674	70	0	1	27.5029	0.276599	0.0438778	27.1825
1.10376	1.675	70	0	1	27.5029	0.276599	0.0438778	27.1825
1.10376	1.676	70	0	1	27.5029	0.276599	0.0438778	27.1825
1.10376	1.677	70	0	1	27.5029	0.276599	0.0438778	27.1825
1.10376	1.678	70	0	1	27.5029	0.276599	0.0438778	27.1825
1.10376	1.679	70	0	1	27.5029	0.276599	0.0438778	27.1825
1.10376	1.68	70	0	1	27.5029	0.276599	0.0438778	27.1825
1.10376	1.681	70	0	1	27.5029	0.276599	0.0438778	27.1825
1.10376	1.682	70	0	1	27.5029	0.276599	0.0438778	27.1825
1.10376	1.683	70	0	1	27.5029	0.276599	0.0438778	27.1825
1.10376	1.684	70	0	1	27.5029	0.276599	0.0438778	27.1825
1.10376	1.685	70	0	1	27.5029	0.276599	0.0438778	27.1825
1.10376	1.686	70	0	1	27.5029	0.276599	0.0438778	27.1825
1.10376	1.687	70	0	1	27.5029	0.276599	0.0438778	27.1825
1.10376	1.688	70	0	1	27.5029	0.276599	0.0438778	27.1825
1.10376	1.689	70	0	1	27.5029	0.276599	0.0438778	27.1825
1.10376	1.69	70	0	1	27.5029	0.276599	0.0438778	27.1825
1.10376	1.691	70	0	1	27.5029	0.276599	0.0438778	27.1825
1.10376	1.692	70	0	1	27.5029	0.276599	0.0438778	27.1825
1.10376	1.693	70	0	1	27.5029	0.276599	0.0438778	27.1825
1.10376	1.694	70	0	1	27.5029	0.276599	0.0438778	27.1825
1.10376	1.695	70	0	1	27.5029	0.276599	0.0438778	27.1825
1.10376	1.696	70	0	1	27.5029	0.276599	0.0438778	27.1825
1.10376	1.697	70	0	1	27.5029	0.276599	0.0438778	27.1825
1.10376	1.698	70	0	1	27.5029	0.276599	0.0438778	27.1825
1.10376	1.699	70	0	1	27.5029	0.276599	0.0438778	27.1825
1.10376	1.7	70	0	1	27.5029	0.276599	0.0438778	27.1825
1.10376	1.701	70	0	1	27.5029	0.276599	0.0438778	27.1825
1.10376	1.702	70	0	1	27.5029	0.276599	0.0438778	27.1825
1.10376	1.703	70	0	1	27.5029	0.276599	0.0438778	27.1825
1.10376	1.704	70	0	1	27.5029	0.276599	0.0438778	27.1825
1.10376	1.705	70	0	1	27.5029	0.276599	0.0438778	27.1825
1.10376	1.706	70	0	1	27.5029	0.276599	0.0438778	27.1825
1.10376	1.707	70	0	1	27.5029	0.276599	0.0438778	27.1825
1.10376	1.708	70	0	1	27.5029	0.276599	0.0438778	27.1825
1.10376	1.709	70	0	1	27.5029	0.276599	0.0438778	27.1825
1.10376	1.71	70	0	1	27.5029	0.276599	0.0438778	27.1825
1.10376	1.711	70	0	1	27.5029	0.276599	0.0438778	27.1825
1.10376	1.712	70	0	1	27.5029	0.276599	0.0438778	27.1825
1.10376	1.713	70	0	1	27.5029	0.276599	0.0438778	27.1825
1.10376	1.714	70	0	1	27.5029	0.276599	0.0438778	27.1825
1.10376	1.715	70	0	1	27.5029	0.276599	0.0438778	27.1825
1.10376	1.716	70	0	1	27.5029	0.276599	0.0438778	27.1825
1.10376	1.717	70	0	1	27.5029	0.276599	0.0438778	27.1825
1.10376	1.718	70	0	1	27.5029	0.276599	0.0438778	27.1825
1.10376	1.719	70	0	1	27.5029	0.276599	0.0438778	27.1825
1.10376	1.72	70	0	1	27.5029	0.276599	0.0438778	27.1825
1.10376	1.721	70	0	1	27.5029	0.276599	0.0438778	27.1825
1.10376	1.722	70	0	1	27.5029	0.276599	0.0438778	27.1825
1.10376	1.723	70	0	1	27.5029	0.276599	0.0438778	27.1825
1.10376	1.724	70	0	1	27.5029	0.276599	0.0438778	27.1825
1.10376	1.725	70	0	1	27.5029	0.276599	0.0438778	27.1825
1.10376	1.726	70	0	1	27.5029	0.276599	0.0438778	27.1825
1.10376	1.727	70	0	1	27.5029	0.276599	0.0438778	27.1825
1.10376	1.728	70	0	1	27.5029	0.276599	0.0438778	27.1825
1.10376	1.729	70	0	1	27.5029	0.276599	0.0438778	27.1825
1.10376	1.73	70	0	1	27.5029	0.276599	0.0438778	27.1825
1.10376	1.731	70	0	1	27.5029	0.276599	0.0438778	27.1825
1.10376	1.732	70	0	1	27.5029	0.276599	0.0438778	27.1825
1.10376	1.733	70	0	1	27.5029	0.276599	0.0438778	27.1825
1.10376	1.734	70	0	1	27.5029	0.276599	0.0438778	27.1825
1.10376	1.735	70	0	1	27.5029	0.276599	0.0438778	27.1825
1.10376	1.736	70	0	1	27.5029	0.276599	0.0438778	27.1825
1.10376	1.737	70	0	1	27.5029	0.276599	0.0438778	27.1825
1.10376	1.738	70	0	1	27.5029	0.276599	0.0438778	27.1825
1.10376	1.739	70	0	1	27.5029	0.276599	0.0438778	27.1825
1.10376	1.74	70	0	1	27.5029	0.276599	0.0438778	27.1825
1.10376	1.741	70	0	1	27.5029	0.276599	0.0438778	27.1825
1.10376	1.742	70	0	1	27.5029	0.276599	0.0438778	27.1825
1.10376	1.743	70	0	1	27.5029	0.276599	0.0438778	27.1825
1.10376	1.744	70	0	1	27.5029	0.276599	0.0438778	27.1825
1.10376	1.745	70	0	1	27.5029	0.276599	0.0438778	27.1825
1.10376	1.746	70	0	1	27.5029	0.276599	0.0438778	27.1825
1.10376	1.747	70	0	1	27.5029	0.276599	0.0438778	27.1825
1.10376	1.748	70	0	1	27.5029	0.276599	0.0438778	27.1825
1.10376	1.749	70	0	1	27.5029	0.276599	0.0438778	27.1825
1.10376	1.75	70	0	1	27.5029	0.276599	0.0438778	27.1825
1.10376	1.751	70	0	1	27.5029	0.276599	0.0438778	27.1825
1.10376	1.752	70	0	1	27.5029	0.276599	0.0438778	27.1825
1.10376	1.753	70	0	1	27.5029	0.276599	0.0438778	27.1825
1.10376	1.754	70	0	1	27.5029	0.276599	0.0438778	27.1825
1.10376	1.755	70	0	1	27.5029	0.276599	0.0438778	27.1825
1.10376	1.756	70	0	1	27.5029	0.276599	0.0438778	27.1825
1.10376	1.757	70	0	1	27.5029	0.276599	0.0438778	27.1825
1.10376	1.758	70	0	1	27.5029	0.276599	0.0438778	27.1825
1.10376	1.759	70	0	1	27.5029	0.276599	0.0438778	27.1825
1.10376	1.76	70	0	1	27.5029	0.276599	0.0438778	27.1825
1.10376	1.761	70	0	1	27.5029	0.276599	0.0438778	27.1825
1.10376	1.762	70	0	1	27.5029	0.276599	0.0438778	27.1825
1.10376	1.763	70	0	1	27.5029	0.276599	0.0438778	27.1825
1.10376	1.764	70	0	1	27.5029	0.276599	0.0438778	27.1825
1.10376	1.765	70	0	1	27.5029	0.276599	0.0438778	27.1825
1.10376	1.766	70	0	1	27.5029	0.276599	0.0438778	27.1825
1.10376	1.767	70	0	1	27.5029	0.276599	0.0438778	27.1825
1.10376	1.768	70	0	1	27.5029	0.276599	0.0438778	27.1825
1.10376	1.769	70	0	1	27.5029	0.276599	0.0438778	27.1825
1.10376	1.77	70	0	1	27.5029	0.276599	0.0438778	27.1825
1.10376	1.771	70	0	1	27.5029	0.276599	0.0438778	27.1825
1.10376	1.772	70	0	1	27.5029	0.276599	0.0438778	27.1825
1.10376	1.773	70	0	1	27.5029	0.276599	0.0438778	27.1825
1.10376	1.774	70	0	1	27.5029	0.276599	0.0438778	27.1825
1.10376	1.775	70	0	1	27.5029	0.276599	0.0438778	27.1825
1.10376	1.776	70	0	1	27.5029	0.276599	0.0438778	27.1825
1.10376	1.777	70	0	1	27.5029	0.276599	0.0438778	27.1825
1.10376	1.778	70	0	1	27.5029	0.276599	0.0438778	27.1825
1.10376	1.779	70	0	1	27.5029	0.276599	0.0438778	27.1825
1.10376	1.78	70	0	1	27.5029	0.276599	0.0438778	27.1825
1.10376	1.781	70	0	1	27.5029	0.276599	0.0438778	27.1825
1.10376	1.782	70	0	1	27.5029	0.276599	0.0438778	27.1825
1.10376	1.783	70	0	1	27.5029	0.276599	0.0438778	27.1825
1.10376	1.784	70	0	1	27.5029	0.276599	0.0438778	27.1825
1.10376	1.785	70	0	1	27.5029	0.276599	0.0438778	27.1825
1.10376	1.786	70	0	1	27.5029	0.276599	0.0438778	27.1825
1.10376	1.787	70	0	1	27.5029	0.276599	0.0438778	27.1825
1.10376	1.788	70	0	1	27.5029	0.276599	0.0438778	27.1825
1.10376	1.789	70	0	1	27.5029	0.276599	0.0438778	27.1825
1.10376	1.79	70	0	1	27.5029	0.276599	0.0438778	27.1825
1.10376	1.791	70	0	1	27.5029	0.276599	0.0438778	27.1825
1.10376	1.792	70	0	1	27.5029	0.276599	0.0438778	27.1825
1.10376	1.793	70	0	1	27.5029	0.276599	0.0438778	27.1825
1.10376	1.794	70	0	1	27.5029	0.276599	0.0438778	27.1825
1.10376	1.795	70	0	1	27.5029	0.276599	0.0438778	27.1825
1.10376	1.796	70	0	1	27.5029	0.276599	0.0438778	27.1825
1.10376	1.797	70	0	1	27.5029	0.276599	0.0438778	27.1825
1.10376	1.798	70	0	1	27.5029	0.276599	0.0438778	27.1825
1.10376	1.799	70	0	1	27.5029	0.276599	0.0438778	27.1825
1.10376	1.8	70	0	1	27.5029	0.276599	0.0438778	27.1825
1.10376	1.801	70	0	1	27.5029	0.276599	0.0438778	27.1825
1.10376	1.802	70	0	1	27.5029	0.276599	0.0438778	27.1825
1.10376	1.803	70	0	1	27.5029	0.276599	0.0438778	27.1825
1.10376	1.804	70	0	1	27.5029	0.276599	0.0438778	27.1825
1.10376	1.805	70	0	1	27.5029	0.276599	0.0438778	27.1825
1.10376	1.806	70	0	1	27.5029	0.276599	0.0438778	27.1825
1.10376	1.807	70	0	1	27.5029	0.276599	0.0438778	27.1825
1.10376	1.808	70	0	1	27.5029	0.276599	0.0438778	27.1825
1.10376	1.809	70	0	1	27.5029	0.276599	0.0438778	27.1825
1.10376	1.81	70	0	1	27.5029	0.276599	0.0438778	27.1825
1.10376	1.811	70	0	1	27.5029	0.276599	0.0438778	27.1825
1.10376	1.812	70	0	1	27.5029	0.276599	0.0438778	27.1825
1.10376	1.813	70	0	1	27.5029	0.276599	0.0438778	27.1825
1.10376	1.814	70	0	1	27.5029	0.276599	0.0438778	27.1825
1.10376	1.815	70	0	1	27.5029	0.276599	0.0438778	27.1825
1.10376	1.816	70	0	1	27.5029	0.276599	0.0438778	27.1825
1.10376	1.817	70	0	1	27.5029	0.276599	0.0438778	27.1825
1.10376	1.818	70	0	1	27.5029	0.276599	0.0438778	27.1825
1.10376	1.819	70	0	1	27.5029	0.276599	0.0438778	27.1825
1.10376	1.82	70	0	1	27.5029	0.276599	0.0438778	27.1825
1.10376	1.821	70	0	1	27.5029	0.276599	0.0438778	27.1825
1.10376	1.822	70	0	1	27.5029	0.276599	0.0438778	27.1825
1.10376	1.823	70	0	1	27.5029	0.276599	0.0438778	27.1825
1.10376	1.824	70	0	1	27.5029	0.276599	0.0438778	27.1825
1.10376	1.825	70	0	1	27.5029	0.276599	0.0438778	27.1825
1.10376	1.826	70	0	1	27.5029	0.276599	0.0438778	27.1825
1.10376	1.827	70	0	1	27.5029	0.276599	0.0438778	27.1825
1.10376	1.828	70	0	1	27.5029	0.276599	0.0438778	27.1825
1.10376	1.829	70	0	1	27.5029	0.276599	0.0438778	27.1825
1.10376	1.83	70	0	1	27.5029	0.276599	0.0438778	27.1825
1.10376	1.831	70	0	1	27.5029	0.276599	0.0438778	27.1825
1.10376	1.832	70	0	1	27.5029	0.276599	0.0438778	27.1825
1.10376	1.833	70	0	1	27.5029	0.276599	0.0438778	27.1825
1.10376	1.834	70	0	1	27.5029	0.276599	0.0438778	27.1825
1.10376	1.835	70	0	1	27.5029	0.276599	0.0438778	27.1825
1.10376	1.836	70	0	1	27.5029	0.276599	0.0438778	27.1825
1.10376	1.837	70	0	1	27.5029	0.276599	0.0438778	27.1825
1.10376	1.838	70	0	1	27.5029	0.276599	0.0438778	27.1825
1.10376	1.839	70	0	1	27.5029	0.276599	0.0438778	27.1825
1.10376	1.84	70	0	1	27.5029	0.276599	0.0438778	27.1825
1.10376	1.841	70	0	1	27.5029	0.276599	0.0438778	27.1825
1.10376	1.842	70	0	1	27.5029	0.276599	0.0438778	27.1825
1.10376	1.843	70	0	1	27.5029	0.276599	0.0438778	27.1825
1.10376	1.844	70	0	1	27.5029	0.276599	0.0438778	27.1825
1.10376	1.845	70	0	1	27.5029	0.276599	0.0438778	27.1825
1.10376	1.846	70	0	1	27.5029	0.276599	0.0438778	27.1825
1.10376	1.847	70	0	1	27.5029	0.276599	0.0438778	27.1825
1.10376	1.848	70	0	1	27.5029	0.276599	0.0438778	27.1825
1.10376	1.849	70	0	1	27.5029	0.276599	0.0438778	27.1825
1.10376	1.85	70	0	1	27.5029	0.276599	0.0438778	27.1825
1.10376	1.851	70	0	1	27.5029	0.276599	0.0438778	27.1825
1.10376	1.852	70	0	1	27.5029	0.276599	0.0438778	27.1825
1.10376	1.853	70	0	1	27.5029	0.276599	0.0438778	27.1825
1.10376	1.854	70	0	1	27.5029	0.276599	0.0438778	27.1825
1.10376	1.855	70	0	1	27.5029	0.276599	0.0438778	27.1825
1.10376	1.856	70	0	1	27.5029	0.276599	0.0438778	27.1825
1.10376	1.857	70	0	1	27.5029	0.276599	0.0438778	27.1825
1.10376	1.858	70	0	1	27.5029	0.276599	0.0438778	27.1825
1.10376	1.859	70	0	1	27.5029	0.276599	0.0438778	27.1825
1.10376	1.86	70	0	1	27.5029	0.276599	0.0438778	27.1825
1.10376	1.861	70	0	1	27.5029	0.276599	0.0438778	27.1825
1.10376	1.862	70	0	1	27.5029	0.276599	0.0438778	27.1825
1.10376	1.863	70	0	1	27.5029	0.276599	0.0438778	27.1825
1.10376	1.864	70	0	1	27.5029	0.276599	0.0438778	27.1825
1.10376	1.865	70	0	1	27.5029	0.276599	0.0438778	27.1825
1.10376	1.866	70	0	1	27.5029	0.276599	0.0438778	27.1825
1.10376	1.867	70	0	1	27.5029	0.276599	0.0438778	27.1825
1.10376	1.868	70	0	1	27.5029	0.276599	0.0438778	27.1825
1.10376	1.869	70	0	1	27.5029	0.276599	0.0438778	27.1825
1.10376	1.87	70	0	1	27.5029	0.276599	0.0438778	27.1825
1.10376	1.871	70	0	1	27.5029	0.276599	0.0438778	27.1825
1.10376	1.872	70	0	1	27.5029	0.276599	0.0438778	27.1825
1.10376	1.873	70	0	1	27.5029	0.276599	0.0438778	27.1825
1.10376	1.874	70	0	1	27.5029	0.276599	0.0438778	27.1825
1.10376	1.875	70	0	1	27.5029	0.276599	0.0438778	27.1825
1.10376	1.876	70	0	1	27.5029	0.276599	0.0438778	27.1825
1.10376	1.877	70	0	1	27.5029	0.276599	0.0438778	27.1825
1.10376	1.878	70	0	1	27.5029	0.276599	0.0438778	27.1825
1.10376	1.879	70	0	1	27.5029	0.276599	0.0438778	27.1825
1.10376	1.88	70	0	1	27.5029	0.276599	0.0438778	27.1825
1.10376	1.881	70	0	1	27.5029	0.276599	0.0438778	27.1825
1.10376	1.882	70	0	1	27.5029	0.276599	0.0438778	27.1825
1.10376	1.883	70	0	1	27.5029	0.276599	0.0438778	27.1825
1.10376	1.884	70	0	1	27.5029	0.276599	0.0438778	27.1825
1.10376	1.885	70	0	1	27.5029	0.276599	0.0438778	27.1825
1.10376	1.886	70	0	1	27.5029	0.276599	0.0438778	27.1825
1.10376	1.887	70	0	1	27.5029	0.276599	0.0438778	27.1825
1.10376	1.888	70	0	1	27.5029	0.276599	0.0438778	27.1825
1.10376	1.889	70	0	1	27.5029	0.276599	0.0438778	27.1825
1.10376	1.89	70	0	1	27.5029	0.276599	0.0438778	27.1825
1.10376	1.891	70	0	1	27.5029	0.276599	0.0438778	27.1825
1.10376	1.892	70	0	1	27.5029	0.276599	0.0438778	27.1825
1.10376	1.893	70	0	1	27.5029	0.276599	0.0438778	27.1825
1.10376	1.894	70	0	1	27.5029	0.276599	0.0438778	27.1825
1.10376	1.895	70	0	1	27.5029	0.276599	0.0438778	27.1825
1.10376	1.896	70	0	1	27.5029	0.276599	0.0438778	27.1825
1.10376	1.897	70	0	1	27.5029	0.276599	0.0438778	27.1825
1.10376	1.898	70	0	1	27.5029	0.276599	0.0438778	27.1825
1.10376	1.899	70	0	1	27.5029	0.276599	0.0438778	27.1825
1.10376	1.9	70	0	1	27.5029	0.276599	0.0438778	27.1825
1.10376	1.901	70	0	1	27.5029	0.276599	0.0438778	27.1825
1.10376	1.902	70	0	1	27.5029	0.276599	0.0438778	27.1825
1.10376	1.903	70	0	1	27.5029	0.276599	0.0438778	27.1825
1.10376	1.904	70	0	1	27.5029	0.276599	0.0438778	27.1825
1.10376	1.905	70	0	1	27.5029	0.276599	0.0438778	27.1825
1.10376	1.906	70	0	1	27.5029	0.276599	0.0438778	27.1825
1.10376	1.907	70	0	1	27.5029	0.276599	0.0438778	27.1825
1.10376	1.908	70	0	1	27.5029	0.276599	0.0438778	27.1825
1.10376	1.909	70	0	1	27.5029	0.276599	0.0438778	27.1825
1.10376	1.91	70	0	1	27.5029	0.276599	0.0438778	27.1825
1.10376	1.911	70	0	1	27.5029	0.276599	0.0438778	27.1825
1.10376	1.912	70	0	1	27.5029	0.276599	0.0438778	27.1825
1.10376	1.913	70	0	1	27.5029	0.276599	0.0438778	27.1825
1.10376	1.914	70	0	1	27.5029	0.276599	0.0438778	27.1825
1.10376	1.915	70	0	1	27.5029	0.276599	0.0438778	27.1825
1.10376	1.916	70	0	1	27.5029	0.276599	0.0438778	27.1825
1.10376	1.917	70	0	1	27.5029	0.276599	0.0438778	27.1825
1.10376	1.918	70	0	1	27.5029	0.276599	0.0438778	27.1825
1.10376	1.919	70	0	1	27.5029	0.276599	0.0438778	27.1825
1.10376	1.92	70	0	1	27.5029	0.276599	0.0438778	27.1825
1.10376	1.921	70	0	1	27.5029	0.276599	0.0438778	27.1825
1.10376	1.922	70	0	1	27.5029	0.276599	0.0438778	27.1825
1.10376	1.923	70	0	1	27.5029	0.276599	0.0438778	27.1825
1.10376	1.924	70	0	1	27.5029	0.276599	0.0438778	27.1825
1.10376	1.925	70	0	1	27.5029	0.276599	0.0438778	27.1825
1.10376	1.926	70	0	1	27.5029	0.276599	0.0438778	27.1825
1.10376	1.927	70	0	1	27.5029	0.276599	0.0438778	27.1825
1.10376	1.928	70	0	1	27.5029	0.276599	0.0438778	27.1825
1.10376	1.929	70	0	1	27.5029	0.276599	0.0438778	27.1825
1.10376	1.93	70	0	1	27.5029	0.276599	0.0438778	27.1825
1.10376	1.931	70	0	1	27.5029	0.276599	0.0438778	27.1825
1.10376	1.932	70	0	1	27.5029	0.276599	0.0438778	27.1825
1.10376	1.933	70	0	1	27.5029	0.276599	0.0438778	27.1825
1.10376	1.934	70	0	1	27.5029	0.276599	0.0438778	27.1825
1.10376	1.935	70	0	1	27.5029	0.276599	0.0438778	27.1825
1.10376	1.936	70	0	1	27.5029	0.276599	0.0438778	27.1825
1.10376	1.937	70	0	1	27.5029	0.276599	0.0438778	27.1825
1.10376	1.938	70	0	1	27.5029	0.276599	0.0438778	27.1825
1.10376	1.939	70	0	1	27.5029	0.276599	0.0438778	27.1825
1.10376	1.94	70	0	1	27.5029	0.276599	0.0438778	27.1825
1.10376	1.941	70	0	1	27.5029	0.276599	0.0438778	27.1825
1.10376	1.942	70	0	1	27.5029	0.276599	0.0438778	27.1825
1.10376	1.943	70	0	1	27.5029	0.276599	0.0438778	27.1825
1.10376	1.944	70	0	1	27.5029	0.276599	0.0438778	27.1825
1.10376	1.945	70	0	1	27.5029	0.276599	0.0438778	27.1825
1.10376	1.946	70	0	1	27.5029	0.276599	0.0438778	27.1825
1.10376	1.947	70	0	1	27.5029	0.276599	0.0438778	27.1825
1.10376	1.948	70	0	1	27.5029	0.276599	0.0438778	27.1825
1.10376	1.949	70	0	1	27.5029	0.276599	0.0438778	27.1825
1.10376	1.95	70	0	1	27.5029	0.276599	0.0438778	27.1825
1.10376	1.951	70	0	1	27.5029	0.276599	0.0438778	27.1825
1.10376	1.952	70	0	1	27.5029	0.276599	0.0438778	27.1825
1.10376	1.953	70	0	1	27.5029	0.276599	0.0438778	27.1825
1.10376	1.954	70	0	1	27.5029	0.276599	0.0438778	27.1825
1.10376	1.955	70	0	1	27.5029	0.276599	0.0438778	27.1825
1.10376	1.956	70	0	1	27.5029	0.276599	0.0438778	27.1825
1.10376	1.957	70	0	1	27.5029	0.276599	0.0438778	27.1825
1.10376	1.958	70	0	1	27.5029	0.276599	0.0438778	27.1825
1.10376	1.959	70	0	1	27.5029	0.276599	0.0438778	27.1825
1.10376	1.96	70	0	1	27.5029	0.276599	0.0438778	27.1825
1.10376	1.961	70	0	1	27.5029	0.276599	0.0438778	27.1825
1.10376	1.962	70	0	1	27.5029	0.276599	0.0438778	27.1825
1.10376	1.963	70	0	1	27.5029	0.276599	0.0438778	27.1825
1.10376	1.964	70	0	1	27.5029	0.276599	0.0438778	27.1825
1.10376	1.965	70	0	1	27.5029	0.276599	0.0438778	27.1825
1.10376	1.966	70	0	1	27.5029	0.276599	0.0438778	27.1825
1.10376	1.967	70	0	1	27.5029	0.276599	0.0438778	27.1825
1.10376	1.968	70	0	1	27.5029	0.276599	0.0438778	27.1825
1.10376	1.969	70	0	1	27.5029	0.276599	0.0438778	27.1825
1.10376	1.97	70	0	1	27.5029	0.276599	0.0438778	27.1825
1.10376	1.971	70	0	1	27.5029	0.276599	0.0438778	27.1825
1.10376	1.972	70	0	1	27.5029	0.276599	0.0438778	27.1825
1.10376	1.973	70	0	1	27.5029	0.276599	0.0438778	27.1825
1.10376	1.974	70	0	1	27.5029	0.276599	0.0438778	27.1825
1.10376	1.975	70	0	1	27.5029	0.276599	0.0438778	27.1825
1.10376	1.976	70	0	1	27.5029	0.276599	0.0438778	27.1825
1.10376	1.977	70	0	1	27.5029	0.276599	0.0438778	27.1825
1.10376	1.978	70	0	1	27.5029	0.276599	0.0438778	27.1825
1.10376	1.979	70	0	1	27.5029	0.276599	0.0438778	27.1825
1.10376	1.98	70	0	1	27.5029	0.276599	0.0438778	27.1825
1.10376	1.981	70	0	1	27.5029	0.276599	0.0438778	27.1825
1.10376	1.982	70	0	1	27.5029	0.276599	0.0438778	27.1825
1.10376	1.983	70	0	1	27.5029	0.276599	0.0438778	27.1825
1.10376	1.984	70	0	1	27.5029	0.276599	0.0438778	27.1825
1.10376	1.985	70	0	1	27.5029	0.276599	0.0438778	27.1825
1.10376	1.986	70	0	1	27.5029	0.276599	0.0438778	27.1825
1.10376	1.987	70	0	1	27.5029	0.276599	0.0438778	27.1825
1.10376	1.988	70	0	1	27.5029	0.276599	0.0438778	27.1825
1.10376	1.989	70	0	1	27.5029	0.276599	0.0438778	27.1825
1.10376	1.99	70	0	1	27.5029	0.276599	0.0438778	27.1825
1.10376	1.991	70	0	1	27.5029	0.276599	0.0438778	27.1825
1.10376	1.992	70	0	1	27.5029	0.276599	0.0438778	27.1825
1.10376	1.993	70	0	1	27.5029	0.276599	0.0438778	27.1825
1.10376	1.994	70	0	1	27.5029	0.276599	0.0438778	27.1825
1.10376	1.995	70	0	1	27.5029	0.276599	0.0438778	27.1825
1.10376	1.996	70	0	1	27.5029	0.276599	0.0438778	27.1825
1.10376	1.997	70	0	1	27.5029	0.276599	0.0438778	27.1825
1.10376	1.998	70	0	1	27.5029	0.276599	0.0438778	27.1825
[truncated: 202 more rows]
