# Supplementary material for: Nanoalignment by critical Casimir torques
Source: Nat Commun. 2024 Jun 14;15:5086. doi: 10.1038/s41467-024-49220-1 (PMC11178905; doi:10.1038/s41467-024-49220-1)
Supplement: Supplementary file 11 — Source Data [file 41467_2024_49220_MOESM11_ESM.zip › fig1/python/data/theory/results_sphere_76.08809521113638.dat]

#Delta	Lambda	Gamma	rho1	rho2	total_potential	CC_potential	electrostatic_potential	gravity_potential
1.08083	0	76.0881	0	1	26.5451	-0.759712	0.686935	26.6179
1.08083	0.001	76.0881	0	1	26.5451	-0.759712	0.686935	26.6179
1.08083	0.002	76.0881	0	1	26.5451	-0.759712	0.686935	26.6179
1.08083	0.003	76.0881	0	1	26.5451	-0.759712	0.686935	26.6179
1.08083	0.004	76.0881	0	1	26.5451	-0.759712	0.686935	26.6179
1.08083	0.005	76.0881	0	1	26.5451	-0.759712	0.686935	26.6179
1.08083	0.006	76.0881	0	1	26.5451	-0.759712	0.686935	26.6179
1.08083	0.007	76.0881	0	1	26.5451	-0.759712	0.686935	26.6179
1.08083	0.008	76.0881	0	1	26.5451	-0.759712	0.686935	26.6179
1.08083	0.009	76.0881	0	1	26.5451	-0.759712	0.686935	26.6179
1.08083	0.01	76.0881	0	1	26.5451	-0.759712	0.686935	26.6179
1.08083	0.011	76.0881	0	1	26.5451	-0.759712	0.686935	26.6179
1.08083	0.012	76.0881	0	1	26.5451	-0.759712	0.686935	26.6179
1.08083	0.013	76.0881	0	1	26.5451	-0.759712	0.686935	26.6179
1.08083	0.014	76.0881	0	1	26.5451	-0.759712	0.686935	26.6179
1.08083	0.015	76.0881	0	1	26.5451	-0.759712	0.686935	26.6179
1.08083	0.016	76.0881	0	1	26.5451	-0.759712	0.686935	26.6179
1.08083	0.017	76.0881	0	1	26.5451	-0.759712	0.686935	26.6179
1.08083	0.018	76.0881	0	1	26.5451	-0.759712	0.686935	26.6179
1.08083	0.019	76.0881	0	1	26.5451	-0.759712	0.686935	26.6179
1.08083	0.02	76.0881	0	1	26.5451	-0.759712	0.686935	26.6179
1.08083	0.021	76.0881	0	1	26.5451	-0.759712	0.686935	26.6179
1.08083	0.022	76.0881	0	1	26.5451	-0.759712	0.686935	26.6179
1.08083	0.023	76.0881	0	1	26.5451	-0.759712	0.686935	26.6179
1.08083	0.024	76.0881	0	1	26.5451	-0.759712	0.686935	26.6179
1.08083	0.025	76.0881	0	1	26.5451	-0.759712	0.686935	26.6179
1.08083	0.026	76.0881	0	1	26.5451	-0.759712	0.686935	26.6179
1.08083	0.027	76.0881	0	1	26.5451	-0.759712	0.686935	26.6179
1.08083	0.028	76.0881	0	1	26.5451	-0.759712	0.686935	26.6179
1.08083	0.029	76.0881	0	1	26.5451	-0.759712	0.686935	26.6179
1.08083	0.03	76.0881	0	1	26.5451	-0.759712	0.686935	26.6179
1.08083	0.031	76.0881	0	1	26.5451	-0.759712	0.686935	26.6179
1.08083	0.032	76.0881	0	1	26.5451	-0.759712	0.686935	26.6179
1.08083	0.033	76.0881	0	1	26.5451	-0.759712	0.686935	26.6179
1.08083	0.034	76.0881	0	1	26.5451	-0.759712	0.686935	26.6179
1.08083	0.035	76.0881	0	1	26.5451	-0.759712	0.686935	26.6179
1.08083	0.036	76.0881	0	1	26.5451	-0.759712	0.686935	26.6179
1.08083	0.037	76.0881	0	1	26.5451	-0.759712	0.686935	26.6179
1.08083	0.038	76.0881	0	1	26.5451	-0.759712	0.686935	26.6179
1.08083	0.039	76.0881	0	1	26.5451	-0.759712	0.686935	26.6179
1.08083	0.04	76.0881	0	1	26.5451	-0.759712	0.686935	26.6179
1.08083	0.041	76.0881	0	1	26.5451	-0.759712	0.686935	26.6179
1.08083	0.042	76.0881	0	1	26.5451	-0.759712	0.686935	26.6179
1.08083	0.043	76.0881	0	1	26.5451	-0.759712	0.686935	26.6179
1.08083	0.044	76.0881	0	1	26.5451	-0.759712	0.686935	26.6179
1.08083	0.045	76.0881	0	1	26.5451	-0.759712	0.686935	26.6179
1.08083	0.046	76.0881	0	1	26.5451	-0.759712	0.686935	26.6179
1.08083	0.047	76.0881	0	1	26.5451	-0.759712	0.686935	26.6179
1.08083	0.048	76.0881	0	1	26.5451	-0.759712	0.686935	26.6179
1.08083	0.049	76.0881	0	1	26.5451	-0.759712	0.686935	26.6179
1.08083	0.05	76.0881	0	1	26.5451	-0.759712	0.686935	26.6179
1.08083	0.051	76.0881	0	1	26.5451	-0.759712	0.686935	26.6179
1.08083	0.052	76.0881	0	1	26.5451	-0.759712	0.686935	26.6179
1.08083	0.053	76.0881	0	1	26.5451	-0.759712	0.686935	26.6179
1.08083	0.054	76.0881	0	1	26.5451	-0.759712	0.686935	26.6179
1.08083	0.055	76.0881	0	1	26.5451	-0.759712	0.686935	26.6179
1.08083	0.056	76.0881	0	1	26.5451	-0.759712	0.686935	26.6179
1.08083	0.057	76.0881	0	1	26.5451	-0.759712	0.686935	26.6179
1.08083	0.058	76.0881	0	1	26.5451	-0.759712	0.686935	26.6179
1.08083	0.059	76.0881	0	1	26.5451	-0.759712	0.686935	26.6179
1.08083	0.06	76.0881	0	1	26.5451	-0.759712	0.686935	26.6179
1.08083	0.061	76.0881	0	1	26.5451	-0.759712	0.686935	26.6179
1.08083	0.062	76.0881	0	1	26.5451	-0.759712	0.686935	26.6179
1.08083	0.063	76.0881	0	1	26.5451	-0.759712	0.686935	26.6179
1.08083	0.064	76.0881	0	1	26.5451	-0.759712	0.686935	26.6179
1.08083	0.065	76.0881	0	1	26.5451	-0.759712	0.686935	26.6179
1.08083	0.066	76.0881	0	1	26.5451	-0.759712	0.686935	26.6179
1.08083	0.067	76.0881	0	1	26.5451	-0.759712	0.686935	26.6179
1.08083	0.068	76.0881	0	1	26.5451	-0.759712	0.686935	26.6179
1.08083	0.069	76.0881	0	1	26.5451	-0.759712	0.686935	26.6179
1.08083	0.07	76.0881	0	1	26.5451	-0.759712	0.686935	26.6179
1.08083	0.071	76.0881	0	1	26.5451	-0.759712	0.686935	26.6179
1.08083	0.072	76.0881	0	1	26.5451	-0.759712	0.686935	26.6179
1.08083	0.073	76.0881	0	1	26.5451	-0.759712	0.686935	26.6179
1.08083	0.074	76.0881	0	1	26.5451	-0.759712	0.686935	26.6179
1.08083	0.075	76.0881	0	1	26.5451	-0.759712	0.686935	26.6179
1.08083	0.076	76.0881	0	1	26.5451	-0.759712	0.686935	26.6179
1.08083	0.077	76.0881	0	1	26.5451	-0.759712	0.686935	26.6179
1.08083	0.078	76.0881	0	1	26.5451	-0.759712	0.686935	26.6179
1.08083	0.079	76.0881	0	1	26.5451	-0.759712	0.686935	26.6179
1.08083	0.08	76.0881	0	1	26.5451	-0.759712	0.686935	26.6179
1.08083	0.081	76.0881	0	1	26.5451	-0.759712	0.686935	26.6179
1.08083	0.082	76.0881	0	1	26.5451	-0.759712	0.686935	26.6179
1.08083	0.083	76.0881	0	1	26.5451	-0.759712	0.686935	26.6179
1.08083	0.084	76.0881	0	1	26.5451	-0.759712	0.686935	26.6179
1.08083	0.085	76.0881	0	1	26.5451	-0.759712	0.686935	26.6179
1.08083	0.086	76.0881	0	1	26.5451	-0.759712	0.686935	26.6179
1.08083	0.087	76.0881	0	1	26.5451	-0.759712	0.686935	26.6179
1.08083	0.088	76.0881	0	1	26.5451	-0.759712	0.686935	26.6179
1.08083	0.089	76.0881	0	1	26.5451	-0.759712	0.686935	26.6179
1.08083	0.09	76.0881	0	1	26.5451	-0.759712	0.686935	26.6179
1.08083	0.091	76.0881	0	1	26.5451	-0.759712	0.686935	26.6179
1.08083	0.092	76.0881	0	1	26.5451	-0.759712	0.686935	26.6179
1.08083	0.093	76.0881	0	1	26.5451	-0.759712	0.686935	26.6179
1.08083	0.094	76.0881	0	1	26.5451	-0.759712	0.686935	26.6179
1.08083	0.095	76.0881	0	1	26.5451	-0.759712	0.686935	26.6179
1.08083	0.096	76.0881	0	1	26.5451	-0.759712	0.686935	26.6179
1.08083	0.097	76.0881	0	1	26.5451	-0.759712	0.686935	26.6179
1.08083	0.098	76.0881	0	1	26.5451	-0.759712	0.686935	26.6179
1.08083	0.099	76.0881	0	1	26.5451	-0.759712	0.686935	26.6179
1.08083	0.1	76.0881	0	1	26.5451	-0.759712	0.686935	26.6179
1.08083	0.101	76.0881	0	1	26.5451	-0.759712	0.686935	26.6179
1.08083	0.102	76.0881	0	1	26.5451	-0.759712	0.686935	26.6179
1.08083	0.103	76.0881	0	1	26.5451	-0.759712	0.686935	26.6179
1.08083	0.104	76.0881	0	1	26.5451	-0.759712	0.686935	26.6179
1.08083	0.105	76.0881	0	1	26.5451	-0.759712	0.686935	26.6179
1.08083	0.106	76.0881	0	1	26.5451	-0.759712	0.686935	26.6179
1.08083	0.107	76.0881	0	1	26.5451	-0.759712	0.686935	26.6179
1.08083	0.108	76.0881	0	1	26.5451	-0.759712	0.686935	26.6179
1.08083	0.109	76.0881	0	1	26.5451	-0.759712	0.686935	26.6179
1.08083	0.11	76.0881	0	1	26.5451	-0.759712	0.686935	26.6179
1.08083	0.111	76.0881	0	1	26.5451	-0.759712	0.686935	26.6179
1.08083	0.112	76.0881	0	1	26.5451	-0.759712	0.686935	26.6179
1.08083	0.113	76.0881	0	1	26.5451	-0.759712	0.686935	26.6179
1.08083	0.114	76.0881	0	1	26.5451	-0.759712	0.686935	26.6179
1.08083	0.115	76.0881	0	1	26.5451	-0.759712	0.686935	26.6179
1.08083	0.116	76.0881	0	1	26.5451	-0.759712	0.686935	26.6179
1.08083	0.117	76.0881	0	1	26.5451	-0.759712	0.686935	26.6179
1.08083	0.118	76.0881	0	1	26.5451	-0.759712	0.686935	26.6179
1.08083	0.119	76.0881	0	1	26.5451	-0.759712	0.686935	26.6179
1.08083	0.12	76.0881	0	1	26.5451	-0.759712	0.686935	26.6179
1.08083	0.121	76.0881	0	1	26.5451	-0.759712	0.686935	26.6179
1.08083	0.122	76.0881	0	1	26.5451	-0.759712	0.686935	26.6179
1.08083	0.123	76.0881	0	1	26.5451	-0.759712	0.686935	26.6179
1.08083	0.124	76.0881	0	1	26.5451	-0.759712	0.686935	26.6179
1.08083	0.125	76.0881	0	1	26.5451	-0.759712	0.686935	26.6179
1.08083	0.126	76.0881	0	1	26.5451	-0.759712	0.686935	26.6179
1.08083	0.127	76.0881	0	1	26.5451	-0.759712	0.686935	26.6179
1.08083	0.128	76.0881	0	1	26.5451	-0.759712	0.686935	26.6179
1.08083	0.129	76.0881	0	1	26.5451	-0.759712	0.686935	26.6179
1.08083	0.13	76.0881	0	1	26.5451	-0.759712	0.686935	26.6179
1.08083	0.131	76.0881	0	1	26.5451	-0.759712	0.686935	26.6179
1.08083	0.132	76.0881	0	1	26.5451	-0.759712	0.686935	26.6179
1.08083	0.133	76.0881	0	1	26.5451	-0.759712	0.686935	26.6179
1.08083	0.134	76.0881	0	1	26.5451	-0.759712	0.686935	26.6179
1.08083	0.135	76.0881	0	1	26.5451	-0.759712	0.686935	26.6179
1.08083	0.136	76.0881	0	1	26.5451	-0.759712	0.686935	26.6179
1.08083	0.137	76.0881	0	1	26.5451	-0.759712	0.686935	26.6179
1.08083	0.138	76.0881	0	1	26.5451	-0.759712	0.686935	26.6179
1.08083	0.139	76.0881	0	1	26.5451	-0.759712	0.686935	26.6179
1.08083	0.14	76.0881	0	1	26.5451	-0.759712	0.686935	26.6179
1.08083	0.141	76.0881	0	1	26.5451	-0.759712	0.686935	26.6179
1.08083	0.142	76.0881	0	1	26.5451	-0.759712	0.686935	26.6179
1.08083	0.143	76.0881	0	1	26.5451	-0.759712	0.686935	26.6179
1.08083	0.144	76.0881	0	1	26.5451	-0.759712	0.686935	26.6179
1.08083	0.145	76.0881	0	1	26.5451	-0.759712	0.686935	26.6179
1.08083	0.146	76.0881	0	1	26.5451	-0.759712	0.686935	26.6179
1.08083	0.147	76.0881	0	1	26.5451	-0.759712	0.686935	26.6179
1.08083	0.148	76.0881	0	1	26.5451	-0.759712	0.686935	26.6179
1.08083	0.149	76.0881	0	1	26.5451	-0.759712	0.686935	26.6179
1.08083	0.15	76.0881	0	1	26.5451	-0.759712	0.686935	26.6179
1.08083	0.151	76.0881	0	1	26.5451	-0.759712	0.686935	26.6179
1.08083	0.152	76.0881	0	1	26.5451	-0.759712	0.686935	26.6179
1.08083	0.153	76.0881	0	1	26.5451	-0.759712	0.686935	26.6179
1.08083	0.154	76.0881	0	1	26.5451	-0.759712	0.686935	26.6179
1.08083	0.155	76.0881	0	1	26.5451	-0.759712	0.686935	26.6179
1.08083	0.156	76.0881	0	1	26.5451	-0.759712	0.686935	26.6179
1.08083	0.157	76.0881	0	1	26.5451	-0.759712	0.686935	26.6179
1.08083	0.158	76.0881	0	1	26.5451	-0.759712	0.686935	26.6179
1.08083	0.159	76.0881	0	1	26.5451	-0.759712	0.686935	26.6179
1.08083	0.16	76.0881	0	1	26.5451	-0.759712	0.686935	26.6179
1.08083	0.161	76.0881	0	1	26.5451	-0.759712	0.686935	26.6179
1.08083	0.162	76.0881	0	1	26.5451	-0.759712	0.686935	26.6179
1.08083	0.163	76.0881	0	1	26.5451	-0.759712	0.686935	26.6179
1.08083	0.164	76.0881	0	1	26.5451	-0.759712	0.686935	26.6179
1.08083	0.165	76.0881	0	1	26.5451	-0.759712	0.686935	26.6179
1.08083	0.166	76.0881	0	1	26.5451	-0.759712	0.686935	26.6179
1.08083	0.167	76.0881	0	1	26.5451	-0.759712	0.686935	26.6179
1.08083	0.168	76.0881	0	1	26.5451	-0.759712	0.686935	26.6179
1.08083	0.169	76.0881	0	1	26.5451	-0.759712	0.686935	26.6179
1.08083	0.17	76.0881	0	1	26.5451	-0.759712	0.686935	26.6179
1.08083	0.171	76.0881	0	1	26.5451	-0.759712	0.686935	26.6179
1.08083	0.172	76.0881	0	1	26.5451	-0.759712	0.686935	26.6179
1.08083	0.173	76.0881	0	1	26.5451	-0.759712	0.686935	26.6179
1.08083	0.174	76.0881	0	1	26.5451	-0.759712	0.686935	26.6179
1.08083	0.175	76.0881	0	1	26.5451	-0.759712	0.686935	26.6179
1.08083	0.176	76.0881	0	1	26.5451	-0.759712	0.686935	26.6179
1.08083	0.177	76.0881	0	1	26.5451	-0.759712	0.686935	26.6179
1.08083	0.178	76.0881	0	1	26.5451	-0.759712	0.686935	26.6179
1.08083	0.179	76.0881	0	1	26.5451	-0.759712	0.686935	26.6179
1.08083	0.18	76.0881	0	1	26.5451	-0.759712	0.686935	26.6179
1.08083	0.181	76.0881	0	1	26.5451	-0.759712	0.686935	26.6179
1.08083	0.182	76.0881	0	1	26.5451	-0.759712	0.686935	26.6179
1.08083	0.183	76.0881	0	1	26.5451	-0.759712	0.686935	26.6179
1.08083	0.184	76.0881	0	1	26.5451	-0.759712	0.686935	26.6179
1.08083	0.185	76.0881	0	1	26.5451	-0.759712	0.686935	26.6179
1.08083	0.186	76.0881	0	1	26.5451	-0.759712	0.686935	26.6179
1.08083	0.187	76.0881	0	1	26.5451	-0.759712	0.686935	26.6179
1.08083	0.188	76.0881	0	1	26.5451	-0.759712	0.686935	26.6179
1.08083	0.189	76.0881	0	1	26.5451	-0.759712	0.686935	26.6179
1.08083	0.19	76.0881	0	1	26.5451	-0.759712	0.686935	26.6179
1.08083	0.191	76.0881	0	1	26.5451	-0.759712	0.686935	26.6179
1.08083	0.192	76.0881	0	1	26.5451	-0.759712	0.686935	26.6179
1.08083	0.193	76.0881	0	1	26.5451	-0.759712	0.686935	26.6179
1.08083	0.194	76.0881	0	1	26.5451	-0.759712	0.686935	26.6179
1.08083	0.195	76.0881	0	1	26.5451	-0.759712	0.686935	26.6179
1.08083	0.196	76.0881	0	1	26.5451	-0.759712	0.686935	26.6179
1.08083	0.197	76.0881	0	1	26.5451	-0.759712	0.686935	26.6179
1.08083	0.198	76.0881	0	1	26.5451	-0.759712	0.686935	26.6179
1.08083	0.199	76.0881	0	1	26.5451	-0.759712	0.686935	26.6179
1.08083	0.2	76.0881	0	1	26.5451	-0.759712	0.686935	26.6179
1.08083	0.201	76.0881	0	1	26.5451	-0.759712	0.686935	26.6179
1.08083	0.202	76.0881	0	1	26.5451	-0.759712	0.686935	26.6179
1.08083	0.203	76.0881	0	1	26.5451	-0.759712	0.686935	26.6179
1.08083	0.204	76.0881	0	1	26.5451	-0.759712	0.686935	26.6179
1.08083	0.205	76.0881	0	1	26.5451	-0.759712	0.686935	26.6179
1.08083	0.206	76.0881	0	1	26.5451	-0.759712	0.686935	26.6179
1.08083	0.207	76.0881	0	1	26.5451	-0.759712	0.686935	26.6179
1.08083	0.208	76.0881	0	1	26.5451	-0.759712	0.686935	26.6179
1.08083	0.209	76.0881	0	1	26.5451	-0.759712	0.686935	26.6179
1.08083	0.21	76.0881	0	1	26.5451	-0.759712	0.686935	26.6179
1.08083	0.211	76.0881	0	1	26.5451	-0.759712	0.686935	26.6179
1.08083	0.212	76.0881	0	1	26.5451	-0.759712	0.686935	26.6179
1.08083	0.213	76.0881	0	1	26.5451	-0.759712	0.686935	26.6179
1.08083	0.214	76.0881	0	1	26.5451	-0.759712	0.686935	26.6179
1.08083	0.215	76.0881	0	1	26.5451	-0.759712	0.686935	26.6179
1.08083	0.216	76.0881	0	1	26.5451	-0.759712	0.686935	26.6179
1.08083	0.217	76.0881	0	1	26.5451	-0.759712	0.686935	26.6179
1.08083	0.218	76.0881	0	1	26.5451	-0.759712	0.686935	26.6179
1.08083	0.219	76.0881	0	1	26.5451	-0.759712	0.686935	26.6179
1.08083	0.22	76.0881	0	1	26.5451	-0.759712	0.686935	26.6179
1.08083	0.221	76.0881	0	1	26.5451	-0.759712	0.686935	26.6179
1.08083	0.222	76.0881	0	1	26.5451	-0.759712	0.686935	26.6179
1.08083	0.223	76.0881	0	1	26.5451	-0.759712	0.686935	26.6179
1.08083	0.224	76.0881	0	1	26.5451	-0.759712	0.686935	26.6179
1.08083	0.225	76.0881	0	1	26.5451	-0.759712	0.686935	26.6179
1.08083	0.226	76.0881	0	1	26.5451	-0.759712	0.686935	26.6179
1.08083	0.227	76.0881	0	1	26.5451	-0.759712	0.686935	26.6179
1.08083	0.228	76.0881	0	1	26.5451	-0.759712	0.686935	26.6179
1.08083	0.229	76.0881	0	1	26.5451	-0.759712	0.686935	26.6179
1.08083	0.23	76.0881	0	1	26.5451	-0.759712	0.686935	26.6179
1.08083	0.231	76.0881	0	1	26.5451	-0.759712	0.686935	26.6179
1.08083	0.232	76.0881	0	1	26.5451	-0.759712	0.686935	26.6179
1.08083	0.233	76.0881	0	1	26.5451	-0.759712	0.686935	26.6179
1.08083	0.234	76.0881	0	1	26.5451	-0.759712	0.686935	26.6179
1.08083	0.235	76.0881	0	1	26.5451	-0.759712	0.686935	26.6179
1.08083	0.236	76.0881	0	1	26.5451	-0.759712	0.686935	26.6179
1.08083	0.237	76.0881	0	1	26.5451	-0.759712	0.686935	26.6179
1.08083	0.238	76.0881	0	1	26.5451	-0.759712	0.686935	26.6179
1.08083	0.239	76.0881	0	1	26.5451	-0.759712	0.686935	26.6179
1.08083	0.24	76.0881	0	1	26.5451	-0.759712	0.686935	26.6179
1.08083	0.241	76.0881	0	1	26.5451	-0.759712	0.686935	26.6179
1.08083	0.242	76.0881	0	1	26.5451	-0.759712	0.686935	26.6179
1.08083	0.243	76.0881	0	1	26.5451	-0.759712	0.686935	26.6179
1.08083	0.244	76.0881	0	1	26.5451	-0.759712	0.686935	26.6179
1.08083	0.245	76.0881	0	1	26.5451	-0.759712	0.686935	26.6179
1.08083	0.246	76.0881	0	1	26.5451	-0.759712	0.686935	26.6179
1.08083	0.247	76.0881	0	1	26.5451	-0.759712	0.686935	26.6179
1.08083	0.248	76.0881	0	1	26.5451	-0.759712	0.686935	26.6179
1.08083	0.249	76.0881	0	1	26.5451	-0.759712	0.686935	26.6179
1.08083	0.25	76.0881	0	1	26.5451	-0.759712	0.686935	26.6179
1.08083	0.251	76.0881	0	1	26.5451	-0.759712	0.686935	26.6179
1.08083	0.252	76.0881	0	1	26.5451	-0.759712	0.686935	26.6179
1.08083	0.253	76.0881	0	1	26.5451	-0.759712	0.686935	26.6179
1.08083	0.254	76.0881	0	1	26.5451	-0.759712	0.686935	26.6179
1.08083	0.255	76.0881	0	1	26.5451	-0.759712	0.686935	26.6179
1.08083	0.256	76.0881	0	1	26.5451	-0.759712	0.686935	26.6179
1.08083	0.257	76.0881	0	1	26.5451	-0.759712	0.686935	26.6179
1.08083	0.258	76.0881	0	1	26.5451	-0.759712	0.686935	26.6179
1.08083	0.259	76.0881	0	1	26.5451	-0.759712	0.686935	26.6179
1.08083	0.26	76.0881	0	1	26.5451	-0.759712	0.686935	26.6179
1.08083	0.261	76.0881	0	1	26.5451	-0.759712	0.686935	26.6179
1.08083	0.262	76.0881	0	1	26.5451	-0.759712	0.686935	26.6179
1.08083	0.263	76.0881	0	1	26.5451	-0.759712	0.686935	26.6179
1.08083	0.264	76.0881	0	1	26.5451	-0.759712	0.686935	26.6179
1.08083	0.265	76.0881	0	1	26.5451	-0.759712	0.686935	26.6179
1.08083	0.266	76.0881	0	1	26.5451	-0.759712	0.686935	26.6179
1.08083	0.267	76.0881	0	1	26.5451	-0.759712	0.686935	26.6179
1.08083	0.268	76.0881	0	1	26.5451	-0.759712	0.686935	26.6179
1.08083	0.269	76.0881	0	1	26.5451	-0.759712	0.686935	26.6179
1.08083	0.27	76.0881	0	1	26.5451	-0.759712	0.686935	26.6179
1.08083	0.271	76.0881	0	1	26.5451	-0.759712	0.686935	26.6179
1.08083	0.272	76.0881	0	1	26.5451	-0.759712	0.686935	26.6179
1.08083	0.273	76.0881	0	1	26.5451	-0.759712	0.686935	26.6179
1.08083	0.274	76.0881	0	1	26.5451	-0.759712	0.686935	26.6179
1.08083	0.275	76.0881	0	1	26.5451	-0.759712	0.686935	26.6179
1.08083	0.276	76.0881	0	1	26.5451	-0.759712	0.686935	26.6179
1.08083	0.277	76.0881	0	1	26.5451	-0.759712	0.686935	26.6179
1.08083	0.278	76.0881	0	1	26.5451	-0.759712	0.686935	26.6179
1.08083	0.279	76.0881	0	1	26.5451	-0.759712	0.686935	26.6179
1.08083	0.28	76.0881	0	1	26.5451	-0.759712	0.686935	26.6179
1.08083	0.281	76.0881	0	1	26.5451	-0.759712	0.686935	26.6179
1.08083	0.282	76.0881	0	1	26.5451	-0.759712	0.686935	26.6179
1.08083	0.283	76.0881	0	1	26.5451	-0.759712	0.686935	26.6179
1.08083	0.284	76.0881	0	1	26.5451	-0.759712	0.686935	26.6179
1.08083	0.285	76.0881	0	1	26.5451	-0.759712	0.686935	26.6179
1.08083	0.286	76.0881	0	1	26.5451	-0.759712	0.686935	26.6179
1.08083	0.287	76.0881	0	1	26.5451	-0.759712	0.686935	26.6179
1.08083	0.288	76.0881	0	1	26.5451	-0.759712	0.686935	26.6179
1.08083	0.289	76.0881	0	1	26.5451	-0.759712	0.686935	26.6179
1.08083	0.29	76.0881	0	1	26.5451	-0.759712	0.686935	26.6179
1.08083	0.291	76.0881	0	1	26.5451	-0.759712	0.686935	26.6179
1.08083	0.292	76.0881	0	1	26.5451	-0.759712	0.686935	26.6179
1.08083	0.293	76.0881	0	1	26.5451	-0.759712	0.686935	26.6179
1.08083	0.294	76.0881	0	1	26.5451	-0.759712	0.686935	26.6179
1.08083	0.295	76.0881	0	1	26.5451	-0.759712	0.686935	26.6179
1.08083	0.296	76.0881	0	1	26.5451	-0.759712	0.686935	26.6179
1.08083	0.297	76.0881	0	1	26.5451	-0.759712	0.686935	26.6179
1.08083	0.298	76.0881	0	1	26.5451	-0.759712	0.686935	26.6179
1.08083	0.299	76.0881	0	1	26.5451	-0.759712	0.686935	26.6179
1.08083	0.3	76.0881	0	1	26.5451	-0.759712	0.686935	26.6179
1.08083	0.301	76.0881	0	1	26.5451	-0.759712	0.686935	26.6179
1.08083	0.302	76.0881	0	1	26.5451	-0.759712	0.686935	26.6179
1.08083	0.303	76.0881	0	1	26.5451	-0.759712	0.686935	26.6179
1.08083	0.304	76.0881	0	1	26.5451	-0.759712	0.686935	26.6179
1.08083	0.305	76.0881	0	1	26.5451	-0.759712	0.686935	26.6179
1.08083	0.306	76.0881	0	1	26.5451	-0.759712	0.686935	26.6179
1.08083	0.307	76.0881	0	1	26.5451	-0.759712	0.686935	26.6179
1.08083	0.308	76.0881	0	1	26.5451	-0.759712	0.686935	26.6179
1.08083	0.309	76.0881	0	1	26.5451	-0.759712	0.686935	26.6179
1.08083	0.31	76.0881	0	1	26.5451	-0.759712	0.686935	26.6179
1.08083	0.311	76.0881	0	1	26.5451	-0.759712	0.686935	26.6179
1.08083	0.312	76.0881	0	1	26.5451	-0.759712	0.686935	26.6179
1.08083	0.313	76.0881	0	1	26.5451	-0.759712	0.686935	26.6179
1.08083	0.314	76.0881	0	1	26.5451	-0.759712	0.686935	26.6179
1.08083	0.315	76.0881	0	1	26.5451	-0.759712	0.686935	26.6179
1.08083	0.316	76.0881	0	1	26.5451	-0.759712	0.686935	26.6179
1.08083	0.317	76.0881	0	1	26.5451	-0.759712	0.686935	26.6179
1.08083	0.318	76.0881	0	1	26.5451	-0.759712	0.686935	26.6179
1.08083	0.319	76.0881	0	1	26.5451	-0.759712	0.686935	26.6179
1.08083	0.32	76.0881	0	1	26.5451	-0.759712	0.686935	26.6179
1.08083	0.321	76.0881	0	1	26.5451	-0.759712	0.686935	26.6179
1.08083	0.322	76.0881	0	1	26.5451	-0.759712	0.686935	26.6179
1.08083	0.323	76.0881	0	1	26.5451	-0.759712	0.686935	26.6179
1.08083	0.324	76.0881	0	1	26.5451	-0.759712	0.686935	26.6179
1.08083	0.325	76.0881	0	1	26.5451	-0.759712	0.686935	26.6179
1.08083	0.326	76.0881	0	1	26.5451	-0.759712	0.686935	26.6179
1.08083	0.327	76.0881	0	1	26.5451	-0.759712	0.686935	26.6179
1.08083	0.328	76.0881	0	1	26.5451	-0.759712	0.686935	26.6179
1.08083	0.329	76.0881	0	1	26.5451	-0.759712	0.686935	26.6179
1.08083	0.33	76.0881	0	1	26.5451	-0.759712	0.686935	26.6179
1.08083	0.331	76.0881	0	1	26.5451	-0.759712	0.686935	26.6179
1.08083	0.332	76.0881	0	1	26.5451	-0.759712	0.686935	26.6179
1.08083	0.333	76.0881	0	1	26.5451	-0.759712	0.686935	26.6179
1.08083	0.334	76.0881	0	1	26.5451	-0.759712	0.686935	26.6179
1.08083	0.335	76.0881	0	1	26.5451	-0.759712	0.686935	26.6179
1.08083	0.336	76.0881	0	1	26.5451	-0.759712	0.686935	26.6179
1.08083	0.337	76.0881	0	1	26.5451	-0.759712	0.686935	26.6179
1.08083	0.338	76.0881	0	1	26.5451	-0.759712	0.686935	26.6179
1.08083	0.339	76.0881	0	1	26.5451	-0.759712	0.686935	26.6179
1.08083	0.34	76.0881	0	1	26.5451	-0.759712	0.686935	26.6179
1.08083	0.341	76.0881	0	1	26.5451	-0.759712	0.686935	26.6179
1.08083	0.342	76.0881	0	1	26.5451	-0.759712	0.686935	26.6179
1.08083	0.343	76.0881	0	1	26.5451	-0.759712	0.686935	26.6179
1.08083	0.344	76.0881	0	1	26.5451	-0.759712	0.686935	26.6179
1.08083	0.345	76.0881	0	1	26.5451	-0.759712	0.686935	26.6179
1.08083	0.346	76.0881	0	1	26.5451	-0.759712	0.686935	26.6179
1.08083	0.347	76.0881	0	1	26.5451	-0.759712	0.686935	26.6179
1.08083	0.348	76.0881	0	1	26.5451	-0.759712	0.686935	26.6179
1.08083	0.349	76.0881	0	1	26.5451	-0.759712	0.686935	26.6179
1.08083	0.35	76.0881	0	1	26.5451	-0.759712	0.686935	26.6179
1.08083	0.351	76.0881	0	1	26.5451	-0.759712	0.686935	26.6179
1.08083	0.352	76.0881	0	1	26.5451	-0.759712	0.686935	26.6179
1.08083	0.353	76.0881	0	1	26.5451	-0.759712	0.686935	26.6179
1.08083	0.354	76.0881	0	1	26.5451	-0.759712	0.686935	26.6179
1.08083	0.355	76.0881	0	1	26.5451	-0.759712	0.686935	26.6179
1.08083	0.356	76.0881	0	1	26.5451	-0.759712	0.686935	26.6179
1.08083	0.357	76.0881	0	1	26.5451	-0.759712	0.686935	26.6179
1.08083	0.358	76.0881	0	1	26.5451	-0.759712	0.686935	26.6179
1.08083	0.359	76.0881	0	1	26.5451	-0.759712	0.686935	26.6179
1.08083	0.36	76.0881	0	1	26.5451	-0.759712	0.686935	26.6179
1.08083	0.361	76.0881	0	1	26.5451	-0.759712	0.686935	26.6179
1.08083	0.362	76.0881	0	1	26.5451	-0.759712	0.686935	26.6179
1.08083	0.363	76.0881	0	1	26.5451	-0.759712	0.686935	26.6179
1.08083	0.364	76.0881	0	1	26.5451	-0.759712	0.686935	26.6179
1.08083	0.365	76.0881	0	1	26.5451	-0.759712	0.686935	26.6179
1.08083	0.366	76.0881	0	1	26.5451	-0.759712	0.686935	26.6179
1.08083	0.367	76.0881	0	1	26.5451	-0.759712	0.686935	26.6179
1.08083	0.368	76.0881	0	1	26.5451	-0.759712	0.686935	26.6179
1.08083	0.369	76.0881	0	1	26.5451	-0.759712	0.686935	26.6179
1.08083	0.37	76.0881	0	1	26.5451	-0.759712	0.686935	26.6179
1.08083	0.371	76.0881	0	1	26.5451	-0.759712	0.686935	26.6179
1.08083	0.372	76.0881	0	1	26.5451	-0.759712	0.686935	26.6179
1.08083	0.373	76.0881	0	1	26.5451	-0.759712	0.686935	26.6179
1.08083	0.374	76.0881	0	1	26.5451	-0.759712	0.686935	26.6179
1.08083	0.375	76.0881	0	1	26.5451	-0.759712	0.686935	26.6179
1.08083	0.376	76.0881	0	1	26.5451	-0.759712	0.686935	26.6179
1.08083	0.377	76.0881	0	1	26.5451	-0.759712	0.686935	26.6179
1.08083	0.378	76.0881	0	1	26.5451	-0.759712	0.686935	26.6179
1.08083	0.379	76.0881	0	1	26.5451	-0.759712	0.686935	26.6179
1.08083	0.38	76.0881	0	1	26.5451	-0.759712	0.686935	26.6179
1.08083	0.381	76.0881	0	1	26.5451	-0.759712	0.686935	26.6179
1.08083	0.382	76.0881	0	1	26.5451	-0.759712	0.686935	26.6179
1.08083	0.383	76.0881	0	1	26.5451	-0.759712	0.686935	26.6179
1.08083	0.384	76.0881	0	1	26.5451	-0.759712	0.686935	26.6179
1.08083	0.385	76.0881	0	1	26.5451	-0.759712	0.686935	26.6179
1.08083	0.386	76.0881	0	1	26.5451	-0.759712	0.686935	26.6179
1.08083	0.387	76.0881	0	1	26.5451	-0.759712	0.686935	26.6179
1.08083	0.388	76.0881	0	1	26.5451	-0.759712	0.686935	26.6179
1.08083	0.389	76.0881	0	1	26.5451	-0.759712	0.686935	26.6179
1.08083	0.39	76.0881	0	1	26.5451	-0.759712	0.686935	26.6179
1.08083	0.391	76.0881	0	1	26.5451	-0.759712	0.686935	26.6179
1.08083	0.392	76.0881	0	1	26.5451	-0.759712	0.686935	26.6179
1.08083	0.393	76.0881	0	1	26.5451	-0.759712	0.686935	26.6179
1.08083	0.394	76.0881	0	1	26.5451	-0.759711	0.686935	26.6179
1.08083	0.395	76.0881	0	1	26.5451	-0.759711	0.686935	26.6179
1.08083	0.396	76.0881	0	1	26.5451	-0.759711	0.686935	26.6179
1.08083	0.397	76.0881	0	1	26.5451	-0.759711	0.686935	26.6179
1.08083	0.398	76.0881	0	1	26.5451	-0.759711	0.686935	26.6179
1.08083	0.399	76.0881	0	1	26.5451	-0.759711	0.686935	26.6179
1.08083	0.4	76.0881	0	1	26.5451	-0.759711	0.686935	26.6179
1.08083	0.401	76.0881	0	1	26.5451	-0.759711	0.686935	26.6179
1.08083	0.402	76.0881	0	1	26.5451	-0.759711	0.686935	26.6179
1.08083	0.403	76.0881	0	1	26.5451	-0.759711	0.686935	26.6179
1.08083	0.404	76.0881	0	1	26.5451	-0.759711	0.686935	26.6179
1.08083	0.405	76.0881	0	1	26.5451	-0.759711	0.686935	26.6179
1.08083	0.406	76.0881	0	1	26.5451	-0.759711	0.686935	26.6179
1.08083	0.407	76.0881	0	1	26.5451	-0.759711	0.686935	26.6179
1.08083	0.408	76.0881	0	1	26.5451	-0.759711	0.686935	26.6179
1.08083	0.409	76.0881	0	1	26.5451	-0.759711	0.686935	26.6179
1.08083	0.41	76.0881	0	1	26.5451	-0.759711	0.686935	26.6179
1.08083	0.411	76.0881	0	1	26.5451	-0.759711	0.686935	26.6179
1.08083	0.412	76.0881	0	1	26.5451	-0.759711	0.686935	26.6179
1.08083	0.413	76.0881	0	1	26.5451	-0.759711	0.686935	26.6179
1.08083	0.414	76.0881	0	1	26.5451	-0.759711	0.686935	26.6179
1.08083	0.415	76.0881	0	1	26.5451	-0.759711	0.686935	26.6179
1.08083	0.416	76.0881	0	1	26.5451	-0.759711	0.686935	26.6179
1.08083	0.417	76.0881	0	1	26.5451	-0.759711	0.686935	26.6179
1.08083	0.418	76.0881	0	1	26.5451	-0.759711	0.686935	26.6179
1.08083	0.419	76.0881	0	1	26.5451	-0.759711	0.686935	26.6179
1.08083	0.42	76.0881	0	1	26.5451	-0.759711	0.686935	26.6179
1.08083	0.421	76.0881	0	1	26.5451	-0.759711	0.686935	26.6179
1.08083	0.422	76.0881	0	1	26.5451	-0.759711	0.686935	26.6179
1.08083	0.423	76.0881	0	1	26.5451	-0.759711	0.686935	26.6179
1.08083	0.424	76.0881	0	1	26.5451	-0.759711	0.686935	26.6179
1.08083	0.425	76.0881	0	1	26.5451	-0.759711	0.686935	26.6179
1.08083	0.426	76.0881	0	1	26.5451	-0.759711	0.686935	26.6179
1.08083	0.427	76.0881	0	1	26.5451	-0.759711	0.686935	26.6179
1.08083	0.428	76.0881	0	1	26.5451	-0.759711	0.686935	26.6179
1.08083	0.429	76.0881	0	1	26.5451	-0.759711	0.686935	26.6179
1.08083	0.43	76.0881	0	1	26.5451	-0.759711	0.686935	26.6179
1.08083	0.431	76.0881	0	1	26.5451	-0.759711	0.686935	26.6179
1.08083	0.432	76.0881	0	1	26.5451	-0.759711	0.686935	26.6179
1.08083	0.433	76.0881	0	1	26.5451	-0.759711	0.686935	26.6179
1.08083	0.434	76.0881	0	1	26.5451	-0.759711	0.686935	26.6179
1.08083	0.435	76.0881	0	1	26.5451	-0.759711	0.686935	26.6179
1.08083	0.436	76.0881	0	1	26.5451	-0.759711	0.686935	26.6179
1.08083	0.437	76.0881	0	1	26.5451	-0.759711	0.686935	26.6179
1.08083	0.438	76.0881	0	1	26.5451	-0.759711	0.686935	26.6179
1.08083	0.439	76.0881	0	1	26.5451	-0.759711	0.686935	26.6179
1.08083	0.44	76.0881	0	1	26.5451	-0.759711	0.686935	26.6179
1.08083	0.441	76.0881	0	1	26.5451	-0.759711	0.686935	26.6179
1.08083	0.442	76.0881	0	1	26.5451	-0.759711	0.686935	26.6179
1.08083	0.443	76.0881	0	1	26.5451	-0.759711	0.686935	26.6179
1.08083	0.444	76.0881	0	1	26.5451	-0.759711	0.686935	26.6179
1.08083	0.445	76.0881	0	1	26.5451	-0.759711	0.686935	26.6179
1.08083	0.446	76.0881	0	1	26.5451	-0.759711	0.686935	26.6179
1.08083	0.447	76.0881	0	1	26.5451	-0.759711	0.686935	26.6179
1.08083	0.448	76.0881	0	1	26.5451	-0.759711	0.686935	26.6179
1.08083	0.449	76.0881	0	1	26.5451	-0.759711	0.686935	26.6179
1.08083	0.45	76.0881	0	1	26.5451	-0.759711	0.686935	26.6179
1.08083	0.451	76.0881	0	1	26.5451	-0.759711	0.686935	26.6179
1.08083	0.452	76.0881	0	1	26.5451	-0.759711	0.686935	26.6179
1.08083	0.453	76.0881	0	1	26.5451	-0.759711	0.686935	26.6179
1.08083	0.454	76.0881	0	1	26.5451	-0.759711	0.686935	26.6179
1.08083	0.455	76.0881	0	1	26.5451	-0.75971	0.686934	26.6179
1.08083	0.456	76.0881	0	1	26.5451	-0.75971	0.686934	26.6179
1.08083	0.457	76.0881	0	1	26.5451	-0.75971	0.686934	26.6179
1.08083	0.458	76.0881	0	1	26.5451	-0.75971	0.686934	26.6179
1.08083	0.459	76.0881	0	1	26.5451	-0.75971	0.686934	26.6179
1.08083	0.46	76.0881	0	1	26.5451	-0.75971	0.686934	26.6179
1.08083	0.461	76.0881	0	1	26.5451	-0.75971	0.686934	26.6179
1.08083	0.462	76.0881	0	1	26.5451	-0.75971	0.686934	26.6179
1.08083	0.463	76.0881	0	1	26.5451	-0.75971	0.686934	26.6179
1.08083	0.464	76.0881	0	1	26.5451	-0.759709	0.686934	26.6179
1.08083	0.465	76.0881	0	1	26.5451	-0.759709	0.686934	26.6179
1.08083	0.466	76.0881	0	1	26.5451	-0.759709	0.686934	26.6179
1.08083	0.467	76.0881	0	1	26.5451	-0.759709	0.686934	26.6179
1.08083	0.468	76.0881	0	1	26.5451	-0.759709	0.686934	26.6179
1.08083	0.469	76.0881	0	1	26.5451	-0.759709	0.686934	26.6179
1.08083	0.47	76.0881	0	1	26.5451	-0.759709	0.686934	26.6179
1.08083	0.471	76.0881	0	1	26.5451	-0.759709	0.686934	26.6179
1.08083	0.472	76.0881	0	1	26.5451	-0.759709	0.686934	26.6179
1.08083	0.473	76.0881	0	1	26.5451	-0.759709	0.686934	26.6179
1.08083	0.474	76.0881	0	1	26.5451	-0.759709	0.686934	26.6179
1.08083	0.475	76.0881	0	1	26.5451	-0.759708	0.686933	26.6179
1.08083	0.476	76.0881	0	1	26.5451	-0.759708	0.686933	26.6179
1.08083	0.477	76.0881	0	1	26.5451	-0.759708	0.686933	26.6179
1.08083	0.478	76.0881	0	1	26.5451	-0.759707	0.686933	26.6179
1.08083	0.479	76.0881	0	1	26.5451	-0.759707	0.686933	26.6179
1.08083	0.48	76.0881	0	1	26.5451	-0.759707	0.686933	26.6179
1.08083	0.481	76.0881	0	1	26.5451	-0.759707	0.686933	26.6179
1.08083	0.482	76.0881	0	1	26.5451	-0.759707	0.686933	26.6179
1.08083	0.483	76.0881	0	1	26.5451	-0.759707	0.686933	26.6179
1.08083	0.484	76.0881	0	1	26.5451	-0.759707	0.686933	26.6179
1.08083	0.485	76.0881	0	1	26.5451	-0.759706	0.686931	26.6179
1.08083	0.486	76.0881	0	1	26.5451	-0.759705	0.686931	26.6179
1.08083	0.487	76.0881	0	1	26.5451	-0.759705	0.686931	26.6179
1.08083	0.488	76.0881	0	1	26.5451	-0.759705	0.686931	26.6179
1.08083	0.489	76.0881	0	1	26.5451	-0.759705	0.686931	26.6179
1.08083	0.49	76.0881	0	1	26.5451	-0.759705	0.686931	26.6179
1.08083	0.491	76.0881	0	1	26.5451	-0.759705	0.686931	26.6179
1.08083	0.492	76.0881	0	1	26.5451	-0.759703	0.68693	26.6179
1.08083	0.493	76.0881	0	1	26.5451	-0.759703	0.68693	26.6179
1.08083	0.494	76.0881	0	1	26.5451	-0.759703	0.68693	26.6179
1.08083	0.495	76.0881	0	1	26.5451	-0.759703	0.68693	26.6179
1.08083	0.496	76.0881	0	1	26.5451	-0.759703	0.68693	26.6179
1.08083	0.497	76.0881	0	1	26.5451	-0.759701	0.686929	26.6179
1.08083	0.498	76.0881	0	1	26.5451	-0.759701	0.686929	26.6179
1.08083	0.499	76.0881	0	1	26.5451	-0.759701	0.686929	26.6179
1.08083	0.5	76.0881	0	1	26.5451	-0.759701	0.686929	26.6179
1.08083	0.501	76.0881	0	1	26.5451	-0.759699	0.686927	26.6179
1.08083	0.502	76.0881	0	1	26.5451	-0.759699	0.686927	26.6179
1.08083	0.503	76.0881	0	1	26.5451	-0.759699	0.686927	26.6179
1.08083	0.504	76.0881	0	1	26.5451	-0.759698	0.686927	26.6179
1.08083	0.505	76.0881	0	1	26.5451	-0.759697	0.686926	26.6179
1.08083	0.506	76.0881	0	1	26.5451	-0.759697	0.686926	26.6179
1.08083	0.507	76.0881	0	1	26.5451	-0.759696	0.686926	26.6179
1.08083	0.508	76.0881	0	1	26.5451	-0.759695	0.686925	26.6179
1.08083	0.509	76.0881	0	1	26.5451	-0.759695	0.686925	26.6179
1.08083	0.51	76.0881	0	1	26.5451	-0.759694	0.686925	26.6179
1.08083	0.511	76.0881	0	1	26.5451	-0.759693	0.686923	26.6179
1.08083	0.512	76.0881	0	1	26.5451	-0.759692	0.686923	26.6179
1.08083	0.513	76.0881	0	1	26.5451	-0.759691	0.686922	26.6179
1.08083	0.514	76.0881	0	1	26.5451	-0.75969	0.686922	26.6179
1.08083	0.515	76.0881	0	1	26.5451	-0.75969	0.686922	26.6179
1.08083	0.516	76.0881	0	1	26.5451	-0.759688	0.686921	26.6179
1.08083	0.517	76.0881	0	1	26.5451	-0.759688	0.686921	26.6179
1.08083	0.518	76.0881	0	1	26.5451	-0.759686	0.686919	26.6179
1.08083	0.519	76.0881	0	1	26.5451	-0.759686	0.686919	26.6179
1.08083	0.52	76.0881	0	1	26.5451	-0.759684	0.686918	26.6179
1.08083	0.521	76.0881	0	1	26.5451	-0.759682	0.686917	26.6179
1.08083	0.522	76.0881	0	1	26.5451	-0.759682	0.686917	26.6179
1.08083	0.523	76.0881	0	1	26.5451	-0.75968	0.686915	26.6179
1.08083	0.524	76.0881	0	1	26.5451	-0.759679	0.686915	26.6179
1.08083	0.525	76.0881	0	1	26.5451	-0.759677	0.686914	26.6179
1.08083	0.526	76.0881	0	1	26.5451	-0.759676	0.686912	26.6179
1.08083	0.527	76.0881	0	1	26.5451	-0.759675	0.686912	26.6179
1.08083	0.528	76.0881	0	1	26.5452	-0.759673	0.686911	26.6179
1.08083	0.529	76.0881	0	1	26.5452	-0.759671	0.686909	26.6179
1.08083	0.53	76.0881	0	1	26.5452	-0.759669	0.686908	26.6179
1.08083	0.531	76.0881	0	1	26.5452	-0.759668	0.686908	26.6179
1.08083	0.532	76.0881	0	1	26.5452	-0.759666	0.686906	26.6179
1.08083	0.533	76.0881	0	1	26.5452	-0.759663	0.686905	26.6179
1.08083	0.534	76.0881	0	1	26.5452	-0.759661	0.686904	26.6179
1.08083	0.535	76.0881	0	1	26.5452	-0.759659	0.686902	26.6179
1.08083	0.536	76.0881	0	1	26.5452	-0.759657	0.686901	26.6179
1.08083	0.537	76.0881	0	1	26.5452	-0.759655	0.686899	26.6179
1.08083	0.538	76.0881	0	1	26.5452	-0.759652	0.686898	26.6179
1.08083	0.539	76.0881	0	1	26.5452	-0.75965	0.686896	26.6179
1.08083	0.54	76.0881	0	1	26.5452	-0.759647	0.686895	26.6179
1.08083	0.541	76.0881	0	1	26.5452	-0.759645	0.686893	26.6179
1.08083	0.542	76.0881	0	1	26.5452	-0.759642	0.686891	26.6179
1.08083	0.543	76.0881	0	1	26.5452	-0.759639	0.686889	26.6179
1.08083	0.544	76.0881	0	1	26.5452	-0.759636	0.686887	26.6179
1.08083	0.545	76.0881	0	1	26.5452	-0.759633	0.686885	26.6179
1.08083	0.546	76.0881	0	1	26.5452	-0.759629	0.686883	26.6179
1.08083	0.547	76.0881	0	1	26.5452	-0.759626	0.686881	26.6179
1.08083	0.548	76.0881	0	1	26.5452	-0.759622	0.686879	26.6179
1.08083	0.549	76.0881	0	1	26.5452	-0.759619	0.686876	26.6179
1.08083	0.55	76.0881	0	1	26.5452	-0.759615	0.686874	26.6179
1.08083	0.551	76.0881	0	1	26.5452	-0.759611	0.686872	26.6179
1.08083	0.552	76.0881	0	1	26.5452	-0.759607	0.686869	26.6179
1.08083	0.553	76.0881	0	1	26.5452	-0.759602	0.686866	26.6179
1.08083	0.554	76.0881	0	1	26.5452	-0.759598	0.686863	26.6179
1.08083	0.555	76.0881	0	1	26.5452	-0.759593	0.68686	26.6179
1.08083	0.556	76.0881	0	1	26.5452	-0.759589	0.686857	26.6179
1.08083	0.557	76.0881	0	1	26.5452	-0.759584	0.686854	26.6179
1.08083	0.558	76.0881	0	1	26.5452	-0.759578	0.686851	26.6179
1.08083	0.559	76.0881	0	1	26.5452	-0.759573	0.686848	26.6179
1.08083	0.56	76.0881	0	1	26.5452	-0.759567	0.686844	26.6179
1.08083	0.561	76.0881	0	1	26.5452	-0.759562	0.68684	26.6179
1.08083	0.562	76.0881	0	1	26.5452	-0.759556	0.686837	26.6179
1.08083	0.563	76.0881	0	1	26.5452	-0.75955	0.686833	26.6179
1.08083	0.564	76.0881	0	1	26.5452	-0.759543	0.686829	26.6179
1.08083	0.565	76.0881	0	1	26.5452	-0.759536	0.686824	26.6179
1.08083	0.566	76.0881	0	1	26.5452	-0.75953	0.68682	26.6179
1.08083	0.567	76.0881	0	1	26.5452	-0.759522	0.686815	26.6179
1.08083	0.568	76.0881	0	1	26.5452	-0.759515	0.686811	26.6179
1.08083	0.569	76.0881	0	1	26.5452	-0.759507	0.686806	26.6179
1.08083	0.57	76.0881	0	1	26.5452	-0.759499	0.686801	26.6179
1.08083	0.571	76.0881	0	1	26.5453	-0.759491	0.686795	26.6179
1.08083	0.572	76.0881	0	1	26.5453	-0.759482	0.68679	26.6179
1.08083	0.573	76.0881	0	1	26.5453	-0.759473	0.686784	26.6179
1.08083	0.574	76.0881	0	1	26.5453	-0.759464	0.686779	26.618
1.08083	0.575	76.0881	0	1	26.5453	-0.759455	0.686773	26.618
1.08083	0.576	76.0881	0	1	26.5453	-0.759445	0.686766	26.618
1.08083	0.577	76.0881	0	1	26.5453	-0.759435	0.68676	26.618
1.08083	0.578	76.0881	0	1	26.5453	-0.759424	0.686753	26.618
1.08083	0.579	76.0881	0	1	26.5453	-0.759413	0.686746	26.618
1.08083	0.58	76.0881	0	1	26.5453	-0.759402	0.686739	26.618
1.08083	0.581	76.0881	0	1	26.5453	-0.75939	0.686732	26.618
1.08083	0.582	76.0881	0	1	26.5453	-0.759378	0.686724	26.618
1.08083	0.583	76.0881	0	1	26.5453	-0.759365	0.686716	26.618
1.08083	0.584	76.0881	0	1	26.5453	-0.759352	0.686708	26.618
1.08083	0.585	76.0881	0	1	26.5453	-0.759339	0.686699	26.618
1.08083	0.586	76.0881	0	1	26.5453	-0.759325	0.68669	26.618
1.08083	0.587	76.0881	0	1	26.5454	-0.75931	0.686681	26.618
1.08083	0.588	76.0881	0	1	26.5454	-0.759295	0.686672	26.618
1.08083	0.589	76.0881	0	1	26.5454	-0.75928	0.686662	26.618
1.08083	0.59	76.0881	0	1	26.5454	-0.759264	0.686652	26.618
1.08084	0.591	76.0881	0	1	26.5454	-0.759248	0.686641	26.618
1.08084	0.592	76.0881	0	1	26.5454	-0.759231	0.68663	26.618
1.08084	0.593	76.0881	0	1	26.5454	-0.759213	0.686619	26.618
1.08084	0.594	76.0881	0	1	26.5454	-0.759195	0.686608	26.618
1.08084	0.595	76.0881	0	1	26.5454	-0.759176	0.686596	26.618
1.08084	0.596	76.0881	0	1	26.5454	-0.759156	0.686583	26.618
1.08084	0.597	76.0881	0	1	26.5454	-0.759136	0.68657	26.618
1.08084	0.598	76.0881	0	1	26.5455	-0.759115	0.686557	26.618
1.08084	0.599	76.0881	0	1	26.5455	-0.759094	0.686544	26.618
1.08084	0.6	76.0881	0	1	26.5455	-0.759071	0.686529	26.618
1.08084	0.601	76.0881	0	1	26.5455	-0.759048	0.686515	26.618
1.08084	0.602	76.0881	0	1	26.5455	-0.759025	0.6865	26.618
1.08084	0.603	76.0881	0	1	26.5455	-0.759	0.686484	26.618
1.08084	0.604	76.0881	0	1	26.5455	-0.758975	0.686468	26.618
1.08084	0.605	76.0881	0	1	26.5456	-0.758949	0.686452	26.618
1.08084	0.606	76.0881	0	1	26.5456	-0.758922	0.686435	26.6181
1.08084	0.607	76.0881	0	1	26.5456	-0.758894	0.686417	26.6181
1.08084	0.608	76.0881	0	1	26.5456	-0.758865	0.686399	26.6181
1.08084	0.609	76.0881	0	1	26.5456	-0.758835	0.68638	26.6181
1.08084	0.61	76.0881	0	1	26.5456	-0.758805	0.68636	26.6181
1.08084	0.611	76.0881	0	1	26.5457	-0.758773	0.68634	26.6181
1.08084	0.612	76.0881	0	1	26.5457	-0.75874	0.68632	26.6181
1.08084	0.613	76.0881	0	1	26.5457	-0.758707	0.686298	26.6181
1.08084	0.614	76.0881	0	1	26.5457	-0.758672	0.686276	26.6181
1.08084	0.615	76.0881	0	1	26.5457	-0.758636	0.686253	26.6181
1.08084	0.616	76.0881	0	1	26.5457	-0.758599	0.68623	26.6181
1.08084	0.617	76.0881	0	1	26.5458	-0.758561	0.686206	26.6181
1.08084	0.618	76.0881	0	1	26.5458	-0.758521	0.686181	26.6181
1.08084	0.619	76.0881	0	1	26.5458	-0.758481	0.686155	26.6181
1.08084	0.62	76.0881	0	1	26.5458	-0.758439	0.686128	26.6181
1.08084	0.621	76.0881	0	1	26.5459	-0.758395	0.686101	26.6182
1.08084	0.622	76.0881	0	1	26.5459	-0.758371	0.686101	26.6182
1.08084	0.623	76.0881	0	1	26.5459	-0.758344	0.6861	26.6182
1.08084	0.624	76.0881	0	1	26.5459	-0.758297	0.686069	26.6182
1.08084	0.625	76.0881	0	1	26.546	-0.758248	0.686038	26.6182
1.08084	0.626	76.0881	0	1	26.546	-0.758197	0.686006	26.6182
1.08084	0.627	76.0881	0	1	26.546	-0.758146	0.685973	26.6182
1.08084	0.628	76.0881	0	1	26.546	-0.758092	0.685939	26.6182
1.08084	0.629	76.0881	0	1	26.5461	-0.758037	0.685905	26.6182
1.08084	0.63	76.0881	0	1	26.5461	-0.75798	0.685869	26.6182
1.08084	0.631	76.0881	0	1	26.5461	-0.757922	0.685831	26.6182
1.08085	0.632	76.0881	0	1	26.5462	-0.757862	0.685793	26.6182
1.08085	0.633	76.0881	0	1	26.5462	-0.7578	0.685754	26.6183
1.08085	0.634	76.0881	0	1	26.5462	-0.757736	0.685714	26.6183
1.08085	0.635	76.0881	0	1	26.5463	-0.75767	0.685671	26.6183
1.08085	0.636	76.0881	0	1	26.5463	-0.757603	0.685629	26.6183
1.08085	0.637	76.0881	0	1	26.5464	-0.757533	0.685585	26.6183
1.08085	0.638	76.0881	0	1	26.5464	-0.757461	0.685539	26.6183
1.08085	0.639	76.0881	0	1	26.5464	-0.757387	0.685492	26.6183
1.08085	0.64	76.0881	0	1	26.5465	-0.757311	0.685444	26.6184
1.08085	0.641	76.0881	0	1	26.5465	-0.757233	0.685395	26.6184
1.08085	0.642	76.0881	0	1	26.5466	-0.757153	0.685344	26.6184
1.08085	0.643	76.0881	0	1	26.5466	-0.75707	0.685291	26.6184
1.08085	0.644	76.0881	0	1	26.5467	-0.756985	0.685237	26.6184
1.08085	0.645	76.0881	0	1	26.5467	-0.756859	0.685126	26.6184
1.08085	0.646	76.0881	0	1	26.5468	-0.756808	0.685125	26.6184
1.08085	0.647	76.0881	0	1	26.5468	-0.756676	0.685011	26.6185
1.08085	0.648	76.0881	0	1	26.5469	-0.75662	0.685006	26.6185
1.08086	0.649	76.0881	0	1	26.5469	-0.756483	0.684888	26.6185
1.08086	0.65	76.0881	0	1	26.547	-0.756421	0.68488	26.6185
1.08086	0.651	76.0881	0	1	26.547	-0.756278	0.684758	26.6186
1.08086	0.652	76.0881	0	1	26.5471	-0.756211	0.684746	26.6186
1.08086	0.653	76.0881	0	1	26.5472	-0.756062	0.684621	26.6186
1.08086	0.654	76.0881	0	1	26.5472	-0.755988	0.684606	26.6186
1.08086	0.655	76.0881	0	1	26.5473	-0.755834	0.684477	26.6186
1.08086	0.656	76.0881	0	1	26.5473	-0.755754	0.684457	26.6186
1.08086	0.657	76.0881	0	1	26.5474	-0.755593	0.684324	26.6187
1.08086	0.658	76.0881	0	1	26.5475	-0.755506	0.6843	26.6187
1.08087	0.659	76.0881	0	1	26.5476	-0.755338	0.684162	26.6187
1.08087	0.66	76.0881	0	1	26.5476	-0.755244	0.684134	26.6187
1.08087	0.661	76.0881	0	1	26.5477	-0.755069	0.683992	26.6188
1.08087	0.662	76.0881	0	1	26.5478	-0.754968	0.683959	26.6188
1.08087	0.663	76.0881	0	1	26.5479	-0.754786	0.683812	26.6188
1.08087	0.664	76.0881	0	1	26.5479	-0.754677	0.683774	26.6189
1.08087	0.665	76.0881	0	1	26.548	-0.754487	0.683623	26.6189
1.08087	0.666	76.0881	0	1	26.5481	-0.75437	0.683579	26.6189
1.08087	0.667	76.0881	0	1	26.5482	-0.754172	0.683423	26.619
1.08087	0.668	76.0881	0	1	26.5483	-0.754047	0.683374	26.619
1.08088	0.669	76.0881	0	1	26.5484	-0.75384	0.683213	26.619
1.08088	0.67	76.0881	0	1	26.5485	-0.753706	0.683158	26.619
1.08088	0.671	76.0881	0	1	26.5486	-0.753491	0.682991	26.6191
1.08088	0.672	76.0881	0	1	26.5487	-0.753309	0.682876	26.6191
1.08088	0.673	76.0881	0	1	26.5488	-0.753123	0.682758	26.6192
1.08088	0.674	76.0881	0	1	26.5489	-0.752931	0.682636	26.6192
1.08089	0.675	76.0881	0	1	26.549	-0.752735	0.682512	26.6192
1.08089	0.676	76.0881	0	1	26.5491	-0.752534	0.682384	26.6193
1.08089	0.677	76.0881	0	1	26.5492	-0.752327	0.682253	26.6193
1.08089	0.678	76.0881	0	1	26.5494	-0.752116	0.682119	26.6193
1.08089	0.679	76.0881	0	1	26.5495	-0.751899	0.681981	26.6194
1.08089	0.68	76.0881	0	1	26.5496	-0.751676	0.68184	26.6194
1.0809	0.681	76.0881	0	1	26.5497	-0.751448	0.681696	26.6195
1.0809	0.682	76.0881	0	1	26.5499	-0.751214	0.681547	26.6195
1.0809	0.683	76.0881	0	1	26.55	-0.750974	0.681395	26.6196
1.0809	0.684	76.0881	0	1	26.5501	-0.750728	0.681239	26.6196
1.0809	0.685	76.0881	0	1	26.5503	-0.750476	0.68108	26.6197
1.0809	0.686	76.0881	0	1	26.5504	-0.750218	0.680916	26.6197
1.08091	0.687	76.0881	0	1	26.5506	-0.749953	0.680748	26.6198
1.08091	0.688	76.0881	0	1	26.5507	-0.749682	0.680576	26.6198
1.08091	0.689	76.0881	0	1	26.5509	-0.749405	0.6804	26.6199
1.08091	0.69	76.0881	0	1	26.551	-0.74912	0.68022	26.6199
1.08092	0.691	76.0881	0	1	26.5512	-0.748829	0.680035	26.62
1.08092	0.692	76.0881	0	1	26.5513	-0.748531	0.679846	26.62
1.08092	0.693	76.0881	0	1	26.5515	-0.748225	0.679652	26.6201
1.08092	0.694	76.0881	0	1	26.5517	-0.747912	0.679454	26.6202
1.08093	0.695	76.0881	0	1	26.5519	-0.747592	0.67925	26.6202
1.08093	0.696	76.0881	0	1	26.5521	-0.747264	0.679042	26.6203
1.08093	0.697	76.0881	0	1	26.5522	-0.746928	0.678829	26.6203
1.08093	0.698	76.0881	0	1	26.5524	-0.746584	0.678611	26.6204
1.08094	0.699	76.0881	0	1	26.5526	-0.746232	0.678388	26.6205
1.08094	0.7	76.0881	0	1	26.5528	-0.745872	0.67816	26.6205
1.08094	0.701	76.0881	0	1	26.553	-0.745503	0.677926	26.6206
1.08094	0.702	76.0881	0	1	26.5532	-0.745126	0.677687	26.6207
1.08095	0.703	76.0881	0	1	26.5535	-0.744741	0.677443	26.6208
1.08095	0.704	76.0881	0	1	26.5537	-0.744346	0.677192	26.6208
1.08095	0.705	76.0881	0	1	26.5539	-0.743942	0.676936	26.6209
1.08096	0.706	76.0881	0	1	26.5541	-0.743529	0.676675	26.621
1.08096	0.707	76.0881	0	1	26.5544	-0.743107	0.676407	26.6211
1.08096	0.708	76.0881	0	1	26.5546	-0.742675	0.676133	26.6212
1.08097	0.709	76.0881	0	1	26.5549	-0.742234	0.675853	26.6212
1.08097	0.71	76.0881	0	1	26.5551	-0.741782	0.675567	26.6213
1.08097	0.711	76.0881	0	1	26.5554	-0.741321	0.675274	26.6214
1.08098	0.712	76.0881	0	1	26.5556	-0.740849	0.674975	26.6215
1.08098	0.713	76.0881	0	1	26.5559	-0.740366	0.674669	26.6216
1.08099	0.714	76.0881	0	1	26.5562	-0.739873	0.674356	26.6217
1.08099	0.715	76.0881	0	1	26.5565	-0.73937	0.674037	26.6218
1.08099	0.716	76.0881	0	1	26.5568	-0.738855	0.673711	26.6219
1.081	0.717	76.0881	0	1	26.557	-0.738329	0.673377	26.622
1.081	0.718	76.0881	0	1	26.5573	-0.737791	0.673036	26.6221
1.08101	0.719	76.0881	0	1	26.5577	-0.737242	0.672688	26.6222
1.08101	0.72	76.0881	0	1	26.558	-0.736682	0.672333	26.6223
1.08102	0.721	76.0881	0	1	26.5583	-0.736109	0.67197	26.6224
1.08102	0.722	76.0881	0	1	26.5586	-0.735524	0.671599	26.6225
1.08102	0.723	76.0881	0	1	26.5589	-0.734927	0.67122	26.6227
1.08103	0.724	76.0881	0	1	26.5593	-0.734317	0.670833	26.6228
1.08103	0.725	76.0881	0	1	26.5596	-0.733694	0.670438	26.6229
1.08104	0.726	76.0881	0	1	26.56	-0.733059	0.670035	26.623
1.08104	0.727	76.0881	0	1	26.5604	-0.73241	0.669624	26.6231
1.08105	0.728	76.0881	0	1	26.5607	-0.731748	0.669204	26.6233
1.08105	0.729	76.0881	0	1	26.5611	-0.731072	0.668776	26.6234
1.08106	0.73	76.0881	0	1	26.5615	-0.730382	0.668338	26.6235
1.08107	0.731	76.0881	0	1	26.5619	-0.729678	0.667892	26.6237
1.08107	0.732	76.0881	0	1	26.5623	-0.72896	0.667437	26.6238
1.08108	0.733	76.0881	0	1	26.5627	-0.728229	0.666974	26.624
1.08108	0.734	76.0881	0	1	26.5631	-0.727482	0.6665	26.6241
1.08109	0.735	76.0881	0	1	26.5635	-0.72672	0.666017	26.6243
1.0811	0.736	76.0881	0	1	26.564	-0.725942	0.665524	26.6244
1.0811	0.737	76.0881	0	1	26.5644	-0.72515	0.665021	26.6246
1.08111	0.738	76.0881	0	1	26.5649	-0.724342	0.664509	26.6247
1.08111	0.739	76.0881	0	1	26.5653	-0.723518	0.663987	26.6249
1.08112	0.74	76.0881	0	1	26.5658	-0.722678	0.663454	26.625
1.08113	0.741	76.0881	0	1	26.5663	-0.721822	0.662911	26.6252
1.08114	0.742	76.0881	0	1	26.5668	-0.720949	0.662358	26.6254
1.08114	0.743	76.0881	0	1	26.5673	-0.72006	0.661794	26.6256
1.08115	0.744	76.0881	0	1	26.5678	-0.719153	0.661219	26.6257
1.08116	0.745	76.0881	0	1	26.5683	-0.71823	0.660634	26.6259
1.08116	0.746	76.0881	0	1	26.5689	-0.717289	0.660037	26.6261
1.08117	0.747	76.0881	0	1	26.5694	-0.716331	0.659429	26.6263
1.08118	0.748	76.0881	0	1	26.5699	-0.715354	0.65881	26.6265
1.08119	0.749	76.0881	0	1	26.5705	-0.71436	0.65818	26.6267
1.0812	0.75	76.0881	0	1	26.5711	-0.713347	0.657537	26.6269
1.0812	0.751	76.0881	0	1	26.5717	-0.712316	0.656884	26.6271
1.08121	0.752	76.0881	0	1	26.5722	-0.711266	0.656218	26.6273
1.08122	0.753	76.0881	0	1	26.5728	-0.710197	0.65554	26.6275
1.08123	0.754	76.0881	0	1	26.5735	-0.709108	0.65485	26.6277
1.08124	0.755	76.0881	0	1	26.5741	-0.708001	0.654147	26.6279
1.08125	0.756	76.0881	0	1	26.5747	-0.706873	0.653432	26.6282
1.08126	0.757	76.0881	0	1	26.5754	-0.705726	0.652705	26.6284
1.08127	0.758	76.0881	0	1	26.576	-0.704558	0.651965	26.6286
1.08128	0.759	76.0881	0	1	26.5767	-0.70337	0.651211	26.6289
1.08129	0.76	76.0881	0	1	26.5774	-0.702161	0.650445	26.6291
1.0813	0.761	76.0881	0	1	26.5781	-0.700932	0.649665	26.6294
1.08131	0.762	76.0881	0	1	26.5788	-0.699681	0.648872	26.6296
1.08132	0.763	76.0881	0	1	26.5795	-0.698409	0.648066	26.6299
1.08133	0.764	76.0881	0	1	26.5802	-0.697116	0.647246	26.6301
1.08134	0.765	76.0881	0	1	26.581	-0.6958	0.646412	26.6304
1.08135	0.766	76.0881	0	1	26.5818	-0.694463	0.645564	26.6307
1.08136	0.767	76.0881	0	1	26.5825	-0.693104	0.644702	26.6309
1.08137	0.768	76.0881	0	1	26.5833	-0.691722	0.643825	26.6312
1.08138	0.769	76.0881	0	1	26.5841	-0.690317	0.642935	26.6315
1.08139	0.77	76.0881	0	1	26.5849	-0.68889	0.64203	26.6318
1.08141	0.771	76.0881	0	1	26.5857	-0.687439	0.64111	26.6321
1.08142	0.772	76.0881	0	1	26.5866	-0.685965	0.640175	26.6324
1.08143	0.773	76.0881	0	1	26.5874	-0.684468	0.639226	26.6327
1.08144	0.774	76.0881	0	1	26.5883	-0.682947	0.638261	26.633
1.08146	0.775	76.0881	0	1	26.5892	-0.681401	0.637282	26.6333
1.08147	0.776	76.0881	0	1	26.5901	-0.679832	0.636287	26.6336
1.08148	0.777	76.0881	0	1	26.591	-0.678239	0.635276	26.6339
1.0815	0.778	76.0881	0	1	26.5919	-0.67662	0.63425	26.6343
1.08151	0.779	76.0881	0	1	26.5928	-0.674977	0.633208	26.6346
1.08152	0.78	76.0881	0	1	26.5938	-0.67331	0.632151	26.635
1.08154	0.781	76.0881	0	1	26.5948	-0.671616	0.631077	26.6353
1.08155	0.782	76.0881	0	1	26.5958	-0.669898	0.629988	26.6357
1.08157	0.783	76.0881	0	1	26.5968	-0.668154	0.628882	26.636
1.08158	0.784	76.0881	0	1	26.5978	-0.666384	0.62776	26.6364
1.0816	0.785	76.0881	0	1	26.5988	-0.664589	0.626621	26.6368
1.08161	0.786	76.0881	0	1	26.5998	-0.662767	0.625466	26.6371
1.08163	0.787	76.0881	0	1	26.6009	-0.66092	0.624295	26.6375
1.08164	0.788	76.0881	0	1	26.602	-0.659045	0.623106	26.6379
1.08166	0.789	76.0881	0	1	26.6031	-0.657145	0.621901	26.6383
1.08168	0.79	76.0881	0	1	26.6042	-0.655217	0.620679	26.6387
1.08169	0.791	76.0881	0	1	26.6053	-0.653263	0.61944	26.6391
1.08171	0.792	76.0881	0	1	26.6064	-0.651281	0.618183	26.6395
1.08173	0.793	76.0881	0	1	26.6076	-0.649273	0.61691	26.64
1.08174	0.794	76.0881	0	1	26.6088	-0.647237	0.615619	26.6404
1.08176	0.795	76.0881	0	1	26.61	-0.645173	0.61431	26.6408
1.08178	0.796	76.0881	0	1	26.6112	-0.643082	0.612985	26.6413
1.0818	0.797	76.0881	0	1	26.6124	-0.640964	0.611641	26.6417
1.08182	0.798	76.0881	0	1	26.6137	-0.638817	0.61028	26.6422
1.08184	0.799	76.0881	0	1	26.6149	-0.636643	0.608902	26.6427
1.08186	0.8	76.0881	0	1	26.6162	-0.634441	0.607505	26.6431
1.08187	0.801	76.0881	0	1	26.6175	-0.63221	0.606091	26.6436
1.08189	0.802	76.0881	0	1	26.6188	-0.629951	0.604659	26.6441
1.08191	0.803	76.0881	0	1	26.6201	-0.627664	0.603208	26.6446
1.08193	0.804	76.0881	0	1	26.6215	-0.625349	0.60174	26.6451
1.08196	0.805	76.0881	0	1	26.6228	-0.623005	0.600254	26.6456
1.08198	0.806	76.0881	0	1	26.6242	-0.620632	0.59875	26.6461
1.082	0.807	76.0881	0	1	26.6256	-0.618231	0.597227	26.6466
1.08202	0.808	76.0881	0	1	26.627	-0.615801	0.595686	26.6472
1.08204	0.809	76.0881	0	1	26.6285	-0.613342	0.594127	26.6477
1.08206	0.81	76.0881	0	1	26.6299	-0.610855	0.59255	26.6482
1.08209	0.811	76.0881	0	1	26.6314	-0.608339	0.590955	26.6488
1.08211	0.812	76.0881	0	1	26.6329	-0.605794	0.589341	26.6494
1.08213	0.813	76.0881	0	1	26.6344	-0.60322	0.587709	26.6499
1.08216	0.814	76.0881	0	1	26.6359	-0.600617	0.586059	26.6505
1.08218	0.815	76.0881	0	1	26.6375	-0.597986	0.58439	26.6511
1.0822	0.816	76.0881	0	1	26.6391	-0.595325	0.582704	26.6517
1.08223	0.817	76.0881	0	1	26.6406	-0.592636	0.580998	26.6523
1.08225	0.818	76.0881	0	1	26.6422	-0.589918	0.579275	26.6529
1.08228	0.819	76.0881	0	1	26.6439	-0.587171	0.577533	26.6535
1.0823	0.82	76.0881	0	1	26.6455	-0.584396	0.575773	26.6541
1.08233	0.821	76.0881	0	1	26.6472	-0.581591	0.573995	26.6548
1.08235	0.822	76.0881	0	1	26.6489	-0.578758	0.572199	26.6554
1.08238	0.823	76.0881	0	1	26.6506	-0.575897	0.570384	26.6561
1.08241	0.824	76.0881	0	1	26.6523	-0.573007	0.568552	26.6567
1.08243	0.825	76.0881	0	1	26.654	-0.570088	0.566701	26.6574
1.08246	0.826	76.0881	0	1	26.6558	-0.567141	0.564833	26.6581
1.08249	0.827	76.0881	0	1	26.6575	-0.564166	0.562946	26.6588
1.08252	0.828	76.0881	0	1	26.6593	-0.561162	0.561042	26.6595
1.08255	0.829	76.0881	0	1	26.6611	-0.558131	0.55912	26.6602
1.08258	0.83	76.0881	0	1	26.663	-0.555072	0.55718	26.6609
1.08261	0.831	76.0881	0	1	26.6648	-0.551985	0.555223	26.6616
1.08264	0.832	76.0881	0	1	26.6667	-0.54887	0.553248	26.6623
1.08267	0.833	76.0881	0	1	26.6686	-0.545728	0.551255	26.6631
1.0827	0.834	76.0881	0	1	26.6705	-0.542558	0.549246	26.6638
1.08273	0.835	76.0881	0	1	26.6724	-0.539362	0.547219	26.6646
1.08276	0.836	76.0881	0	1	26.6744	-0.536138	0.545175	26.6653
1.08279	0.837	76.0881	0	1	26.6763	-0.532888	0.543114	26.6661
1.08282	0.838	76.0881	0	1	26.6783	-0.529611	0.541036	26.6669
1.08285	0.839	76.0881	0	1	26.6803	-0.526308	0.538942	26.6677
1.08289	0.84	76.0881	0	1	26.6824	-0.522978	0.536831	26.6685
1.08292	0.841	76.0881	0	1	26.6844	-0.519623	0.534703	26.6693
1.08295	0.842	76.0881	0	1	26.6865	-0.516242	0.532559	26.6701
1.08299	0.843	76.0881	0	1	26.6885	-0.512836	0.5304	26.671
1.08302	0.844	76.0881	0	1	26.6906	-0.509404	0.528224	26.6718
1.08306	0.845	76.0881	0	1	26.6928	-0.505948	0.526032	26.6727
1.08309	0.846	76.0881	0	1	26.6949	-0.502467	0.523825	26.6735
1.08313	0.847	76.0881	0	1	26.6971	-0.498961	0.521602	26.6744
1.08316	0.848	76.0881	0	1	26.6992	-0.495432	0.519365	26.6753
1.0832	0.849	76.0881	0	1	26.7014	-0.491879	0.517112	26.6762
1.08323	0.85	76.0881	0	1	26.7036	-0.488302	0.514844	26.6771
1.08327	0.851	76.0881	0	1	26.7059	-0.484703	0.512562	26.678
1.08331	0.852	76.0881	0	1	26.7081	-0.481081	0.510265	26.6789
1.08335	0.853	76.0881	0	1	26.7104	-0.477436	0.507954	26.6799
1.08339	0.854	76.0881	0	1	26.7127	-0.473769	0.505629	26.6808
1.08342	0.855	76.0881	0	1	26.715	-0.470081	0.50329	26.6817
1.08346	0.856	76.0881	0	1	26.7173	-0.466371	0.500938	26.6827
1.0835	0.857	76.0881	0	1	26.7196	-0.46264	0.498572	26.6837
1.08354	0.858	76.0881	0	1	26.722	-0.458889	0.496193	26.6847
1.08358	0.859	76.0881	0	1	26.7243	-0.455117	0.493802	26.6857
1.08362	0.86	76.0881	0	1	26.7267	-0.451326	0.491398	26.6867
1.08366	0.861	76.0881	0	1	26.7291	-0.447516	0.488982	26.6877
1.08371	0.862	76.0881	0	1	26.7316	-0.443686	0.486554	26.6887
1.08375	0.863	76.0881	0	1	26.734	-0.439838	0.484114	26.6897
1.08379	0.864	76.0881	0	1	26.7365	-0.435973	0.481663	26.6908
1.08383	0.865	76.0881	0	1	26.7389	-0.432089	0.479201	26.6918
1.08388	0.866	76.0881	0	1	26.7414	-0.428188	0.476727	26.6929
1.08392	0.867	76.0881	0	1	26.7439	-0.424271	0.474244	26.6939
1.08396	0.868	76.0881	0	1	26.7464	-0.420338	0.471749	26.695
1.08401	0.869	76.0881	0	1	26.749	-0.416388	0.469245	26.6961
1.08405	0.87	76.0881	0	1	26.7515	-0.412424	0.466732	26.6972
1.0841	0.871	76.0881	0	1	26.7541	-0.408444	0.464208	26.6983
1.08414	0.872	76.0881	0	1	26.7567	-0.404451	0.461676	26.6995
1.08419	0.873	76.0881	0	1	26.7593	-0.400443	0.459135	26.7006
1.08424	0.874	76.0881	0	1	26.7619	-0.396423	0.456586	26.7017
1.08428	0.875	76.0881	0	1	26.7645	-0.39239	0.454029	26.7029
1.08433	0.876	76.0881	0	1	26.7672	-0.388344	0.451463	26.704
1.08438	0.877	76.0881	0	1	26.7698	-0.384287	0.448891	26.7052
1.08443	0.878	76.0881	0	1	26.7725	-0.380218	0.446311	26.7064
1.08447	0.879	76.0881	0	1	26.7752	-0.376139	0.443725	26.7076
1.08452	0.88	76.0881	0	1	26.7779	-0.37205	0.441132	26.7088
1.08457	0.881	76.0881	0	1	26.7806	-0.36795	0.438532	26.71
1.08462	0.882	76.0881	0	1	26.7833	-0.363843	0.435928	26.7112
1.08467	0.883	76.0881	0	1	26.7861	-0.359726	0.433318	26.7125
1.08472	0.884	76.0881	0	1	26.7888	-0.355602	0.430703	26.7137
1.08477	0.885	76.0881	0	1	26.7916	-0.35147	0.428083	26.715
1.08482	0.886	76.0881	0	1	26.7944	-0.347332	0.425459	26.7162
1.08488	0.887	76.0881	0	1	26.7971	-0.343187	0.422831	26.7175
1.08493	0.888	76.0881	0	1	26.7999	-0.339037	0.420199	26.7188
1.08498	0.889	76.0881	0	1	26.8028	-0.334882	0.417565	26.7201
1.08503	0.89	76.0881	0	1	26.8056	-0.330722	0.414927	26.7214
1.08509	0.891	76.0881	0	1	26.8084	-0.326558	0.412287	26.7227
1.08514	0.892	76.0881	0	1	26.8113	-0.32239	0.409644	26.724
1.08519	0.893	76.0881	0	1	26.8141	-0.31822	0.407	26.7253
1.08525	0.894	76.0881	0	1	26.817	-0.314048	0.404354	26.7267
1.0853	0.895	76.0881	0	1	26.8198	-0.309873	0.401708	26.728
1.08536	0.896	76.0881	0	1	26.8227	-0.305698	0.39906	26.7294
1.08541	0.897	76.0881	0	1	26.8256	-0.301523	0.396413	26.7307
1.08547	0.898	76.0881	0	1	26.8285	-0.297347	0.393765	26.7321
1.08553	0.899	76.0881	0	1	26.8314	-0.293172	0.391118	26.7335
1.08558	0.9	76.0881	0	1	26.8344	-0.288998	0.388471	26.7349
1.08564	0.901	76.0881	0	1	26.8373	-0.284826	0.385826	26.7363
1.0857	0.902	76.0881	0	1	26.8402	-0.280656	0.383182	26.7377
1.08575	0.903	76.0881	0	1	26.8432	-0.27649	0.38054	26.7391
1.08581	0.904	76.0881	0	1	26.8461	-0.272327	0.377901	26.7406
1.08587	0.905	76.0881	0	1	26.8491	-0.268167	0.375263	26.742
1.08593	0.906	76.0881	0	1	26.852	-0.264013	0.372629	26.7434
1.08599	0.907	76.0881	0	1	26.855	-0.259863	0.369998	26.7449
1.08605	0.908	76.0881	0	1	26.858	-0.255719	0.36737	26.7464
1.08611	0.909	76.0881	0	1	26.861	-0.251582	0.364747	26.7478
1.08617	0.91	76.0881	0	1	26.864	-0.247451	0.362128	26.7493
1.08623	0.911	76.0881	0	1	26.867	-0.243328	0.359513	26.7508
1.08629	0.912	76.0881	0	1	26.87	-0.239212	0.356904	26.7523
1.08635	0.913	76.0881	0	1	26.873	-0.235106	0.3543	26.7538
1.08641	0.914	76.0881	0	1	26.876	-0.231008	0.351701	26.7553
1.08647	0.915	76.0881	0	1	26.879	-0.226919	0.349109	26.7568
1.08653	0.916	76.0881	0	1	26.882	-0.222841	0.346523	26.7583
1.0866	0.917	76.0881	0	1	26.885	-0.218773	0.343943	26.7599
1.08666	0.918	76.0881	0	1	26.8881	-0.214716	0.341371	26.7614
1.08672	0.919	76.0881	0	1	26.8911	-0.210671	0.338807	26.763
1.08678	0.92	76.0881	0	1	26.8941	-0.206637	0.336249	26.7645
1.08685	0.921	76.0881	0	1	26.8972	-0.202617	0.3337	26.7661
1.08691	0.922	76.0881	0	1	26.9002	-0.198609	0.331159	26.7676
1.08698	0.923	76.0881	0	1	26.9032	-0.194614	0.328626	26.7692
1.08704	0.924	76.0881	0	1	26.9063	-0.190634	0.326102	26.7708
1.0871	0.925	76.0881	0	1	26.9093	-0.186668	0.323587	26.7724
1.08717	0.926	76.0881	0	1	26.9124	-0.182717	0.321082	26.774
1.08723	0.927	76.0881	0	1	26.9154	-0.178781	0.318586	26.7756
1.0873	0.928	76.0881	0	1	26.9184	-0.174861	0.316101	26.7772
1.08737	0.929	76.0881	0	1	26.9215	-0.170957	0.313625	26.7788
1.08743	0.93	76.0881	0	1	26.9245	-0.16707	0.311161	26.7804
1.0875	0.931	76.0881	0	1	26.9276	-0.1632	0.308707	26.7821
1.08756	0.932	76.0881	0	1	26.9306	-0.159347	0.306264	26.7837
1.08763	0.933	76.0881	0	1	26.9336	-0.155512	0.303832	26.7853
1.0877	0.934	76.0881	0	1	26.9367	-0.151695	0.301412	26.787
1.08776	0.935	76.0881	0	1	26.9397	-0.147896	0.299003	26.7886
1.08783	0.936	76.0881	0	1	26.9428	-0.144117	0.296607	26.7903
1.0879	0.937	76.0881	0	1	26.9458	-0.140357	0.294223	26.7919
1.08796	0.938	76.0881	0	1	26.9488	-0.136617	0.291851	26.7936
1.08803	0.939	76.0881	0	1	26.9518	-0.132896	0.289492	26.7952
1.0881	0.94	76.0881	0	1	26.9549	-0.129196	0.287146	26.7969
1.08817	0.941	76.0881	0	1	26.9579	-0.125517	0.284813	26.7986
1.08824	0.942	76.0881	0	1	26.9609	-0.121858	0.282493	26.8003
1.0883	0.943	76.0881	0	1	26.9639	-0.118221	0.280187	26.8019
1.08837	0.944	76.0881	0	1	26.9669	-0.114605	0.277895	26.8036
1.08844	0.945	76.0881	0	1	26.9699	-0.111012	0.275616	26.8053
1.08851	0.946	76.0881	0	1	26.9729	-0.10744	0.273351	26.807
1.08858	0.947	76.0881	0	1	26.9759	-0.103891	0.271101	26.8087
1.08865	0.948	76.0881	0	1	26.9789	-0.100364	0.268865	26.8104
1.08872	0.949	76.0881	0	1	26.9819	-0.0968602	0.266643	26.8121
1.08879	0.95	76.0881	0	1	26.9849	-0.0933795	0.264436	26.8138
1.08886	0.951	76.0881	0	1	26.9879	-0.0899223	0.262244	26.8155
1.08893	0.952	76.0881	0	1	26.9908	-0.0864885	0.260067	26.8172
1.089	0.953	76.0881	0	1	26.9938	-0.0830786	0.257905	26.819
1.08906	0.954	76.0881	0	1	26.9967	-0.0796926	0.255758	26.8207
1.08913	0.955	76.0881	0	1	26.9997	-0.0763308	0.253626	26.8224
1.0892	0.956	76.0881	0	1	27.0026	-0.0729934	0.25151	26.8241
1.08927	0.957	76.0881	0	1	27.0056	-0.0696804	0.249409	26.8258
1.08934	0.958	76.0881	0	1	27.0085	-0.0663921	0.247324	26.8276
1.08941	0.959	76.0881	0	1	27.0114	-0.0631286	0.245255	26.8293
1.08948	0.96	76.0881	0	1	27.0143	-0.0598901	0.243202	26.831
1.08955	0.961	76.0881	0	1	27.0172	-0.0566766	0.241164	26.8327
1.08962	0.962	76.0881	0	1	27.0201	-0.0534884	0.239142	26.8345
1.08969	0.963	76.0881	0	1	27.023	-0.0503255	0.237137	26.8362
1.08977	0.964	76.0881	0	1	27.0259	-0.047188	0.235148	26.8379
1.08984	0.965	76.0881	0	1	27.0287	-0.0440761	0.233174	26.8396
1.08991	0.966	76.0881	0	1	27.0316	-0.0409898	0.231218	26.8414
1.08998	0.967	76.0881	0	1	27.0345	-0.0379291	0.229277	26.8431
1.09005	0.968	76.0881	0	1	27.0373	-0.0348942	0.227353	26.8448
1.09012	0.969	76.0881	0	1	27.0401	-0.0318852	0.225445	26.8466
1.09019	0.97	76.0881	0	1	27.0429	-0.028902	0.223553	26.8483
1.09026	0.971	76.0881	0	1	27.0458	-0.0259447	0.221678	26.85
1.09033	0.972	76.0881	0	1	27.0486	-0.0230134	0.219819	26.8517
1.0904	0.973	76.0881	0	1	27.0513	-0.020108	0.217977	26.8535
1.09047	0.974	76.0881	0	1	27.0541	-0.0172287	0.216151	26.8552
1.09054	0.975	76.0881	0	1	27.0569	-0.0143754	0.214342	26.8569
1.09061	0.976	76.0881	0	1	27.0597	-0.0115481	0.212549	26.8586
1.09068	0.977	76.0881	0	1	27.0624	-0.0087468	0.210773	26.8604
1.09075	0.978	76.0881	0	1	27.0651	-0.00597154	0.209013	26.8621
1.09082	0.979	76.0881	0	1	27.0679	-0.00322228	0.20727	26.8638
1.09089	0.98	76.0881	0	1	27.0706	-0.000498995	0.205543	26.8655
1.09096	0.981	76.0881	0	1	27.0733	0.00219835	0.203833	26.8672
1.09103	0.982	76.0881	0	1	27.076	0.00486978	0.202139	26.869
1.0911	0.983	76.0881	0	1	27.0786	0.00751535	0.200462	26.8707
1.09116	0.984	76.0881	0	1	27.0813	0.0101351	0.198801	26.8724
1.09123	0.985	76.0881	0	1	27.084	0.0127291	0.197156	26.8741
1.0913	0.986	76.0881	0	1	27.0866	0.0152974	0.195527	26.8758
1.09137	0.987	76.0881	0	1	27.0892	0.01784	0.193915	26.8775
1.09144	0.988	76.0881	0	1	27.0919	0.0203571	0.192319	26.8792
1.09151	0.989	76.0881	0	1	27.0945	0.0228487	0.190739	26.8809
1.09158	0.99	76.0881	0	1	27.097	0.0253149	0.189176	26.8826
1.09165	0.991	76.0881	0	1	27.0996	0.0277558	0.187628	26.8842
1.09171	0.992	76.0881	0	1	27.1022	0.0301715	0.186096	26.8859
1.09178	0.993	76.0881	0	1	27.1047	0.0325621	0.18458	26.8876
1.09185	0.994	76.0881	0	1	27.1073	0.0349276	0.18308	26.8893
1.09192	0.995	76.0881	0	1	27.1098	0.0372683	0.181596	26.891
1.09199	0.996	76.0881	0	1	27.1123	0.0395841	0.180128	26.8926
1.09205	0.997	76.0881	0	1	27.1148	0.0418753	0.178675	26.8943
1.09212	0.998	76.0881	0	1	27.1173	0.0441419	0.177238	26.8959
1.09219	0.999	76.0881	0	1	27.1198	0.046384	0.175816	26.8976
1.09226	1	76.0881	0	1	27.1222	0.0486019	0.17441	26.8992
1.09232	1.001	76.0881	0	1	27.1247	0.0507956	0.173019	26.9009
1.09239	1.002	76.0881	0	1	27.1271	0.0529652	0.171643	26.9025
1.09245	1.003	76.0881	0	1	27.1295	0.055111	0.170283	26.9042
1.09252	1.004	76.0881	0	1	27.1319	0.057233	0.168937	26.9058
1.09259	1.005	76.0881	0	1	27.1343	0.0593314	0.167607	26.9074
1.09265	1.006	76.0881	0	1	27.1367	0.0614063	0.166291	26.909
1.09272	1.007	76.0881	0	1	27.1391	0.0634579	0.16499	26.9106
1.09278	1.008	76.0881	0	1	27.1414	0.0654863	0.163704	26.9122
1.09285	1.009	76.0881	0	1	27.1438	0.0674917	0.162433	26.9138
1.09291	1.01	76.0881	0	1	27.1461	0.0694743	0.161176	26.9154
1.09298	1.011	76.0881	0	1	27.1484	0.0714342	0.159933	26.917
1.09304	1.012	76.0881	0	1	27.1507	0.0733716	0.158704	26.9186
1.09311	1.013	76.0881	0	1	27.153	0.0752866	0.15749	26.9202
1.09317	1.014	76.0881	0	1	27.1552	0.0771794	0.15629	26.9217
1.09323	1.015	76.0881	0	1	27.1575	0.0790502	0.155104	26.9233
1.0933	1.016	76.0881	0	1	27.1597	0.0808991	0.153931	26.9249
1.09336	1.017	76.0881	0	1	27.1619	0.0827264	0.152773	26.9264
1.09342	1.018	76.0881	0	1	27.1641	0.0845321	0.151628	26.928
1.09348	1.019	76.0881	0	1	27.1663	0.0863165	0.150497	26.9295
1.09355	1.02	76.0881	0	1	27.1685	0.0880797	0.149378	26.931
1.09361	1.021	76.0881	0	1	27.1707	0.089822	0.148274	26.9326
1.09367	1.022	76.0881	0	1	27.1728	0.0915434	0.147182	26.9341
1.09373	1.023	76.0881	0	1	27.1749	0.0932442	0.146104	26.9356
1.09379	1.024	76.0881	0	1	27.177	0.0949246	0.145038	26.9371
1.09385	1.025	76.0881	0	1	27.1791	0.0965846	0.143986	26.9386
1.09391	1.026	76.0881	0	1	27.1812	0.0982246	0.142946	26.9401
1.09397	1.027	76.0881	0	1	27.1833	0.0998447	0.141919	26.9415
1.09403	1.028	76.0881	0	1	27.1854	0.101445	0.140904	26.943
1.09409	1.029	76.0881	0	1	27.1874	0.103026	0.139902	26.9445
1.09415	1.03	76.0881	0	1	27.1894	0.104587	0.138912	26.9459
1.09421	1.031	76.0881	0	1	27.1915	0.10613	0.137934	26.9474
1.09427	1.032	76.0881	0	1	27.1935	0.107653	0.136968	26.9488
1.09433	1.033	76.0881	0	1	27.1954	0.109157	0.136014	26.9503
1.09439	1.034	76.0881	0	1	27.1974	0.110643	0.135072	26.9517
1.09444	1.035	76.0881	0	1	27.1994	0.11211	0.134142	26.9531
1.0945	1.036	76.0881	0	1	27.2013	0.113559	0.133223	26.9545
1.09456	1.037	76.0881	0	1	27.2032	0.11499	0.132315	26.9559
1.09461	1.038	76.0881	0	1	27.2051	0.116403	0.13142	26.9573
1.09467	1.039	76.0881	0	1	27.207	0.117798	0.130535	26.9587
1.09473	1.04	76.0881	0	1	27.2089	0.119176	0.129661	26.9601
1.09478	1.041	76.0881	0	1	27.2108	0.120537	0.128799	26.9615
1.09484	1.042	76.0881	0	1	27.2126	0.12188	0.127947	26.9628
1.09489	1.043	76.0881	0	1	27.2145	0.123206	0.127106	26.9642
1.09495	1.044	76.0881	0	1	27.2163	0.124515	0.126276	26.9655
1.095	1.045	76.0881	0	1	27.2181	0.125808	0.125456	26.9668
1.09505	1.046	76.0881	0	1	27.2199	0.127084	0.124647	26.9682
1.09511	1.047	76.0881	0	1	27.2217	0.128344	0.123848	26.9695
1.09516	1.048	76.0881	0	1	27.2235	0.129587	0.12306	26.9708
1.09521	1.049	76.0881	0	1	27.2252	0.130815	0.122281	26.9721
1.09527	1.05	76.0881	0	1	27.2269	0.132027	0.121513	26.9734
1.09532	1.051	76.0881	0	1	27.2287	0.133223	0.120754	26.9747
1.09537	1.052	76.0881	0	1	27.2304	0.134404	0.120006	26.976
1.09542	1.053	76.0881	0	1	27.2321	0.13557	0.119267	26.9772
1.09547	1.054	76.0881	0	1	27.2337	0.13672	0.118537	26.9785
1.09552	1.055	76.0881	0	1	27.2354	0.137856	0.117817	26.9797
1.09557	1.056	76.0881	0	1	27.2371	0.138976	0.117107	26.981
1.09562	1.057	76.0881	0	1	27.2387	0.140083	0.116405	26.9822
1.09567	1.058	76.0881	0	1	27.2403	0.141174	0.115713	26.9834
1.09572	1.059	76.0881	0	1	27.2419	0.142252	0.11503	26.9847
1.09577	1.06	76.0881	0	1	27.2435	0.143315	0.114356	26.9859
1.09582	1.061	76.0881	0	1	27.2451	0.144364	0.11369	26.9871
1.09587	1.062	76.0881	0	1	27.2467	0.1454	0.113034	26.9882
1.09592	1.063	76.0881	0	1	27.2482	0.146422	0.112386	26.9894
1.09596	1.064	76.0881	0	1	27.2498	0.14743	0.111746	26.9906
1.09601	1.065	76.0881	0	1	27.2513	0.148425	0.111115	26.9918
1.09606	1.066	76.0881	0	1	27.2528	0.149407	0.110493	26.9929
1.09611	1.067	76.0881	0	1	27.2543	0.150376	0.109879	26.9941
1.09615	1.068	76.0881	0	1	27.2558	0.151332	0.109272	26.9952
1.0962	1.069	76.0881	0	1	27.2573	0.152275	0.108674	26.9963
1.09624	1.07	76.0881	0	1	27.2587	0.153206	0.108084	26.9974
1.09629	1.071	76.0881	0	1	27.2602	0.154124	0.107502	26.9985
1.09633	1.072	76.0881	0	1	27.2616	0.15503	0.106927	26.9996
1.09638	1.073	76.0881	0	1	27.263	0.155924	0.106361	27.0007
1.09642	1.074	76.0881	0	1	27.2644	0.156806	0.105801	27.0018
1.09646	1.075	76.0881	0	1	27.2658	0.157676	0.10525	27.0029
1.09651	1.076	76.0881	0	1	27.2672	0.158534	0.104705	27.004
1.09655	1.077	76.0881	0	1	27.2686	0.159381	0.104169	27.005
1.09659	1.078	76.0881	0	1	27.2699	0.160217	0.103639	27.0061
1.09663	1.079	76.0881	0	1	27.2713	0.161041	0.103116	27.0071
1.09668	1.08	76.0881	0	1	27.2726	0.161854	0.102601	27.0081
1.09672	1.081	76.0881	0	1	27.2739	0.162656	0.102092	27.0091
1.09676	1.082	76.0881	0	1	27.2752	0.163447	0.101591	27.0102
1.0968	1.083	76.0881	0	1	27.2765	0.164227	0.101096	27.0112
1.09684	1.084	76.0881	0	1	27.2778	0.164997	0.100608	27.0121
1.09688	1.085	76.0881	0	1	27.279	0.165756	0.100127	27.0131
1.09692	1.086	76.0881	0	1	27.2803	0.166505	0.0996518	27.0141
1.09696	1.087	76.0881	0	1	27.2815	0.167243	0.0991835	27.0151
1.097	1.088	76.0881	0	1	27.2827	0.167972	0.0987216	27.016
1.09704	1.089	76.0881	0	1	27.2839	0.16869	0.0982661	27.017
1.09707	1.09	76.0881	0	1	27.2851	0.169399	0.0978167	27.0179
1.09711	1.091	76.0881	0	1	27.2863	0.170098	0.0973736	27.0189
1.09715	1.092	76.0881	0	1	27.2875	0.170787	0.0969366	27.0198
1.09719	1.093	76.0881	0	1	27.2887	0.171467	0.0965056	27.0207
1.09722	1.094	76.0881	0	1	27.2898	0.172137	0.0960805	27.0216
1.09726	1.095	76.0881	0	1	27.291	0.172798	0.0956613	27.0225
1.0973	1.096	76.0881	0	1	27.2921	0.17345	0.095248	27.0234
1.09733	1.097	76.0881	0	1	27.2932	0.174093	0.0948403	27.0243
1.09737	1.098	76.0881	0	1	27.2943	0.174727	0.0944384	27.0251
1.0974	1.099	76.0881	0	1	27.2954	0.175352	0.094042	27.026
1.09744	1.1	76.0881	0	1	27.2965	0.175969	0.0936511	27.0269
1.09747	1.101	76.0881	0	1	27.2975	0.176576	0.0932657	27.0277
1.09751	1.102	76.0881	0	1	27.2986	0.177176	0.0928857	27.0285
1.09754	1.103	76.0881	0	1	27.2996	0.177767	0.092511	27.0294
1.09757	1.104	76.0881	0	1	27.3007	0.178349	0.0921416	27.0302
1.09761	1.105	76.0881	0	1	27.3017	0.178924	0.0917773	27.031
1.09764	1.106	76.0881	0	1	27.3027	0.17949	0.0914182	27.0318
1.09767	1.107	76.0881	0	1	27.3037	0.180048	0.0910642	27.0326
1.0977	1.108	76.0881	0	1	27.3047	0.180599	0.0907151	27.0334
1.09773	1.109	76.0881	0	1	27.3057	0.181142	0.090371	27.0342
1.09777	1.11	76.0881	0	1	27.3067	0.181677	0.0900317	27.0349
1.0978	1.111	76.0881	0	1	27.3076	0.182204	0.0896973	27.0357
1.09783	1.112	76.0881	0	1	27.3086	0.182724	0.0893676	27.0365
1.09786	1.113	76.0881	0	1	27.3095	0.183237	0.0890425	27.0372
1.09789	1.114	76.0881	0	1	27.3104	0.183742	0.0887222	27.0379
1.09792	1.115	76.0881	0	1	27.3113	0.18424	0.0884064	27.0387
1.09795	1.116	76.0881	0	1	27.3122	0.184731	0.0880951	27.0394
1.09798	1.117	76.0881	0	1	27.3131	0.185215	0.0877882	27.0401
1.098	1.118	76.0881	0	1	27.314	0.185692	0.0874858	27.0408
1.09803	1.119	76.0881	0	1	27.3149	0.186162	0.0871877	27.0415
1.09806	1.12	76.0881	0	1	27.3157	0.186625	0.0868939	27.0422
1.09809	1.121	76.0881	0	1	27.3166	0.187082	0.0866044	27.0429
1.09812	1.122	76.0881	0	1	27.3174	0.187532	0.086319	27.0436
1.09814	1.123	76.0881	0	1	27.3183	0.187976	0.0860377	27.0443
1.09817	1.124	76.0881	0	1	27.3191	0.188413	0.0857606	27.0449
1.0982	1.125	76.0881	0	1	27.3199	0.188844	0.0854874	27.0456
1.09822	1.126	76.0881	0	1	27.3207	0.189268	0.0852183	27.0462
1.09825	1.127	76.0881	0	1	27.3215	0.189686	0.084953	27.0469
1.09828	1.128	76.0881	0	1	27.3223	0.190099	0.0846917	27.0475
1.0983	1.129	76.0881	0	1	27.3231	0.190505	0.0844341	27.0481
1.09833	1.13	76.0881	0	1	27.3238	0.190905	0.0841804	27.0487
1.09835	1.131	76.0881	0	1	27.3246	0.191299	0.0839303	27.0493
1.09837	1.132	76.0881	0	1	27.3253	0.191688	0.083684	27.0499
1.0984	1.133	76.0881	0	1	27.3261	0.192071	0.0834412	27.0505
1.09842	1.134	76.0881	0	1	27.3268	0.192448	0.0832021	27.0511
1.09845	1.135	76.0881	0	1	27.3275	0.192819	0.0829665	27.0517
1.09847	1.136	76.0881	0	1	27.3282	0.193186	0.0827344	27.0523
1.09849	1.137	76.0881	0	1	27.3289	0.193546	0.0825057	27.0529
1.09852	1.138	76.0881	0	1	27.3296	0.193901	0.0822805	27.0534
1.09854	1.139	76.0881	0	1	27.3303	0.194251	0.0820586	27.054
1.09856	1.14	76.0881	0	1	27.331	0.194596	0.08184	27.0545
1.09858	1.141	76.0881	0	1	27.3316	0.194936	0.0816247	27.0551
1.0986	1.142	76.0881	0	1	27.3323	0.19527	0.0814127	27.0556
1.09863	1.143	76.0881	0	1	27.3329	0.195599	0.0812038	27.0561
1.09865	1.144	76.0881	0	1	27.3336	0.195924	0.0809981	27.0566
1.09867	1.145	76.0881	0	1	27.3342	0.196243	0.0807955	27.0572
1.09869	1.146	76.0881	0	1	27.3348	0.196558	0.0805959	27.0577
1.09871	1.147	76.0881	0	1	27.3354	0.196868	0.0803994	27.0582
1.09873	1.148	76.0881	0	1	27.336	0.197173	0.0802059	27.0587
1.09875	1.149	76.0881	0	1	27.3366	0.197474	0.0800153	27.0591
1.09877	1.15	76.0881	0	1	27.3372	0.19777	0.0798277	27.0596
1.09879	1.151	76.0881	0	1	27.3378	0.198061	0.0796429	27.0601
1.09881	1.152	76.0881	0	1	27.3384	0.198348	0.0794609	27.0606
1.09883	1.153	76.0881	0	1	27.339	0.198631	0.0792818	27.061
1.09884	1.154	76.0881	0	1	27.3395	0.198909	0.0791054	27.0615
1.09886	1.155	76.0881	0	1	27.3401	0.199183	0.0789318	27.0619
1.09888	1.156	76.0881	0	1	27.3406	0.199452	0.0787608	27.0624
1.0989	1.157	76.0881	0	1	27.3411	0.199718	0.0785925	27.0628
1.09892	1.158	76.0881	0	1	27.3417	0.199979	0.0784268	27.0633
1.09893	1.159	76.0881	0	1	27.3422	0.200236	0.0782637	27.0637
1.09895	1.16	76.0881	0	1	27.3427	0.20049	0.0781031	27.0641
1.09897	1.161	76.0881	0	1	27.3432	0.200739	0.0779451	27.0645
1.09898	1.162	76.0881	0	1	27.3437	0.200984	0.0777896	27.0649
1.099	1.163	76.0881	0	1	27.3442	0.201226	0.0776365	27.0653
1.09902	1.164	76.0881	0	1	27.3447	0.201463	0.0774858	27.0657
1.09903	1.165	76.0881	0	1	27.3452	0.201697	0.0773375	27.0661
1.09905	1.166	76.0881	0	1	27.3456	0.201927	0.0771915	27.0665
1.09906	1.167	76.0881	0	1	27.3461	0.202154	0.0770479	27.0669
1.09908	1.168	76.0881	0	1	27.3466	0.202377	0.0769066	27.0673
1.09909	1.169	76.0881	0	1	27.347	0.202596	0.0767676	27.0677
1.09911	1.17	76.0881	0	1	27.3475	0.202812	0.0766307	27.068
1.09912	1.171	76.0881	0	1	27.3479	0.203024	0.0764961	27.0684
1.09914	1.172	76.0881	0	1	27.3483	0.203233	0.0763636	27.0687
1.09915	1.173	76.0881	0	1	27.3488	0.203438	0.0762333	27.0691
1.09917	1.174	76.0881	0	1	27.3492	0.203641	0.0761051	27.0694
1.09918	1.175	76.0881	0	1	27.3496	0.20384	0.075979	27.0698
1.09919	1.176	76.0881	0	1	27.35	0.204035	0.075855	27.0701
1.09921	1.177	76.0881	0	1	27.3504	0.204228	0.0757329	27.0704
1.09922	1.178	76.0881	0	1	27.3508	0.204417	0.0756129	27.0708
1.09923	1.179	76.0881	0	1	27.3512	0.204603	0.0754948	27.0711
1.09925	1.18	76.0881	0	1	27.3516	0.204786	0.0753787	27.0714
1.09926	1.181	76.0881	0	1	27.3519	0.204966	0.0752645	27.0717
1.09927	1.182	76.0881	0	1	27.3523	0.205144	0.0751522	27.072
1.09928	1.183	76.0881	0	1	27.3527	0.205318	0.0750418	27.0723
1.0993	1.184	76.0881	0	1	27.353	0.205489	0.0749332	27.0726
1.09931	1.185	76.0881	0	1	27.3534	0.205657	0.0748264	27.0729
1.09932	1.186	76.0881	0	1	27.3537	0.205823	0.0747214	27.0732
1.09933	1.187	76.0881	0	1	27.3541	0.205986	0.0746182	27.0735
1.09934	1.188	76.0881	0	1	27.3544	0.206146	0.0745167	27.0738
1.09935	1.189	76.0881	0	1	27.3548	0.206303	0.074417	27.074
1.09936	1.19	76.0881	0	1	27.3551	0.206458	0.0743189	27.0743
1.09937	1.191	76.0881	0	1	27.3554	0.20661	0.0742225	27.0746
1.09939	1.192	76.0881	0	1	27.3557	0.206759	0.0741277	27.0748
1.0994	1.193	76.0881	0	1	27.356	0.206906	0.0740346	27.0751
1.09941	1.194	76.0881	0	1	27.3563	0.207051	0.073943	27.0753
1.09942	1.195	76.0881	0	1	27.3566	0.207193	0.0738531	27.0756
1.09943	1.196	76.0881	0	1	27.3569	0.207332	0.0737647	27.0758
1.09944	1.197	76.0881	0	1	27.3572	0.207469	0.0736778	27.0761
1.09945	1.198	76.0881	0	1	27.3575	0.207604	0.0735924	27.0763
1.09946	1.199	76.0881	0	1	27.3578	0.207736	0.0735085	27.0766
1.09946	1.2	76.0881	0	1	27.3581	0.207866	0.0734261	27.0768
1.09947	1.201	76.0881	0	1	27.3583	0.207994	0.0733451	27.077
1.09948	1.202	76.0881	0	1	27.3586	0.208119	0.0732655	27.0772
1.09949	1.203	76.0881	0	1	27.3589	0.208242	0.0731874	27.0775
1.0995	1.204	76.0881	0	1	27.3591	0.208364	0.0731106	27.0777
1.09951	1.205	76.0881	0	1	27.3594	0.208482	0.0730352	27.0779
1.09952	1.206	76.0881	0	1	27.3596	0.208599	0.0729611	27.0781
1.09953	1.207	76.0881	0	1	27.3599	0.208714	0.0728884	27.0783
1.09953	1.208	76.0881	0	1	27.3601	0.208826	0.0728168	27.0785
1.09954	1.209	76.0881	0	1	27.3604	0.208937	0.0727467	27.0787
1.09955	1.21	76.0881	0	1	27.3606	0.209046	0.0726778	27.0789
1.09956	1.211	76.0881	0	1	27.3608	0.209152	0.0726101	27.0791
1.09957	1.212	76.0881	0	1	27.3611	0.209257	0.0725437	27.0793
1.09957	1.213	76.0881	0	1	27.3613	0.20936	0.0724785	27.0795
1.09958	1.214	76.0881	0	1	27.3615	0.209461	0.0724144	27.0796
1.09959	1.215	76.0881	0	1	27.3617	0.20956	0.0723516	27.0798
1.09959	1.216	76.0881	0	1	27.3619	0.209658	0.0722899	27.08
1.0996	1.217	76.0881	0	1	27.3621	0.209753	0.0722293	27.0802
1.09961	1.218	76.0881	0	1	27.3623	0.209847	0.0721699	27.0803
1.09962	1.219	76.0881	0	1	27.3625	0.209939	0.0721115	27.0805
1.09962	1.22	76.0881	0	1	27.3627	0.210029	0.0720543	27.0807
1.09963	1.221	76.0881	0	1	27.3629	0.210118	0.0719981	27.0808
1.09963	1.222	76.0881	0	1	27.3631	0.210205	0.0719429	27.081
1.09964	1.223	76.0881	0	1	27.3633	0.21029	0.0718888	27.0811
1.09965	1.224	76.0881	0	1	27.3635	0.210374	0.0718358	27.0813
1.09965	1.225	76.0881	0	1	27.3637	0.210456	0.0717837	27.0814
1.09966	1.226	76.0881	0	1	27.3638	0.210537	0.0717326	27.0816
1.09966	1.227	76.0881	0	1	27.364	0.210616	0.0716825	27.0817
1.09967	1.228	76.0881	0	1	27.3642	0.210693	0.0716333	27.0819
1.09968	1.229	76.0881	0	1	27.3644	0.210769	0.0715851	27.082
1.09968	1.23	76.0881	0	1	27.3645	0.210844	0.0715378	27.0821
1.09969	1.231	76.0881	0	1	27.3647	0.210917	0.0714914	27.0823
1.09969	1.232	76.0881	0	1	27.3648	0.210989	0.0714459	27.0824
1.0997	1.233	76.0881	0	1	27.365	0.211059	0.0714013	27.0825
1.0997	1.234	76.0881	0	1	27.3651	0.211128	0.0713576	27.0826
1.09971	1.235	76.0881	0	1	27.3653	0.211196	0.0713147	27.0828
1.09971	1.236	76.0881	0	1	27.3654	0.211262	0.0712727	27.0829
1.09972	1.237	76.0881	0	1	27.3656	0.211327	0.0712315	27.083
1.09972	1.238	76.0881	0	1	27.3657	0.211391	0.0711911	27.0831
1.09973	1.239	76.0881	0	1	27.3658	0.211453	0.0711515	27.0832
1.09973	1.24	76.0881	0	1	27.366	0.211514	0.0711127	27.0834
1.09974	1.241	76.0881	0	1	27.3661	0.211574	0.0710746	27.0835
1.09974	1.242	76.0881	0	1	27.3662	0.211633	0.0710373	27.0836
1.09974	1.243	76.0881	0	1	27.3664	0.211691	0.0710008	27.0837
1.09975	1.244	76.0881	0	1	27.3665	0.211747	0.070965	27.0838
1.09975	1.245	76.0881	0	1	27.3666	0.211802	0.0709299	27.0839
1.09976	1.246	76.0881	0	1	27.3667	0.211857	0.0708956	27.084
1.09976	1.247	76.0881	0	1	27.3669	0.21191	0.0708619	27.0841
1.09976	1.248	76.0881	0	1	27.367	0.211962	0.0708289	27.0842
1.09977	1.249	76.0881	0	1	27.3671	0.212013	0.0707966	27.0843
1.09977	1.25	76.0881	0	1	27.3672	0.212063	0.070765	27.0844
1.09978	1.251	76.0881	0	1	27.3673	0.212111	0.070734	27.0845
1.09978	1.252	76.0881	0	1	27.3674	0.212159	0.0707037	27.0845
1.09978	1.253	76.0881	0	1	27.3675	0.212206	0.070674	27.0846
1.09979	1.254	76.0881	0	1	27.3676	0.212252	0.0706449	27.0847
1.09979	1.255	76.0881	0	1	27.3677	0.212297	0.0706164	27.0848
1.09979	1.256	76.0881	0	1	27.3678	0.212341	0.0705885	27.0849
1.0998	1.257	76.0881	0	1	27.3679	0.212384	0.0705612	27.085
1.0998	1.258	76.0881	0	1	27.368	0.212426	0.0705344	27.085
1.0998	1.259	76.0881	0	1	27.3681	0.212468	0.0705083	27.0851
1.09981	1.26	76.0881	0	1	27.3682	0.212508	0.0704827	27.0852
1.09981	1.261	76.0881	0	1	27.3683	0.212547	0.0704576	27.0853
1.09981	1.262	76.0881	0	1	27.3683	0.212586	0.0704331	27.0853
1.09981	1.263	76.0881	0	1	27.3684	0.212624	0.0704091	27.0854
1.09982	1.264	76.0881	0	1	27.3685	0.212661	0.0703856	27.0855
1.09982	1.265	76.0881	0	1	27.3686	0.212697	0.0703626	27.0855
1.09982	1.266	76.0881	0	1	27.3687	0.212733	0.0703402	27.0856
1.09982	1.267	76.0881	0	1	27.3687	0.212767	0.0703182	27.0857
1.09983	1.268	76.0881	0	1	27.3688	0.212801	0.0702967	27.0857
1.09983	1.269	76.0881	0	1	27.3689	0.212834	0.0702756	27.0858
1.09983	1.27	76.0881	0	1	27.369	0.212867	0.0702551	27.0858
1.09983	1.271	76.0881	0	1	27.369	0.212899	0.0702349	27.0859
1.09984	1.272	76.0881	0	1	27.3691	0.21293	0.0702153	27.086
1.09984	1.273	76.0881	0	1	27.3692	0.21296	0.070196	27.086
1.09984	1.274	76.0881	0	1	27.3692	0.21299	0.0701772	27.0861
1.09984	1.275	76.0881	0	1	27.3693	0.213019	0.0701588	27.0861
1.09985	1.276	76.0881	0	1	27.3694	0.213047	0.0701409	27.0862
1.09985	1.277	76.0881	0	1	27.3694	0.213075	0.0701233	27.0862
1.09985	1.278	76.0881	0	1	27.3695	0.213102	0.0701061	27.0863
1.09985	1.279	76.0881	0	1	27.3695	0.213128	0.0700893	27.0863
1.09985	1.28	76.0881	0	1	27.3696	0.213154	0.0700729	27.0864
1.09986	1.281	76.0881	0	1	27.3697	0.213179	0.0700569	27.0864
1.09986	1.282	76.0881	0	1	27.3697	0.213204	0.0700412	27.0865
1.09986	1.283	76.0881	0	1	27.3698	0.213228	0.0700259	27.0865
1.09986	1.284	76.0881	0	1	27.3698	0.213252	0.070011	27.0866
1.09986	1.285	76.0881	0	1	27.3699	0.213275	0.0699964	27.0866
1.09986	1.286	76.0881	0	1	27.3699	0.213297	0.0699821	27.0866
1.09987	1.287	76.0881	0	1	27.37	0.213319	0.0699682	27.0867
1.09987	1.288	76.0881	0	1	27.37	0.213341	0.0699546	27.0867
1.09987	1.289	76.0881	0	1	27.3701	0.213362	0.0699413	27.0868
1.09987	1.29	76.0881	0	1	27.3701	0.213382	0.0699283	27.0868
1.09987	1.291	76.0881	0	1	27.3702	0.213402	0.0699156	27.0868
1.09987	1.292	76.0881	0	1	27.3702	0.213422	0.0699032	27.0869
1.09988	1.293	76.0881	0	1	27.3702	0.213441	0.0698912	27.0869
1.09988	1.294	76.0881	0	1	27.3703	0.213459	0.0698794	27.0869
1.09988	1.295	76.0881	0	1	27.3703	0.213478	0.0698679	27.087
1.09988	1.296	76.0881	0	1	27.3704	0.213495	0.0698566	27.087
1.09988	1.297	76.0881	0	1	27.3704	0.213513	0.0698457	27.087
1.09988	1.298	76.0881	0	1	27.3704	0.213529	0.069835	27.0871
1.09988	1.299	76.0881	0	1	27.3705	0.213546	0.0698245	27.0871
1.09988	1.3	76.0881	0	1	27.3705	0.213562	0.0698144	27.0871
1.09989	1.301	76.0881	0	1	27.3705	0.213578	0.0698044	27.0872
1.09989	1.302	76.0881	0	1	27.3706	0.213593	0.0697947	27.0872
1.09989	1.303	76.0881	0	1	27.3706	0.213608	0.0697853	27.0872
1.09989	1.304	76.0881	0	1	27.3706	0.213622	0.069776	27.0872
1.09989	1.305	76.0881	0	1	27.3707	0.213637	0.069767	27.0873
1.09989	1.306	76.0881	0	1	27.3707	0.21365	0.0697583	27.0873
1.09989	1.307	76.0881	0	1	27.3707	0.213664	0.0697497	27.0873
1.09989	1.308	76.0881	0	1	27.3708	0.213677	0.0697414	27.0874
1.09989	1.309	76.0881	0	1	27.3708	0.21369	0.0697333	27.0874
1.0999	1.31	76.0881	0	1	27.3708	0.213702	0.0697253	27.0874
1.0999	1.311	76.0881	0	1	27.3709	0.213715	0.0697176	27.0874
1.0999	1.312	76.0881	0	1	27.3709	0.213726	0.0697101	27.0874
1.0999	1.313	76.0881	0	1	27.3709	0.213738	0.0697027	27.0875
1.0999	1.314	76.0881	0	1	27.3709	0.213749	0.0696956	27.0875
1.0999	1.315	76.0881	0	1	27.371	0.21376	0.0696886	27.0875
1.0999	1.316	76.0881	0	1	27.371	0.213771	0.0696818	27.0875
1.0999	1.317	76.0881	0	1	27.371	0.213781	0.0696752	27.0875
1.0999	1.318	76.0881	0	1	27.371	0.213792	0.0696687	27.0876
1.0999	1.319	76.0881	0	1	27.371	0.213802	0.0696625	27.0876
1.0999	1.32	76.0881	0	1	27.3711	0.213811	0.0696563	27.0876
1.0999	1.321	76.0881	0	1	27.3711	0.213821	0.0696504	27.0876
1.09991	1.322	76.0881	0	1	27.3711	0.21383	0.0696446	27.0876
1.09991	1.323	76.0881	0	1	27.3711	0.213839	0.0696389	27.0877
1.09991	1.324	76.0881	0	1	27.3711	0.213847	0.0696334	27.0877
1.09991	1.325	76.0881	0	1	27.3712	0.213856	0.0696281	27.0877
1.09991	1.326	76.0881	0	1	27.3712	0.213864	0.0696229	27.0877
1.09991	1.327	76.0881	0	1	27.3712	0.213872	0.0696178	27.0877
1.09991	1.328	76.0881	0	1	27.3712	0.21388	0.0696128	27.0877
1.09991	1.329	76.0881	0	1	27.3712	0.213887	0.069608	27.0877
1.09991	1.33	76.0881	0	1	27.3713	0.213895	0.0696034	27.0878
1.09991	1.331	76.0881	0	1	27.3713	0.213902	0.0695988	27.0878
1.09991	1.332	76.0881	0	1	27.3713	0.213909	0.0695944	27.0878
1.09991	1.333	76.0881	0	1	27.3713	0.213916	0.0695901	27.0878
1.09991	1.334	76.0881	0	1	27.3713	0.213922	0.0695859	27.0878
1.09991	1.335	76.0881	0	1	27.3713	0.213929	0.0695818	27.0878
1.09991	1.336	76.0881	0	1	27.3713	0.213935	0.0695778	27.0878
1.09991	1.337	76.0881	0	1	27.3714	0.213941	0.0695739	27.0878
1.09991	1.338	76.0881	0	1	27.3714	0.213947	0.0695702	27.0879
1.09991	1.339	76.0881	0	1	27.3714	0.213953	0.0695665	27.0879
1.09991	1.34	76.0881	0	1	27.3714	0.213958	0.069563	27.0879
1.09992	1.341	76.0881	0	1	27.3714	0.213964	0.0695595	27.0879
1.09992	1.342	76.0881	0	1	27.3714	0.213969	0.0695562	27.0879
1.09992	1.343	76.0881	0	1	27.3714	0.213974	0.0695529	27.0879
1.09992	1.344	76.0881	0	1	27.3714	0.213979	0.0695498	27.0879
1.09992	1.345	76.0881	0	1	27.3715	0.213984	0.0695467	27.0879
1.09992	1.346	76.0881	0	1	27.3715	0.213989	0.0695437	27.0879
1.09992	1.347	76.0881	0	1	27.3715	0.213994	0.0695408	27.0879
1.09992	1.348	76.0881	0	1	27.3715	0.213998	0.0695379	27.088
1.09992	1.349	76.0881	0	1	27.3715	0.214002	0.0695352	27.088
1.09992	1.35	76.0881	0	1	27.3715	0.214007	0.0695325	27.088
1.09992	1.351	76.0881	0	1	27.3715	0.214011	0.0695299	27.088
1.09992	1.352	76.0881	0	1	27.3715	0.214015	0.0695274	27.088
1.09992	1.353	76.0881	0	1	27.3715	0.214018	0.069525	27.088
1.09992	1.354	76.0881	0	1	27.3715	0.214022	0.0695226	27.088
1.09992	1.355	76.0881	0	1	27.3715	0.214026	0.0695203	27.088
1.09992	1.356	76.0881	0	1	27.3716	0.214029	0.0695181	27.088
1.09992	1.357	76.0881	0	1	27.3716	0.214033	0.0695159	27.088
1.09992	1.358	76.0881	0	1	27.3716	0.214036	0.0695138	27.088
1.09992	1.359	76.0881	0	1	27.3716	0.214039	0.0695117	27.088
1.09992	1.36	76.0881	0	1	27.3716	0.214042	0.0695097	27.088
1.09992	1.361	76.0881	0	1	27.3716	0.214045	0.0695078	27.088
1.09992	1.362	76.0881	0	1	27.3716	0.214048	0.0695059	27.088
1.09992	1.363	76.0881	0	1	27.3716	0.214051	0.0695041	27.0881
1.09992	1.364	76.0881	0	1	27.3716	0.214054	0.0695024	27.0881
1.09992	1.365	76.0881	0	1	27.3716	0.214057	0.0695007	27.0881
1.09992	1.366	76.0881	0	1	27.3716	0.214059	0.069499	27.0881
1.09992	1.367	76.0881	0	1	27.3716	0.214062	0.0694974	27.0881
1.09992	1.368	76.0881	0	1	27.3716	0.214064	0.0694958	27.0881
1.09992	1.369	76.0881	0	1	27.3716	0.214067	0.0694943	27.0881
1.09992	1.37	76.0881	0	1	27.3716	0.214069	0.0694929	27.0881
1.09992	1.371	76.0881	0	1	27.3717	0.214071	0.0694914	27.0881
1.09992	1.372	76.0881	0	1	27.3717	0.214074	0.0694901	27.0881
1.09992	1.373	76.0881	0	1	27.3717	0.214076	0.0694887	27.0881
1.09992	1.374	76.0881	0	1	27.3717	0.214078	0.0694874	27.0881
1.09992	1.375	76.0881	0	1	27.3717	0.21408	0.0694862	27.0881
1.09992	1.376	76.0881	0	1	27.3717	0.214082	0.0694849	27.0881
1.09992	1.377	76.0881	0	1	27.3717	0.214083	0.0694838	27.0881
1.09992	1.378	76.0881	0	1	27.3717	0.214085	0.0694826	27.0881
1.09992	1.379	76.0881	0	1	27.3717	0.214087	0.0694815	27.0881
1.09992	1.38	76.0881	0	1	27.3717	0.214089	0.0694804	27.0881
1.09992	1.381	76.0881	0	1	27.3717	0.21409	0.0694794	27.0881
1.09993	1.382	76.0881	0	1	27.3717	0.214092	0.0694784	27.0881
1.09993	1.383	76.0881	0	1	27.3717	0.214093	0.0694774	27.0881
1.09993	1.384	76.0881	0	1	27.3717	0.214095	0.0694765	27.0881
1.09993	1.385	76.0881	0	1	27.3717	0.214096	0.0694756	27.0881
1.09993	1.386	76.0881	0	1	27.3717	0.214098	0.0694747	27.0881
1.09993	1.387	76.0881	0	1	27.3717	0.214099	0.0694738	27.0881
1.09993	1.388	76.0881	0	1	27.3717	0.2141	0.069473	27.0881
1.09993	1.389	76.0881	0	1	27.3717	0.214102	0.0694722	27.0881
1.09993	1.39	76.0881	0	1	27.3717	0.214103	0.0694714	27.0881
1.09993	1.391	76.0881	0	1	27.3717	0.214104	0.0694707	27.0881
1.09993	1.392	76.0881	0	1	27.3717	0.214105	0.06947	27.0882
1.09993	1.393	76.0881	0	1	27.3717	0.214106	0.0694692	27.0882
1.09993	1.394	76.0881	0	1	27.3717	0.214107	0.0694686	27.0882
1.09993	1.395	76.0881	0	1	27.3717	0.214108	0.0694679	27.0882
1.09993	1.396	76.0881	0	1	27.3717	0.214109	0.0694673	27.0882
1.09993	1.397	76.0881	0	1	27.3717	0.21411	0.0694667	27.0882
1.09993	1.398	76.0881	0	1	27.3717	0.214111	0.0694661	27.0882
1.09993	1.399	76.0881	0	1	27.3717	0.214112	0.0694655	27.0882
1.09993	1.4	76.0881	0	1	27.3717	0.214113	0.0694649	27.0882
1.09993	1.401	76.0881	0	1	27.3717	0.214114	0.0694644	27.0882
1.09993	1.402	76.0881	0	1	27.3717	0.214115	0.0694639	27.0882
1.09993	1.403	76.0881	0	1	27.3717	0.214116	0.0694634	27.0882
1.09993	1.404	76.0881	0	1	27.3718	0.214116	0.0694629	27.0882
1.09993	1.405	76.0881	0	1	27.3718	0.214117	0.0694624	27.0882
1.09993	1.406	76.0881	0	1	27.3718	0.214118	0.069462	27.0882
1.09993	1.407	76.0881	0	1	27.3718	0.214119	0.0694615	27.0882
1.09993	1.408	76.0881	0	1	27.3718	0.214119	0.0694611	27.0882
1.09993	1.409	76.0881	0	1	27.3718	0.21412	0.0694607	27.0882
1.09993	1.41	76.0881	0	1	27.3718	0.21412	0.0694603	27.0882
1.09993	1.411	76.0881	0	1	27.3718	0.214121	0.0694599	27.0882
1.09993	1.412	76.0881	0	1	27.3718	0.214122	0.0694595	27.0882
1.09993	1.413	76.0881	0	1	27.3718	0.214122	0.0694592	27.0882
1.09993	1.414	76.0881	0	1	27.3718	0.214123	0.0694588	27.0882
1.09993	1.415	76.0881	0	1	27.3718	0.214123	0.0694585	27.0882
1.09993	1.416	76.0881	0	1	27.3718	0.214124	0.0694582	27.0882
1.09993	1.417	76.0881	0	1	27.3718	0.214124	0.0694579	27.0882
1.09993	1.418	76.0881	0	1	27.3718	0.214125	0.0694576	27.0882
1.09993	1.419	76.0881	0	1	27.3718	0.214125	0.0694573	27.0882
1.09993	1.42	76.0881	0	1	27.3718	0.214126	0.069457	27.0882
1.09993	1.421	76.0881	0	1	27.3718	0.214126	0.0694568	27.0882
1.09993	1.422	76.0881	0	1	27.3718	0.214126	0.0694565	27.0882
1.09993	1.423	76.0881	0	1	27.3718	0.214127	0.0694563	27.0882
1.09993	1.424	76.0881	0	1	27.3718	0.214127	0.069456	27.0882
1.09993	1.425	76.0881	0	1	27.3718	0.214128	0.0694558	27.0882
1.09993	1.426	76.0881	0	1	27.3718	0.214128	0.0694556	27.0882
1.09993	1.427	76.0881	0	1	27.3718	0.214128	0.0694553	27.0882
1.09993	1.428	76.0881	0	1	27.3718	0.214129	0.0694551	27.0882
1.09993	1.429	76.0881	0	1	27.3718	0.214129	0.0694549	27.0882
1.09993	1.43	76.0881	0	1	27.3718	0.214129	0.0694547	27.0882
1.09993	1.431	76.0881	0	1	27.3718	0.21413	0.0694546	27.0882
1.09993	1.432	76.0881	0	1	27.3718	0.21413	0.0694544	27.0882
1.09993	1.433	76.0881	0	1	27.3718	0.21413	0.0694542	27.0882
1.09993	1.434	76.0881	0	1	27.3718	0.21413	0.069454	27.0882
1.09993	1.435	76.0881	0	1	27.3718	0.214131	0.0694539	27.0882
1.09993	1.436	76.0881	0	1	27.3718	0.214131	0.0694537	27.0882
1.09993	1.437	76.0881	0	1	27.3718	0.214131	0.0694536	27.0882
1.09993	1.438	76.0881	0	1	27.3718	0.214131	0.0694534	27.0882
1.09993	1.439	76.0881	0	1	27.3718	0.214131	0.0694533	27.0882
1.09993	1.44	76.0881	0	1	27.3718	0.214132	0.0694532	27.0882
1.09993	1.441	76.0881	0	1	27.3718	0.214132	0.069453	27.0882
1.09993	1.442	76.0881	0	1	27.3718	0.214132	0.0694529	27.0882
1.09993	1.443	76.0881	0	1	27.3718	0.214132	0.0694527	27.0882
1.09993	1.444	76.0881	0	1	27.3718	0.214132	0.0694526	27.0882
1.09993	1.445	76.0881	0	1	27.3718	0.214133	0.0694526	27.0882
1.09993	1.446	76.0881	0	1	27.3718	0.214133	0.0694525	27.0882
1.09993	1.447	76.0881	0	1	27.3718	0.214133	0.0694523	27.0882
1.09993	1.448	76.0881	0	1	27.3718	0.214133	0.0694522	27.0882
1.09993	1.449	76.0881	0	1	27.3718	0.214133	0.0694522	27.0882
1.09993	1.45	76.0881	0	1	27.3718	0.214133	0.069452	27.0882
1.09993	1.451	76.0881	0	1	27.3718	0.214133	0.0694519	27.0882
1.09993	1.452	76.0881	0	1	27.3718	0.214134	0.0694519	27.0882
1.09993	1.453	76.0881	0	1	27.3718	0.214134	0.0694518	27.0882
1.09993	1.454	76.0881	0	1	27.3718	0.214134	0.0694518	27.0882
1.09993	1.455	76.0881	0	1	27.3718	0.214134	0.0694516	27.0882
1.09993	1.456	76.0881	0	1	27.3718	0.214134	0.0694516	27.0882
1.09993	1.457	76.0881	0	1	27.3718	0.214134	0.0694515	27.0882
1.09993	1.458	76.0881	0	1	27.3718	0.214134	0.0694515	27.0882
1.09993	1.459	76.0881	0	1	27.3718	0.214134	0.0694514	27.0882
1.09993	1.46	76.0881	0	1	27.3718	0.214135	0.0694514	27.0882
1.09993	1.461	76.0881	0	1	27.3718	0.214135	0.0694512	27.0882
1.09993	1.462	76.0881	0	1	27.3718	0.214135	0.0694512	27.0882
1.09993	1.463	76.0881	0	1	27.3718	0.214135	0.0694511	27.0882
1.09993	1.464	76.0881	0	1	27.3718	0.214135	0.0694511	27.0882
1.09993	1.465	76.0881	0	1	27.3718	0.214135	0.0694511	27.0882
1.09993	1.466	76.0881	0	1	27.3718	0.214135	0.069451	27.0882
1.09993	1.467	76.0881	0	1	27.3718	0.214135	0.069451	27.0882
1.09993	1.468	76.0881	0	1	27.3718	0.214135	0.069451	27.0882
1.09993	1.469	76.0881	0	1	27.3718	0.214135	0.0694508	27.0882
1.09993	1.47	76.0881	0	1	27.3718	0.214135	0.0694508	27.0882
1.09993	1.471	76.0881	0	1	27.3718	0.214135	0.0694508	27.0882
1.09993	1.472	76.0881	0	1	27.3718	0.214135	0.0694507	27.0882
1.09993	1.473	76.0881	0	1	27.3718	0.214135	0.0694507	27.0882
1.09993	1.474	76.0881	0	1	27.3718	0.214136	0.0694507	27.0882
1.09993	1.475	76.0881	0	1	27.3718	0.214136	0.0694507	27.0882
1.09993	1.476	76.0881	0	1	27.3718	0.214136	0.0694505	27.0882
1.09993	1.477	76.0881	0	1	27.3718	0.214136	0.0694505	27.0882
1.09993	1.478	76.0881	0	1	27.3718	0.214136	0.0694505	27.0882
1.09993	1.479	76.0881	0	1	27.3718	0.214136	0.0694505	27.0882
1.09993	1.48	76.0881	0	1	27.3718	0.214136	0.0694505	27.0882
1.09993	1.481	76.0881	0	1	27.3718	0.214136	0.0694504	27.0882
1.09993	1.482	76.0881	0	1	27.3718	0.214136	0.0694504	27.0882
1.09993	1.483	76.0881	0	1	27.3718	0.214136	0.0694504	27.0882
1.09993	1.484	76.0881	0	1	27.3718	0.214136	0.0694504	27.0882
1.09993	1.485	76.0881	0	1	27.3718	0.214136	0.0694504	27.0882
1.09993	1.486	76.0881	0	1	27.3718	0.214136	0.0694504	27.0882
1.09993	1.487	76.0881	0	1	27.3718	0.214136	0.0694503	27.0882
1.09993	1.488	76.0881	0	1	27.3718	0.214136	0.0694503	27.0882
1.09993	1.489	76.0881	0	1	27.3718	0.214136	0.0694503	27.0882
1.09993	1.49	76.0881	0	1	27.3718	0.214136	0.0694503	27.0882
1.09993	1.491	76.0881	0	1	27.3718	0.214136	0.0694503	27.0882
1.09993	1.492	76.0881	0	1	27.3718	0.214136	0.0694503	27.0882
1.09993	1.493	76.0881	0	1	27.3718	0.214136	0.0694503	27.0882
1.09993	1.494	76.0881	0	1	27.3718	0.214136	0.0694503	27.0882
1.09993	1.495	76.0881	0	1	27.3718	0.214136	0.0694503	27.0882
1.09993	1.496	76.0881	0	1	27.3718	0.214136	0.0694501	27.0882
1.09993	1.497	76.0881	0	1	27.3718	0.214136	0.0694501	27.0882
1.09993	1.498	76.0881	0	1	27.3718	0.214136	0.0694501	27.0882
1.09993	1.499	76.0881	0	1	27.3718	0.214136	0.0694501	27.0882
1.09993	1.5	76.0881	0	1	27.3718	0.214136	0.0694501	27.0882
1.09993	1.501	76.0881	0	1	27.3718	0.214136	0.0694501	27.0882
1.09993	1.502	76.0881	0	1	27.3718	0.214136	0.0694501	27.0882
1.09993	1.503	76.0881	0	1	27.3718	0.214136	0.0694501	27.0882
1.09993	1.504	76.0881	0	1	27.3718	0.214137	0.0694501	27.0882
1.09993	1.505	76.0881	0	1	27.3718	0.214137	0.0694501	27.0882
1.09993	1.506	76.0881	0	1	27.3718	0.214137	0.0694501	27.0882
1.09993	1.507	76.0881	0	1	27.3718	0.214137	0.0694501	27.0882
1.09993	1.508	76.0881	0	1	27.3718	0.214137	0.0694501	27.0882
1.09993	1.509	76.0881	0	1	27.3718	0.214136	0.06945	27.0882
1.09993	1.51	76.0881	0	1	27.3718	0.214136	0.06945	27.0882
1.09993	1.511	76.0881	0	1	27.3718	0.214136	0.06945	27.0882
1.09993	1.512	76.0881	0	1	27.3718	0.214136	0.06945	27.0882
1.09993	1.513	76.0881	0	1	27.3718	0.214136	0.06945	27.0882
1.09993	1.514	76.0881	0	1	27.3718	0.214136	0.06945	27.0882
1.09993	1.515	76.0881	0	1	27.3718	0.214137	0.06945	27.0882
1.09993	1.516	76.0881	0	1	27.3718	0.214137	0.06945	27.0882
1.09993	1.517	76.0881	0	1	27.3718	0.214137	0.06945	27.0882
1.09993	1.518	76.0881	0	1	27.3718	0.214137	0.06945	27.0882
1.09993	1.519	76.0881	0	1	27.3718	0.214137	0.06945	27.0882
1.09993	1.52	76.0881	0	1	27.3718	0.214137	0.06945	27.0882
1.09993	1.521	76.0881	0	1	27.3718	0.214137	0.06945	27.0882
1.09993	1.522	76.0881	0	1	27.3718	0.214137	0.06945	27.0882
1.09993	1.523	76.0881	0	1	27.3718	0.214137	0.06945	27.0882
1.09993	1.524	76.0881	0	1	27.3718	0.214137	0.06945	27.0882
1.09993	1.525	76.0881	0	1	27.3718	0.214137	0.06945	27.0882
1.09993	1.526	76.0881	0	1	27.3718	0.214137	0.06945	27.0882
1.09993	1.527	76.0881	0	1	27.3718	0.214137	0.06945	27.0882
1.09993	1.528	76.0881	0	1	27.3718	0.214137	0.06945	27.0882
1.09993	1.529	76.0881	0	1	27.3718	0.214137	0.06945	27.0882
1.09993	1.53	76.0881	0	1	27.3718	0.214137	0.06945	27.0882
1.09993	1.531	76.0881	0	1	27.3718	0.214137	0.06945	27.0882
1.09993	1.532	76.0881	0	1	27.3718	0.214137	0.06945	27.0882
1.09993	1.533	76.0881	0	1	27.3718	0.214137	0.06945	27.0882
1.09993	1.534	76.0881	0	1	27.3718	0.214137	0.06945	27.0882
1.09993	1.535	76.0881	0	1	27.3718	0.214137	0.06945	27.0882
1.09993	1.536	76.0881	0	1	27.3718	0.214137	0.06945	27.0882
1.09993	1.537	76.0881	0	1	27.3718	0.214137	0.06945	27.0882
1.09993	1.538	76.0881	0	1	27.3718	0.214137	0.06945	27.0882
1.09993	1.539	76.0881	0	1	27.3718	0.214137	0.06945	27.0882
1.09993	1.54	76.0881	0	1	27.3718	0.214137	0.06945	27.0882
1.09993	1.541	76.0881	0	1	27.3718	0.214137	0.06945	27.0882
1.09993	1.542	76.0881	0	1	27.3718	0.214137	0.06945	27.0882
1.09993	1.543	76.0881	0	1	27.3718	0.214137	0.06945	27.0882
1.09993	1.544	76.0881	0	1	27.3718	0.214137	0.06945	27.0882
1.09993	1.545	76.0881	0	1	27.3718	0.214137	0.06945	27.0882
1.09993	1.546	76.0881	0	1	27.3718	0.214137	0.06945	27.0882
1.09993	1.547	76.0881	0	1	27.3718	0.214137	0.06945	27.0882
1.09993	1.548	76.0881	0	1	27.3718	0.214137	0.06945	27.0882
1.09993	1.549	76.0881	0	1	27.3718	0.214137	0.06945	27.0882
1.09993	1.55	76.0881	0	1	27.3718	0.214137	0.06945	27.0882
1.09993	1.551	76.0881	0	1	27.3718	0.214137	0.0694499	27.0882
1.09993	1.552	76.0881	0	1	27.3718	0.214137	0.0694499	27.0882
1.09993	1.553	76.0881	0	1	27.3718	0.214137	0.0694499	27.0882
1.09993	1.554	76.0881	0	1	27.3718	0.214137	0.0694499	27.0882
1.09993	1.555	76.0881	0	1	27.3718	0.214137	0.0694499	27.0882
1.09993	1.556	76.0881	0	1	27.3718	0.214137	0.0694499	27.0882
1.09993	1.557	76.0881	0	1	27.3718	0.214137	0.0694499	27.0882
1.09993	1.558	76.0881	0	1	27.3718	0.214137	0.0694499	27.0882
1.09993	1.559	76.0881	0	1	27.3718	0.214137	0.0694499	27.0882
1.09993	1.56	76.0881	0	1	27.3718	0.214137	0.0694499	27.0882
1.09993	1.561	76.0881	0	1	27.3718	0.214137	0.0694499	27.0882
1.09993	1.562	76.0881	0	1	27.3718	0.214137	0.0694499	27.0882
1.09993	1.563	76.0881	0	1	27.3718	0.214137	0.0694499	27.0882
1.09993	1.564	76.0881	0	1	27.3718	0.214137	0.0694499	27.0882
1.09993	1.565	76.0881	0	1	27.3718	0.214137	0.0694499	27.0882
1.09993	1.566	76.0881	0	1	27.3718	0.214137	0.0694499	27.0882
1.09993	1.567	76.0881	0	1	27.3718	0.214137	0.0694499	27.0882
1.09993	1.568	76.0881	0	1	27.3718	0.214137	0.0694499	27.0882
1.09993	1.569	76.0881	0	1	27.3718	0.214137	0.0694499	27.0882
1.09993	1.57	76.0881	0	1	27.3718	0.214137	0.0694499	27.0882
1.09993	1.571	76.0881	0	1	27.3718	0.214137	0.0694499	27.0882
1.09993	1.572	76.0881	0	1	27.3718	0.214137	0.0694499	27.0882
1.09993	1.573	76.0881	0	1	27.3718	0.214137	0.0694499	27.0882
1.09993	1.574	76.0881	0	1	27.3718	0.214137	0.0694499	27.0882
1.09993	1.575	76.0881	0	1	27.3718	0.214137	0.0694499	27.0882
1.09993	1.576	76.0881	0	1	27.3718	0.214137	0.0694499	27.0882
1.09993	1.577	76.0881	0	1	27.3718	0.214137	0.0694499	27.0882
1.09993	1.578	76.0881	0	1	27.3718	0.214137	0.0694499	27.0882
1.09993	1.579	76.0881	0	1	27.3718	0.214137	0.0694499	27.0882
1.09993	1.58	76.0881	0	1	27.3718	0.214137	0.0694499	27.0882
1.09993	1.581	76.0881	0	1	27.3718	0.214137	0.0694499	27.0882
1.09993	1.582	76.0881	0	1	27.3718	0.214137	0.0694499	27.0882
1.09993	1.583	76.0881	0	1	27.3718	0.214137	0.0694499	27.0882
1.09993	1.584	76.0881	0	1	27.3718	0.214137	0.0694499	27.0882
1.09993	1.585	76.0881	0	1	27.3718	0.214137	0.0694499	27.0882
1.09993	1.586	76.0881	0	1	27.3718	0.214137	0.0694499	27.0882
1.09993	1.587	76.0881	0	1	27.3718	0.214137	0.0694499	27.0882
1.09993	1.588	76.0881	0	1	27.3718	0.214137	0.0694499	27.0882
1.09993	1.589	76.0881	0	1	27.3718	0.214137	0.0694499	27.0882
1.09993	1.59	76.0881	0	1	27.3718	0.214137	0.0694499	27.0882
1.09993	1.591	76.0881	0	1	27.3718	0.214137	0.0694499	27.0882
1.09993	1.592	76.0881	0	1	27.3718	0.214137	0.0694499	27.0882
1.09993	1.593	76.0881	0	1	27.3718	0.214137	0.0694499	27.0882
1.09993	1.594	76.0881	0	1	27.3718	0.214137	0.0694499	27.0882
1.09993	1.595	76.0881	0	1	27.3718	0.214137	0.0694499	27.0882
1.09993	1.596	76.0881	0	1	27.3718	0.214137	0.0694499	27.0882
1.09993	1.597	76.0881	0	1	27.3718	0.214137	0.0694499	27.0882
1.09993	1.598	76.0881	0	1	27.3718	0.214137	0.0694499	27.0882
1.09993	1.599	76.0881	0	1	27.3718	0.214137	0.0694499	27.0882
1.09993	1.6	76.0881	0	1	27.3718	0.214137	0.0694499	27.0882
1.09993	1.601	76.0881	0	1	27.3718	0.214137	0.0694499	27.0882
1.09993	1.602	76.0881	0	1	27.3718	0.214137	0.0694499	27.0882
1.09993	1.603	76.0881	0	1	27.3718	0.214137	0.0694499	27.0882
1.09993	1.604	76.0881	0	1	27.3718	0.214137	0.0694499	27.0882
1.09993	1.605	76.0881	0	1	27.3718	0.214137	0.0694499	27.0882
1.09993	1.606	76.0881	0	1	27.3718	0.214137	0.0694499	27.0882
1.09993	1.607	76.0881	0	1	27.3718	0.214137	0.0694499	27.0882
1.09993	1.608	76.0881	0	1	27.3718	0.214137	0.0694499	27.0882
1.09993	1.609	76.0881	0	1	27.3718	0.214137	0.0694499	27.0882
1.09993	1.61	76.0881	0	1	27.3718	0.214137	0.0694499	27.0882
1.09993	1.611	76.0881	0	1	27.3718	0.214137	0.0694499	27.0882
1.09993	1.612	76.0881	0	1	27.3718	0.214137	0.0694499	27.0882
1.09993	1.613	76.0881	0	1	27.3718	0.214137	0.0694499	27.0882
1.09993	1.614	76.0881	0	1	27.3718	0.214137	0.0694499	27.0882
1.09993	1.615	76.0881	0	1	27.3718	0.214137	0.0694499	27.0882
1.09993	1.616	76.0881	0	1	27.3718	0.214137	0.0694499	27.0882
1.09993	1.617	76.0881	0	1	27.3718	0.214137	0.0694499	27.0882
1.09993	1.618	76.0881	0	1	27.3718	0.214137	0.0694499	27.0882
1.09993	1.619	76.0881	0	1	27.3718	0.214137	0.0694499	27.0882
1.09993	1.62	76.0881	0	1	27.3718	0.214137	0.0694499	27.0882
1.09993	1.621	76.0881	0	1	27.3718	0.214137	0.0694499	27.0882
1.09993	1.622	76.0881	0	1	27.3718	0.214137	0.0694499	27.0882
1.09993	1.623	76.0881	0	1	27.3718	0.214137	0.0694499	27.0882
1.09993	1.624	76.0881	0	1	27.3718	0.214137	0.0694499	27.0882
1.09993	1.625	76.0881	0	1	27.3718	0.214137	0.0694499	27.0882
1.09993	1.626	76.0881	0	1	27.3718	0.214137	0.0694499	27.0882
1.09993	1.627	76.0881	0	1	27.3718	0.214137	0.0694499	27.0882
1.09993	1.628	76.0881	0	1	27.3718	0.214137	0.0694499	27.0882
1.09993	1.629	76.0881	0	1	27.3718	0.214137	0.0694499	27.0882
1.09993	1.63	76.0881	0	1	27.3718	0.214137	0.0694499	27.0882
1.09993	1.631	76.0881	0	1	27.3718	0.214137	0.0694499	27.0882
1.09993	1.632	76.0881	0	1	27.3718	0.214137	0.0694499	27.0882
1.09993	1.633	76.0881	0	1	27.3718	0.214137	0.0694499	27.0882
1.09993	1.634	76.0881	0	1	27.3718	0.214137	0.0694499	27.0882
1.09993	1.635	76.0881	0	1	27.3718	0.214137	0.0694499	27.0882
1.09993	1.636	76.0881	0	1	27.3718	0.214137	0.0694499	27.0882
1.09993	1.637	76.0881	0	1	27.3718	0.214137	0.0694499	27.0882
1.09993	1.638	76.0881	0	1	27.3718	0.214137	0.0694499	27.0882
1.09993	1.639	76.0881	0	1	27.3718	0.214137	0.0694499	27.0882
1.09993	1.64	76.0881	0	1	27.3718	0.214137	0.0694499	27.0882
1.09993	1.641	76.0881	0	1	27.3718	0.214137	0.0694499	27.0882
1.09993	1.642	76.0881	0	1	27.3718	0.214137	0.0694499	27.0882
1.09993	1.643	76.0881	0	1	27.3718	0.214137	0.0694499	27.0882
1.09993	1.644	76.0881	0	1	27.3718	0.214137	0.0694499	27.0882
1.09993	1.645	76.0881	0	1	27.3718	0.214137	0.0694499	27.0882
1.09993	1.646	76.0881	0	1	27.3718	0.214137	0.0694499	27.0882
1.09993	1.647	76.0881	0	1	27.3718	0.214137	0.0694499	27.0882
1.09993	1.648	76.0881	0	1	27.3718	0.214137	0.0694499	27.0882
1.09993	1.649	76.0881	0	1	27.3718	0.214137	0.0694499	27.0882
1.09993	1.65	76.0881	0	1	27.3718	0.214137	0.0694499	27.0882
1.09993	1.651	76.0881	0	1	27.3718	0.214137	0.0694499	27.0882
1.09993	1.652	76.0881	0	1	27.3718	0.214137	0.0694499	27.0882
1.09993	1.653	76.0881	0	1	27.3718	0.214137	0.0694499	27.0882
1.09993	1.654	76.0881	0	1	27.3718	0.214137	0.0694499	27.0882
1.09993	1.655	76.0881	0	1	27.3718	0.214137	0.0694499	27.0882
1.09993	1.656	76.0881	0	1	27.3718	0.214137	0.0694499	27.0882
1.09993	1.657	76.0881	0	1	27.3718	0.214137	0.0694499	27.0882
1.09993	1.658	76.0881	0	1	27.3718	0.214137	0.0694499	27.0882
1.09993	1.659	76.0881	0	1	27.3718	0.214137	0.0694499	27.0882
1.09993	1.66	76.0881	0	1	27.3718	0.214137	0.0694499	27.0882
1.09993	1.661	76.0881	0	1	27.3718	0.214137	0.0694499	27.0882
1.09993	1.662	76.0881	0	1	27.3718	0.214137	0.0694499	27.0882
1.09993	1.663	76.0881	0	1	27.3718	0.214137	0.0694499	27.0882
1.09993	1.664	76.0881	0	1	27.3718	0.214137	0.0694499	27.0882
1.09993	1.665	76.0881	0	1	27.3718	0.214137	0.0694499	27.0882
1.09993	1.666	76.0881	0	1	27.3718	0.214137	0.0694499	27.0882
1.09993	1.667	76.0881	0	1	27.3718	0.214137	0.0694499	27.0882
1.09993	1.668	76.0881	0	1	27.3718	0.214137	0.0694499	27.0882
1.09993	1.669	76.0881	0	1	27.3718	0.214137	0.0694499	27.0882
1.09993	1.67	76.0881	0	1	27.3718	0.214137	0.0694499	27.0882
1.09993	1.671	76.0881	0	1	27.3718	0.214137	0.0694499	27.0882
1.09993	1.672	76.0881	0	1	27.3718	0.214137	0.0694499	27.0882
1.09993	1.673	76.0881	0	1	27.3718	0.214137	0.0694499	27.0882
1.09993	1.674	76.0881	0	1	27.3718	0.214137	0.0694499	27.0882
1.09993	1.675	76.0881	0	1	27.3718	0.214137	0.0694499	27.0882
1.09993	1.676	76.0881	0	1	27.3718	0.214137	0.0694499	27.0882
1.09993	1.677	76.0881	0	1	27.3718	0.214137	0.0694499	27.0882
1.09993	1.678	76.0881	0	1	27.3718	0.214137	0.0694499	27.0882
1.09993	1.679	76.0881	0	1	27.3718	0.214137	0.0694499	27.0882
1.09993	1.68	76.0881	0	1	27.3718	0.214137	0.0694499	27.0882
1.09993	1.681	76.0881	0	1	27.3718	0.214137	0.0694499	27.0882
1.09993	1.682	76.0881	0	1	27.3718	0.214137	0.0694499	27.0882
1.09993	1.683	76.0881	0	1	27.3718	0.214137	0.0694499	27.0882
1.09993	1.684	76.0881	0	1	27.3718	0.214137	0.0694499	27.0882
1.09993	1.685	76.0881	0	1	27.3718	0.214137	0.0694499	27.0882
1.09993	1.686	76.0881	0	1	27.3718	0.214137	0.0694499	27.0882
1.09993	1.687	76.0881	0	1	27.3718	0.214137	0.0694499	27.0882
1.09993	1.688	76.0881	0	1	27.3718	0.214137	0.0694499	27.0882
1.09993	1.689	76.0881	0	1	27.3718	0.214137	0.0694499	27.0882
1.09993	1.69	76.0881	0	1	27.3718	0.214137	0.0694499	27.0882
1.09993	1.691	76.0881	0	1	27.3718	0.214137	0.0694499	27.0882
1.09993	1.692	76.0881	0	1	27.3718	0.214137	0.0694499	27.0882
1.09993	1.693	76.0881	0	1	27.3718	0.214137	0.0694499	27.0882
1.09993	1.694	76.0881	0	1	27.3718	0.214137	0.0694499	27.0882
1.09993	1.695	76.0881	0	1	27.3718	0.214137	0.0694499	27.0882
1.09993	1.696	76.0881	0	1	27.3718	0.214137	0.0694499	27.0882
1.09993	1.697	76.0881	0	1	27.3718	0.214137	0.0694499	27.0882
1.09993	1.698	76.0881	0	1	27.3718	0.214137	0.0694499	27.0882
1.09993	1.699	76.0881	0	1	27.3718	0.214137	0.0694499	27.0882
1.09993	1.7	76.0881	0	1	27.3718	0.214137	0.0694499	27.0882
1.09993	1.701	76.0881	0	1	27.3718	0.214137	0.0694499	27.0882
1.09993	1.702	76.0881	0	1	27.3718	0.214137	0.0694499	27.0882
1.09993	1.703	76.0881	0	1	27.3718	0.214137	0.0694499	27.0882
1.09993	1.704	76.0881	0	1	27.3718	0.214137	0.0694499	27.0882
1.09993	1.705	76.0881	0	1	27.3718	0.214137	0.0694499	27.0882
1.09993	1.706	76.0881	0	1	27.3718	0.214137	0.0694499	27.0882
1.09993	1.707	76.0881	0	1	27.3718	0.214137	0.0694499	27.0882
1.09993	1.708	76.0881	0	1	27.3718	0.214137	0.0694499	27.0882
1.09993	1.709	76.0881	0	1	27.3718	0.214137	0.0694499	27.0882
1.09993	1.71	76.0881	0	1	27.3718	0.214137	0.0694499	27.0882
1.09993	1.711	76.0881	0	1	27.3718	0.214137	0.0694499	27.0882
1.09993	1.712	76.0881	0	1	27.3718	0.214137	0.0694499	27.0882
1.09993	1.713	76.0881	0	1	27.3718	0.214137	0.0694499	27.0882
1.09993	1.714	76.0881	0	1	27.3718	0.214137	0.0694499	27.0882
1.09993	1.715	76.0881	0	1	27.3718	0.214137	0.0694499	27.0882
1.09993	1.716	76.0881	0	1	27.3718	0.214137	0.0694499	27.0882
1.09993	1.717	76.0881	0	1	27.3718	0.214137	0.0694499	27.0882
1.09993	1.718	76.0881	0	1	27.3718	0.214137	0.0694499	27.0882
1.09993	1.719	76.0881	0	1	27.3718	0.214137	0.0694499	27.0882
1.09993	1.72	76.0881	0	1	27.3718	0.214137	0.0694499	27.0882
1.09993	1.721	76.0881	0	1	27.3718	0.214137	0.0694499	27.0882
1.09993	1.722	76.0881	0	1	27.3718	0.214137	0.0694499	27.0882
1.09993	1.723	76.0881	0	1	27.3718	0.214137	0.0694499	27.0882
1.09993	1.724	76.0881	0	1	27.3718	0.214137	0.0694499	27.0882
1.09993	1.725	76.0881	0	1	27.3718	0.214137	0.0694499	27.0882
1.09993	1.726	76.0881	0	1	27.3718	0.214137	0.0694499	27.0882
1.09993	1.727	76.0881	0	1	27.3718	0.214137	0.0694499	27.0882
1.09993	1.728	76.0881	0	1	27.3718	0.214137	0.0694499	27.0882
1.09993	1.729	76.0881	0	1	27.3718	0.214137	0.0694499	27.0882
1.09993	1.73	76.0881	0	1	27.3718	0.214137	0.0694499	27.0882
1.09993	1.731	76.0881	0	1	27.3718	0.214137	0.0694499	27.0882
1.09993	1.732	76.0881	0	1	27.3718	0.214137	0.0694499	27.0882
1.09993	1.733	76.0881	0	1	27.3718	0.214137	0.0694499	27.0882
1.09993	1.734	76.0881	0	1	27.3718	0.214137	0.0694499	27.0882
1.09993	1.735	76.0881	0	1	27.3718	0.214137	0.0694499	27.0882
1.09993	1.736	76.0881	0	1	27.3718	0.214137	0.0694499	27.0882
1.09993	1.737	76.0881	0	1	27.3718	0.214137	0.0694499	27.0882
1.09993	1.738	76.0881	0	1	27.3718	0.214137	0.0694499	27.0882
1.09993	1.739	76.0881	0	1	27.3718	0.214137	0.0694499	27.0882
1.09993	1.74	76.0881	0	1	27.3718	0.214137	0.0694499	27.0882
1.09993	1.741	76.0881	0	1	27.3718	0.214137	0.0694499	27.0882
1.09993	1.742	76.0881	0	1	27.3718	0.214137	0.0694499	27.0882
1.09993	1.743	76.0881	0	1	27.3718	0.214137	0.0694499	27.0882
1.09993	1.744	76.0881	0	1	27.3718	0.214137	0.0694499	27.0882
1.09993	1.745	76.0881	0	1	27.3718	0.214137	0.0694499	27.0882
1.09993	1.746	76.0881	0	1	27.3718	0.214137	0.0694499	27.0882
1.09993	1.747	76.0881	0	1	27.3718	0.214137	0.0694499	27.0882
1.09993	1.748	76.0881	0	1	27.3718	0.214137	0.0694499	27.0882
1.09993	1.749	76.0881	0	1	27.3718	0.214137	0.0694499	27.0882
1.09993	1.75	76.0881	0	1	27.3718	0.214137	0.0694499	27.0882
1.09993	1.751	76.0881	0	1	27.3718	0.214137	0.0694499	27.0882
1.09993	1.752	76.0881	0	1	27.3718	0.214137	0.0694499	27.0882
1.09993	1.753	76.0881	0	1	27.3718	0.214137	0.0694499	27.0882
1.09993	1.754	76.0881	0	1	27.3718	0.214137	0.0694499	27.0882
1.09993	1.755	76.0881	0	1	27.3718	0.214137	0.0694499	27.0882
1.09993	1.756	76.0881	0	1	27.3718	0.214137	0.0694499	27.0882
1.09993	1.757	76.0881	0	1	27.3718	0.214137	0.0694499	27.0882
1.09993	1.758	76.0881	0	1	27.3718	0.214137	0.0694499	27.0882
1.09993	1.759	76.0881	0	1	27.3718	0.214137	0.0694499	27.0882
1.09993	1.76	76.0881	0	1	27.3718	0.214137	0.0694499	27.0882
1.09993	1.761	76.0881	0	1	27.3718	0.214137	0.0694499	27.0882
1.09993	1.762	76.0881	0	1	27.3718	0.214137	0.0694499	27.0882
1.09993	1.763	76.0881	0	1	27.3718	0.214137	0.0694499	27.0882
1.09993	1.764	76.0881	0	1	27.3718	0.214137	0.0694499	27.0882
1.09993	1.765	76.0881	0	1	27.3718	0.214137	0.0694499	27.0882
1.09993	1.766	76.0881	0	1	27.3718	0.214137	0.0694499	27.0882
1.09993	1.767	76.0881	0	1	27.3718	0.214137	0.0694499	27.0882
1.09993	1.768	76.0881	0	1	27.3718	0.214137	0.0694499	27.0882
1.09993	1.769	76.0881	0	1	27.3718	0.214137	0.0694499	27.0882
1.09993	1.77	76.0881	0	1	27.3718	0.214137	0.0694499	27.0882
1.09993	1.771	76.0881	0	1	27.3718	0.214137	0.0694499	27.0882
1.09993	1.772	76.0881	0	1	27.3718	0.214137	0.0694499	27.0882
1.09993	1.773	76.0881	0	1	27.3718	0.214137	0.0694499	27.0882
1.09993	1.774	76.0881	0	1	27.3718	0.214137	0.0694499	27.0882
1.09993	1.775	76.0881	0	1	27.3718	0.214137	0.0694499	27.0882
1.09993	1.776	76.0881	0	1	27.3718	0.214137	0.0694499	27.0882
1.09993	1.777	76.0881	0	1	27.3718	0.214137	0.0694499	27.0882
1.09993	1.778	76.0881	0	1	27.3718	0.214137	0.0694499	27.0882
1.09993	1.779	76.0881	0	1	27.3718	0.214137	0.0694499	27.0882
1.09993	1.78	76.0881	0	1	27.3718	0.214137	0.0694499	27.0882
1.09993	1.781	76.0881	0	1	27.3718	0.214137	0.0694499	27.0882
1.09993	1.782	76.0881	0	1	27.3718	0.214137	0.0694499	27.0882
1.09993	1.783	76.0881	0	1	27.3718	0.214137	0.0694499	27.0882
1.09993	1.784	76.0881	0	1	27.3718	0.214137	0.0694499	27.0882
1.09993	1.785	76.0881	0	1	27.3718	0.214137	0.0694499	27.0882
1.09993	1.786	76.0881	0	1	27.3718	0.214137	0.0694499	27.0882
1.09993	1.787	76.0881	0	1	27.3718	0.214137	0.0694499	27.0882
1.09993	1.788	76.0881	0	1	27.3718	0.214137	0.0694499	27.0882
1.09993	1.789	76.0881	0	1	27.3718	0.214137	0.0694499	27.0882
1.09993	1.79	76.0881	0	1	27.3718	0.214137	0.0694499	27.0882
1.09993	1.791	76.0881	0	1	27.3718	0.214137	0.0694499	27.0882
1.09993	1.792	76.0881	0	1	27.3718	0.214137	0.0694499	27.0882
1.09993	1.793	76.0881	0	1	27.3718	0.214137	0.0694499	27.0882
1.09993	1.794	76.0881	0	1	27.3718	0.214137	0.0694499	27.0882
1.09993	1.795	76.0881	0	1	27.3718	0.214137	0.0694499	27.0882
1.09993	1.796	76.0881	0	1	27.3718	0.214137	0.0694499	27.0882
1.09993	1.797	76.0881	0	1	27.3718	0.214137	0.0694499	27.0882
1.09993	1.798	76.0881	0	1	27.3718	0.214137	0.0694499	27.0882
1.09993	1.799	76.0881	0	1	27.3718	0.214137	0.0694499	27.0882
1.09993	1.8	76.0881	0	1	27.3718	0.214137	0.0694499	27.0882
1.09993	1.801	76.0881	0	1	27.3718	0.214137	0.0694499	27.0882
1.09993	1.802	76.0881	0	1	27.3718	0.214137	0.0694499	27.0882
1.09993	1.803	76.0881	0	1	27.3718	0.214137	0.0694499	27.0882
1.09993	1.804	76.0881	0	1	27.3718	0.214137	0.0694499	27.0882
1.09993	1.805	76.0881	0	1	27.3718	0.214137	0.0694499	27.0882
1.09993	1.806	76.0881	0	1	27.3718	0.214137	0.0694499	27.0882
1.09993	1.807	76.0881	0	1	27.3718	0.214137	0.0694499	27.0882
1.09993	1.808	76.0881	0	1	27.3718	0.214137	0.0694499	27.0882
1.09993	1.809	76.0881	0	1	27.3718	0.214137	0.0694499	27.0882
1.09993	1.81	76.0881	0	1	27.3718	0.214137	0.0694499	27.0882
1.09993	1.811	76.0881	0	1	27.3718	0.214137	0.0694499	27.0882
1.09993	1.812	76.0881	0	1	27.3718	0.214137	0.0694499	27.0882
1.09993	1.813	76.0881	0	1	27.3718	0.214137	0.0694499	27.0882
1.09993	1.814	76.0881	0	1	27.3718	0.214137	0.0694499	27.0882
1.09993	1.815	76.0881	0	1	27.3718	0.214137	0.0694499	27.0882
1.09993	1.816	76.0881	0	1	27.3718	0.214137	0.0694499	27.0882
1.09993	1.817	76.0881	0	1	27.3718	0.214137	0.0694499	27.0882
1.09993	1.818	76.0881	0	1	27.3718	0.214137	0.0694499	27.0882
1.09993	1.819	76.0881	0	1	27.3718	0.214137	0.0694499	27.0882
1.09993	1.82	76.0881	0	1	27.3718	0.214137	0.0694499	27.0882
1.09993	1.821	76.0881	0	1	27.3718	0.214137	0.0694499	27.0882
1.09993	1.822	76.0881	0	1	27.3718	0.214137	0.0694499	27.0882
1.09993	1.823	76.0881	0	1	27.3718	0.214137	0.0694499	27.0882
1.09993	1.824	76.0881	0	1	27.3718	0.214137	0.0694499	27.0882
1.09993	1.825	76.0881	0	1	27.3718	0.214137	0.0694499	27.0882
1.09993	1.826	76.0881	0	1	27.3718	0.214137	0.0694499	27.0882
1.09993	1.827	76.0881	0	1	27.3718	0.214137	0.0694499	27.0882
1.09993	1.828	76.0881	0	1	27.3718	0.214137	0.0694499	27.0882
1.09993	1.829	76.0881	0	1	27.3718	0.214137	0.0694499	27.0882
1.09993	1.83	76.0881	0	1	27.3718	0.214137	0.0694499	27.0882
1.09993	1.831	76.0881	0	1	27.3718	0.214137	0.0694499	27.0882
1.09993	1.832	76.0881	0	1	27.3718	0.214137	0.0694499	27.0882
1.09993	1.833	76.0881	0	1	27.3718	0.214137	0.0694499	27.0882
1.09993	1.834	76.0881	0	1	27.3718	0.214137	0.0694499	27.0882
1.09993	1.835	76.0881	0	1	27.3718	0.214137	0.0694499	27.0882
1.09993	1.836	76.0881	0	1	27.3718	0.214137	0.0694499	27.0882
1.09993	1.837	76.0881	0	1	27.3718	0.214137	0.0694499	27.0882
1.09993	1.838	76.0881	0	1	27.3718	0.214137	0.0694499	27.0882
1.09993	1.839	76.0881	0	1	27.3718	0.214137	0.0694499	27.0882
1.09993	1.84	76.0881	0	1	27.3718	0.214137	0.0694499	27.0882
1.09993	1.841	76.0881	0	1	27.3718	0.214137	0.0694499	27.0882
1.09993	1.842	76.0881	0	1	27.3718	0.214137	0.0694499	27.0882
1.09993	1.843	76.0881	0	1	27.3718	0.214137	0.0694499	27.0882
1.09993	1.844	76.0881	0	1	27.3718	0.214137	0.0694499	27.0882
1.09993	1.845	76.0881	0	1	27.3718	0.214137	0.0694499	27.0882
1.09993	1.846	76.0881	0	1	27.3718	0.214137	0.0694499	27.0882
1.09993	1.847	76.0881	0	1	27.3718	0.214137	0.0694499	27.0882
1.09993	1.848	76.0881	0	1	27.3718	0.214137	0.0694499	27.0882
1.09993	1.849	76.0881	0	1	27.3718	0.214137	0.0694499	27.0882
1.09993	1.85	76.0881	0	1	27.3718	0.214137	0.0694499	27.0882
1.09993	1.851	76.0881	0	1	27.3718	0.214137	0.0694499	27.0882
1.09993	1.852	76.0881	0	1	27.3718	0.214137	0.0694499	27.0882
1.09993	1.853	76.0881	0	1	27.3718	0.214137	0.0694499	27.0882
1.09993	1.854	76.0881	0	1	27.3718	0.214137	0.0694499	27.0882
1.09993	1.855	76.0881	0	1	27.3718	0.214137	0.0694499	27.0882
1.09993	1.856	76.0881	0	1	27.3718	0.214137	0.0694499	27.0882
1.09993	1.857	76.0881	0	1	27.3718	0.214137	0.0694499	27.0882
1.09993	1.858	76.0881	0	1	27.3718	0.214137	0.0694499	27.0882
1.09993	1.859	76.0881	0	1	27.3718	0.214137	0.0694499	27.0882
1.09993	1.86	76.0881	0	1	27.3718	0.214137	0.0694499	27.0882
1.09993	1.861	76.0881	0	1	27.3718	0.214137	0.0694499	27.0882
1.09993	1.862	76.0881	0	1	27.3718	0.214137	0.0694499	27.0882
1.09993	1.863	76.0881	0	1	27.3718	0.214137	0.0694499	27.0882
1.09993	1.864	76.0881	0	1	27.3718	0.214137	0.0694499	27.0882
1.09993	1.865	76.0881	0	1	27.3718	0.214137	0.0694499	27.0882
1.09993	1.866	76.0881	0	1	27.3718	0.214137	0.0694499	27.0882
1.09993	1.867	76.0881	0	1	27.3718	0.214137	0.0694499	27.0882
1.09993	1.868	76.0881	0	1	27.3718	0.214137	0.0694499	27.0882
1.09993	1.869	76.0881	0	1	27.3718	0.214137	0.0694499	27.0882
1.09993	1.87	76.0881	0	1	27.3718	0.214137	0.0694499	27.0882
1.09993	1.871	76.0881	0	1	27.3718	0.214137	0.0694499	27.0882
1.09993	1.872	76.0881	0	1	27.3718	0.214137	0.0694499	27.0882
1.09993	1.873	76.0881	0	1	27.3718	0.214137	0.0694499	27.0882
1.09993	1.874	76.0881	0	1	27.3718	0.214137	0.0694499	27.0882
1.09993	1.875	76.0881	0	1	27.3718	0.214137	0.0694499	27.0882
1.09993	1.876	76.0881	0	1	27.3718	0.214137	0.0694499	27.0882
1.09993	1.877	76.0881	0	1	27.3718	0.214137	0.0694499	27.0882
1.09993	1.878	76.0881	0	1	27.3718	0.214137	0.0694499	27.0882
1.09993	1.879	76.0881	0	1	27.3718	0.214137	0.0694499	27.0882
1.09993	1.88	76.0881	0	1	27.3718	0.214137	0.0694499	27.0882
1.09993	1.881	76.0881	0	1	27.3718	0.214137	0.0694499	27.0882
1.09993	1.882	76.0881	0	1	27.3718	0.214137	0.0694499	27.0882
1.09993	1.883	76.0881	0	1	27.3718	0.214137	0.0694499	27.0882
1.09993	1.884	76.0881	0	1	27.3718	0.214137	0.0694499	27.0882
1.09993	1.885	76.0881	0	1	27.3718	0.214137	0.0694499	27.0882
1.09993	1.886	76.0881	0	1	27.3718	0.214137	0.0694499	27.0882
1.09993	1.887	76.0881	0	1	27.3718	0.214137	0.0694499	27.0882
1.09993	1.888	76.0881	0	1	27.3718	0.214137	0.0694499	27.0882
1.09993	1.889	76.0881	0	1	27.3718	0.214137	0.0694499	27.0882
1.09993	1.89	76.0881	0	1	27.3718	0.214137	0.0694499	27.0882
1.09993	1.891	76.0881	0	1	27.3718	0.214137	0.0694499	27.0882
1.09993	1.892	76.0881	0	1	27.3718	0.214137	0.0694499	27.0882
1.09993	1.893	76.0881	0	1	27.3718	0.214137	0.0694499	27.0882
1.09993	1.894	76.0881	0	1	27.3718	0.214137	0.0694499	27.0882
1.09993	1.895	76.0881	0	1	27.3718	0.214137	0.0694499	27.0882
1.09993	1.896	76.0881	0	1	27.3718	0.214137	0.0694499	27.0882
1.09993	1.897	76.0881	0	1	27.3718	0.214137	0.0694499	27.0882
1.09993	1.898	76.0881	0	1	27.3718	0.214137	0.0694499	27.0882
1.09993	1.899	76.0881	0	1	27.3718	0.214137	0.0694499	27.0882
1.09993	1.9	76.0881	0	1	27.3718	0.214137	0.0694499	27.0882
1.09993	1.901	76.0881	0	1	27.3718	0.214137	0.0694499	27.0882
1.09993	1.902	76.0881	0	1	27.3718	0.214137	0.0694499	27.0882
1.09993	1.903	76.0881	0	1	27.3718	0.214137	0.0694499	27.0882
1.09993	1.904	76.0881	0	1	27.3718	0.214137	0.0694499	27.0882
1.09993	1.905	76.0881	0	1	27.3718	0.214137	0.0694499	27.0882
1.09993	1.906	76.0881	0	1	27.3718	0.214137	0.0694499	27.0882
1.09993	1.907	76.0881	0	1	27.3718	0.214137	0.0694499	27.0882
1.09993	1.908	76.0881	0	1	27.3718	0.214137	0.0694499	27.0882
1.09993	1.909	76.0881	0	1	27.3718	0.214137	0.0694499	27.0882
1.09993	1.91	76.0881	0	1	27.3718	0.214137	0.0694499	27.0882
1.09993	1.911	76.0881	0	1	27.3718	0.214137	0.0694499	27.0882
1.09993	1.912	76.0881	0	1	27.3718	0.214137	0.0694499	27.0882
1.09993	1.913	76.0881	0	1	27.3718	0.214137	0.0694499	27.0882
1.09993	1.914	76.0881	0	1	27.3718	0.214137	0.0694499	27.0882
1.09993	1.915	76.0881	0	1	27.3718	0.214137	0.0694499	27.0882
1.09993	1.916	76.0881	0	1	27.3718	0.214137	0.0694499	27.0882
1.09993	1.917	76.0881	0	1	27.3718	0.214137	0.0694499	27.0882
1.09993	1.918	76.0881	0	1	27.3718	0.214137	0.0694499	27.0882
1.09993	1.919	76.0881	0	1	27.3718	0.214137	0.0694499	27.0882
1.09993	1.92	76.0881	0	1	27.3718	0.214137	0.0694499	27.0882
1.09993	1.921	76.0881	0	1	27.3718	0.214137	0.0694499	27.0882
1.09993	1.922	76.0881	0	1	27.3718	0.214137	0.0694499	27.0882
1.09993	1.923	76.0881	0	1	27.3718	0.214137	0.0694499	27.0882
1.09993	1.924	76.0881	0	1	27.3718	0.214137	0.0694499	27.0882
1.09993	1.925	76.0881	0	1	27.3718	0.214137	0.0694499	27.0882
1.09993	1.926	76.0881	0	1	27.3718	0.214137	0.0694499	27.0882
1.09993	1.927	76.0881	0	1	27.3718	0.214137	0.0694499	27.0882
1.09993	1.928	76.0881	0	1	27.3718	0.214137	0.0694499	27.0882
1.09993	1.929	76.0881	0	1	27.3718	0.214137	0.0694499	27.0882
1.09993	1.93	76.0881	0	1	27.3718	0.214137	0.0694499	27.0882
1.09993	1.931	76.0881	0	1	27.3718	0.214137	0.0694499	27.0882
1.09993	1.932	76.0881	0	1	27.3718	0.214137	0.0694499	27.0882
1.09993	1.933	76.0881	0	1	27.3718	0.214137	0.0694499	27.0882
1.09993	1.934	76.0881	0	1	27.3718	0.214137	0.0694499	27.0882
1.09993	1.935	76.0881	0	1	27.3718	0.214137	0.0694499	27.0882
1.09993	1.936	76.0881	0	1	27.3718	0.214137	0.0694499	27.0882
1.09993	1.937	76.0881	0	1	27.3718	0.214137	0.0694499	27.0882
1.09993	1.938	76.0881	0	1	27.3718	0.214137	0.0694499	27.0882
1.09993	1.939	76.0881	0	1	27.3718	0.214137	0.0694499	27.0882
1.09993	1.94	76.0881	0	1	27.3718	0.214137	0.0694499	27.0882
1.09993	1.941	76.0881	0	1	27.3718	0.214137	0.0694499	27.0882
1.09993	1.942	76.0881	0	1	27.3718	0.214137	0.0694499	27.0882
1.09993	1.943	76.0881	0	1	27.3718	0.214137	0.0694499	27.0882
1.09993	1.944	76.0881	0	1	27.3718	0.214137	0.0694499	27.0882
1.09993	1.945	76.0881	0	1	27.3718	0.214137	0.0694499	27.0882
1.09993	1.946	76.0881	0	1	27.3718	0.214137	0.0694499	27.0882
1.09993	1.947	76.0881	0	1	27.3718	0.214137	0.0694499	27.0882
1.09993	1.948	76.0881	0	1	27.3718	0.214137	0.0694499	27.0882
1.09993	1.949	76.0881	0	1	27.3718	0.214137	0.0694499	27.0882
1.09993	1.95	76.0881	0	1	27.3718	0.214137	0.0694499	27.0882
1.09993	1.951	76.0881	0	1	27.3718	0.214137	0.0694499	27.0882
1.09993	1.952	76.0881	0	1	27.3718	0.214137	0.0694499	27.0882
1.09993	1.953	76.0881	0	1	27.3718	0.214137	0.0694499	27.0882
1.09993	1.954	76.0881	0	1	27.3718	0.214137	0.0694499	27.0882
1.09993	1.955	76.0881	0	1	27.3718	0.214137	0.0694499	27.0882
1.09993	1.956	76.0881	0	1	27.3718	0.214137	0.0694499	27.0882
1.09993	1.957	76.0881	0	1	27.3718	0.214137	0.0694499	27.0882
1.09993	1.958	76.0881	0	1	27.3718	0.214137	0.0694499	27.0882
1.09993	1.959	76.0881	0	1	27.3718	0.214137	0.0694499	27.0882
1.09993	1.96	76.0881	0	1	27.3718	0.214137	0.0694499	27.0882
1.09993	1.961	76.0881	0	1	27.3718	0.214137	0.0694499	27.0882
1.09993	1.962	76.0881	0	1	27.3718	0.214137	0.0694499	27.0882
1.09993	1.963	76.0881	0	1	27.3718	0.214137	0.0694499	27.0882
1.09993	1.964	76.0881	0	1	27.3718	0.214137	0.0694499	27.0882
1.09993	1.965	76.0881	0	1	27.3718	0.214137	0.0694499	27.0882
1.09993	1.966	76.0881	0	1	27.3718	0.214137	0.0694499	27.0882
1.09993	1.967	76.0881	0	1	27.3718	0.214137	0.0694499	27.0882
1.09993	1.968	76.0881	0	1	27.3718	0.214137	0.0694499	27.0882
1.09993	1.969	76.0881	0	1	27.3718	0.214137	0.0694499	27.0882
1.09993	1.97	76.0881	0	1	27.3718	0.214137	0.0694499	27.0882
1.09993	1.971	76.0881	0	1	27.3718	0.214137	0.0694499	27.0882
1.09993	1.972	76.0881	0	1	27.3718	0.214137	0.0694499	27.0882
1.09993	1.973	76.0881	0	1	27.3718	0.214137	0.0694499	27.0882
1.09993	1.974	76.0881	0	1	27.3718	0.214137	0.0694499	27.0882
1.09993	1.975	76.0881	0	1	27.3718	0.214137	0.0694499	27.0882
1.09993	1.976	76.0881	0	1	27.3718	0.214137	0.0694499	27.0882
1.09993	1.977	76.0881	0	1	27.3718	0.214137	0.0694499	27.0882
1.09993	1.978	76.0881	0	1	27.3718	0.214137	0.0694499	27.0882
1.09993	1.979	76.0881	0	1	27.3718	0.214137	0.0694499	27.0882
1.09993	1.98	76.0881	0	1	27.3718	0.214137	0.0694499	27.0882
1.09993	1.981	76.0881	0	1	27.3718	0.214137	0.0694499	27.0882
1.09993	1.982	76.0881	0	1	27.3718	0.214137	0.0694499	27.0882
1.09993	1.983	76.0881	0	1	27.3718	0.214137	0.0694499	27.0882
1.09993	1.984	76.0881	0	1	27.3718	0.214137	0.0694499	27.0882
1.09993	1.985	76.0881	0	1	27.3718	0.214137	0.0694499	27.0882
1.09993	1.986	76.0881	0	1	27.3718	0.214137	0.0694499	27.0882
1.09993	1.987	76.0881	0	1	27.3718	0.214137	0.0694499	27.0882
1.09993	1.988	76.0881	0	1	27.3718	0.214137	0.0694499	27.0882
1.09993	1.989	76.0881	0	1	27.3718	0.214137	0.0694499	27.0882
1.09993	1.99	76.0881	0	1	27.3718	0.214137	0.0694499	27.0882
1.09993	1.991	76.0881	0	1	27.3718	0.214137	0.0694499	27.0882
1.09993	1.992	76.0881	0	1	27.3718	0.214137	0.0694499	27.0882
1.09993	1.993	76.0881	0	1	27.3718	0.214137	0.0694499	27.0882
1.09993	1.994	76.0881	0	1	27.3718	0.214137	0.0694499	27.0882
1.09993	1.995	76.0881	0	1	27.3718	0.214137	0.0694499	27.0882
1.09993	1.996	76.0881	0	1	27.3718	0.214137	0.0694499	27.0882
1.09993	1.997	76.0881	0	1	27.3718	0.214137	0.0694499	27.0882
1.09993	1.998	76.0881	0	1	27.3718	0.214137	0.0694499	27.0882
[truncated: 202 more rows]
