# Supplementary material for: Nanoalignment by critical Casimir torques
Source: Nat Commun. 2024 Jun 14;15:5086. doi: 10.1038/s41467-024-49220-1 (PMC11178905; doi:10.1038/s41467-024-49220-1)
Supplement: Supplementary file 11 — Source Data [file 41467_2024_49220_MOESM11_ESM.zip › fig1/python/data/theory/results_sphere_80.dat]

#Delta	Lambda	Gamma	rho1	rho2	total_potential	CC_potential	electrostatic_potential	gravity_potential
1.08294	0	80	0	1	26.711	-0.492149	0.533327	26.6698
1.08294	0.001	80	0	1	26.711	-0.492149	0.533327	26.6698
1.08294	0.002	80	0	1	26.711	-0.492149	0.533327	26.6698
1.08294	0.003	80	0	1	26.711	-0.492149	0.533327	26.6698
1.08294	0.004	80	0	1	26.711	-0.492149	0.533327	26.6698
1.08294	0.005	80	0	1	26.711	-0.492149	0.533327	26.6698
1.08294	0.006	80	0	1	26.711	-0.492149	0.533327	26.6698
1.08294	0.007	80	0	1	26.711	-0.492149	0.533327	26.6698
1.08294	0.008	80	0	1	26.711	-0.492149	0.533327	26.6698
1.08294	0.009	80	0	1	26.711	-0.492149	0.533327	26.6698
1.08294	0.01	80	0	1	26.711	-0.492149	0.533327	26.6698
1.08294	0.011	80	0	1	26.711	-0.492149	0.533327	26.6698
1.08294	0.012	80	0	1	26.711	-0.492149	0.533327	26.6698
1.08294	0.013	80	0	1	26.711	-0.492149	0.533327	26.6698
1.08294	0.014	80	0	1	26.711	-0.492149	0.533327	26.6698
1.08294	0.015	80	0	1	26.711	-0.492149	0.533327	26.6698
1.08294	0.016	80	0	1	26.711	-0.492149	0.533327	26.6698
1.08294	0.017	80	0	1	26.711	-0.492149	0.533327	26.6698
1.08294	0.018	80	0	1	26.711	-0.492149	0.533327	26.6698
1.08294	0.019	80	0	1	26.711	-0.492149	0.533327	26.6698
1.08294	0.02	80	0	1	26.711	-0.492149	0.533327	26.6698
1.08294	0.021	80	0	1	26.711	-0.492149	0.533327	26.6698
1.08294	0.022	80	0	1	26.711	-0.492149	0.533327	26.6698
1.08294	0.023	80	0	1	26.711	-0.492149	0.533327	26.6698
1.08294	0.024	80	0	1	26.711	-0.492149	0.533327	26.6698
1.08294	0.025	80	0	1	26.711	-0.492149	0.533327	26.6698
1.08294	0.026	80	0	1	26.711	-0.492149	0.533327	26.6698
1.08294	0.027	80	0	1	26.711	-0.492149	0.533327	26.6698
1.08294	0.028	80	0	1	26.711	-0.492149	0.533327	26.6698
1.08294	0.029	80	0	1	26.711	-0.492149	0.533327	26.6698
1.08294	0.03	80	0	1	26.711	-0.492149	0.533327	26.6698
1.08294	0.031	80	0	1	26.711	-0.492149	0.533327	26.6698
1.08294	0.032	80	0	1	26.711	-0.492149	0.533327	26.6698
1.08294	0.033	80	0	1	26.711	-0.492149	0.533327	26.6698
1.08294	0.034	80	0	1	26.711	-0.492149	0.533327	26.6698
1.08294	0.035	80	0	1	26.711	-0.492149	0.533327	26.6698
1.08294	0.036	80	0	1	26.711	-0.492149	0.533327	26.6698
1.08294	0.037	80	0	1	26.711	-0.492149	0.533327	26.6698
1.08294	0.038	80	0	1	26.711	-0.492149	0.533327	26.6698
1.08294	0.039	80	0	1	26.711	-0.492149	0.533327	26.6698
1.08294	0.04	80	0	1	26.711	-0.492149	0.533327	26.6698
1.08294	0.041	80	0	1	26.711	-0.492149	0.533327	26.6698
1.08294	0.042	80	0	1	26.711	-0.492149	0.533327	26.6698
1.08294	0.043	80	0	1	26.711	-0.492149	0.533327	26.6698
1.08294	0.044	80	0	1	26.711	-0.492149	0.533327	26.6698
1.08294	0.045	80	0	1	26.711	-0.492149	0.533327	26.6698
1.08294	0.046	80	0	1	26.711	-0.492149	0.533327	26.6698
1.08294	0.047	80	0	1	26.711	-0.492149	0.533327	26.6698
1.08294	0.048	80	0	1	26.711	-0.492149	0.533327	26.6698
1.08294	0.049	80	0	1	26.711	-0.492149	0.533327	26.6698
1.08294	0.05	80	0	1	26.711	-0.492149	0.533327	26.6698
1.08294	0.051	80	0	1	26.711	-0.492149	0.533327	26.6698
1.08294	0.052	80	0	1	26.711	-0.492149	0.533327	26.6698
1.08294	0.053	80	0	1	26.711	-0.492149	0.533327	26.6698
1.08294	0.054	80	0	1	26.711	-0.492149	0.533327	26.6698
1.08294	0.055	80	0	1	26.711	-0.492149	0.533327	26.6698
1.08294	0.056	80	0	1	26.711	-0.492149	0.533327	26.6698
1.08294	0.057	80	0	1	26.711	-0.492149	0.533327	26.6698
1.08294	0.058	80	0	1	26.711	-0.492149	0.533327	26.6698
1.08294	0.059	80	0	1	26.711	-0.492149	0.533327	26.6698
1.08294	0.06	80	0	1	26.711	-0.492149	0.533327	26.6698
1.08294	0.061	80	0	1	26.711	-0.492149	0.533327	26.6698
1.08294	0.062	80	0	1	26.711	-0.492149	0.533327	26.6698
1.08294	0.063	80	0	1	26.711	-0.492149	0.533327	26.6698
1.08294	0.064	80	0	1	26.711	-0.492149	0.533327	26.6698
1.08294	0.065	80	0	1	26.711	-0.492149	0.533327	26.6698
1.08294	0.066	80	0	1	26.711	-0.492149	0.533327	26.6698
1.08294	0.067	80	0	1	26.711	-0.492149	0.533327	26.6698
1.08294	0.068	80	0	1	26.711	-0.492149	0.533327	26.6698
1.08294	0.069	80	0	1	26.711	-0.492149	0.533327	26.6698
1.08294	0.07	80	0	1	26.711	-0.492149	0.533327	26.6698
1.08294	0.071	80	0	1	26.711	-0.492149	0.533327	26.6698
1.08294	0.072	80	0	1	26.711	-0.492149	0.533327	26.6698
1.08294	0.073	80	0	1	26.711	-0.492149	0.533327	26.6698
1.08294	0.074	80	0	1	26.711	-0.492149	0.533327	26.6698
1.08294	0.075	80	0	1	26.711	-0.492149	0.533327	26.6698
1.08294	0.076	80	0	1	26.711	-0.492149	0.533327	26.6698
1.08294	0.077	80	0	1	26.711	-0.492149	0.533327	26.6698
1.08294	0.078	80	0	1	26.711	-0.492149	0.533327	26.6698
1.08294	0.079	80	0	1	26.711	-0.492149	0.533327	26.6698
1.08294	0.08	80	0	1	26.711	-0.492149	0.533327	26.6698
1.08294	0.081	80	0	1	26.711	-0.492149	0.533327	26.6698
1.08294	0.082	80	0	1	26.711	-0.492149	0.533327	26.6698
1.08294	0.083	80	0	1	26.711	-0.492149	0.533327	26.6698
1.08294	0.084	80	0	1	26.711	-0.492149	0.533327	26.6698
1.08294	0.085	80	0	1	26.711	-0.492149	0.533327	26.6698
1.08294	0.086	80	0	1	26.711	-0.492149	0.533327	26.6698
1.08294	0.087	80	0	1	26.711	-0.492149	0.533327	26.6698
1.08294	0.088	80	0	1	26.711	-0.492149	0.533327	26.6698
1.08294	0.089	80	0	1	26.711	-0.492149	0.533327	26.6698
1.08294	0.09	80	0	1	26.711	-0.492149	0.533327	26.6698
1.08294	0.091	80	0	1	26.711	-0.492149	0.533327	26.6698
1.08294	0.092	80	0	1	26.711	-0.492149	0.533327	26.6698
1.08294	0.093	80	0	1	26.711	-0.492149	0.533327	26.6698
1.08294	0.094	80	0	1	26.711	-0.492149	0.533327	26.6698
1.08294	0.095	80	0	1	26.711	-0.492149	0.533327	26.6698
1.08294	0.096	80	0	1	26.711	-0.492149	0.533327	26.6698
1.08294	0.097	80	0	1	26.711	-0.492149	0.533327	26.6698
1.08294	0.098	80	0	1	26.711	-0.492149	0.533327	26.6698
1.08294	0.099	80	0	1	26.711	-0.492149	0.533327	26.6698
1.08294	0.1	80	0	1	26.711	-0.492149	0.533327	26.6698
1.08294	0.101	80	0	1	26.711	-0.492149	0.533327	26.6698
1.08294	0.102	80	0	1	26.711	-0.492149	0.533327	26.6698
1.08294	0.103	80	0	1	26.711	-0.492149	0.533327	26.6698
1.08294	0.104	80	0	1	26.711	-0.492149	0.533327	26.6698
1.08294	0.105	80	0	1	26.711	-0.492149	0.533327	26.6698
1.08294	0.106	80	0	1	26.711	-0.492149	0.533327	26.6698
1.08294	0.107	80	0	1	26.711	-0.492149	0.533327	26.6698
1.08294	0.108	80	0	1	26.711	-0.492149	0.533327	26.6698
1.08294	0.109	80	0	1	26.711	-0.492149	0.533327	26.6698
1.08294	0.11	80	0	1	26.711	-0.492149	0.533327	26.6698
1.08294	0.111	80	0	1	26.711	-0.492149	0.533327	26.6698
1.08294	0.112	80	0	1	26.711	-0.492149	0.533327	26.6698
1.08294	0.113	80	0	1	26.711	-0.492149	0.533327	26.6698
1.08294	0.114	80	0	1	26.711	-0.492149	0.533327	26.6698
1.08294	0.115	80	0	1	26.711	-0.492149	0.533327	26.6698
1.08294	0.116	80	0	1	26.711	-0.492149	0.533327	26.6698
1.08294	0.117	80	0	1	26.711	-0.492149	0.533327	26.6698
1.08294	0.118	80	0	1	26.711	-0.492149	0.533327	26.6698
1.08294	0.119	80	0	1	26.711	-0.492149	0.533327	26.6698
1.08294	0.12	80	0	1	26.711	-0.492149	0.533327	26.6698
1.08294	0.121	80	0	1	26.711	-0.492149	0.533327	26.6698
1.08294	0.122	80	0	1	26.711	-0.492149	0.533327	26.6698
1.08294	0.123	80	0	1	26.711	-0.492149	0.533327	26.6698
1.08294	0.124	80	0	1	26.711	-0.492149	0.533327	26.6698
1.08294	0.125	80	0	1	26.711	-0.492149	0.533327	26.6698
1.08294	0.126	80	0	1	26.711	-0.492149	0.533327	26.6698
1.08294	0.127	80	0	1	26.711	-0.492149	0.533327	26.6698
1.08294	0.128	80	0	1	26.711	-0.492149	0.533327	26.6698
1.08294	0.129	80	0	1	26.711	-0.492149	0.533327	26.6698
1.08294	0.13	80	0	1	26.711	-0.492149	0.533327	26.6698
1.08294	0.131	80	0	1	26.711	-0.492149	0.533327	26.6698
1.08294	0.132	80	0	1	26.711	-0.492149	0.533327	26.6698
1.08294	0.133	80	0	1	26.711	-0.492149	0.533327	26.6698
1.08294	0.134	80	0	1	26.711	-0.492149	0.533327	26.6698
1.08294	0.135	80	0	1	26.711	-0.492149	0.533327	26.6698
1.08294	0.136	80	0	1	26.711	-0.492149	0.533327	26.6698
1.08294	0.137	80	0	1	26.711	-0.492149	0.533327	26.6698
1.08294	0.138	80	0	1	26.711	-0.492149	0.533327	26.6698
1.08294	0.139	80	0	1	26.711	-0.492149	0.533327	26.6698
1.08294	0.14	80	0	1	26.711	-0.492149	0.533327	26.6698
1.08294	0.141	80	0	1	26.711	-0.492149	0.533327	26.6698
1.08294	0.142	80	0	1	26.711	-0.492149	0.533327	26.6698
1.08294	0.143	80	0	1	26.711	-0.492149	0.533327	26.6698
1.08294	0.144	80	0	1	26.711	-0.492149	0.533327	26.6698
1.08294	0.145	80	0	1	26.711	-0.492149	0.533327	26.6698
1.08294	0.146	80	0	1	26.711	-0.492149	0.533327	26.6698
1.08294	0.147	80	0	1	26.711	-0.492149	0.533327	26.6698
1.08294	0.148	80	0	1	26.711	-0.492149	0.533327	26.6698
1.08294	0.149	80	0	1	26.711	-0.492149	0.533327	26.6698
1.08294	0.15	80	0	1	26.711	-0.492149	0.533327	26.6698
1.08294	0.151	80	0	1	26.711	-0.492149	0.533327	26.6698
1.08294	0.152	80	0	1	26.711	-0.492149	0.533327	26.6698
1.08294	0.153	80	0	1	26.711	-0.492149	0.533327	26.6698
1.08294	0.154	80	0	1	26.711	-0.492149	0.533327	26.6698
1.08294	0.155	80	0	1	26.711	-0.492149	0.533327	26.6698
1.08294	0.156	80	0	1	26.711	-0.492149	0.533327	26.6698
1.08294	0.157	80	0	1	26.711	-0.492149	0.533327	26.6698
1.08294	0.158	80	0	1	26.711	-0.492149	0.533327	26.6698
1.08294	0.159	80	0	1	26.711	-0.492149	0.533327	26.6698
1.08294	0.16	80	0	1	26.711	-0.492149	0.533327	26.6698
1.08294	0.161	80	0	1	26.711	-0.492149	0.533327	26.6698
1.08294	0.162	80	0	1	26.711	-0.492149	0.533327	26.6698
1.08294	0.163	80	0	1	26.711	-0.492149	0.533327	26.6698
1.08294	0.164	80	0	1	26.711	-0.492149	0.533327	26.6698
1.08294	0.165	80	0	1	26.711	-0.492149	0.533327	26.6698
1.08294	0.166	80	0	1	26.711	-0.492149	0.533327	26.6698
1.08294	0.167	80	0	1	26.711	-0.492149	0.533327	26.6698
1.08294	0.168	80	0	1	26.711	-0.492149	0.533327	26.6698
1.08294	0.169	80	0	1	26.711	-0.492149	0.533327	26.6698
1.08294	0.17	80	0	1	26.711	-0.492149	0.533327	26.6698
1.08294	0.171	80	0	1	26.711	-0.492149	0.533327	26.6698
1.08294	0.172	80	0	1	26.711	-0.492149	0.533327	26.6698
1.08294	0.173	80	0	1	26.711	-0.492149	0.533327	26.6698
1.08294	0.174	80	0	1	26.711	-0.492149	0.533327	26.6698
1.08294	0.175	80	0	1	26.711	-0.492149	0.533327	26.6698
1.08294	0.176	80	0	1	26.711	-0.492149	0.533327	26.6698
1.08294	0.177	80	0	1	26.711	-0.492149	0.533327	26.6698
1.08294	0.178	80	0	1	26.711	-0.492149	0.533327	26.6698
1.08294	0.179	80	0	1	26.711	-0.492149	0.533327	26.6698
1.08294	0.18	80	0	1	26.711	-0.492149	0.533327	26.6698
1.08294	0.181	80	0	1	26.711	-0.492149	0.533327	26.6698
1.08294	0.182	80	0	1	26.711	-0.492149	0.533327	26.6698
1.08294	0.183	80	0	1	26.711	-0.492149	0.533327	26.6698
1.08294	0.184	80	0	1	26.711	-0.492149	0.533327	26.6698
1.08294	0.185	80	0	1	26.711	-0.492149	0.533327	26.6698
1.08294	0.186	80	0	1	26.711	-0.492149	0.533327	26.6698
1.08294	0.187	80	0	1	26.711	-0.492149	0.533327	26.6698
1.08294	0.188	80	0	1	26.711	-0.492149	0.533327	26.6698
1.08294	0.189	80	0	1	26.711	-0.492149	0.533327	26.6698
1.08294	0.19	80	0	1	26.711	-0.492149	0.533327	26.6698
1.08294	0.191	80	0	1	26.711	-0.492149	0.533327	26.6698
1.08294	0.192	80	0	1	26.711	-0.492149	0.533327	26.6698
1.08294	0.193	80	0	1	26.711	-0.492149	0.533327	26.6698
1.08294	0.194	80	0	1	26.711	-0.492149	0.533327	26.6698
1.08294	0.195	80	0	1	26.711	-0.492149	0.533327	26.6698
1.08294	0.196	80	0	1	26.711	-0.492149	0.533327	26.6698
1.08294	0.197	80	0	1	26.711	-0.492149	0.533327	26.6698
1.08294	0.198	80	0	1	26.711	-0.492149	0.533327	26.6698
1.08294	0.199	80	0	1	26.711	-0.492149	0.533327	26.6698
1.08294	0.2	80	0	1	26.711	-0.492149	0.533327	26.6698
1.08294	0.201	80	0	1	26.711	-0.492149	0.533327	26.6698
1.08294	0.202	80	0	1	26.711	-0.492149	0.533327	26.6698
1.08294	0.203	80	0	1	26.711	-0.492149	0.533327	26.6698
1.08294	0.204	80	0	1	26.711	-0.492149	0.533327	26.6698
1.08294	0.205	80	0	1	26.711	-0.492149	0.533327	26.6698
1.08294	0.206	80	0	1	26.711	-0.492149	0.533327	26.6698
1.08294	0.207	80	0	1	26.711	-0.492149	0.533327	26.6698
1.08294	0.208	80	0	1	26.711	-0.492149	0.533327	26.6698
1.08294	0.209	80	0	1	26.711	-0.492149	0.533327	26.6698
1.08294	0.21	80	0	1	26.711	-0.492149	0.533327	26.6698
1.08294	0.211	80	0	1	26.711	-0.492149	0.533327	26.6698
1.08294	0.212	80	0	1	26.711	-0.492149	0.533327	26.6698
1.08294	0.213	80	0	1	26.711	-0.492149	0.533327	26.6698
1.08294	0.214	80	0	1	26.711	-0.492149	0.533327	26.6698
1.08294	0.215	80	0	1	26.711	-0.492149	0.533327	26.6698
1.08294	0.216	80	0	1	26.711	-0.492149	0.533327	26.6698
1.08294	0.217	80	0	1	26.711	-0.492149	0.533327	26.6698
1.08294	0.218	80	0	1	26.711	-0.492149	0.533327	26.6698
1.08294	0.219	80	0	1	26.711	-0.492149	0.533327	26.6698
1.08294	0.22	80	0	1	26.711	-0.492149	0.533327	26.6698
1.08294	0.221	80	0	1	26.711	-0.492149	0.533327	26.6698
1.08294	0.222	80	0	1	26.711	-0.492149	0.533327	26.6698
1.08294	0.223	80	0	1	26.711	-0.492149	0.533327	26.6698
1.08294	0.224	80	0	1	26.711	-0.492149	0.533327	26.6698
1.08294	0.225	80	0	1	26.711	-0.492149	0.533327	26.6698
1.08294	0.226	80	0	1	26.711	-0.492149	0.533327	26.6698
1.08294	0.227	80	0	1	26.711	-0.492149	0.533327	26.6698
1.08294	0.228	80	0	1	26.711	-0.492149	0.533327	26.6698
1.08294	0.229	80	0	1	26.711	-0.492149	0.533327	26.6698
1.08294	0.23	80	0	1	26.711	-0.492149	0.533327	26.6698
1.08294	0.231	80	0	1	26.711	-0.492149	0.533327	26.6698
1.08294	0.232	80	0	1	26.711	-0.492149	0.533327	26.6698
1.08294	0.233	80	0	1	26.711	-0.492149	0.533327	26.6698
1.08294	0.234	80	0	1	26.711	-0.492149	0.533327	26.6698
1.08294	0.235	80	0	1	26.711	-0.492149	0.533327	26.6698
1.08294	0.236	80	0	1	26.711	-0.492149	0.533327	26.6698
1.08294	0.237	80	0	1	26.711	-0.492149	0.533327	26.6698
1.08294	0.238	80	0	1	26.711	-0.492149	0.533327	26.6698
1.08294	0.239	80	0	1	26.711	-0.492149	0.533327	26.6698
1.08294	0.24	80	0	1	26.711	-0.492149	0.533327	26.6698
1.08294	0.241	80	0	1	26.711	-0.492149	0.533327	26.6698
1.08294	0.242	80	0	1	26.711	-0.492149	0.533327	26.6698
1.08294	0.243	80	0	1	26.711	-0.492149	0.533327	26.6698
1.08294	0.244	80	0	1	26.711	-0.492149	0.533327	26.6698
1.08294	0.245	80	0	1	26.711	-0.492149	0.533327	26.6698
1.08294	0.246	80	0	1	26.711	-0.492149	0.533327	26.6698
1.08294	0.247	80	0	1	26.711	-0.492149	0.533327	26.6698
1.08294	0.248	80	0	1	26.711	-0.492149	0.533327	26.6698
1.08294	0.249	80	0	1	26.711	-0.492149	0.533327	26.6698
1.08294	0.25	80	0	1	26.711	-0.492149	0.533327	26.6698
1.08294	0.251	80	0	1	26.711	-0.492149	0.533327	26.6698
1.08294	0.252	80	0	1	26.711	-0.492149	0.533327	26.6698
1.08294	0.253	80	0	1	26.711	-0.492149	0.533327	26.6698
1.08294	0.254	80	0	1	26.711	-0.492149	0.533327	26.6698
1.08294	0.255	80	0	1	26.711	-0.492149	0.533327	26.6698
1.08294	0.256	80	0	1	26.711	-0.492149	0.533327	26.6698
1.08294	0.257	80	0	1	26.711	-0.492149	0.533327	26.6698
1.08294	0.258	80	0	1	26.711	-0.492149	0.533327	26.6698
1.08294	0.259	80	0	1	26.711	-0.492149	0.533327	26.6698
1.08294	0.26	80	0	1	26.711	-0.492149	0.533327	26.6698
1.08294	0.261	80	0	1	26.711	-0.492149	0.533327	26.6698
1.08294	0.262	80	0	1	26.711	-0.492149	0.533327	26.6698
1.08294	0.263	80	0	1	26.711	-0.492149	0.533327	26.6698
1.08294	0.264	80	0	1	26.711	-0.492149	0.533327	26.6698
1.08294	0.265	80	0	1	26.711	-0.492149	0.533327	26.6698
1.08294	0.266	80	0	1	26.711	-0.492149	0.533327	26.6698
1.08294	0.267	80	0	1	26.711	-0.492149	0.533327	26.6698
1.08294	0.268	80	0	1	26.711	-0.492149	0.533327	26.6698
1.08294	0.269	80	0	1	26.711	-0.492149	0.533327	26.6698
1.08294	0.27	80	0	1	26.711	-0.492149	0.533327	26.6698
1.08294	0.271	80	0	1	26.711	-0.492149	0.533327	26.6698
1.08294	0.272	80	0	1	26.711	-0.492149	0.533327	26.6698
1.08294	0.273	80	0	1	26.711	-0.492149	0.533327	26.6698
1.08294	0.274	80	0	1	26.711	-0.492149	0.533327	26.6698
1.08294	0.275	80	0	1	26.711	-0.492149	0.533327	26.6698
1.08294	0.276	80	0	1	26.711	-0.492149	0.533327	26.6698
1.08294	0.277	80	0	1	26.711	-0.492149	0.533327	26.6698
1.08294	0.278	80	0	1	26.711	-0.492149	0.533327	26.6698
1.08294	0.279	80	0	1	26.711	-0.492149	0.533327	26.6698
1.08294	0.28	80	0	1	26.711	-0.492149	0.533327	26.6698
1.08294	0.281	80	0	1	26.711	-0.492149	0.533327	26.6698
1.08294	0.282	80	0	1	26.711	-0.492149	0.533327	26.6698
1.08294	0.283	80	0	1	26.711	-0.492149	0.533327	26.6698
1.08294	0.284	80	0	1	26.711	-0.492149	0.533327	26.6698
1.08294	0.285	80	0	1	26.711	-0.492149	0.533327	26.6698
1.08294	0.286	80	0	1	26.711	-0.492149	0.533327	26.6698
1.08294	0.287	80	0	1	26.711	-0.492149	0.533327	26.6698
1.08294	0.288	80	0	1	26.711	-0.492149	0.533327	26.6698
1.08294	0.289	80	0	1	26.711	-0.492149	0.533327	26.6698
1.08294	0.29	80	0	1	26.711	-0.492149	0.533327	26.6698
1.08294	0.291	80	0	1	26.711	-0.492149	0.533327	26.6698
1.08294	0.292	80	0	1	26.711	-0.492149	0.533327	26.6698
1.08294	0.293	80	0	1	26.711	-0.492149	0.533327	26.6698
1.08294	0.294	80	0	1	26.711	-0.492149	0.533327	26.6698
1.08294	0.295	80	0	1	26.711	-0.492149	0.533327	26.6698
1.08294	0.296	80	0	1	26.711	-0.492149	0.533327	26.6698
1.08294	0.297	80	0	1	26.711	-0.492149	0.533327	26.6698
1.08294	0.298	80	0	1	26.711	-0.492149	0.533327	26.6698
1.08294	0.299	80	0	1	26.711	-0.492149	0.533327	26.6698
1.08294	0.3	80	0	1	26.711	-0.492149	0.533327	26.6698
1.08294	0.301	80	0	1	26.711	-0.492149	0.533327	26.6698
1.08294	0.302	80	0	1	26.711	-0.492149	0.533327	26.6698
1.08294	0.303	80	0	1	26.711	-0.492149	0.533327	26.6698
1.08294	0.304	80	0	1	26.711	-0.492149	0.533327	26.6698
1.08294	0.305	80	0	1	26.711	-0.492149	0.533327	26.6698
1.08294	0.306	80	0	1	26.711	-0.492149	0.533327	26.6698
1.08294	0.307	80	0	1	26.711	-0.492149	0.533327	26.6698
1.08294	0.308	80	0	1	26.711	-0.492149	0.533327	26.6698
1.08294	0.309	80	0	1	26.711	-0.492149	0.533327	26.6698
1.08294	0.31	80	0	1	26.711	-0.492149	0.533327	26.6698
1.08294	0.311	80	0	1	26.711	-0.492149	0.533327	26.6698
1.08294	0.312	80	0	1	26.711	-0.492149	0.533327	26.6698
1.08294	0.313	80	0	1	26.711	-0.492149	0.533327	26.6698
1.08294	0.314	80	0	1	26.711	-0.492149	0.533327	26.6698
1.08294	0.315	80	0	1	26.711	-0.492149	0.533327	26.6698
1.08294	0.316	80	0	1	26.711	-0.492149	0.533327	26.6698
1.08294	0.317	80	0	1	26.711	-0.492149	0.533327	26.6698
1.08294	0.318	80	0	1	26.711	-0.492149	0.533327	26.6698
1.08294	0.319	80	0	1	26.711	-0.492149	0.533327	26.6698
1.08294	0.32	80	0	1	26.711	-0.492149	0.533327	26.6698
1.08294	0.321	80	0	1	26.711	-0.492149	0.533327	26.6698
1.08294	0.322	80	0	1	26.711	-0.492149	0.533327	26.6698
1.08294	0.323	80	0	1	26.711	-0.492149	0.533327	26.6698
1.08294	0.324	80	0	1	26.711	-0.492149	0.533327	26.6698
1.08294	0.325	80	0	1	26.711	-0.492149	0.533327	26.6698
1.08294	0.326	80	0	1	26.711	-0.492149	0.533327	26.6698
1.08294	0.327	80	0	1	26.711	-0.492149	0.533327	26.6698
1.08294	0.328	80	0	1	26.711	-0.492149	0.533327	26.6698
1.08294	0.329	80	0	1	26.711	-0.492149	0.533327	26.6698
1.08294	0.33	80	0	1	26.711	-0.492149	0.533327	26.6698
1.08294	0.331	80	0	1	26.711	-0.492149	0.533327	26.6698
1.08294	0.332	80	0	1	26.711	-0.492149	0.533327	26.6698
1.08294	0.333	80	0	1	26.711	-0.492149	0.533327	26.6698
1.08294	0.334	80	0	1	26.711	-0.492149	0.533327	26.6698
1.08294	0.335	80	0	1	26.711	-0.492149	0.533327	26.6698
1.08294	0.336	80	0	1	26.711	-0.492149	0.533327	26.6698
1.08294	0.337	80	0	1	26.711	-0.492149	0.533327	26.6698
1.08294	0.338	80	0	1	26.711	-0.492149	0.533327	26.6698
1.08294	0.339	80	0	1	26.711	-0.492149	0.533327	26.6698
1.08294	0.34	80	0	1	26.711	-0.492149	0.533327	26.6698
1.08294	0.341	80	0	1	26.711	-0.492149	0.533327	26.6698
1.08294	0.342	80	0	1	26.711	-0.492149	0.533327	26.6698
1.08294	0.343	80	0	1	26.711	-0.492149	0.533327	26.6698
1.08294	0.344	80	0	1	26.711	-0.492149	0.533327	26.6698
1.08294	0.345	80	0	1	26.711	-0.492149	0.533327	26.6698
1.08294	0.346	80	0	1	26.711	-0.492149	0.533327	26.6698
1.08294	0.347	80	0	1	26.711	-0.492149	0.533327	26.6698
1.08294	0.348	80	0	1	26.711	-0.492149	0.533327	26.6698
1.08294	0.349	80	0	1	26.711	-0.492149	0.533327	26.6698
1.08294	0.35	80	0	1	26.711	-0.492149	0.533327	26.6698
1.08294	0.351	80	0	1	26.711	-0.492149	0.533327	26.6698
1.08294	0.352	80	0	1	26.711	-0.492149	0.533327	26.6698
1.08294	0.353	80	0	1	26.711	-0.492149	0.533327	26.6698
1.08294	0.354	80	0	1	26.711	-0.492149	0.533327	26.6698
1.08294	0.355	80	0	1	26.711	-0.492149	0.533327	26.6698
1.08294	0.356	80	0	1	26.711	-0.492149	0.533327	26.6698
1.08294	0.357	80	0	1	26.711	-0.492149	0.533327	26.6698
1.08294	0.358	80	0	1	26.711	-0.492149	0.533327	26.6698
1.08294	0.359	80	0	1	26.711	-0.492149	0.533327	26.6698
1.08294	0.36	80	0	1	26.711	-0.492149	0.533327	26.6698
1.08294	0.361	80	0	1	26.711	-0.492149	0.533327	26.6698
1.08294	0.362	80	0	1	26.711	-0.492149	0.533327	26.6698
1.08294	0.363	80	0	1	26.711	-0.492149	0.533327	26.6698
1.08294	0.364	80	0	1	26.711	-0.492149	0.533327	26.6698
1.08294	0.365	80	0	1	26.711	-0.492149	0.533327	26.6698
1.08294	0.366	80	0	1	26.711	-0.492149	0.533327	26.6698
1.08294	0.367	80	0	1	26.711	-0.492149	0.533327	26.6698
1.08294	0.368	80	0	1	26.711	-0.492149	0.533327	26.6698
1.08294	0.369	80	0	1	26.711	-0.492149	0.533327	26.6698
1.08294	0.37	80	0	1	26.711	-0.492149	0.533327	26.6698
1.08294	0.371	80	0	1	26.711	-0.492149	0.533327	26.6698
1.08294	0.372	80	0	1	26.711	-0.492149	0.533327	26.6698
1.08294	0.373	80	0	1	26.711	-0.492149	0.533327	26.6698
1.08294	0.374	80	0	1	26.711	-0.492149	0.533327	26.6698
1.08294	0.375	80	0	1	26.711	-0.492149	0.533327	26.6698
1.08294	0.376	80	0	1	26.711	-0.492149	0.533327	26.6698
1.08294	0.377	80	0	1	26.711	-0.492149	0.533327	26.6698
1.08294	0.378	80	0	1	26.711	-0.492149	0.533327	26.6698
1.08294	0.379	80	0	1	26.711	-0.492149	0.533327	26.6698
1.08294	0.38	80	0	1	26.711	-0.492149	0.533327	26.6698
1.08294	0.381	80	0	1	26.711	-0.492149	0.533327	26.6698
1.08294	0.382	80	0	1	26.711	-0.492149	0.533327	26.6698
1.08294	0.383	80	0	1	26.711	-0.492149	0.533327	26.6698
1.08294	0.384	80	0	1	26.711	-0.492149	0.533327	26.6698
1.08294	0.385	80	0	1	26.711	-0.492149	0.533327	26.6698
1.08294	0.386	80	0	1	26.711	-0.492149	0.533327	26.6698
1.08294	0.387	80	0	1	26.711	-0.492149	0.533327	26.6698
1.08294	0.388	80	0	1	26.711	-0.492149	0.533327	26.6698
1.08294	0.389	80	0	1	26.711	-0.492149	0.533327	26.6698
1.08294	0.39	80	0	1	26.711	-0.492149	0.533327	26.6698
1.08294	0.391	80	0	1	26.711	-0.492149	0.533327	26.6698
1.08294	0.392	80	0	1	26.711	-0.492149	0.533327	26.6698
1.08294	0.393	80	0	1	26.711	-0.492149	0.533327	26.6698
1.08294	0.394	80	0	1	26.711	-0.492149	0.533327	26.6698
1.08294	0.395	80	0	1	26.711	-0.492149	0.533327	26.6698
1.08294	0.396	80	0	1	26.711	-0.492149	0.533327	26.6698
1.08294	0.397	80	0	1	26.711	-0.492149	0.533327	26.6698
1.08294	0.398	80	0	1	26.711	-0.492149	0.533327	26.6698
1.08294	0.399	80	0	1	26.711	-0.492149	0.533327	26.6698
1.08294	0.4	80	0	1	26.711	-0.492149	0.533327	26.6698
1.08294	0.401	80	0	1	26.711	-0.492149	0.533327	26.6698
1.08294	0.402	80	0	1	26.711	-0.492149	0.533327	26.6698
1.08294	0.403	80	0	1	26.711	-0.492149	0.533327	26.6698
1.08294	0.404	80	0	1	26.711	-0.492149	0.533327	26.6698
1.08294	0.405	80	0	1	26.711	-0.492149	0.533327	26.6698
1.08294	0.406	80	0	1	26.711	-0.492149	0.533327	26.6698
1.08294	0.407	80	0	1	26.711	-0.492149	0.533327	26.6698
1.08294	0.408	80	0	1	26.711	-0.492149	0.533327	26.6698
1.08294	0.409	80	0	1	26.711	-0.492149	0.533327	26.6698
1.08294	0.41	80	0	1	26.711	-0.492149	0.533327	26.6698
1.08294	0.411	80	0	1	26.711	-0.492149	0.533327	26.6698
1.08294	0.412	80	0	1	26.711	-0.492149	0.533327	26.6698
1.08294	0.413	80	0	1	26.711	-0.492149	0.533327	26.6698
1.08294	0.414	80	0	1	26.711	-0.492149	0.533327	26.6698
1.08294	0.415	80	0	1	26.711	-0.492149	0.533327	26.6698
1.08294	0.416	80	0	1	26.711	-0.492149	0.533327	26.6698
1.08294	0.417	80	0	1	26.711	-0.492149	0.533327	26.6698
1.08294	0.418	80	0	1	26.711	-0.492149	0.533327	26.6698
1.08294	0.419	80	0	1	26.711	-0.492149	0.533327	26.6698
1.08294	0.42	80	0	1	26.711	-0.492149	0.533327	26.6698
1.08294	0.421	80	0	1	26.711	-0.492149	0.533327	26.6698
1.08294	0.422	80	0	1	26.711	-0.492149	0.533327	26.6698
1.08294	0.423	80	0	1	26.711	-0.492149	0.533327	26.6698
1.08294	0.424	80	0	1	26.711	-0.492149	0.533327	26.6698
1.08294	0.425	80	0	1	26.711	-0.492149	0.533327	26.6698
1.08294	0.426	80	0	1	26.711	-0.492149	0.533327	26.6698
1.08294	0.427	80	0	1	26.711	-0.492149	0.533327	26.6698
1.08294	0.428	80	0	1	26.711	-0.492149	0.533327	26.6698
1.08294	0.429	80	0	1	26.711	-0.492149	0.533327	26.6698
1.08294	0.43	80	0	1	26.711	-0.492149	0.533327	26.6698
1.08294	0.431	80	0	1	26.711	-0.492149	0.533327	26.6698
1.08294	0.432	80	0	1	26.711	-0.492149	0.533327	26.6698
1.08294	0.433	80	0	1	26.711	-0.492149	0.533327	26.6698
1.08294	0.434	80	0	1	26.711	-0.492149	0.533327	26.6698
1.08294	0.435	80	0	1	26.711	-0.492149	0.533327	26.6698
1.08294	0.436	80	0	1	26.711	-0.492149	0.533327	26.6698
1.08294	0.437	80	0	1	26.711	-0.492149	0.533327	26.6698
1.08294	0.438	80	0	1	26.711	-0.492149	0.533327	26.6698
1.08294	0.439	80	0	1	26.711	-0.492149	0.533327	26.6698
1.08294	0.44	80	0	1	26.711	-0.492149	0.533326	26.6698
1.08294	0.441	80	0	1	26.711	-0.492149	0.533326	26.6698
1.08294	0.442	80	0	1	26.711	-0.492149	0.533326	26.6698
1.08294	0.443	80	0	1	26.711	-0.492149	0.533326	26.6698
1.08294	0.444	80	0	1	26.711	-0.492149	0.533326	26.6698
1.08294	0.445	80	0	1	26.711	-0.492149	0.533326	26.6698
1.08294	0.446	80	0	1	26.711	-0.492149	0.533326	26.6698
1.08294	0.447	80	0	1	26.711	-0.492149	0.533326	26.6698
1.08294	0.448	80	0	1	26.711	-0.492149	0.533326	26.6698
1.08294	0.449	80	0	1	26.711	-0.492149	0.533326	26.6698
1.08294	0.45	80	0	1	26.711	-0.492149	0.533326	26.6698
1.08294	0.451	80	0	1	26.711	-0.492148	0.533326	26.6698
1.08294	0.452	80	0	1	26.711	-0.492148	0.533326	26.6698
1.08294	0.453	80	0	1	26.711	-0.492148	0.533326	26.6698
1.08294	0.454	80	0	1	26.711	-0.492148	0.533326	26.6698
1.08294	0.455	80	0	1	26.711	-0.492148	0.533326	26.6698
1.08294	0.456	80	0	1	26.711	-0.492148	0.533326	26.6698
1.08294	0.457	80	0	1	26.711	-0.492148	0.533326	26.6698
1.08294	0.458	80	0	1	26.711	-0.492148	0.533326	26.6698
1.08294	0.459	80	0	1	26.711	-0.492148	0.533326	26.6698
1.08294	0.46	80	0	1	26.711	-0.492148	0.533326	26.6698
1.08294	0.461	80	0	1	26.711	-0.492148	0.533326	26.6698
1.08294	0.462	80	0	1	26.711	-0.492148	0.533326	26.6698
1.08294	0.463	80	0	1	26.711	-0.492148	0.533326	26.6698
1.08294	0.464	80	0	1	26.711	-0.492148	0.533326	26.6698
1.08294	0.465	80	0	1	26.711	-0.492148	0.533326	26.6698
1.08294	0.466	80	0	1	26.711	-0.492148	0.533326	26.6698
1.08294	0.467	80	0	1	26.711	-0.492148	0.533326	26.6698
1.08294	0.468	80	0	1	26.711	-0.492148	0.533326	26.6698
1.08294	0.469	80	0	1	26.711	-0.492148	0.533326	26.6698
1.08294	0.47	80	0	1	26.711	-0.492148	0.533326	26.6698
1.08294	0.471	80	0	1	26.711	-0.492148	0.533326	26.6698
1.08294	0.472	80	0	1	26.711	-0.492148	0.533326	26.6698
1.08294	0.473	80	0	1	26.711	-0.492148	0.533326	26.6698
1.08294	0.474	80	0	1	26.711	-0.492148	0.533326	26.6698
1.08294	0.475	80	0	1	26.711	-0.492148	0.533326	26.6698
1.08294	0.476	80	0	1	26.711	-0.492148	0.533326	26.6698
1.08294	0.477	80	0	1	26.711	-0.492148	0.533326	26.6698
1.08294	0.478	80	0	1	26.711	-0.492148	0.533326	26.6698
1.08294	0.479	80	0	1	26.711	-0.492148	0.533326	26.6698
1.08294	0.48	80	0	1	26.711	-0.492148	0.533326	26.6698
1.08294	0.481	80	0	1	26.711	-0.492148	0.533326	26.6698
1.08294	0.482	80	0	1	26.711	-0.492148	0.533326	26.6698
1.08294	0.483	80	0	1	26.711	-0.492147	0.533325	26.6698
1.08294	0.484	80	0	1	26.711	-0.492147	0.533325	26.6698
1.08294	0.485	80	0	1	26.711	-0.492147	0.533325	26.6698
1.08294	0.486	80	0	1	26.711	-0.492147	0.533325	26.6698
1.08294	0.487	80	0	1	26.711	-0.492147	0.533325	26.6698
1.08294	0.488	80	0	1	26.711	-0.492147	0.533325	26.6698
1.08294	0.489	80	0	1	26.711	-0.492147	0.533325	26.6698
1.08294	0.49	80	0	1	26.711	-0.492147	0.533325	26.6698
1.08294	0.491	80	0	1	26.711	-0.492147	0.533325	26.6698
1.08294	0.492	80	0	1	26.711	-0.492146	0.533325	26.6698
1.08294	0.493	80	0	1	26.711	-0.492146	0.533325	26.6698
1.08294	0.494	80	0	1	26.711	-0.492146	0.533325	26.6698
1.08294	0.495	80	0	1	26.711	-0.492146	0.533325	26.6698
1.08294	0.496	80	0	1	26.711	-0.492145	0.533324	26.6699
1.08294	0.497	80	0	1	26.711	-0.492145	0.533324	26.6699
1.08294	0.498	80	0	1	26.711	-0.492145	0.533324	26.6699
1.08294	0.499	80	0	1	26.711	-0.492145	0.533324	26.6699
1.08294	0.5	80	0	1	26.711	-0.492145	0.533324	26.6699
1.08294	0.501	80	0	1	26.711	-0.492145	0.533324	26.6699
1.08294	0.502	80	0	1	26.711	-0.492145	0.533324	26.6699
1.08294	0.503	80	0	1	26.711	-0.492145	0.533324	26.6699
1.08294	0.504	80	0	1	26.711	-0.492145	0.533324	26.6699
1.08294	0.505	80	0	1	26.711	-0.492144	0.533323	26.6699
1.08294	0.506	80	0	1	26.711	-0.492144	0.533323	26.6699
1.08294	0.507	80	0	1	26.711	-0.492144	0.533323	26.6699
1.08294	0.508	80	0	1	26.711	-0.492143	0.533323	26.6699
1.08294	0.509	80	0	1	26.711	-0.492143	0.533323	26.6699
1.08294	0.51	80	0	1	26.711	-0.492142	0.533322	26.6699
1.08294	0.511	80	0	1	26.711	-0.492142	0.533322	26.6699
1.08294	0.512	80	0	1	26.711	-0.492142	0.533322	26.6699
1.08294	0.513	80	0	1	26.711	-0.492142	0.533322	26.6699
1.08294	0.514	80	0	1	26.711	-0.492142	0.533322	26.6699
1.08294	0.515	80	0	1	26.711	-0.492141	0.533321	26.6699
1.08294	0.516	80	0	1	26.711	-0.492141	0.533321	26.6699
1.08294	0.517	80	0	1	26.711	-0.49214	0.533321	26.6699
1.08294	0.518	80	0	1	26.711	-0.49214	0.533321	26.6699
1.08294	0.519	80	0	1	26.711	-0.492139	0.53332	26.6699
1.08294	0.52	80	0	1	26.711	-0.492139	0.53332	26.6699
1.08294	0.521	80	0	1	26.711	-0.492139	0.53332	26.6699
1.08294	0.522	80	0	1	26.711	-0.492138	0.533319	26.6699
1.08294	0.523	80	0	1	26.711	-0.492137	0.533319	26.6699
1.08294	0.524	80	0	1	26.711	-0.492137	0.533319	26.6699
1.08294	0.525	80	0	1	26.711	-0.492136	0.533318	26.6699
1.08294	0.526	80	0	1	26.711	-0.492136	0.533318	26.6699
1.08294	0.527	80	0	1	26.711	-0.492135	0.533318	26.6699
1.08294	0.528	80	0	1	26.711	-0.492134	0.533317	26.6699
1.08294	0.529	80	0	1	26.711	-0.492134	0.533317	26.6699
1.08294	0.53	80	0	1	26.711	-0.492133	0.533315	26.6699
1.08294	0.531	80	0	1	26.711	-0.492133	0.533315	26.6699
1.08294	0.532	80	0	1	26.711	-0.492131	0.533314	26.6699
1.08294	0.533	80	0	1	26.711	-0.492131	0.533314	26.6699
1.08294	0.534	80	0	1	26.711	-0.49213	0.533313	26.6699
1.08294	0.535	80	0	1	26.711	-0.492129	0.533313	26.6699
1.08294	0.536	80	0	1	26.711	-0.492128	0.533312	26.6699
1.08294	0.537	80	0	1	26.711	-0.492128	0.533312	26.6699
1.08294	0.538	80	0	1	26.711	-0.492126	0.533311	26.6699
1.08294	0.539	80	0	1	26.711	-0.492125	0.53331	26.6699
1.08294	0.54	80	0	1	26.711	-0.492124	0.53331	26.6699
1.08294	0.541	80	0	1	26.711	-0.492123	0.533309	26.6699
1.08294	0.542	80	0	1	26.711	-0.492122	0.533308	26.6699
1.08294	0.543	80	0	1	26.711	-0.492121	0.533308	26.6699
1.08294	0.544	80	0	1	26.711	-0.49212	0.533307	26.6699
1.08294	0.545	80	0	1	26.711	-0.492118	0.533306	26.6699
1.08294	0.546	80	0	1	26.711	-0.492117	0.533305	26.6699
1.08294	0.547	80	0	1	26.711	-0.492115	0.533304	26.6699
1.08294	0.548	80	0	1	26.711	-0.492114	0.533304	26.6699
1.08294	0.549	80	0	1	26.711	-0.492113	0.533302	26.6699
1.08294	0.55	80	0	1	26.711	-0.492111	0.533301	26.6699
1.08294	0.551	80	0	1	26.711	-0.492109	0.5333	26.6699
1.08294	0.552	80	0	1	26.7111	-0.492108	0.533299	26.6699
1.08294	0.553	80	0	1	26.7111	-0.492106	0.533298	26.6699
1.08294	0.554	80	0	1	26.7111	-0.492104	0.533296	26.6699
1.08294	0.555	80	0	1	26.7111	-0.492102	0.533295	26.6699
1.08294	0.556	80	0	1	26.7111	-0.4921	0.533294	26.6699
1.08294	0.557	80	0	1	26.7111	-0.492098	0.533292	26.6699
1.08294	0.558	80	0	1	26.7111	-0.492096	0.533291	26.6699
1.08294	0.559	80	0	1	26.7111	-0.492094	0.533289	26.6699
1.08294	0.56	80	0	1	26.7111	-0.492091	0.533288	26.6699
1.08294	0.561	80	0	1	26.7111	-0.492089	0.533286	26.6699
1.08294	0.562	80	0	1	26.7111	-0.492086	0.533285	26.6699
1.08294	0.563	80	0	1	26.7111	-0.492084	0.533283	26.6699
1.08294	0.564	80	0	1	26.7111	-0.492081	0.533281	26.6699
1.08294	0.565	80	0	1	26.7111	-0.492078	0.533279	26.6699
1.08294	0.566	80	0	1	26.7111	-0.492075	0.533277	26.6699
1.08294	0.567	80	0	1	26.7111	-0.492072	0.533275	26.6699
1.08294	0.568	80	0	1	26.7111	-0.492069	0.533273	26.6699
1.08294	0.569	80	0	1	26.7111	-0.492066	0.533271	26.6699
1.08294	0.57	80	0	1	26.7111	-0.492062	0.533269	26.6699
1.08294	0.571	80	0	1	26.7111	-0.492059	0.533266	26.6699
1.08294	0.572	80	0	1	26.7111	-0.492055	0.533264	26.6699
1.08294	0.573	80	0	1	26.7111	-0.492051	0.533261	26.6699
1.08294	0.574	80	0	1	26.7111	-0.492047	0.533259	26.6699
1.08294	0.575	80	0	1	26.7111	-0.492043	0.533256	26.6699
1.08294	0.576	80	0	1	26.7111	-0.492039	0.533253	26.6699
1.08294	0.577	80	0	1	26.7111	-0.492035	0.53325	26.6699
1.08294	0.578	80	0	1	26.7111	-0.49203	0.533247	26.6699
1.08294	0.579	80	0	1	26.7111	-0.492025	0.533244	26.6699
1.08294	0.58	80	0	1	26.7111	-0.49202	0.533241	26.6699
1.08294	0.581	80	0	1	26.7111	-0.492015	0.533237	26.6699
1.08294	0.582	80	0	1	26.7111	-0.49201	0.533234	26.6699
1.08294	0.583	80	0	1	26.7111	-0.492004	0.53323	26.6699
1.08294	0.584	80	0	1	26.7111	-0.491999	0.533226	26.6699
1.08294	0.585	80	0	1	26.7111	-0.491993	0.533222	26.6699
1.08294	0.586	80	0	1	26.7111	-0.491987	0.533218	26.6699
1.08294	0.587	80	0	1	26.7111	-0.49198	0.533214	26.6699
1.08294	0.588	80	0	1	26.7111	-0.491974	0.533209	26.6699
1.08294	0.589	80	0	1	26.7111	-0.491967	0.533205	26.6699
1.08294	0.59	80	0	1	26.7111	-0.49196	0.5332	26.6699
1.08294	0.591	80	0	1	26.7111	-0.491953	0.533195	26.6699
1.08294	0.592	80	0	1	26.7111	-0.491945	0.53319	26.6699
1.08294	0.593	80	0	1	26.7112	-0.491937	0.533185	26.6699
1.08294	0.594	80	0	1	26.7112	-0.491929	0.53318	26.6699
1.08294	0.595	80	0	1	26.7112	-0.49192	0.533174	26.6699
1.08294	0.596	80	0	1	26.7112	-0.491912	0.533168	26.6699
1.08294	0.597	80	0	1	26.7112	-0.491903	0.533162	26.6699
1.08294	0.598	80	0	1	26.7112	-0.491893	0.533156	26.6699
1.08294	0.599	80	0	1	26.7112	-0.491884	0.533149	26.6699
1.08294	0.6	80	0	1	26.7112	-0.491874	0.533143	26.6699
1.08294	0.601	80	0	1	26.7112	-0.491863	0.533136	26.6699
1.08294	0.602	80	0	1	26.7112	-0.491853	0.533129	26.6699
1.08294	0.603	80	0	1	26.7112	-0.491841	0.533121	26.6699
1.08294	0.604	80	0	1	26.7112	-0.49183	0.533114	26.6699
1.08294	0.605	80	0	1	26.7112	-0.491818	0.533106	26.6699
1.08294	0.606	80	0	1	26.7112	-0.491806	0.533097	26.6699
1.08294	0.607	80	0	1	26.7112	-0.491793	0.533089	26.6699
1.08294	0.608	80	0	1	26.7112	-0.49178	0.53308	26.6699
1.08294	0.609	80	0	1	26.7113	-0.491766	0.533071	26.6699
1.08294	0.61	80	0	1	26.7113	-0.491752	0.533062	26.67
1.08295	0.611	80	0	1	26.7113	-0.491738	0.533052	26.67
1.08295	0.612	80	0	1	26.7113	-0.491723	0.533042	26.67
1.08295	0.613	80	0	1	26.7113	-0.491707	0.533032	26.67
1.08295	0.614	80	0	1	26.7113	-0.491691	0.533021	26.67
1.08295	0.615	80	0	1	26.7113	-0.491674	0.53301	26.67
1.08295	0.616	80	0	1	26.7113	-0.491657	0.532998	26.67
1.08295	0.617	80	0	1	26.7113	-0.491639	0.532987	26.67
1.08295	0.618	80	0	1	26.7113	-0.491621	0.532974	26.67
1.08295	0.619	80	0	1	26.7113	-0.491602	0.532962	26.67
1.08295	0.62	80	0	1	26.7114	-0.491583	0.532949	26.67
1.08295	0.621	80	0	1	26.7114	-0.491563	0.532935	26.67
1.08295	0.622	80	0	1	26.7114	-0.491542	0.532921	26.67
1.08295	0.623	80	0	1	26.7114	-0.49152	0.532907	26.67
1.08295	0.624	80	0	1	26.7114	-0.491498	0.532892	26.67
1.08295	0.625	80	0	1	26.7114	-0.491475	0.532877	26.67
1.08295	0.626	80	0	1	26.7114	-0.491451	0.532861	26.67
1.08295	0.627	80	0	1	26.7115	-0.491427	0.532845	26.67
1.08295	0.628	80	0	1	26.7115	-0.491402	0.532828	26.67
1.08295	0.629	80	0	1	26.7115	-0.491376	0.532811	26.67
1.08295	0.63	80	0	1	26.7115	-0.491349	0.532793	26.6701
1.08295	0.631	80	0	1	26.7115	-0.491321	0.532774	26.6701
1.08295	0.632	80	0	1	26.7115	-0.491293	0.532755	26.6701
1.08295	0.633	80	0	1	26.7115	-0.491263	0.532736	26.6701
1.08295	0.634	80	0	1	26.7116	-0.491233	0.532715	26.6701
1.08295	0.635	80	0	1	26.7116	-0.491201	0.532695	26.6701
1.08295	0.636	80	0	1	26.7116	-0.491169	0.532673	26.6701
1.08295	0.637	80	0	1	26.7116	-0.491136	0.532651	26.6701
1.08295	0.638	80	0	1	26.7116	-0.491101	0.532628	26.6701
1.08295	0.639	80	0	1	26.7117	-0.491066	0.532604	26.6701
1.08295	0.64	80	0	1	26.7117	-0.491029	0.53258	26.6701
1.08295	0.641	80	0	1	26.7117	-0.490992	0.532555	26.6701
1.08295	0.642	80	0	1	26.7117	-0.490953	0.532529	26.6702
1.08295	0.643	80	0	1	26.7118	-0.490913	0.532502	26.6702
1.08295	0.644	80	0	1	26.7118	-0.490872	0.532475	26.6702
1.08295	0.645	80	0	1	26.7118	-0.490829	0.532446	26.6702
1.08295	0.646	80	0	1	26.7118	-0.490785	0.532417	26.6702
1.08296	0.647	80	0	1	26.7119	-0.49074	0.532387	26.6702
1.08296	0.648	80	0	1	26.7119	-0.490694	0.532356	26.6702
1.08296	0.649	80	0	1	26.7119	-0.490646	0.532324	26.6702
1.08296	0.65	80	0	1	26.7119	-0.490597	0.532292	26.6702
1.08296	0.651	80	0	1	26.712	-0.490546	0.532258	26.6703
1.08296	0.652	80	0	1	26.712	-0.490494	0.532223	26.6703
1.08296	0.653	80	0	1	26.712	-0.49044	0.532187	26.6703
1.08296	0.654	80	0	1	26.7121	-0.490385	0.53215	26.6703
1.08296	0.655	80	0	1	26.7121	-0.490328	0.532112	26.6703
1.08296	0.656	80	0	1	26.7121	-0.490269	0.532073	26.6703
1.08296	0.657	80	0	1	26.7122	-0.490209	0.532033	26.6703
1.08296	0.658	80	0	1	26.7122	-0.490147	0.531992	26.6704
1.08296	0.659	80	0	1	26.7122	-0.490083	0.531949	26.6704
1.08296	0.66	80	0	1	26.7123	-0.490018	0.531906	26.6704
1.08296	0.661	80	0	1	26.7123	-0.48995	0.53186	26.6704
1.08296	0.662	80	0	1	26.7124	-0.489881	0.531814	26.6704
1.08297	0.663	80	0	1	26.7124	-0.489809	0.531767	26.6705
1.08297	0.664	80	0	1	26.7125	-0.489736	0.531718	26.6705
1.08297	0.665	80	0	1	26.7125	-0.48966	0.531667	26.6705
1.08297	0.666	80	0	1	26.7125	-0.489582	0.531615	26.6705
1.08297	0.667	80	0	1	26.7126	-0.489503	0.531562	26.6705
1.08297	0.668	80	0	1	26.7126	-0.489421	0.531507	26.6706
1.08297	0.669	80	0	1	26.7127	-0.489336	0.531451	26.6706
1.08297	0.67	80	0	1	26.7127	-0.489249	0.531393	26.6706
1.08297	0.671	80	0	1	26.7128	-0.48916	0.531334	26.6706
1.08297	0.672	80	0	1	26.7128	-0.489069	0.531273	26.6706
1.08297	0.673	80	0	1	26.7129	-0.488975	0.53121	26.6707
1.08297	0.674	80	0	1	26.713	-0.488878	0.531146	26.6707
1.08298	0.675	80	0	1	26.713	-0.488779	0.531079	26.6707
1.08298	0.676	80	0	1	26.7131	-0.488677	0.531011	26.6707
1.08298	0.677	80	0	1	26.7131	-0.488572	0.530942	26.6708
1.08298	0.678	80	0	1	26.7132	-0.488464	0.53087	26.6708
1.08298	0.679	80	0	1	26.7133	-0.488354	0.530796	26.6708
1.08298	0.68	80	0	1	26.7133	-0.48824	0.530721	26.6709
1.08298	0.681	80	0	1	26.7134	-0.488124	0.530643	26.6709
1.08298	0.682	80	0	1	26.7135	-0.488004	0.530563	26.6709
1.08299	0.683	80	0	1	26.7135	-0.487881	0.530481	26.6709
1.08299	0.684	80	0	1	26.7136	-0.487755	0.530397	26.671
1.08299	0.685	80	0	1	26.7137	-0.487626	0.530311	26.671
1.08299	0.686	80	0	1	26.7138	-0.487494	0.530223	26.671
1.08299	0.687	80	0	1	26.7139	-0.487357	0.530132	26.6711
1.08299	0.688	80	0	1	26.7139	-0.487218	0.530039	26.6711
1.08299	0.689	80	0	1	26.714	-0.487074	0.529943	26.6712
1.083	0.69	80	0	1	26.7141	-0.486928	0.529845	26.6712
1.083	0.691	80	0	1	26.7142	-0.486777	0.529745	26.6712
1.083	0.692	80	0	1	26.7143	-0.486622	0.529642	26.6713
1.083	0.693	80	0	1	26.7144	-0.486464	0.529536	26.6713
1.083	0.694	80	0	1	26.7145	-0.486301	0.529428	26.6714
1.083	0.695	80	0	1	26.7146	-0.486135	0.529317	26.6714
1.08301	0.696	80	0	1	26.7147	-0.485964	0.529203	26.6714
1.08301	0.697	80	0	1	26.7148	-0.485789	0.529086	26.6715
1.08301	0.698	80	0	1	26.7149	-0.485609	0.528967	26.6715
1.08301	0.699	80	0	1	26.715	-0.485425	0.528844	26.6716
1.08301	0.7	80	0	1	26.7151	-0.485237	0.528718	26.6716
1.08302	0.701	80	0	1	26.7152	-0.485044	0.52859	26.6717
1.08302	0.702	80	0	1	26.7153	-0.484846	0.528458	26.6717
1.08302	0.703	80	0	1	26.7155	-0.484643	0.528322	26.6718
1.08302	0.704	80	0	1	26.7156	-0.484435	0.528184	26.6718
1.08302	0.705	80	0	1	26.7157	-0.484223	0.528042	26.6719
1.08303	0.706	80	0	1	26.7158	-0.484005	0.527897	26.6719
1.08303	0.707	80	0	1	26.716	-0.483782	0.527748	26.672
1.08303	0.708	80	0	1	26.7161	-0.483553	0.527596	26.6721
1.08303	0.709	80	0	1	26.7162	-0.48332	0.52744	26.6721
1.08304	0.71	80	0	1	26.7164	-0.48308	0.527281	26.6722
1.08304	0.711	80	0	1	26.7165	-0.482835	0.527117	26.6723
1.08304	0.712	80	0	1	26.7167	-0.482584	0.52695	26.6723
1.08304	0.713	80	0	1	26.7168	-0.482328	0.526779	26.6724
1.08305	0.714	80	0	1	26.717	-0.482065	0.526604	26.6725
1.08305	0.715	80	0	1	26.7172	-0.481796	0.526425	26.6725
1.08305	0.716	80	0	1	26.7173	-0.481521	0.526241	26.6726
1.08306	0.717	80	0	1	26.7175	-0.48124	0.526054	26.6727
1.08306	0.718	80	0	1	26.7177	-0.480952	0.525862	26.6727
1.08306	0.719	80	0	1	26.7178	-0.480658	0.525666	26.6728
1.08306	0.72	80	0	1	26.718	-0.480356	0.525465	26.6729
1.08307	0.721	80	0	1	26.7182	-0.480049	0.52526	26.673
1.08307	0.722	80	0	1	26.7184	-0.479734	0.52505	26.6731
1.08307	0.723	80	0	1	26.7186	-0.479412	0.524835	26.6731
1.08308	0.724	80	0	1	26.7188	-0.479083	0.524616	26.6732
1.08308	0.725	80	0	1	26.719	-0.478747	0.524392	26.6733
1.08309	0.726	80	0	1	26.7192	-0.478403	0.524162	26.6734
1.08309	0.727	80	0	1	26.7194	-0.478051	0.523928	26.6735
1.08309	0.728	80	0	1	26.7196	-0.477692	0.523689	26.6736
1.0831	0.729	80	0	1	26.7198	-0.477325	0.523444	26.6737
1.0831	0.73	80	0	1	26.72	-0.476951	0.523194	26.6738
1.0831	0.731	80	0	1	26.7203	-0.476568	0.522939	26.6739
1.08311	0.732	80	0	1	26.7205	-0.476176	0.522678	26.674
1.08311	0.733	80	0	1	26.7207	-0.475777	0.522412	26.6741
1.08312	0.734	80	0	1	26.721	-0.475369	0.52214	26.6742
1.08312	0.735	80	0	1	26.7212	-0.474952	0.521862	26.6743
1.08313	0.736	80	0	1	26.7215	-0.474527	0.521578	26.6744
1.08313	0.737	80	0	1	26.7217	-0.474092	0.521289	26.6745
1.08314	0.738	80	0	1	26.722	-0.473649	0.520993	26.6747
1.08314	0.739	80	0	1	26.7223	-0.473196	0.520691	26.6748
1.08315	0.74	80	0	1	26.7225	-0.472734	0.520383	26.6749
1.08315	0.741	80	0	1	26.7228	-0.472263	0.520069	26.675
1.08316	0.742	80	0	1	26.7231	-0.471781	0.519748	26.6751
1.08316	0.743	80	0	1	26.7234	-0.47129	0.519421	26.6753
1.08317	0.744	80	0	1	26.7237	-0.47079	0.519087	26.6754
1.08317	0.745	80	0	1	26.724	-0.470279	0.518746	26.6755
1.08318	0.746	80	0	1	26.7243	-0.469757	0.518399	26.6757
1.08318	0.747	80	0	1	26.7246	-0.469226	0.518044	26.6758
1.08319	0.748	80	0	1	26.725	-0.468684	0.517683	26.676
1.08319	0.749	80	0	1	26.7253	-0.468131	0.517314	26.6761
1.0832	0.75	80	0	1	26.7256	-0.467567	0.516939	26.6763
1.08321	0.751	80	0	1	26.726	-0.466992	0.516556	26.6764
1.08321	0.752	80	0	1	26.7263	-0.466406	0.516165	26.6766
1.08322	0.753	80	0	1	26.7267	-0.465809	0.515767	26.6767
1.08323	0.754	80	0	1	26.727	-0.465201	0.515361	26.6769
1.08323	0.755	80	0	1	26.7274	-0.464581	0.514948	26.677
1.08324	0.756	80	0	1	26.7278	-0.463949	0.514526	26.6772
1.08325	0.757	80	0	1	26.7282	-0.463305	0.514097	26.6774
1.08325	0.758	80	0	1	26.7286	-0.462649	0.51366	26.6776
1.08326	0.759	80	0	1	26.729	-0.461981	0.513214	26.6777
1.08327	0.76	80	0	1	26.7294	-0.4613	0.512761	26.6779
1.08328	0.761	80	0	1	26.7298	-0.460607	0.512299	26.6781
1.08328	0.762	80	0	1	26.7302	-0.459901	0.511828	26.6783
1.08329	0.763	80	0	1	26.7307	-0.459182	0.511349	26.6785
1.0833	0.764	80	0	1	26.7311	-0.458451	0.510861	26.6787
1.08331	0.765	80	0	1	26.7315	-0.457706	0.510365	26.6789
1.08332	0.766	80	0	1	26.732	-0.456948	0.509859	26.6791
1.08332	0.767	80	0	1	26.7325	-0.456176	0.509345	26.6793
1.08333	0.768	80	0	1	26.7329	-0.455391	0.508821	26.6795
1.08334	0.769	80	0	1	26.7334	-0.454592	0.508289	26.6797
1.08335	0.77	80	0	1	26.7339	-0.453779	0.507747	26.6799
1.08336	0.771	80	0	1	26.7344	-0.452952	0.507195	26.6802
1.08337	0.772	80	0	1	26.7349	-0.45211	0.506633	26.6804
1.08338	0.773	80	0	1	26.7354	-0.451254	0.506063	26.6806
1.08339	0.774	80	0	1	26.736	-0.450384	0.505483	26.6809
1.0834	0.775	80	0	1	26.7365	-0.449499	0.504893	26.6811
1.08341	0.776	80	0	1	26.737	-0.448599	0.504293	26.6813
1.08342	0.777	80	0	1	26.7376	-0.447684	0.503683	26.6816
1.08343	0.778	80	0	1	26.7381	-0.446754	0.503063	26.6818
1.08344	0.779	80	0	1	26.7387	-0.445809	0.502433	26.6821
1.08345	0.78	80	0	1	26.7393	-0.444848	0.501792	26.6824
1.08346	0.781	80	0	1	26.7399	-0.443872	0.501141	26.6826
1.08347	0.782	80	0	1	26.7405	-0.44288	0.50048	26.6829
1.08348	0.783	80	0	1	26.7411	-0.441872	0.499808	26.6832
1.08349	0.784	80	0	1	26.7417	-0.440848	0.499126	26.6835
1.0835	0.785	80	0	1	26.7424	-0.439808	0.498432	26.6837
1.08352	0.786	80	0	1	26.743	-0.438752	0.497728	26.684
1.08353	0.787	80	0	1	26.7437	-0.437679	0.497013	26.6843
1.08354	0.788	80	0	1	26.7443	-0.43659	0.496287	26.6846
1.08355	0.789	80	0	1	26.745	-0.435484	0.495549	26.6849
1.08357	0.79	80	0	1	26.7457	-0.434361	0.494801	26.6852
1.08358	0.791	80	0	1	26.7464	-0.433221	0.494041	26.6856
1.08359	0.792	80	0	1	26.7471	-0.432065	0.49327	26.6859
1.0836	0.793	80	0	1	26.7478	-0.430891	0.492488	26.6862
1.08362	0.794	80	0	1	26.7485	-0.4297	0.491693	26.6865
1.08363	0.795	80	0	1	26.7493	-0.428491	0.490888	26.6869
1.08365	0.796	80	0	1	26.75	-0.427265	0.49007	26.6872
1.08366	0.797	80	0	1	26.7508	-0.426021	0.489241	26.6876
1.08367	0.798	80	0	1	26.7515	-0.42476	0.4884	26.6879
1.08369	0.799	80	0	1	26.7523	-0.423481	0.487548	26.6883
1.0837	0.8	80	0	1	26.7531	-0.422184	0.486683	26.6886
1.08372	0.801	80	0	1	26.7539	-0.420868	0.485806	26.689
1.08373	0.802	80	0	1	26.7548	-0.419535	0.484917	26.6894
1.08375	0.803	80	0	1	26.7556	-0.418184	0.484016	26.6898
1.08376	0.804	80	0	1	26.7564	-0.416814	0.483103	26.6901
1.08378	0.805	80	0	1	26.7573	-0.415425	0.482177	26.6905
1.0838	0.806	80	0	1	26.7582	-0.414019	0.48124	26.6909
1.08381	0.807	80	0	1	26.759	-0.412594	0.480289	26.6913
1.08383	0.808	80	0	1	26.7599	-0.41115	0.479327	26.6918
1.08385	0.809	80	0	1	26.7608	-0.409687	0.478352	26.6922
1.08386	0.81	80	0	1	26.7618	-0.408206	0.477364	26.6926
1.08388	0.811	80	0	1	26.7627	-0.406706	0.476364	26.693
1.0839	0.812	80	0	1	26.7636	-0.405187	0.475352	26.6935
1.08392	0.813	80	0	1	26.7646	-0.403649	0.474326	26.6939
1.08394	0.814	80	0	1	26.7656	-0.402092	0.473288	26.6944
1.08395	0.815	80	0	1	26.7665	-0.400516	0.472238	26.6948
1.08397	0.816	80	0	1	26.7675	-0.398921	0.471174	26.6953
1.08399	0.817	80	0	1	26.7685	-0.397307	0.470098	26.6957
1.08401	0.818	80	0	1	26.7696	-0.395674	0.46901	26.6962
1.08403	0.819	80	0	1	26.7706	-0.394022	0.467908	26.6967
1.08405	0.82	80	0	1	26.7716	-0.39235	0.466794	26.6972
1.08407	0.821	80	0	1	26.7727	-0.39066	0.465667	26.6977
1.08409	0.822	80	0	1	26.7738	-0.38895	0.464527	26.6982
1.08411	0.823	80	0	1	26.7749	-0.387221	0.463374	26.6987
1.08413	0.824	80	0	1	26.776	-0.385473	0.462209	26.6992
1.08415	0.825	80	0	1	26.7771	-0.383706	0.461031	26.6997
1.08418	0.826	80	0	1	26.7782	-0.381919	0.45984	26.7003
1.0842	0.827	80	0	1	26.7793	-0.380113	0.458636	26.7008
1.08422	0.828	80	0	1	26.7805	-0.378289	0.45742	26.7014
1.08424	0.829	80	0	1	26.7817	-0.376445	0.45619	26.7019
1.08427	0.83	80	0	1	26.7828	-0.374582	0.454948	26.7025
1.08429	0.831	80	0	1	26.784	-0.3727	0.453694	26.703
1.08431	0.832	80	0	1	26.7852	-0.370799	0.452426	26.7036
1.08434	0.833	80	0	1	26.7865	-0.368879	0.451146	26.7042
1.08436	0.834	80	0	1	26.7877	-0.36694	0.449854	26.7048
1.08438	0.835	80	0	1	26.7889	-0.364983	0.448549	26.7054
1.08441	0.836	80	0	1	26.7902	-0.363007	0.447231	26.706
1.08443	0.837	80	0	1	26.7915	-0.361012	0.445901	26.7066
1.08446	0.838	80	0	1	26.7928	-0.358998	0.444559	26.7072
1.08448	0.839	80	0	1	26.7941	-0.356966	0.443204	26.7078
1.08451	0.84	80	0	1	26.7954	-0.354915	0.441837	26.7085
1.08454	0.841	80	0	1	26.7967	-0.352847	0.440458	26.7091
1.08456	0.842	80	0	1	26.7981	-0.35076	0.439067	26.7098
1.08459	0.843	80	0	1	26.7994	-0.348655	0.437663	26.7104
1.08462	0.844	80	0	1	26.8008	-0.346531	0.436248	26.7111
1.08464	0.845	80	0	1	26.8022	-0.34439	0.434821	26.7118
1.08467	0.846	80	0	1	26.8036	-0.342232	0.433382	26.7124
1.0847	0.847	80	0	1	26.805	-0.340056	0.431931	26.7131
1.08473	0.848	80	0	1	26.8064	-0.337862	0.430468	26.7138
1.08475	0.849	80	0	1	26.8079	-0.335651	0.428994	26.7145
1.08478	0.85	80	0	1	26.8093	-0.333423	0.427509	26.7152
1.08481	0.851	80	0	1	26.8108	-0.331177	0.426012	26.716
1.08484	0.852	80	0	1	26.8123	-0.328915	0.424504	26.7167
1.08487	0.853	80	0	1	26.8138	-0.326637	0.422985	26.7174
1.0849	0.854	80	0	1	26.8153	-0.324342	0.421455	26.7182
1.08493	0.855	80	0	1	26.8168	-0.32203	0.419914	26.7189
1.08496	0.856	80	0	1	26.8183	-0.319703	0.418362	26.7197
1.085	0.857	80	0	1	26.8199	-0.317359	0.4168	26.7204
1.08503	0.858	80	0	1	26.8214	-0.315	0.415227	26.7212
1.08506	0.859	80	0	1	26.823	-0.312625	0.413644	26.722
1.08509	0.86	80	0	1	26.8246	-0.310235	0.412051	26.7228
1.08512	0.861	80	0	1	26.8262	-0.30783	0.410447	26.7236
1.08516	0.862	80	0	1	26.8278	-0.30541	0.408834	26.7244
1.08519	0.863	80	0	1	26.8295	-0.302976	0.407211	26.7252
1.08522	0.864	80	0	1	26.8311	-0.300527	0.405579	26.726
1.08526	0.865	80	0	1	26.8327	-0.298064	0.403937	26.7269
1.08529	0.866	80	0	1	26.8344	-0.295587	0.402285	26.7277
1.08532	0.867	80	0	1	26.8361	-0.293097	0.400625	26.7286
1.08536	0.868	80	0	1	26.8378	-0.290593	0.398956	26.7294
1.08539	0.869	80	0	1	26.8395	-0.288076	0.397278	26.7303
1.08543	0.87	80	0	1	26.8412	-0.285546	0.395591	26.7312
1.08547	0.871	80	0	1	26.8429	-0.283003	0.393896	26.732
1.0855	0.872	80	0	1	26.8447	-0.280449	0.392193	26.7329
1.08554	0.873	80	0	1	26.8464	-0.277882	0.390482	26.7338
1.08558	0.874	80	0	1	26.8482	-0.275303	0.388762	26.7347
1.08561	0.875	80	0	1	26.85	-0.272713	0.387036	26.7356
1.08565	0.876	80	0	1	26.8518	-0.270112	0.385302	26.7366
1.08569	0.877	80	0	1	26.8536	-0.2675	0.38356	26.7375
1.08573	0.878	80	0	1	26.8554	-0.264877	0.381812	26.7384
1.08576	0.879	80	0	1	26.8572	-0.262245	0.380057	26.7394
1.0858	0.88	80	0	1	26.859	-0.259602	0.378295	26.7403
1.08584	0.881	80	0	1	26.8609	-0.25695	0.376527	26.7413
1.08588	0.882	80	0	1	26.8627	-0.254288	0.374752	26.7423
1.08592	0.883	80	0	1	26.8646	-0.251618	0.372972	26.7432
1.08596	0.884	80	0	1	26.8665	-0.248938	0.371186	26.7442
1.086	0.885	80	0	1	26.8684	-0.246251	0.369394	26.7452
1.08604	0.886	80	0	1	26.8703	-0.243555	0.367597	26.7462
1.08608	0.887	80	0	1	26.8722	-0.240852	0.365795	26.7472
1.08612	0.888	80	0	1	26.8741	-0.238142	0.363988	26.7482
1.08617	0.889	80	0	1	26.876	-0.235424	0.362177	26.7493
1.08621	0.89	80	0	1	26.878	-0.2327	0.360361	26.7503
1.08625	0.891	80	0	1	26.8799	-0.22997	0.35854	26.7513
1.08629	0.892	80	0	1	26.8819	-0.227234	0.356716	26.7524
1.08634	0.893	80	0	1	26.8838	-0.224492	0.354888	26.7534
1.08638	0.894	80	0	1	26.8858	-0.221745	0.353057	26.7545
1.08642	0.895	80	0	1	26.8878	-0.218993	0.351222	26.7556
1.08647	0.896	80	0	1	26.8898	-0.216236	0.349385	26.7567
1.08651	0.897	80	0	1	26.8918	-0.213476	0.347544	26.7577
1.08655	0.898	80	0	1	26.8938	-0.210711	0.345701	26.7588
1.0866	0.899	80	0	1	26.8958	-0.207943	0.343856	26.7599
1.08664	0.9	80	0	1	26.8979	-0.205172	0.342009	26.761
1.08669	0.901	80	0	1	26.8999	-0.202398	0.34016	26.7621
1.08673	0.902	80	0	1	26.9019	-0.199622	0.338309	26.7633
1.08678	0.903	80	0	1	26.904	-0.196844	0.336457	26.7644
1.08683	0.904	80	0	1	26.9061	-0.194064	0.334603	26.7655
1.08687	0.905	80	0	1	26.9081	-0.191283	0.332749	26.7667
1.08692	0.906	80	0	1	26.9102	-0.188501	0.330894	26.7678
1.08697	0.907	80	0	1	26.9123	-0.185718	0.329039	26.769
1.08701	0.908	80	0	1	26.9144	-0.182935	0.327184	26.7701
1.08706	0.909	80	0	1	26.9165	-0.180152	0.325329	26.7713
1.08711	0.91	80	0	1	26.9186	-0.17737	0.323474	26.7725
1.08716	0.911	80	0	1	26.9207	-0.174588	0.321619	26.7736
1.0872	0.912	80	0	1	26.9228	-0.171808	0.319766	26.7748
1.08725	0.913	80	0	1	26.9249	-0.169029	0.317913	26.776
1.0873	0.914	80	0	1	26.927	-0.166252	0.316062	26.7772
1.08735	0.915	80	0	1	26.9292	-0.163478	0.314212	26.7784
1.0874	0.916	80	0	1	26.9313	-0.160705	0.312364	26.7796
1.08745	0.917	80	0	1	26.9334	-0.157936	0.310518	26.7809
1.0875	0.918	80	0	1	26.9356	-0.15517	0.308674	26.7821
1.08755	0.919	80	0	1	26.9377	-0.152408	0.306832	26.7833
1.0876	0.92	80	0	1	26.9399	-0.149649	0.304993	26.7845
1.08765	0.921	80	0	1	26.942	-0.146895	0.303157	26.7858
1.0877	0.922	80	0	1	26.9442	-0.144146	0.301324	26.787
1.08775	0.923	80	0	1	26.9464	-0.141401	0.299495	26.7883
1.0878	0.924	80	0	1	26.9485	-0.138662	0.297668	26.7895
1.08785	0.925	80	0	1	26.9507	-0.135928	0.295846	26.7908
1.0879	0.926	80	0	1	26.9529	-0.1332	0.294027	26.7921
1.08795	0.927	80	0	1	26.9551	-0.130479	0.292213	26.7933
1.08801	0.928	80	0	1	26.9572	-0.127763	0.290403	26.7946
1.08806	0.929	80	0	1	26.9594	-0.125055	0.288597	26.7959
1.08811	0.93	80	0	1	26.9616	-0.122354	0.286796	26.7972
1.08816	0.931	80	0	1	26.9638	-0.11966	0.285001	26.7985
1.08822	0.932	80	0	1	26.966	-0.116974	0.28321	26.7997
1.08827	0.933	80	0	1	26.9682	-0.114296	0.281425	26.801
1.08832	0.934	80	0	1	26.9704	-0.111626	0.279645	26.8023
1.08837	0.935	80	0	1	26.9726	-0.108965	0.277871	26.8037
1.08843	0.936	80	0	1	26.9748	-0.106313	0.276102	26.805
1.08848	0.937	80	0	1	26.9769	-0.10367	0.27434	26.8063
1.08853	0.938	80	0	1	26.9791	-0.101036	0.272585	26.8076
1.08859	0.939	80	0	1	26.9813	-0.0984122	0.270835	26.8089
1.08864	0.94	80	0	1	26.9835	-0.0957981	0.269093	26.8102
1.0887	0.941	80	0	1	26.9857	-0.0931941	0.267357	26.8116
1.08875	0.942	80	0	1	26.9879	-0.0906006	0.265628	26.8129
1.0888	0.943	80	0	1	26.9901	-0.0880177	0.263906	26.8142
1.08886	0.944	80	0	1	26.9923	-0.0854458	0.262191	26.8156
1.08891	0.945	80	0	1	26.9945	-0.082885	0.260484	26.8169
1.08897	0.946	80	0	1	26.9967	-0.0803356	0.258784	26.8183
1.08902	0.947	80	0	1	26.9989	-0.0777978	0.257092	26.8196
1.08908	0.948	80	0	1	27.0011	-0.0752717	0.255408	26.821
1.08913	0.949	80	0	1	27.0033	-0.0727577	0.253732	26.8223
1.08919	0.95	80	0	1	27.0055	-0.070256	0.252065	26.8237
1.08924	0.951	80	0	1	27.0077	-0.0677666	0.250405	26.825
1.0893	0.952	80	0	1	27.0098	-0.0652899	0.248754	26.8264
1.08935	0.953	80	0	1	27.012	-0.062826	0.247111	26.8277
1.08941	0.954	80	0	1	27.0142	-0.0603751	0.245477	26.8291
1.08946	0.955	80	0	1	27.0164	-0.0579373	0.243852	26.8305
1.08952	0.956	80	0	1	27.0185	-0.055513	0.242236	26.8318
1.08957	0.957	80	0	1	27.0207	-0.0531021	0.240629	26.8332
1.08963	0.958	80	0	1	27.0229	-0.0507049	0.239031	26.8346
1.08968	0.959	80	0	1	27.025	-0.0483216	0.237442	26.8359
1.08974	0.96	80	0	1	27.0272	-0.0459523	0.235862	26.8373
1.0898	0.961	80	0	1	27.0294	-0.0435971	0.234292	26.8387
1.08985	0.962	80	0	1	27.0315	-0.0412561	0.232731	26.84
1.08991	0.963	80	0	1	27.0337	-0.0389296	0.23118	26.8414
1.08996	0.964	80	0	1	27.0358	-0.0366176	0.229639	26.8428
1.09002	0.965	80	0	1	27.0379	-0.0343203	0.228107	26.8442
1.09007	0.966	80	0	1	27.0401	-0.0320378	0.226585	26.8455
1.09013	0.967	80	0	1	27.0422	-0.0297702	0.225074	26.8469
1.09019	0.968	80	0	1	27.0443	-0.0275176	0.223572	26.8483
1.09024	0.969	80	0	1	27.0464	-0.0252801	0.22208	26.8496
1.0903	0.97	80	0	1	27.0486	-0.0230578	0.220599	26.851
1.09035	0.971	80	0	1	27.0507	-0.0208508	0.219127	26.8524
1.09041	0.972	80	0	1	27.0528	-0.0186592	0.217666	26.8538
1.09046	0.973	80	0	1	27.0549	-0.0164831	0.216216	26.8551
1.09052	0.974	80	0	1	27.057	-0.0143225	0.214775	26.8565
1.09058	0.975	80	0	1	27.0591	-0.0121776	0.213345	26.8579
1.09063	0.976	80	0	1	27.0611	-0.0100483	0.211926	26.8593
1.09069	0.977	80	0	1	27.0632	-0.00793482	0.210517	26.8606
1.09074	0.978	80	0	1	27.0653	-0.00583712	0.209118	26.862
1.0908	0.979	80	0	1	27.0673	-0.00375528	0.20773	26.8634
1.09085	0.98	80	0	1	27.0694	-0.00168934	0.206353	26.8647
1.09091	0.981	80	0	1	27.0714	0.000360637	0.204986	26.8661
1.09096	0.982	80	0	1	27.0735	0.00239463	0.20363	26.8674
1.09102	0.983	80	0	1	27.0755	0.00441259	0.202285	26.8688
1.09107	0.984	80	0	1	27.0775	0.0064145	0.200951	26.8702
1.09113	0.985	80	0	1	27.0795	0.00840032	0.199627	26.8715
1.09118	0.986	80	0	1	27.0816	0.01037	0.198314	26.8729
1.09124	0.987	80	0	1	27.0836	0.0123237	0.197011	26.8742
1.09129	0.988	80	0	1	27.0856	0.0142611	0.19572	26.8756
1.09135	0.989	80	0	1	27.0875	0.0161824	0.194439	26.8769
1.0914	0.99	80	0	1	27.0895	0.0180876	0.193169	26.8783
1.09146	0.991	80	0	1	27.0915	0.0199767	0.191909	26.8796
1.09151	0.992	80	0	1	27.0935	0.0218495	0.190661	26.881
1.09157	0.993	80	0	1	27.0954	0.0237063	0.189423	26.8823
1.09162	0.994	80	0	1	27.0974	0.0255469	0.188196	26.8836
1.09168	0.995	80	0	1	27.0993	0.0273714	0.186979	26.885
1.09173	0.996	80	0	1	27.1012	0.0291798	0.185774	26.8863
1.09178	0.997	80	0	1	27.1032	0.0309721	0.184579	26.8876
1.09184	0.998	80	0	1	27.1051	0.0327484	0.183395	26.8889
1.09189	0.999	80	0	1	27.107	0.0345087	0.182221	26.8902
1.09194	1	80	0	1	27.1089	0.0362529	0.181058	26.8916
1.092	1.001	80	0	1	27.1108	0.0379812	0.179906	26.8929
1.09205	1.002	80	0	1	27.1126	0.0396936	0.178765	26.8942
1.0921	1.003	80	0	1	27.1145	0.0413901	0.177634	26.8955
1.09216	1.004	80	0	1	27.1164	0.0430707	0.176513	26.8968
1.09221	1.005	80	0	1	27.1182	0.0447355	0.175403	26.8981
1.09226	1.006	80	0	1	27.12	0.0463846	0.174304	26.8994
1.09231	1.007	80	0	1	27.1219	0.048018	0.173215	26.9006
1.09236	1.008	80	0	1	27.1237	0.0496357	0.172136	26.9019
1.09242	1.009	80	0	1	27.1255	0.0512379	0.171068	26.9032
1.09247	1.01	80	0	1	27.1273	0.0528245	0.170011	26.9045
1.09252	1.011	80	0	1	27.1291	0.0543956	0.168963	26.9057
1.09257	1.012	80	0	1	27.1309	0.0559514	0.167926	26.907
1.09262	1.013	80	0	1	27.1327	0.0574917	0.166899	26.9083
1.09267	1.014	80	0	1	27.1344	0.0590168	0.165882	26.9095
1.09272	1.015	80	0	1	27.1362	0.0605267	0.164876	26.9108
1.09277	1.016	80	0	1	27.1379	0.0620215	0.163879	26.912
1.09282	1.017	80	0	1	27.1397	0.0635011	0.162893	26.9133
1.09287	1.018	80	0	1	27.1414	0.0649658	0.161916	26.9145
1.09292	1.019	80	0	1	27.1431	0.0664156	0.16095	26.9157
1.09297	1.02	80	0	1	27.1448	0.0678505	0.159993	26.9169
1.09302	1.021	80	0	1	27.1465	0.0692707	0.159047	26.9182
1.09307	1.022	80	0	1	27.1482	0.0706761	0.15811	26.9194
1.09312	1.023	80	0	1	27.1498	0.072067	0.157182	26.9206
1.09317	1.024	80	0	1	27.1515	0.0734434	0.156265	26.9218
1.09322	1.025	80	0	1	27.1531	0.0748053	0.155357	26.923
1.09327	1.026	80	0	1	27.1548	0.0761529	0.154458	26.9242
1.09332	1.027	80	0	1	27.1564	0.0774862	0.15357	26.9254
1.09336	1.028	80	0	1	27.158	0.0788053	0.15269	26.9265
1.09341	1.029	80	0	1	27.1596	0.0801104	0.15182	26.9277
1.09346	1.03	80	0	1	27.1612	0.0814015	0.150959	26.9289
1.09351	1.031	80	0	1	27.1628	0.0826787	0.150108	26.93
1.09355	1.032	80	0	1	27.1644	0.0839421	0.149266	26.9312
1.0936	1.033	80	0	1	27.166	0.0851917	0.148433	26.9323
1.09365	1.034	80	0	1	27.1675	0.0864278	0.147608	26.9335
1.09369	1.035	80	0	1	27.1691	0.0876503	0.146793	26.9346
1.09374	1.036	80	0	1	27.1706	0.0888594	0.145987	26.9357
1.09378	1.037	80	0	1	27.1721	0.0900551	0.14519	26.9369
1.09383	1.038	80	0	1	27.1736	0.0912376	0.144402	26.938
1.09387	1.039	80	0	1	27.1751	0.092407	0.143622	26.9391
1.09392	1.04	80	0	1	27.1766	0.0935633	0.142851	26.9402
1.09396	1.041	80	0	1	27.1781	0.0947067	0.142089	26.9413
1.09401	1.042	80	0	1	27.1796	0.0958373	0.141335	26.9424
1.09405	1.043	80	0	1	27.181	0.0969551	0.14059	26.9435
1.0941	1.044	80	0	1	27.1825	0.0980602	0.139854	26.9446
1.09414	1.045	80	0	1	27.1839	0.0991528	0.139125	26.9456
1.09418	1.046	80	0	1	27.1853	0.100233	0.138405	26.9467
1.09422	1.047	80	0	1	27.1867	0.101301	0.137693	26.9477
1.09427	1.048	80	0	1	27.1881	0.102356	0.136989	26.9488
1.09431	1.049	80	0	1	27.1895	0.1034	0.136294	26.9498
1.09435	1.05	80	0	1	27.1909	0.104431	0.135606	26.9509
1.09439	1.051	80	0	1	27.1923	0.105451	0.134927	26.9519
1.09444	1.052	80	0	1	27.1937	0.106458	0.134255	26.9529
1.09448	1.053	80	0	1	27.195	0.107454	0.133591	26.954
1.09452	1.054	80	0	1	27.1963	0.108438	0.132935	26.955
1.09456	1.055	80	0	1	27.1977	0.109411	0.132287	26.956
1.0946	1.056	80	0	1	27.199	0.110372	0.131646	26.957
1.09464	1.057	80	0	1	27.2003	0.111322	0.131013	26.958
1.09468	1.058	80	0	1	27.2016	0.11226	0.130387	26.9589
1.09472	1.059	80	0	1	27.2029	0.113188	0.129768	26.9599
1.09476	1.06	80	0	1	27.2041	0.114104	0.129158	26.9609
1.0948	1.061	80	0	1	27.2054	0.11501	0.128554	26.9618
1.09484	1.062	80	0	1	27.2067	0.115904	0.127958	26.9628
1.09487	1.063	80	0	1	27.2079	0.116788	0.127368	26.9637
1.09491	1.064	80	0	1	27.2091	0.117661	0.126786	26.9647
1.09495	1.065	80	0	1	27.2104	0.118524	0.126211	26.9656
1.09499	1.066	80	0	1	27.2116	0.119376	0.125643	26.9665
1.09503	1.067	80	0	1	27.2128	0.120218	0.125082	26.9675
1.09506	1.068	80	0	1	27.214	0.12105	0.124527	26.9684
1.0951	1.069	80	0	1	27.2151	0.121871	0.12398	26.9693
1.09514	1.07	80	0	1	27.2163	0.122682	0.123439	26.9702
1.09517	1.071	80	0	1	27.2175	0.123484	0.122904	26.9711
1.09521	1.072	80	0	1	27.2186	0.124275	0.122377	26.9719
1.09524	1.073	80	0	1	27.2197	0.125057	0.121856	26.9728
1.09528	1.074	80	0	1	27.2209	0.125829	0.121341	26.9737
1.09531	1.075	80	0	1	27.222	0.126592	0.120833	26.9746
1.09535	1.076	80	0	1	27.2231	0.127345	0.120331	26.9754
1.09538	1.077	80	0	1	27.2242	0.128088	0.119835	26.9763
1.09542	1.078	80	0	1	27.2253	0.128822	0.119345	26.9771
1.09545	1.079	80	0	1	27.2263	0.129547	0.118862	26.9779
1.09548	1.08	80	0	1	27.2274	0.130263	0.118385	26.9788
1.09552	1.081	80	0	1	27.2285	0.13097	0.117914	26.9796
1.09555	1.082	80	0	1	27.2295	0.131668	0.117448	26.9804
1.09558	1.083	80	0	1	27.2305	0.132357	0.116989	26.9812
1.09562	1.084	80	0	1	27.2316	0.133038	0.116535	26.982
1.09565	1.085	80	0	1	27.2326	0.133709	0.116088	26.9828
1.09568	1.086	80	0	1	27.2336	0.134372	0.115646	26.9836
1.09571	1.087	80	0	1	27.2346	0.135027	0.115209	26.9843
1.09574	1.088	80	0	1	27.2356	0.135673	0.114778	26.9851
1.09577	1.089	80	0	1	27.2365	0.136311	0.114353	26.9859
1.0958	1.09	80	0	1	27.2375	0.13694	0.113933	26.9866
1.09583	1.091	80	0	1	27.2384	0.137562	0.113519	26.9874
1.09586	1.092	80	0	1	27.2394	0.138175	0.11311	26.9881
1.09589	1.093	80	0	1	27.2403	0.13878	0.112707	26.9888
1.09592	1.094	80	0	1	27.2413	0.139378	0.112308	26.9896
1.09595	1.095	80	0	1	27.2422	0.139968	0.111915	26.9903
1.09598	1.096	80	0	1	27.2431	0.14055	0.111527	26.991
1.09601	1.097	80	0	1	27.244	0.141124	0.111144	26.9917
1.09604	1.098	80	0	1	27.2449	0.141691	0.110767	26.9924
1.09607	1.099	80	0	1	27.2457	0.14225	0.110394	26.9931
1.09609	1.1	80	0	1	27.2466	0.142802	0.110026	26.9938
1.09612	1.101	80	0	1	27.2475	0.143346	0.109663	26.9945
1.09615	1.102	80	0	1	27.2483	0.143883	0.109305	26.9951
1.09618	1.103	80	0	1	27.2492	0.144413	0.108952	26.9958
1.0962	1.104	80	0	1	27.25	0.144936	0.108603	26.9965
1.09623	1.105	80	0	1	27.2508	0.145452	0.108259	26.9971
1.09626	1.106	80	0	1	27.2516	0.145961	0.10792	26.9978
1.09628	1.107	80	0	1	27.2524	0.146463	0.107585	26.9984
1.09631	1.108	80	0	1	27.2532	0.146959	0.107255	26.999
1.09633	1.109	80	0	1	27.254	0.147447	0.106929	26.9996
1.09636	1.11	80	0	1	27.2548	0.147929	0.106608	27.0003
1.09638	1.111	80	0	1	27.2556	0.148405	0.106291	27.0009
1.09641	1.112	80	0	1	27.2563	0.148873	0.105978	27.0015
1.09643	1.113	80	0	1	27.2571	0.149336	0.10567	27.0021
1.09645	1.114	80	0	1	27.2578	0.149792	0.105366	27.0027
1.09648	1.115	80	0	1	27.2586	0.150242	0.105066	27.0033
1.0965	1.116	80	0	1	27.2593	0.150685	0.10477	27.0038
1.09653	1.117	80	0	1	27.26	0.151123	0.104478	27.0044
1.09655	1.118	80	0	1	27.2607	0.151554	0.104191	27.005
1.09657	1.119	80	0	1	27.2614	0.15198	0.103907	27.0055
1.09659	1.12	80	0	1	27.2621	0.152399	0.103628	27.0061
1.09662	1.121	80	0	1	27.2628	0.152813	0.103352	27.0066
1.09664	1.122	80	0	1	27.2635	0.15322	0.10308	27.0072
1.09666	1.123	80	0	1	27.2641	0.153623	0.102812	27.0077
1.09668	1.124	80	0	1	27.2648	0.154019	0.102548	27.0082
1.0967	1.125	80	0	1	27.2654	0.15441	0.102287	27.0088
1.09672	1.126	80	0	1	27.2661	0.154795	0.102031	27.0093
1.09674	1.127	80	0	1	27.2667	0.155175	0.101777	27.0098
1.09676	1.128	80	0	1	27.2674	0.155549	0.101528	27.0103
1.09678	1.129	80	0	1	27.268	0.155918	0.101282	27.0108
1.0968	1.13	80	0	1	27.2686	0.156281	0.101039	27.0113
1.09682	1.131	80	0	1	27.2692	0.15664	0.1008	27.0118
1.09684	1.132	80	0	1	27.2698	0.156993	0.100565	27.0122
1.09686	1.133	80	0	1	27.2704	0.157341	0.100333	27.0127
1.09688	1.134	80	0	1	27.271	0.157684	0.100104	27.0132
1.0969	1.135	80	0	1	27.2715	0.158022	0.0998788	27.0136
1.09692	1.136	80	0	1	27.2721	0.158356	0.0996567	27.0141
1.09694	1.137	80	0	1	27.2727	0.158684	0.0994378	27.0145
1.09696	1.138	80	0	1	27.2732	0.159007	0.0992222	27.015
1.09697	1.139	80	0	1	27.2738	0.159326	0.0990097	27.0154
1.09699	1.14	80	0	1	27.2743	0.15964	0.0988004	27.0159
1.09701	1.141	80	0	1	27.2748	0.159949	0.0985942	27.0163
1.09703	1.142	80	0	1	27.2754	0.160254	0.098391	27.0167
1.09704	1.143	80	0	1	27.2759	0.160554	0.0981909	27.0171
1.09706	1.144	80	0	1	27.2764	0.16085	0.0979937	27.0176
1.09708	1.145	80	0	1	27.2769	0.161141	0.0977995	27.018
1.09709	1.146	80	0	1	27.2774	0.161428	0.0976082	27.0184
1.09711	1.147	80	0	1	27.2779	0.161711	0.0974198	27.0188
1.09712	1.148	80	0	1	27.2784	0.161989	0.0972343	27.0191
1.09714	1.149	80	0	1	27.2788	0.162263	0.0970515	27.0195
1.09716	1.15	80	0	1	27.2793	0.162533	0.0968715	27.0199
1.09717	1.151	80	0	1	27.2798	0.162799	0.0966943	27.0203
1.09719	1.152	80	0	1	27.2802	0.163061	0.0965198	27.0207
1.0972	1.153	80	0	1	27.2807	0.163319	0.096348	27.021
1.09722	1.154	80	0	1	27.2811	0.163572	0.0961788	27.0214
1.09723	1.155	80	0	1	27.2816	0.163822	0.0960122	27.0217
1.09724	1.156	80	0	1	27.282	0.164068	0.0958482	27.0221
1.09726	1.157	80	0	1	27.2824	0.16431	0.0956868	27.0224
1.09727	1.158	80	0	1	27.2829	0.164549	0.0955278	27.0228
1.09729	1.159	80	0	1	27.2833	0.164783	0.0953714	27.0231
1.0973	1.16	80	0	1	27.2837	0.165014	0.0952174	27.0234
1.09731	1.161	80	0	1	27.2841	0.165242	0.0950658	27.0238
1.09733	1.162	80	0	1	27.2845	0.165466	0.0949166	27.0241
1.09734	1.163	80	0	1	27.2849	0.165686	0.0947698	27.0244
1.09735	1.164	80	0	1	27.2853	0.165903	0.0946253	27.0247
1.09736	1.165	80	0	1	27.2856	0.166116	0.0944831	27.025
1.09738	1.166	80	0	1	27.286	0.166326	0.0943432	27.0253
1.09739	1.167	80	0	1	27.2864	0.166532	0.0942055	27.0256
1.0974	1.168	80	0	1	27.2867	0.166736	0.09407	27.0259
1.09741	1.169	80	0	1	27.2871	0.166935	0.0939367	27.0262
1.09742	1.17	80	0	1	27.2875	0.167132	0.0938056	27.0265
1.09743	1.171	80	0	1	27.2878	0.167326	0.0936766	27.0268
1.09745	1.172	80	0	1	27.2881	0.167516	0.0935497	27.0271
1.09746	1.173	80	0	1	27.2885	0.167703	0.0934249	27.0273
1.09747	1.174	80	0	1	27.2888	0.167887	0.0933021	27.0276
1.09748	1.175	80	0	1	27.2891	0.168069	0.0931814	27.0279
1.09749	1.176	80	0	1	27.2895	0.168247	0.0930626	27.0281
1.0975	1.177	80	0	1	27.2898	0.168422	0.0929458	27.0284
1.09751	1.178	80	0	1	27.2901	0.168594	0.0928309	27.0287
1.09752	1.179	80	0	1	27.2904	0.168764	0.092718	27.0289
1.09753	1.18	80	0	1	27.2907	0.16893	0.0926069	27.0292
1.09754	1.181	80	0	1	27.291	0.169094	0.0924977	27.0294
1.09755	1.182	80	0	1	27.2913	0.169255	0.0923904	27.0296
1.09756	1.183	80	0	1	27.2916	0.169413	0.0922848	27.0299
1.09757	1.184	80	0	1	27.2919	0.169569	0.0921811	27.0301
1.09758	1.185	80	0	1	27.2921	0.169722	0.0920791	27.0303
1.09759	1.186	80	0	1	27.2924	0.169872	0.0919789	27.0306
1.0976	1.187	80	0	1	27.2927	0.17002	0.0918803	27.0308
1.0976	1.188	80	0	1	27.2929	0.170166	0.0917835	27.031
1.09761	1.189	80	0	1	27.2932	0.170308	0.0916883	27.0312
1.09762	1.19	80	0	1	27.2935	0.170449	0.0915948	27.0314
1.09763	1.191	80	0	1	27.2937	0.170586	0.0915029	27.0316
1.09764	1.192	80	0	1	27.294	0.170722	0.0914126	27.0318
1.09765	1.193	80	0	1	27.2942	0.170855	0.0913238	27.032
1.09765	1.194	80	0	1	27.2944	0.170986	0.0912366	27.0322
1.09766	1.195	80	0	1	27.2947	0.171114	0.091151	27.0324
1.09767	1.196	80	0	1	27.2949	0.17124	0.0910669	27.0326
1.09768	1.197	80	0	1	27.2951	0.171364	0.0909842	27.0328
1.09769	1.198	80	0	1	27.2954	0.171486	0.0909031	27.033
1.09769	1.199	80	0	1	27.2956	0.171606	0.0908232	27.0331
1.0977	1.2	80	0	1	27.2958	0.171723	0.0907449	27.0333
1.09771	1.201	80	0	1	27.296	0.171838	0.090668	27.0335
1.09771	1.202	80	0	1	27.2962	0.171952	0.0905925	27.0337
1.09772	1.203	80	0	1	27.2964	0.172063	0.0905183	27.0338
1.09773	1.204	80	0	1	27.2966	0.172172	0.0904455	27.034
1.09773	1.205	80	0	1	27.2968	0.172279	0.0903741	27.0342
1.09774	1.206	80	0	1	27.297	0.172385	0.0903039	27.0343
1.09775	1.207	80	0	1	27.2972	0.172488	0.090235	27.0345
1.09775	1.208	80	0	1	27.2974	0.172589	0.0901674	27.0346
1.09776	1.209	80	0	1	27.2976	0.172689	0.090101	27.0348
1.09777	1.21	80	0	1	27.2978	0.172787	0.0900359	27.0349
1.09777	1.211	80	0	1	27.2979	0.172882	0.089972	27.0351
1.09778	1.212	80	0	1	27.2981	0.172977	0.0899093	27.0352
1.09778	1.213	80	0	1	27.2983	0.173069	0.0898477	27.0354
1.09779	1.214	80	0	1	27.2984	0.173159	0.0897873	27.0355
1.09779	1.215	80	0	1	27.2986	0.173248	0.089728	27.0356
1.0978	1.216	80	0	1	27.2988	0.173336	0.0896699	27.0358
1.0978	1.217	80	0	1	27.2989	0.173421	0.0896129	27.0359
1.09781	1.218	80	0	1	27.2991	0.173505	0.0895569	27.036
1.09781	1.219	80	0	1	27.2992	0.173587	0.089502	27.0362
1.09782	1.22	80	0	1	27.2994	0.173668	0.0894482	27.0363
1.09782	1.221	80	0	1	27.2995	0.173747	0.0893954	27.0364
1.09783	1.222	80	0	1	27.2997	0.173825	0.0893437	27.0365
1.09783	1.223	80	0	1	27.2998	0.173901	0.0892929	27.0366
1.09784	1.224	80	0	1	27.3	0.173976	0.0892431	27.0367
1.09784	1.225	80	0	1	27.3001	0.174049	0.0891943	27.0369
1.09785	1.226	80	0	1	27.3002	0.174121	0.0891465	27.037
1.09785	1.227	80	0	1	27.3004	0.174191	0.0890996	27.0371
1.09786	1.228	80	0	1	27.3005	0.17426	0.0890536	27.0372
1.09786	1.229	80	0	1	27.3006	0.174328	0.0890086	27.0373
1.09786	1.23	80	0	1	27.3007	0.174394	0.0889644	27.0374
1.09787	1.231	80	0	1	27.3009	0.174459	0.0889211	27.0375
1.09787	1.232	80	0	1	27.301	0.174522	0.0888787	27.0376
1.09788	1.233	80	0	1	27.3011	0.174585	0.0888371	27.0377
1.09788	1.234	80	0	1	27.3012	0.174646	0.0887964	27.0378
1.09788	1.235	80	0	1	27.3013	0.174706	0.0887565	27.0379
1.09789	1.236	80	0	1	27.3014	0.174764	0.0887174	27.038
1.09789	1.237	80	0	1	27.3015	0.174822	0.0886791	27.038
1.0979	1.238	80	0	1	27.3017	0.174878	0.0886416	27.0381
1.0979	1.239	80	0	1	27.3018	0.174933	0.0886048	27.0382
1.0979	1.24	80	0	1	27.3019	0.174987	0.0885689	27.0383
1.09791	1.241	80	0	1	27.302	0.17504	0.0885336	27.0384
1.09791	1.242	80	0	1	27.3021	0.175092	0.0884991	27.0385
1.09791	1.243	80	0	1	27.3022	0.175143	0.0884653	27.0385
1.09791	1.244	80	0	1	27.3022	0.175192	0.0884322	27.0386
1.09792	1.245	80	0	1	27.3023	0.175241	0.0883999	27.0387
1.09792	1.246	80	0	1	27.3024	0.175288	0.0883681	27.0388
1.09792	1.247	80	0	1	27.3025	0.175335	0.0883371	27.0388
1.09793	1.248	80	0	1	27.3026	0.17538	0.0883067	27.0389
1.09793	1.249	80	0	1	27.3027	0.175425	0.088277	27.039
1.09793	1.25	80	0	1	27.3028	0.175469	0.0882479	27.039
1.09793	1.251	80	0	1	27.3028	0.175511	0.0882194	27.0391
1.09794	1.252	80	0	1	27.3029	0.175553	0.0881916	27.0392
1.09794	1.253	80	0	1	27.303	0.175594	0.0881643	27.0392
1.09794	1.254	80	0	1	27.3031	0.175634	0.0881377	27.0393
1.09795	1.255	80	0	1	27.3032	0.175673	0.0881116	27.0394
1.09795	1.256	80	0	1	27.3032	0.175712	0.088086	27.0394
1.09795	1.257	80	0	1	27.3033	0.175749	0.0880611	27.0395
1.09795	1.258	80	0	1	27.3034	0.175786	0.0880367	27.0395
1.09795	1.259	80	0	1	27.3034	0.175821	0.0880128	27.0396
1.09796	1.26	80	0	1	27.3035	0.175856	0.0879895	27.0397
1.09796	1.261	80	0	1	27.3036	0.175891	0.0879666	27.0397
1.09796	1.262	80	0	1	27.3036	0.175924	0.0879443	27.0398
1.09796	1.263	80	0	1	27.3037	0.175957	0.0879225	27.0398
1.09797	1.264	80	0	1	27.3037	0.175989	0.0879012	27.0399
1.09797	1.265	80	0	1	27.3038	0.17602	0.0878803	27.0399
1.09797	1.266	80	0	1	27.3039	0.176051	0.08786	27.04
1.09797	1.267	80	0	1	27.3039	0.176081	0.0878401	27.04
1.09797	1.268	80	0	1	27.304	0.17611	0.0878206	27.04
1.09797	1.269	80	0	1	27.304	0.176138	0.0878016	27.0401
1.09798	1.27	80	0	1	27.3041	0.176166	0.087783	27.0401
1.09798	1.271	80	0	1	27.3041	0.176193	0.0877648	27.0402
1.09798	1.272	80	0	1	27.3042	0.17622	0.0877471	27.0402
1.09798	1.273	80	0	1	27.3042	0.176246	0.0877298	27.0403
1.09798	1.274	80	0	1	27.3043	0.176271	0.0877129	27.0403
1.09798	1.275	80	0	1	27.3043	0.176296	0.0876964	27.0403
1.09799	1.276	80	0	1	27.3044	0.17632	0.0876802	27.0404
1.09799	1.277	80	0	1	27.3044	0.176344	0.0876645	27.0404
1.09799	1.278	80	0	1	27.3045	0.176367	0.0876491	27.0404
1.09799	1.279	80	0	1	27.3045	0.17639	0.0876341	27.0405
1.09799	1.28	80	0	1	27.3045	0.176412	0.0876194	27.0405
1.09799	1.281	80	0	1	27.3046	0.176433	0.0876051	27.0405
1.09799	1.282	80	0	1	27.3046	0.176454	0.0875911	27.0406
1.098	1.283	80	0	1	27.3047	0.176474	0.0875775	27.0406
1.098	1.284	80	0	1	27.3047	0.176494	0.0875642	27.0406
1.098	1.285	80	0	1	27.3047	0.176514	0.0875512	27.0407
1.098	1.286	80	0	1	27.3048	0.176533	0.0875385	27.0407
1.098	1.287	80	0	1	27.3048	0.176551	0.0875261	27.0407
1.098	1.288	80	0	1	27.3048	0.17657	0.0875141	27.0408
1.098	1.289	80	0	1	27.3049	0.176587	0.0875023	27.0408
1.098	1.29	80	0	1	27.3049	0.176604	0.0874908	27.0408
1.09801	1.291	80	0	1	27.3049	0.176621	0.0874796	27.0408
1.09801	1.292	80	0	1	27.305	0.176638	0.0874687	27.0409
1.09801	1.293	80	0	1	27.305	0.176654	0.0874581	27.0409
1.09801	1.294	80	0	1	27.305	0.176669	0.0874477	27.0409
1.09801	1.295	80	0	1	27.3051	0.176684	0.0874376	27.0409
1.09801	1.296	80	0	1	27.3051	0.176699	0.0874277	27.041
1.09801	1.297	80	0	1	27.3051	0.176714	0.0874181	27.041
1.09801	1.298	80	0	1	27.3051	0.176728	0.0874087	27.041
1.09801	1.299	80	0	1	27.3052	0.176741	0.0873996	27.041
1.09801	1.3	80	0	1	27.3052	0.176755	0.0873907	27.0411
1.09801	1.301	80	0	1	27.3052	0.176768	0.087382	27.0411
1.09802	1.302	80	0	1	27.3052	0.17678	0.0873735	27.0411
1.09802	1.303	80	0	1	27.3053	0.176793	0.0873653	27.0411
1.09802	1.304	80	0	1	27.3053	0.176805	0.0873573	27.0411
1.09802	1.305	80	0	1	27.3053	0.176817	0.0873494	27.0411
1.09802	1.306	80	0	1	27.3053	0.176828	0.0873418	27.0412
1.09802	1.307	80	0	1	27.3054	0.176839	0.0873344	27.0412
1.09802	1.308	80	0	1	27.3054	0.17685	0.0873272	27.0412
1.09802	1.309	80	0	1	27.3054	0.17686	0.0873202	27.0412
1.09802	1.31	80	0	1	27.3054	0.176871	0.0873133	27.0412
1.09802	1.311	80	0	1	27.3054	0.176881	0.0873066	27.0413
1.09802	1.312	80	0	1	27.3055	0.17689	0.0873002	27.0413
1.09802	1.313	80	0	1	27.3055	0.1769	0.0872938	27.0413
1.09802	1.314	80	0	1	27.3055	0.176909	0.0872877	27.0413
1.09802	1.315	80	0	1	27.3055	0.176918	0.0872817	27.0413
1.09802	1.316	80	0	1	27.3055	0.176927	0.0872759	27.0413
1.09803	1.317	80	0	1	27.3055	0.176935	0.0872702	27.0413
1.09803	1.318	80	0	1	27.3056	0.176944	0.0872647	27.0413
1.09803	1.319	80	0	1	27.3056	0.176952	0.0872593	27.0414
1.09803	1.32	80	0	1	27.3056	0.17696	0.0872541	27.0414
1.09803	1.321	80	0	1	27.3056	0.176967	0.087249	27.0414
1.09803	1.322	80	0	1	27.3056	0.176975	0.0872441	27.0414
1.09803	1.323	80	0	1	27.3056	0.176982	0.0872393	27.0414
1.09803	1.324	80	0	1	27.3056	0.176989	0.0872346	27.0414
1.09803	1.325	80	0	1	27.3057	0.176996	0.0872301	27.0414
1.09803	1.326	80	0	1	27.3057	0.177002	0.0872257	27.0414
1.09803	1.327	80	0	1	27.3057	0.177009	0.0872214	27.0415
1.09803	1.328	80	0	1	27.3057	0.177015	0.0872172	27.0415
1.09803	1.329	80	0	1	27.3057	0.177021	0.0872131	27.0415
1.09803	1.33	80	0	1	27.3057	0.177027	0.0872092	27.0415
1.09803	1.331	80	0	1	27.3057	0.177033	0.0872054	27.0415
1.09803	1.332	80	0	1	27.3057	0.177038	0.0872016	27.0415
1.09803	1.333	80	0	1	27.3057	0.177044	0.087198	27.0415
1.09803	1.334	80	0	1	27.3058	0.177049	0.0871945	27.0415
1.09803	1.335	80	0	1	27.3058	0.177054	0.0871911	27.0415
1.09803	1.336	80	0	1	27.3058	0.177059	0.0871878	27.0415
1.09803	1.337	80	0	1	27.3058	0.177064	0.0871846	27.0415
1.09803	1.338	80	0	1	27.3058	0.177069	0.0871814	27.0415
1.09803	1.339	80	0	1	27.3058	0.177073	0.0871784	27.0416
1.09803	1.34	80	0	1	27.3058	0.177078	0.0871754	27.0416
1.09803	1.341	80	0	1	27.3058	0.177082	0.0871726	27.0416
1.09803	1.342	80	0	1	27.3058	0.177086	0.0871698	27.0416
1.09803	1.343	80	0	1	27.3058	0.17709	0.0871671	27.0416
1.09804	1.344	80	0	1	27.3058	0.177094	0.0871645	27.0416
1.09804	1.345	80	0	1	27.3059	0.177098	0.0871619	27.0416
1.09804	1.346	80	0	1	27.3059	0.177101	0.0871595	27.0416
1.09804	1.347	80	0	1	27.3059	0.177105	0.0871571	27.0416
1.09804	1.348	80	0	1	27.3059	0.177109	0.0871548	27.0416
1.09804	1.349	80	0	1	27.3059	0.177112	0.0871525	27.0416
1.09804	1.35	80	0	1	27.3059	0.177115	0.0871503	27.0416
1.09804	1.351	80	0	1	27.3059	0.177118	0.0871482	27.0416
1.09804	1.352	80	0	1	27.3059	0.177121	0.0871461	27.0416
1.09804	1.353	80	0	1	27.3059	0.177124	0.0871442	27.0416
1.09804	1.354	80	0	1	27.3059	0.177127	0.0871422	27.0416
1.09804	1.355	80	0	1	27.3059	0.17713	0.0871403	27.0416
1.09804	1.356	80	0	1	27.3059	0.177133	0.0871385	27.0416
1.09804	1.357	80	0	1	27.3059	0.177136	0.0871368	27.0416
1.09804	1.358	80	0	1	27.3059	0.177138	0.0871351	27.0417
1.09804	1.359	80	0	1	27.3059	0.177141	0.0871334	27.0417
1.09804	1.36	80	0	1	27.3059	0.177143	0.0871318	27.0417
1.09804	1.361	80	0	1	27.3059	0.177145	0.0871302	27.0417
1.09804	1.362	80	0	1	27.3059	0.177148	0.0871287	27.0417
1.09804	1.363	80	0	1	27.3059	0.17715	0.0871273	27.0417
1.09804	1.364	80	0	1	27.306	0.177152	0.0871259	27.0417
1.09804	1.365	80	0	1	27.306	0.177154	0.0871245	27.0417
1.09804	1.366	80	0	1	27.306	0.177156	0.0871232	27.0417
1.09804	1.367	80	0	1	27.306	0.177158	0.0871219	27.0417
1.09804	1.368	80	0	1	27.306	0.17716	0.0871206	27.0417
1.09804	1.369	80	0	1	27.306	0.177162	0.0871194	27.0417
1.09804	1.37	80	0	1	27.306	0.177163	0.0871183	27.0417
1.09804	1.371	80	0	1	27.306	0.177165	0.0871171	27.0417
1.09804	1.372	80	0	1	27.306	0.177167	0.0871161	27.0417
1.09804	1.373	80	0	1	27.306	0.177168	0.087115	27.0417
1.09804	1.374	80	0	1	27.306	0.17717	0.087114	27.0417
1.09804	1.375	80	0	1	27.306	0.177171	0.087113	27.0417
1.09804	1.376	80	0	1	27.306	0.177173	0.087112	27.0417
1.09804	1.377	80	0	1	27.306	0.177174	0.0871111	27.0417
1.09804	1.378	80	0	1	27.306	0.177175	0.0871102	27.0417
1.09804	1.379	80	0	1	27.306	0.177177	0.0871093	27.0417
1.09804	1.38	80	0	1	27.306	0.177178	0.0871085	27.0417
1.09804	1.381	80	0	1	27.306	0.177179	0.0871077	27.0417
1.09804	1.382	80	0	1	27.306	0.17718	0.0871069	27.0417
1.09804	1.383	80	0	1	27.306	0.177182	0.0871061	27.0417
1.09804	1.384	80	0	1	27.306	0.177183	0.0871054	27.0417
1.09804	1.385	80	0	1	27.306	0.177184	0.0871047	27.0417
1.09804	1.386	80	0	1	27.306	0.177185	0.087104	27.0417
1.09804	1.387	80	0	1	27.306	0.177186	0.0871033	27.0417
1.09804	1.388	80	0	1	27.306	0.177187	0.0871027	27.0417
1.09804	1.389	80	0	1	27.306	0.177188	0.0871021	27.0417
1.09804	1.39	80	0	1	27.306	0.177188	0.0871015	27.0417
1.09804	1.391	80	0	1	27.306	0.177189	0.0871009	27.0417
1.09804	1.392	80	0	1	27.306	0.17719	0.0871004	27.0417
1.09804	1.393	80	0	1	27.306	0.177191	0.0870998	27.0417
1.09804	1.394	80	0	1	27.306	0.177192	0.0870993	27.0417
1.09804	1.395	80	0	1	27.306	0.177193	0.0870988	27.0417
1.09804	1.396	80	0	1	27.306	0.177193	0.0870983	27.0417
1.09804	1.397	80	0	1	27.306	0.177194	0.0870978	27.0417
1.09804	1.398	80	0	1	27.306	0.177195	0.0870974	27.0417
1.09804	1.399	80	0	1	27.306	0.177195	0.087097	27.0417
1.09804	1.4	80	0	1	27.306	0.177196	0.0870965	27.0417
1.09804	1.401	80	0	1	27.306	0.177197	0.0870961	27.0417
1.09804	1.402	80	0	1	27.306	0.177197	0.0870957	27.0417
1.09804	1.403	80	0	1	27.306	0.177198	0.0870954	27.0417
1.09804	1.404	80	0	1	27.306	0.177198	0.087095	27.0417
1.09804	1.405	80	0	1	27.306	0.177199	0.0870946	27.0417
1.09804	1.406	80	0	1	27.306	0.177199	0.0870943	27.0417
1.09804	1.407	80	0	1	27.306	0.1772	0.087094	27.0418
1.09804	1.408	80	0	1	27.306	0.1772	0.0870937	27.0418
1.09804	1.409	80	0	1	27.306	0.177201	0.0870933	27.0418
1.09804	1.41	80	0	1	27.306	0.177201	0.0870931	27.0418
1.09804	1.411	80	0	1	27.306	0.177202	0.0870928	27.0418
1.09804	1.412	80	0	1	27.306	0.177202	0.0870925	27.0418
1.09804	1.413	80	0	1	27.306	0.177202	0.0870922	27.0418
1.09804	1.414	80	0	1	27.3061	0.177203	0.087092	27.0418
1.09804	1.415	80	0	1	27.3061	0.177203	0.0870917	27.0418
1.09804	1.416	80	0	1	27.3061	0.177203	0.0870915	27.0418
1.09804	1.417	80	0	1	27.3061	0.177204	0.0870913	27.0418
1.09804	1.418	80	0	1	27.3061	0.177204	0.0870911	27.0418
1.09804	1.419	80	0	1	27.3061	0.177204	0.0870908	27.0418
1.09804	1.42	80	0	1	27.3061	0.177205	0.0870906	27.0418
1.09804	1.421	80	0	1	27.3061	0.177205	0.0870904	27.0418
1.09804	1.422	80	0	1	27.3061	0.177205	0.0870903	27.0418
1.09804	1.423	80	0	1	27.3061	0.177206	0.0870901	27.0418
1.09804	1.424	80	0	1	27.3061	0.177206	0.0870899	27.0418
1.09804	1.425	80	0	1	27.3061	0.177206	0.0870897	27.0418
1.09804	1.426	80	0	1	27.3061	0.177206	0.0870896	27.0418
1.09804	1.427	80	0	1	27.3061	0.177207	0.0870894	27.0418
1.09804	1.428	80	0	1	27.3061	0.177207	0.0870892	27.0418
1.09804	1.429	80	0	1	27.3061	0.177207	0.087089	27.0418
1.09804	1.43	80	0	1	27.3061	0.177207	0.0870889	27.0418
1.09804	1.431	80	0	1	27.3061	0.177207	0.0870889	27.0418
1.09804	1.432	80	0	1	27.3061	0.177208	0.0870887	27.0418
1.09804	1.433	80	0	1	27.3061	0.177208	0.0870885	27.0418
1.09804	1.434	80	0	1	27.3061	0.177208	0.0870884	27.0418
1.09804	1.435	80	0	1	27.3061	0.177208	0.0870884	27.0418
1.09804	1.436	80	0	1	27.3061	0.177208	0.0870882	27.0418
1.09804	1.437	80	0	1	27.3061	0.177208	0.087088	27.0418
1.09804	1.438	80	0	1	27.3061	0.177209	0.087088	27.0418
1.09804	1.439	80	0	1	27.3061	0.177209	0.0870878	27.0418
1.09804	1.44	80	0	1	27.3061	0.177209	0.0870878	27.0418
1.09804	1.441	80	0	1	27.3061	0.177209	0.0870877	27.0418
1.09804	1.442	80	0	1	27.3061	0.177209	0.0870877	27.0418
1.09804	1.443	80	0	1	27.3061	0.177209	0.0870875	27.0418
1.09804	1.444	80	0	1	27.3061	0.177209	0.0870875	27.0418
1.09804	1.445	80	0	1	27.3061	0.177209	0.0870873	27.0418
1.09804	1.446	80	0	1	27.3061	0.17721	0.0870873	27.0418
1.09804	1.447	80	0	1	27.3061	0.17721	0.0870872	27.0418
1.09804	1.448	80	0	1	27.3061	0.17721	0.0870872	27.0418
1.09804	1.449	80	0	1	27.3061	0.17721	0.0870872	27.0418
1.09804	1.45	80	0	1	27.3061	0.17721	0.087087	27.0418
1.09804	1.451	80	0	1	27.3061	0.17721	0.087087	27.0418
1.09804	1.452	80	0	1	27.3061	0.17721	0.087087	27.0418
1.09804	1.453	80	0	1	27.3061	0.17721	0.0870868	27.0418
1.09804	1.454	80	0	1	27.3061	0.17721	0.0870868	27.0418
1.09804	1.455	80	0	1	27.3061	0.17721	0.0870868	27.0418
1.09804	1.456	80	0	1	27.3061	0.17721	0.0870867	27.0418
1.09804	1.457	80	0	1	27.3061	0.177211	0.0870867	27.0418
1.09804	1.458	80	0	1	27.3061	0.177211	0.0870867	27.0418
1.09804	1.459	80	0	1	27.3061	0.177211	0.0870867	27.0418
1.09804	1.46	80	0	1	27.3061	0.177211	0.0870865	27.0418
1.09804	1.461	80	0	1	27.3061	0.177211	0.0870865	27.0418
1.09804	1.462	80	0	1	27.3061	0.177211	0.0870865	27.0418
1.09804	1.463	80	0	1	27.3061	0.177211	0.0870865	27.0418
1.09804	1.464	80	0	1	27.3061	0.177211	0.0870865	27.0418
1.09804	1.465	80	0	1	27.3061	0.177211	0.0870863	27.0418
1.09804	1.466	80	0	1	27.3061	0.177211	0.0870863	27.0418
1.09804	1.467	80	0	1	27.3061	0.177211	0.0870863	27.0418
1.09804	1.468	80	0	1	27.3061	0.177211	0.0870863	27.0418
1.09804	1.469	80	0	1	27.3061	0.177211	0.0870863	27.0418
1.09804	1.47	80	0	1	27.3061	0.177211	0.0870861	27.0418
1.09804	1.471	80	0	1	27.3061	0.177211	0.0870861	27.0418
1.09804	1.472	80	0	1	27.3061	0.177211	0.0870861	27.0418
1.09804	1.473	80	0	1	27.3061	0.177211	0.0870861	27.0418
1.09804	1.474	80	0	1	27.3061	0.177211	0.0870861	27.0418
1.09804	1.475	80	0	1	27.3061	0.177211	0.0870861	27.0418
1.09804	1.476	80	0	1	27.3061	0.177212	0.0870861	27.0418
1.09804	1.477	80	0	1	27.3061	0.177212	0.0870861	27.0418
1.09804	1.478	80	0	1	27.3061	0.177211	0.087086	27.0418
1.09804	1.479	80	0	1	27.3061	0.177211	0.087086	27.0418
1.09804	1.48	80	0	1	27.3061	0.177212	0.087086	27.0418
1.09804	1.481	80	0	1	27.3061	0.177212	0.087086	27.0418
1.09804	1.482	80	0	1	27.3061	0.177212	0.087086	27.0418
1.09804	1.483	80	0	1	27.3061	0.177212	0.087086	27.0418
1.09804	1.484	80	0	1	27.3061	0.177212	0.087086	27.0418
1.09804	1.485	80	0	1	27.3061	0.177212	0.087086	27.0418
1.09804	1.486	80	0	1	27.3061	0.177212	0.087086	27.0418
1.09804	1.487	80	0	1	27.3061	0.177212	0.087086	27.0418
1.09804	1.488	80	0	1	27.3061	0.177212	0.087086	27.0418
1.09804	1.489	80	0	1	27.3061	0.177212	0.0870858	27.0418
1.09804	1.49	80	0	1	27.3061	0.177212	0.0870858	27.0418
1.09804	1.491	80	0	1	27.3061	0.177212	0.0870858	27.0418
1.09804	1.492	80	0	1	27.3061	0.177212	0.0870858	27.0418
1.09804	1.493	80	0	1	27.3061	0.177212	0.0870858	27.0418
1.09804	1.494	80	0	1	27.3061	0.177212	0.0870858	27.0418
1.09804	1.495	80	0	1	27.3061	0.177212	0.0870858	27.0418
1.09804	1.496	80	0	1	27.3061	0.177212	0.0870858	27.0418
1.09804	1.497	80	0	1	27.3061	0.177212	0.0870858	27.0418
1.09804	1.498	80	0	1	27.3061	0.177212	0.0870858	27.0418
1.09804	1.499	80	0	1	27.3061	0.177212	0.0870858	27.0418
1.09804	1.5	80	0	1	27.3061	0.177212	0.0870858	27.0418
1.09804	1.501	80	0	1	27.3061	0.177212	0.0870858	27.0418
1.09804	1.502	80	0	1	27.3061	0.177212	0.0870858	27.0418
1.09804	1.503	80	0	1	27.3061	0.177212	0.0870858	27.0418
1.09804	1.504	80	0	1	27.3061	0.177212	0.0870858	27.0418
1.09804	1.505	80	0	1	27.3061	0.177212	0.0870858	27.0418
1.09804	1.506	80	0	1	27.3061	0.177212	0.0870858	27.0418
1.09804	1.507	80	0	1	27.3061	0.177212	0.0870858	27.0418
1.09804	1.508	80	0	1	27.3061	0.177212	0.0870858	27.0418
1.09804	1.509	80	0	1	27.3061	0.177212	0.0870858	27.0418
1.09804	1.51	80	0	1	27.3061	0.177212	0.0870858	27.0418
1.09804	1.511	80	0	1	27.3061	0.177212	0.0870858	27.0418
1.09804	1.512	80	0	1	27.3061	0.177212	0.0870858	27.0418
1.09804	1.513	80	0	1	27.3061	0.177212	0.0870858	27.0418
1.09804	1.514	80	0	1	27.3061	0.177212	0.0870856	27.0418
1.09804	1.515	80	0	1	27.3061	0.177212	0.0870856	27.0418
1.09804	1.516	80	0	1	27.3061	0.177212	0.0870856	27.0418
1.09804	1.517	80	0	1	27.3061	0.177212	0.0870856	27.0418
1.09804	1.518	80	0	1	27.3061	0.177212	0.0870856	27.0418
1.09804	1.519	80	0	1	27.3061	0.177212	0.0870856	27.0418
1.09804	1.52	80	0	1	27.3061	0.177212	0.0870856	27.0418
1.09804	1.521	80	0	1	27.3061	0.177212	0.0870856	27.0418
1.09804	1.522	80	0	1	27.3061	0.177212	0.0870856	27.0418
1.09804	1.523	80	0	1	27.3061	0.177212	0.0870856	27.0418
1.09804	1.524	80	0	1	27.3061	0.177212	0.0870856	27.0418
1.09804	1.525	80	0	1	27.3061	0.177212	0.0870856	27.0418
1.09804	1.526	80	0	1	27.3061	0.177212	0.0870856	27.0418
1.09804	1.527	80	0	1	27.3061	0.177212	0.0870856	27.0418
1.09804	1.528	80	0	1	27.3061	0.177212	0.0870856	27.0418
1.09804	1.529	80	0	1	27.3061	0.177212	0.0870856	27.0418
1.09804	1.53	80	0	1	27.3061	0.177212	0.0870856	27.0418
1.09804	1.531	80	0	1	27.3061	0.177212	0.0870856	27.0418
1.09804	1.532	80	0	1	27.3061	0.177212	0.0870856	27.0418
1.09804	1.533	80	0	1	27.3061	0.177212	0.0870856	27.0418
1.09804	1.534	80	0	1	27.3061	0.177212	0.0870856	27.0418
1.09804	1.535	80	0	1	27.3061	0.177212	0.0870856	27.0418
1.09804	1.536	80	0	1	27.3061	0.177212	0.0870856	27.0418
1.09804	1.537	80	0	1	27.3061	0.177212	0.0870856	27.0418
1.09804	1.538	80	0	1	27.3061	0.177212	0.0870856	27.0418
1.09804	1.539	80	0	1	27.3061	0.177212	0.0870856	27.0418
1.09804	1.54	80	0	1	27.3061	0.177212	0.0870856	27.0418
1.09804	1.541	80	0	1	27.3061	0.177212	0.0870856	27.0418
1.09804	1.542	80	0	1	27.3061	0.177212	0.0870856	27.0418
1.09804	1.543	80	0	1	27.3061	0.177212	0.0870856	27.0418
1.09804	1.544	80	0	1	27.3061	0.177212	0.0870856	27.0418
1.09804	1.545	80	0	1	27.3061	0.177212	0.0870856	27.0418
1.09804	1.546	80	0	1	27.3061	0.177212	0.0870856	27.0418
1.09804	1.547	80	0	1	27.3061	0.177212	0.0870856	27.0418
1.09804	1.548	80	0	1	27.3061	0.177212	0.0870856	27.0418
1.09804	1.549	80	0	1	27.3061	0.177212	0.0870856	27.0418
1.09804	1.55	80	0	1	27.3061	0.177212	0.0870856	27.0418
1.09804	1.551	80	0	1	27.3061	0.177212	0.0870856	27.0418
1.09804	1.552	80	0	1	27.3061	0.177212	0.0870856	27.0418
1.09804	1.553	80	0	1	27.3061	0.177212	0.0870856	27.0418
1.09804	1.554	80	0	1	27.3061	0.177212	0.0870856	27.0418
1.09804	1.555	80	0	1	27.3061	0.177212	0.0870856	27.0418
1.09804	1.556	80	0	1	27.3061	0.177212	0.0870856	27.0418
1.09804	1.557	80	0	1	27.3061	0.177212	0.0870856	27.0418
1.09804	1.558	80	0	1	27.3061	0.177212	0.0870856	27.0418
1.09804	1.559	80	0	1	27.3061	0.177212	0.0870856	27.0418
1.09804	1.56	80	0	1	27.3061	0.177212	0.0870856	27.0418
1.09804	1.561	80	0	1	27.3061	0.177212	0.0870856	27.0418
1.09804	1.562	80	0	1	27.3061	0.177212	0.0870856	27.0418
1.09804	1.563	80	0	1	27.3061	0.177212	0.0870856	27.0418
1.09804	1.564	80	0	1	27.3061	0.177212	0.0870856	27.0418
1.09804	1.565	80	0	1	27.3061	0.177212	0.0870856	27.0418
1.09804	1.566	80	0	1	27.3061	0.177212	0.0870856	27.0418
1.09804	1.567	80	0	1	27.3061	0.177212	0.0870856	27.0418
1.09804	1.568	80	0	1	27.3061	0.177212	0.0870856	27.0418
1.09804	1.569	80	0	1	27.3061	0.177212	0.0870856	27.0418
1.09804	1.57	80	0	1	27.3061	0.177212	0.0870856	27.0418
1.09804	1.571	80	0	1	27.3061	0.177212	0.0870856	27.0418
1.09804	1.572	80	0	1	27.3061	0.177212	0.0870856	27.0418
1.09804	1.573	80	0	1	27.3061	0.177212	0.0870856	27.0418
1.09804	1.574	80	0	1	27.3061	0.177212	0.0870856	27.0418
1.09804	1.575	80	0	1	27.3061	0.177212	0.0870856	27.0418
1.09804	1.576	80	0	1	27.3061	0.177212	0.0870856	27.0418
1.09804	1.577	80	0	1	27.3061	0.177212	0.0870856	27.0418
1.09804	1.578	80	0	1	27.3061	0.177212	0.0870856	27.0418
1.09804	1.579	80	0	1	27.3061	0.177212	0.0870856	27.0418
1.09804	1.58	80	0	1	27.3061	0.177212	0.0870856	27.0418
1.09804	1.581	80	0	1	27.3061	0.177212	0.0870856	27.0418
1.09804	1.582	80	0	1	27.3061	0.177212	0.0870856	27.0418
1.09804	1.583	80	0	1	27.3061	0.177212	0.0870856	27.0418
1.09804	1.584	80	0	1	27.3061	0.177212	0.0870856	27.0418
1.09804	1.585	80	0	1	27.3061	0.177212	0.0870856	27.0418
1.09804	1.586	80	0	1	27.3061	0.177212	0.0870856	27.0418
1.09804	1.587	80	0	1	27.3061	0.177212	0.0870856	27.0418
1.09804	1.588	80	0	1	27.3061	0.177212	0.0870856	27.0418
1.09804	1.589	80	0	1	27.3061	0.177212	0.0870856	27.0418
1.09804	1.59	80	0	1	27.3061	0.177212	0.0870856	27.0418
1.09804	1.591	80	0	1	27.3061	0.177212	0.0870856	27.0418
1.09804	1.592	80	0	1	27.3061	0.177212	0.0870856	27.0418
1.09804	1.593	80	0	1	27.3061	0.177212	0.0870856	27.0418
1.09804	1.594	80	0	1	27.3061	0.177212	0.0870856	27.0418
1.09804	1.595	80	0	1	27.3061	0.177212	0.0870856	27.0418
1.09804	1.596	80	0	1	27.3061	0.177212	0.0870856	27.0418
1.09804	1.597	80	0	1	27.3061	0.177212	0.0870856	27.0418
1.09804	1.598	80	0	1	27.3061	0.177212	0.0870856	27.0418
1.09804	1.599	80	0	1	27.3061	0.177212	0.0870856	27.0418
1.09804	1.6	80	0	1	27.3061	0.177212	0.0870856	27.0418
1.09804	1.601	80	0	1	27.3061	0.177212	0.0870856	27.0418
1.09804	1.602	80	0	1	27.3061	0.177212	0.0870856	27.0418
1.09804	1.603	80	0	1	27.3061	0.177212	0.0870856	27.0418
1.09804	1.604	80	0	1	27.3061	0.177212	0.0870856	27.0418
1.09804	1.605	80	0	1	27.3061	0.177212	0.0870856	27.0418
1.09804	1.606	80	0	1	27.3061	0.177212	0.0870856	27.0418
1.09804	1.607	80	0	1	27.3061	0.177212	0.0870856	27.0418
1.09804	1.608	80	0	1	27.3061	0.177212	0.0870856	27.0418
1.09804	1.609	80	0	1	27.3061	0.177212	0.0870856	27.0418
1.09804	1.61	80	0	1	27.3061	0.177212	0.0870856	27.0418
1.09804	1.611	80	0	1	27.3061	0.177212	0.0870856	27.0418
1.09804	1.612	80	0	1	27.3061	0.177212	0.0870856	27.0418
1.09804	1.613	80	0	1	27.3061	0.177212	0.0870856	27.0418
1.09804	1.614	80	0	1	27.3061	0.177212	0.0870856	27.0418
1.09804	1.615	80	0	1	27.3061	0.177212	0.0870856	27.0418
1.09804	1.616	80	0	1	27.3061	0.177212	0.0870856	27.0418
1.09804	1.617	80	0	1	27.3061	0.177212	0.0870856	27.0418
1.09804	1.618	80	0	1	27.3061	0.177212	0.0870856	27.0418
1.09804	1.619	80	0	1	27.3061	0.177212	0.0870856	27.0418
1.09804	1.62	80	0	1	27.3061	0.177212	0.0870856	27.0418
1.09804	1.621	80	0	1	27.3061	0.177212	0.0870856	27.0418
1.09804	1.622	80	0	1	27.3061	0.177212	0.0870856	27.0418
1.09804	1.623	80	0	1	27.3061	0.177212	0.0870856	27.0418
1.09804	1.624	80	0	1	27.3061	0.177212	0.0870856	27.0418
1.09804	1.625	80	0	1	27.3061	0.177212	0.0870856	27.0418
1.09804	1.626	80	0	1	27.3061	0.177212	0.0870856	27.0418
1.09804	1.627	80	0	1	27.3061	0.177212	0.0870856	27.0418
1.09804	1.628	80	0	1	27.3061	0.177212	0.0870856	27.0418
1.09804	1.629	80	0	1	27.3061	0.177212	0.0870856	27.0418
1.09804	1.63	80	0	1	27.3061	0.177212	0.0870856	27.0418
1.09804	1.631	80	0	1	27.3061	0.177212	0.0870856	27.0418
1.09804	1.632	80	0	1	27.3061	0.177212	0.0870856	27.0418
1.09804	1.633	80	0	1	27.3061	0.177212	0.0870856	27.0418
1.09804	1.634	80	0	1	27.3061	0.177212	0.0870856	27.0418
1.09804	1.635	80	0	1	27.3061	0.177212	0.0870856	27.0418
1.09804	1.636	80	0	1	27.3061	0.177212	0.0870856	27.0418
1.09804	1.637	80	0	1	27.3061	0.177212	0.0870856	27.0418
1.09804	1.638	80	0	1	27.3061	0.177212	0.0870856	27.0418
1.09804	1.639	80	0	1	27.3061	0.177212	0.0870856	27.0418
1.09804	1.64	80	0	1	27.3061	0.177212	0.0870856	27.0418
1.09804	1.641	80	0	1	27.3061	0.177212	0.0870856	27.0418
1.09804	1.642	80	0	1	27.3061	0.177212	0.0870856	27.0418
1.09804	1.643	80	0	1	27.3061	0.177212	0.0870856	27.0418
1.09804	1.644	80	0	1	27.3061	0.177212	0.0870856	27.0418
1.09804	1.645	80	0	1	27.3061	0.177212	0.0870856	27.0418
1.09804	1.646	80	0	1	27.3061	0.177212	0.0870856	27.0418
1.09804	1.647	80	0	1	27.3061	0.177212	0.0870856	27.0418
1.09804	1.648	80	0	1	27.3061	0.177212	0.0870856	27.0418
1.09804	1.649	80	0	1	27.3061	0.177212	0.0870856	27.0418
1.09804	1.65	80	0	1	27.3061	0.177212	0.0870856	27.0418
1.09804	1.651	80	0	1	27.3061	0.177212	0.0870856	27.0418
1.09804	1.652	80	0	1	27.3061	0.177212	0.0870856	27.0418
1.09804	1.653	80	0	1	27.3061	0.177212	0.0870856	27.0418
1.09804	1.654	80	0	1	27.3061	0.177212	0.0870856	27.0418
1.09804	1.655	80	0	1	27.3061	0.177212	0.0870856	27.0418
1.09804	1.656	80	0	1	27.3061	0.177212	0.0870856	27.0418
1.09804	1.657	80	0	1	27.3061	0.177212	0.0870856	27.0418
1.09804	1.658	80	0	1	27.3061	0.177212	0.0870856	27.0418
1.09804	1.659	80	0	1	27.3061	0.177212	0.0870856	27.0418
1.09804	1.66	80	0	1	27.3061	0.177212	0.0870856	27.0418
1.09804	1.661	80	0	1	27.3061	0.177212	0.0870856	27.0418
1.09804	1.662	80	0	1	27.3061	0.177212	0.0870856	27.0418
1.09804	1.663	80	0	1	27.3061	0.177212	0.0870856	27.0418
1.09804	1.664	80	0	1	27.3061	0.177212	0.0870856	27.0418
1.09804	1.665	80	0	1	27.3061	0.177212	0.0870856	27.0418
1.09804	1.666	80	0	1	27.3061	0.177212	0.0870856	27.0418
1.09804	1.667	80	0	1	27.3061	0.177212	0.0870856	27.0418
1.09804	1.668	80	0	1	27.3061	0.177212	0.0870856	27.0418
1.09804	1.669	80	0	1	27.3061	0.177212	0.0870856	27.0418
1.09804	1.67	80	0	1	27.3061	0.177212	0.0870856	27.0418
1.09804	1.671	80	0	1	27.3061	0.177212	0.0870856	27.0418
1.09804	1.672	80	0	1	27.3061	0.177212	0.0870856	27.0418
1.09804	1.673	80	0	1	27.3061	0.177212	0.0870856	27.0418
1.09804	1.674	80	0	1	27.3061	0.177212	0.0870856	27.0418
1.09804	1.675	80	0	1	27.3061	0.177212	0.0870856	27.0418
1.09804	1.676	80	0	1	27.3061	0.177212	0.0870856	27.0418
1.09804	1.677	80	0	1	27.3061	0.177212	0.0870856	27.0418
1.09804	1.678	80	0	1	27.3061	0.177212	0.0870856	27.0418
1.09804	1.679	80	0	1	27.3061	0.177212	0.0870856	27.0418
1.09804	1.68	80	0	1	27.3061	0.177212	0.0870856	27.0418
1.09804	1.681	80	0	1	27.3061	0.177212	0.0870856	27.0418
1.09804	1.682	80	0	1	27.3061	0.177212	0.0870856	27.0418
1.09804	1.683	80	0	1	27.3061	0.177212	0.0870856	27.0418
1.09804	1.684	80	0	1	27.3061	0.177212	0.0870856	27.0418
1.09804	1.685	80	0	1	27.3061	0.177212	0.0870856	27.0418
1.09804	1.686	80	0	1	27.3061	0.177212	0.0870856	27.0418
1.09804	1.687	80	0	1	27.3061	0.177212	0.0870856	27.0418
1.09804	1.688	80	0	1	27.3061	0.177212	0.0870856	27.0418
1.09804	1.689	80	0	1	27.3061	0.177212	0.0870856	27.0418
1.09804	1.69	80	0	1	27.3061	0.177212	0.0870856	27.0418
1.09804	1.691	80	0	1	27.3061	0.177212	0.0870856	27.0418
1.09804	1.692	80	0	1	27.3061	0.177212	0.0870856	27.0418
1.09804	1.693	80	0	1	27.3061	0.177212	0.0870856	27.0418
1.09804	1.694	80	0	1	27.3061	0.177212	0.0870856	27.0418
1.09804	1.695	80	0	1	27.3061	0.177212	0.0870856	27.0418
1.09804	1.696	80	0	1	27.3061	0.177212	0.0870856	27.0418
1.09804	1.697	80	0	1	27.3061	0.177212	0.0870856	27.0418
1.09804	1.698	80	0	1	27.3061	0.177212	0.0870856	27.0418
1.09804	1.699	80	0	1	27.3061	0.177212	0.0870856	27.0418
1.09804	1.7	80	0	1	27.3061	0.177212	0.0870856	27.0418
1.09804	1.701	80	0	1	27.3061	0.177212	0.0870856	27.0418
1.09804	1.702	80	0	1	27.3061	0.177212	0.0870856	27.0418
1.09804	1.703	80	0	1	27.3061	0.177212	0.0870856	27.0418
1.09804	1.704	80	0	1	27.3061	0.177212	0.0870856	27.0418
1.09804	1.705	80	0	1	27.3061	0.177212	0.0870856	27.0418
1.09804	1.706	80	0	1	27.3061	0.177212	0.0870856	27.0418
1.09804	1.707	80	0	1	27.3061	0.177212	0.0870856	27.0418
1.09804	1.708	80	0	1	27.3061	0.177212	0.0870856	27.0418
1.09804	1.709	80	0	1	27.3061	0.177212	0.0870856	27.0418
1.09804	1.71	80	0	1	27.3061	0.177212	0.0870856	27.0418
1.09804	1.711	80	0	1	27.3061	0.177212	0.0870856	27.0418
1.09804	1.712	80	0	1	27.3061	0.177212	0.0870856	27.0418
1.09804	1.713	80	0	1	27.3061	0.177212	0.0870856	27.0418
1.09804	1.714	80	0	1	27.3061	0.177212	0.0870856	27.0418
1.09804	1.715	80	0	1	27.3061	0.177212	0.0870856	27.0418
1.09804	1.716	80	0	1	27.3061	0.177212	0.0870856	27.0418
1.09804	1.717	80	0	1	27.3061	0.177212	0.0870856	27.0418
1.09804	1.718	80	0	1	27.3061	0.177212	0.0870856	27.0418
1.09804	1.719	80	0	1	27.3061	0.177212	0.0870856	27.0418
1.09804	1.72	80	0	1	27.3061	0.177212	0.0870856	27.0418
1.09804	1.721	80	0	1	27.3061	0.177212	0.0870856	27.0418
1.09804	1.722	80	0	1	27.3061	0.177212	0.0870856	27.0418
1.09804	1.723	80	0	1	27.3061	0.177212	0.0870856	27.0418
1.09804	1.724	80	0	1	27.3061	0.177212	0.0870856	27.0418
1.09804	1.725	80	0	1	27.3061	0.177212	0.0870856	27.0418
1.09804	1.726	80	0	1	27.3061	0.177212	0.0870856	27.0418
1.09804	1.727	80	0	1	27.3061	0.177212	0.0870856	27.0418
1.09804	1.728	80	0	1	27.3061	0.177212	0.0870856	27.0418
1.09804	1.729	80	0	1	27.3061	0.177212	0.0870856	27.0418
1.09804	1.73	80	0	1	27.3061	0.177212	0.0870856	27.0418
1.09804	1.731	80	0	1	27.3061	0.177212	0.0870856	27.0418
1.09804	1.732	80	0	1	27.3061	0.177212	0.0870856	27.0418
1.09804	1.733	80	0	1	27.3061	0.177212	0.0870856	27.0418
1.09804	1.734	80	0	1	27.3061	0.177212	0.0870856	27.0418
1.09804	1.735	80	0	1	27.3061	0.177212	0.0870856	27.0418
1.09804	1.736	80	0	1	27.3061	0.177212	0.0870856	27.0418
1.09804	1.737	80	0	1	27.3061	0.177212	0.0870856	27.0418
1.09804	1.738	80	0	1	27.3061	0.177212	0.0870856	27.0418
1.09804	1.739	80	0	1	27.3061	0.177212	0.0870856	27.0418
1.09804	1.74	80	0	1	27.3061	0.177212	0.0870856	27.0418
1.09804	1.741	80	0	1	27.3061	0.177212	0.0870856	27.0418
1.09804	1.742	80	0	1	27.3061	0.177212	0.0870856	27.0418
1.09804	1.743	80	0	1	27.3061	0.177212	0.0870856	27.0418
1.09804	1.744	80	0	1	27.3061	0.177212	0.0870856	27.0418
1.09804	1.745	80	0	1	27.3061	0.177212	0.0870856	27.0418
1.09804	1.746	80	0	1	27.3061	0.177212	0.0870856	27.0418
1.09804	1.747	80	0	1	27.3061	0.177212	0.0870856	27.0418
1.09804	1.748	80	0	1	27.3061	0.177212	0.0870856	27.0418
1.09804	1.749	80	0	1	27.3061	0.177212	0.0870856	27.0418
1.09804	1.75	80	0	1	27.3061	0.177212	0.0870856	27.0418
1.09804	1.751	80	0	1	27.3061	0.177212	0.0870856	27.0418
1.09804	1.752	80	0	1	27.3061	0.177212	0.0870856	27.0418
1.09804	1.753	80	0	1	27.3061	0.177212	0.0870856	27.0418
1.09804	1.754	80	0	1	27.3061	0.177212	0.0870856	27.0418
1.09804	1.755	80	0	1	27.3061	0.177212	0.0870856	27.0418
1.09804	1.756	80	0	1	27.3061	0.177212	0.0870856	27.0418
1.09804	1.757	80	0	1	27.3061	0.177212	0.0870856	27.0418
1.09804	1.758	80	0	1	27.3061	0.177212	0.0870856	27.0418
1.09804	1.759	80	0	1	27.3061	0.177212	0.0870856	27.0418
1.09804	1.76	80	0	1	27.3061	0.177212	0.0870856	27.0418
1.09804	1.761	80	0	1	27.3061	0.177212	0.0870856	27.0418
1.09804	1.762	80	0	1	27.3061	0.177212	0.0870856	27.0418
1.09804	1.763	80	0	1	27.3061	0.177212	0.0870856	27.0418
1.09804	1.764	80	0	1	27.3061	0.177212	0.0870856	27.0418
1.09804	1.765	80	0	1	27.3061	0.177212	0.0870856	27.0418
1.09804	1.766	80	0	1	27.3061	0.177212	0.0870856	27.0418
1.09804	1.767	80	0	1	27.3061	0.177212	0.0870856	27.0418
1.09804	1.768	80	0	1	27.3061	0.177212	0.0870856	27.0418
1.09804	1.769	80	0	1	27.3061	0.177212	0.0870856	27.0418
1.09804	1.77	80	0	1	27.3061	0.177212	0.0870856	27.0418
1.09804	1.771	80	0	1	27.3061	0.177212	0.0870856	27.0418
1.09804	1.772	80	0	1	27.3061	0.177212	0.0870856	27.0418
1.09804	1.773	80	0	1	27.3061	0.177212	0.0870856	27.0418
1.09804	1.774	80	0	1	27.3061	0.177212	0.0870856	27.0418
1.09804	1.775	80	0	1	27.3061	0.177212	0.0870856	27.0418
1.09804	1.776	80	0	1	27.3061	0.177212	0.0870856	27.0418
1.09804	1.777	80	0	1	27.3061	0.177212	0.0870856	27.0418
1.09804	1.778	80	0	1	27.3061	0.177212	0.0870856	27.0418
1.09804	1.779	80	0	1	27.3061	0.177212	0.0870856	27.0418
1.09804	1.78	80	0	1	27.3061	0.177212	0.0870856	27.0418
1.09804	1.781	80	0	1	27.3061	0.177212	0.0870856	27.0418
1.09804	1.782	80	0	1	27.3061	0.177212	0.0870856	27.0418
1.09804	1.783	80	0	1	27.3061	0.177212	0.0870856	27.0418
1.09804	1.784	80	0	1	27.3061	0.177212	0.0870856	27.0418
1.09804	1.785	80	0	1	27.3061	0.177212	0.0870856	27.0418
1.09804	1.786	80	0	1	27.3061	0.177212	0.0870856	27.0418
1.09804	1.787	80	0	1	27.3061	0.177212	0.0870856	27.0418
1.09804	1.788	80	0	1	27.3061	0.177212	0.0870856	27.0418
1.09804	1.789	80	0	1	27.3061	0.177212	0.0870856	27.0418
1.09804	1.79	80	0	1	27.3061	0.177212	0.0870856	27.0418
1.09804	1.791	80	0	1	27.3061	0.177212	0.0870856	27.0418
1.09804	1.792	80	0	1	27.3061	0.177212	0.0870856	27.0418
1.09804	1.793	80	0	1	27.3061	0.177212	0.0870856	27.0418
1.09804	1.794	80	0	1	27.3061	0.177212	0.0870856	27.0418
1.09804	1.795	80	0	1	27.3061	0.177212	0.0870856	27.0418
1.09804	1.796	80	0	1	27.3061	0.177212	0.0870856	27.0418
1.09804	1.797	80	0	1	27.3061	0.177212	0.0870856	27.0418
1.09804	1.798	80	0	1	27.3061	0.177212	0.0870856	27.0418
1.09804	1.799	80	0	1	27.3061	0.177212	0.0870856	27.0418
1.09804	1.8	80	0	1	27.3061	0.177212	0.0870856	27.0418
1.09804	1.801	80	0	1	27.3061	0.177212	0.0870856	27.0418
1.09804	1.802	80	0	1	27.3061	0.177212	0.0870856	27.0418
1.09804	1.803	80	0	1	27.3061	0.177212	0.0870856	27.0418
1.09804	1.804	80	0	1	27.3061	0.177212	0.0870856	27.0418
1.09804	1.805	80	0	1	27.3061	0.177212	0.0870856	27.0418
1.09804	1.806	80	0	1	27.3061	0.177212	0.0870856	27.0418
1.09804	1.807	80	0	1	27.3061	0.177212	0.0870856	27.0418
1.09804	1.808	80	0	1	27.3061	0.177212	0.0870856	27.0418
1.09804	1.809	80	0	1	27.3061	0.177212	0.0870856	27.0418
1.09804	1.81	80	0	1	27.3061	0.177212	0.0870856	27.0418
1.09804	1.811	80	0	1	27.3061	0.177212	0.0870856	27.0418
1.09804	1.812	80	0	1	27.3061	0.177212	0.0870856	27.0418
1.09804	1.813	80	0	1	27.3061	0.177212	0.0870856	27.0418
1.09804	1.814	80	0	1	27.3061	0.177212	0.0870856	27.0418
1.09804	1.815	80	0	1	27.3061	0.177212	0.0870856	27.0418
1.09804	1.816	80	0	1	27.3061	0.177212	0.0870856	27.0418
1.09804	1.817	80	0	1	27.3061	0.177212	0.0870856	27.0418
1.09804	1.818	80	0	1	27.3061	0.177212	0.0870856	27.0418
1.09804	1.819	80	0	1	27.3061	0.177212	0.0870856	27.0418
1.09804	1.82	80	0	1	27.3061	0.177212	0.0870856	27.0418
1.09804	1.821	80	0	1	27.3061	0.177212	0.0870856	27.0418
1.09804	1.822	80	0	1	27.3061	0.177212	0.0870856	27.0418
1.09804	1.823	80	0	1	27.3061	0.177212	0.0870856	27.0418
1.09804	1.824	80	0	1	27.3061	0.177212	0.0870856	27.0418
1.09804	1.825	80	0	1	27.3061	0.177212	0.0870856	27.0418
1.09804	1.826	80	0	1	27.3061	0.177212	0.0870856	27.0418
1.09804	1.827	80	0	1	27.3061	0.177212	0.0870856	27.0418
1.09804	1.828	80	0	1	27.3061	0.177212	0.0870856	27.0418
1.09804	1.829	80	0	1	27.3061	0.177212	0.0870856	27.0418
1.09804	1.83	80	0	1	27.3061	0.177212	0.0870856	27.0418
1.09804	1.831	80	0	1	27.3061	0.177212	0.0870856	27.0418
1.09804	1.832	80	0	1	27.3061	0.177212	0.0870856	27.0418
1.09804	1.833	80	0	1	27.3061	0.177212	0.0870856	27.0418
1.09804	1.834	80	0	1	27.3061	0.177212	0.0870856	27.0418
1.09804	1.835	80	0	1	27.3061	0.177212	0.0870856	27.0418
1.09804	1.836	80	0	1	27.3061	0.177212	0.0870856	27.0418
1.09804	1.837	80	0	1	27.3061	0.177212	0.0870856	27.0418
1.09804	1.838	80	0	1	27.3061	0.177212	0.0870856	27.0418
1.09804	1.839	80	0	1	27.3061	0.177212	0.0870856	27.0418
1.09804	1.84	80	0	1	27.3061	0.177212	0.0870856	27.0418
1.09804	1.841	80	0	1	27.3061	0.177212	0.0870856	27.0418
1.09804	1.842	80	0	1	27.3061	0.177212	0.0870856	27.0418
1.09804	1.843	80	0	1	27.3061	0.177212	0.0870856	27.0418
1.09804	1.844	80	0	1	27.3061	0.177212	0.0870856	27.0418
1.09804	1.845	80	0	1	27.3061	0.177212	0.0870856	27.0418
1.09804	1.846	80	0	1	27.3061	0.177212	0.0870856	27.0418
1.09804	1.847	80	0	1	27.3061	0.177212	0.0870856	27.0418
1.09804	1.848	80	0	1	27.3061	0.177212	0.0870856	27.0418
1.09804	1.849	80	0	1	27.3061	0.177212	0.0870856	27.0418
1.09804	1.85	80	0	1	27.3061	0.177212	0.0870856	27.0418
1.09804	1.851	80	0	1	27.3061	0.177212	0.0870856	27.0418
1.09804	1.852	80	0	1	27.3061	0.177212	0.0870856	27.0418
1.09804	1.853	80	0	1	27.3061	0.177212	0.0870856	27.0418
1.09804	1.854	80	0	1	27.3061	0.177212	0.0870856	27.0418
1.09804	1.855	80	0	1	27.3061	0.177212	0.0870856	27.0418
1.09804	1.856	80	0	1	27.3061	0.177212	0.0870856	27.0418
1.09804	1.857	80	0	1	27.3061	0.177212	0.0870856	27.0418
1.09804	1.858	80	0	1	27.3061	0.177212	0.0870856	27.0418
1.09804	1.859	80	0	1	27.3061	0.177212	0.0870856	27.0418
1.09804	1.86	80	0	1	27.3061	0.177212	0.0870856	27.0418
1.09804	1.861	80	0	1	27.3061	0.177212	0.0870856	27.0418
1.09804	1.862	80	0	1	27.3061	0.177212	0.0870856	27.0418
1.09804	1.863	80	0	1	27.3061	0.177212	0.0870856	27.0418
1.09804	1.864	80	0	1	27.3061	0.177212	0.0870856	27.0418
1.09804	1.865	80	0	1	27.3061	0.177212	0.0870856	27.0418
1.09804	1.866	80	0	1	27.3061	0.177212	0.0870856	27.0418
1.09804	1.867	80	0	1	27.3061	0.177212	0.0870856	27.0418
1.09804	1.868	80	0	1	27.3061	0.177212	0.0870856	27.0418
1.09804	1.869	80	0	1	27.3061	0.177212	0.0870856	27.0418
1.09804	1.87	80	0	1	27.3061	0.177212	0.0870856	27.0418
1.09804	1.871	80	0	1	27.3061	0.177212	0.0870856	27.0418
1.09804	1.872	80	0	1	27.3061	0.177212	0.0870856	27.0418
1.09804	1.873	80	0	1	27.3061	0.177212	0.0870856	27.0418
1.09804	1.874	80	0	1	27.3061	0.177212	0.0870856	27.0418
1.09804	1.875	80	0	1	27.3061	0.177212	0.0870856	27.0418
1.09804	1.876	80	0	1	27.3061	0.177212	0.0870856	27.0418
1.09804	1.877	80	0	1	27.3061	0.177212	0.0870856	27.0418
1.09804	1.878	80	0	1	27.3061	0.177212	0.0870856	27.0418
1.09804	1.879	80	0	1	27.3061	0.177212	0.0870856	27.0418
1.09804	1.88	80	0	1	27.3061	0.177212	0.0870856	27.0418
1.09804	1.881	80	0	1	27.3061	0.177212	0.0870856	27.0418
1.09804	1.882	80	0	1	27.3061	0.177212	0.0870856	27.0418
1.09804	1.883	80	0	1	27.3061	0.177212	0.0870856	27.0418
1.09804	1.884	80	0	1	27.3061	0.177212	0.0870856	27.0418
1.09804	1.885	80	0	1	27.3061	0.177212	0.0870856	27.0418
1.09804	1.886	80	0	1	27.3061	0.177212	0.0870856	27.0418
1.09804	1.887	80	0	1	27.3061	0.177212	0.0870856	27.0418
1.09804	1.888	80	0	1	27.3061	0.177212	0.0870856	27.0418
1.09804	1.889	80	0	1	27.3061	0.177212	0.0870856	27.0418
1.09804	1.89	80	0	1	27.3061	0.177212	0.0870856	27.0418
1.09804	1.891	80	0	1	27.3061	0.177212	0.0870856	27.0418
1.09804	1.892	80	0	1	27.3061	0.177212	0.0870856	27.0418
1.09804	1.893	80	0	1	27.3061	0.177212	0.0870856	27.0418
1.09804	1.894	80	0	1	27.3061	0.177212	0.0870856	27.0418
1.09804	1.895	80	0	1	27.3061	0.177212	0.0870856	27.0418
1.09804	1.896	80	0	1	27.3061	0.177212	0.0870856	27.0418
1.09804	1.897	80	0	1	27.3061	0.177212	0.0870856	27.0418
1.09804	1.898	80	0	1	27.3061	0.177212	0.0870856	27.0418
1.09804	1.899	80	0	1	27.3061	0.177212	0.0870856	27.0418
1.09804	1.9	80	0	1	27.3061	0.177212	0.0870856	27.0418
1.09804	1.901	80	0	1	27.3061	0.177212	0.0870856	27.0418
1.09804	1.902	80	0	1	27.3061	0.177212	0.0870856	27.0418
1.09804	1.903	80	0	1	27.3061	0.177212	0.0870856	27.0418
1.09804	1.904	80	0	1	27.3061	0.177212	0.0870856	27.0418
1.09804	1.905	80	0	1	27.3061	0.177212	0.0870856	27.0418
1.09804	1.906	80	0	1	27.3061	0.177212	0.0870856	27.0418
1.09804	1.907	80	0	1	27.3061	0.177212	0.0870856	27.0418
1.09804	1.908	80	0	1	27.3061	0.177212	0.0870856	27.0418
1.09804	1.909	80	0	1	27.3061	0.177212	0.0870856	27.0418
1.09804	1.91	80	0	1	27.3061	0.177212	0.0870856	27.0418
1.09804	1.911	80	0	1	27.3061	0.177212	0.0870856	27.0418
1.09804	1.912	80	0	1	27.3061	0.177212	0.0870856	27.0418
1.09804	1.913	80	0	1	27.3061	0.177212	0.0870856	27.0418
1.09804	1.914	80	0	1	27.3061	0.177212	0.0870856	27.0418
1.09804	1.915	80	0	1	27.3061	0.177212	0.0870856	27.0418
1.09804	1.916	80	0	1	27.3061	0.177212	0.0870856	27.0418
1.09804	1.917	80	0	1	27.3061	0.177212	0.0870856	27.0418
1.09804	1.918	80	0	1	27.3061	0.177212	0.0870856	27.0418
1.09804	1.919	80	0	1	27.3061	0.177212	0.0870856	27.0418
1.09804	1.92	80	0	1	27.3061	0.177212	0.0870856	27.0418
1.09804	1.921	80	0	1	27.3061	0.177212	0.0870856	27.0418
1.09804	1.922	80	0	1	27.3061	0.177212	0.0870856	27.0418
1.09804	1.923	80	0	1	27.3061	0.177212	0.0870856	27.0418
1.09804	1.924	80	0	1	27.3061	0.177212	0.0870856	27.0418
1.09804	1.925	80	0	1	27.3061	0.177212	0.0870856	27.0418
1.09804	1.926	80	0	1	27.3061	0.177212	0.0870856	27.0418
1.09804	1.927	80	0	1	27.3061	0.177212	0.0870856	27.0418
1.09804	1.928	80	0	1	27.3061	0.177212	0.0870856	27.0418
1.09804	1.929	80	0	1	27.3061	0.177212	0.0870856	27.0418
1.09804	1.93	80	0	1	27.3061	0.177212	0.0870856	27.0418
1.09804	1.931	80	0	1	27.3061	0.177212	0.0870856	27.0418
1.09804	1.932	80	0	1	27.3061	0.177212	0.0870856	27.0418
1.09804	1.933	80	0	1	27.3061	0.177212	0.0870856	27.0418
1.09804	1.934	80	0	1	27.3061	0.177212	0.0870856	27.0418
1.09804	1.935	80	0	1	27.3061	0.177212	0.0870856	27.0418
1.09804	1.936	80	0	1	27.3061	0.177212	0.0870856	27.0418
1.09804	1.937	80	0	1	27.3061	0.177212	0.0870856	27.0418
1.09804	1.938	80	0	1	27.3061	0.177212	0.0870856	27.0418
1.09804	1.939	80	0	1	27.3061	0.177212	0.0870856	27.0418
1.09804	1.94	80	0	1	27.3061	0.177212	0.0870856	27.0418
1.09804	1.941	80	0	1	27.3061	0.177212	0.0870856	27.0418
1.09804	1.942	80	0	1	27.3061	0.177212	0.0870856	27.0418
1.09804	1.943	80	0	1	27.3061	0.177212	0.0870856	27.0418
1.09804	1.944	80	0	1	27.3061	0.177212	0.0870856	27.0418
1.09804	1.945	80	0	1	27.3061	0.177212	0.0870856	27.0418
1.09804	1.946	80	0	1	27.3061	0.177212	0.0870856	27.0418
1.09804	1.947	80	0	1	27.3061	0.177212	0.0870856	27.0418
1.09804	1.948	80	0	1	27.3061	0.177212	0.0870856	27.0418
1.09804	1.949	80	0	1	27.3061	0.177212	0.0870856	27.0418
1.09804	1.95	80	0	1	27.3061	0.177212	0.0870856	27.0418
1.09804	1.951	80	0	1	27.3061	0.177212	0.0870856	27.0418
1.09804	1.952	80	0	1	27.3061	0.177212	0.0870856	27.0418
1.09804	1.953	80	0	1	27.3061	0.177212	0.0870856	27.0418
1.09804	1.954	80	0	1	27.3061	0.177212	0.0870856	27.0418
1.09804	1.955	80	0	1	27.3061	0.177212	0.0870856	27.0418
1.09804	1.956	80	0	1	27.3061	0.177212	0.0870856	27.0418
1.09804	1.957	80	0	1	27.3061	0.177212	0.0870856	27.0418
1.09804	1.958	80	0	1	27.3061	0.177212	0.0870856	27.0418
1.09804	1.959	80	0	1	27.3061	0.177212	0.0870856	27.0418
1.09804	1.96	80	0	1	27.3061	0.177212	0.0870856	27.0418
1.09804	1.961	80	0	1	27.3061	0.177212	0.0870856	27.0418
1.09804	1.962	80	0	1	27.3061	0.177212	0.0870856	27.0418
1.09804	1.963	80	0	1	27.3061	0.177212	0.0870856	27.0418
1.09804	1.964	80	0	1	27.3061	0.177212	0.0870856	27.0418
1.09804	1.965	80	0	1	27.3061	0.177212	0.0870856	27.0418
1.09804	1.966	80	0	1	27.3061	0.177212	0.0870856	27.0418
1.09804	1.967	80	0	1	27.3061	0.177212	0.0870856	27.0418
1.09804	1.968	80	0	1	27.3061	0.177212	0.0870856	27.0418
1.09804	1.969	80	0	1	27.3061	0.177212	0.0870856	27.0418
1.09804	1.97	80	0	1	27.3061	0.177212	0.0870856	27.0418
1.09804	1.971	80	0	1	27.3061	0.177212	0.0870856	27.0418
1.09804	1.972	80	0	1	27.3061	0.177212	0.0870856	27.0418
1.09804	1.973	80	0	1	27.3061	0.177212	0.0870856	27.0418
1.09804	1.974	80	0	1	27.3061	0.177212	0.0870856	27.0418
1.09804	1.975	80	0	1	27.3061	0.177212	0.0870856	27.0418
1.09804	1.976	80	0	1	27.3061	0.177212	0.0870856	27.0418
1.09804	1.977	80	0	1	27.3061	0.177212	0.0870856	27.0418
1.09804	1.978	80	0	1	27.3061	0.177212	0.0870856	27.0418
1.09804	1.979	80	0	1	27.3061	0.177212	0.0870856	27.0418
1.09804	1.98	80	0	1	27.3061	0.177212	0.0870856	27.0418
1.09804	1.981	80	0	1	27.3061	0.177212	0.0870856	27.0418
1.09804	1.982	80	0	1	27.3061	0.177212	0.0870856	27.0418
1.09804	1.983	80	0	1	27.3061	0.177212	0.0870856	27.0418
1.09804	1.984	80	0	1	27.3061	0.177212	0.0870856	27.0418
1.09804	1.985	80	0	1	27.3061	0.177212	0.0870856	27.0418
1.09804	1.986	80	0	1	27.3061	0.177212	0.0870856	27.0418
1.09804	1.987	80	0	1	27.3061	0.177212	0.0870856	27.0418
1.09804	1.988	80	0	1	27.3061	0.177212	0.0870856	27.0418
1.09804	1.989	80	0	1	27.3061	0.177212	0.0870856	27.0418
1.09804	1.99	80	0	1	27.3061	0.177212	0.0870856	27.0418
1.09804	1.991	80	0	1	27.3061	0.177212	0.0870856	27.0418
1.09804	1.992	80	0	1	27.3061	0.177212	0.0870856	27.0418
1.09804	1.993	80	0	1	27.3061	0.177212	0.0870856	27.0418
1.09804	1.994	80	0	1	27.3061	0.177212	0.0870856	27.0418
1.09804	1.995	80	0	1	27.3061	0.177212	0.0870856	27.0418
1.09804	1.996	80	0	1	27.3061	0.177212	0.0870856	27.0418
1.09804	1.997	80	0	1	27.3061	0.177212	0.0870856	27.0418
1.09804	1.998	80	0	1	27.3061	0.177212	0.0870856	27.0418
[truncated: 202 more rows]
