# Supplementary material for: Nanoalignment by critical Casimir torques
Source: Nat Commun. 2024 Jun 14;15:5086. doi: 10.1038/s41467-024-49220-1 (PMC11178905; doi:10.1038/s41467-024-49220-1)
Supplement: Supplementary file 11 — Source Data [file 41467_2024_49220_MOESM11_ESM.zip › fig2/python/data/average_10.dat]

0.45	0.0237241	0.000301412
0.50	0.0617537	0.000466316
0.55	0.196568	0.000732831
0.60	0.445189	0.000704916
0.65	0.748012	0.000587453
0.70	0.935502	0.000278536
0.75	0.99263	0.000111281
0.80	0.999886	1.46704e-005
