# Supplementary material for: Nanoalignment by critical Casimir torques
Source: Nat Commun. 2024 Jun 14;15:5086. doi: 10.1038/s41467-024-49220-1 (PMC11178905; doi:10.1038/s41467-024-49220-1)
Supplement: Supplementary file 11 — Source Data [file 41467_2024_49220_MOESM11_ESM.zip › fig2/python/data/average_12.dat]

0.35	0.0281402	0.00167959
0.40	0.0351791	0.000772853
0.45	0.0752403	0.000748448
0.50	0.220765	0.00098557
0.55	0.430207	0.000842822
0.60	0.660762	0.000689392
0.65	0.838502	0.000512361
0.70	0.935209	0.000341823
0.75	0.985874	0.000160696
0.80	0.998572	5.23504e-005
