# Supplementary material for: Nanoalignment by critical Casimir torques
Source: Nat Commun. 2024 Jun 14;15:5086. doi: 10.1038/s41467-024-49220-1 (PMC11178905; doi:10.1038/s41467-024-49220-1)
Supplement: Supplementary file 11 — Source Data [file 41467_2024_49220_MOESM11_ESM.zip › fig2/python/data/average13.8122_0.0015_10.dat]

0.45	0.00116429	4.62088e-005
0.46	0.00127394	4.96983e-005
0.47	0.000908483	4.31792e-005
0.48	0.00138579	5.22418e-005
0.49	0.0013616	5.23373e-005
0.50	0.0013853	5.72487e-005
0.51	0.00171694	6.17986e-005
0.52	0.00324468	8.25987e-005
0.53	0.00391444	8.76528e-005
0.54	0.00570026	9.87953e-005
0.55	0.00922719	0.000146878
0.56	0.0130317	0.000162113
0.57	0.022926	0.00020963
0.58	0.035757	0.00022014
0.59	0.0705611	0.000355459
0.60	0.108408	0.000499152
0.61	0.213348	0.000590861
0.62	0.351398	0.000580614
0.63	0.483637	0.00042313
0.64	0.685794	0.000465766
0.65	0.826843	0.000752369
0.66	0.911154	0.000439676
0.67	0.970897	0.000256977
0.68	0.986487	0.00026892
0.69	0.992108	0.000200041
0.70	0.996182	0.000183904
0.71	0.998288	7.86094e-005
0.72	0.998904	4.85093e-005
0.73	1	0
0.74	0.999572	2.59517e-005
0.75	1	0
0.76	0.999878	1.51442e-005
0.77	1	0
0.78	1	0
0.79	1	0
0.80	1	0
0.85	1	0
0.90	1	0
0.95	1	0
1.00	1	0
