# Supplementary material for: Nanoalignment by critical Casimir torques
Source: Nat Commun. 2024 Jun 14;15:5086. doi: 10.1038/s41467-024-49220-1 (PMC11178905; doi:10.1038/s41467-024-49220-1)
Supplement: Supplementary file 11 — Source Data [file 41467_2024_49220_MOESM11_ESM.zip › fig2/python/data/average_14.dat]

#0.35	0.900996	0.00116633
0.40	0.085502	0.00200055
0.45	0.218358	0.00177965
0.50	0.468329	0.00131969
0.55	0.686615	0.00119476
0.60	0.811075	0.0006989
0.65	0.887453	0.000511404
0.70	0.941368	0.000301696
0.75	0.97775	0.000192233
0.80	0.995445	8.88666e-005
