# Supplementary material for: Nanoalignment by critical Casimir torques
Source: Nat Commun. 2024 Jun 14;15:5086. doi: 10.1038/s41467-024-49220-1 (PMC11178905; doi:10.1038/s41467-024-49220-1)
Supplement: Supplementary file 11 — Source Data [file 41467_2024_49220_MOESM11_ESM.zip › fig2/python/data/average24.6039_0.0015_10.dat]

0.25	0.258429	0.00103543
0.30	3.98443e-005	9.05855e-006
0.35	1.40523e-005	5.29532e-006
0.40	2.20321e-005	6.60961e-006
0.45	5.80361e-005	1.06249e-005
0.50	0.00038012	2.71427e-005
0.55	0.0406192	0.000216943
0.60	0.740396	0.00155611
0.65	0.946076	0.000888276
0.70	0.990812	0.000306768
0.75	0.99781	9.16532e-005
0.80	1	0
0.85	1	0
0.90	1	0
0.95	1	0
1.00	1	0
