# Supplementary material for: Nanoalignment by critical Casimir torques
Source: Nat Commun. 2024 Jun 14;15:5086. doi: 10.1038/s41467-024-49220-1 (PMC11178905; doi:10.1038/s41467-024-49220-1)
Supplement: Supplementary file 11 — Source Data [file 41467_2024_49220_MOESM11_ESM.zip › fig2/python/data/average38.0787_0.0015_10.dat]

0.25	0.697382	0.000932031
0.30	0.089618	0.000488286
0.35	0.00644863	0.000104179
0.40	0.0015006	5.74978e-005
0.45	0.00169284	5.45932e-005
0.50	0.00718214	0.000113961
0.55	0.281882	0.000522884
0.60	0.87404	0.00156268
0.65	0.972718	0.000790016
0.70	0.995036	0.000164694
0.75	0.999376	4.60956e-005
0.80	1	0
0.85	1	0
0.90	1	0
0.95	1	0
1.00	1	0
