# Supplementary material for: Nanoalignment by critical Casimir torques
Source: Nat Commun. 2024 Jun 14;15:5086. doi: 10.1038/s41467-024-49220-1 (PMC11178905; doi:10.1038/s41467-024-49220-1)
Supplement: Supplementary file 11 — Source Data [file 41467_2024_49220_MOESM11_ESM.zip › fig2/python/data/averages_for_HM.dat]

11	0.50	0.00366064	5.99226e-005
11	0.51	0.00402251	6.71493e-005
11	0.52	0.00484533	6.52209e-005
11	0.53	0.00764586	8.89044e-005
11	0.54	0.00857152	8.73993e-005
11	0.55	0.0119432	0.000107712
11	0.56	0.0177307	0.000123797
11	0.57	0.0233642	0.000145189
11	0.58	0.0339419	0.000168114
11	0.59	0.0480352	0.000158499
11	0.60	0.0652455	0.00023138
11	0.61	0.105474	0.000275153
11	0.62	0.147357	0.000291963
11	0.63	0.227214	0.000446934
11	0.64	0.322193	0.000377873
11	0.65	0.451914	0.000405165
11	0.66	0.608047	0.000403541
11	0.67	0.739209	0.000451794
11	0.68	0.854158	0.000297727
11	0.69	0.924395	0.000210534
11	0.70	0.966198	0.000193039
13	0.50	0.00173403	4.43983e-005
13	0.51	0.00257924	5.31136e-005
13	0.52	0.00351092	5.82674e-005
13	0.53	0.00516204	7.39395e-005
13	0.54	0.00641263	8.26175e-005
13	0.55	0.00924354	8.784e-005
13	0.56	0.016238	0.000118133
13	0.57	0.0227393	0.000136511
13	0.58	0.033776	0.000195754
13	0.59	0.0669349	0.000281643
13	0.60	0.106269	0.000200579
13	0.61	0.163234	0.000374108
13	0.62	0.280424	0.000332088
13	0.63	0.398524	0.000414023
13	0.64	0.575903	0.000351433
13	0.65	0.733205	0.000444453
13	0.66	0.856926	0.000396393
13	0.67	0.910236	0.000196087
13	0.68	0.960307	0.000183351
13	0.69	0.983356	9.13277e-005
13	0.70	0.992036	9.76653e-005
15	0.50	0.00129375	3.28177e-005
15	0.51	0.00161318	3.90103e-005
15	0.52	0.00235224	4.29964e-005
15	0.53	0.00291401	5.55405e-005
15	0.54	0.00507089	5.83052e-005
15	0.55	0.00780194	7.1226e-005
15	0.56	0.0139425	0.000123294
15	0.57	0.0289938	0.000133787
15	0.58	0.0475057	0.000192131
15	0.59	0.0985696	0.000205435
15	0.60	0.165233	0.000450721
15	0.61	0.292872	0.000253112
15	0.62	0.470014	0.000191184
15	0.63	0.626172	0.000445744
15	0.64	0.792372	0.000806552
15	0.65	0.894672	0.000696112
15	0.66	0.944915	0.000396418
15	0.67	0.978184	0.000282287
15	0.68	0.988795	0.000204687
15	0.69	0.994471	0.00014696
15	0.70	0.998413	8.08022e-005
17	0.50	0.000812867	2.89844e-005
17	0.51	0.00110437	3.0238e-005
17	0.52	0.00156701	4.06683e-005
17	0.53	0.00269013	5.32522e-005
17	0.54	0.00439627	5.89956e-005
17	0.55	0.00864882	9.0549e-005
17	0.56	0.0166413	0.000133457
17	0.57	0.0365968	0.000172163
17	0.58	0.077641	0.000169791
17	0.59	0.150303	0.000244664
17	0.60	0.302052	0.000234539
17	0.61	0.462208	0.000504138
17	0.62	0.665664	0.00101432
17	0.63	0.805796	0.00107695
17	0.64	0.890047	0.00108935
17	0.65	0.946676	0.000634196
17	0.66	0.965869	0.000577321
17	0.67	0.982549	0.000416161
17	0.68	0.990367	0.000220393
17	0.69	0.995763	0.000182001
17	0.70	0.997492	0.000114889
19	0.50	0.000520707	2.39975e-005
19	0.51	0.000729775	2.6337e-005
19	0.52	0.00135919	3.74158e-005
19	0.53	0.00234704	4.24318e-005
19	0.54	0.00454752	5.47458e-005
19	0.55	0.0112415	8.15703e-005
19	0.56	0.0265346	0.000104333
19	0.57	0.0595546	0.000247034
19	0.58	0.140531	0.000427247
19	0.59	0.286523	0.00046925
19	0.60	0.492336	0.00073674
19	0.61	0.633681	0.0011409
19	0.62	0.791585	0.00126676
19	0.63	0.874353	0.00126216
19	0.64	0.933318	0.000971467
19	0.65	0.9537	0.000757187
19	0.66	0.975049	0.000480122
19	0.67	0.981755	0.000370171
19	0.68	0.985814	0.000289436
19	0.69	0.993	0.000235018
19	0.70	0.992679	0.000265487
21	0.50	0.000356228	1.81653e-005
21	0.51	0.000702418	2.64707e-005
21	0.52	0.00138584	3.84711e-005
21	0.53	0.00237206	4.56405e-005
21	0.54	0.0061363	6.22564e-005
21	0.55	0.0151071	9.70404e-005
21	0.56	0.0378581	0.000124939
21	0.57	0.108941	0.000209344
21	0.58	0.23279	0.000438909
21	0.59	0.417996	0.000607028
21	0.60	0.602868	0.000981999
21	0.61	0.73826	0.00142563
21	0.62	0.829342	0.0015592
21	0.63	0.893701	0.00118172
21	0.64	0.923166	0.00117692
21	0.65	0.951056	0.000798872
21	0.66	0.966726	0.000552991
21	0.67	0.984205	0.000499691
21	0.68	0.980488	0.000502705
21	0.69	0.98904	0.000362667
21	0.70	0.993901	0.000211078
23	0.50	0.000348187	1.7763e-005
23	0.51	0.000814403	2.87929e-005
23	0.52	0.00149477	3.47336e-005
23	0.53	0.00328826	5.01711e-005
23	0.54	0.00852402	8.30193e-005
23	0.55	0.0242212	0.000128875
23	0.56	0.0713629	0.000254699
23	0.57	0.155666	0.000179791
23	0.58	0.316567	0.000922076
23	0.59	0.550371	0.000960537
23	0.60	0.675781	0.0017119
23	0.61	0.786145	0.00185599
23	0.62	0.85628	0.00133749
23	0.63	0.887871	0.00163949
23	0.64	0.915905	0.00122877
23	0.65	0.941895	0.00103003
23	0.66	0.966662	0.000695708
23	0.67	0.976225	0.00057684
23	0.68	0.982656	0.000318224
23	0.69	0.98506	0.000349835
23	0.70	0.991255	0.000308839
25	0.50	0.000513235	2.09449e-005
25	0.51	0.000971506	3.29348e-005
25	0.52	0.00175068	4.38498e-005
25	0.53	0.00460658	5.94173e-005
25	0.54	0.0124575	0.000102999
25	0.55	0.0359769	0.000103108
25	0.56	0.117398	0.000255236
25	0.57	0.252307	0.000256463
25	0.58	0.45803	0.000939529
25	0.59	0.612567	0.00168632
25	0.60	0.699794	0.00172288
25	0.61	0.802825	0.00181252
25	0.62	0.82391	0.0018061
25	0.63	0.893189	0.00157576
25	0.64	0.927077	0.00101556
25	0.65	0.937644	0.0010517
25	0.66	0.957317	0.000865234
25	0.67	0.970428	0.000674253
25	0.68	0.977473	0.000623685
25	0.69	0.984265	0.000387877
25	0.70	0.989315	0.000268762
27	0.50	0.000575292	2.32263e-005
27	0.51	0.000849424	2.83859e-005
27	0.52	0.00206107	3.97471e-005
27	0.53	0.00700607	6.55764e-005
27	0.54	0.0177353	0.000136097
27	0.55	0.0547766	0.000131772
27	0.56	0.17597	0.000145971
27	0.57	0.341549	0.000379594
27	0.58	0.513041	0.00158095
27	0.59	0.646932	0.00171123
27	0.60	0.724753	0.00203102
27	0.61	0.818657	0.00177461
27	0.62	0.876692	0.00141857
27	0.63	0.884782	0.00162607
27	0.64	0.909858	0.00144885
27	0.65	0.942291	0.00107112
27	0.66	0.958	0.000866652
27	0.67	0.966773	0.000697462
27	0.68	0.97393	0.000409745
27	0.69	0.985188	0.000369608
27	0.70	0.989065	0.000277577
29	0.50	0.000705385	2.41907e-005
29	0.51	0.00128491	3.73281e-005
29	0.52	0.00333378	5.36203e-005
29	0.53	0.0100639	7.88056e-005
29	0.54	0.02709	0.000129407
29	0.55	0.0970455	0.00016848
29	0.56	0.228466	0.000406871
29	0.57	0.429785	0.00130495
29	0.58	0.547186	0.00167622
29	0.59	0.651414	0.00193271
29	0.60	0.757801	0.00180809
29	0.61	0.804692	0.00217233
29	0.62	0.886083	0.00142861
29	0.63	0.88133	0.00138785
29	0.64	0.932494	0.00128488
29	0.65	0.943264	0.00100546
29	0.66	0.963968	0.000829144
29	0.67	0.974723	0.000642415
29	0.68	0.975015	0.000521324
29	0.69	0.983923	0.000331047
29	0.70	0.987245	0.000312205
31	0.50	0.000980868	2.88767e-005
31	0.51	0.00165535	3.74381e-005
31	0.52	0.00500677	5.92658e-005
31	0.53	0.014349	0.000101666
31	0.54	0.041041	0.000195414
31	0.55	0.135551	0.00011443
31	0.56	0.284068	0.000777461
31	0.57	0.485097	0.00145442
31	0.58	0.599651	0.00212771
31	0.59	0.712408	0.00189065
31	0.60	0.782273	0.00210881
31	0.61	0.82619	0.00178441
31	0.62	0.874183	0.00163999
31	0.63	0.907522	0.00127162
31	0.64	0.917569	0.00121613
31	0.65	0.948606	0.000866538
31	0.66	0.961821	0.000763231
31	0.67	0.969915	0.000680372
31	0.68	0.977791	0.000551407
31	0.69	0.983204	0.000514549
31	0.70	0.988447	0.000334627
33	0.50	0.00188671	4.89618e-005
33	0.51	0.00261519	5.07625e-005
33	0.52	0.00773924	0.000103001
33	0.53	0.0212321	9.3267e-005
33	0.54	0.0661594	0.000229299
33	0.55	0.16507	0.00029421
33	0.56	0.363288	0.000867784
33	0.57	0.531584	0.00156778
33	0.58	0.665698	0.00149822
33	0.59	0.757499	0.00195152
33	0.60	0.804739	0.00199004
33	0.61	0.866283	0.00173962
33	0.62	0.89277	0.00140428
33	0.63	0.918682	0.0012816
33	0.64	0.947497	0.00092163
33	0.65	0.948399	0.00100218
33	0.66	0.964374	0.00067684
33	0.67	0.973084	0.000529239
33	0.68	0.980655	0.00041177
33	0.69	0.985516	0.000325043
33	0.70	0.989185	0.000381268
35	0.50	0.00267463	4.88204e-005
35	0.51	0.0054006	7.53794e-005
35	0.52	0.0125697	9.28895e-005
35	0.53	0.0329945	0.0001393
35	0.54	0.0838398	0.000186313
35	0.55	0.201318	0.00037753
35	0.56	0.40663	0.000929913
35	0.57	0.57559	0.00154141
35	0.58	0.695037	0.00181142
35	0.59	0.785494	0.00173797
35	0.60	0.82385	0.00182472
35	0.61	0.873626	0.00147557
35	0.62	0.899607	0.00148103
35	0.63	0.93882	0.00119156
35	0.64	0.95117	0.000964023
35	0.65	0.967698	0.000669457
35	0.66	0.980469	0.000513932
35	0.67	0.977707	0.000525988
35	0.68	0.986059	0.000364521
35	0.69	0.985342	0.000343002
35	0.70	0.993256	0.000246626
37	0.50	0.00482419	6.94923e-005
37	0.51	0.00979816	0.000101524
37	0.52	0.0212932	0.000123109
37	0.53	0.0466633	0.000219414
37	0.54	0.112408	0.000209657
37	0.55	0.251215	0.000365021
37	0.56	0.459058	0.000972132
37	0.57	0.60347	0.00153094
37	0.58	0.743728	0.00177155
37	0.59	0.81241	0.00163624
37	0.60	0.870077	0.00166012
37	0.61	0.900728	0.00137583
37	0.62	0.933379	0.000999433
37	0.63	0.9488	0.00104105
37	0.64	0.957533	0.000841285
37	0.65	0.974901	0.000564033
37	0.66	0.977432	0.000554825
37	0.67	0.985658	0.000327315
37	0.68	0.988311	0.000364209
37	0.69	0.991272	0.00027501
37	0.70	0.991465	0.000264578
39	0.50	0.00905979	0.000107603
39	0.51	0.017143	0.000123249
39	0.52	0.0298002	0.000149644
39	0.53	0.0639766	0.000255826
39	0.54	0.142904	0.000225455
39	0.55	0.293462	0.00022697
39	0.56	0.494022	0.00105924
39	0.57	0.688888	0.00136582
39	0.58	0.776416	0.00149903
39	0.59	0.859097	0.00151118
39	0.60	0.899455	0.0014005
39	0.61	0.919576	0.00116513
39	0.62	0.942445	0.00094719
39	0.63	0.969485	0.000691472
39	0.64	0.968762	0.000784091
39	0.65	0.970265	0.000594341
39	0.66	0.9765	0.000479679
39	0.67	0.989428	0.000243555
39	0.68	0.994659	0.000190906
39	0.69	0.991293	0.000241752
39	0.70	0.993354	0.000201529
41	0.50	0.016225	0.000129733
41	0.51	0.0258871	0.000140792
41	0.52	0.0443533	0.000208409
41	0.53	0.0866511	0.000260028
41	0.54	0.183273	0.000307449
41	0.55	0.353286	0.000222764
41	0.56	0.562016	0.000729295
41	0.57	0.691227	0.00122304
41	0.58	0.794684	0.00120177
41	0.59	0.864743	0.00134104
41	0.60	0.916631	0.00107405
41	0.61	0.934871	0.000991267
41	0.62	0.956272	0.0009003
41	0.63	0.964913	0.000602739
41	0.64	0.967348	0.000757627
41	0.65	0.981486	0.00048389
41	0.66	0.987606	0.000376141
41	0.67	0.991437	0.00026558
41	0.68	0.994201	0.000196616
41	0.69	0.994579	0.000198536
41	0.70	0.996187	0.000155502
43	0.50	0.0281217	0.000157216
43	0.51	0.0428232	0.000166319
43	0.52	0.0701307	0.000211946
43	0.53	0.120373	0.000255362
43	0.54	0.226398	0.000357498
43	0.55	0.363621	0.000641191
43	0.56	0.553991	0.000964454
43	0.57	0.699912	0.000715591
43	0.58	0.824086	0.00121387
43	0.59	0.901893	0.00102883
43	0.60	0.928134	0.000960023
43	0.61	0.948559	0.000772378
43	0.62	0.97447	0.000415828
43	0.63	0.984379	0.000507678
43	0.64	0.986338	0.00032192
43	0.65	0.992908	0.000249148
43	0.66	0.992509	0.000201019
43	0.67	0.996087	0.000172157
43	0.68	0.995878	0.000164731
43	0.69	0.997692	8.91319e-005
43	0.70	0.997664	9.53035e-005
