# Supplementary material for: Nanoalignment by critical Casimir torques
Source: Nat Commun. 2024 Jun 14;15:5086. doi: 10.1038/s41467-024-49220-1 (PMC11178905; doi:10.1038/s41467-024-49220-1)
Supplement: Supplementary file 11 — Source Data [file 41467_2024_49220_MOESM11_ESM.zip › fig2/python/data/averages_for_HM_sorted.dat]

11	0.40	nan	nan
11	0.41	nan	nan
11	0.42	nan	nan
11	0.43	nan	nan
11	0.44	nan	nan
11	0.45	nan	nan
11	0.46	nan	nan
11	0.47	0.00460311	0.00015599
11	0.48	0.00425367	0.000145368
11	0.49	0.0026564	0.000116363
11	0.50	0.00303766	0.000126235
11	0.51	0.00454863	0.0001656
11	0.52	0.00457008	0.000175536
11	0.53	0.00899875	0.000219284
11	0.54	0.00669232	0.000167566
11	0.55	0.0120152	0.000256165
11	0.56	0.0179527	0.000251307
11	0.57	0.0222864	0.000299404
11	0.58	0.0345124	0.000356986
11	0.59	0.0440647	0.00044619
11	0.60	0.0666639	0.000520156
11	0.61	0.100039	0.00044343
11	0.62	0.15733	0.000611091
11	0.63	0.232103	0.000808152
11	0.64	0.311519	0.000670733
11	0.65	0.457498	0.000677074
11	0.66	0.628885	0.000749715
11	0.67	0.735676	0.000618559
11	0.68	0.849475	0.00103293
11	0.69	0.932391	0.000537054
11	0.70	0.967067	0.000283169
11	0.71	0.987787	0.000266504
11	0.72	0.99254	0.00010775
11	0.73	0.999245	6.48782e-005
11	0.74	0.99955	4.5272e-005
11	0.75	0.9994	5.14066e-005
11	0.76	0.998115	7.66659e-005
11	0.77	1	0
11	0.78	1	0
11	0.79	1	0
11	0.80	1	0
13	0.40	nan	nan
13	0.41	nan	nan
13	0.42	nan	nan
13	0.43	nan	nan
13	0.44	0.00228789	0.000110928
13	0.45	0.00149584	8.61497e-005
13	0.46	0.000709128	5.85575e-005
13	0.47	0.0013062	7.97681e-005
13	0.48	0.00155958	8.3309e-005
13	0.49	0.00185744	0.000104385
13	0.50	0.00170372	9.11124e-005
13	0.51	0.00180424	9.26602e-005
13	0.52	0.00402982	0.000141834
13	0.53	0.00352241	0.000119855
13	0.54	0.00536018	0.000153705
13	0.55	0.00997786	0.000212305
13	0.56	0.0144733	0.00025363
13	0.57	0.0251226	0.000370591
13	0.58	0.0322341	0.000310199
13	0.59	0.0607404	0.000471191
13	0.60	0.0894704	0.000461619
13	0.61	0.172459	0.000777169
13	0.62	0.247131	0.00117014
13	0.63	0.377861	0.000731728
13	0.64	0.542253	0.00106546
13	0.65	0.725721	0.000666694
13	0.66	0.828079	0.000692138
13	0.67	0.923526	0.000382128
13	0.68	0.970368	0.0002418
13	0.69	0.990605	0.000234768
13	0.70	0.99535	0.00015281
13	0.71	0.9992	6.64411e-005
13	0.72	0.99734	7.89343e-005
13	0.73	1	0
13	0.74	1	0
13	0.75	1	0
13	0.76	1	0
13	0.77	1	0
13	0.78	1	0
13	0.79	1	0
13	0.80	1	0
15	0.40	0.00265839	0.000116467
15	0.41	0.00157488	8.45464e-005
15	0.42	0.00113959	7.65029e-005
15	0.43	0.000818865	6.27138e-005
15	0.44	0.000430364	4.58099e-005
15	0.45	0.000554867	5.33574e-005
15	0.46	0.000362682	4.18178e-005
15	0.47	0.000489665	4.78179e-005
15	0.48	0.000411921	4.36067e-005
15	0.49	0.000859794	6.74434e-005
15	0.50	0.00185384	8.68871e-005
15	0.51	0.00186373	9.30944e-005
15	0.52	0.0015112	8.44027e-005
15	0.53	0.00372297	0.000133718
15	0.54	0.00488732	0.000139821
15	0.55	0.00741875	0.000157297
15	0.56	0.0139584	0.000252472
15	0.57	0.0323301	0.000329419
15	0.58	0.0425815	0.000434632
15	0.59	0.0837257	0.000580389
15	0.60	0.163801	0.000678049
15	0.61	0.331192	0.000979342
15	0.62	0.473403	0.00130772
15	0.63	0.665219	0.000763743
15	0.64	0.787955	0.000571967
15	0.65	0.8952	0.000344958
15	0.66	0.940788	0.000514635
15	0.67	0.978554	0.000467453
15	0.68	0.985735	0.000187533
15	0.69	0.998545	7.59193e-005
15	0.70	0.99588	0.000129586
15	0.71	0.998575	9.61958e-005
15	0.72	0.998995	6.33955e-005
15	0.73	1	0
15	0.74	1	0
15	0.75	1	0
15	0.76	1	0
15	0.77	1	0
15	0.78	1	0
15	0.79	1	0
15	0.80	1	0
17	0.40	0.000592002	5.79595e-005
17	0.41	0.000595574	5.44009e-005
17	0.42	0.000473997	4.71039e-005
17	0.43	8.05815e-005	2.12086e-005
17	0.44	0.000256085	3.49506e-005
17	0.45	0.00038631	4.34835e-005
17	0.46	0.000115428	2.38021e-005
17	0.47	0.000401158	4.30412e-005
17	0.48	0.000275756	3.61643e-005
17	0.49	0.000451109	4.53839e-005
17	0.50	0.000937645	6.42378e-005
17	0.51	0.00161297	8.47871e-005
17	0.52	0.00179815	8.35689e-005
17	0.53	0.00279455	0.000120103
17	0.54	0.00451348	0.000156833
17	0.55	0.0116725	0.000261275
17	0.56	0.0139867	0.000210995
17	0.57	0.0462403	0.000487492
17	0.58	0.0764527	0.000541585
17	0.59	0.18098	0.000577747
17	0.60	0.301395	0.000744618
17	0.61	0.496958	0.000446628
17	0.62	0.64221	0.000834435
17	0.63	0.808377	0.000688549
17	0.64	0.890569	0.000832779
17	0.65	0.955609	0.000748407
17	0.66	0.98111	0.000326149
17	0.67	0.992945	0.000304129
17	0.68	0.99344	0.000116102
17	0.69	0.99595	0.00022494
17	0.70	0.99462	0.000179414
17	0.71	0.99834	7.4498e-005
17	0.72	1	0
17	0.73	1	0
17	0.74	0.99949	4.78768e-005
17	0.75	1	0
17	0.76	1	0
17	0.77	1	0
17	0.78	1	0
17	0.79	1	0
17	0.80	1	0
19	0.40	8.04292e-005	1.9956e-005
19	0.41	0.000185731	2.9979e-005
19	0.42	6.02779e-005	1.73049e-005
19	0.43	0.000280578	3.64472e-005
19	0.44	0.000300831	3.7673e-005
19	0.45	5.01513e-005	1.57878e-005
19	0.46	0.000205604	3.14608e-005
19	0.47	0.000375377	4.17087e-005
19	0.48	0.000240327	3.45936e-005
19	0.49	0.000355276	4.18725e-005
19	0.50	0.000255151	3.55341e-005
19	0.51	0.00100651	6.58287e-005
19	0.52	0.00174176	8.99808e-005
19	0.53	0.00251694	0.00010853
19	0.54	0.00339191	0.000143518
19	0.55	0.0158345	0.000296113
19	0.56	0.0173169	0.000256501
19	0.57	0.0484425	0.000681171
19	0.58	0.166853	0.0010634
19	0.59	0.274908	0.000751669
19	0.60	0.396785	0.000947679
19	0.61	0.636392	0.000860432
19	0.62	0.78937	0.000617397
19	0.63	0.900886	0.000966666
19	0.64	0.914102	0.00156226
19	0.65	0.964234	0.000831624
19	0.66	0.96618	0.000624053
19	0.67	0.981945	0.000734528
19	0.68	0.98418	0.000658149
19	0.69	0.991375	0.000361614
19	0.70	0.996305	0.000167033
19	0.71	0.995305	0.000230839
19	0.72	0.99986	2.60975e-005
19	0.73	0.996965	0.000120741
19	0.74	0.99972	3.6372e-005
19	0.75	0.99905	7.1782e-005
19	0.76	1	0
19	0.77	1	0
19	0.78	1	0
19	0.79	1	0
19	0.80	1	0
21	0.40	2.00761e-005	1.00232e-005
21	0.41	5.50754e-005	1.65226e-005
21	0.42	9.01008e-005	2.10556e-005
21	0.43	0.000125151	2.47279e-005
21	0.44	0.000495679	4.73113e-005
21	0.45	0.000125403	2.7651e-005
21	0.46	4.5e-005	1.49398e-005
21	0.47	0.000135151	2.755e-005
21	0.48	0.000245453	3.4212e-005
21	0.49	0.000410377	4.67821e-005
21	0.50	0.000470101	4.61752e-005
21	0.51	0.000865453	6.19222e-005
21	0.52	0.000935906	6.29454e-005
21	0.53	0.00160068	9.16846e-005
21	0.54	0.00542714	0.000159639
21	0.55	0.0172218	0.000226136
21	0.56	0.028609	0.000172098
21	0.57	0.100427	0.000357996
21	0.58	0.219927	0.000450695
21	0.59	0.427488	0.000998043
21	0.60	0.591552	0.00161199
21	0.61	0.743933	0.00101363
21	0.62	0.853179	0.00147137
21	0.63	0.880184	0.00118216
21	0.64	0.947204	0.000987771
21	0.65	0.98074	0.000663809
21	0.66	0.96503	0.000762253
21	0.67	0.966215	0.000634065
21	0.68	0.98174	0.000503116
21	0.69	0.98644	0.000359661
21	0.70	0.991895	0.000191234
21	0.71	0.997335	0.000179875
21	0.72	0.994865	0.000169811
21	0.73	1	0
21	0.74	1	0
21	0.75	1	0
21	0.76	1	0
21	0.77	0.99828	7.51482e-005
21	0.78	1	0
21	0.79	1	0
21	0.80	1	0
23	0.40	5.50503e-005	1.6515e-005
23	0.41	0.000160428	3.04959e-005
23	0.42	0.000140176	2.61305e-005
23	0.43	0.000135075	2.56548e-005
23	0.44	0.000165075	2.8272e-005
23	0.45	0.000130025	2.51789e-005
23	0.46	0.00019505	3.06333e-005
23	0.47	0.000365377	4.29841e-005
23	0.48	0.000250176	3.59231e-005
23	0.49	0.000325226	3.90259e-005
23	0.50	0.000375352	4.17058e-005
23	0.51	0.000465276	4.59718e-005
23	0.52	0.00244101	9.80392e-005
23	0.53	0.00331656	0.000122326
23	0.54	0.00684802	0.000146348
23	0.55	0.02643	0.000315395
23	0.56	0.0763209	0.000292496
23	0.57	0.148889	0.000280212
23	0.58	0.334468	0.000862278
23	0.59	0.527233	0.00129483
23	0.60	0.710996	0.00175689
23	0.61	0.773679	0.0011418
23	0.62	0.858528	0.00164458
23	0.63	0.869306	0.00129224
23	0.64	0.94057	0.00126587
23	0.65	0.941909	0.00135404
23	0.66	0.97297	0.0006007
23	0.67	0.9616	0.000581744
23	0.68	0.990105	0.000449963
23	0.69	0.975174	0.000710704
23	0.70	0.998745	7.61957e-005
23	0.71	0.99896	0.000106441
23	0.72	0.99531	5.0064e-005
23	0.73	0.99967	3.92765e-005
23	0.74	0.99985	2.69857e-005
23	0.75	1	0
23	0.76	0.99987	2.51741e-005
23	0.77	0.99578	0.000129454
23	0.78	0.99974	3.51231e-005
23	0.79	0.99947	4.86978e-005
23	0.80	1	0
25	0.40	0.000145101	3.00976e-005
25	0.41	3.50756e-005	1.32176e-005
25	0.42	0.000205227	3.1403e-005
25	0.43	6.50251e-005	1.79261e-005
25	0.44	0.000105101	2.37914e-005
25	0.45	4e-005	1.40925e-005
25	0.46	8e-005	1.98493e-005
25	0.47	0.000375101	4.28619e-005
25	0.48	0.000215276	3.78731e-005
25	0.49	0.000290126	3.69927e-005
25	0.50	0.000280075	3.63818e-005
25	0.51	0.000920377	7.55971e-005
25	0.52	0.00147543	8.63734e-005
25	0.53	0.00488181	0.000141475
25	0.54	0.0156207	0.000193797
25	0.55	0.0365376	0.000302892
25	0.56	0.105036	0.000367466
25	0.57	0.231166	0.00110778
25	0.58	0.421489	0.00114225
25	0.59	0.624945	0.00123759
25	0.60	0.722666	0.00165301
25	0.61	0.75284	0.00183254
25	0.62	0.862496	0.0015072
25	0.63	0.904403	0.00151054
25	0.64	0.922623	0.00124909
25	0.65	0.960605	0.000855299
25	0.66	0.982865	0.000389318
25	0.67	0.961215	0.000812857
25	0.68	0.977185	0.000362881
25	0.69	0.986714	0.000519593
25	0.70	0.99375	0.000432868
25	0.71	0.99393	0.000217836
25	0.72	0.997695	0.000160117
25	0.73	0.999205	5.78474e-005
25	0.74	0.99624	0.000171878
25	0.75	0.995205	0.000153807
25	0.76	0.997155	0.000115734
25	0.77	0.99894	6.46574e-005
25	0.78	0.999075	6.1426e-005
25	0.79	1	0
25	0.80	0.998915	6.52076e-005
27	0.40	4.50251e-005	1.49482e-005
27	0.41	4.50251e-005	1.49482e-005
27	0.42	0.000175276	2.91187e-005
27	0.43	1.5e-005	8.65158e-006
27	0.44	7.00251e-005	1.85928e-005
27	0.45	5e-006	5e-006
27	0.46	3.5e-005	1.3189e-005
27	0.47	0.00014005	2.70485e-005
27	0.48	0.000165025	2.82634e-005
27	0.49	0.00028005	3.63786e-005
27	0.50	0.000305151	3.85341e-005
27	0.51	0.00116035	7.35767e-005
27	0.52	0.00210568	0.000102764
27	0.53	0.00642759	0.000146916
27	0.54	0.0148045	0.000293831
27	0.55	0.0451903	0.000379086
27	0.56	0.157012	0.000592107
27	0.57	0.322875	0.000631625
27	0.58	0.49008	0.00152058
27	0.59	0.667986	0.00119438
27	0.60	0.722989	0.00257555
27	0.61	0.836396	0.00204621
27	0.62	0.844046	0.00155585
27	0.63	0.895842	0.00136982
27	0.64	0.947375	0.000888354
27	0.65	0.938085	0.00145966
27	0.66	0.963275	0.000722407
27	0.67	0.968649	0.000801939
27	0.68	0.98363	0.000329897
27	0.69	0.97239	0.000529829
27	0.70	0.98484	0.000239336
27	0.71	0.98128	0.000618987
27	0.72	0.995155	8.09786e-005
27	0.73	0.999945	1.64999e-005
27	0.74	0.99429	0.000147029
27	0.75	0.9987	0.000122984
27	0.76	0.995975	0.000172494
27	0.77	1	0
27	0.78	1	0
27	0.79	1	0
27	0.80	0.99838	7.40343e-005
29	0.40	4e-005	1.40925e-005
29	0.41	0.000180201	2.95028e-005
29	0.42	3.50754e-005	1.32174e-005
29	0.43	0.000150126	2.70084e-005
29	0.44	0.000210277	3.17738e-005
29	0.45	0.000135075	2.56548e-005
29	0.46	0.000260352	3.79301e-005
29	0.47	0.00018505	2.98689e-005
29	0.48	0.000801031	6.01898e-005
29	0.49	0.000480377	4.82218e-005
29	0.50	0.0013606	8.46463e-005
29	0.51	0.0017906	9.06035e-005
29	0.52	0.00219611	9.36858e-005
29	0.53	0.00935606	0.000190972
29	0.54	0.0358275	0.000406332
29	0.55	0.098694	0.000393939
29	0.56	0.174483	0.000563465
29	0.57	0.381084	0.00116461
29	0.58	0.614609	0.00157964
29	0.59	0.701272	0.00231908
29	0.60	0.741714	0.00246527
29	0.61	0.81637	0.00161918
29	0.62	0.883576	0.00157757
29	0.63	0.896397	0.000650124
29	0.64	0.93154	0.00107995
29	0.65	0.939754	0.000829637
29	0.66	0.96662	0.000808413
29	0.67	0.951599	0.000847507
29	0.68	0.979025	0.000293361
29	0.69	0.97907	0.000463928
29	0.70	0.98302	0.000494646
29	0.71	0.994435	0.000108709
29	0.72	0.995925	0.000133181
29	0.73	0.995865	0.000104104
29	0.74	0.996755	0.000144623
29	0.75	0.997075	0.000140139
29	0.76	0.99956	5.3472e-005
29	0.77	0.999885	2.37137e-005
29	0.78	0.99955	4.5272e-005
29	0.79	0.999605	4.26708e-005
29	0.80	0.99967	3.92765e-005
31	0.40	5.01508e-005	1.57875e-005
31	0.41	5.51005e-005	1.65301e-005
31	0.42	7.00251e-005	1.85928e-005
31	0.43	0.000100151	2.21805e-005
31	0.44	0	0
31	0.45	0.000275151	3.60848e-005
31	0.46	0.000160201	2.78771e-005
31	0.47	0.000320201	4.12516e-005
31	0.48	0.000375327	4.17031e-005
31	0.49	0.000635679	5.59585e-005
31	0.50	0.000835704	6.031e-005
31	0.51	0.00233168	0.000116638
31	0.52	0.00673008	0.000140894
31	0.53	0.0128125	0.000279767
31	0.54	0.0516483	0.000595364
31	0.55	0.126291	0.000378853
31	0.56	0.304167	0.00107219
31	0.57	0.417073	0.00120309
31	0.58	0.653448	0.00157481
31	0.59	0.721168	0.00220237
31	0.60	0.79621	0.00171196
31	0.61	0.837552	0.00184784
31	0.62	0.869314	0.00141234
31	0.63	0.918753	0.0010896
31	0.64	0.932478	0.00106015
31	0.65	0.96377	0.00101287
31	0.66	0.972795	0.000840785
31	0.67	0.958369	0.000815587
31	0.68	0.99081	0.000395981
31	0.69	0.99136	0.000142901
31	0.70	0.985039	0.000327339
31	0.71	0.99102	0.000357193
31	0.72	0.99489	0.000151032
31	0.73	0.998055	0.000131758
31	0.74	0.996045	0.00015085
31	0.75	0.999845	2.74176e-005
31	0.76	0.999235	5.69475e-005
31	0.77	1	0
31	0.78	0.99811	7.67058e-005
31	0.79	0.999565	4.45843e-005
31	0.80	1	0
33	0.40	4.51008e-005	1.49734e-005
33	0.41	0.00038621	4.40503e-005
33	0.42	0.00017573	2.91942e-005
33	0.43	0.000185403	3.31023e-005
33	0.44	0.000235529	3.35554e-005
33	0.45	0.000576209	5.29898e-005
33	0.46	0.000745906	6.1502e-005
33	0.47	0.000626487	5.56826e-005
33	0.48	0.000485554	4.94798e-005
33	0.49	0.00130654	7.90168e-005
33	0.50	0.00141689	8.18265e-005
33	0.51	0.00437523	0.000165367
33	0.52	0.00598682	0.000157029
33	0.53	0.0210709	0.000190183
33	0.54	0.0499213	0.000444475
33	0.55	0.196521	0.000785076
33	0.56	0.339691	0.000492533
33	0.57	0.498929	0.00133319
33	0.58	0.701695	0.0019437
33	0.59	0.737506	0.00160443
33	0.60	0.777427	0.00259103
33	0.61	0.842507	0.00200773
33	0.62	0.866781	0.00173082
33	0.63	0.935154	0.00124872
33	0.64	0.943064	0.0011174
33	0.65	0.964919	0.000702674
33	0.66	0.955138	0.00120159
33	0.67	0.963884	0.000867401
33	0.68	0.978874	0.000627061
33	0.69	0.97553	0.000378037
33	0.70	0.97134	0.000564959
33	0.71	0.98966	6.88395e-005
33	0.72	0.995045	0.000270282
33	0.73	0.9935	0.00020035
33	0.74	0.99534	0.0001253
33	0.75	0.999095	8.69686e-005
33	0.76	0.99857	7.14857e-005
33	0.77	0.99954	4.57219e-005
33	0.78	0.99748	0.000103732
33	0.79	0.99444	0.000214672
33	0.80	1	0
35	0.40	0.00041245	4.36625e-005
35	0.41	0.000206927	3.16636e-005
35	0.42	0.000220504	3.25191e-005
35	0.43	0.000225503	3.28675e-005
35	0.44	0.00025573	3.63146e-005
35	0.45	0.000486411	4.95634e-005
35	0.46	0.000787091	6.35021e-005
35	0.47	0.00174501	8.4962e-005
35	0.48	0.0014229	8.52571e-005
35	0.49	0.00216746	0.000106232
35	0.50	0.00327223	0.000130184
35	0.51	0.00710967	0.00016755
35	0.52	0.0123382	0.00019373
35	0.53	0.0253503	0.000230119
35	0.54	0.0983392	0.000402206
35	0.55	0.200825	0.000287656
35	0.56	0.42794	0.00192858
35	0.57	0.596582	0.00198322
35	0.58	0.670228	0.00250407
35	0.59	0.819721	0.00122286
35	0.60	0.809596	0.0018919
35	0.61	0.837468	0.00196402
35	0.62	0.942419	0.000847129
35	0.63	0.933841	0.0012576
35	0.64	0.950128	0.000931823
35	0.65	0.962961	0.000762847
35	0.66	0.973129	0.000532776
35	0.67	0.974944	0.000640468
35	0.68	0.985155	0.000319771
35	0.69	0.98941	0.000267626
35	0.70	0.98763	0.000448318
35	0.71	0.99937	7.45564e-005
35	0.72	0.995585	0.000157345
35	0.73	0.992885	0.000233044
35	0.74	0.999905	2.15973e-005
35	0.75	0.99948	7.02462e-005
35	0.76	0.99976	3.38163e-005
35	0.77	1	0
35	0.78	1	0
35	0.79	0.99936	5.86843e-005
35	0.80	1	0
37	0.40	0.000392926	4.54543e-005
37	0.41	0.00051008	5.07167e-005
37	0.42	0.00063166	5.66643e-005
37	0.43	0.000643919	5.64094e-005
37	0.44	0.00091171	6.77113e-005
37	0.45	0.000844621	6.3574e-005
37	0.46	0.00155765	9.0175e-005
37	0.47	0.00166948	8.79973e-005
37	0.48	0.00231068	0.000105225
37	0.49	0.00338484	0.000134109
37	0.50	0.00359375	0.000124319
37	0.51	0.0106563	0.000212592
37	0.52	0.0222467	0.000319208
37	0.53	0.0419346	0.000484582
37	0.54	0.120407	0.000465275
37	0.55	0.222708	0.000625128
37	0.56	0.441382	0.000888711
37	0.57	0.591889	0.00126416
37	0.58	0.734487	0.00080156
37	0.59	0.817452	0.00182598
37	0.60	0.877329	0.0012757
37	0.61	0.916725	0.00164083
37	0.62	0.935037	0.00112705
37	0.63	0.948446	0.00111731
37	0.64	0.9684	0.000683862
37	0.65	0.960246	0.000875132
37	0.66	0.979942	0.000626318
37	0.67	0.992235	0.000288815
37	0.68	0.992529	0.000343085
37	0.69	0.98854	0.000366678
37	0.70	0.988823	0.000452812
37	0.71	0.99705	0.000146867
37	0.72	0.995355	0.00013935
37	0.73	0.997845	7.83397e-005
37	0.74	0.9992	5.79945e-005
37	0.75	0.996705	0.000188163
37	0.76	0.998565	0.000126022
37	0.77	0.9991	6.07758e-005
37	0.78	0.99964	4.66109e-005
37	0.79	0.998155	7.63335e-005
37	0.80	1	0
39	0.40	0.00417339	0.000159269
39	0.41	0.00317169	0.000122416
39	0.42	0.0036918	0.000142857
39	0.43	0.00165547	9.13596e-005
39	0.44	0.00203694	0.000100675
39	0.45	0.00256358	0.000115781
39	0.46	0.00280801	0.0001261
39	0.47	0.00467405	0.000139364
39	0.48	0.00459868	0.000157233
39	0.49	0.0058907	0.000169675
39	0.50	0.0100347	0.00023277
39	0.51	0.0142067	0.000245672
39	0.52	0.0280855	0.000354123
39	0.53	0.0557321	0.000419349
39	0.54	0.132551	0.000521125
39	0.55	0.272699	0.00050632
39	0.56	0.490337	0.00145579
39	0.57	0.685001	0.00133704
39	0.58	0.772049	0.00131417
39	0.59	0.839702	0.00159491
39	0.60	0.885457	0.000924398
39	0.61	0.921008	0.00134587
39	0.62	0.923864	0.00127068
39	0.63	0.946066	0.000916241
39	0.64	0.968717	0.000867994
39	0.65	0.9843	0.000538936
39	0.66	0.984633	0.000476374
39	0.67	0.9927	0.000225986
39	0.68	0.988814	0.000257102
39	0.69	0.995355	0.000276545
39	0.70	0.99546	0.00019768
39	0.71	0.996045	0.000145272
39	0.72	0.999545	5.35803e-005
39	0.73	0.99797	0.000113983
39	0.74	0.99896	6.42069e-005
39	0.75	0.99645	0.000143067
39	0.76	0.999095	6.09072e-005
39	0.77	1	0
39	0.78	0.99939	5.17743e-005
39	0.79	0.999265	5.60171e-005
39	0.80	1	0
41	0.40	0.0280273	0.00037134
41	0.41	0.0254817	0.00035602
41	0.42	0.0160303	0.000296111
41	0.43	0.0176642	0.00030471
41	0.44	0.00876082	0.000201794
41	0.45	0.00524226	0.000167717
41	0.46	0.00633939	0.000179831
41	0.47	0.00684865	0.000184117
41	0.48	0.0085773	0.000207271
41	0.49	0.0114486	0.000241833
41	0.50	0.0148041	0.000237847
41	0.51	0.0260711	0.0003579
41	0.52	0.0460228	0.00041514
41	0.53	0.0934261	0.000586945
41	0.54	0.185727	0.000739422
41	0.55	0.31254	0.00164367
41	0.56	0.532443	0.00122371
41	0.57	0.661946	0.0013729
41	0.58	0.816549	0.00164223
41	0.59	0.853908	0.00166364
41	0.60	0.925997	0.00117662
41	0.61	0.923415	0.00136685
41	0.62	0.942098	0.00095583
41	0.63	0.943402	0.000804788
41	0.64	0.976946	0.000375649
41	0.65	0.99368	0.00021332
41	0.66	0.992839	0.000342457
41	0.67	0.986888	0.000393246
41	0.68	0.993844	0.000305809
41	0.69	0.987452	0.0001604
41	0.70	0.99784	0.000145967
41	0.71	0.994009	0.000223115
41	0.72	0.996279	0.000172619
41	0.73	0.99918	7.43879e-005
41	0.74	1	0
41	0.75	0.99867	9.07708e-005
41	0.76	0.998805	9.75012e-005
41	0.77	1	0
41	0.78	0.99859	7.11826e-005
41	0.79	1	0
41	0.80	1	0
43	0.40	0.0897957	0.000606079
43	0.41	0.0844285	0.000597301
43	0.42	0.0772697	0.000695637
43	0.43	0.07397	0.000605807
43	0.44	0.0678022	0.000575229
43	0.45	0.0389202	0.00048912
43	0.46	0.0214598	0.000352214
43	0.47	0.0166712	0.000290699
43	0.48	0.0186491	0.000291096
43	0.49	0.0259324	0.000376398
43	0.50	0.0296072	0.000371487
43	0.51	0.0438877	0.000536497
43	0.52	0.0672989	0.000461418
43	0.53	0.133306	0.00065415
43	0.54	0.226929	0.00045151
43	0.55	0.356461	0.000794888
43	0.56	0.525838	0.000497101
43	0.57	0.726073	0.000951556
43	0.58	0.824557	0.000990406
43	0.59	0.916972	0.00107178
43	0.60	0.941272	0.000788151
43	0.61	0.959018	0.000754239
43	0.62	0.965918	0.000637517
43	0.63	0.9903	0.000508233
43	0.64	0.990836	0.000288777
43	0.65	0.993749	0.000177567
43	0.66	0.994705	0.000313035
43	0.67	0.992468	0.000162112
43	0.68	0.998215	0.000128866
43	0.69	0.99748	7.9094e-005
43	0.70	0.99999	7.06753e-006
43	0.71	0.997375	0.000133052
43	0.72	0.99977	3.31391e-005
43	0.73	0.999045	9.2312e-005
43	0.74	1	0
43	0.75	0.999165	5.90022e-005
43	0.76	1	0
43	0.77	1	0
43	0.78	1	0
43	0.79	1	0
43	0.80	1	0
