# Supplementary material for: Nanoalignment by critical Casimir torques
Source: Nat Commun. 2024 Jun 14;15:5086. doi: 10.1038/s41467-024-49220-1 (PMC11178905; doi:10.1038/s41467-024-49220-1)
Supplement: Supplementary file 11 — Source Data [file 41467_2024_49220_MOESM11_ESM.zip › fig2/python/data/averages_half_value.dat]

11	0.65308
13	0.635721
15	0.62192
17	0.611858
19	0.600542
21	0.594436
23	0.587846
25	0.582716
27	0.57924
29	0.575981
31	0.571301
33	0.568123
35	0.565526
37	0.562835
39	0.560307
41	0.557029
43	0.557164
