# Supplementary material for: Nanoalignment by critical Casimir torques
Source: Nat Commun. 2024 Jun 14;15:5086. doi: 10.1038/s41467-024-49220-1 (PMC11178905; doi:10.1038/s41467-024-49220-1)
Supplement: Supplementary file 11 — Source Data [file 41467_2024_49220_MOESM11_ESM.zip › fig2/python/pd-exper.py]

import numpy as np
import matplotlib.pyplot as plt
import matplotlib.image as mimg
from matplotlib.patches import Circle
from matplotlib.collections import PatchCollection
from scipy.constants import Boltzmann

from matplotlib import colors
from matplotlib.colors import ListedColormap,LinearSegmentedColormap

from matplotlib.ticker import (FixedLocator, MultipleLocator, FormatStrFormatter, AutoMinorLocator, FuncFormatter)

import sys
import os

# Import config (FIXME: change the path accordingly)
configfile = '../../Config.pyc'
sys.path.append(os.path.dirname(os.path.expanduser(configfile)))
from Config import (plot_config,my_formatter, get_t, get_dTmK, get_1overxi, get_theta_mK)
#import Config

# Set the config
plot_config()

#
# experimental  data
#
dT=[0.1, 0.05, 0.02]
dTmK=[ -1000*T for T in dT]

print (dTmK)

G=[get_theta_mK(x*1000) for x in dT]
print (G)
Rt=[0.80, 0.86, 0.89]

#print (G)

Patch_Size=[ 1.09, 0.99, 0.92, 0.87, 0.79, 0.72, 0.68, 0.59, 0.52, 0.41]

##Probability of paralell at temperature -0.1K
P_1=[ 0.98, 0.98, 0.90, 0.74, 0.47, 0.21, 0.02, 0.0, 0.0, 0.0]
P_1 = [i * 100 for i in P_1]
##Probability of paralell at temperature -0.05K
P_0_5=[ 1.0, 0.91, 0.72, 0.54, 0.24, 0.08, 0.0, 0.0, 0.0, 0.0]
P_0_5= [i * 100 for i in P_0_5]
##Probability of paralell at temperature -0K
P_C=[ 1.0, 0.81, 0.61, 0.41, 0.13, 0.02, 0.0, 0.0, 0.0, 0.0]
P_C=[i * 100 for i in P_C]


# this is for label a, b, etc shift in (0,1) coords
label_shiftx=-0.1
label_shifty=0.2

# figure size
fig = plt.figure()
DefaultSize = fig.get_size_inches()
fig.set_size_inches( (DefaultSize[0]/2., DefaultSize[1]/2) )

# create grid
nx=100
ny=100
grid = plt.GridSpec(nrows=ny, ncols=nx, wspace=0, hspace=0)

# label formatter (in Config.py)
formatter = FuncFormatter(my_formatter)

##################
# subplot a 
#################
axa = plt.subplot(grid[0:100, 0:81])
#axa.text(0.5,1.05, r'$\phi_\mathrm{occ}=5\%$', horizontalalignment='center', verticalalignment='center', transform=axa.transAxes)

#plt.show()


### x,y axis ###
axa.set_ylabel(r'$R/\xi$')

axa.set_xlabel(r'pattern size ($a/R$)')
ymin=11
ymax=43
axa.set_ylim((ymin, ymax))
xmin=0.26
xmax=1.19
axa.set_xlim((xmin, xmax))

# Ticks
axa.yaxis.set_major_locator(MultipleLocator(10))
axa.yaxis.set_major_formatter(formatter)
axa.yaxis.set_minor_locator(MultipleLocator(5))
axa.yaxis.set_ticks_position('left')

axa.xaxis.set_major_locator(MultipleLocator(0.2))
axa.xaxis.set_major_formatter(formatter)
axa.xaxis.set_minor_locator(MultipleLocator(0.1))

# secondary axes
#axa2 = axa.twinx()
#axa.get_shared_y_axes().join(axa,axa2)

#axa2.set_ylabel(r'$\Delta T$ (K)')
#f = lambda x: get_dT(x)
#axa2.set_ylim((f(ymin), f(ymax)))
#axa.set_ylim((ymin, ymax))

#def my_formatter2(x, pos):
#    val=f(x)
#    if val.is_integer():
#        return '$'+str(int(val))+'$'
#    else:
#        return '$'+str(round(val,2))+'$'

#axa2.yaxis.set_major_formatter(FuncFormatter(lambda x,pos: f"{f(x):.2f}"))
#axa2.yaxis.set_major_formatter(FuncFormatter(my_formatter2))
#axa2.set_ylim(()
#axa2.set_yticks (dTmK)

secax = axa.secondary_yaxis('right', functions=(get_dTmK, get_theta_mK))
#secax.yaxis.set_major_locator(MultipleLocator(0.05))
secax.yaxis.set_major_locator (FixedLocator(dTmK))
secax.yaxis.set_major_formatter(formatter)

secax.set_ylabel(r'$\Delta T$ (\si{\milli\kelvin})')

axa.set_box_aspect(1)

### plot ###
axa.plot(Rt, G,  '-', marker='p', markersize=12, color = 'm', lw = 2, label='')
#axa.plot(Rs, G,  '-', marker='', color = 'b', lw = 1, label='')

changecolor = colors.Normalize(vmin=0, vmax=100)
#pcm = axa.pcolormesh(np.random.random((20, 20)) * (col + 1), cmap='RdBu_r')

cmap='coolwarm'

for i in range(len(Patch_Size)):
    pcm=axa.scatter(Patch_Size[i], get_theta_mK(dTmK[0]),s=50, c=P_1[i],cmap=cmap,norm=changecolor, marker="s")
    axa.scatter(Patch_Size[i], get_theta_mK(dTmK[1]),s=50, c=P_0_5[i],cmap=cmap,norm=changecolor, marker="s")
    axa.scatter(Patch_Size[i], get_theta_mK(dTmK[2]),s=50, c=P_C[i],cmap=cmap,norm=changecolor, marker="s")
 
#fig.colorbar(pcm, label=r"Probability of paralell (\%)", pad=0.05, aspect=15, location='top', shrink=0.5)
#fig.colorbar(pcm, label=r"Probability of paralell", pad=0.05, aspect=15, location='right', shrink=0.5)


#axa.text(0.22,1.8,r'\footnotesize unbound')
#axa.text(0.25,22,r'\small perpendicular')
#axa.text(0.8,22,r'parallel')

# reverse the order
#handles, labels = axa.get_legend_handles_labels()
#get handles and labels
#handles, labels = axa.get_legend_handles_labels()
#specify order of items in legend
#order = [1,0]

#add legend to plot
#axa.legend([handles[idx] for idx in order],[labels[idx] for idx in order], loc='upper left') 
#axa.legend(loc='upper left') 

####################
# Save the beast
####################
name=os.path.basename(sys.argv[0])[:-2]+'pdf'
plt.savefig(name, dpi = 1200, bbox_inches = 'tight')
