# Supplementary material for: Nanoalignment by critical Casimir torques
Source: Nat Commun. 2024 Jun 14;15:5086. doi: 10.1038/s41467-024-49220-1 (PMC11178905; doi:10.1038/s41467-024-49220-1)
Supplement: Supplementary file 11 — Source Data [file 41467_2024_49220_MOESM11_ESM.zip › fig2/python/Probability.py]

import numpy as np
import matplotlib.pyplot as plt
import matplotlib.image as mimg
from matplotlib.patches import Circle
from matplotlib.collections import PatchCollection
from scipy.constants import Boltzmann
from matplotlib.ticker import (MultipleLocator, FormatStrFormatter, AutoMinorLocator, FuncFormatter)

import sys
import os

# Import config (FIXME: change the path accordingly)
configfile = '../../Config.pyc'
sys.path.append(os.path.dirname(os.path.expanduser(configfile)))
from Config import (plot_config,my_formatter)

# Set the config
plot_config()

Particle_size=2.4
Patch_Size=[3.03, 2.81, 2.73, 2.61, 2.38, 2.2, 2.08, 1.9, 1.72, 1.62, 1.41, 1.24, 0.98]
Patch_size_std=[0.01, 0.01, 0.01, 0.01, 0.02, 0.01, 0.01, 0.02, 0.01, 0.01, 0.01, 0.01, 0.01]

for i in range(len(Patch_Size)):
    Patch_Size[i]=Patch_Size[i]/Particle_size
    Patch_size_std[i]=Patch_size_std[i]/Particle_size

#Probability_1=[1, 1, 1, 0.99, 0.85, 0.70, 0.55, 0.44, 0, 0, 0, 0, 0]
#Probability_2=[1, 1, 1, 1, 0.72, 0.61, 0.36, 0.22, 0, 0, 0, 0, 0]
#Probability_3=[1, 1, 1, 1, 0.528, 0.42, 0.30, 0.12, 0, 0, 0, 0, 0]

Probability_1=[1, 1, 1, 0.97, 1, 0.80, 0.65, 0.64, 0.32, 0.05, 0, 0, 0]
Probability_2=[1, 1, 1, 1, 0.95, 0.99, 0.73 , 0.34, 0.24, 0, 0, 0, 0]
Probability_3=[1, 1, 1, 0.98, 1, 0.90, 0.85, 0.42, 0.08, 0, 0, 0, 0]

Mean_Probability=[]
dy_probability=[]
for i in range(len(Patch_Size)):
    Mean_Probability.append(100*np.mean([Probability_1[i],Probability_2[i],Probability_3[i]]))
    dy_probability.append(100*np.std([Probability_1[i],Probability_2[i],Probability_3[i]]))


#
# theoretical data
#
R,P=np.loadtxt("MC-results.dat", usecols=(0,1), unpack=True)
ax,Px=np.loadtxt("data/average38.0787_0.0015_10.dat", usecols=(0,1), unpack=True)
#a1,P1=np.loadtxt("data/average13.8122_0.0015_10.dat", usecols=(0,1), unpack=True)


# this is for label a, b, etc shift in (0,1) coords
label_shiftx=-0.1
label_shifty=0.2

# figure size
fig = plt.figure()
DefaultSize = fig.get_size_inches()
fig.set_size_inches( (DefaultSize[0]/2., DefaultSize[1]/2) )

# create grid
nx=10
ny=10
grid = plt.GridSpec(nrows=ny, ncols=nx, wspace=0, hspace=0)

# label formatter (in Config.py)
formatter = FuncFormatter(my_formatter)

##################
# subplot a 
#################
axa = plt.subplot(grid[0:10, 0:10])
#axa.text(0.5,1.05, r'$\phi_\mathrm{occ}=5\%$', horizontalalignment='center', verticalalignment='center', transform=axa.transAxes)

### x,y axis ###
#axa.set_ylabel(r'Probability of parallel (\%)')
axa.set_ylabel(r'$\mathcal{P}_\parallel$ (\%)')

axa.set_xlabel(r'pattern size ($a/R$)')
ymin=-5
ymax=105
axa.set_ylim((ymin, ymax))
xmin=0.36
xmax=1.36
axa.set_xlim((xmin, xmax))

# Ticks
axa.yaxis.set_major_locator(MultipleLocator(50))
axa.yaxis.set_major_formatter(formatter)
axa.yaxis.set_minor_locator(MultipleLocator(10))

axa.xaxis.set_major_locator(MultipleLocator(0.5))
axa.xaxis.set_major_formatter(formatter)
axa.xaxis.set_minor_locator(MultipleLocator(0.1))

axa.set_box_aspect(1)

### plot ###
axa.plot(ax, 100*Px,  '-', marker='D', color = 'g', lw = 1, label='theory')
#axa.plot(a1, 100*P1,  '-', marker='D', color = 'r', lw = 1, label='theory')


#, fmt='o'
axa.errorbar (Patch_Size, Mean_Probability, dy_probability, Patch_size_std, ecolor='m',color='m', elinewidth=1, capsize=2,  marker="p", markersize=8, label="exper.")
axa.plot(Patch_Size, Mean_Probability, '.-.', color = '0', lw = 0.5)

axa.text(0.67,0.1, r'\scalebox{0.1}{\large $\Delta T \approx \SI{-100}{\milli\kelvin}$}', horizontalalignment='center', verticalalignment='center', transform=axa.transAxes)
#axa.text(0.67,0.1, r'\normalsize $\Delta T \approx \SI{-100}{\milli\kelvin}$', horizontalalignment='center', verticalalignment='center', transform=axa.transAxes)

axa.text(0.15,0.5, r'\large theory', horizontalalignment='center', verticalalignment='center', transform=axa.transAxes, rotation=85, color='green')
axa.text(0.35,0.5, r'\large experiment', horizontalalignment='center', verticalalignment='center', transform=axa.transAxes, rotation=70, color='m')


# reverse the order
#handles, labels = axa.get_legend_handles_labels()
#get handles and labels
#handles, labels = axa.get_legend_handles_labels()
#specify order of items in legend
#order = [1,0]

#add legend to plot
#axa.legend([handles[idx] for idx in order],[labels[idx] for idx in order], loc='upper left') 
#axa.legend(loc='upper left') 
#axa.legend(loc='center left', borderpad=0.1, labelspacing=0.3, handletextpad=0.2)
#axa.legend(loc='lower right', borderpad=0.1, labelspacing=0.3, handletextpad=0.2)

####################
# Save the beast
####################
name=os.path.basename(sys.argv[0])[:-2]+'pdf'
plt.savefig(name, dpi = 1200, bbox_inches = 'tight')
