# Supplementary material for: Nanoalignment by critical Casimir torques
Source: Nat Commun. 2024 Jun 14;15:5086. doi: 10.1038/s41467-024-49220-1 (PMC11178905; doi:10.1038/s41467-024-49220-1)
Supplement: Supplementary file 11 — Source Data [file 41467_2024_49220_MOESM11_ESM.zip › fig2/python/MC-results.dat]

0.50	0.00451189	6.33087e-005
0.55	0.0111596	0.000102019
0.60	0.0563712	0.000251078
0.65	0.290602	0.000468358
0.70	0.872406	0.000328425
0.75	0.997295	3.9465e-005
0.80	1	0
0.85	1	0
0.90	1	0
0.95	1	0
1.00	1	0
