# Supplementary material for: Nanoalignment by critical Casimir torques
Source: Nat Commun. 2024 Jun 14;15:5086. doi: 10.1038/s41467-024-49220-1 (PMC11178905; doi:10.1038/s41467-024-49220-1)
Supplement: Supplementary file 11 — Source Data [file 41467_2024_49220_MOESM11_ESM.zip › fig3/python/prob-hist.py]

import math
import numpy as np
import pandas as pd
import matplotlib.pyplot as plt
import matplotlib.image as mimg
from matplotlib.patches import Circle
from matplotlib.collections import PatchCollection
from scipy.constants import Boltzmann
from matplotlib.ticker import (MultipleLocator, FormatStrFormatter, AutoMinorLocator, FuncFormatter)

import sys
import os

# Import config (FIXME: change the path accordingly)
configfile = '../../Config.pyc'
sys.path.append(os.path.dirname(os.path.expanduser(configfile)))
from Config import (plot_config,my_formatter)

# Set the config
plot_config()

# this is for label a, b, etc shift in (0,1) coords
label_shiftx=-0.1
label_shifty=0.2

# figure size
fig = plt.figure()
DefaultSize = fig.get_size_inches()
fig.set_size_inches( (1.1*DefaultSize[0], DefaultSize[1]) )

# create grid
nx=3
ny=2
grid = plt.GridSpec(nrows=ny, ncols=nx, wspace=0.05, hspace=0.2)

# label formatter (in Config.py)
formatter = FuncFormatter(my_formatter)

########################
### Circle #############
##########################
# Data
#
Large_Angle_Path="Large_Angle_Distribution.csv"
#Small_Angle_Path="Small_Angle_Distribution.csv"

def Get_Angle_Distri(path):
    Angle=pd.read_csv(path)
    Angle=np.array(Angle)
    Angle=np.delete(Angle,0, axis=1)
    return Angle

def plot_Guassian_line(mu,var,Angle_Dis):
    x=Angle_Dis[0,:]
    y=[]
    for i in range(len(x)):
        y.append(math.exp(-((x[i]-mu)**2)/(2*var**2))/(math.sqrt(2*math.pi)*var))
    axa.plot(x,y,color='orange')

L_Angle_Dis=Get_Angle_Distri(Large_Angle_Path)
#S_Angle_Dis=Get_Angle_Distri(Small_Angle_Path)

##################
# subplot a 
#################
axa1 = plt.subplot(grid[0,2])
#axa.text(0.5,1.05, r'$\phi_\mathrm{occ}=5\%$', horizontalalignment='center', verticalalignment='center', transform=axa.transAxes)

axa1.set_box_aspect(1)

pos = axa1.get_position()
new_pos = [pos.x0+0.1, pos.y0, pos.width, pos.height]
axa1.set_position(new_pos)

### x,y axis ###
#axa.set_ylabel(r'Normalised number of counts')
axa1.set_ylabel(r'$\mathcal{P}(\theta)$')

ymin=-0.
ymax=0.01
axa1.set_ylim((ymin, ymax))
axa1.yaxis.set_major_locator(MultipleLocator(0.005))
axa1.yaxis.set_major_formatter(formatter)
axa1.yaxis.set_minor_locator(MultipleLocator(0.001))

# x axis
xmin=-90
xmax=90
axa1.set_xlim((xmin, xmax))
#axa.set_xlabel(r'Angle ($^\circ$)')
axa1.set_xlabel(r'$\theta$ ($^\circ$)')
axa1.set_xlabel('')
axa1.axes.get_xaxis().set_ticklabels([])
#axb.axes.get_yaxis().set_ticklabels("") 

axa1.xaxis.set_major_locator(MultipleLocator(90))
#axa1.xaxis.set_major_formatter(formatter)
axa1.xaxis.set_minor_locator(MultipleLocator(30))

binWidth_L=L_Angle_Dis[0,1]-L_Angle_Dis[0,0]
axa1.bar(L_Angle_Dis[0,:], L_Angle_Dis[1,:], binWidth_L, edgecolor='orange', color="orange", label=r'circle')
axa1.axhline(L_Angle_Dis[1,:].mean(), linestyle='dashed', color='black', linewidth=1.2)


#############################
### Elipses (Probability
############################

# Data
#
Large_Angle_Path="Large_Angle_Distribution.csv"
Small_Angle_Path="Small_Angle_Distribution.csv"

# Benjamin measured wrt y-axis, the patch was a bit rotated by angle_shift
angle_shift=3.8

def Get_Angle_Distri(path):
    Angle=pd.read_csv(path)
    Angle=np.array(Angle)
    Angle=np.delete(Angle,0, axis=1)
    return Angle

def Get_Guassian_Distribution(Angle_Dis):
    sum=0
    s=0
    ss=0
    m,n=np.shape(Angle_Dis)
    for i in range(n):
        sum=sum+Angle_Dis[1,i]
        s=s+Angle_Dis[0,i]*Angle_Dis[1,i]
        ss=ss+Angle_Dis[0,i]*Angle_Dis[0,i]*Angle_Dis[1,i]
    
    mu=s/sum
    var=ss/sum-mu*mu
    return mu,math.sqrt(var)

def plot_Guassian_line(mu,var,Angle_Dis):
    x=Angle_Dis[0,:]
    y=[]
    for i in range(len(x)):
        y.append(math.exp(-((x[i]-mu)**2)/(2*var**2))/(math.sqrt(2*math.pi)*var))
    axa.plot(x+angle_shift,y,color='black', linestyle='dashed')
        
#L_Angle_Dis=Get_Angle_Distri(Large_Angle_Path)
S_Angle_Dis=Get_Angle_Distri(Small_Angle_Path)

#################
axa = plt.subplot(grid[1, 2])
#axa.text(0.5,1.05, r'$\phi_\mathrm{occ}=5\%$', horizontalalignment='center', verticalalignment='center', transform=axa.transAxes)

axa.set_box_aspect(1)

pos = axa.get_position()
new_pos = [pos.x0+0.1, pos.y0, pos.width, pos.height]
axa.set_position(new_pos)

### x,y axis ###
#axa.set_ylabel(r'Normalised number of counts')
axa.set_ylabel(r'$\mathcal{P}(\theta)$')

ymin=-0.
ymax=0.19
axa.set_ylim((ymin, ymax))
axa.yaxis.set_major_locator(MultipleLocator(0.1))
axa.yaxis.set_major_formatter(formatter)
axa.yaxis.set_minor_locator(MultipleLocator(0.02))

# x axis
xmin=-90
xmax=90
axa.set_xlim((xmin, xmax))
#axa.set_xlabel(r'Angle ($^\circ$)')
axa.set_xlabel(r'$\theta$ ($^\circ$)')

axa.xaxis.set_major_locator(MultipleLocator(90))
axa.xaxis.set_major_formatter(formatter)
axa.xaxis.set_minor_locator(MultipleLocator(30))

#binWidth_L=L_Angle_Dis[0,1]-L_Angle_Dis[0,0]
#axa.bar(L_Angle_Dis[0,:]-90, L_Angle_Dis[1,:], binWidth_L, edgecolor='red', color="red", label=r'circle')

binWidth_S=S_Angle_Dis[0,1]-S_Angle_Dis[0,0]
axa.bar(S_Angle_Dis[0,:]+angle_shift, S_Angle_Dis[1,:], binWidth_S, edgecolor='orange', color="orange",alpha=0.5, label=r'elipse')
mu,var=Get_Guassian_Distribution(S_Angle_Dis)

print (mu, var)
#exit()
plot_Guassian_line(mu,var,S_Angle_Dis)

#axa.legend(loc='upper right') 

fig.align_ylabels([axa, axa1])

###############################
### Histgrams ##################
#
# Data
Position=pd.read_csv("Circle.csv")
Position=np.array(Position)
Position=np.delete(Position, 0, axis=1)

x=Position[:,1]
y=Position[:,2]

mybins=100

# Two subplots
axa1 = plt.subplot(grid[0, 0])
axb = plt.subplot(grid[0, 1])

axa1.set_box_aspect(1)
axb.set_box_aspect(1)

#snapshot = mimg.imread('../img/Circle.pdf')
#axa.imshow(snapshot, aspect="equal")

#axb.axes.get_yaxis().set_ticklabels([])
axb.axes.get_yaxis().set_ticklabels("") 
axa1.axes.get_xaxis().set_ticklabels("") 
axb.axes.get_xaxis().set_ticklabels("") 

### x,y axis ###
axa1.set_ylabel(r'normalised counts')
ymin=0
ymax=0.1
axa1.set_ylim((ymin, ymax))
axb.set_ylim((ymin, ymax))
dx=0.05
dxm=0.01
axa1.yaxis.set_major_locator(MultipleLocator(dx))
axa1.yaxis.set_major_formatter(formatter)
axa1.yaxis.set_minor_locator(MultipleLocator(dxm))

axb.yaxis.set_major_locator(MultipleLocator(dx))
#axb.yaxis.set_major_formatter(formatter)
axb.yaxis.set_minor_locator(MultipleLocator(dxm))

# x axis
#axa1.set_xlabel(r'$x$ (\si{\nano\meter})')
axa1.set_xlabel('')
#axb.set_xlabel(r'$y$ (\si{\nano\meter})')
axb.set_xlabel('')
xmin=-19
xmax=-xmin
axa1.set_xlim((xmin, xmax))
axb.set_xlim((xmin, xmax))
dx=10
dxm=5
axa1.xaxis.set_major_locator(MultipleLocator(dx))
#axa.xaxis.set_major_formatter(formatter)
axa1.xaxis.set_minor_locator(MultipleLocator(dxm))

axb.xaxis.set_major_locator(MultipleLocator(dx))
#axb.xaxis.set_major_formatter(formatter)
axb.xaxis.set_minor_locator(MultipleLocator(dxm))

#mybins=100

binwidth = 0.4
xymax = max(np.max(np.abs(x)), np.max(np.abs(y)))
lim = (int(xymax/binwidth) + 1) * binwidth

bins = np.arange(-lim, lim + binwidth, binwidth)
axa1.hist(x-35, bins=bins, density=True, color='orange')
axb.hist(y-35, bins=bins, density=True, color='orange')

#######################
#### Elipses (Histgrams)
##################
#
# Data
Position=pd.read_csv("Elipse.csv")
Position=np.array(Position)
Position=np.delete(Position, 0, axis=1)

x=Position[:,1]
y=Position[:,2]

mybins=100

# Two subplots
axa = plt.subplot(grid[1, 0])
axb = plt.subplot(grid[1, 1])

axa.set_box_aspect(1)
axb.set_box_aspect(1)

#snapshot = mimg.imread('../img/Circle.pdf')
#axa.imshow(snapshot, aspect="equal")

axb.axes.get_yaxis().set_ticklabels([])
axb.axes.get_yaxis().set_ticklabels("") 

### x,y axis ###
axa.set_ylabel(r'normalised counts')
ymin=0
ymax=1.4
axa.set_ylim((ymin, ymax))
axb.set_ylim((ymin, ymax))
dy=0.5
dym=0.1
axa.yaxis.set_major_locator(MultipleLocator(dy))
axa.yaxis.set_major_formatter(formatter)
axa.yaxis.set_minor_locator(MultipleLocator(dym))

axb.yaxis.set_major_locator(MultipleLocator(dy))
#axb.yaxis.set_major_formatter(formatter)
axb.yaxis.set_minor_locator(MultipleLocator(dym))

# x axis
axa.set_xlabel(r'$x$ (\si{\nano\meter})')
axb.set_xlabel(r'$y$ (\si{\nano\meter})')
xmin=-19
xmax=-xmin
axa.set_xlim((xmin, xmax))
axb.set_xlim((xmin, xmax))
dx=10
dxm=5
axa.xaxis.set_major_locator(MultipleLocator(dx))
axa.xaxis.set_major_formatter(formatter)
axa.xaxis.set_minor_locator(MultipleLocator(dxm))

axb.xaxis.set_major_locator(MultipleLocator(dx))
axb.xaxis.set_major_formatter(formatter)
axb.xaxis.set_minor_locator(MultipleLocator(dxm))

#mybins=100

#binwidth = 0.1
xymax = max(np.max(np.abs(x)), np.max(np.abs(y)))
lim = (int(xymax/binwidth) + 1) * binwidth

bins = np.arange(-lim, lim + binwidth, binwidth)
axa.hist(x-35, bins=bins, density=True, color='orange')
axb.hist(y-35, bins=bins, density=True, color='orange')

fig.align_ylabels([axa, axa1])

##################
# Save the beast
####################
name=os.path.basename(sys.argv[0])[:-2]+'pdf'
plt.savefig(name, dpi = 1200, bbox_inches = 'tight')


    
