# Supplementary material for: Nanoalignment by critical Casimir torques
Source: Nat Commun. 2024 Jun 14;15:5086. doi: 10.1038/s41467-024-49220-1 (PMC11178905; doi:10.1038/s41467-024-49220-1)
Supplement: Supplementary file 11 — Source Data [file 41467_2024_49220_MOESM11_ESM.zip › fig3/python/Circle.csv]

	0	1	2
0	0.0	29.607849878579714	39.19858737241259
1	1.0	29.301739881194536	38.334558783551785
2	2.0	29.301739881194536	38.334558783551785
3	3.0	29.16344574290042	38.609479808472784
4	4.0	29.118792393899213	38.922738719557785
5	5.0	29.240589111434502	38.465977034175324
6	6.0	29.240589111434502	38.465977034175324
7	7.0	29.248083011748193	38.419401572341954
8	8.0	29.766758733310155	38.580055222596584
9	9.0	29.775765855220527	38.62676657575959
10	10.0	30.53156069329384	38.94346886081627
11	11.0	30.525231579369773	39.152329620309956
12	12.0	30.525231579369773	39.152329620309956
13	13.0	30.660911959116618	39.161506835499836
14	14.0	30.64889272834739	39.13009657908957
15	15.0	30.64889272834739	39.13009657908957
16	16.0	30.286328625783284	39.406506835499826
17	17.0	28.9399456470599	39.074450097911196
18	18.0	28.9399456470599	39.074450097911196
19	19.0	28.551536959116618	39.21463183549983
20	20.0	28.56570847074454	39.277979703716866
21	21.0	28.740773070227732	38.98372905772207
22	22.0	27.979661959116612	38.601321650314645
23	23.0	27.8647365859823	38.476059074305795
24	24.0	28.173779606175458	38.732095070793946
25	25.0	27.325398393225143	38.270227765732386
26	26.0	27.325398393225143	38.270227765732386
27	27.0	27.95823338768804	38.30793540692841
28	28.0	27.23680481625948	38.43412588311887
29	29.0	27.259661959116613	38.530506835499835
30	30.0	27.66891815746372	38.807994438805636
31	31.0	27.89690333842698	39.214093042396385
32	32.0	27.849227176507924	39.13433292245635
33	33.0	27.816169895624554	38.86269731169031
34	34.0	27.810217514672175	37.97678461327759
35	35.0	28.350250194410734	38.643859776676294
36	36.0	28.350250194410734	38.643859776676294
37	37.0	28.889729073210574	38.38650683549983
38	38.0	28.715188274906097	38.268085782868255
39	39.0	29.159536172953096	37.895940797763984
40	40.0	29.149358928813584	37.641052290045266
41	41.0	29.386072215526866	38.11086580985881
42	42.0	29.386072215526866	38.11086580985881
43	43.0	29.68094401039866	38.17496837396135
44	44.0	29.52424027236964	37.96482008851187
45	45.0	30.429112508567158	38.10079254978555
46	46.0	30.31885114830581	38.24461494360796
47	47.0	30.31885114830581	38.24461494360796
48	48.0	30.065196550311583	38.03430557763819
49	49.0	30.268550848005503	37.36896297585071
50	50.0	30.391931897766938	37.319022172923155
51	51.0	30.391931897766938	37.319022172923155
52	52.0	30.30989451725614	36.938832416895195
53	53.0	30.30989451725614	36.938832416895195
54	54.0	31.324447235190235	36.858899473536624
55	55.0	30.987023922306804	36.36196695819923
56	56.0	30.987023922306804	36.36196695819923
57	57.0	30.974753983656484	36.263807448996744
58	58.0	30.71299529244996	36.332935406928385
59	59.0	30.928681566959767	36.23618003811421
60	60.0	31.69575391313961	36.36351832975271
61	61.0	31.789599847315372	36.10700372990975
62	62.0	31.789599847315372	36.10700372990975
63	63.0	31.857649380500277	36.040594885814315
64	64.0	32.1110905305452	36.28364969264267
65	65.0	32.35527171521417	35.929189762329116
66	66.0	32.34394767340234	36.05912588311887
67	67.0	32.34394767340234	36.05912588311887
68	68.0	32.12325170270637	35.918558117551115
69	69.0	32.83661560150071	35.32690418649321
70	70.0	32.83661560150071	35.32690418649321
71	71.0	32.085544312057806	35.71330422112075
72	72.0	32.84394767340234	35.08650683549983
73	73.0	35.13462884653387	34.62491743152631
74	74.0	35.13462884653387	34.62491743152631
75	75.0	36.04223864623319	34.81595468826055
76	76.0	36.04223864623319	34.81595468826055
77	77.0	36.39952950878549	34.95604325934089
78	78.0	36.69176386994465	35.131729765436134
79	79.0	36.70450272344783	35.04255779091385
80	80.0	35.71299529244996	34.81599401498701
81	81.0	35.662794489237086	35.290121293331154
82	82.0	35.69063756887272	35.28284829891447
83	83.0	36.103799890151095	35.24857580101707
84	84.0	36.71064787460958	36.351295567894184
85	85.0	36.70134028079494	36.25363970263271
86	86.0	37.52966195911662	35.68650683549983
87	87.0	37.52966195911662	35.68650683549983
88	88.0	38.206433612659936	35.63060132368881
89	89.0	38.394476773931444	35.356877205870205
90	90.0	38.394476773931444	35.356877205870205
91	91.0	38.58236466181933	35.332452781445795
92	92.0	37.58115449643006	35.95367101460431
93	93.0	37.58115449643006	35.95367101460431
94	94.0	37.37214316212413	35.61958954226675
95	95.0	38.20136738547322	35.31673939363937
96	96.0	37.40803075344286	35.49998201280479
97	97.0	37.89015146960614	34.74315019214319
98	98.0	37.24922717650793	34.748825676079534
99	99.0	37.235777067030284	34.746219065715664
100	100.0	38.06992744584227	34.820135154083914
101	102.0	35.37966195911662	37.38650683549983
102	103.0	35.37966195911662	37.38650683549983
103	104.0	36.75466195911662	37.38650683549983
104	105.0	36.845763654031884	35.55599836092355
105	106.0	35.55613254735192	36.232095070793946
106	107.0	35.62603877071081	36.524187994920126
107	108.0	35.64243568174436	36.61278420776259
108	109.0	35.48562222401728	36.37988431894355
109	110.0	34.35334616964295	36.735191046026145
110	111.0	34.366674946129564	36.64624709524007
111	112.0	34.472519101973774	36.522221121214116
112	113.0	34.472519101973774	36.522221121214116
113	114.0	34.57045143280084	36.412822624973515
114	115.0	34.722127712541266	36.742671219061464
115	116.0	34.722127712541266	36.742671219061464
116	117.0	35.347814825358654	36.17631575269726
117	118.0	35.66913564332714	36.36676999339457
118	119.0	35.449106403561075	36.282340168833144
119	120.0	35.83680481625947	36.02936397835697
120	121.0	36.782539656958335	36.68147086427679
121	122.0	37.58861718299721	36.76710385042519
122	123.0	37.58861718299721	36.76710385042519
123	124.0	38.31209439154904	36.42704737604039
124	125.0	38.223633590322294	36.39359903408139
125	126.0	38.21064787460958	36.358337821415304
126	127.0	38.25290139573633	36.456929370711094
127	128.0	37.575466154920804	36.56133201032499
128	129.0	37.47121125489127	36.80199979324631
129	130.0	37.5037495503575	36.131032382945065
130	131.0	37.666426664998966	35.92327154138219
131	132.0	37.83661560150071	35.273924054042865
132	133.0	37.81915240497648	34.71134759983103
133	134.0	37.84761067706535	34.75189145088443
134	135.0	35.9510905305452	35.21507826407125
135	136.0	35.585141411171406	35.27006847933545
136	137.0	35.59054631285812	35.216438808288956
137	138.0	34.50224260427791	36.27682941614499
138	139.0	34.50224260427791	36.27682941614499
139	140.0	34.29182412127878	36.832452781445795
140	141.0	33.7648471443018	36.312432761425754
141	142.0	33.80719819100068	36.509695241296924
142	143.0	34.0777751666638	36.28587790468222
143	144.0	34.0777751666638	36.28587790468222
144	145.0	34.17436394587159	36.254056504374006
145	146.0	33.948289410097004	35.21657219497695
146	147.0	33.948289410097004	35.21657219497695
147	148.0	33.52050702953915	35.562563173528005
148	149.0	33.87325170270637	35.61727606626907
149	150.0	33.75966195911661	35.46650683549983
150	151.0	32.949106403561075	35.212895724388716
151	152.0	32.949106403561075	35.212895724388716
152	153.0	34.012315020341106	35.31167690352703
153	154.0	34.45913215779211	35.16134127258593
154	155.0	32.897392455570525	35.776577757485626
155	156.0	32.897392455570525	35.776577757485626
156	157.0	31.984600230721554	36.158111773771424
157	158.0	31.86931713153041	36.876162007913635
158	159.0	31.86931713153041	36.876162007913635
159	160.0	32.39864930088879	36.85486126587959
160	161.0	31.413675564558787	36.821880985159694
161	162.0	31.413675564558787	36.821880985159694
162	163.0	30.4363995477691	36.81913094897499
163	164.0	31.255574367875738	36.96314917126625
164	165.0	31.23995607676369	36.96738918844099
165	166.0	30.986328625783244	36.81317350216649
166	167.0	30.986328625783244	36.81317350216649
167	168.0	31.069535376838132	36.234608101322635
168	169.0	30.129661959116618	37.080055222596584
169	170.0	30.129661959116618	37.080055222596584
170	171.0	30.634563919900927	35.275395724388716
171	172.0	30.629661959116618	35.379927888131405
172	173.0	31.423457579554565	36.83906158002537
173	174.0	31.496450280284506	36.831762309952396
174	175.0	31.496450280284506	36.831762309952396
175	176.0	31.645849009476336	36.33614712326961
176	177.0	31.072995292449946	36.74650683549983
177	178.0	31.09107135508978	36.70194307711057
178	179.0	30.92296904573078	36.961309985106126
179	180.0	31.219078017510782	36.68577690849253
180	181.0	31.219078017510782	36.68577690849253
181	182.0	31.422827426742515	37.156291008161716
182	183.0	31.520402699857357	36.793914242907235
183	184.0	31.520402699857357	36.793914242907235
184	185.0	31.084207413662085	36.969840168833144
185	186.0	31.167333191993322	36.804315054677915
186	187.0	31.167333191993322	36.804315054677915
187	188.0	30.90668898614365	36.737858186851184
188	189.0	31.545075492951213	36.52184518136451
189	190.0	30.612538671445378	36.26321916426696
190	191.0	30.92695925641391	35.19731764631064
191	192.0	30.916574710794464	35.258990056976344
192	193.0	30.704165270374887	35.68452008053295
193	194.0	30.50553608499075	35.98091242990543
194	195.0	30.68973947849645	36.01441381224403
195	196.0	30.68973947849645	36.01441381224403
196	197.0	30.939945647059886	36.80494655181187
197	198.0	30.886804816259485	36.829363978356966
198	199.0	30.912036059836055	36.904492447010625
199	200.0	31.232995292449942	36.71317350216651
200	201.0	31.56459346596594	36.468698616321745
201	202.0	31.56459346596594	36.468698616321745
202	203.0	30.60501407179268	36.372422328457574
203	204.0	30.241504064379768	36.912822624973515
204	205.0	29.923879646191438	36.63820751577195
205	206.0	29.923879646191438	36.63820751577195
206	207.0	30.032356569895057	36.75776432052977
207	208.0	30.13125431580451	36.20816288645523
208	209.0	30.13125431580451	36.20816288645523
209	210.0	29.67898168700779	35.82868370624813
210	211.0	29.67898168700779	35.82868370624813
211	212.0	29.61154601708762	36.263318429702736
212	213.0	30.01414471773731	36.055472352741205
213	214.0	31.758746926436885	35.47801010347369
214	215.0	31.747403894600495	35.43166812582241
215	216.0	31.688386791331396	35.78247998986225
216	217.0	31.67836325781792	35.211182160175156
217	218.0	31.693387449312695	35.21657219497695
218	219.0	30.74385948998082	35.719840168833144
219	220.0	30.49886725712986	35.671275047420366
220	221.0	30.289918369373027	35.44419914319214
221	222.0	30.289918369373027	35.44419914319214
222	223.0	30.980927781901414	35.86119037980363
223	224.0	30.980927781901414	35.86119037980363
224	225.0	30.354504726412216	36.00285903675771
225	226.0	29.847194426649082	36.042350991343994
226	227.0	29.847194426649082	36.042350991343994
227	228.0	30.325445091646742	36.17566346200587
228	229.0	30.631362639388726	36.27086057699643
229	230.0	30.631362639388726	36.27086057699643
230	231.0	30.34740389460049	36.74134554517725
231	232.0	29.755500885291127	36.82945985563407
232	233.0	29.755500885291127	36.82945985563407
233	234.0	29.95541953487418	36.53196138095437
234	235.0	30.63112394742072	36.15843666006123
235	236.0	30.644367841469546	36.14533036491159
236	237.0	30.72998043045419	36.02981893741065
237	238.0	30.978427391215376	36.090210539203554
238	239.0	31.012798053791187	36.07881452780752
239	240.0	31.012798053791187	36.07881452780752
240	241.0	30.855271715214172	36.03284829891447
241	242.0	30.410911959116618	36.12400683549983
242	243.0	30.550894835828956	35.81116436974641
243	244.0	30.550894835828956	35.81116436974641
244	245.0	30.810125535275546	35.72425517987071
245	246.0	30.519661959116604	36.09984016883317
246	247.0	30.519661959116604	36.09984016883317
247	248.0	29.366148445603102	36.156777105770104
248	249.0	29.366148445603102	36.156777105770104
249	250.0	29.02632862578328	35.99317350216651
250	251.0	29.611369276189777	36.343823908670544
251	252.0	29.611369276189777	36.343823908670544
252	253.0	29.288112663341977	36.37946458197871
253	254.0	29.498083011748207	37.43255946707879
254	255.0	29.498083011748207	37.43255946707879
255	256.0	29.614561287975675	37.406641063687744
256	257.0	29.463578043032697	37.63126208025507
257	258.0	28.954288824788264	37.28202922355953
258	259.0	28.954288824788264	37.28202922355953
259	260.0	28.672995292449954	37.15317350216651
260	261.0	27.887726475245657	37.78166812582241
261	262.0	27.887726475245657	37.78166812582241
262	263.0	27.760258974041975	36.856656089231194
263	264.0	27.510809500100223	37.63240847484411
264	265.0	27.510809500100223	37.63240847484411
265	266.0	27.5450754929512	37.42410082046223
266	267.0	27.36462436513166	37.46169480542463
267	268.0	27.36462436513166	37.46169480542463
268	269.0	27.58974599273006	38.428523642222515
269	270.0	27.486532188124258	38.165132789698305
270	271.0	27.486532188124258	38.165132789698305
271	272.0	27.803019623350195	38.079937492434155
272	273.0	27.57966195911662	38.74302857463027
273	274.0	27.57966195911662	38.74302857463027
274	275.0	27.12040269985738	38.67354387253687
275	276.0	26.903471482926136	38.548411597404595
276	277.0	26.903471482926136	38.548411597404595
277	278.0	27.0337972974625	38.01056698587577
278	279.0	27.0337972974625	38.01056698587577
279	280.0	27.879661959116618	38.81619433549983
280	281.0	27.879661959116618	38.81619433549983
281	282.0	28.066684859879985	38.66131599580517
282	283.0	28.209449193159173	38.585088395783515
283	284.0	28.605468410729515	39.330055222596584
284	285.0	28.835444272041784	38.440928604207315
285	286.0	28.835444272041784	38.440928604207315
286	287.0	28.731774635172954	38.738619511556166
287	288.0	28.731774635172954	38.738619511556166
288	289.0	28.295692493467783	38.539178591225024
289	290.0	28.740773070227732	38.657340168833144
290	291.0	28.772765407392498	38.731334421706705
291	292.0	29.272995292449934	38.75984016883315
292	293.0	30.269984539761765	38.786506835499836
293	294.0	30.21732429677897	38.717675666668654
294	295.0	30.06119062153701	38.69860874632785
295	296.0	30.21401778733747	39.08589333856732
296	297.0	29.92904467516601	38.60872905772207
297	298.0	30.359661959116607	38.56650683549984
298	299.0	30.359661959116607	38.56650683549984
299	300.0	30.961222242804524	39.024804707840275
300	301.0	31.022519101973757	39.093649692642686
301	302.0	31.121158557756075	38.33888778788079
302	303.0	30.140225339398313	38.449887117189974
303	304.0	30.140225339398313	38.449887117189974
304	305.0	30.15147403965352	38.86972831200991
305	306.0	30.15147403965352	38.86972831200991
306	307.0	30.314726894181547	38.847545796538796
307	308.0	30.129661959116618	39.31599401498701
308	309.0	30.129661959116618	39.31599401498701
309	310.0	30.17695925641391	39.17704737604039
310	311.0	30.17695925641391	39.17704737604039
311	312.0	29.96360356495603	39.74417106907647
312	313.0	30.09597401585421	39.93969832486155
313	314.0	30.09597401585421	39.93969832486155
314	315.0	30.504661959116618	40.48806933549983
315	316.0	30.58861718299721	40.02829788027594
316	317.0	29.49777219533709	39.906191874869904
317	318.0	29.49777219533709	39.906191874869904
318	319.0	29.789498024690374	40.39470355681131
319	320.0	29.46440772182848	40.60684581855067
320	321.0	29.46440772182848	40.60684581855067
321	322.0	29.004661959116618	40.04484016883315
322	323.0	28.860282114155382	39.603561099065715
323	324.0	28.860282114155382	39.603561099065715
324	325.0	29.123661959116617	39.890506835499835
325	326.0	29.602634932089586	39.71758791658091
326	327.0	28.957786959116618	39.63650683549983
327	328.0	28.991172750483543	39.37931259089551
328	329.0	28.281301303378896	39.06683470435229
329	330.0	28.281301303378896	39.06683470435229
330	331.0	28.57166195911661	39.09850683549983
331	332.0	28.251661959116618	38.59450683549983
332	333.0	28.299016797826297	38.63650683549983
333	334.0	28.715376244830892	38.915078264071255
334	335.0	28.94315402260868	39.465871914864906
335	336.0	28.94315402260868	39.465871914864906
336	337.0	29.870227996852464	40.59405400531115
337	338.0	29.870227996852464	40.59405400531115
338	339.0	29.7982666102794	40.29348357968587
339	340.0	30.028516920948675	40.36360607214105
340	341.0	29.826631656086306	40.015294714287705
341	342.0	29.569055898510555	40.219840168833144
342	343.0	29.68596826542293	40.332452781445795
343	344.0	29.444178088148874	40.418764900015944
344	345.0	29.115661959116622	40.034506835499826
345	346.0	28.769905861555642	39.980002770459194
346	347.0	29.202738882193543	40.19419914319214
347	348.0	29.684009785203585	40.46621698042735
348	349.0	29.817618163496178	40.51059442674071
349	350.0	29.972765407392444	40.910644766534304
350	351.0	30.184009785203585	40.98070973405055
351	352.0	30.199805844008694	41.01960036067969
352	353.0	30.4510905305452	40.789104238097224
353	354.0	31.353346169642947	40.689138414447186
354	355.0	31.353346169642947	40.689138414447186
355	356.0	30.49313713642158	40.52125860854947
356	357.0	30.815036108776468	40.583785747064454
357	358.0	30.90783097320113	40.935802610147704
358	359.0	30.90783097320113	40.935802610147704
359	360.0	31.280371178974775	41.40778343124451
360	361.0	30.975081806444848	41.64604882023265
361	362.0	31.08141634508152	42.45668227409632
362	363.0	31.08141634508152	42.45668227409632
363	364.0	30.567161959116618	41.92556933549983
364	365.0	30.59705326346443	41.444477849992595
365	366.0	30.624266275663388	41.27859316643509
366	367.0	30.624266275663388	41.27859316643509
367	368.0	31.329302246886414	41.67427661967251
368	369.0	31.31128589074055	41.574541023534024
369	370.0	31.54394767340233	40.943649692642694
370	371.0	31.082364661819327	41.01488521387819
371	372.0	30.571969651424297	41.38650683549983
372	373.0	30.589853041919156	40.57122021129601
373	374.0	30.589853041919156	40.57122021129601
374	375.0	30.220241669261554	40.893753212311424
375	376.0	30.220241669261554	40.893753212311424
376	377.0	30.827514719852815	39.99386879869003
377	378.0	30.827514719852815	39.99386879869003
378	379.0	30.31209439154904	40.021641970634946
379	380.0	30.201747848687177	39.67485039378202
380	381.0	29.83591195911663	39.26150683549983
381	382.0	30.07764853629783	39.64154039254683
382	383.0	29.507050494148473	38.90879982913039
383	384.0	29.46194044012927	38.82954481018339
384	385.0	29.479661959116612	39.139840168833146
385	386.0	29.294135643327138	39.077296309184035
386	387.0	29.50128358073823	39.54191224090523
387	388.0	28.805193874010214	38.89005293479063
388	389.0	28.809291588746262	38.63095127994427
389	390.0	29.02204606507688	39.06200352424155
390	391.0	29.02204606507688	39.06200352424155
391	392.0	29.029012608467255	39.055338004331006
392	393.0	28.41356026420138	39.039049208381186
393	394.0	28.41356026420138	39.039049208381186
394	395.0	27.675958255412894	38.42354387253687
395	396.0	28.087995292449932	38.275395724388716
396	397.0	27.835544312057777	37.99680095314689
397	398.0	27.7854590605659	38.13288364709403
398	399.0	27.582560509841258	37.42998509636939
399	400.0	27.9090737238225	38.09238918844099
400	401.0	27.725250194410734	38.327683306088076
401	402.0	26.95466195911662	37.83650683549983
402	403.0	26.82132862578328	37.64484016883317
403	404.0	26.552389231843904	36.904688653681646
404	405.0	27.207248166013173	38.041679249292955
405	406.0	27.207248166013173	38.041679249292955
406	407.0	26.875596918466215	37.337726347694954
407	408.0	26.794076373531013	37.602723051716026
408	409.0	26.776213683254554	37.36064476653431
409	410.0	26.625275994204344	37.070717361815625
410	411.0	26.583743591769675	37.68242520284677
411	412.0	26.583743591769675	37.68242520284677
412	413.0	26.58584752612694	37.93289858807715
413	414.0	27.01231502034109	38.651812957948806
414	415.0	27.432293538063973	39.16545420392089
415	416.0	27.358385363371937	39.067357899329636
416	417.0	28.2162004206551	39.57881452780752
417	418.0	28.875724951242617	39.63847533943682
418	419.0	28.31514583008436	39.41070038388693
419	420.0	28.31514583008436	39.41070038388693
420	421.0	28.582913991636943	39.410897079402275
421	422.0	28.396755976210642	39.37795982695283
422	423.0	29.096197392187477	40.307766678019505
423	424.0	30.189880937218817	40.568988587324654
424	425.0	29.973411959116618	40.94900683549983
425	426.0	29.523601353056023	40.29559774459074
426	427.0	29.523601353056023	40.29559774459074
427	428.0	29.30390438335904	40.06832501731803
428	429.0	29.731386097047647	40.14512752515499
429	430.0	29.365773070227732	39.435117946610944
430	431.0	29.365773070227732	39.435117946610944
431	432.0	29.60415175503499	39.34569050896921
432	433.0	29.848016389496365	39.32954481018339
433	434.0	29.82936610112847	38.92496837396135
434	435.0	29.84274920743877	39.326104150936075
435	436.0	29.872619705595497	39.654112469302646
436	437.0	30.12016828823053	39.70296253170237
437	438.0	29.96993973689439	39.657340168833144
438	439.0	29.96993973689439	39.657340168833144
439	440.0	30.50632862578331	39.579840168833144
440	441.0	30.47400158175813	39.858204948707396
441	442.0	30.454661959116606	39.86775683549983
442	443.0	30.9043533171413	40.059346341672665
443	444.0	30.9043533171413	40.059346341672665
444	445.0	30.90530298475764	40.264711963704954
445	446.0	30.322284909936286	40.804539622385064
446	447.0	30.322284909936286	40.804539622385064
447	448.0	30.1614801409348	41.25014319913619
448	449.0	29.547545170795445	40.63468201798159
449	450.0	29.547545170795445	40.63468201798159
450	451.0	29.5653762448309	40.63650683549983
451	452.0	30.046328625783275	40.986506835499824
452	453.0	29.760956923145386	40.51600323837751
453	454.0	29.760956923145386	40.51600323837751
454	455.0	29.913445742900393	40.237858186851184
455	456.0	29.82183882986493	40.019159896724304
456	457.0	30.106328625783277	40.659840168833156
457	458.0	30.072472416632962	40.15121271785277
458	459.0	30.153634561856336	40.27006847933545
459	460.0	30.0777751666638	39.858204948707396
460	461.0	30.0777751666638	39.858204948707396
461	462.0	29.452030380169248	39.353612098657706
462	463.0	29.45860932753766	39.287822624973515
463	464.0	28.86972818428218	38.783857828877316
464	465.0	29.16255669595874	38.518085782868255
465	466.0	29.319781719595653	38.158961925320185
466	467.0	29.054986634441292	37.938454887447875
467	468.0	29.054986634441292	37.938454887447875
468	469.0	29.522519101973757	38.053173502166516
469	470.0	29.522519101973757	38.053173502166516
470	471.0	29.39795464204346	38.2340678111096
471	472.0	29.11383917430649	38.13334227853781
472	473.0	29.42935140011042	38.734332922456346
473	474.0	29.42935140011042	38.734332922456346
474	475.0	29.073929475040174	38.577589638047584
475	476.0	28.987770067224744	38.400020349013346
476	477.0	28.941305794733054	38.537191767006675
477	478.0	28.941305794733054	38.537191767006675
478	479.0	29.212995292449932	38.83984016883315
479	480.0	29.82902904772422	38.848532151955524
480	481.0	29.82902904772422	38.848532151955524
481	482.0	29.500874080328742	38.30165835065135
482	483.0	29.49551561765321	38.185287323304706
483	484.0	29.49551561765321	38.185287323304706
484	485.0	29.241297179242423	38.046884193990394
485	486.0	29.241297179242423	38.046884193990394
486	487.0	29.784890717286544	38.033565659029236
487	488.0	29.050548035065972	37.88650683549983
488	489.0	28.683716013170653	37.656777105770104
489	490.0	28.876012324080122	38.101835302653114
490	491.0	28.876012324080122	38.101835302653114
491	492.0	28.992161959116615	37.99900683549983
492	493.0	29.606077053456204	38.053173502166516
493	494.0	29.190472769927425	38.01488521387819
494	495.0	28.576845057708184	37.96397162423223
495	496.0	28.478253508412394	38.062563173528005
496	497.0	28.49005156950622	37.54884449783749
497	498.0	28.49005156950622	37.54884449783749
498	499.0	28.41642666499898	37.629153894323366
499	500.0	28.269317131530414	37.36581718032741
500	501.0	28.60607705345626	37.00914834493379
501	502.0	28.60607705345626	37.00914834493379
502	503.0	28.497309017940154	36.99434997275473
503	504.0	28.89185708106784	36.90479951842667
504	505.0	28.89185708106784	36.90479951842667
505	506.0	28.691763869944637	36.69860874632785
506	507.0	29.16789725323426	37.43356565902923
507	508.0	29.16789725323426	37.43356565902923
508	509.0	29.1206258145383	37.36843454634321
509	510.0	29.2893005133335	37.19975984754802
510	511.0	29.438103517558176	37.60728605627905
511	512.0	29.438103517558176	37.60728605627905
512	513.0	29.249227176507915	37.367873295127154
513	514.0	29.292161959116612	37.24275683549983
514	515.0	30.021637267758564	37.312432761425754
515	516.0	30.021637267758564	37.312432761425754
516	517.0	29.88624090648503	37.03124367760509
517	518.0	30.215919269058134	37.25785186473959
518	519.0	29.999293860957096	37.18405284776975
519	520.0	29.999293860957096	37.18405284776975
520	521.0	29.82013814959282	36.77936397835697
521	522.0	30.15810507288907	36.452375098972865
522	523.0	30.749358928813564	35.901658350651346
523	524.0	30.751613178628816	35.965775128182756
524	525.0	31.1206258145383	35.97084418489743
525	526.0	30.46608171220305	36.158111773771424
526	527.0	30.46608171220305	36.158111773771424
527	528.0	30.126497402154598	36.297899240563126
528	529.0	30.175840303065655	36.354659701741866
529	530.0	30.24469263396324	36.466261436726825
530	531.0	29.579661959116606	35.438358687351666
531	532.0	29.52145300389273	35.33426802952967
532	533.0	29.27370169421596	36.154718756029624
533	534.0	29.43420741366208	36.66529471428771
534	535.0	28.867316280104276	36.76922288488255
535	536.0	28.599016797826295	36.92844231937079
536	537.0	28.851360072324184	36.82046909965079
537	538.0	28.7661650266013	36.82822462691087
538	539.0	29.158142971774865	37.16498784815808
539	540.0	29.798411959116606	36.62400683549983
540	541.0	29.798411959116606	36.62400683549983
541	542.0	29.39889272834739	36.995481194474195
542	543.0	29.458930251799558	37.179189762329116
543	544.0	29.60052085482215	37.34356205022375
544	545.0	29.579661959116606	37.286506835499836
545	546.0	29.669785415906745	37.47292658858625
546	547.0	29.62170017567712	37.28459600747435
547	548.0	29.66368562775571	37.806625178695114
548	549.0	29.66368562775571	37.806625178695114
549	550.0	29.461422965405916	37.75128670971367
550	551.0	29.75128358073823	38.102723051716026
551	552.0	30.171328625783275	38.15436397835697
552	553.0	29.518902465445734	37.88650683549983
553	554.0	29.892320186964724	38.057392911449185
554	555.0	29.59394767340234	38.19170164069463
555	556.0	29.65062970105211	38.78005522259659
556	557.0	29.315559395014063	38.25189145088443
557	558.0	29.315559395014063	38.25189145088443
558	559.0	28.792705437377492	37.734332922456346
559	560.0	28.447843777298417	38.356203805196785
560	561.0	28.487770067224744	37.75812845712147
561	562.0	28.487770067224744	37.75812845712147
562	563.0	28.697542753818624	38.002400875234926
563	564.0	29.193615447488696	38.01441381224403
564	565.0	29.193615447488696	38.01441381224403
565	566.0	28.778434965251577	37.77914487230963
566	567.0	28.778310607765263	37.89326359225659
567	568.0	28.861931462662696	38.26593945961331
568	569.0	28.813872485432412	38.03124367760509
569	570.0	28.813872485432412	38.03124367760509
570	571.0	28.852995292449933	38.06650683549984
571	572.0	28.648627476358	38.124437869982586
572	573.0	28.90315189200254	38.44019811066761
573	574.0	29.491550071004724	39.26063270962571
574	575.0	29.491550071004724	39.26063270962571
575	576.0	29.128006329977538	39.366639285830956
576	577.0	29.293947673402343	39.443649692642694
577	578.0	29.293947673402343	39.443649692642694
578	579.0	29.19598848972886	39.15521431849302
579	580.0	29.19598848972886	39.15521431849302
580	581.0	28.58706936652402	39.11243276142575
581	582.0	28.815559395014063	39.46342991242291
582	583.0	29.038921218375876	39.40132165031463
583	584.0	28.915145830084356	38.96070038388693
584	585.0	28.906793742062334	39.56480140914323
585	586.0	28.840599459116618	39.41775683549983
586	587.0	27.812354266808924	39.28073760473059
587	588.0	27.812354266808924	39.28073760473059
588	589.0	27.91192002363273	39.023603609693396
589	590.0	27.90218448163914	38.98110143009443
590	591.0	27.463999308514218	39.25397671501791
591	592.0	27.463999308514218	39.25397671501791
592	593.0	27.379661959116618	39.458795992126355
593	594.0	27.389562949215616	38.861754360252306
594	595.0	26.92221515060598	38.769485558904066
595	596.0	26.92221515060598	38.769485558904066
596	597.0	27.222254551709213	38.59946979846279
597	598.0	25.728146807601462	38.06832501731803
598	599.0	25.788752868207524	38.25014319913619
599	600.0	26.067834002127384	37.12844231937079
600	601.0	26.086183698247055	37.21259379202155
601	602.0	26.24281985385346	37.18650683549983
602	603.0	26.108828625783303	36.782340168833144
603	604.0	25.675958255412894	37.460580909573906
604	605.0	25.77472368751168	37.534654983648
605	606.0	26.277621142790082	37.253853774275356
606	607.0	26.012995292449958	36.997617946610944
607	608.0	26.3412004206551	36.93458375857675
608	609.0	26.379661959116618	37.036992272393036
609	610.0	25.995046574501217	37.30958375857675
610	611.0	26.086183698247055	37.13650683549983
611	612.0	25.96966195911662	37.16650683549983
612	613.0	25.67511650457118	37.14787047186347
613	614.0	26.326090530545173	37.020435406928385
614	615.0	26.209207413662057	36.85241592640892
615	616.0	26.209207413662057	36.85241592640892
616	617.0	26.334207413662057	36.986506835499824
617	618.0	26.682182967519978	36.957935406928385
618	619.0	26.64831867553454	36.177551611619236
619	620.0	26.63701490029308	36.27621271785277
620	621.0	25.888921218375856	35.525395724388716
621	622.0	26.359459938914597	35.70973915873215
622	623.0	27.4363995477691	36.11700328940054
623	624.0	26.774619942309897	35.613397591802354
624	625.0	27.22632862578328	36.399840168833165
625	626.0	27.22632862578328	36.399840168833165
626	627.0	26.82681643066134	36.557238542816904
627	628.0	26.887726475245657	36.64457135162887
628	629.0	27.194178088148874	37.192958448403076
629	630.0	26.96681792241938	38.01036004650901
630	631.0	26.96681792241938	38.01036004650901
631	632.0	27.153246864776975	38.79216721285832
632	633.0	27.153246864776975	38.79216721285832
633	634.0	26.93848548852837	38.445330364911584
634	635.0	25.932293538063973	38.09703315128931
635	636.0	25.407439736894375	37.41428461327759
636	637.0	25.2932422060302	36.89267967500601
637	638.0	26.379661959116618	37.219840168833144
638	639.0	26.407439736894375	36.719840168833144
639	640.0	26.490773070227732	37.13650683549983
640	641.0	26.193615447488696	38.23534404480215
641	642.0	25.738636318090983	38.053173502166516
642	643.0	26.493298322752977	38.70468865368163
643	644.0	26.17511650457118	38.30696138095439
644	645.0	25.638921218375856	37.979099428092425
645	646.0	25.638921218375856	37.979099428092425
646	647.0	25.44632862578328	37.81317350216649
647	648.0	25.44632862578328	37.81317350216649
648	649.0	25.4607430401977	37.900020349013346
649	650.0	25.813396898875652	37.68771165477693
650	651.0	25.977488046073134	37.451724226804174
651	652.0	26.121234992824498	37.47639447594926
652	653.0	26.53895399451484	37.04137409213699
653	654.0	26.53895399451484	37.04137409213699
654	655.0	27.08366195911661	37.33050683549983
655	656.0	27.263382889349174	37.23922001379441
656	657.0	27.45466195911662	38.286506835499836
657	658.0	27.45466195911662	38.286506835499836
658	659.0	27.253677707148114	37.512491087468334
659	660.0	27.253677707148114	37.512491087468334
660	661.0	26.552389231843904	37.004688653681654
661	662.0	26.552389231843904	37.004688653681654
662	663.0	26.053131346871723	36.784466019173294
663	664.0	25.775010796325915	36.6190649750347
664	665.0	25.775010796325915	36.6190649750347
665	666.0	27.046328625783303	37.41214786114085
666	667.0	27.046328625783303	37.41214786114085
667	668.0	26.97630061457882	37.31927994474353
668	669.0	27.40552402808214	38.196851663086036
669	670.0	27.40552402808214	38.196851663086036
670	671.0	27.101311443652705	38.695785186015314
671	672.0	27.07966195911662	38.46650683549983
672	673.0	26.448627476358	38.547426375729714
673	674.0	25.98431312190732	38.25859985875563
674	675.0	25.98431312190732	38.25859985875563
675	676.0	25.60188418133886	37.803173502166516
676	677.0	25.885834798622795	37.90502535401835
677	678.0	26.03788980721788	37.58903848106945
678	679.0	26.304895603976433	37.14351618129423
679	680.0	26.54780355203698	36.961728074437886
680	681.0	26.683233387688063	37.13650683549983
681	682.0	27.463695572562003	37.84028834810486
682	683.0	27.463695572562003	37.84028834810486
683	684.0	26.4662004206551	37.27112222011523
684	685.0	26.4662004206551	37.27112222011523
685	686.0	27.0653762448309	37.948411597404586
686	687.0	27.0653762448309	37.948411597404586
687	688.0	26.690341570767103	37.70689518501439
688	689.0	26.995046574501217	37.71129316028615
689	690.0	26.61435583666764	37.92732316203045
690	691.0	26.61435583666764	37.92732316203045
691	692.0	26.662490241944894	37.72994117893417
692	693.0	26.820522174170378	38.03166812582241
693	694.0	28.09092956475041	38.027351905922345
694	695.0	28.09092956475041	38.027351905922345
695	696.0	28.193094794937494	38.08799937281327
696	697.0	28.283365662820316	38.2605809095739
697	698.0	28.399661959116614	37.41984016883315
698	699.0	28.756374287883745	36.742671219061464
699	700.0	29.104020933475596	36.96342991242291
700	701.0	29.99256518492308	37.315539093564354
701	702.0	29.99256518492308	37.315539093564354
702	703.0	30.178404097481405	37.084620043046996
703	704.0	30.209073723822513	37.58650683549983
704	705.0	30.209073723822513	37.58650683549983
705	706.0	30.463460841798195	37.347400690248435
706	707.0	30.145094057882062	38.114901897228236
707	708.0	29.735911959116606	38.54275683549983
708	709.0	29.735911959116606	38.54275683549983
709	710.0	29.760911959116612	39.01150683549983
710	711.0	29.760911959116612	39.01150683549983
711	712.0	29.61145003858681	38.90968564344685
712	713.0	29.927810107264776	39.10502535401835
713	714.0	30.217690128130698	39.316084300288566
714	715.0	30.29048998459433	38.66039218581831
715	716.0	30.516307921849545	38.89582360568615
716	717.0	30.565868855668356	39.17271373205155
717	718.0	30.565868855668356	39.17271373205155
718	719.0	30.265889504026802	38.98530923070939
719	720.0	30.485911959116606	39.24275683549983
720	721.0	30.968314441386127	39.96806711918779
721	722.0	32.21299529244996	39.379260458688236
722	723.0	32.21299529244996	39.379260458688236
723	724.0	31.89499938242949	38.92024916678817
724	725.0	31.735911959116606	39.05525683549983
725	726.0	31.361143440598113	39.034654983648
726	727.0	31.2049631639359	38.94674779935525
727	728.0	31.989418056677607	38.75845805501203
728	729.0	31.93180919838042	38.6932553017575
729	730.0	31.629661959116618	38.61864969264269
730	731.0	31.822614979250858	39.08449341268103
731	732.0	31.11150553453561	38.637903483544505
732	733.0	31.16624732497027	39.11821415257299
733	734.0	30.824106403561075	39.20522028579224
734	735.0	30.824106403561075	39.20522028579224
735	736.0	30.812588788384915	39.660897079402275
736	737.0	30.91340429040497	39.82822462691087
737	738.0	30.952832690823925	39.64870195745105
738	739.0	31.145094057882062	39.17663029228996
739	740.0	31.145094057882062	39.17663029228996
740	741.0	31.140668248424788	38.99028042040551
741	742.0	30.58448123622506	39.44674779935525
742	743.0	30.58448123622506	39.44674779935525
743	744.0	30.484925117011358	38.88650683549983
744	745.0	30.484925117011358	38.88650683549983
745	746.0	31.346328625783286	39.43317350216651
746	747.0	31.858703875284277	39.26075833250583
747	748.0	31.912628992083654	39.15573760473059
748	749.0	31.537237716692374	39.156203805196796
749	750.0	31.71299529244996	39.37997088778741
750	751.0	31.674533753988413	39.931378630371626
751	752.0	31.58953850232649	39.44206239105539
752	753.0	31.58953850232649	39.44206239105539
753	754.0	30.876436152665008	39.58650683549983
754	755.0	30.737277853156343	39.664652530864075
755	756.0	31.146785246787857	40.11253423276011
756	757.0	30.760911959116612	39.88650683549983
757	758.0	30.816370819876113	40.057392911449185
758	759.0	30.86393868867637	40.248142055625635
759	760.0	30.869984539761788	39.889732641951426
760	761.0	30.971377935447975	39.68236482366551
761	762.0	30.258856589989108	39.956976634157556
762	763.0	30.285067364522035	40.001371700364714
763	764.0	30.819661959116615	39.786506835499836
764	765.0	31.290376244830895	39.11269731169031
765	766.0	31.288233387688052	38.56364969264267
766	767.0	31.288233387688052	38.56364969264267
767	768.0	30.284987402903596	38.972305652067874
768	769.0	30.246713982237964	39.29402128636687
769	770.0	28.98925100021249	38.9960958765957
770	771.0	28.98925100021249	38.9960958765957
771	772.0	29.30558788504254	38.83712411945045
772	773.0	29.89142666499896	38.87474212961747
773	774.0	29.953626456158048	38.93088553372468
774	775.0	29.578379907834574	39.027532476525465
775	776.0	29.736349857205795	38.845105561614474
776	777.0	29.567540746995405	38.57438562337863
777	778.0	29.797843777298425	38.616809865802864
778	779.0	29.767161959116606	38.49275683549983
779	780.0	30.504661959116618	38.74960207359507
780	781.0	30.504661959116618	38.74960207359507
781	782.0	30.77229999592643	38.447856528751345
782	783.0	30.77229999592643	38.447856528751345
783	784.0	31.26201490029308	38.068859776676305
784	785.0	31.073779606175435	38.286506835499836
785	786.0	31.58084539106929	37.94863701301463
786	787.0	31.58084539106929	37.94863701301463
787	788.0	31.660911959116618	38.80525683549983
788	789.0	31.66368562775571	38.895382575144794
789	790.0	31.385911959116612	38.80525683549983
790	791.0	31.457506270493866	38.78770444029027
791	792.0	31.631158965104646	38.72782420076929
792	793.0	31.135911959116612	38.799006835499824
793	794.0	31.159536172953096	38.79531186694639
794	795.0	31.379661959116618	38.732418785185345
795	796.0	31.253079680635608	38.64600050638592
796	797.0	31.253079680635608	38.64600050638592
797	798.0	31.505410462110632	38.55417150615851
798	799.0	31.64912303696093	38.42842300316451
799	800.0	31.83591195911663	38.59275683549983
800	801.0	31.83591195911663	38.59275683549983
801	802.0	31.73186321697824	38.57518608078283
802	803.0	31.472377190904695	39.30041412026803
803	804.0	31.472377190904695	39.30041412026803
804	805.0	31.671587424955135	39.17532671127623
805	806.0	31.685911959116623	39.21150683549983
806	807.0	31.912206337814837	38.58769026745249
807	808.0	31.957584037038686	38.67222112121411
808	809.0	31.826866928060724	38.22501615227003
809	810.0	31.83591195911663	38.26150683549983
810	811.0	31.523374533966916	38.18291402112857
811	812.0	31.79475629873926	38.650657778896075
812	813.0	31.574783910336123	38.63650683549983
813	814.0	31.574783910336123	38.63650683549983
814	815.0	31.616025595480266	38.75620380519679
815	816.0	31.469482318398065	38.44039905106871
816	817.0	31.608057020845024	38.97292658858625
817	818.0	31.608057020845024	38.97292658858625
818	819.0	30.848016389496365	38.61435493676565
819	820.0	30.848016389496365	38.61435493676565
820	821.0	30.332324681010107	38.37467251597319
821	822.0	30.332324681010107	38.37467251597319
822	823.0	30.391710151887708	38.398555028270906
823	824.0	30.409423863878516	38.01150683549983
824	825.0	31.265889504026802	38.087105637895036
825	826.0	31.265889504026802	38.087105637895036
826	828.0	31.39730901794016	38.198271541382184
827	829.0	31.39730901794016	38.198271541382184
828	830.0	31.31570847074451	38.055111486662625
829	831.0	31.4722545517092	38.35564263796897
830	832.0	31.4722545517092	38.35564263796897
831	833.0	31.044258232408538	38.237438512518466
832	834.0	30.876837100359552	37.96277802194051
833	835.0	31.616025595480266	38.234991683984674
834	836.0	31.34262492207958	37.926189375182375
835	837.0	31.34262492207958	37.926189375182375
836	838.0	32.88527993664471	37.650551779320054
837	839.0	32.88527993664471	37.650551779320054
838	840.0	32.362118099467494	38.02978168930099
839	841.0	32.52600342253126	37.971872689158346
840	842.0	33.20704291149758	37.707935406928385
841	843.0	33.61879239389921	37.06041987897811
842	844.0	32.808233387688034	36.88936397835697
843	845.0	32.81069644187525	36.09340338722397
844	846.0	33.07109053054518	35.346506835499824
845	847.0	32.417397808173234	35.34877098644323
846	848.0	32.417397808173234	35.34877098644323
847	849.0	32.05054803506599	34.95612708866439
848	850.0	32.886072215526866	34.73907093806393
849	851.0	32.886072215526866	34.73907093806393
850	852.0	33.24841195911662	34.10525683549983
851	853.0	33.24841195911662	34.10525683549983
852	854.0	30.515255179455608	31.717015310076107
853	859.0	29.514277343732005	32.19419914319214
854	860.0	29.514277343732005	32.19419914319214
855	861.0	30.10000094216747	32.64074412363543
856	864.0	30.106157685612345	32.72838717738017
857	865.0	32.47299529244995	35.366506835499834
858	866.0	32.02050702953915	34.78087303268293
859	867.0	32.45151824654178	36.06914156603875
860	868.0	32.677281006735655	36.303173502166516
861	869.0	32.677281006735655	36.303173502166516
862	870.0	32.71299529244996	36.88977480935603
863	871.0	32.71299529244996	36.88977480935603
864	872.0	32.86746683716541	36.86821415257299
865	873.0	32.86746683716541	36.86821415257299
866	874.0	32.42541359310354	36.857095070793946
867	875.0	32.77360135305602	37.131961380954394
868	876.0	32.72722293472637	37.160897079402275
869	877.0	32.00466195911662	36.28124367760509
870	878.0	32.00466195911662	36.28124367760509
871	879.0	32.546328625783275	36.495481194474195
872	880.0	32.164938032736245	36.141108062493714
873	881.0	32.164938032736245	36.141108062493714
874	882.0	32.22072156176563	35.71763266331439
875	883.0	32.16255669595873	35.643085782868255
876	885.0	33.06910295290544	35.318183854133366
877	886.0	33.64248247193714	35.19419914319214
878	887.0	33.59622246867076	35.18268517944887
879	888.0	33.2242565537112	34.67704737604039
880	889.0	33.075607905062554	34.87975007874307
881	890.0	32.80729353806399	35.18255946707879
882	891.0	33.087144952313906	35.359295951146095
883	892.0	33.102634932089586	35.39326359225659
884	893.0	33.65447111942197	36.18803355305707
885	894.0	33.421041269461455	35.634782697568795
886	895.0	33.89015146960614	35.34454879354179
887	896.0	33.2405891114345	35.81697041165877
888	897.0	33.2405891114345	35.81697041165877
889	898.0	33.189185768640414	36.16031635930935
890	899.0	34.24952497281524	34.62623286289707
891	900.0	34.178319677237425	34.66167462073473
892	901.0	34.17844244692151	34.62431171354861
893	902.0	34.17844244692151	34.62431171354861
894	903.0	33.846328625783286	33.80650683549983
895	904.0	34.58091982075183	34.625500546191674
896	905.0	34.77402815629972	34.09073218761252
897	906.0	35.299125046364935	34.20529878180855
898	907.0	35.45809333166565	34.81787938451943
899	908.0	35.05515864785835	36.09511610702299
900	909.0	35.05515864785835	36.09511610702299
901	910.0	36.549473279871336	34.48084645814134
902	911.0	36.19345506256488	35.17271373205155
903	912.0	34.24808301174821	36.064138414447186
904	913.0	34.24808301174821	36.064138414447186
905	914.0	34.49216195911663	35.40525683549983
906	915.0	34.41462699408166	34.61028305927607
907	916.0	34.21639665299418	34.46813948856105
908	917.0	34.6180725551431	34.55869226596339
909	918.0	34.11476129686497	35.691142597089225
910	919.0	34.11476129686497	35.691142597089225
911	920.0	33.48288776556822	35.70263586775789
912	921.0	34.40873172655847	35.66557660294167
913	922.0	34.013808300580024	35.50236049403641
914	923.0	34.04421892114195	35.595367594993505
915	924.0	34.00624423759763	35.652329620309956
916	925.0	33.983435544022285	35.550028848078426
917	926.0	34.054821194785404	36.16357689919411
918	927.0	33.138921218375884	36.41737103303069
919	928.0	33.91171324116789	35.899327348320355
920	929.0	33.4651882749061	36.774664730236665
921	930.0	33.4651882749061	36.774664730236665
922	931.0	32.586328625783295	36.426506835499836
923	932.0	33.341687275572326	36.64600050638592
924	933.0	33.341687275572326	36.64600050638592
925	934.0	33.77321034621343	36.27682941614499
926	935.0	33.774219782245865	36.53616669944539
927	936.0	33.82183882986493	36.576983025976034
928	937.0	33.82183882986493	36.576983025976034
929	938.0	34.50823338768805	36.772221121214116
930	939.0	34.671328625783275	37.19900683549983
931	940.0	34.67621368325456	37.24857580101707
932	941.0	35.58100424099581	36.34623837912399
933	942.0	35.536124544150624	36.33888778788079
934	943.0	35.53097774859029	36.327296309184035
935	944.0	34.99112692726948	36.39924568900301
936	945.0	34.99112692726948	36.39924568900301
937	946.0	34.671328625783275	36.91428461327759
938	947.0	35.21654139174072	36.691471374506904
939	948.0	33.921328625783275	37.04622905772207
940	949.0	34.2023569945776	36.634733785854436
941	950.0	34.12966195911662	37.709087480661125
942	951.0	34.70273888219353	37.471122220115234
943	952.0	34.08861718299721	37.45367101460431
944	953.0	34.08861718299721	37.45367101460431
945	954.0	34.24771751467216	37.01150683549983
946	955.0	34.239801819256485	36.93196138095439
947	956.0	33.52781010726477	37.48280313179613
948	957.0	33.13328514752243	37.84302857463027
949	961.0	33.63586030622406	38.55179609169819
950	962.0	33.358828625783275	37.344840168833144
951	963.0	32.87966195911662	37.944477849992595
952	964.0	32.33204291149758	37.556574862710704
953	965.0	32.699106403561075	37.75456239105539
954	966.0	33.305337634792295	37.72434467333767
955	967.0	32.75966195911661	37.553173502166516
956	968.0	32.75966195911661	37.553173502166516
957	969.0	33.050894835828956	37.27691779440396
958	970.0	33.32524019040915	37.257255134819545
959	971.0	33.394154712739805	37.618390893470846
960	972.0	33.136804816259485	37.58650683549983
961	973.0	33.457676143513794	37.585088395783515
962	974.0	32.677534299542145	37.46452101989699
963	975.0	32.677534299542145	37.46452101989699
964	976.0	32.5653762448309	37.93650683549983
965	977.0	32.6590737238225	37.51150683549983
966	978.0	32.6590737238225	37.51150683549983
967	979.0	32.670706735236024	37.513372507141625
968	980.0	32.63328514752243	37.57491263260127
969	981.0	32.63328514752243	37.57491263260127
970	982.0	32.66931713153042	37.724437869982594
971	983.0	32.87966195911662	37.64345127994427
972	984.0	33.03680481625946	37.54364969264269
973	985.0	33.03680481625946	37.54364969264269
974	986.0	32.757867087321756	37.03394273293573
975	987.0	32.757867087321756	37.03394273293573
976	988.0	33.012573351521695	36.87384860765172
977	989.0	31.974753983656484	37.15951297046915
978	990.0	32.13426318611047	37.490801314027436
979	991.0	32.67453375398841	37.52112222011523
980	992.0	32.09917415423857	37.392604396475434
981	993.0	32.09917415423857	37.392604396475434
982	994.0	32.25771073960442	37.14870195745105
983	995.0	33.29802930605538	37.379704114411396
984	996.0	33.29802930605538	37.379704114411396
985	997.0	33.08861718299721	37.699939671320706
986	998.0	33.08861718299721	37.699939671320706
987	999.0	33.22057105002571	37.757718956711955
988	1000.0	32.65966195911662	37.413173502166515
989	1001.0	32.49216195911663	37.12400683549983
990	1002.0	33.09861620748262	37.16428461327759
991	1003.0	32.8064135514733	37.46293995651895
992	1004.0	32.251613178628816	37.07553122574373
993	1005.0	32.12500357402345	37.43619627649363
994	1006.0	32.10632862578328	37.55984016883315
995	1007.0	31.772067022407754	37.696633417778315
996	1008.0	31.640808455931904	37.32918199473549
997	1009.0	31.640808455931904	37.32918199473549
998	1010.0	30.876436152665008	37.42521651291919
999	1011.0	30.604514030122544	37.45159559289627
1000	1012.0	30.604514030122544	37.45159559289627
1001	1013.0	30.93866817029675	37.51073043798431
1002	1014.0	30.953736033190694	37.577864860191184
1003	1015.0	30.933878826586493	37.32626587164441
1004	1016.0	30.60326444358867	37.231227332394226
1005	1017.0	30.60326444358867	37.231227332394226
1006	1018.0	30.604020933475596	37.219840168833144
1007	1019.0	30.940171513256757	37.69860874632785
1008	1020.0	30.940171513256757	37.69860874632785
1009	1021.0	30.626328625783287	37.786506835499836
1010	1022.0	31.08518343150925	38.08589333856732
1011	1023.0	31.08406447483989	37.75757601788975
1012	1024.0	31.05408056376777	37.65976264945331
1013	1025.0	30.126328625783287	37.9731735021665
1014	1026.0	30.146328625783298	38.09317350216649
1015	1027.0	30.5514411002209	37.79754978028511
1016	1028.0	30.20131801007207	37.76230301384379
1017	1029.0	30.71708527200005	37.39264180482499
1018	1030.0	31.27839613633182	37.93713974689223
1019	1031.0	30.760614340068997	38.04722112121411
1020	1032.0	31.18086677839372	37.814217678873305
1021	1033.0	31.22397333636212	37.88950084747587
1022	1034.0	31.98809569405637	37.53108514875284
1023	1035.0	31.98809569405637	37.53108514875284
1024	1036.0	32.247586487418516	37.531160923550146
1025	1037.0	31.773210346213432	37.41231328711275
1026	1038.0	32.19727202200971	37.41166406820423
1027	1039.0	32.19727202200971	37.41166406820423
1028	1040.0	32.41091195911662	37.73025683549983
1029	1041.0	32.016604634275865	37.819627854608115
1030	1042.0	31.807334915091474	37.77015463424195
1031	1043.0	31.05867430479563	37.009963625623286
1032	1044.0	30.90567351981025	37.06858776035533
1033	1045.0	30.90567351981025	37.06858776035533
1034	1046.0	31.557176752016034	37.42200979407971
1035	1047.0	31.557176752016034	37.42200979407971
1036	1048.0	32.087264298297896	37.38650683549983
1037	1049.0	32.87966195911662	36.93081063296819
1038	1050.0	32.918123497578165	36.796763245756225
1039	1051.0	32.48311023497868	35.79455281251133
1040	1052.0	32.918123497578165	35.57881452780752
1041	1053.0	32.51124090648503	35.294401572341954
1042	1054.0	33.01479709425175	34.954074403067395
1043	1055.0	33.01479709425175	34.96758791658091
1044	1056.0	32.95003232948699	34.60872905772207
1045	1057.0	32.438485488528386	34.968206181905074
1046	1058.0	32.438485488528386	34.968206181905074
1047	1059.0	32.870107818989226	35.32918199473549
1048	1060.0	32.870107818989226	35.32918199473549
1049	1061.0	33.37303944256033	35.14147372291707
1050	1062.0	32.71074304019771	35.352723051716026
1051	1063.0	32.71074304019771	35.352723051716026
1052	1066.0	34.085544312057806	35.16428461327759
1053	1067.0	34.56509242269277	35.04875849112895
1054	1068.0	33.29182412127878	35.25812845712147
1055	1069.0	33.29182412127878	35.25812845712147
1056	1070.0	33.12500357402345	35.67222112121411
1057	1071.0	31.823411959116612	35.91775683549983
1058	1072.0	31.823411959116612	35.91775683549983
1059	1073.0	31.306934686389354	36.150143199136195
1060	1074.0	31.47547034235015	36.13500982951179
1061	1075.0	31.91989184417409	35.90949534124695
1062	1076.0	34.00386578077266	35.02344951065908
1063	1077.0	32.93180919838042	35.552151007278965
1064	1078.0	32.93180919838042	35.552151007278965
1065	1079.0	32.857368965486046	35.60306734505397
1066	1080.0	33.21405686357522	35.195424032952076
1067	1081.0	31.74612158644581	35.684643481462544
1068	1082.0	31.73768665047467	35.70749448982083
1069	1083.0	31.602553525381666	35.75397671501791
1070	1084.0	31.74612158644581	35.66600994108991
1071	1085.0	31.74612158644581	35.66600994108991
1072	1086.0	30.936548186661526	35.961357134901036
1073	1087.0	30.92785473020095	35.994940570439596
1074	1088.0	31.660911959116618	35.786506835499836
1075	1089.0	30.998411959116623	35.986506835499824
1076	1090.0	30.998411959116623	35.986506835499824
1077	1091.0	29.90796384590908	36.38021752732371
1078	1092.0	29.90796384590908	36.38021752732371
1079	1093.0	29.555419534874204	36.32590077489377
1080	1094.0	29.046328625783303	36.70165835065136
1081	1095.0	29.046328625783303	36.70165835065136
1082	1096.0	29.2090737238225	36.88650683549983
1083	1097.0	28.520687600142253	36.23907093806393
1084	1098.0	28.520687600142253	36.23907093806393
1085	1099.0	28.450174779629435	36.13009657908957
1086	1100.0	28.8584498379045	36.55620380519679
1087	1101.0	29.605095485128174	37.033905679430475
1088	1102.0	29.605095485128174	37.033905679430475
1089	1103.0	30.14802354103753	36.697241298776675
1090	1104.0	30.14802354103753	36.697241298776675
1091	1105.0	29.22208620154086	36.42893107792408
1092	1106.0	29.058907242135504	36.38021752732371
1093	1107.0	28.962995292449932	36.92222112121411
1094	1108.0	29.249484444323713	36.735619261535334
1095	1109.0	29.23680481625948	36.678173502166516
1096	1110.0	29.51211229024244	36.412996901724995
1097	1111.0	29.51219207959855	36.53108514875284
1098	1112.0	29.385991073040657	36.44346886081627
1099	1113.0	29.385991073040657	36.44346886081627
1100	1114.0	29.26309754193869	36.66871542445689
1101	1115.0	29.71894767340234	36.99960207359507
1102	1116.0	29.972018647014693	36.66039218581831
1103	1117.0	29.972018647014693	36.66039218581831
1104	1118.0	30.21602559548026	36.762264411257405
1105	1119.0	29.88554431205779	37.42768330608807
1106	1120.0	29.88554431205779	37.42768330608807
1107	1121.0	29.638921218375884	37.44206239105539
1108	1122.0	29.77600342253126	37.026750737938855
1109	1123.0	29.01911774142954	37.379704114411396
1110	1124.0	29.593076593262964	37.97797025013399
1111	1125.0	29.52600342253126	37.97797025013399
1112	1126.0	30.15743973689439	37.547000662660324
1113	1127.0	30.15743973689439	37.547000662660324
1114	1128.0	30.665376244830895	37.80936397835697
1115	1129.0	30.55510055560785	37.91867057818989
1116	1130.0	30.55510055560785	37.91867057818989
1117	1131.0	29.69299529244995	37.55984016883315
1118	1132.0	30.08406447483989	37.669525703424355
1119	1133.0	30.331177110631756	37.72590077489377
1120	1134.0	30.34614240604398	38.15745655617023
1121	1135.0	30.289774318667185	38.201113577072874
1122	1136.0	29.247586487418502	38.27329928833004
1123	1137.0	29.247586487418502	38.27329928833004
1124	1138.0	29.585722565177235	38.68347653246953
1125	1139.0	29.34801638949638	38.797899240563126
1126	1140.0	29.2224292547141	38.61292192983947
1127	1141.0	29.662680827041157	38.88336218141178
1128	1142.0	29.134628846533857	38.34677173616207
1129	1143.0	29.134628846533857	38.34677173616207
1130	1145.0	28.998366995087835	38.199456475787585
1131	1146.0	29.174363945871576	38.002400875234926
1132	1147.0	29.591426664998977	38.415918600205714
1133	1148.0	29.2657379084837	38.215620759550475
1134	1149.0	29.439542198637582	38.506267314541745
1135	1150.0	29.442161959116618	39.349006835499836
1136	1151.0	29.346982220554523	39.97474212961747
1137	1152.0	29.06148014093482	39.56832501731803
1138	1153.0	29.076436152665025	39.27682941614499
1139	1154.0	29.580811384403972	39.38075970906303
1140	1155.0	29.580811384403972	39.38075970906303
1141	1156.0	29.11905589851054	39.786506835499836
1142	1157.0	29.11905589851054	39.786506835499836
1143	1158.0	28.748083011748193	39.21545420392087
1144	1159.0	28.91862299807765	39.03585748485047
1145	1160.0	28.921597442987576	39.43811973872563
1146	1161.0	28.921597442987576	39.43811973872563
1147	1162.0	28.796328625783303	39.008301707294706
1148	1163.0	28.9090737238225	39.58912121458479
1149	1164.0	28.546328625783303	39.219840168833144
1150	1165.0	28.991504064379782	39.570717361815625
1151	1166.0	28.866504064379782	39.577296309184035
1152	1167.0	28.835444272041784	39.67222112121411
1153	1168.0	28.603542556131544	40.192476984753554
1154	1169.0	28.675958255412894	40.216136465129466
1155	1170.0	28.300921801636292	40.803829670145504
1156	1171.0	28.395046574501237	40.65573760473059
1157	1172.0	28.4029177730701	40.688832416895195
1158	1173.0	28.987770067224744	39.75812845712147
1159	1174.0	28.987770067224744	39.75812845712147
1160	1175.0	28.465376244830892	39.62222112121411
1161	1176.0	28.465376244830892	39.62222112121411
1162	1177.0	29.157439736894375	39.83095127994427
1163	1178.0	29.048451768033814	39.545742504289635
1164	1179.0	28.515376244830904	39.357935406928405
1165	1180.0	28.515376244830904	39.357935406928405
1166	1181.0	28.91438418133886	39.91428461327759
1167	1182.0	28.86141378393414	40.255119974185945
1168	1183.0	28.76201490029308	40.21738918844099
1169	1184.0	29.115376244830898	40.39364969264267
1170	1185.0	29.225815805270457	40.68021312920612
1171	1186.0	28.90484181523172	40.271398921830766
1172	1187.0	28.90484181523172	40.271398921830766
1173	1188.0	28.944287809456753	39.69943200556787
1174	1189.0	29.675259443393344	39.260720671977836
1175	1190.0	28.824917433569183	39.61278420776259
1176	1191.0	28.824917433569183	39.61278420776259
1177	1192.0	29.219939736894375	40.39345127994427
1178	1193.0	29.77096630694271	39.728121742332135
1179	1194.0	28.77096630694271	39.125637270282425
1180	1195.0	28.77096630694271	39.125637270282425
1181	1196.0	29.366504064379782	39.603612098657706
1182	1197.0	30.014493419790767	39.762911329881874
1183	1198.0	29.39926980225391	39.54336958059787
1184	1199.0	29.289339378471453	39.11553909356435
1185	1200.0	29.347610677065333	39.168558117551115
1186	1201.0	28.8564831511696	39.035513458016396
1187	1202.0	28.862655156395533	39.141608876316155
1188	1203.0	28.862655156395533	39.141608876316155
1189	1204.0	28.682293538063973	39.26150683549983
1190	1205.0	28.322519101973754	38.957935406928385
1191	1206.0	28.331050848005503	38.82400683549983
1192	1207.0	28.36586885566834	38.834782697568784
1193	1208.0	28.741504064379782	39.129927888131405
1194	1209.0	28.724489545323493	38.60029993894811
1195	1210.0	28.724489545323493	38.60029993894811
1196	1211.0	28.462995292449932	38.26150683549983
1197	1212.0	28.462995292449932	38.26150683549983
1198	1213.0	28.72804905589082	37.67682941614498
1199	1214.0	28.7107430401977	37.440560889553865
1200	1215.0	28.892648972103615	37.58780553679853
1201	1216.0	29.386113572019838	37.59295844840305
1202	1217.0	28.609925117011358	37.452296309184035
1203	1218.0	28.609925117011358	37.452296309184035
1204	1219.0	29.245903997333173	37.90879982913039
1205	1220.0	29.455133657229823	38.0783307348709
1206	1221.0	29.933802086505153	38.195424032952076
1207	1222.0	29.94569969496567	38.16638104933631
1208	1223.0	29.846328625783286	37.792567441560436
1209	1224.0	29.754661959116618	37.189138414447186
1210	1225.0	29.754661959116618	37.189138414447186
1211	1226.0	29.279661959116623	36.773173502166514
1212	1227.0	28.60929158874626	36.72724757624057
1213	1228.0	28.60929158874626	36.72724757624057
1214	1229.0	28.93654818666154	37.06315354208665
1215	1230.0	28.93654818666154	37.06315354208665
1216	1231.0	28.719284600626054	36.663236395248276
1217	1232.0	28.719284600626054	36.663236395248276
1218	1233.0	28.501456830911494	36.899327348320355
1219	1234.0	28.08115449643006	36.98352176087295
1220	1235.0	27.629661959116618	37.57590077489377
1221	1236.0	27.8463286257833	37.66798831698131
1222	1237.0	28.076213683254537	37.75202407687915
1223	1238.0	28.076213683254537	37.75202407687915
1224	1239.0	28.35823338768806	38.24364969264269
1225	1240.0	28.497717514672175	37.907340168833144
1226	1241.0	28.50642252249689	37.858337821415304
1227	1242.0	28.58236466181934	37.535155484148476
1228	1243.0	29.478999707460986	37.63153994808259
1229	1244.0	29.43521751467216	36.99144510710477
1230	1245.0	29.477821468319064	37.042948553291225
1231	1246.0	28.977064556519224	37.18520813420113
1232	1247.0	28.977064556519224	37.18520813420113
1233	1248.0	28.730026922620254	37.48139734644873
1234	1249.0	28.58706936652402	37.216136465129466
1235	1250.0	28.50642252249689	37.154112469302646
1236	1251.0	28.52859812932938	37.159556480889904
1237	1252.0	28.683716013170653	37.2783987273917
1238	1253.0	28.273278980393215	37.010620310677155
1239	1254.0	28.520507029539132	36.79495753972519
1240	1255.0	29.272743720122904	36.908519414116185
1241	1256.0	28.063532926858556	36.896184254854674
1242	1257.0	28.11514583008436	37.07682941614499
1243	1258.0	28.015423548520573	37.26730153748659
1244	1259.0	28.200854012096755	36.578559815632275
1245	1260.0	27.770687600142253	35.995481194474195
1246	1261.0	27.277967043862375	37.74243903888967
1247	1262.0	27.277967043862375	37.74243903888967
1248	1263.0	27.751090530545184	37.736506835499824
1249	1264.0	27.498306026913212	38.20854073380491
1250	1265.0	27.29966195911662	37.64250683549983
1251	1266.0	27.77096630694271	37.618390893470846
1252	1267.0	28.09705326346446	37.64013002390563
1253	1268.0	28.42314021998618	37.857521328253455
1254	1269.0	28.2044794773648	37.196725813602015
1255	1270.0	28.639203943849438	37.36360607214105
1256	1271.0	28.639203943849438	37.36360607214105
1257	1272.0	28.27017290802172	37.37190829535385
1258	1273.0	28.336804816259473	37.01507826407126
1259	1274.0	28.693094794937494	37.45367101460431
1260	1275.0	28.860577989650977	37.554445766797556
1261	1276.0	29.100250194410734	36.80562448255867
1262	1277.0	29.100250194410734	36.80562448255867
1263	1278.0	29.13701490029308	36.739448011970424
1264	1279.0	29.372415582305024	36.70534741520997
1265	1280.0	29.71091195911663	35.786506835499836
1266	1281.0	29.893175472630134	36.156777105770104
1267	1282.0	29.787556695958727	36.570717361815625
1268	1283.0	29.879661959116618	36.99317350216651
1269	1284.0	29.84274920743877	36.916708177781715
1270	1285.0	30.497309017940154	36.739448011970424
1271	1286.0	31.259661959116613	36.373173502166495
1272	1287.0	31.259661959116613	36.373173502166495
1273	1288.0	31.43599998728564	36.872422328457574
1274	1289.0	31.43599998728564	36.872422328457574
1275	1290.0	31.427937821185594	36.807196490672226
1276	1291.0	31.822699933800124	36.013089113980826
1277	1292.0	31.822699933800124	36.013089113980826
1278	1293.0	32.23772647524564	36.554248770983705
1279	1294.0	32.83603779804278	36.48046656704345
1280	1295.0	32.21613994653799	35.95883387952499
1281	1296.0	32.21613994653799	35.95883387952499
1282	1297.0	32.253787833242484	36.28161173060472
1283	1298.0	32.83146918803229	36.04915743790947
1284	1299.0	32.83146918803229	36.04915743790947
1285	1300.0	33.660707710750614	36.76559180282011
1286	1301.0	33.660707710750614	36.76559180282011
1287	1302.0	32.87647724574083	36.896060975627236
1288	1303.0	33.4826031355872	36.43062448255867
1289	1304.0	33.4826031355872	36.43062448255867
1290	1305.0	33.81209439154904	36.7783987273917
1291	1306.0	33.81209439154904	36.7783987273917
1292	1307.0	34.28933937847145	36.580055222596584
1293	1308.0	33.37966195911662	36.56337758379915
1294	1309.0	34.97386485766734	36.68360828477519
1295	1310.0	34.97386485766734	36.68360828477519
1296	1311.0	34.769367841469546	36.915918600205714
1297	1312.0	35.88379419052157	37.38650683549983
1298	1313.0	35.68336566282031	37.24576609475909
1299	1314.0	35.68336566282031	37.24576609475909
1300	1315.0	34.81996046657932	37.20740235788789
1301	1316.0	34.81996046657932	37.20740235788789
1302	1317.0	34.601884181338846	37.060117946610944
1303	1318.0	34.372309017940154	37.393859776676294
1304	1319.0	34.4014010895514	37.473463357238955
1305	1320.0	34.551090530545196	37.593649692642686
1306	1321.0	34.5073215335847	37.195017473797705
1307	1322.0	34.49560398810212	37.16911553115199
1308	1323.0	34.64281985385347	37.49928879038703
1309	1324.0	34.57225455170922	36.59391424290723
1310	1325.0	34.289384181338846	36.54622905772207
1311	1326.0	34.585544312057806	36.482095070793946
1312	1327.0	33.42760716459608	36.82486299988339
1313	1328.0	33.51781985385347	36.669401572341954
1314	1329.0	34.046328625783275	36.32976924684735
1315	1330.0	33.01469845546697	35.912054280755314
1316	1331.0	32.23772647524564	36.01231328711273
1317	1332.0	32.200174779629435	35.95701965601265
1318	1333.0	31.40803075344286	36.28012385677643
1319	1334.0	31.40803075344286	36.28012385677643
1320	1335.0	30.889465880685236	36.373434940074986
1321	1336.0	31.58360932753766	36.63650683549983
1322	1337.0	31.174983596543512	36.31048344368695
1323	1338.0	31.424533753988413	36.70701965601265
1324	1339.0	31.03772647524565	36.91553909356435
1325	1340.0	30.749088710708975	36.45657052976735
1326	1341.0	30.110431189885844	37.03394273293573
1327	1342.0	29.89499938242949	36.30061726494769
1328	1343.0	30.135911959116612	36.067756835499836
1329	1344.0	29.869984539761788	35.786506835499836
1330	1345.0	29.869984539761788	35.786506835499836
1331	1346.0	30.424823249439186	35.65102296453209
1332	1347.0	30.052995292449964	35.67984016883317
1333	1348.0	30.76819699096376	35.44383167626417
1334	1349.0	30.796328625783275	35.476250425243435
1335	1350.0	30.93866817029675	35.61010931997187
1336	1351.0	30.175714590695577	35.445717361815625
1337	1352.0	30.175714590695577	35.445717361815625
1338	1353.0	29.752210978724463	35.28193167210115
1339	1354.0	29.346767222274494	35.695717361815625
1340	1355.0	29.346767222274494	35.695717361815625
1341	1356.0	29.623411959116623	36.02400683549983
1342	1357.0	29.623411959116623	36.02400683549983
1343	1358.0	29.27508679571794	35.79827154138219
1344	1359.0	28.575740390489173	35.79827154138219
1345	1360.0	29.252145180593132	35.62140616435889
1346	1361.0	29.292413636968973	35.601271936170974
1347	1362.0	29.188172597414493	35.91132953053531
1348	1363.0	28.365273469907976	35.782190288737226
1349	1364.0	28.27227940878106	35.816037036842104
1350	1365.0	28.777097856552516	36.046763245756225
1351	1366.0	28.398411959116615	36.29275683549983
1352	1367.0	28.41110849999714	36.36763891097151
1353	1368.0	28.032144228620183	36.081542296492756
1354	1369.0	28.265567999385055	36.56100347979513
1355	1370.0	27.995555998851714	36.56531478251969
1356	1371.0	27.617424196878858	36.01587746487047
1357	1372.0	27.7902579856067	36.21432140503627
1358	1373.0	27.739661959116617	36.139840168833146
1359	1374.0	27.62603877071082	36.024187994920126
1360	1375.0	27.551090530545196	35.986506835499824
1361	1376.0	27.551090530545196	35.986506835499824
1362	1377.0	27.509158361994295	35.926075180823574
1363	1378.0	27.9090737238225	36.13160487471551
1364	1379.0	27.194730452267294	35.56458902728065
1365	1380.0	27.256374287883745	35.62623286289707
1366	1381.0	27.219078017510782	35.517893696813715
1367	1382.0	27.243298322752977	35.68953713853013
1368	1383.0	27.102738882193535	36.37112222011521
1369	1384.0	27.210431189885853	36.555737604730595
1370	1385.0	26.937995292449955	36.51150683549983
1371	1386.0	26.937995292449955	36.51150683549983
1372	1387.0	27.47895273925846	36.705655771670024
1373	1388.0	27.13179871125338	37.181378630371626
1374	1389.0	27.13179871125338	37.181378630371626
1375	1390.0	27.770639402725635	37.123348940762995
1376	1391.0	28.16877760537514	37.032765338901186
1377	1392.0	28.16877760537514	37.032765338901186
1378	1393.0	28.296328625783303	37.053173502166516
1379	1394.0	29.184540007897112	36.612116591597385
1380	1395.0	29.184540007897112	36.612116591597385
1381	1396.0	29.31885114830581	36.420290619283634
1382	1397.0	29.332324681010093	36.78295653964183
1383	1398.0	28.8564831511696	36.856705510996505
1384	1399.0	28.8564831511696	36.856705510996505
1385	1400.0	28.6831102349787	36.82788614584467
1386	1401.0	28.3647365859823	37.52829788027594
1387	1402.0	28.004661959116618	37.533565659029236
1388	1403.0	27.935217514672175	37.34946979846279
1389	1404.0	27.59504657450124	37.07881452780752
1390	1405.0	27.476436152665002	37.330055222596584
1391	1406.0	26.29142666499898	37.29827154138219
1392	1407.0	26.629661959116618	37.36064476653431
1393	1408.0	26.59705326346446	37.299550313760705
1394	1409.0	26.08752712765593	38.37527088044365
1395	1410.0	26.08752712765593	38.37527088044365
1396	1411.0	25.918123497578136	37.75189145088443
1397	1412.0	26.254661959116618	38.88650683549983
1398	1413.0	25.945927019357583	38.26602490778899
1399	1414.0	26.325607905062583	37.233353682346674
1400	1415.0	26.498306026913212	37.30176107278797
1401	1416.0	26.069927445842282	36.65199356116355
1402	1417.0	26.477222934726385	37.30520602249172
1403	1418.0	26.343298322752972	37.65923410822711
1404	1419.0	26.583743591769675	38.641608876316155
1405	1420.0	27.133899247252216	38.24243903888967
1406	1421.0	26.753399332853974	38.649133098126086
1407	1422.0	26.348734124065075	38.025682093231794
1408	1423.0	26.607304235539374	37.166994640377865
1409	1424.0	26.324616087556976	37.21219490889433
1410	1425.0	26.01029258974725	37.00812845712147
1411	1426.0	25.995733387688063	36.895435406928385
1412	1427.0	26.253535832990494	36.57569602468902
1413	1428.0	26.888282648771778	37.214093042396385
1414	1429.0	27.279661959116623	36.63650683549983
1415	1430.0	26.875460278444336	36.36970011281075
1416	1431.0	26.935217514672175	36.86513931413231
1417	1432.0	26.987661959116622	36.41850683549983
1418	1433.0	26.987661959116622	36.41850683549983
1419	1434.0	26.757614715022143	35.811703685893534
1420	1435.0	26.00929158874625	35.48835868735166
1421	1436.0	26.435736725471756	37.09678720933161
1422	1437.0	26.576243155697824	37.11300256199554
1423	1438.0	26.600000942167455	37.14921869990661
1424	1439.0	25.98516654627258	36.67091050522458
1425	1440.0	25.98516654627258	36.67091050522458
1426	1441.0	25.754661959116618	36.02936397835697
1427	1442.0	25.754661959116618	36.02936397835697
1428	1443.0	26.33966195911661	36.13050683549983
1429	1444.0	25.861480140934802	36.368325017318014
1430	1445.0	25.640531524334023	36.701724226804174
1431	1446.0	25.640531524334023	36.701724226804174
1432	1447.0	25.379661959116618	37.30604706538489
1433	1448.0	25.046328625783303	37.32903557113201
1434	1449.0	24.775010796325915	37.28185567270913
1435	1450.0	24.231013310467972	36.670290619283634
1436	1451.0	24.231013310467972	36.670290619283634
1437	1452.0	24.45493077632092	36.09618425485468
1438	1453.0	24.502110938708455	35.84569050896921
1439	1454.0	24.502110938708455	35.84569050896921
1440	1455.0	24.077030380169262	35.978612098657706
1441	1456.0	25.126788395898217	35.99570223779867
1442	1457.0	25.126788395898217	35.99570223779867
1443	1458.0	25.369661959116613	35.866506835499834
1444	1459.0	25.369661959116613	35.866506835499834
1445	1460.0	25.462995292449932	36.23025683549983
1446	1461.0	26.012689482052394	35.91861692724295
1447	1462.0	26.82110340055806	36.602723051716026
1448	1463.0	26.627281006735657	36.67222112121411
1449	1464.0	26.536183698247058	35.96041987897809
1450	1465.0	26.52001283630962	36.044401572341954
1451	1466.0	26.499320078774744	35.81385726285026
1452	1467.0	26.887858680428096	36.427490442057206
1453	1468.0	26.887858680428096	36.427490442057206
1454	1469.0	27.46909285342558	36.166994640377865
1455	1470.0	26.712995292449932	35.56599401498701
1456	1471.0	26.25816663201381	36.19959094764937
1457	1472.0	26.73618369824706	36.02998509636939
1458	1473.0	26.986219336165817	35.69798224533589
1459	1474.0	27.55390438335904	34.56832501731803
1460	1475.0	27.532333714841812	34.63078164466013
1461	1476.0	26.516414095868754	35.181378630371626
1462	1477.0	26.211520366196254	34.88208205673877
1463	1478.0	25.796328625783303	35.14576609475907
1464	1479.0	24.916247324970257	35.11821415257299
1465	1480.0	26.07410640356106	34.11798831698131
1466	1481.0	26.188752868207544	34.641052290045266
1467	1482.0	25.042161959116612	35.56150683549983
1468	1483.0	24.30558788504254	35.275395724388716
1469	1484.0	23.253079680635622	34.424481519044136
1470	1485.0	23.253079680635622	34.424481519044136
1471	1486.0	23.32410640356106	34.20595127994427
1472	1487.0	23.779661959116623	35.02650683549983
1473	1488.0	23.779661959116623	35.02650683549983
1474	1489.0	23.582786959116618	33.87088183549983
1475	1490.0	23.582786959116618	33.87088183549983
1476	1491.0	22.999661959116622	34.32650683549983
1477	1492.0	23.040376244830895	34.77936397835697
1478	1493.0	22.379661959116618	33.80586167420951
1479	1494.0	22.889095921380772	34.707261552480944
1480	1495.0	22.179661959116615	33.786506835499836
1481	1496.0	21.712995292449932	35.64576609475907
1482	1497.0	21.07966195911662	36.786506835499836
1483	1498.0	20.962995292449932	34.803173502166516
1484	1499.0	20.92511650457118	34.56832501731803
1485	1500.0	20.379661959116618	35.38650683549983
1486	1501.0	20.379661959116618	34.88650683549983
1487	1502.0	21.57966195911662	34.38650683549983
1488	1503.0	22.27155385100849	34.57569602468902
1489	1504.0	22.27155385100849	34.57569602468902
1490	1505.0	22.808233387688063	34.978343570193715
1491	1506.0	22.246328625783278	34.01984016883317
1492	1507.0	23.33966195911661	33.266506835499825
1493	1508.0	23.839121418576056	34.656777105770104
1494	1509.0	24.208930251799543	35.435287323304706
1495	1510.0	24.515078625783303	35.82400683549983
1496	1511.0	25.445699694965654	36.42424268455643
1497	1512.0	25.427281006735655	36.52936397835697
1498	1513.0	25.053131346871723	36.49875173345903
1499	1514.0	25.053131346871723	36.49875173345903
1500	1515.0	24.992565184923052	36.26822726560735
1501	1516.0	25.00603558549024	36.584309033302034
1502	1517.0	25.00603558549024	36.584309033302034
1503	1518.0	24.490773070227732	36.030951279944276
1504	1519.0	23.935217514672175	37.23372905772207
1505	1520.0	22.405977748590303	36.833875256552474
1506	1521.0	22.07410640356106	35.719840168833144
1507	1522.0	21.533508112962778	35.88650683549983
1508	1523.0	21.629661959116618	35.928173502166516
1509	1524.0	21.817161959116618	35.76150683549983
1510	1525.0	20.712995292449932	34.553173502166516
1511	1527.0	21.456585036039698	33.80958375857675
1512	1528.0	21.419661959116624	34.06650683549984
1513	1529.0	21.556132547351893	35.268859776676294
1514	1530.0	21.556132547351893	35.268859776676294
1515	1531.0	21.379661959116618	36.38650683549983
1516	1532.0	21.379661959116618	36.38650683549983
1517	1533.0	21.197843777298417	35.47741592640892
1518	1534.0	23.002612778788745	35.86191667156541
1519	1535.0	22.546328625783303	36.64841159740459
1520	1536.0	22.81868634936052	36.776750737938855
1521	1537.0	22.758040337494975	37.62975007874307
1522	1538.0	22.09394767340234	37.27936397835697
1523	1539.0	22.085544312057777	36.88650683549983
1524	1540.0	22.036804816259476	36.786506835499836
1525	1541.0	20.57966195911662	35.986506835499824
1526	1542.0	20.879661959116618	33.38650683549983
1527	1542.0	20.879661959116618	35.88650683549983
1528	1543.0	20.879661959116618	35.38650683549983
1529	1544.0	20.92511650457118	35.65923410822711
1530	1545.0	21.567161959116618	34.44900683549983
1531	1546.0	21.432293538063973	34.38650683549983
1532	1547.0	23.494416057477252	36.35371995025393
1533	1548.0	23.494416057477252	36.35371995025393
1534	1549.0	23.533508112962778	35.80958375857675
1535	1550.0	22.407439736894375	36.719840168833144
1536	1551.0	22.407439736894375	36.719840168833144
1537	1552.0	21.106934686389337	36.29559774459074
1538	1553.0	20.712995292449932	35.719840168833144
1539	1554.0	20.712995292449932	35.719840168833144
1540	1555.0	21.337995292449932	34.844840168833144
1541	1556.0	21.916247324970257	33.776750737938855
1542	1557.0	21.246328625783278	36.053173502166516
1543	1558.0	21.979661959116612	37.30650683549983
1544	1559.0	23.902738882193532	37.52496837396137
1545	1560.0	23.902738882193532	37.52496837396137
1546	1561.0	23.465868855668333	37.66236890446535
1547	1562.0	23.046328625783303	37.228612098657706
1548	1563.0	23.046328625783303	37.228612098657706
1549	1564.0	23.81043118988586	37.52496837396137
1550	1565.0	23.63940221885686	37.347545796538796
1551	1566.0	24.967290825096	36.06691920663387
1552	1567.0	24.940886448912536	36.10079254978555
1553	1568.0	25.334207413662057	36.259234108227105
1554	1569.0	26.361480140934802	37.16832501731801
1555	1570.0	26.40644767340234	37.13650683549983
1556	1571.0	26.058561041685422	37.07458022999525
1557	1572.0	26.00246897666048	36.693524379359474
1558	1573.0	26.178049055890824	36.201022964532086
1559	1574.0	25.62542467098102	36.14074412363543
1560	1575.0	25.62542467098102	36.14074412363543
1561	1576.0	25.157439736894375	36.38650683549983
1562	1577.0	25.563148197648744	35.79935087219707
1563	1578.0	25.905085687930182	35.69159158126256
1564	1579.0	25.643812902512863	36.34877098644323
1565	1580.0	25.643812902512863	36.34877098644323
1566	1581.0	25.01009674172532	36.147376400717235
1567	1582.0	24.3347181388919	34.77976526246613
1568	1583.0	24.3347181388919	34.77976526246613
1569	1584.0	23.873637862731073	35.32626587164441
1570	1585.0	22.59394767340234	33.67222112121411
1571	1586.0	22.641566721021377	33.719840168833144
1572	1587.0	23.18667950297626	34.38650683549983
1573	1588.0	23.176272128608133	35.115320394821865
1574	1589.0	23.62623730158238	34.83856163002039
1575	1590.0	24.987909381797024	35.252486216943126
1576	1591.0	24.987909381797024	35.252486216943126
1577	1592.0	25.544799573795515	34.33146096394019
1578	1593.0	25.40007012238192	35.141608876316155
1579	1594.0	25.658508112962778	35.79996837396135
1580	1595.0	25.481702775443154	34.66201703958147
1581	1596.0	25.451090530545173	34.58038438652024
1582	1597.0	25.952311531766185	35.403600852593854
1583	1598.0	26.004661959116618	35.32817350216649
1584	1599.0	25.552738882193538	35.92496837396135
1585	1600.0	25.532042911497584	36.01507826407126
1586	1601.0	24.962995292449932	37.36269731169031
1587	1602.0	25.775495292449932	37.928173502166516
1588	1603.0	25.775495292449932	37.928173502166516
1589	1604.0	26.4989280141625	37.78100224834387
1590	1605.0	25.86945787748398	38.16201703958147
1591	1606.0	25.86945787748398	38.16201703958147
1592	1607.0	26.97251910197376	37.60079254978555
1593	1608.0	26.97251910197376	37.60079254978555
1594	1609.0	26.6675407469954	37.42438562337861
1595	1610.0	26.327030380169262	38.08826122146475
1596	1611.0	26.327030380169262	38.08826122146475
1597	1612.0	25.798709578164235	38.224602073595065
1598	1613.0	25.960019101973757	37.877578264071275
1599	1614.0	26.710096741725295	38.438680748543305
1600	1615.0	26.297187732312494	38.757640856118385
1601	1616.0	26.361480140934802	38.24105229004529
1602	1617.0	26.4090737238225	38.64140879628415
1603	1618.0	26.4090737238225	38.64140879628415
1604	1619.0	25.942768755233118	38.04670101025711
1605	1620.0	25.942768755233118	38.04670101025711
1606	1621.0	25.679661959116615	38.26428461327761
1607	1622.0	25.837493284417818	38.33831406441551
1608	1623.0	26.34227878154654	37.788375994378356
1609	1624.0	27.751924732839242	37.627382747908584
1610	1625.0	27.7840737238225	37.702683306088076
1611	1626.0	27.452389231843895	39.095597744590734
1612	1627.0	26.516414095868754	37.215566664559674
1613	1628.0	25.47268521493058	37.51441381224403
1614	1629.0	26.15644767340234	37.270435406928385
1615	1630.0	26.965599459116618	37.44900683549983
1616	1631.0	26.9465910929749	37.45737297723211
1617	1632.0	27.84531081407846	37.8063541637441
1618	1633.0	27.72057105002571	37.93953713853013
1619	1634.0	28.951090530545173	37.22324152937739
1620	1635.0	28.951090530545173	37.22324152937739
1621	1636.0	28.51936784146956	37.59974212961747
1622	1637.0	28.7826470337435	36.96113370117148
1623	1638.0	28.7826470337435	36.96113370117148
1624	1639.0	28.93004955601586	37.01441381224403
1625	1640.0	28.900788719679994	37.68228148338714
1626	1641.0	28.865773070227732	37.497617946610944
1627	1642.0	28.668394353482824	37.14002796226039
1628	1643.0	28.576845057708184	37.125943455218135
1629	1644.0	28.246328625783278	37.67539572438871
1630	1645.0	28.46627613234496	38.08729423707463
1631	1646.0	28.46627613234496	38.08729423707463
1632	1647.0	28.349811212847982	38.02083519370879
1633	1648.0	28.91923030444036	37.4656435261473
1634	1649.0	28.961853739938533	37.283767109472436
1635	1650.0	29.33330434322258	37.39312935205611
1636	1651.0	28.703605621088442	37.534394159443494
1637	1652.0	28.703605621088442	37.534394159443494
1638	1653.0	28.765868855668344	37.724437869982594
1639	1654.0	29.299125046364935	37.728788714694474
1640	1655.0	30.126415205869876	37.68520813420113
1641	1656.0	30.34343007505865	38.27056480651433
1642	1657.0	30.644562621368266	37.869950544109116
1643	1658.0	30.982310965739146	37.737500212983264
1644	1659.0	31.68933937847146	37.41231328711275
1645	1660.0	31.68933937847146	37.41231328711275
1646	1661.0	32.21405686357522	37.46930938327053
1647	1662.0	32.18098646242788	37.74412272953957
1648	1663.0	32.16913564332714	37.768085782868255
1649	1664.0	32.10515215519507	37.82441533223185
1650	1665.0	31.263532926858545	37.50908748066111
1651	1666.0	31.566328625783285	37.639840168833146
1652	1667.0	30.645895725350385	37.39949384848683
1653	1668.0	30.645895725350385	37.39949384848683
1654	1669.0	31.629661959116618	37.52112222011523
1655	1670.0	31.629661959116618	37.52112222011523
1656	1671.0	32.02297406102744	37.55848135779283
1657	1672.0	32.81503610877647	37.54977214162227
1658	1673.0	32.81503610877647	37.54977214162227
1659	1674.0	32.64281985385347	37.524664730236665
1660	1675.0	32.66443017103714	37.53882471629453
1661	1676.0	33.090773070227726	37.816136465129475
1662	1677.0	32.86332208983558	37.28193167210115
1663	1678.0	32.852634932089586	37.43380413279711
1664	1679.0	32.852634932089586	37.43380413279711
1665	1680.0	33.162270654768804	36.67843230133833
1666	1681.0	32.258040337495004	37.29191224090523
1667	1682.0	31.59394767340234	37.693649692642694
1668	1683.0	31.59394767340234	37.693649692642694
1669	1684.0	31.717690128130698	37.59777444113362
1670	1685.0	31.9847575005179	37.59032849155079
1671	1686.0	31.41966195911661	37.866506835499834
1672	1687.0	31.41966195911661	37.866506835499834
1673	1688.0	31.631274862342423	37.65102296453209
1674	1689.0	32.05273888219355	37.69419914319214
1675	1690.0	32.35334616964295	37.498348940762995
1676	1691.0	32.90705921939059	37.86595889029435
1677	1692.0	33.052995292449964	37.499840168833146
1678	1693.0	32.32341195911661	37.786506835499836
1679	1694.0	32.32341195911661	37.786506835499836
1680	1695.0	32.76815116774972	38.06276582830559
1681	1696.0	33.21837163653598	37.37360360969339
1682	1697.0	32.654171763038164	37.58912121458479
1683	1698.0	32.654171763038164	37.58912121458479
1684	1699.0	32.66733319199332	37.722123273855985
1685	1700.0	32.62455991830029	37.64501023686037
1686	1701.0	32.996203312500086	38.025604579860726
1687	1702.0	32.4601988718683	37.822748446238066
1688	1703.0	32.02458949534849	38.01694161810853
1689	1704.0	31.244526823981488	37.93380413279711
1690	1705.0	31.925714590695577	37.143085782868255
1691	1706.0	31.929330833288816	37.08849359046671
1692	1707.0	31.419930415492445	37.38650683549983
1693	1708.0	30.79367469797012	37.00434123040429
1694	1709.0	30.24675056671154	36.65865873423401
1695	1710.0	30.574630512575737	36.550028848078426
1696	1711.0	30.574630512575737	36.550028848078426
1697	1712.0	30.35385550750371	36.22521651291919
1698	1713.0	30.35385550750371	36.22521651291919
1699	1714.0	30.97026598596227	36.57442629858707
1700	1715.0	30.76741706115743	35.88990819604405
1701	1716.0	30.76741706115743	35.88990819604405
1702	1717.0	31.13852720734357	36.585088395783515
1703	1718.0	31.542927265239058	36.54977214162227
1704	1719.0	32.30729353806399	35.248348940762995
1705	1720.0	32.28815869114277	35.22310814268937
1706	1721.0	31.222127712541266	35.27006847933545
1707	1722.0	30.94139035417834	35.64576609475907
1708	1723.0	30.942161959116618	35.19900683549983
1709	1724.0	31.651813857850783	35.07005113929729
1710	1725.0	32.06840368097093	35.71763266331439
1711	1726.0	31.764277343732005	35.40573760473059
1712	1727.0	30.299369988313686	36.17482800338303
1713	1728.0	30.299369988313686	36.17482800338303
1714	1729.0	30.33138609704764	36.25547235274121
1715	1730.0	30.518550848005503	36.44206239105539
1716	1731.0	30.9847575005179	35.25911830046799
1717	1732.0	30.9847575005179	35.25911830046799
1718	1733.0	30.203191370881314	34.768859776676294
1719	1734.0	30.387413897101112	35.10743706805799
1720	1735.0	30.387413897101112	35.10743706805799
1721	1736.0	29.796928146166977	34.94765791463651
1722	1737.0	30.56555939501405	34.80958375857675
1723	1738.0	30.56555939501405	34.80958375857675
1724	1739.0	31.154496396202717	34.412996901724995
1725	1740.0	31.154496396202717	34.412996901724995
1726	1741.0	31.165376244830895	34.367026316019306
1727	1742.0	31.29182412127878	34.43380413279711
1728	1743.0	31.29182412127878	34.43380413279711
1729	1744.0	32.28815869114277	33.98127807732989
1730	1745.0	32.28815869114277	33.98127807732989
1731	1746.0	32.04173092463387	33.91754131825847
1732	1747.0	32.03183587216009	33.92998509636939
1733	1748.0	31.45541953487418	33.401658350651346
1734	1749.0	31.44836424919299	33.47810988893495
1735	1750.0	31.952075752220054	34.200299938948106
1736	1751.0	32.37299529244996	33.4731735021665
1737	1752.0	32.37299529244996	33.4731735021665
1738	1753.0	32.9722545517092	33.56428461327761
1739	1754.0	32.9722545517092	33.56428461327761
1740	1755.0	34.226436152665	33.338119738725624
1741	1756.0	34.591783171237836	33.29559774459074
1742	1757.0	34.611005242698695	33.349193402664014
1743	1758.0	34.60632862578328	34.04650683549983
1744	1759.0	33.62271751467216	34.01150683549983
1745	1760.0	33.52050702953915	34.154112469302646
1746	1761.0	33.52050702953915	34.154112469302646
1747	1762.0	33.61537624483091	33.786506835499836
1748	1763.0	34.864277343732	33.44804529703829
1749	1764.0	34.864277343732	33.44804529703829
1750	1765.0	34.182581667145826	33.55439004717867
1751	1766.0	34.182581667145826	33.55439004717867
1752	1767.0	35.17966195911663	33.958920628603266
1753	1768.0	35.08236466181933	33.900020349013346
1754	1769.0	33.96360356495603	33.73687179900347
1755	1770.0	33.144367841469546	33.27621271785277
1756	1771.0	34.06980280418705	33.858337821415304
1757	1772.0	34.144367841469546	33.51150683549983
1758	1773.0	34.144367841469546	33.51150683549983
1759	1774.0	34.13641871587336	33.179299628292625
1760	1775.0	34.76990586155563	33.29707594119087
1761	1776.0	33.608669592704416	33.65368240801891
1762	1777.0	33.751090530545184	33.49364969264269
1763	1778.0	33.40803075344286	33.634733785854436
1764	1779.0	33.40078871968001	33.76678852564066
1765	1780.0	32.99870957816424	33.53616669944539
1766	1781.0	30.321267798532688	33.48139734644873
1767	1782.0	30.32893732143546	33.56041987897811
1768	1783.0	29.485295761933514	33.618901201697014
1769	1784.0	30.071391282424884	33.49928879038703
1770	1785.0	30.769732881102442	33.81203875039343
1771	1786.0	30.91027420401457	33.855894590601864
1772	1787.0	30.91027420401457	33.855894590601864
1773	1788.0	30.665376244830895	33.438454887447875
1774	1789.0	31.899661959116628	32.866506835499834
1775	1790.0	31.899661959116628	32.866506835499834
1776	1791.0	32.92314021998618	32.973463357238955
1777	1792.0	32.92314021998618	32.973463357238955
1778	1793.0	32.74845628535775	33.45742882131543
1779	1794.0	32.74845628535775	33.45742882131543
1780	1795.0	32.45348746247231	33.74221153348641
1781	1796.0	32.70619257136153	33.978343570193715
1782	1797.0	33.37966195911662	33.476732399409585
1783	1798.0	32.890940154605346	33.130867737755466
1784	1799.0	32.09189217494395	32.64549964125523
1785	1800.0	31.42377960617543	32.533565659029236
1786	1801.0	32.16383462098713	33.321758634060984
1787	1802.0	32.622905202359874	33.602723051716026
1788	1803.0	32.27096630694271	33.90099958912303
1789	1804.0	32.12434281018045	33.87586853762747
1790	1805.0	32.505448122638626	34.27329928833004
1791	1806.0	31.928049055890824	34.65102296453209
1792	1807.0	32.72865524770722	35.11133905026493
1793	1808.0	32.72865524770722	35.11133905026493
1794	1809.0	33.40007012238192	35.42052044094201
1795	1810.0	34.293569243884804	35.691142597089225
1796	1811.0	34.25994364925745	36.062563173528005
1797	1812.0	34.252002384648534	36.180833076634585
1798	1813.0	34.627723974620494	36.62681691301921
1799	1814.0	34.836183698247055	36.87201408187663
1800	1815.0	34.836183698247055	36.87201408187663
1801	1816.0	34.75192473283926	37.328112674915886
1802	1817.0	34.11248638659754	36.99719385840059
1803	1818.0	34.11248638659754	36.99719385840059
1804	1819.0	33.22529954300924	36.33281556033205
1805	1820.0	33.574106403561075	36.344840168833144
1806	1821.0	33.0744671539218	35.8800133290063
1807	1822.0	32.39952950878549	35.750745246095875
1808	1823.0	31.99005156950622	34.91248086147385
1809	1824.0	32.069984539761776	34.463926190338555
1810	1825.0	32.982226061680734	34.08522478421777
1811	1826.0	32.982226061680734	34.08522478421777
1812	1827.0	32.66268082704116	33.81417979147467
1813	1828.0	32.046328625783275	33.70623472665629
1814	1829.0	30.427281006735655	34.576983025976034
1815	1830.0	29.858535198553227	34.506225145359
1816	1831.0	30.75290139573633	34.68228148338714
1817	1832.0	30.689788541395103	35.01941822790489
1818	1833.0	30.546328625783275	35.06650683549984
1819	1834.0	30.607603135587198	35.04827154138219
1820	1835.0	30.607603135587198	35.04827154138219
1821	1836.0	30.677534299542145	35.187925275216145
1822	1837.0	30.647267592919434	35.273830779161784
1823	1838.0	31.31209439154904	35.5283987273917
1824	1839.0	31.567161959116618	35.361506835499824
1825	1840.0	30.87271751467216	36.122617946610944
1826	1841.0	31.17102886559144	36.782190288737226
1827	1842.0	31.513464776018026	36.935802610147704
1828	1843.0	31.247309017940154	37.408565659029236
1829	1844.0	31.247309017940154	37.408565659029236
1830	1845.0	31.29877960617543	37.195330364911584
1831	1846.0	30.621272697371637	37.36637260731192
1832	1847.0	30.621272697371637	37.36637260731192
1833	1848.0	29.869594845022647	36.97711086234547
1834	1849.0	30.40188418133883	37.40132165031463
1835	1850.0	30.40188418133883	37.40132165031463
1836	1851.0	30.019949728900798	36.990823382262434
1837	1852.0	30.063115196526695	36.86132697938473
1838	1853.0	29.651720782646038	37.129153894323366
1839	1854.0	28.99798256980364	36.51627782786625
1840	1855.0	28.99798256980364	36.51627782786625
1841	1856.0	29.864036959116618	37.01150683549983
1842	1857.0	29.844778238186393	37.09193319208897
1843	1858.0	28.928049055890824	36.91070038388693
1844	1859.0	29.244323613251936	36.446657211439685
1845	1860.0	29.244323613251936	36.446657211439685
1846	1861.0	29.129661959116618	36.38650683549983
1847	1862.0	29.23680481625948	35.76244668512389
1848	1863.0	29.212995292449932	35.803173502166516
1849	1864.0	28.387474459116618	35.45681933549983
1850	1865.0	28.51812349757816	35.57881452780752
1851	1866.0	29.29757240687782	35.62531280564909
1852	1867.0	29.77815819971812	35.92786021895847
1853	1868.0	29.77815819971812	35.92786021895847
1854	1869.0	29.365273469907976	35.53039172758615
1855	1870.0	28.569744603744724	36.10551509996263
1856	1871.0	29.021938381880858	36.70358000623153
1857	1872.0	29.386754157698164	35.975159317769354
1858	1873.0	29.18258166714581	35.96314917126625
1859	1874.0	29.12593061583304	35.543223253410275
1860	1875.0	30.366504064379768	35.26150683549983
1861	1876.0	29.927810107264776	35.86798831698131
1862	1877.0	29.428842286985457	35.70617896664737
1863	1878.0	29.428842286985457	35.70617896664737
1864	1879.0	29.77815819971812	35.815078264071275
1865	1880.0	31.09284025369027	36.66557660294167
1866	1881.0	31.365773070227732	35.740673502166516
1867	1882.0	31.365773070227732	35.740673502166516
1868	1883.0	30.75761471502213	36.44162494573605
1869	1884.0	30.788752868207524	35.894082593075595
1870	1885.0	30.72849916841895	35.712088230848664
1871	1886.0	31.071391282424884	36.130867737755466
1872	1887.0	31.058766436728547	36.22232773102223
1873	1888.0	30.096328625783286	35.94484016883317
1874	1889.0	30.292283318339912	36.891361204431874
1875	1890.0	30.578074657529328	34.63253858153159
1876	1891.0	30.600134400061506	34.55186116620851
1877	1892.0	30.363661959116627	34.626506835499825
1878	1893.0	30.379661959116618	34.47312100872817
1879	1894.0	30.379661959116618	34.47312100872817
1880	1895.0	30.387792040417423	34.435287323304706
1881	1896.0	31.992065059891814	35.11518900604247
1882	1897.0	31.992065059891814	35.11518900604247
1883	1900.0	30.174533753988413	34.104455553448545
1884	1901.0	29.603799890151095	33.42098959412051
1885	1902.0	29.603799890151095	33.42098959412051
1886	1903.0	29.740773070227732	32.84946979846279
1887	1904.0	30.756585036039695	33.132660681653675
1888	1905.0	30.72611865203001	33.40225486699589
1889	1906.0	31.57083842970485	33.504153894323366
1890	1907.0	31.57083842970485	33.504153894323366
1891	1908.0	31.999064944191247	33.49098444744013
1892	1909.0	31.35710556813916	33.612070745274266
1893	1910.0	31.35710556813916	33.612070745274266
1894	1911.0	31.44535538977354	33.663879098273554
1895	1913.0	31.333860432399064	33.27963660649219
1896	1914.0	31.333860432399064	33.27963660649219
1897	1915.0	32.13505764256985	33.149096763557395
1898	1916.0	31.720087491031506	33.50707421138635
1899	1917.0	31.720087491031506	33.50707421138635
1900	1918.0	32.187881137198815	33.701575328650506
1901	1919.0	32.30483202714382	34.43412588311887
1902	1921.0	32.76299529244994	34.43650683549983
1903	1922.0	32.76299529244994	34.43650683549983
1904	1923.0	33.248892728347386	34.717276066269065
1905	1925.0	34.387598467053124	34.88650683549983
1906	1926.0	34.34714163391337	35.19951496558113
1907	1927.0	34.84695167874278	36.50800216260264
1908	1928.0	34.84192611006	36.49028042040551
1909	1932.0	34.23212097551007	37.156998638778504
1910	1933.0	34.23212097551007	37.156998638778504
1911	1937.0	35.494706206904226	36.87323249921663
1912	1938.0	34.68735426680894	37.07881452780752
1913	1939.0	34.70724816601316	37.076162007913624
1914	1920.0	28.6565850360397	41.34035298934599
1915	1924.0	30.23212097551007	42.665195360089996
1916	1929.0	30.134378940248695	43.084620043046996
1917	1930.0	30.29394767340233	42.14364969264267
1918	1931.0	30.29394767340233	42.14364969264267
1919	1934.0	30.15324686477703	43.83933702417907
1920	1935.0	30.061480140934805	42.734991683984674
1921	1936.0	30.061480140934805	42.734991683984674
1922	1940.0	29.313872485432412	41.570717361815625
1923	1941.0	29.313872485432412	41.570717361815625
1924	1942.0	29.03755669595874	41.24176999339457
1925	1943.0	29.063872485432412	41.018085782868255
1926	1944.0	29.063872485432412	41.018085782868255
1927	1945.0	28.727488046073134	41.647376400717235
1928	1946.0	28.07410640356106	40.803173502166516
1929	1947.0	26.88670421263774	39.96397162423223
1930	1948.0	27.4575840370387	39.47741592640892
1931	1949.0	27.4575840370387	39.47741592640892
1932	1952.0	26.976676884489734	39.67008892505207
1933	1953.0	27.245333600907657	40.177551611619236
1934	1954.0	27.245333600907657	40.177551611619236
1935	1955.0	27.3463286257833	40.86984016883315
1936	1956.0	28.102738882193535	41.10958375857675
1937	1959.0	28.179661959116615	41.11984016883315
1938	1920.0	36.78644162013356	25.70854073380491
1939	1924.0	38.12966195911662	26.48266068165367
1940	1929.0	39.828641550953364	27.570180304887586
1941	1930.0	40.13723771669237	27.93196138095439
1942	1931.0	40.13723771669237	27.93196138095439
1943	1934.0	40.97966195911661	27.219840168833144
1944	1935.0	41.22410640356105	28.608729057722073
1945	1936.0	41.22410640356105	28.608729057722073
1946	1940.0	40.06716195911662	28.240673502166516
1947	1941.0	40.06716195911662	28.240673502166516
1948	1942.0	40.14889272834739	28.05958375857675
1949	1943.0	39.638921218375884	27.682803131796106
1950	1944.0	39.638921218375884	27.682803131796106
1951	1945.0	40.02482324943921	27.676829416144983
1952	1946.0	39.44216195911662	27.66775683549983
1953	1947.0	38.65743973689439	26.88650683549983
1954	1948.0	40.501613178628816	27.874311713548607
1955	1949.0	40.501613178628816	27.874311713548607
1956	1952.0	39.4029177730701	27.060925440150996
1957	1953.0	39.72660073462683	27.32528234570391
1958	1954.0	39.72660073462683	27.32528234570391
1959	1955.0	39.91299529244995	27.297617946610956
1960	1956.0	38.99784377729844	27.059234108227116
1961	1959.0	38.456585036039684	27.15573760473059
1962	1957.0	33.32622684461279	33.859789278247916
1963	1958.0	33.24077307022773	33.532340168833144
1964	1960.0	34.2022426042779	33.39457135162887
1965	1961.0	34.2022426042779	33.39457135162887
1966	1962.0	34.30719819100068	33.56041987897811
1967	1963.0	33.94784377729843	33.06832501731803
1968	1964.0	33.88347875300974	33.0735297362632
1969	1965.0	33.98111123447893	33.58940538622447
1970	1966.0	33.98111123447893	33.58940538622447
1971	1967.0	33.35603991187253	32.18965644179903
1972	1968.0	33.35603991187253	32.18965644179903
1973	1971.0	33.241200420655076	33.32496837396137
1974	1972.0	33.23566195911661	33.162506835499826
1975	1973.0	33.99441605747728	34.04224454041787
1976	1975.0	33.41166195911663	34.74650683549983
1977	1976.0	33.527202942723164	34.870113392876874
1978	1977.0	33.59104407293776	34.817401144442925
1979	1978.0	33.71043118988584	35.363429912422916
1980	1979.0	33.84531081407846	34.821621339316636
1981	1982.0	33.101884181338846	33.85476080375379
1982	1983.0	33.438485488528386	33.67327154138219
1983	1984.0	33.438485488528386	33.67327154138219
1984	1987.0	33.83151381096846	33.838358687351686
1985	1988.0	33.83151381096846	33.838358687351686
1986	1989.0	33.4247747410715	33.97297300091337
1987	1990.0	33.83204291149758	34.61666556565855
1988	1991.0	33.83204291149758	34.61666556565855
1989	1994.0	33.44632862578328	35.56150683549983
1990	1995.0	33.44632862578328	35.56150683549983
1991	1996.0	33.3935508480055	35.094840168833144
1992	1997.0	32.58110080803749	34.53758597219047
1993	1998.0	32.58110080803749	34.53758597219047
1994	1999.0	32.04399762345227	34.07881452780752
1995	2000.0	31.198502538826773	34.038680748543314
1996	2001.0	31.198502538826773	34.038680748543314
1997	2002.0	31.186804816259468	34.236506835499824
1998	2003.0	31.7242565537112	34.670290619283634
[truncated: 37,844 more rows]
