# Supplementary material for: Nanoalignment by critical Casimir torques
Source: Nat Commun. 2024 Jun 14;15:5086. doi: 10.1038/s41467-024-49220-1 (PMC11178905; doi:10.1038/s41467-024-49220-1)
Supplement: Supplementary file 11 — Source Data [file 41467_2024_49220_MOESM11_ESM.zip › fig3/python/Elipse.csv]

	0	1	2
0	35.0	34.612411924102204	33.04235477328589
1	36.0	34.612411924102204	33.04235477328589
2	41.0	35.33011527338449	36.37489065845335
3	42.0	35.33011527338449	36.37489065845335
4	43.0	34.93182224351253	35.364222095153195
5	44.0	34.73362404531433	34.76962750055861
6	45.0	34.90906264180555	35.08541697424283
7	46.0	34.90906264180555	35.08541697424283
8	47.0	34.76695737864766	34.4696275005586
9	48.0	35.06695737864766	34.87489065845335
10	49.0	35.06695737864766	34.87489065845335
11	50.0	35.20695737864766	35.60962750055862
12	51.0	34.60541891710919	33.154242885174
13	52.0	34.60541891710919	33.154242885174
14	53.0	35.06695737864766	31.769627500558613
15	59.0	34.87945737864766	32.58212750055861
16	60.0	35.06695737864766	33.26962750055861
17	61.0	35.06695737864766	33.26962750055861
18	64.0	34.866957378647655	33.16962750055862
19	64.0	35.06695737864766	36.76962750055861
20	65.0	34.781243092933366	33.626770357701474
21	66.0	34.781243092933366	33.626770357701474
22	67.0	35.06695737864766	35.76962750055861
23	68.0	35.21695737864766	35.819627500558624
24	69.0	35.21695737864766	35.819627500558624
25	70.0	34.49552880721909	33.91248464341575
26	71.0	34.75267166436194	34.683913214844324
27	72.0	34.75267166436194	34.683913214844324
28	73.0	34.802251496294716	34.2990392652645
29	74.0	34.34473515642543	32.825183056114156
30	75.0	34.34473515642543	32.825183056114156
31	80.0	34.66695737864765	34.16962750055862
32	81.0	34.66695737864765	34.16962750055862
33	82.0	34.73362404531433	32.76962750055861
34	90.0	35.06695737864766	33.76962750055861
35	91.0	34.56695737864766	33.26962750055861
36	92.0	34.56695737864766	33.26962750055861
37	93.0	34.83618814787843	35.61578134671245
38	94.0	34.83618814787843	35.61578134671245
39	95.0	35.33011527338449	36.295943290032284
40	96.0	35.06695737864766	35.26962750055861
41	96.0	35.56695737864766	39.76962750055861
42	97.0	35.56695737864766	39.76962750055861
43	98.0	35.44473515642544	36.94740527833639
44	99.0	35.17806848975877	36.21407194500307
45	100.0	35.17806848975877	36.21407194500307
46	188.0	35.06695737864766	31.769627500558613
47	189.0	35.06695737864766	32.76962750055861
48	190.0	35.06695737864766	33.26962750055861
49	191.0	34.978722084530006	35.32845102997038
50	192.0	34.978722084530006	35.32845102997038
51	194.0	35.06695737864766	34.26962750055861
52	195.0	34.56695737864766	32.26962750055861
53	196.0	34.56695737864766	32.26962750055861
54	197.0	35.06695737864766	33.76962750055861
55	198.0	35.06695737864766	33.76962750055861
56	199.0	34.73362404531433	33.26962750055861
57	235.0	34.66695737864765	32.26962750055861
58	236.0	34.52150283319311	32.49690022783133
59	237.0	34.52150283319311	32.49690022783133
60	238.0	34.781243092933366	32.626770357701474
61	241.0	34.31695737864766	32.977960833891956
62	242.0	34.66695737864765	33.26962750055861
63	243.0	34.66695737864765	33.26962750055861
64	244.0	34.73362404531433	32.26962750055861
65	245.0	34.73362404531433	32.43629416722527
66	246.0	34.807698119388405	33.39925713018823
67	247.0	34.807698119388405	33.39925713018823
68	248.0	34.60541891710919	32.53885826978939
69	251.0	34.56695737864766	32.43629416722527
70	252.0	34.66989855511825	34.5490392652645
71	253.0	34.66989855511825	34.5490392652645
72	254.0	34.47436478605506	32.43629416722527
73	255.0	34.56695737864766	31.769627500558613
74	256.0	34.56695737864766	31.769627500558613
75	356.0	34.06695737864766	32.26962750055861
76	357.0	34.69195737864766	33.01962750055861
77	358.0	34.69195737864766	33.01962750055861
78	359.0	34.69195737864766	32.39462750055861
79	362.0	34.622512934203215	32.547405278336385
80	365.0	35.11457642626671	35.05534178627289
81	366.0	35.11457642626671	35.05534178627289
82	367.0	35.408420793281806	36.23304213470496
83	368.0	35.408420793281806	36.23304213470496
84	369.0	35.25926507095535	36.731165962097066
85	370.0	35.54612404531433	38.290460833891956
86	371.0	35.54612404531433	38.290460833891956
87	372.0	35.24342796688295	37.44609808879392
88	373.0	35.150290711980986	35.76962750055861
89	374.0	35.150290711980986	35.76962750055861
90	375.0	35.10144013726834	35.1834206040069
91	376.0	35.10144013726834	35.1489378453862
92	379.0	34.939297804179574	35.55686154311181
93	380.0	34.939297804179574	35.55686154311181
94	381.0	34.92410023579052	35.43629416722527
95	382.0	35.10541891710919	35.385012115943226
96	383.0	35.106957378647664	35.849627500558626
97	384.0	34.976048287738564	34.315082046013146
98	384.0	35.06695737864766	38.76962750055861
99	385.0	35.06695737864766	38.76962750055861
100	386.0	35.22080353249382	35.19270442363555
101	387.0	34.75926507095535	33.385012115943226
102	388.0	34.85267166436195	32.8410560719872
103	389.0	35.06695737864766	31.769627500558613
104	390.0	34.69195737864766	31.769627500558613
105	391.0	34.69195737864766	31.769627500558613
106	392.0	34.7033210150113	33.587809318740426
107	420.0	35.146957378647656	34.569627500558624
108	421.0	35.146957378647656	34.569627500558624
109	422.0	35.18234199403227	35.19270442363555
110	423.0	35.06695737864766	36.079972328144834
111	424.0	35.06695737864766	36.079972328144834
112	425.0	35.10541891710919	35.577319808250934
113	426.0	35.06695737864766	34.95712750055861
114	427.0	35.06695737864766	34.95712750055861
115	428.0	34.77283973158883	33.88727455938215
116	429.0	34.861075025706484	34.88727455938215
117	430.0	35.112411924102204	35.99690022783133
118	431.0	35.112411924102204	35.99690022783133
119	432.0	35.18695737864766	36.20962750055861
120	497.0	35.2033210150113	35.38326386419499
121	498.0	35.11140182309211	35.12518305611417
122	499.0	35.11140182309211	35.12518305611417
123	500.0	34.7033210150113	34.315082046013146
124	501.0	34.7033210150113	34.315082046013146
125	502.0	34.400290711980986	32.43629416722527
126	503.0	34.400290711980986	32.43629416722527
127	504.0	34.400290711980986	32.43629416722527
128	505.0	34.56695737864766	32.76962750055861
129	506.0	34.56695737864766	32.76962750055861
130	511.0	35.18234199403227	35.76962750055861
131	512.0	35.18234199403227	35.76962750055861
132	513.0	35.06695737864766	35.76962750055861
133	513.0	35.31695737864766	39.01962750055861
134	514.0	35.06695737864766	35.76962750055861
135	514.0	35.31695737864766	39.01962750055861
136	518.0	35.23362404531433	38.93629416722527
137	519.0	35.23362404531433	38.93629416722527
138	522.0	35.21847253016281	36.64841537934649
139	523.0	35.21847253016281	36.64841537934649
140	524.0	35.66695737864765	37.6896275005586
141	525.0	35.66695737864765	37.6896275005586
142	573.0	35.06695737864766	33.6585163894475
143	574.0	35.06695737864766	34.26962750055861
144	575.0	35.06695737864766	34.26962750055861
145	580.0	34.81695737864766	33.26962750055861
146	581.0	34.77283973158883	33.063745147617425
147	582.0	34.77283973158883	33.063745147617425
148	583.0	34.8316632610006	33.76962750055861
149	584.0	34.69195737864766	32.76962750055861
150	585.0	34.781243092933366	32.91248464341575
151	586.0	34.650290711980986	32.76962750055861
152	587.0	34.650290711980986	32.76962750055861
153	588.0	34.83618814787843	33.6670633979945
154	589.0	34.900290711980986	33.43629416722527
155	590.0	34.900290711980986	33.43629416722527
156	592.0	35.06695737864766	34.76962750055861
157	593.0	35.06695737864766	34.76962750055861
158	593.0	35.26695737864766	38.36962750055861
159	703.0	35.06695737864766	34.20962750055861
160	704.0	35.06695737864766	33.26962750055861
161	705.0	35.06695737864766	33.26962750055861
162	709.0	35.06695737864766	31.769627500558613
163	709.0	35.06695737864766	34.76962750055861
164	714.0	35.13838595007623	34.80534178627289
165	715.0	35.13838595007623	34.80534178627289
166	716.0	34.90566705606702	34.382530726365076
167	717.0	34.90566705606702	34.382530726365076
168	718.0	34.73362404531433	33.76962750055861
169	719.0	34.66695737864765	34.76962750055861
170	720.0	34.66695737864765	34.76962750055861
171	751.0	35.43059374228402	37.9514456823768
172	752.0	35.43059374228402	37.9514456823768
173	753.0	35.500290711980995	38.93629416722527
174	754.0	35.06695737864766	35.76962750055861
175	754.0	35.46695737864766	38.9696275005586
176	755.0	35.06695737864766	35.76962750055861
177	755.0	35.46695737864766	38.9696275005586
178	756.0	35.06695737864766	35.76962750055861
179	757.0	35.106957378647664	35.16962750055862
180	758.0	35.112411924102204	34.22417295510408
181	759.0	35.112411924102204	34.22417295510408
182	760.0	34.79423010592039	32.76962750055861
183	761.0	35.06695737864766	33.76962750055861
184	762.0	35.06695737864766	33.76962750055861
185	764.0	35.06695737864766	34.26962750055861
186	765.0	35.06695737864766	34.26962750055861
187	790.0	35.26695737864766	34.569627500558624
188	792.0	35.06695737864766	33.76962750055861
189	793.0	35.25926507095535	35.577319808250934
190	794.0	35.25926507095535	35.577319808250934
191	795.0	35.06695737864766	33.26962750055861
192	795.0	35.06695737864766	37.76962750055861
193	796.0	35.36928296004301	35.32776703544232
194	797.0	35.36928296004301	35.32776703544232
195	798.0	35.146957378647656	35.42962750055861
196	799.0	35.03838595007623	35.42677035770146
197	800.0	35.03838595007623	35.42677035770146
198	801.0	34.866957378647655	33.86962750055861
199	804.0	35.06695737864766	34.977960833891956
200	805.0	35.03469931413153	35.092208145719894
201	806.0	35.03469931413153	35.092208145719894
202	807.0	34.75445737864766	33.08212750055861
203	808.0	35.03469931413153	35.092208145719894
204	811.0	35.103994415684696	36.139997870928994
205	812.0	35.43905040190347	36.118464709860945
206	813.0	35.4533210150113	35.99690022783133
207	814.0	35.10541891710919	36.61578134671245
208	815.0	35.17806848975877	36.102960833891956
209	816.0	35.17806848975877	36.102960833891956
210	817.0	35.06695737864766	34.26962750055861
211	875.0	35.06695737864766	32.26962750055861
212	876.0	34.96169422075292	35.55910118476913
213	877.0	34.96169422075292	35.55910118476913
214	878.0	34.5114018230921	32.99184972278084
215	879.0	34.90416668097323	34.467301919163276
216	880.0	34.90416668097323	34.467301919163276
217	881.0	34.78490609659637	34.231165962097066
218	882.0	34.84473515642543	33.93629416722527
219	883.0	34.84473515642543	33.93629416722527
220	884.0	34.650290711980986	32.76962750055861
221	885.0	35.049413518998534	35.24331171108494
222	886.0	35.036654348344626	35.40599113692224
223	887.0	35.036654348344626	35.40599113692224
224	888.0	35.16695737864765	35.36962750055861
225	889.0	35.16695737864765	35.36962750055861
226	898.0	35.45584626753654	36.43629416722527
227	899.0	35.45584626753654	36.43629416722527
228	900.0	35.17040565450972	36.94204129366207
229	901.0	35.369987681677955	37.4665971975283
230	902.0	35.369987681677955	37.4665971975283
231	903.0	35.226957378647654	36.529627500558604
232	904.0	35.31695737864766	35.93629416722527
233	905.0	35.31695737864766	35.93629416722527
234	906.0	35.400290711980986	36.077319808250934
235	907.0	35.56695737864766	36.76962750055861
236	908.0	35.4880100102266	36.92752223740072
237	909.0	35.15786646955675	36.087809318740426
238	915.0	34.68234199403227	33.42347365440477
239	916.0	34.68234199403227	33.42347365440477
240	917.0	34.81695737864766	32.89462750055861
241	918.0	34.81695737864766	32.89462750055861
242	919.0	34.839684651374924	33.587809318740426
243	920.0	34.762609552560704	34.160931848384706
244	921.0	34.762609552560704	34.160931848384706
245	922.0	34.8050526167429	35.19819892913003
246	923.0	35.13475398881715	35.92216987343997
247	924.0	35.13475398881715	35.92216987343997
248	925.0	34.73362404531433	34.102960833891956
249	967.0	34.56695737864766	31.269627500558613
250	968.0	34.56695737864766	31.269627500558613
251	969.0	34.73362404531433	32.68629416722527
252	972.0	34.94195737864766	33.352960833891956
253	973.0	34.650290711980986	32.352960833891956
254	974.0	34.650290711980986	32.352960833891956
255	975.0	34.9036920725252	34.483913214844335
256	976.0	35.06695737864766	35.26962750055861
257	977.0	35.06695737864766	35.26962750055861
258	979.0	35.46695737864766	38.66962750055862
259	980.0	35.46695737864766	38.66962750055862
260	981.0	35.45826172647375	37.03049706577602
261	982.0	35.53968465137493	36.98780931874043
262	983.0	35.51338595007623	37.0910560719872
263	984.0	35.17040565450972	36.21790336262757
264	985.0	35.06695737864766	34.76962750055861
265	985.0	35.06695737864766	38.76962750055861
266	986.0	35.06695737864766	38.76962750055861
267	987.0	35.15267166436195	35.683913214844324
268	988.0	35.141031452721734	35.69555342648454
269	989.0	35.10332101501129	35.551445682376794
270	990.0	34.69195737864766	34.23837750055861
271	991.0	34.69195737864766	34.23837750055861
272	992.0	34.41989855511825	32.82845102997038
273	993.0	34.650290711980986	32.352960833891956
274	994.0	34.650290711980986	32.352960833891956
275	996.0	34.77283973158883	33.4755098534998
276	997.0	34.77283973158883	33.4755098534998
277	1000.0	35.06695737864766	32.26962750055861
278	1001.0	35.06695737864766	32.26962750055861
279	1003.0	35.17806848975877	35.21407194500307
280	1004.0	35.17806848975877	35.21407194500307
281	1005.0	35.248775560465845	35.72417295510408
282	1006.0	35.06695737864766	34.26962750055861
283	1007.0	35.06695737864766	34.26962750055861
284	1011.0	34.69195737864766	32.76962750055861
285	1012.0	34.69195737864766	32.76962750055861
286	1013.0	34.7033210150113	33.587809318740426
287	1014.0	35.06695737864766	32.76962750055861
288	1015.0	35.06695737864766	32.76962750055861
289	1016.0	34.94195737864766	34.26962750055861
290	1017.0	34.774274451818386	34.40377384202202
291	1018.0	34.774274451818386	34.40377384202202
292	1019.0	34.62945737864766	33.89462750055861
293	1020.0	34.69195737864766	33.76962750055861
294	1021.0	34.69195737864766	33.76962750055861
295	1022.0	35.06695737864766	33.76962750055861
296	1024.0	35.01695737864766	35.569627500558624
297	1025.0	35.01695737864766	35.569627500558624
298	1026.0	34.92410023579052	33.3410560719872
299	1026.0	35.06695737864766	37.76962750055861
300	1030.0	35.06695737864766	34.76962750055861
301	1030.0	35.06695737864766	38.26962750055861
302	1031.0	35.06695737864766	35.76962750055861
303	1032.0	35.06695737864766	35.76962750055861
304	1033.0	35.036654348344626	35.40599113692224
305	1034.0	35.44195737864766	36.58212750055861
306	1035.0	35.44195737864766	36.58212750055861
307	1036.0	35.31695737864766	37.41962750055862
308	1047.0	35.54314785483814	36.007722738653854
309	1048.0	35.26695737864766	39.36962750055861
310	1049.0	35.26695737864766	39.36962750055861
311	1051.0	35.31695737864766	38.76962750055861
312	1052.0	35.31695737864766	38.76962750055861
313	1056.0	35.06695737864766	35.26962750055861
314	1057.0	35.132174769952	35.48701880490643
315	1058.0	35.132174769952	35.48701880490643
316	1059.0	35.378068489758775	35.347405278336396
317	1062.0	34.56695737864766	31.769627500558613
318	1063.0	34.622512934203215	31.547405278336385
319	1064.0	34.622512934203215	31.547405278336385
320	1065.0	34.612411924102204	31.042354773285894
321	1066.0	34.58869650908244	31.987018804906427
322	1138.0	35.21695737864766	35.819627500558624
323	1139.0	35.21695737864766	35.819627500558624
324	1140.0	34.69195737864766	35.694627500558624
325	1141.0	34.69195737864766	35.694627500558624
326	1142.0	34.81695737864766	35.45712750055861
327	1143.0	35.13362404531432	34.73629416722528
328	1144.0	35.13362404531432	34.73629416722528
329	1145.0	35.13362404531432	35.00296083389193
330	1150.0	35.06695737864766	36.26962750055861
331	1151.0	35.06695737864766	36.26962750055861
332	1152.0	35.226957378647654	36.76962750055861
333	1153.0	35.226957378647654	36.76962750055861
334	1154.0	35.281243092933366	36.30534178627289
335	1155.0	35.281243092933366	36.30534178627289
336	1159.0	35.42410023579052	37.126770357701474
337	1160.0	35.42410023579052	37.126770357701474
338	1176.0	34.95584626753654	35.21407194500307
339	1177.0	35.06695737864766	34.26962750055861
340	1179.0	34.68234199403227	33.69270442363555
341	1180.0	34.709814521504796	34.05534178627289
342	1181.0	35.06695737864766	35.08391321484433
343	1182.0	34.66695737864765	33.02677035770148
344	1183.0	34.70584626753654	32.93629416722527
345	1184.0	34.74492348034258	34.210305466660316
346	1185.0	34.60541891710919	32.53885826978939
347	1186.0	34.60541891710919	32.53885826978939
348	1187.0	34.60541891710919	32.53885826978939
349	1188.0	34.60541891710919	32.53885826978939
350	1190.0	34.53570737864766	32.83212750055861
351	1191.0	34.48631221735734	32.76962750055861
352	1192.0	34.7033210150113	33.99690022783133
353	1193.0	34.63838595007623	32.26962750055861
354	1219.0	35.19739216125636	35.72614923968905
355	1220.0	35.19739216125636	35.72614923968905
356	1221.0	35.31695737864766	36.16962750055862
357	1222.0	35.06695737864766	36.25110898204011
358	1223.0	35.06695737864766	36.25110898204011
359	1224.0	35.1722205365424	36.53278539529546
360	1225.0	35.1722205365424	36.53278539529546
361	1226.0	35.084814521504796	34.9660560719872
362	1227.0	35.084814521504796	34.9660560719872
363	1228.0	35.131473507679914	34.543821048945716
364	1229.0	35.13362404531432	34.73629416722528
365	1277.0	35.06695737864766	32.26962750055861
366	1280.0	34.976048287738564	33.67871840964952
367	1281.0	34.98000085690853	33.943540544036864
368	1285.0	35.00813384923589	34.357862794676265
369	1286.0	34.900290711980986	35.13629416722529
370	1287.0	34.900290711980986	35.13629416722529
371	1288.0	34.76392707561736	35.13326386419499
372	1289.0	34.861075025706484	34.88727455938215
373	1290.0	34.861075025706484	34.88727455938215
374	1291.0	35.17806848975877	35.26962750055861
375	1292.0	35.17806848975877	35.26962750055861
376	1293.0	34.94195737864766	33.76962750055861
377	1294.0	35.06695737864766	33.76962750055861
378	1295.0	34.74437673348636	33.28575653281669
379	1296.0	34.74437673348636	33.28575653281669
380	1297.0	34.83011527338449	33.953838026874394
381	1298.0	34.77150283319311	34.61053659146771
382	1299.0	34.77150283319311	34.61053659146771
383	1300.0	34.99148568053445	35.14698599112464
384	1301.0	34.823714135404416	35.17503290596403
385	1302.0	34.823714135404416	35.17503290596403
386	1303.0	34.84473515642543	34.93629416722527
387	1304.0	34.84473515642543	34.93629416722527
388	1305.0	34.56695737864766	33.26962750055861
389	1306.0	34.56695737864766	33.26962750055861
390	1307.0	34.89622567133058	34.72084701275372
391	1308.0	34.89622567133058	34.72084701275372
392	1309.0	35.124649686339964	35.78885826978939
393	1310.0	35.124649686339964	35.78885826978939
394	1311.0	35.212790711980986	35.915460833891956
395	1312.0	35.34602714608951	35.97892982614002
396	1313.0	35.34602714608951	35.97892982614002
397	1315.0	35.537545613941774	36.004921618205685
398	1316.0	35.537545613941774	36.004921618205685
399	1321.0	35.141031452721734	35.25110898204011
400	1322.0	35.141031452721734	35.25110898204011
401	1323.0	35.31695737864766	35.11962750055861
402	1327.0	35.06695737864766	32.76962750055861
403	1328.0	35.06695737864766	32.76962750055861
404	1331.0	34.60541891710919	32.53885826978939
405	1336.0	34.56695737864766	31.769627500558613
406	1337.0	34.69195737864766	31.394627500558613
407	1338.0	34.69195737864766	31.394627500558613
408	1339.0	35.06695737864766	29.769627500558613
409	1340.0	35.06695737864766	29.769627500558613
410	1341.0	34.80608781343027	33.24788837012383
411	1342.0	34.80608781343027	33.24788837012383
412	1343.0	34.77283973158883	32.82845102997038
413	1346.0	35.06695737864766	31.269627500558613
414	1349.0	34.81695737864766	33.01962750055861
415	1351.0	35.06695737864766	31.769627500558613
416	1352.0	35.06695737864766	31.769627500558613
417	1355.0	34.49552880721909	32.05534178627289
418	1360.0	35.03570737864766	35.92587750055861
419	1363.0	35.275290711980986	35.352960833891956
420	1364.0	35.33722764891793	36.33719506812619
421	1365.0	35.33722764891793	36.33719506812619
422	1366.0	35.238385950076236	36.31248464341576
423	1367.0	35.036654348344626	36.102960833891956
424	1368.0	35.036654348344626	36.102960833891956
425	1491.0	34.56695737864766	32.26962750055861
426	1492.0	34.73362404531433	34.727960833891956
427	1493.0	34.73362404531433	32.43629416722527
428	1494.0	34.73362404531433	32.43629416722527
429	1495.0	34.5114018230921	32.99184972278084
430	1496.0	34.528495840186125	33.00039673132784
431	1497.0	34.528495840186125	33.00039673132784
432	1498.0	34.400290711980986	32.602960833891956
433	1499.0	34.56695737864766	33.26962750055861
434	1503.0	34.60029071198099	33.03629416722529
435	1504.0	34.622512934203215	32.99184972278084
436	1505.0	34.622512934203215	32.99184972278084
437	1506.0	35.01933833102861	33.864865595796715
438	1507.0	35.01933833102861	33.864865595796715
439	1514.0	34.81695737864766	33.26962750055861
440	1515.0	35.033624045314326	35.102960833891956
441	1516.0	35.033624045314326	35.102960833891956
442	1517.0	35.06695737864766	35.9696275005586
443	1518.0	35.06695737864766	34.68629416722527
444	1519.0	35.06695737864766	34.68629416722527
445	1521.0	35.35267166436195	34.983913214844335
446	1522.0	35.13592289588904	35.52824819021376
447	1523.0	34.99552880721909	34.81724654817765
448	1524.0	34.99552880721909	34.81724654817765
449	1525.0	34.96169422075292	33.19068013213757
450	1526.0	34.56695737864766	32.26962750055861
451	1527.0	34.56695737864766	32.26962750055861
452	1528.0	34.612411924102204	32.04235477328589
453	1529.0	34.8316632610006	33.53433338291154
454	1530.0	34.8316632610006	33.53433338291154
455	1531.0	34.622512934203215	32.88073861166973
456	1532.0	35.06695737864766	31.983913214844335
457	1533.0	35.06695737864766	31.983913214844335
458	1534.0	34.81695737864766	32.26962750055861
459	1616.0	34.81695737864766	33.01962750055861
460	1617.0	34.81695737864766	33.01962750055861
461	1618.0	35.06695737864766	34.76962750055861
462	1619.0	34.78570737864766	34.01962750055861
463	1620.0	34.78570737864766	34.01962750055861
464	1621.0	34.49552880721909	32.483913214844335
465	1622.0	34.44195737864766	32.14462750055861
466	1626.0	35.09820737864766	34.64462750055861
467	1627.0	35.09820737864766	34.64462750055861
468	1631.0	35.06695737864766	30.769627500558613
469	1632.0	34.60541891710919	32.53885826978939
470	1633.0	34.60541891710919	32.53885826978939
471	1636.0	34.69195737864766	33.39462750055861
472	1639.0	35.06695737864766	33.76962750055861
473	1640.0	35.06695737864766	33.76962750055861
474	1644.0	35.22080353249382	36.231165962097066
475	1645.0	35.12410023579052	35.36962750055861
476	1646.0	35.12410023579052	35.36962750055861
477	1647.0	34.69195737864766	34.51962750055861
478	1648.0	34.87648118817147	33.29343702436813
479	1649.0	34.83838595007623	34.19819892913003
480	1650.0	34.84473515642543	34.047405278336385
481	1651.0	34.5114018230921	31.99184972278084
482	1656.0	34.900290711980986	31.769627500558613
483	1658.0	34.622512934203215	32.547405278336385
484	1725.0	35.06695737864766	35.76962750055861
485	1726.0	35.06695737864766	35.76962750055861
486	1730.0	35.5114018230921	37.26962750055861
487	1731.0	35.5114018230921	37.26962750055861
488	1732.0	35.06695737864766	39.76962750055861
489	1733.0	35.036654348344626	36.102960833891956
490	1734.0	35.036654348344626	36.102960833891956
491	1735.0	35.22080353249382	36.11578134671245
492	1736.0	35.06695737864766	34.76962750055861
493	1737.0	35.06695737864766	34.76962750055861
494	1740.0	34.85267166436195	35.05534178627289
495	1741.0	34.85267166436195	35.05534178627289
496	1742.0	35.13838595007623	36.91248464341575
497	1743.0	35.44790975960004	36.91248464341575
498	1744.0	35.44790975960004	36.91248464341575
499	1792.0	35.29612404531433	35.83212750055861
500	1793.0	35.29612404531433	35.83212750055861
501	1794.0	35.06695737864766	33.76962750055861
502	1795.0	35.06695737864766	33.76962750055861
503	1796.0	35.18695737864766	35.9696275005586
504	1800.0	35.06695737864766	33.76962750055861
505	1801.0	35.06695737864766	33.76962750055861
506	1802.0	35.06695737864766	36.26962750055861
507	1805.0	35.141031452721734	34.58444231537342
508	1806.0	35.5114018230921	36.71407194500307
509	1807.0	35.5114018230921	36.71407194500307
510	1818.0	35.31695737864766	37.01962750055861
511	1819.0	35.31695737864766	37.01962750055861
512	1820.0	35.06695737864766	35.76962750055861
513	1820.0	35.06695737864766	38.76962750055861
514	1824.0	35.06695737864766	38.26962750055861
515	1825.0	35.06695737864766	38.26962750055861
516	1826.0	35.06695737864766	35.76962750055861
517	1827.0	35.35267166436195	37.29343702436813
518	1828.0	35.35267166436195	37.29343702436813
519	1829.0	35.297726609416884	37.154242885174
520	1830.0	35.374649686339964	37.61578134671245
521	1831.0	35.374649686339964	37.61578134671245
522	1832.0	35.279078590768876	38.25447598540711
523	1833.0	35.39304433516939	38.07397532664558
524	1834.0	35.366957378647655	36.99462750055861
525	1835.0	35.366957378647655	36.99462750055861
526	1836.0	35.036654348344626	36.102960833891956
527	1837.0	34.60541891710919	33.53885826978939
528	1838.0	34.60541891710919	33.53885826978939
529	1839.0	34.73362404531433	32.102960833891956
530	1840.0	34.83618814787843	34.61578134671245
531	1864.0	35.13592289588904	35.52824819021376
532	1865.0	35.13592289588904	35.52824819021376
533	1866.0	35.19195737864766	36.444627500558624
534	1870.0	35.33362404531432	35.76962750055861
535	1871.0	35.06695737864766	33.76962750055861
536	1872.0	35.17806848975877	36.21407194500307
537	1873.0	35.17806848975877	36.21407194500307
538	1875.0	35.06695737864766	35.26962750055861
539	1875.0	35.06695737864766	39.26962750055861
540	1876.0	35.06695737864766	39.26962750055861
541	1877.0	35.400290711980986	37.602960833891956
542	1878.0	35.282147252065386	38.20000724739407
543	1879.0	35.26695737864766	38.0946275005586
544	1880.0	35.55149346112188	39.130452242826664
545	1881.0	35.50214256383285	39.34370157463269
546	1882.0	35.50214256383285	39.34370157463269
547	1883.0	35.58947990117018	39.084942815873916
548	1884.0	35.655846267536546	39.047405278336385
549	1885.0	35.57676130021629	40.612764755460574
550	1886.0	35.57676130021629	40.612764755460574
551	1887.0	35.5381112248015	40.327319808250934
552	1888.0	35.61650692819721	39.148005878937
553	1889.0	35.61650692819721	39.148005878937
554	1890.0	35.56695737864766	38.30712750055861
555	1891.0	35.500290711980995	37.302960833891945
556	1892.0	35.500290711980995	37.302960833891945
557	1893.0	35.3137106254009	36.71767944861057
558	1894.0	35.156243092933366	36.4660560719872
559	1895.0	35.156243092933366	36.4660560719872
560	1896.0	35.19195737864766	35.790460833891956
561	1897.0	35.146957378647656	35.00962750055862
562	1898.0	35.146957378647656	35.00962750055862
563	1900.0	35.06695737864766	34.26962750055861
564	1901.0	35.06695737864766	34.26962750055861
565	1921.0	35.06695737864766	33.26962750055861
566	1922.0	35.06695737864766	33.26962750055861
567	1923.0	35.06695737864766	33.76962750055861
568	1924.0	35.06695737864766	33.76962750055861
569	1925.0	35.06695737864766	33.76962750055861
570	1926.0	34.92410023579052	35.05534178627289
571	1927.0	35.10144013726834	35.1489378453862
572	1928.0	35.10144013726834	35.1489378453862
573	1931.0	34.73362404531433	34.76962750055861
574	1932.0	34.781243092933366	33.626770357701474
575	1933.0	34.781243092933366	33.626770357701474
576	1934.0	35.361075025706484	36.4755098534998
577	1935.0	35.361075025706484	36.4755098534998
578	1937.0	35.01432579970029	34.453838026874394
579	1938.0	35.01432579970029	34.453838026874394
580	1939.0	34.622512934203215	32.547405278336385
581	2053.0	34.81695737864766	34.069627500558624
582	2054.0	34.81695737864766	34.069627500558624
583	2055.0	34.80029071198099	35.058516389447504
584	2056.0	35.116957378647655	34.91962750055862
585	2057.0	35.116957378647655	34.91962750055862
586	2058.0	34.76695737864766	34.54462750055862
587	2059.0	34.804457378647655	35.382127500558624
588	2060.0	34.804457378647655	35.382127500558624
589	2061.0	34.94574525743553	34.587809318740426
590	2062.0	35.0783210150113	36.5764456823768
591	2063.0	35.07845163152122	36.47077692584597
592	2064.0	35.332263501096634	35.483913214844335
593	2065.0	35.400290711980986	35.791849722780825
594	2066.0	35.39304433516939	35.639192717949925
595	2067.0	35.06695737864766	35.26962750055861
596	2068.0	35.154676676893274	35.54155732512001
597	2069.0	35.154676676893274	35.54155732512001
598	2071.0	35.10029071198099	35.93629416722527
599	2072.0	35.17040565450972	35.78686887986896
600	2073.0	35.17040565450972	35.78686887986896
601	2074.0	35.116957378647655	35.61962750055861
602	2113.0	35.06695737864766	34.76962750055861
603	2114.0	35.06695737864766	34.76962750055861
604	2115.0	34.866957378647655	35.069627500558624
605	2116.0	35.06695737864766	34.76962750055861
606	2117.0	35.06695737864766	34.76962750055861
607	2118.0	35.06695737864766	33.26962750055861
608	2119.0	34.66695737864765	32.86962750055861
609	2120.0	34.66695737864765	32.86962750055861
610	2121.0	34.709814521504796	32.626770357701474
611	2126.0	34.56695737864766	31.269627500558613
612	2127.0	34.56695737864766	31.269627500558613
613	2130.0	35.12945737864766	34.76962750055861
614	2290.0	34.79423010592039	34.86053659146771
615	2291.0	35.06695737864766	33.26962750055861
616	2292.0	35.06695737864766	33.26962750055861
617	2293.0	34.68234199403227	33.69270442363555
618	2294.0	34.56695737864766	32.26962750055861
619	2295.0	34.650290711980986	32.76962750055861
620	2296.0	35.06695737864766	33.26962750055861
621	2297.0	35.06695737864766	33.26962750055861
622	2300.0	35.000290711980995	34.43629416722527
623	2301.0	35.06695737864766	31.769627500558613
624	2302.0	35.06695737864766	31.769627500558613
625	2304.0	35.06695737864766	31.769627500558613
626	2305.0	35.06695737864766	31.769627500558613
627	2310.0	34.981850995668935	35.578138138856474
628	2311.0	34.981850995668935	35.578138138856474
629	2316.0	35.4533210150113	37.7014456823768
630	2317.0	35.279078590768876	36.40599113692224
631	2318.0	35.3102006218909	36.52638425731536
632	2319.0	35.3102006218909	36.52638425731536
633	2320.0	35.4395063982555	37.18139220644096
634	2321.0	35.378068489758775	36.347405278336396
635	2322.0	35.378068489758775	36.347405278336396
636	2323.0	35.26695737864766	36.2196275005586
637	2324.0	35.26695737864766	36.2196275005586
638	2325.0	35.116957378647655	36.11962750055861
639	2326.0	35.1722205365424	36.08541697424283
640	2327.0	35.46695737864766	36.569627500558624
641	2431.0	34.81695737864766	33.01962750055861
642	2432.0	34.81695737864766	33.01962750055861
643	2434.0	35.41989855511825	36.063745147617425
644	2435.0	35.41989855511825	36.063745147617425
645	2436.0	35.43059374228402	37.22417295510408
646	2439.0	35.46695737864766	35.9696275005586
647	2440.0	35.31695737864766	37.01962750055861
648	2441.0	35.31695737864766	37.01962750055861
649	2442.0	35.44790975960004	35.722008452939576
650	2447.0	35.06695737864766	32.26962750055861
651	2448.0	35.06695737864766	32.26962750055861
652	2449.0	35.06695737864766	33.76962750055861
653	2450.0	35.06695737864766	34.26962750055861
654	2451.0	35.209814521504796	35.245817976749095
655	2452.0	35.06695737864766	33.76962750055861
656	2453.0	35.10862404531433	34.68629416722527
657	2454.0	35.207802449070186	36.614697923093814
658	2455.0	35.207802449070186	36.614697923093814
659	2459.0	35.06695737864766	35.76962750055861
660	2460.0	35.06695737864766	35.76962750055861
661	2468.0	35.025290711980986	34.39462750055861
662	2469.0	35.025290711980986	34.39462750055861
663	2470.0	34.66695737864765	33.16962750055862
664	2471.0	34.66695737864765	33.16962750055862
665	2472.0	35.10541891710919	34.96193519286629
666	2473.0	35.0114018230921	35.26962750055861
667	2474.0	35.04808945411935	35.24132561376615
668	2475.0	34.71695737864766	35.2196275005586
669	2476.0	35.06695737864766	33.26962750055861
670	2477.0	34.49552880721909	33.91248464341575
671	2478.0	34.49552880721909	33.91248464341575
672	2481.0	34.33618814787843	31.731165962097066
673	2482.0	34.55180586349614	32.04235477328589
674	2483.0	34.59820737864766	31.988377500558613
675	2484.0	34.44195737864766	30.769627500558613
676	2485.0	34.4131112248015	32.731165962097066
677	2486.0	34.4131112248015	32.731165962097066
678	2487.0	34.23362404531433	32.047405278336385
679	2490.0	34.67301798470827	32.67871840964952
680	2494.0	35.06695737864766	34.24788837012383
681	2495.0	35.06695737864766	34.24788837012383
682	2496.0	35.06695737864766	34.26962750055861
683	2499.0	34.56695737864766	31.269627500558613
684	2500.0	34.66695737864765	31.869627500558607
685	2501.0	34.66695737864765	31.869627500558607
686	2502.0	35.06695737864766	33.26962750055861
687	2503.0	35.06695737864766	33.26962750055861
688	2504.0	34.650290711980986	32.76962750055861
689	2509.0	35.3050526167429	36.05534178627289
690	2510.0	35.3050526167429	36.05534178627289
691	2512.0	34.63838595007623	33.05534178627289
692	2513.0	34.63838595007623	33.05534178627289
693	2514.0	34.866957378647655	33.819627500558624
694	2515.0	34.952671664361944	34.3410560719872
695	2516.0	34.952671664361944	34.3410560719872
696	2517.0	35.13362404531432	34.73629416722528
697	2518.0	35.13362404531432	34.73629416722528
698	2519.0	35.112411924102204	34.22417295510408
699	2523.0	34.66695737864765	31.9696275005586
700	2571.0	34.81695737864766	32.01962750055861
701	2572.0	34.73362404531433	34.43629416722527
702	2573.0	34.73362404531433	34.43629416722527
703	2574.0	35.06695737864766	33.76962750055861
704	2575.0	35.06695737864766	33.76962750055861
705	2578.0	35.3102006218909	37.066924797855904
706	2579.0	35.3102006218909	37.066924797855904
707	2580.0	35.18189990738328	38.20640910975402
708	2581.0	35.11401620217707	38.134333382911564
709	2582.0	35.08823397439234	36.620691330345835
710	2583.0	35.06695737864766	36.54321240621903
711	2584.0	35.06695737864766	36.54321240621903
712	2585.0	35.09594288589403	37.79861300780499
713	2586.0	35.09594288589403	37.79861300780499
714	2587.0	35.0024412496154	35.70511137152636
715	2588.0	34.96695737864766	33.66962750055862
716	2588.0	35.06695737864766	37.76962750055861
717	2589.0	35.06695737864766	37.76962750055861
718	2589.0	35.06695737864766	39.76962750055861
719	2630.0	35.478722084530006	36.4755098534998
720	2631.0	35.478722084530006	36.4755098534998
721	2632.0	35.400290711980986	36.9085163894475
722	2633.0	35.289179600869886	37.21407194500307
723	2634.0	35.289179600869886	37.21407194500307
724	2636.0	35.10541891710919	35.385012115943226
725	2637.0	35.10541891710919	35.385012115943226
726	2638.0	34.98695737864766	34.92962750055861
727	2641.0	35.13362404531432	34.73629416722528
728	2642.0	34.83618814787843	34.795268526199635
729	2643.0	34.79195737864765	34.79462750055862
730	2697.0	34.81695737864766	35.01962750055861
731	2698.0	34.81695737864766	35.01962750055861
732	2699.0	34.63838595007623	33.05534178627289
733	2700.0	34.63838595007623	33.05534178627289
734	2701.0	34.60541891710919	33.077319808250934
735	2702.0	34.37945737864766	33.14462750055861
736	2703.0	34.302251496294716	33.004921618205685
737	2704.0	34.56695737864766	32.26962750055861
738	2705.0	34.56695737864766	32.26962750055861
739	2706.0	34.56695737864766	32.26962750055861
740	2710.0	34.5114018230921	31.99184972278084
741	2711.0	34.5114018230921	31.99184972278084
742	2712.0	34.289179600869886	31.380738611669727
743	2713.0	34.56695737864766	31.769627500558613
744	2714.0	34.56695737864766	32.26962750055861
745	2715.0	34.738385950076236	35.4696275005586
746	2716.0	34.738385950076236	35.4696275005586
747	2717.0	34.70798301967329	33.82090955184066
748	2718.0	34.72485211548977	33.71699592161124
749	2719.0	34.63838595007623	33.16248464341575
750	2725.0	34.56695737864766	32.26962750055861
751	2726.0	35.25926507095535	33.76962750055861
752	2727.0	35.25926507095535	33.76962750055861
753	2728.0	34.92410023579052	33.16248464341575
754	2729.0	34.66695737864765	33.16962750055862
755	2730.0	34.75445737864766	33.08212750055861
756	2731.0	34.56695737864766	33.26962750055861
757	2732.0	34.99288330457358	34.17703490796603
758	2733.0	35.06695737864766	34.26962750055861
759	2734.0	34.66695737864765	32.26962750055861
760	2739.0	34.904795216485496	35.093951824882936
761	2740.0	34.904795216485496	35.093951824882936
762	2741.0	35.226957378647654	35.36962750055861
763	2742.0	35.06695737864766	35.11962750055861
764	2743.0	35.06695737864766	35.11962750055861
765	2744.0	35.06695737864766	32.76962750055861
766	2745.0	35.2033210150113	35.76962750055861
767	2746.0	35.2033210150113	35.76962750055861
768	2747.0	35.06695737864766	33.76962750055861
769	2849.0	34.94195737864766	34.26962750055861
770	2850.0	35.13592289588904	34.52824819021376
771	2851.0	35.13592289588904	34.52824819021376
772	2852.0	34.68234199403227	34.30808903902016
773	2853.0	35.06695737864766	33.76962750055861
774	2854.0	35.06695737864766	33.76962750055861
775	2857.0	35.06695737864766	34.26962750055861
776	2858.0	35.06695737864766	34.26962750055861
777	2859.0	34.81695737864766	34.51962750055861
778	2860.0	34.49552880721909	32.91248464341575
779	2861.0	35.06695737864766	33.76962750055861
780	2862.0	34.81695737864766	32.76962750055861
781	2863.0	34.81695737864766	32.76962750055861
782	2864.0	34.06695737864766	32.26962750055861
783	2869.0	34.92410023579052	33.19819892913003
784	2870.0	34.92410023579052	33.19819892913003
785	2872.0	35.06695737864766	32.76962750055861
786	2873.0	35.06695737864766	32.76962750055861
787	2987.0	35.13362404531432	36.03629416722529
788	2988.0	35.13362404531432	36.03629416722529
789	2989.0	35.000290711980995	36.23629416722528
790	2990.0	34.904795216485496	35.98584371677484
791	2991.0	34.904795216485496	35.98584371677484
792	2992.0	35.03838595007623	36.02677035770148
793	2993.0	34.98362404531433	35.93629416722527
794	2994.0	35.06695737864766	33.76962750055861
795	2998.0	35.06695737864766	34.26962750055861
796	2999.0	35.06695737864766	34.26962750055861
797	3002.0	35.18695737864766	36.20962750055861
798	3003.0	35.18695737864766	36.20962750055861
799	3004.0	35.209814521504796	35.994117296476986
800	3005.0	35.112411924102204	35.76962750055861
801	3006.0	35.06695737864766	37.76962750055861
802	3007.0	35.06695737864766	37.76962750055861
803	3008.0	34.99288330457358	37.58444231537342
804	3009.0	34.971719283409556	35.67438940532051
805	3010.0	34.971719283409556	35.67438940532051
806	3011.0	34.7033210150113	35.22417295510408
807	3015.0	34.8316632610006	34.2990392652645
808	3016.0	34.8316632610006	34.2990392652645
809	3017.0	35.116957378647655	35.61962750055861
810	3018.0	35.11457642626671	34.91248464341575
811	3025.0	35.50445737864766	35.76962750055861
812	3026.0	35.50445737864766	35.76962750055861
813	3027.0	35.374649686339964	36.154242885174
814	3030.0	34.612411924102204	33.04235477328589
815	3031.0	35.000290711980995	35.66962750055862
816	3032.0	35.000290711980995	35.66962750055862
817	3033.0	35.146957378647656	35.329627500558615
818	3034.0	35.06695737864766	33.76962750055861
819	3035.0	35.06695737864766	33.76962750055861
820	3036.0	35.26695737864766	36.66962750055862
821	3037.0	34.77748369443714	35.05910118476913
822	3038.0	34.77748369443714	35.05910118476913
823	3039.0	34.87130520473461	35.0522361962108
824	3040.0	34.866957378647655	35.302960833891945
825	3041.0	34.866957378647655	35.302960833891945
826	3042.0	34.92112404531433	35.95712750055861
827	3043.0	34.92112404531433	35.95712750055861
828	3044.0	34.81695737864766	35.20712750055861
829	3045.0	34.8072171189074	36.28910802003912
830	3046.0	34.8072171189074	36.28910802003912
831	3052.0	34.900290711980986	34.26962750055861
832	3053.0	35.06695737864766	32.26962750055861
833	3054.0	35.06695737864766	32.26962750055861
834	3055.0	35.06695737864766	33.26962750055861
835	3056.0	35.06695737864766	32.26962750055861
836	3057.0	35.06695737864766	32.26962750055861
837	3058.0	35.207308255840644	35.36611872862878
838	3059.0	35.207308255840644	35.36611872862878
839	3060.0	35.47046615057748	36.48892574617264
840	3061.0	35.533624045314326	37.03629416722529
841	3062.0	35.533624045314326	37.03629416722529
842	3106.0	34.95584626753654	35.102960833891956
843	3107.0	34.95584626753654	35.102960833891956
844	3108.0	34.99003430172458	35.10808903902014
845	3109.0	35.025290711980986	35.88073861166973
846	3110.0	35.025290711980986	35.88073861166973
847	3111.0	35.020803532493815	35.98501211594322
848	3112.0	35.33722764891793	36.47233020326132
849	3113.0	35.33722764891793	36.47233020326132
850	3114.0	35.06695737864766	34.26962750055861
851	3115.0	35.06695737864766	33.26962750055861
852	3116.0	35.06695737864766	33.26962750055861
853	3121.0	35.06695737864766	33.76962750055861
854	3122.0	35.06695737864766	33.76962750055861
855	3123.0	35.06695737864766	33.76962750055861
856	3124.0	35.19195737864766	35.51962750055861
857	3125.0	35.19195737864766	35.51962750055861
858	3126.0	35.06695737864766	32.76962750055861
859	3127.0	35.17806848975877	34.99184972278084
860	3128.0	35.17806848975877	34.99184972278084
861	3129.0	35.06695737864766	35.76962750055861
862	3130.0	35.122512934203215	35.797405278336385
863	3131.0	35.122512934203215	35.797405278336385
864	3135.0	35.10862404531433	34.39462750055861
865	3136.0	35.10862404531433	34.39462750055861
866	3137.0	35.06695737864766	33.76962750055861
867	3137.0	35.06695737864766	35.76962750055861
868	3139.0	34.900290711980986	33.76962750055861
869	3151.0	34.63838595007623	34.05534178627289
870	3152.0	34.63838595007623	34.05534178627289
871	3153.0	35.06695737864766	34.26962750055861
872	3154.0	35.11383237864766	36.61337750055861
873	3155.0	35.11383237864766	36.61337750055861
874	3156.0	35.083906531190024	35.4645427547959
875	3157.0	35.16373157219604	35.18898233926831
876	3158.0	35.16373157219604	35.18898233926831
877	3159.0	35.42410023579052	36.126770357701474
878	3160.0	35.06695737864766	33.76962750055861
879	3161.0	35.06695737864766	33.76962750055861
880	3162.0	34.87945737864766	35.08212750055861
881	3213.0	35.06695737864766	32.26962750055861
882	3214.0	35.06695737864766	32.26962750055861
883	3215.0	34.8316632610006	32.76962750055861
884	3216.0	34.87945737864766	32.58212750055861
885	3217.0	34.612411924102204	33.04235477328589
886	3218.0	34.612411924102204	33.04235477328589
887	3219.0	34.81695737864766	32.76962750055861
888	3220.0	34.904795216485496	35.066924797855904
889	3221.0	35.106957378647664	35.16962750055862
890	3222.0	35.09636914335354	36.18139220644096
891	3223.0	35.09636914335354	36.18139220644096
892	3224.0	35.366957378647655	36.39462750055861
893	3225.0	35.289179600869886	36.325183056114156
894	3226.0	35.289179600869886	36.325183056114156
895	3227.0	35.289179600869886	36.352960833891956
896	3228.0	35.50445737864766	36.98837750055861
897	3229.0	35.55082834638959	37.02769201668764
898	3230.0	35.66695737864765	38.9696275005586
899	3231.0	35.31695737864766	39.01962750055861
900	3232.0	35.26695737864766	38.569627500558624
901	3257.0	34.83618814787843	32.92347365440477
902	3258.0	34.83618814787843	32.92347365440477
903	3262.0	34.73362404531433	33.102960833891956
904	3263.0	34.56695737864766	32.26962750055861
905	3264.0	34.56695737864766	32.26962750055861
906	3265.0	34.81695737864766	34.22417295510408
907	3266.0	35.06695737864766	35.26962750055861
908	3267.0	34.66695737864765	33.16962750055862
909	3269.0	34.90906264180555	34.55910118476913
910	3270.0	34.900290711980986	32.76962750055861
911	3271.0	34.900290711980986	32.76962750055861
912	3364.0	34.80379948391082	34.348574868979654
913	3365.0	34.80379948391082	34.348574868979654
914	3366.0	35.06695737864766	34.47333120426231
915	3367.0	34.98000085690853	33.943540544036864
916	3368.0	35.025290711980986	34.06129416722527
917	3369.0	35.18234199403227	35.19270442363555
918	3370.0	35.21510552679581	35.917775648706765
919	3371.0	35.21510552679581	35.917775648706765
920	3372.0	35.275290711980986	35.51962750055861
921	3373.0	35.38513919682947	35.92871840964952
922	3374.0	35.38513919682947	35.92871840964952
923	3375.0	34.936522596038955	35.03049706577602
924	3376.0	35.49248929354127	37.195159415452224
925	3377.0	35.49248929354127	37.195159415452224
926	3378.0	35.19195737864766	37.14462750055861
927	3379.0	35.19195737864766	37.14462750055861
928	3392.0	35.33011527338449	36.03278539529546
929	3393.0	35.3050526167429	36.007722738653854
930	3394.0	35.13838595007623	35.05534178627289
931	3395.0	35.141031452721734	35.25110898204011
932	3396.0	35.08656522178491	35.73041181428411
933	3397.0	35.08656522178491	35.73041181428411
934	3398.0	34.72549396401351	35.3793835981196
935	3399.0	35.06695737864766	34.977960833891956
936	3400.0	35.06695737864766	34.977960833891956
937	3401.0	35.10144013726834	34.87307577642068
938	3402.0	35.06695737864766	34.76962750055861
939	3403.0	35.06695737864766	34.76962750055861
940	3405.0	35.248775560465845	36.4514456823768
941	3406.0	35.06695737864766	34.26962750055861
942	3406.0	35.06695737864766	38.76962750055861
943	3407.0	35.06695737864766	38.76962750055861
944	3409.0	35.06695737864766	39.26962750055861
945	3410.0	35.06695737864766	39.26962750055861
946	3452.0	35.06695737864766	36.5910560719872
947	3453.0	35.06695737864766	36.5910560719872
948	3456.0	35.3050526167429	34.91248464341575
949	3457.0	35.13362404531432	34.73629416722528
950	3458.0	35.13362404531432	34.73629416722528
951	3459.0	35.09398440567469	35.661519392450515
952	3463.0	34.94195737864766	33.70712750055861
953	3464.0	34.971719283409556	34.245817976749095
954	3465.0	34.971719283409556	34.245817976749095
955	3466.0	34.60541891710919	32.53885826978939
956	3467.0	34.650290711980986	32.76962750055861
957	3468.0	34.59636914335354	32.59315691232331
958	3469.0	34.59636914335354	32.59315691232331
959	3470.0	35.35267166436195	35.483913214844335
960	3471.0	35.35267166436195	35.483913214844335
961	3477.0	35.06695737864766	34.26962750055861
962	3478.0	35.06695737864766	34.26962750055861
963	3479.0	34.85074116243145	35.661519392450515
964	3480.0	34.85074116243145	35.661519392450515
965	3481.0	34.96695737864766	34.4696275005586
966	3482.0	34.839684651374924	35.04235477328589
967	3483.0	34.839684651374924	35.04235477328589
968	3484.0	35.06695737864766	34.6405952424941
969	3485.0	34.81163822971149	35.00367005375011
970	3486.0	34.81163822971149	35.00367005375011
971	3487.0	34.900290711980986	35.415460833891956
972	3488.0	34.62793298840376	34.23304213470496
973	3489.0	34.66219547388576	34.38867511960623
974	3490.0	34.612411924102204	33.04235477328589
975	3491.0	34.62945737864766	33.33212750055861
976	3492.0	34.76695737864766	32.4696275005586
977	3498.0	35.06695737864766	34.76962750055861
978	3499.0	35.06695737864766	34.76962750055861
979	3501.0	35.209814521504796	35.19819892913003
980	3502.0	35.209814521504796	35.19819892913003
981	3504.0	35.06695737864766	32.76962750055861
982	3505.0	35.06695737864766	32.76962750055861
983	3506.0	34.622512934203215	32.547405278336385
984	3507.0	35.06695737864766	34.26962750055861
985	3508.0	35.06695737864766	34.26962750055861
986	3509.0	34.96695737864766	35.64462750055861
987	3510.0	34.56695737864766	32.76962750055861
988	3511.0	34.528495840186125	33.00039673132784
989	3512.0	34.68234199403227	33.077319808250934
990	3513.0	34.31695737864766	32.76962750055861
991	3514.0	34.31695737864766	32.76962750055861
992	3515.0	34.866957378647655	32.9696275005586
993	3516.0	34.866957378647655	32.9696275005586
994	3517.0	35.03570737864766	35.92587750055861
995	3518.0	35.06695737864766	33.26962750055861
996	3521.0	35.40786646955675	37.22417295510408
997	3524.0	35.06695737864766	34.76962750055861
998	3529.0	34.63838595007623	31.626770357701474
999	3763.0	35.21401620217706	35.15198044173508
1000	3764.0	35.21401620217706	35.15198044173508
1001	3765.0	35.16373157219604	35.44704685539733
1002	3769.0	34.9131112248015	35.385012115943226
1003	3770.0	34.9131112248015	35.385012115943226
1004	3775.0	34.937925120583145	35.28575653281669
1005	3776.0	34.94195737864766	35.11337750055861
1006	3777.0	34.83838595007623	35.02677035770148
1007	3778.0	34.56695737864766	32.76962750055861
1008	3779.0	34.56695737864766	32.76962750055861
1009	3780.0	34.71695737864766	35.2196275005586
1010	3781.0	34.41695737864765	32.66962750055862
1011	3782.0	34.43537843127923	32.87489065845335
1012	3783.0	34.43537843127923	32.87489065845335
1013	3784.0	34.528495840186125	33.00039673132784
1014	3785.0	34.528495840186125	33.00039673132784
1015	3786.0	35.103994415684696	34.88073861166973
1016	3787.0	35.103994415684696	34.88073861166973
1017	3791.0	35.06695737864766	36.26962750055861
1018	3792.0	35.31695737864766	36.39462750055861
1019	3793.0	35.31695737864766	36.39462750055861
1020	3796.0	35.06695737864766	36.44704685539733
1021	3797.0	35.06695737864766	33.76962750055861
1022	3798.0	35.06695737864766	33.76962750055861
1023	3799.0	35.10541891710919	35.385012115943226
1024	3800.0	34.80379948391082	35.32225907950598
1025	3801.0	34.80379948391082	35.32225907950598
1026	3802.0	35.00813384923589	35.78923534369591
1027	3803.0	35.14388045557074	35.03885826978939
1028	3804.0	35.10541891710919	34.654242885174
1029	3805.0	34.63838595007623	33.483913214844335
1030	3806.0	34.77066108235137	33.76962750055861
1031	3807.0	34.81695737864766	33.51962750055861
1032	3807.0	35.06695737864766	36.76962750055861
1033	3808.0	34.81695737864766	33.51962750055861
1034	3808.0	35.06695737864766	36.76962750055861
1035	3809.0	34.650290711980986	35.14462750055861
1036	3810.0	34.88513919682947	35.54235477328589
1037	3811.0	34.88513919682947	35.54235477328589
1038	3812.0	35.11043563951722	34.9000622831673
1039	3813.0	35.150290711980986	35.102960833891956
1040	3814.0	35.10541891710919	35.385012115943226
1041	3818.0	35.06695737864766	32.26962750055861
1042	3819.0	35.06695737864766	32.26962750055861
1043	3820.0	35.06695737864766	35.06129416722527
1044	3821.0	34.612411924102204	33.04235477328589
1045	3822.0	34.612411924102204	33.04235477328589
1046	3823.0	34.650290711980986	33.352960833891956
1047	3824.0	35.22911954080982	35.39124912218023
1048	3825.0	35.22911954080982	35.39124912218023
1049	3826.0	35.34146718256923	35.259823578989995
1050	3827.0	35.12410023579052	35.3410560719872
1051	3828.0	35.12410023579052	35.3410560719872
1052	3829.0	34.56695737864766	32.76962750055861
1053	3830.0	34.06695737864766	32.26962750055861
1054	3839.0	34.976048287738564	34.9514456823768
1055	3840.0	34.976048287738564	34.9514456823768
1056	3841.0	35.22080353249382	35.34655057748168
1057	3843.0	34.84473515642543	34.6585163894475
1058	3844.0	34.84473515642543	34.6585163894475
1059	3845.0	34.63838595007623	33.05534178627289
1060	3848.0	34.78695737864766	33.88962750055862
1061	3849.0	34.78695737864766	33.88962750055862
1062	3850.0	34.73362404531433	32.602960833891956
1063	3851.0	34.71401620217706	33.357862794676265
1064	3852.0	35.16695737864765	34.9696275005586
1065	3853.0	35.125780908059426	34.867666716244884
1066	3854.0	35.08210889379917	35.51205174298286
1067	3855.0	34.89048679041237	34.74021573585273
1068	3857.0	34.69195737864766	31.769627500558613
1069	3858.0	34.69195737864766	31.769627500558613
1070	3859.0	34.78490609659637	33.359371090302204
1071	3860.0	34.83011527338449	34.348574868979654
1072	3861.0	34.83011527338449	34.348574868979654
1073	3862.0	34.612411924102204	33.17871840964952
1074	3874.0	34.60541891710919	33.53885826978939
1075	3875.0	35.15786646955675	34.87871840964951
1076	3876.0	35.15786646955675	34.87871840964951
1077	3877.0	35.09820737864766	34.64462750055861
1078	3878.0	35.06695737864766	31.769627500558613
1079	3879.0	35.06695737864766	31.769627500558613
1080	3882.0	34.56695737864766	31.269627500558613
1081	3883.0	34.56695737864766	31.269627500558613
1082	3884.0	34.584198757958006	32.28686887986896
1083	3885.0	34.718120169345326	34.56032517497721
1084	3886.0	34.718120169345326	34.56032517497721
1085	3887.0	35.028495840186125	35.00039673132784
1086	3888.0	35.028495840186125	35.00039673132784
1087	3889.0	34.650290711980986	34.93629416722527
1088	3890.0	34.650290711980986	34.93629416722527
1089	3891.0	34.90695737864766	37.029627500558604
1090	3892.0	35.00898636415491	36.581221703457174
1091	3893.0	35.00898636415491	36.581221703457174
1092	3894.0	34.874649686339964	37.19270442363555
1093	3895.0	34.962790711980986	35.45712750055861
1094	3896.0	34.962790711980986	35.45712750055861
1095	3897.0	34.796687108377384	34.661519392450515
1096	3898.0	34.98695737864766	35.28962750055862
1097	3899.0	34.98695737864766	35.28962750055862
1098	3900.0	34.71695737864766	34.91962750055862
1099	3901.0	34.7033210150113	32.587809318740426
1100	3902.0	34.7033210150113	32.587809318740426
1101	3906.0	34.622512934203215	33.547405278336385
1102	3907.0	34.622512934203215	33.547405278336385
1103	3908.0	35.06695737864766	33.76962750055861
1104	3908.0	35.06695737864766	35.76962750055861
1105	3909.0	35.06695737864766	33.76962750055861
1106	3909.0	35.06695737864766	35.76962750055861
1107	3931.0	35.50445737864766	37.20712750055861
1108	3932.0	35.50445737864766	37.20712750055861
1109	3933.0	35.209814521504796	37.626770357701474
1110	3934.0	35.14388045557074	36.03885826978939
1111	3935.0	35.14388045557074	36.03885826978939
1112	3936.0	35.06695737864766	33.76962750055861
1113	3937.0	34.69195737864766	33.39462750055861
1114	3938.0	34.69195737864766	33.39462750055861
1115	3939.0	34.69195737864766	33.39462750055861
1116	3943.0	35.381243092933374	36.626770357701474
1117	3944.0	35.381243092933374	36.626770357701474
1118	3946.0	35.49552880721909	39.483913214844335
1119	3947.0	35.49552880721909	39.483913214844335
1120	3948.0	35.5114018230921	38.99184972278084
1121	3949.0	35.11043563951722	36.160931848384706
1122	3950.0	35.11043563951722	36.160931848384706
1123	3953.0	34.866957378647655	35.39184972278085
1124	3954.0	34.866957378647655	35.39184972278085
1125	3955.0	34.62945737864766	34.89462750055861
1126	3956.0	34.69195737864766	34.51962750055861
1127	3957.0	34.63838595007623	33.8410560719872
1128	3958.0	34.650290711980986	33.352960833891956
1129	3960.0	34.622512934203215	33.102960833891956
1130	3978.0	34.65670096839125	34.513217244148365
1131	3979.0	34.65670096839125	34.513217244148365
1132	3980.0	34.951572763263044	35.05808903902016
1133	3981.0	34.951572763263044	35.05808903902016
1134	3982.0	34.80165125619868	34.93289280668105
1135	3983.0	34.775290711980986	34.477960833891956
1136	3984.0	34.775290711980986	34.477960833891956
1137	3985.0	34.72549396401351	35.3793835981196
1138	3986.0	34.63838595007623	35.41248464341575
1139	3987.0	34.63838595007623	35.41248464341575
1140	3988.0	34.81695737864766	34.51962750055861
1141	3989.0	34.84195737864766	35.26962750055861
1142	3990.0	34.84195737864766	35.26962750055861
1143	3993.0	35.23362404531433	36.602960833891956
1144	3994.0	35.24342796688295	36.357862794676265
1145	4001.0	35.16373157219604	36.543821048945716
1146	4002.0	35.03570737864766	35.92587750055861
1147	4006.0	35.06695737864766	35.76962750055861
1148	4007.0	35.06695737864766	35.76962750055861
1149	4011.0	35.10029071198099	35.93629416722527
1150	4012.0	35.10029071198099	35.93629416722527
1151	4013.0	35.06695737864766	39.76962750055861
1152	4014.0	35.06695737864766	39.76962750055861
1153	4018.0	35.32886214055242	36.102960833891956
1154	4019.0	35.32886214055242	36.102960833891956
1155	4020.0	35.248775560465845	36.2014456823768
1156	4054.0	35.19739216125636	35.291366630993394
1157	4055.0	35.19739216125636	35.291366630993394
1158	4056.0	34.79423010592039	35.54235477328589
1159	4057.0	34.79423010592039	35.54235477328589
1160	4058.0	35.25614656783685	35.796654527585645
1161	4059.0	35.25614656783685	35.796654527585645
1162	4060.0	35.3102006218909	36.52638425731536
1163	4061.0	35.3102006218909	36.52638425731536
1164	4062.0	35.023479117778095	34.5522361962108
1165	4063.0	35.106957378647664	34.849627500558626
1166	4064.0	34.98000085690853	34.33484489186296
1167	4086.0	35.06695737864766	33.76962750055861
1168	4087.0	35.06695737864766	33.76962750055861
1169	4088.0	34.742633054323335	34.90476263569374
1170	4091.0	35.06695737864766	32.76962750055861
1171	4092.0	34.8316632610006	34.65198044173508
1172	4093.0	34.8316632610006	34.65198044173508
1173	4094.0	34.94195737864766	34.352960833891956
1174	4095.0	34.7033210150113	33.22417295510408
1175	4096.0	34.7033210150113	33.22417295510408
1176	4101.0	35.17806848975877	35.102960833891956
1177	4102.0	35.17806848975877	35.102960833891956
1178	4103.0	35.01432579970029	34.66436434266387
1179	4104.0	35.01432579970029	34.66436434266387
1180	4105.0	35.18234199403227	35.42347365440477
1181	4106.0	35.141031452721734	35.510368241299346
1182	4117.0	34.612411924102204	33.04235477328589
1183	4118.0	34.612411924102204	33.04235477328589
1184	4120.0	34.79423010592039	34.86053659146771
1185	4121.0	34.79423010592039	34.86053659146771
1186	4122.0	35.06695737864766	34.26962750055861
1187	4125.0	35.06695737864766	35.76962750055861
1188	4129.0	35.106957378647664	36.849627500558626
1189	4130.0	35.106957378647664	36.849627500558626
1190	4131.0	35.06695737864766	36.76962750055861
1191	4134.0	35.06695737864766	33.76962750055861
1192	4134.0	35.56695737864766	39.76962750055861
1193	4167.0	35.06695737864766	33.76962750055861
1194	4168.0	35.06695737864766	33.76962750055861
1195	4169.0	35.10267166436195	36.626770357701474
1196	4173.0	35.23362404531433	36.14462750055861
1197	4174.0	35.23362404531433	36.14462750055861
1198	4175.0	35.14388045557074	36.231165962097066
1199	4176.0	35.19461695311574	36.237712606941585
1200	4177.0	35.083906531190024	35.60013597513489
1201	4178.0	35.083906531190024	35.60013597513489
1202	4179.0	35.106173064922174	35.14217652016646
1203	4180.0	35.19195737864766	35.626770357701474
1204	4181.0	34.976048287738564	34.67871840964952
1205	4182.0	34.976048287738564	34.67871840964952
1206	4183.0	34.91695737864765	34.16962750055862
1207	4184.0	34.91695737864765	34.16962750055862
1208	4185.0	34.73362404531433	32.93629416722527
1209	4186.0	34.781243092933366	32.626770357701474
1210	4187.0	34.73362404531433	33.93629416722527
1211	4188.0	34.900290711980986	34.983913214844335
1212	4189.0	34.900290711980986	34.983913214844335
1213	4190.0	34.90906264180555	34.82225907950598
1214	4191.0	34.56695737864766	32.26962750055861
1215	4192.0	34.56695737864766	32.26962750055861
1216	4194.0	34.06695737864766	32.26962750055861
1217	4195.0	34.06695737864766	32.26962750055861
1218	4196.0	34.5114018230921	32.99184972278084
1219	4197.0	35.226957378647654	35.329627500558615
1220	4198.0	35.226957378647654	35.329627500558615
1221	4199.0	34.90906264180555	35.24331171108494
1222	4200.0	34.90906264180555	35.24331171108494
1223	4201.0	34.958849270539545	35.931789662720774
1224	4202.0	34.958849270539545	35.931789662720774
1225	4203.0	34.63838595007623	34.05534178627289
1226	4305.0	34.781243092933366	33.626770357701474
1227	4306.0	35.036654348344626	35.40599113692224
1228	4307.0	34.8316632610006	34.18139220644096
1229	4308.0	34.8316632610006	34.18139220644096
1230	4309.0	34.8316632610006	34.65198044173508
1231	4310.0	34.8316632610006	34.65198044173508
1232	4311.0	34.63838595007623	33.05534178627289
1233	4315.0	34.94931031982412	33.65198044173508
1234	4316.0	34.94931031982412	33.65198044173508
1235	4317.0	35.10541891710919	35.385012115943226
1236	4318.0	35.10541891710919	35.385012115943226
1237	4319.0	34.7614018230921	35.01962750055861
1238	4320.0	34.861075025706484	35.15198044173508
1239	4321.0	34.89552880721908	35.05534178627289
1240	4322.0	34.85643106285818	34.24331171108494
1241	4323.0	35.028495840186125	35.42347365440477
1242	4324.0	35.028495840186125	35.42347365440477
1243	4325.0	35.09636914335354	35.62256867702919
1244	4326.0	35.10541891710919	34.385012115943226
1245	4327.0	35.10541891710919	34.385012115943226
1246	4332.0	35.06695737864766	34.26962750055861
1247	4333.0	35.06695737864766	34.26962750055861
1248	4334.0	35.036654348344626	36.102960833891956
1249	4358.0	34.781243092933366	32.3410560719872
1250	4359.0	34.781243092933366	32.3410560719872
1251	4363.0	35.099215443163786	35.15672427475215
1252	4364.0	35.099215443163786	35.15672427475215
1253	4365.0	34.73362404531433	33.76962750055861
1254	4366.0	35.06695737864766	34.92114265207377
1255	4367.0	35.06695737864766	34.92114265207377
1256	4368.0	34.89048679041237	35.2990392652645
1257	4369.0	34.89048679041237	35.2990392652645
1258	4370.0	35.00813384923589	35.78923534369591
1259	4371.0	34.796687108377384	34.931789662720774
1260	4372.0	34.93754561394178	36.428451029970375
1261	4373.0	34.93754561394178	36.428451029970375
1262	4374.0	34.84571844059457	37.389096527107284
1263	4375.0	35.165967279637755	36.78942948075667
1264	4376.0	35.165967279637755	36.78942948075667
1265	4377.0	34.96913129169114	35.60658402229774
1266	4378.0	34.71401620217706	34.004921618205685
1267	4379.0	34.71401620217706	34.004921618205685
1268	4380.0	34.60541891710919	32.53885826978939
1269	4384.0	35.125780908059426	33.18139220644096
1270	4385.0	35.125780908059426	33.18139220644096
1271	4386.0	34.37945737864766	32.14462750055861
1272	4387.0	34.37945737864766	32.14462750055861
1273	4388.0	34.50445737864766	32.95712750055861
1274	4389.0	34.8316632610006	34.65198044173508
1275	4390.0	34.8316632610006	34.65198044173508
1276	4391.0	34.88385878709836	35.71328947238959
1277	4392.0	35.06695737864766	35.48962750055861
1278	4393.0	35.06695737864766	35.68629416722527
1279	4394.0	34.612411924102204	33.04235477328589
1280	4457.0	34.650290711980986	33.352960833891956
1281	4458.0	34.650290711980986	33.352960833891956
1282	4459.0	34.56695737864766	32.76962750055861
1283	4460.0	34.94931031982412	34.504921618205685
1284	4461.0	34.94931031982412	34.504921618205685
1285	4462.0	35.03570737864766	34.08212750055861
1286	4465.0	34.66695737864765	32.86962750055861
1287	4469.0	35.028495840186125	34.03885826978939
1288	4470.0	35.028495840186125	34.03885826978939
1289	4471.0	34.781243092933366	33.126770357701474
1290	4472.0	35.06695737864766	32.76962750055861
1291	4473.0	35.06695737864766	32.76962750055861
1292	4476.0	35.06695737864766	32.76962750055861
1293	4477.0	35.06695737864766	32.76962750055861
1294	4481.0	34.789179600869886	33.43629416722527
1295	4482.0	34.98695737864766	34.4096275005586
1296	4483.0	34.98695737864766	34.4096275005586
1297	4484.0	35.18234199403227	34.42347365440477
1298	4494.0	35.16373157219604	35.44704685539733
1299	4495.0	35.16373157219604	35.44704685539733
1300	4496.0	35.06695737864766	33.76962750055861
1301	4497.0	34.866957378647655	32.9696275005586
1302	4498.0	34.866957378647655	32.9696275005586
1303	4499.0	34.612411924102204	33.04235477328589
1304	4500.0	34.56695737864766	32.76962750055861
1305	4501.0	34.400290711980986	32.43629416722527
1306	4502.0	34.612411924102204	33.04235477328589
1307	4503.0	34.612411924102204	33.04235477328589
1308	4504.0	35.06695737864766	32.76962750055861
1309	4506.0	34.73362404531433	33.93629416722527
1310	4510.0	35.339684651374924	34.67871840964952
1311	4511.0	35.339684651374924	34.67871840964952
1312	4532.0	34.63838595007623	33.8410560719872
1313	4533.0	34.63838595007623	33.8410560719872
1314	4536.0	34.81695737864766	31.519627500558613
1315	4537.0	34.81695737864766	31.519627500558613
1316	4542.0	35.06695737864766	32.76962750055861
1317	4543.0	35.023479117778095	35.33484489186296
1318	4544.0	35.023479117778095	35.33484489186296
1319	4545.0	34.866957378647655	35.3410560719872
1320	4546.0	34.866957378647655	35.3410560719872
1321	4547.0	34.866957378647655	35.3410560719872
1322	4548.0	34.49552880721909	32.67438940532051
1323	4549.0	34.49552880721909	32.67438940532051
1324	4586.0	34.622512934203215	32.352960833891956
1325	4587.0	34.622512934203215	32.352960833891956
1326	4588.0	34.53207365771742	33.6068368028842
1327	4589.0	34.52597377209028	34.589299631706155
1328	4590.0	34.52597377209028	34.589299631706155
1329	4591.0	34.588084139211034	34.487937359713555
1330	4592.0	34.400290711980986	31.269627500558613
1331	4593.0	34.400290711980986	31.269627500558613
1332	4595.0	34.69195737864766	32.39462750055861
1333	4596.0	34.69195737864766	32.39462750055861
1334	4597.0	34.66695737864765	31.9696275005586
1335	4598.0	34.861075025706484	34.88727455938215
1336	4599.0	34.861075025706484	34.88727455938215
1337	4600.0	34.789179600869886	35.26962750055861
1338	4601.0	34.789179600869886	35.26962750055861
1339	4671.0	34.69195737864766	33.14462750055861
1340	4672.0	34.69195737864766	33.14462750055861
1341	4673.0	34.622512934203215	33.547405278336385
1342	4674.0	35.06695737864766	33.76962750055861
1343	4675.0	34.73362404531433	33.26962750055861
1344	4676.0	34.73362404531433	33.26962750055861
1345	4677.0	35.06695737864766	34.26962750055861
1346	4678.0	35.06695737864766	34.26962750055861
1347	4679.0	35.06695737864766	35.26962750055861
1348	4680.0	35.06695737864766	33.76962750055861
1349	4681.0	35.06695737864766	33.76962750055861
1350	4711.0	34.781243092933366	32.3410560719872
1351	4712.0	35.06695737864766	31.769627500558613
1352	4713.0	35.06695737864766	34.76962750055861
1353	4716.0	35.06695737864766	34.26962750055861
1354	4717.0	35.06695737864766	34.26962750055861
1355	4719.0	34.900290711980986	33.852960833891956
1356	4720.0	34.900290711980986	33.852960833891956
1357	4721.0	35.09726040895069	35.13326386419499
1358	4725.0	34.80029071198099	32.23629416722528
1359	4726.0	34.80029071198099	32.23629416722528
1360	4727.0	34.31695737864766	32.01962750055861
1361	4728.0	34.52150283319311	32.49690022783133
1362	4729.0	34.69195737864766	32.39462750055861
1363	4730.0	34.69195737864766	32.39462750055861
1364	4731.0	35.06695737864766	32.76962750055861
1365	4732.0	35.06695737864766	33.26962750055861
1366	4733.0	34.781243092933366	34.626770357701474
1367	4734.0	34.781243092933366	34.626770357701474
1368	4756.0	35.06695737864766	33.41248464341575
1369	4757.0	35.06695737864766	33.41248464341575
1370	4761.0	35.01432579970029	33.87489065845335
1371	4762.0	35.01432579970029	33.87489065845335
1372	4765.0	35.16373157219604	34.18898233926831
1373	4766.0	34.92410023579052	33.19819892913003
1374	4767.0	34.92410023579052	33.19819892913003
1375	4771.0	34.83618814787843	34.84655057748168
1376	4772.0	34.83618814787843	34.84655057748168
1377	4773.0	35.19739216125636	35.291366630993394
1378	4774.0	35.19195737864766	37.01962750055861
1379	4775.0	35.19195737864766	37.01962750055861
1380	4776.0	35.06695737864766	36.26962750055861
1381	4779.0	34.622512934203215	33.547405278336385
1382	4966.0	35.039930351620626	35.41827614920726
1383	4967.0	35.039930351620626	35.41827614920726
1384	4968.0	34.94931031982412	34.73041181428411
1385	4969.0	34.94931031982412	34.73041181428411
1386	4970.0	35.06695737864766	33.48962750055861
1387	4971.0	34.73362404531433	32.90296083389194
1388	4972.0	34.73362404531433	32.90296083389194
1389	4973.0	34.8708789472751	35.82845102997038
1390	4974.0	34.8708789472751	35.82845102997038
1391	4975.0	34.94931031982412	34.7990392652645
1392	4979.0	34.69195737864766	32.76962750055861
1393	4980.0	34.69195737864766	32.76962750055861
1394	4981.0	34.52150283319311	32.49690022783133
1395	4982.0	34.531243092933366	33.19819892913003
1396	4983.0	34.531243092933366	33.19819892913003
1397	5038.0	35.06695737864766	34.76962750055861
1398	5039.0	35.06695737864766	34.76962750055861
1399	5040.0	35.06695737864766	34.03885826978939
1400	5043.0	34.56695737864766	33.76962750055861
1401	5046.0	34.958849270539545	34.33719506812619
1402	5047.0	34.958849270539545	34.33719506812619
1403	5048.0	35.028495840186125	34.077319808250934
1404	5049.0	35.028495840186125	34.077319808250934
1405	5050.0	34.366957378647655	31.9696275005586
1406	5051.0	34.366957378647655	31.9696275005586
1407	5052.0	34.73362404531433	31.93629416722527
1408	5099.0	35.00813384923589	35.91668632408803
1409	5100.0	34.66695737864765	34.16962750055862
1410	5101.0	34.66695737864765	34.16962750055862
1411	5102.0	34.94195737864766	33.64462750055861
1412	5103.0	34.73362404531433	32.93629416722527
1413	5104.0	34.73362404531433	32.93629416722527
1414	5109.0	35.150290711980986	34.76962750055861
1415	5110.0	35.150290711980986	34.76962750055861
1416	5111.0	35.06695737864766	35.455341786272896
1417	5112.0	35.06695737864766	35.1489378453862
1418	5113.0	35.025290711980986	33.81129416722527
1419	5114.0	35.025290711980986	33.81129416722527
1420	5126.0	34.84820737864766	34.58212750055861
1421	5127.0	34.84820737864766	34.58212750055861
1422	5132.0	34.56695737864766	32.26962750055861
1423	5133.0	34.56695737864766	32.26962750055861
1424	5134.0	34.82251293420322	34.325183056114156
1425	5135.0	34.82251293420322	34.325183056114156
1426	5136.0	34.8832839092599	34.93289280668105
1427	5137.0	34.89552880721908	34.76962750055861
1428	5138.0	34.797726609416884	33.885012115943226
1429	5139.0	34.797726609416884	33.885012115943226
1430	5143.0	35.06695737864766	36.26962750055861
1431	5144.0	35.06695737864766	36.26962750055861
1432	5145.0	34.94931031982412	34.18139220644096
1433	5146.0	34.976048287738564	35.86053659146771
1434	5147.0	34.976048287738564	35.86053659146771
1435	5148.0	34.60029071198099	33.569627500558624
1436	5151.0	34.46695737864766	31.9696275005586
1437	5152.0	34.56695737864766	32.26962750055861
1438	5153.0	34.56695737864766	32.26962750055861
1439	5154.0	35.12756343925372	34.22417295510408
1440	5155.0	35.12756343925372	34.22417295510408
1441	5156.0	35.06695737864766	32.26962750055861
1442	5157.0	35.06695737864766	32.26962750055861
1443	5176.0	35.06695737864766	34.26962750055861
1444	5177.0	35.06695737864766	34.26962750055861
1445	5178.0	34.866957378647655	33.16962750055862
1446	5179.0	34.866957378647655	33.16962750055862
1447	5180.0	35.06695737864766	33.76962750055861
1448	5181.0	34.69195737864766	33.39462750055861
1449	5182.0	34.69195737864766	33.39462750055861
1450	5183.0	34.69195737864766	33.39462750055861
1451	5184.0	35.13838595007623	35.05534178627289
1452	5185.0	35.141031452721734	35.25110898204011
1453	5186.0	35.06695737864766	35.28962750055862
1454	5187.0	34.69195737864766	33.39462750055861
1455	5188.0	35.02150283319311	34.26962750055861
1456	5189.0	34.91695737864765	34.36962750055861
1457	5190.0	35.025290711980986	33.93629416722527
1458	5191.0	35.025290711980986	33.93629416722527
1459	5192.0	34.81695737864766	33.89462750055861
1460	5193.0	34.81695737864766	33.89462750055861
1461	5194.0	35.06695737864766	33.76962750055861
1462	5197.0	34.93362404531432	36.43629416722527
1463	5198.0	34.93362404531432	36.43629416722527
1464	5199.0	34.89048679041237	35.88727455938215
1465	5200.0	34.89048679041237	35.88727455938215
1466	5239.0	34.94195737864766	35.74462750055861
1467	5240.0	34.9131112248015	35.59014032107143
1468	5241.0	34.9131112248015	35.59014032107143
1469	5242.0	34.91989855511825	34.94609808879392
1470	5243.0	34.81114342515929	35.6068368028842
1471	5244.0	34.81114342515929	35.6068368028842
1472	5245.0	34.965262463393415	35.70183089038912
1473	5246.0	34.965262463393415	35.70183089038912
1474	5249.0	35.15954997124025	35.547405278336385
1475	5250.0	35.0114018230921	35.52888675981788
1476	5251.0	35.0114018230921	36.28814601907712
1477	5252.0	34.72767166436195	35.53748464341575
1478	5253.0	34.72767166436195	35.53748464341575
1479	5254.0	35.10267166436195	34.66248464341575
1480	5255.0	35.06695737864766	32.76962750055861
1481	5262.0	35.23362404531433	35.602960833891956
1482	5263.0	35.23362404531433	35.602960833891956
1483	5264.0	34.650290711980986	33.352960833891956
1484	5265.0	34.7033210150113	33.587809318740426
1485	5266.0	34.7033210150113	33.587809318740426
1486	5267.0	35.032474620026974	35.079972328144834
1487	5268.0	35.032474620026974	35.079972328144834
1488	5269.0	34.650290711980986	33.352960833891956
1489	5270.0	34.612411924102204	33.04235477328589
1490	5271.0	34.612411924102204	33.04235477328589
1491	5272.0	34.88513919682947	34.76962750055861
1492	5273.0	34.88513919682947	34.76962750055861
1493	5282.0	34.866957378647655	35.11962750055861
1494	5283.0	34.866957378647655	35.11962750055861
1495	5284.0	35.06695737864766	35.70712750055861
1496	5285.0	34.96695737864766	34.4696275005586
1497	5286.0	34.96695737864766	34.4696275005586
1498	5287.0	35.06695737864766	35.76962750055861
1499	5288.0	35.06695737864766	34.76962750055861
1500	5289.0	35.06695737864766	34.76962750055861
1501	5293.0	35.5114018230921	36.71407194500307
1502	5294.0	35.036654348344626	36.102960833891956
1503	5295.0	35.036654348344626	36.102960833891956
1504	5327.0	35.14388045557074	36.03885826978939
1505	5328.0	35.14388045557074	36.03885826978939
1506	5329.0	35.10267166436195	35.66248464341575
1507	5330.0	35.400290711980986	36.791849722780825
1508	5331.0	35.39304433516939	36.639192717949925
1509	5332.0	35.378068489758775	36.43629416722527
1510	5333.0	35.322276527583824	36.00367005375011
1511	5334.0	35.322276527583824	36.00367005375011
1512	5335.0	35.09259840428868	35.43629416722527
1513	5336.0	35.103994415684696	34.139997870928994
1514	5337.0	35.103994415684696	34.139997870928994
1515	5374.0	35.06695737864766	34.26962750055861
1516	5378.0	35.02992034161062	35.102960833891956
1517	5379.0	35.031243092933366	35.26962750055861
1518	5380.0	35.099215443163786	35.15672427475215
1519	5381.0	35.099215443163786	35.15672427475215
1520	5382.0	35.099215443163786	35.15672427475215
1521	5383.0	35.282643653157464	36.02452946134292
1522	5384.0	35.17604828773857	35.296900227831344
1523	5385.0	35.17604828773857	35.296900227831344
1524	5386.0	35.0114018230921	33.38073861166973
1525	5387.0	34.56695737864766	32.76962750055861
1526	5388.0	34.56695737864766	32.76962750055861
1527	5389.0	34.73362404531433	32.93629416722527
1528	5482.0	34.52150283319311	31.496900227831333
1529	5483.0	34.56695737864766	31.769627500558613
1530	5484.0	34.339684651374924	31.587809318740426
1531	5485.0	34.49552880721909	31.05534178627289
1532	5486.0	34.49552880721909	31.05534178627289
1533	5490.0	35.06695737864766	33.76962750055861
1534	5491.0	35.06695737864766	33.76962750055861
1535	5492.0	34.781243092933366	33.626770357701474
1536	5493.0	35.06695737864766	33.76962750055861
1537	5494.0	34.56695737864766	32.26962750055861
1538	5495.0	34.73362404531433	32.93629416722527
1539	5496.0	34.73362404531433	32.93629416722527
1540	5497.0	35.06695737864766	32.76962750055861
1541	5498.0	35.12945737864766	35.30087750055861
1542	5499.0	35.12945737864766	35.30087750055861
1543	5501.0	35.06695737864766	33.68629416722527
1544	5502.0	35.106957378647664	33.849627500558626
1545	5503.0	34.80165125619868	34.15738260259943
1546	5504.0	34.71102517525783	34.41369529716877
1547	5505.0	34.71102517525783	34.41369529716877
1548	5506.0	34.74137598329882	34.374278663349315
1549	5507.0	34.587790711980986	33.727960833891956
1550	5508.0	34.587790711980986	33.727960833891956
1551	5525.0	35.13592289588904	35.52824819021376
1552	5526.0	35.141031452721734	34.84370157463269
1553	5527.0	35.18234199403227	34.76962750055861
1554	5528.0	35.14388045557074	35.03885826978939
1555	5529.0	35.00813384923589	33.82845102997038
1556	5530.0	35.25116790496345	36.295943290032284
1557	5531.0	35.25116790496345	36.295943290032284
1558	5532.0	35.10029071198099	35.63629416722529
1559	5533.0	34.90906264180555	33.295943290032284
1560	5533.0	35.06695737864766	38.76962750055861
1561	5534.0	35.06695737864766	38.76962750055861
1562	5590.0	35.06695737864766	35.76962750055861
1563	5591.0	35.09636914335354	35.62256867702919
1564	5592.0	35.10267166436195	35.3410560719872
1565	5593.0	34.612411924102204	34.04235477328589
1566	5594.0	34.612411924102204	34.04235477328589
1567	5595.0	35.106957378647664	35.16962750055862
1568	5596.0	34.650290711980986	33.352960833891956
1569	5597.0	34.650290711980986	33.352960833891956
1570	5598.0	35.275290711980986	36.01962750055861
1571	5599.0	35.275290711980986	36.01962750055861
1572	5600.0	34.866957378647655	33.9696275005586
1573	5601.0	34.866957378647655	33.9696275005586
1574	5602.0	35.289179600869886	35.547405278336385
1575	5603.0	35.289179600869886	35.547405278336385
1576	5670.0	35.039179600869886	35.602960833891956
1577	5671.0	35.039179600869886	35.602960833891956
1578	5672.0	35.039179600869886	35.602960833891956
1579	5673.0	35.31695737864766	36.26962750055861
1580	5674.0	35.31695737864766	36.26962750055861
1581	5678.0	34.73362404531433	33.76962750055861
1582	5679.0	34.872512934203215	35.18629416722527
1583	5680.0	34.872512934203215	35.18629416722527
1584	5681.0	35.06695737864766	33.26962750055861
1585	5682.0	34.69195737864766	32.39462750055861
1586	5683.0	34.69195737864766	32.39462750055861
1587	5714.0	35.06695737864766	34.76962750055861
1588	5715.0	35.06695737864766	34.76962750055861
1589	5718.0	35.06695737864766	32.76962750055861
1590	5719.0	35.06695737864766	32.76962750055861
1591	5722.0	34.59636914335354	34.063745147617425
1592	5723.0	34.59636914335354	34.063745147617425
1593	5724.0	34.5114018230921	32.99184972278084
1594	5725.0	34.5114018230921	32.99184972278084
1595	5726.0	34.56695737864766	32.76962750055861
1596	5727.0	34.66695737864765	34.16962750055862
1597	5728.0	34.400290711980986	32.102960833891956
1598	5729.0	34.69195737864766	32.76962750055861
1599	5730.0	35.39304433516939	35.98701880490643
1600	5731.0	35.35584626753655	36.058516389447504
1601	5732.0	35.248775560465845	36.40599113692224
1602	5733.0	34.839684651374924	34.087809318740426
1603	5734.0	34.839684651374924	34.087809318740426
1604	5735.0	35.12945737864766	35.01962750055861
1605	5736.0	34.64388045557074	33.30808903902016
1606	5737.0	34.64388045557074	33.30808903902016
1607	5738.0	34.98695737864766	34.28962750055862
1608	5739.0	35.028495840186125	34.46193519286629
1609	5740.0	34.63838595007623	33.05534178627289
1610	5741.0	34.06695737864766	32.26962750055861
1611	5744.0	34.56695737864766	33.26962750055861
1612	5745.0	34.73362404531433	33.93629416722527
1613	5746.0	34.69195737864766	33.39462750055861
1614	5747.0	35.06695737864766	34.26962750055861
1615	5748.0	35.12695737864766	35.9696275005586
1616	5749.0	35.12695737864766	35.9696275005586
1617	5750.0	34.85267166436195	35.55534178627289
1618	5769.0	35.41830872999901	37.01287074380187
1619	5770.0	35.41830872999901	37.01287074380187
1620	5771.0	35.537545613941774	37.004921618205685
1621	5772.0	35.24087042212592	38.20441010925427
1622	5773.0	35.24087042212592	38.20441010925427
1623	5775.0	35.06695737864766	37.26962750055861
1624	5776.0	35.06695737864766	37.26962750055861
1625	5777.0	35.19516250685278	37.32090955184066
1626	5778.0	35.19516250685278	37.32090955184066
1627	5779.0	35.17085348254376	37.18521191614303
1628	5780.0	35.17085348254376	37.18521191614303
1629	5781.0	34.77748369443714	35.795943290032284
1630	5782.0	34.73362404531433	34.76962750055861
1631	5783.0	34.73362404531433	34.76962750055861
1632	5784.0	34.650290711980986	33.352960833891956
1633	5785.0	34.56695737864766	31.769627500558613
1634	5786.0	34.56695737864766	31.769627500558613
1635	5787.0	35.06695737864766	32.26962750055861
1636	5790.0	35.06695737864766	30.769627500558613
1637	5791.0	35.06695737864766	30.769627500558613
1638	5793.0	34.94195737864766	34.06129416722527
1639	5794.0	34.89304433516939	33.943540544036864
1640	5796.0	35.06695737864766	35.47333120426231
1641	5797.0	35.06695737864766	35.47333120426231
1642	5798.0	34.56695737864766	33.76962750055861
1643	5799.0	34.9154422271325	35.102960833891956
1644	5800.0	34.9154422271325	35.102960833891956
1645	5801.0	34.92695737864766	35.4096275005586
1646	5802.0	34.92695737864766	35.4096275005586
1647	5803.0	34.866957378647655	34.78962750055862
1648	5804.0	34.650290711980986	31.352960833891956
1649	5805.0	34.650290711980986	31.352960833891956
1650	5806.0	34.89195737864766	34.39462750055861
1651	5807.0	34.96169422075292	33.19068013213757
1652	5808.0	34.91695737864765	33.319627500558624
1653	5809.0	34.69195737864766	32.39462750055861
1654	5810.0	34.85643106285818	35.05910118476913
1655	5811.0	35.112411924102204	34.67871840964952
1656	5812.0	35.033624045314326	34.802960833891945
1657	5813.0	34.97018318509927	34.70511137152636
1658	5814.0	35.08124309293338	35.66962750055862
1659	5891.0	34.73362404531433	34.03629416722529
1660	5892.0	35.150290711980986	35.227960833891956
1661	5893.0	35.241957378647655	36.444627500558624
1662	5894.0	34.94450839905582	35.91248464341575
1663	5895.0	34.94450839905582	35.91248464341575
1664	5896.0	34.71401620217706	35.004921618205685
1665	5897.0	34.56695737864766	34.4514456823768
1666	5898.0	34.56695737864766	34.4514456823768
1667	5899.0	34.82886214055242	35.79343702436813
1668	5900.0	34.82886214055242	35.79343702436813
1669	5901.0	34.78695737864766	33.6896275005586
1670	5902.0	34.96695737864766	32.9696275005586
1671	5903.0	34.96695737864766	32.9696275005586
1672	5907.0	35.06695737864766	34.26962750055861
1673	5908.0	35.06695737864766	34.26962750055861
1674	5909.0	35.06695737864766	34.26962750055861
1675	5910.0	35.378068489758775	36.347405278336396
1676	5911.0	35.462790711980986	36.790460833891956
1677	5912.0	35.16499659433393	35.22060789271546
1678	5916.0	35.06695737864766	33.26962750055861
1679	5917.0	35.06695737864766	33.26962750055861
1680	6028.0	34.85643106285818	34.24331171108494
1681	6029.0	35.154676676893274	35.54155732512001
1682	6030.0	35.154676676893274	35.54155732512001
1683	6031.0	35.06695737864766	35.59315691232331
1684	6032.0	35.146957378647656	34.329627500558615
1685	6033.0	35.146957378647656	34.329627500558615
1686	6035.0	35.06695737864766	33.76962750055861
1687	6036.0	35.06695737864766	33.76962750055861
1688	6040.0	35.06695737864766	34.76962750055861
1689	6041.0	35.06695737864766	34.76962750055861
1690	6042.0	35.06695737864766	34.76962750055861
1691	6046.0	35.400290711980986	37.3410560719872
1692	6050.0	35.06695737864766	34.76962750055861
1693	6055.0	35.06695737864766	34.26962750055861
1694	6104.0	35.10144013726834	34.87307577642068
1695	6105.0	35.10144013726834	34.87307577642068
1696	6106.0	34.96169422075292	34.82225907950598
1697	6110.0	34.88513919682947	33.72417295510408
1698	6111.0	34.88513919682947	33.72417295510408
1699	6115.0	35.10541891710919	34.077319808250934
1700	6118.0	35.06695737864766	32.26962750055861
1701	6121.0	35.06695737864766	32.26962750055861
1702	6122.0	34.84473515642543	34.047405278336385
1703	6123.0	34.84473515642543	34.047405278336385
1704	6124.0	34.622512934203215	32.547405278336385
1705	6125.0	34.622512934203215	32.547405278336385
1706	6126.0	34.612411924102204	33.04235477328589
1707	6127.0	34.96169422075292	35.681908202313
1708	6128.0	34.96169422075292	35.681908202313
1709	6129.0	35.04843886012914	36.30666453759565
1710	6130.0	34.96891816296139	36.27943142212723
1711	6131.0	34.96891816296139	36.27943142212723
1712	6132.0	34.939297804179574	36.30154239417564
1713	6133.0	35.1722205365424	36.71699592161124
1714	6134.0	35.156243092933366	36.4660560719872
1715	6139.0	35.06695737864766	34.76962750055861
1716	6140.0	35.06695737864766	34.76962750055861
1717	6142.0	35.10267166436195	36.91248464341575
1718	6143.0	35.10267166436195	36.91248464341575
1719	6144.0	35.31695737864766	37.18629416722527
1720	6145.0	35.106957378647664	34.9696275005586
1721	6146.0	35.106957378647664	34.9696275005586
1722	6147.0	35.06695737864766	34.42180141360208
1723	6148.0	34.73362404531433	33.102960833891956
1724	6149.0	34.81695737864766	33.01962750055861
1725	6150.0	35.06695737864766	32.26962750055861
1726	6151.0	34.612411924102204	33.04235477328589
1727	6152.0	34.612411924102204	33.04235477328589
1728	6153.0	34.81695737864766	34.51962750055861
1729	6154.0	34.622512934203215	32.547405278336385
1730	6155.0	34.622512934203215	32.547405278336385
1731	6156.0	34.52150283319311	33.49690022783133
1732	6157.0	34.82782694386505	34.87832315273252
1733	6158.0	34.82782694386505	34.87832315273252
1734	6159.0	35.10267166436195	35.3410560719872
1735	6160.0	34.7033210150113	34.22417295510408
1736	6161.0	34.76695737864766	34.4696275005586
1737	6192.0	34.26695737864766	32.569627500558624
1738	6193.0	34.26695737864766	32.569627500558624
1739	6194.0	34.43537843127923	33.87489065845335
1740	6195.0	34.997189936787194	35.51381354707024
1741	6196.0	35.04423010592039	35.54235477328589
1742	6197.0	34.80379948391082	34.6380485531902
1743	6198.0	34.80379948391082	34.6380485531902
1744	6199.0	34.67410023579052	33.80534178627289
1745	6200.0	34.67410023579052	33.80534178627289
1746	6201.0	34.69195737864766	33.89462750055861
1747	6202.0	34.62945737864766	33.33212750055861
1748	6203.0	34.62945737864766	33.33212750055861
1749	6204.0	34.95584626753654	33.43629416722527
1750	6205.0	34.95584626753654	33.43629416722527
1751	6207.0	35.06695737864766	34.76962750055861
1752	6208.0	35.06695737864766	34.76962750055861
1753	6209.0	34.622512934203215	33.825183056114156
1754	6210.0	34.622512934203215	33.825183056114156
1755	6211.0	34.918809230499505	35.58444231537342
1756	6212.0	35.06695737864766	34.9696275005586
1757	6213.0	35.06695737864766	34.9696275005586
1758	6214.0	35.04808945411935	35.014910519426536
1759	6215.0	35.06695737864766	34.76962750055861
1760	6216.0	35.06695737864766	34.76962750055861
1761	6217.0	35.032474620026974	34.562730948834485
1762	6218.0	34.622512934203215	33.547405278336385
1763	6219.0	34.622512934203215	33.547405278336385
1764	6221.0	34.92410023579052	33.722008452939576
1765	6222.0	34.92410023579052	33.722008452939576
1766	6232.0	35.13362404531432	34.73629416722528
1767	6233.0	35.11043563951722	35.03049706577602
1768	6234.0	35.11043563951722	35.03049706577602
1769	6235.0	34.976048287738564	34.98174871267983
1770	6236.0	34.976048287738564	34.98174871267983
1771	6237.0	34.866957378647655	35.655341786272885
1772	6238.0	35.00138360815585	35.94995536941107
1773	6239.0	35.00138360815585	35.94995536941107
1774	6240.0	34.73362404531433	35.077319808250934
1775	6241.0	35.06695737864766	35.76962750055861
1776	6242.0	35.06695737864766	35.76962750055861
1777	6243.0	35.06695737864766	35.58212750055861
1778	6244.0	34.810547122237395	34.949114680045795
1779	6245.0	34.810547122237395	34.949114680045795
1780	6247.0	34.775290711980986	33.477960833891956
1781	6248.0	34.775290711980986	33.477960833891956
1782	6249.0	34.612411924102204	32.04235477328589
1783	6250.0	34.650290711980986	33.352960833891956
1784	6251.0	34.650290711980986	33.352960833891956
1785	6252.0	34.62945737864766	32.89462750055861
1786	6335.0	34.56695737864766	30.269627500558613
1787	6336.0	34.56695737864766	30.269627500558613
1788	6340.0	34.56695737864766	31.769627500558613
1789	6341.0	34.56695737864766	31.769627500558613
1790	6342.0	34.741957378647655	33.4696275005586
1791	6343.0	34.41989855511825	32.41668632408803
1792	6344.0	34.41989855511825	32.41668632408803
1793	6345.0	34.56695737864766	32.76962750055861
1794	6346.0	34.66695737864765	32.86962750055861
1795	6347.0	34.66695737864765	32.86962750055861
1796	6348.0	35.039179600869886	34.9085163894475
1797	6349.0	35.103994415684696	35.17703490796603
1798	6350.0	35.103994415684696	35.17703490796603
1799	6352.0	35.45584626753654	37.1585163894475
1800	6353.0	35.43537843127923	37.401206447927024
1801	6354.0	35.533624045314326	37.50296083389193
1802	6355.0	35.533624045314326	37.50296083389193
1803	6357.0	35.4880100102266	36.82225907950598
1804	6358.0	35.4880100102266	36.82225907950598
1805	6360.0	35.06695737864766	33.26962750055861
1806	6361.0	34.85643106285818	35.50646960582176
1807	6362.0	34.85643106285818	35.50646960582176
1808	6363.0	35.19024504988053	36.81072339096957
1809	6364.0	34.99148568053445	34.901702972256714
1810	6365.0	34.99148568053445	34.901702972256714
1811	6366.0	34.94931031982412	34.7990392652645
1812	6367.0	34.929026344164896	34.252386121248264
1813	6368.0	34.929026344164896	34.252386121248264
1814	6369.0	34.70695737864766	33.60962750055862
1815	6370.0	35.030593742284026	35.16962750055862
1816	6371.0	34.99003430172458	35.32347365440478
1817	6372.0	34.99003430172458	35.32347365440478
1818	6373.0	34.87183542742815	34.52572506153422
1819	6374.0	34.87183542742815	34.52572506153422
1820	6379.0	35.39128170297198	37.28314101407213
1821	6382.0	35.06695737864766	39.76962750055861
1822	6383.0	35.06695737864766	39.76962750055861
1823	6386.0	35.37945737864766	37.26962750055861
1824	6387.0	35.37945737864766	37.26962750055861
1825	6388.0	35.209814521504796	37.3410560719872
1826	6389.0	35.50445737864766	37.76962750055861
1827	6390.0	35.50445737864766	37.76962750055861
1828	6391.0	35.462790711980986	37.602960833891956
1829	6392.0	35.39225858346694	38.3117961752574
1830	6393.0	35.35964030547693	38.29401774446106
1831	6394.0	35.43059374228402	38.04235477328589
1832	6395.0	35.43059374228402	38.04235477328589
1833	6396.0	35.06695737864766	35.76962750055861
1834	6477.0	35.05180586349614	36.087809318740426
1835	6478.0	35.05180586349614	36.087809318740426
1836	6479.0	35.16952148121176	36.67988391081502
1837	6480.0	35.06695737864766	34.76962750055861
1838	6481.0	35.06695737864766	34.76962750055861
1839	6483.0	35.06695737864766	34.26962750055861
1840	6484.0	35.06695737864766	34.26962750055861
1841	6485.0	34.93362404531432	34.43629416722527
1842	6486.0	35.248775560465845	34.76962750055861
1843	6487.0	35.248775560465845	34.76962750055861
1844	6488.0	35.50445737864766	36.20712750055861
1845	6491.0	34.650290711980986	33.93629416722527
1846	6503.0	34.66695737864765	34.16962750055862
1847	6504.0	34.66695737864765	34.16962750055862
1848	6505.0	35.000290711980995	34.36962750055861
1849	6506.0	35.14012811035498	34.50133481763177
1850	6507.0	35.06695737864766	34.622086516952066
1851	6508.0	34.797726609416884	34.11578134671245
1852	6509.0	34.797726609416884	34.11578134671245
1853	6510.0	34.56695737864766	32.76962750055861
1854	6511.0	34.46695737864766	31.569627500558624
1855	6512.0	34.46695737864766	31.569627500558624
1856	6513.0	34.69195737864766	32.76962750055861
1857	6514.0	34.69195737864766	32.76962750055861
1858	6516.0	34.73362404531433	32.43629416722527
1859	6517.0	34.79423010592039	32.4514456823768
1860	6518.0	34.56695737864766	30.769627500558613
1861	6519.0	34.400290711980986	31.502960833891933
1862	6520.0	34.400290711980986	31.502960833891933
1863	6522.0	34.37945737864766	31.707127500558613
1864	6523.0	34.37945737864766	31.707127500558613
1865	6527.0	34.56695737864766	31.769627500558613
1866	6528.0	34.56695737864766	31.769627500558613
1867	6531.0	34.612411924102204	32.04235477328589
1868	6532.0	34.612411924102204	32.04235477328589
1869	6533.0	35.06695737864766	32.76962750055861
1870	6536.0	35.06695737864766	30.269627500558613
1871	6537.0	34.42410023579052	30.983913214844335
1872	6538.0	34.42410023579052	30.983913214844335
1873	6539.0	34.38838595007623	31.591056071987197
1874	6540.0	34.446267723475245	31.66617922469655
1875	6541.0	34.56695737864766	30.269627500558613
1876	6542.0	34.56695737864766	30.269627500558613
1877	6549.0	35.06695737864766	34.26962750055861
1878	6550.0	35.06695737864766	34.26962750055861
1879	6554.0	34.69195737864766	34.51962750055861
1880	6555.0	35.06695737864766	33.26962750055861
1881	6556.0	35.06695737864766	33.26962750055861
1882	6557.0	34.97320737864766	34.98837750055861
1883	6558.0	35.006351318041595	35.16356689449802
1884	6559.0	35.037545613941774	35.91668632408803
1885	6560.0	35.01432579970029	35.6117327637165
1886	6561.0	35.01432579970029	35.6117327637165
1887	6564.0	35.146957378647656	35.569627500558624
1888	6565.0	35.146957378647656	35.569627500558624
1889	6566.0	35.339684651374924	37.67871840964952
1890	6567.0	35.06695737864766	38.76962750055861
1891	6630.0	35.06695737864766	32.76962750055861
1892	6631.0	35.06695737864766	32.76962750055861
1893	6632.0	34.73362404531433	33.102960833891956
1894	6633.0	34.887470199160475	35.385012115943226
1895	6634.0	34.887470199160475	35.385012115943226
1896	6635.0	35.122512934203215	35.547405278336385
1897	6636.0	35.122512934203215	35.547405278336385
1898	6637.0	35.06695737864766	33.26962750055861
1899	6638.0	34.73362404531433	34.602960833891956
1900	6639.0	34.73362404531433	34.602960833891956
1901	6640.0	34.88513919682947	35.315082046013146
1902	6641.0	35.06695737864766	33.76962750055861
1903	6642.0	35.06695737864766	33.76962750055861
1904	6643.0	34.709814521504796	34.05534178627289
1905	6646.0	34.872512934203215	34.9085163894475
1906	6647.0	34.79064158917397	35.91436434266387
1907	6648.0	34.79064158917397	35.91436434266387
1908	6649.0	34.900290711980986	32.602960833891956
1909	6687.0	35.02150283319311	34.4514456823768
1910	6688.0	35.02150283319311	34.4514456823768
1911	6689.0	35.226048287738564	35.587809318740426
1912	6690.0	35.19516250685278	35.76962750055861
1913	6691.0	35.19516250685278	35.76962750055861
1914	6692.0	35.06695737864766	35.76962750055861
1915	6693.0	35.06695737864766	35.76962750055861
1916	6694.0	35.146957378647656	35.569627500558624
1917	6695.0	34.625780908059426	34.09315691232331
1918	6696.0	34.642714954405236	33.98174871267983
1919	6697.0	34.874649686339964	35.154242885174
1920	6698.0	34.612411924102204	32.04235477328589
1921	6699.0	34.612411924102204	32.04235477328589
1922	6700.0	34.63838595007623	32.05534178627289
1923	6704.0	35.06695737864766	35.26962750055861
1924	6745.0	34.84473515642543	36.21407194500307
1925	6746.0	34.84473515642543	36.21407194500307
1926	6747.0	35.18234199403227	36.46193519286629
1927	6748.0	35.18234199403227	36.46193519286629
1928	6749.0	35.06695737864766	34.76962750055861
1929	6749.0	35.06695737864766	37.76962750055861
1930	6750.0	35.06695737864766	35.26962750055861
1931	6750.0	35.06695737864766	37.76962750055861
1932	6754.0	35.06695737864766	34.9696275005586
1933	6755.0	35.06695737864766	34.9696275005586
1934	6756.0	34.742633054323335	34.60746533839645
1935	6757.0	35.06695737864766	33.26962750055861
1936	6758.0	35.06695737864766	33.26962750055861
1937	6759.0	35.06695737864766	33.76962750055861
1938	6760.0	35.06695737864766	34.977960833891956
1939	6761.0	35.106957378647664	34.849627500558626
1940	6764.0	35.146957378647656	35.569627500558624
1941	6765.0	35.146957378647656	35.569627500558624
1942	6817.0	34.82886214055242	34.53153226246337
1943	6818.0	34.82886214055242	34.53153226246337
1944	6819.0	34.866957378647655	34.36962750055861
1945	6820.0	34.75661255106145	34.52824819021376
1946	6825.0	35.06695737864766	36.26962750055861
1947	6826.0	35.06695737864766	36.26962750055861
1948	6827.0	35.06695737864766	35.59315691232331
1949	6828.0	35.23362404531433	35.76962750055861
1950	6829.0	35.12945737864766	35.87379416722527
1951	6830.0	34.622512934203215	33.547405278336385
1952	6831.0	35.06695737864766	35.76962750055861
1953	6832.0	35.06695737864766	35.76962750055861
1954	6833.0	34.56695737864766	32.76962750055861
1955	6838.0	35.06695737864766	34.47333120426231
1956	6839.0	35.06695737864766	34.47333120426231
1957	6840.0	34.781243092933366	33.3410560719872
1958	6908.0	34.84473515642543	33.21407194500307
1959	6909.0	34.84473515642543	33.21407194500307
1960	6910.0	34.85074116243145	34.229086960018066
1961	6911.0	34.85765505306627	34.90916238427954
1962	6912.0	35.09259840428868	36.00039673132784
1963	6913.0	35.09259840428868	36.00039673132784
1964	6914.0	35.06695737864766	35.76962750055861
1965	6915.0	35.06695737864766	35.58212750055861
1966	6916.0	35.06695737864766	35.58212750055861
1967	6917.0	35.09473515642543	34.93629416722527
1968	6918.0	35.13362404531432	34.00296083389193
1969	6926.0	35.26695737864766	36.66962750055862
1970	6927.0	35.26695737864766	36.66962750055862
1971	6928.0	35.06695737864766	38.76962750055861
1972	6929.0	35.06695737864766	37.76962750055861
1973	6930.0	35.06695737864766	34.76962750055861
1974	6930.0	35.06695737864766	37.76962750055861
1975	6931.0	35.06695737864766	38.26962750055861
1976	6932.0	35.56695737864766	37.26962750055861
1977	6933.0	35.56695737864766	37.26962750055861
1978	6934.0	35.491957378647655	37.76962750055861
1979	6935.0	35.478722084530006	37.4755098534998
1980	6936.0	35.438385950076224	38.19819892913003
1981	6945.0	35.06695737864766	35.126770357701474
1982	6946.0	34.94195737864766	34.06129416722527
1983	6947.0	34.866957378647655	33.9696275005586
1984	6948.0	34.839684651374924	34.087809318740426
1985	6952.0	35.06695737864766	32.26962750055861
1986	6953.0	35.06695737864766	32.26962750055861
1987	6957.0	35.06695737864766	34.26962750055861
1988	6958.0	35.06695737864766	34.26962750055861
1989	6960.0	35.06695737864766	36.26962750055861
1990	6961.0	35.06695737864766	36.26962750055861
1991	6963.0	34.900290711980986	33.602960833891956
1992	6964.0	34.900290711980986	33.602960833891956
1993	6965.0	35.06695737864766	32.76962750055861
1994	6968.0	34.622512934203215	32.547405278336385
1995	6969.0	34.7156060272963	34.63449236542348
1996	6970.0	34.7156060272963	34.63449236542348
1997	6978.0	34.84473515642543	35.43629416722527
1998	6979.0	34.84473515642543	35.43629416722527
[truncated: 9,211 more rows]
