# Supplementary material for: Nanoalignment by critical Casimir torques
Source: Nat Commun. 2024 Jun 14;15:5086. doi: 10.1038/s41467-024-49220-1 (PMC11178905; doi:10.1038/s41467-024-49220-1)
Supplement: Supplementary file 11 — Source Data [file 41467_2024_49220_MOESM11_ESM.zip › fig3/python/Large_Angle_Distribution.csv]

	0	1	2	3	4	5	6	7	8	9	10	11	12	13	14	15	16	17	18	19	20	21	22	23	24	25	26	27	28	29	30	31	32	33	34	35	36	37	38	39	40	41	42	43	44	45	46	47	48
0	-90.0	-89.1	-88.2	-87.3	-86.4	-85.5	-84.6	-83.7	-82.8	-81.9	-81.0	-80.1	-79.2	-78.3	-77.4	-76.5	-75.6	-74.7	-73.8	-72.9	-72.0	-71.1	-70.2	-69.3	-68.4	-67.5	-66.6	-65.7	-64.8	-63.9	-63.0	-62.1	-61.2	-60.3	-59.4	-58.5	-57.6	-56.699999999999996	-55.8	-54.9	-54.0	-53.1	-52.2	-51.3	-50.4	-49.5	-48.6	-47.7	-46.8
1	0.005115773274956196	0.005281670513588607	0.005773020562919683	0.006165930068847401	0.00618265305049376	0.006510233423094972	0.006381640727600989	0.0061795872135513045	0.00629345073006359	0.006433317104961724	0.005783251383476624	0.00519933795994451	0.0059495529486700924	0.00495326879630203	0.005701377692164713	0.004747236705817711	0.006180219438161263	0.005152924257336732	0.0047580356126704455	0.004592161165581561	0.0062020154346956145	0.005444670888818077	0.005604325409660356	0.005926714876002724	0.005425239414988402	0.005032540650597463	0.005109300839175923	0.005142848320041562	0.0045988082099328725	0.004832270121464926	0.0044692684619223365	0.004688713315194202	0.005114248686022412	0.004148184639148803	0.004488553829966637	0.005472261228158734	0.0037150672665820467	0.004302209614146684	0.0039007018542666495	0.0051251529255381045	0.005012503061353907	0.004072387337095266	0.004178237842463401	0.003979489409678614	0.004376699950127383	0.004400734518610715	0.004236596150848046	0.0037822396318388414	0.004261613331165571
[truncated: 151 more columns]
