# Supplementary material for: Nanoalignment by critical Casimir torques
Source: Nat Commun. 2024 Jun 14;15:5086. doi: 10.1038/s41467-024-49220-1 (PMC11178905; doi:10.1038/s41467-024-49220-1)
Supplement: Supplementary file 11 — Source Data [file 41467_2024_49220_MOESM11_ESM.zip › fig3/python/Small_Angle_Distribution.csv]

	0	1	2	3	4	5	6	7	8	9	10	11	12	13	14	15	16	17	18	19	20	21	22	23	24	25	26	27	28	29	30	31	32	33	34	35	36	37	38	39	40	41	42	43	44	45	46	47	48
0	-90.0	-89.1	-88.2	-87.3	-86.4	-85.5	-84.6	-83.7	-82.8	-81.9	-81.0	-80.1	-79.2	-78.3	-77.4	-76.5	-75.6	-74.7	-73.8	-72.9	-72.0	-71.1	-70.2	-69.3	-68.4	-67.5	-66.6	-65.7	-64.8	-63.9	-63.0	-62.1	-61.2	-60.3	-59.4	-58.5	-57.6	-56.699999999999996	-55.8	-54.9	-54.0	-53.1	-52.2	-51.3	-50.4	-49.5	-48.6	-47.7	-46.8
1	0.0	0.0	0.0	0.0	0.0	0.0	0.0	0.0	0.0	0.0	0.0	0.0	0.0	0.0	0.0	0.0	0.0	0.0	0.0	0.0	0.0	0.0	0.0	0.0	0.0	0.0	0.0	0.0	0.0	0.0	0.0	0.0	0.0	0.0	0.0	0.0	0.0	0.0	0.0	0.0	0.0	0.0	0.0	0.0	0.0	0.0	0.0	0.0	0.0
[truncated: 151 more columns]
