# Supplementary material for: Nanoalignment by critical Casimir torques
Source: Nat Commun. 2024 Jun 14;15:5086. doi: 10.1038/s41467-024-49220-1 (PMC11178905; doi:10.1038/s41467-024-49220-1)
Supplement: Supplementary file 11 — Source Data [file 41467_2024_49220_MOESM11_ESM.zip › fig4/python/orientation.py]

import numpy as np
import matplotlib.pyplot as plt
#import matplotlib.image as mimg
#from matplotlib.patches import Circle
#from matplotlib.collections import PatchCollection
#from scipy.constants import Boltzmann
import pandas as pd

from matplotlib.ticker import (MultipleLocator, FormatStrFormatter, AutoMinorLocator, FuncFormatter)

import sys
import os

# Import config (FIXME: change the path accordingly)
configfile = '../../Config.pyc'
sys.path.append(os.path.dirname(os.path.expanduser(configfile)))
from Config import (plot_config,my_formatter)

# Set the config
plot_config()

#
#  data
#
files=["data/L_L_Orientation.csv", "data/L_R_Orientation.csv", "data/R_L_Orientation.csv", "data/R_R_Orientation.csv"]
ofiles=["orientation_LL.pdf", "orientation_LR.pdf", "orientation_RL.pdf", "orientation_RR.pdf"]

i=0
for file in files:
	Angle=pd.read_csv(file)
	Angle=np.array(Angle)
	Angle=np.delete(Angle,0, axis=1)

	# figure size
	fig = plt.figure()
	DefaultSize = fig.get_size_inches()
	fig.set_size_inches( (DefaultSize[0]/2., DefaultSize[1]/2) )

	# create grid
	nx=10
	ny=10
	grid = plt.GridSpec(nrows=ny, ncols=nx, wspace=0, hspace=0)

	# label formatter (in Config.py)
	formatter = FuncFormatter(my_formatter)

	axa = plt.subplot(grid[0:10, 0:10])
	axa.set_ylabel(r'$\theta$ ($^\circ$)')
	axa.set_xlabel(r'time (s)')
	ymin=-10
	ymax=100
	axa.set_ylim((ymin, ymax))
	xmin=0
	xmax=140
	#axa.set_xlim((xmin, xmax))

	# Ticks
	axa.yaxis.set_major_locator(MultipleLocator(30))
	axa.yaxis.set_major_formatter(formatter)
	axa.yaxis.set_minor_locator(MultipleLocator(10))

	axa.xaxis.set_major_locator(MultipleLocator(20))
	axa.xaxis.set_major_formatter(formatter)
	axa.xaxis.set_minor_locator(MultipleLocator(10))

	axa.set_box_aspect(1)

	axa.plot(Angle[:,0],Angle[:,1], '-', marker='o', color='red')

	plt.savefig(ofiles[i], dpi = 1200, bbox_inches = 'tight')
	i=i+1
