# Supplementary material for: Nanoalignment by critical Casimir torques
Source: Nat Commun. 2024 Jun 14;15:5086. doi: 10.1038/s41467-024-49220-1 (PMC11178905; doi:10.1038/s41467-024-49220-1)
Supplement: Supplementary file 11 — Source Data [file 41467_2024_49220_MOESM11_ESM.zip › fig4/python/data/L_L_Orientation.csv]

	0	1
0	0.0	0.3976402061774501
1	0.008819586537783109	0.8751050425350874
2	0.017639173075566218	0.8751050425350874
3	0.026458759613349328	0.8751050425350874
4	0.035278346151132435	0.8751050425350874
5	0.04409793268891555	0.8751050425350874
6	0.052917519226698656	0.8751050425350874
7	0.06173710576448176	0.8751050425350874
8	0.07055669230226487	0.8751050425350874
9	0.07937627884004798	0.8751050425350874
10	0.0881958653778311	0.8751050425350874
11	0.0970154519156142	0.8751050425350874
12	0.10583503845339731	0.8751050425350874
13	0.11465462499118043	0.8751050425350874
14	0.12347421152896353	0.8751050425350874
15	0.13229379806674665	0.4774648422555903
16	0.14111338460452974	0.47746483635763154
17	0.14993297114231285	0.47746483635763154
18	0.15875255768009597	0.47746483635763154
19	0.16757214421787908	0.47746483635763154
20	0.1763917307556622	0.47746483635763154
21	0.18521131729344528	0.47746483635763154
22	0.1940309038312284	-5.963540027744095e-16
23	0.2028504903690115	-3.975693351829396e-16
24	0.21167007690679462	-5.963540027744095e-16
25	0.2204896634445777	-5.963540027744095e-16
26	0.22930924998236085	-3.975693351829396e-16
27	0.23812883652014394	-3.975693351829396e-16
28	0.24694842305792705	-5.963540027744095e-16
29	0.25576800959571017	-5.963540027744095e-16
30	0.2645875961334933	-0.6698617067593149
31	0.2734071826712764	-0.3976402061774501
32	0.2822267692090595	-5.897957785350987e-09
33	0.29104635574684257	-4.969616689786745e-16
34	0.2998659422846257	-4.969616689786745e-16
35	0.30868552882240885	-4.969616689786745e-16
36	0.31750511536019194	-4.969616689786745e-16
37	0.326324701897975	-6.957463365701443e-16
38	0.33514428843575816	-6.957463365701443e-16
39	0.34396387497354125	-6.957463365701443e-16
40	0.3527834615113244	0.39764020027949704
41	0.3616030480491075	0.3976402061774501
42	0.37042263458689056	0.8751050425350874
43	0.3792422211246737	0.8751050425350874
44	0.3880618076624568	0.8751050425350874
45	0.3968813942002399	0.8751050425350874
46	0.405700980738023	0.8751050425350874
47	0.41452056727580616	0.8751050425350874
48	0.42334015381358925	0.8751050425350874
49	0.43215974035137233	0.8751050425350874
50	0.4409793268891554	0.8751050425350874
51	0.44979891342693856	1.352569878892719
52	0.4586184999647217	1.352569878892719
53	0.4674380865025048	1.352569878892719
54	0.4762576730402879	1.352569878892719
55	0.48507725957807096	1.352569878892719
56	0.4938968461158541	1.352569878892719
57	0.5027164326536372	1.352569878892719
58	0.5115360191914203	1.352569878892719
59	0.5203556057292035	1.352569878892719
60	0.5291751922669866	1.352569878892719
61	0.5379947788047696	1.352569878892719
62	0.5468143653425528	1.352569878892719
63	0.5556339518803359	1.352569878892719
64	0.564453538418119	1.352569878892719
65	0.5732731249559021	1.352569878892719
66	0.5820927114936851	1.352569878892719
67	0.5909122980314683	1.352569878892719
68	0.5997318845692514	1.352569878892719
69	0.6085514711070344	1.352569878892719
70	0.6173710576448177	1.352569878892719
71	0.6261906441826007	0.8751050425350874
72	0.6350102307203839	0.3976402061774501
73	0.643829817258167	0.3976402061774501
74	0.65264940379595	0.3976402061774501
75	0.6614689903337332	0.3976402061774501
76	0.6702885768715163	0.8751050425350874
77	0.6791081634092994	0.8751050425350874
78	0.6879277499470825	0.41378368553532174
79	0.6967473364848655	0.3976402064169007
80	0.7055669230226488	0.3976402061774501
81	0.7143865095604319	0.3976402061774501
82	0.723206096098215	0.3976402061774501
83	0.7320256826359981	0.3976402061774501
84	0.7408452691737811	0.3976402061774501
85	0.7496648557115643	0.3976402061774501
86	0.7584844422493474	0.3976402061774501
87	0.7673040287871304	0.3976402061774501
88	0.7761236153249136	0.8751050425350874
89	0.7849432018626967	1.352569878892719
90	0.7937627884004798	0.8751050425350874
91	0.802582374938263	1.352569878892719
92	0.811401961476046	0.8751050425350874
93	0.8202215480138292	0.8751050425350874
94	0.8290411345516123	0.4774648422555903
95	0.8378607210893954	-5.963540027744095e-16
96	0.8466803076271785	-0.47746483635763154
97	0.8554998941649615	-0.47746483635763154
98	0.8643194807027447	-0.47746483635763154
99	0.8731390672405278	-0.47746483635763154
100	0.8819586537783108	-0.47746483635763154
101	0.890778240316094	-0.47746483635763154
102	0.8995978268538771	1.4745748456023882
103	0.9084174133916603	1.352569878892719
104	0.9172369999294434	1.8300347081684032
105	0.9260565864672264	2.7051397577854437
106	0.9348761730050096	2.1885040362077537
107	0.9436957595427927	2.1885040362077537
108	0.9525153460805758	2.1885040362077537
109	0.9613349326183589	2.1885040362077537
110	0.9701545191561419	1.723185358718334
111	0.9789741056939251	1.7110391998501167
112	0.9877936922317082	1.7110391998501167
113	0.9966132787694912	1.7110391998501167
114	1.0054328653072744	1.7110391998501167
115	1.0142524518450575	1.7110391998501167
116	1.0230720383828407	1.7110391998501167
117	1.0318916249206236	1.3133989936726607
118	1.040711211458407	0.47746483635763154
119	1.04953079799619	0.47746483635763154
120	1.0583503845339732	-5.963540027744095e-16
121	1.0671699710717564	-0.8359341573150292
122	1.0759895576095393	-0.8359341573150292
123	1.0848091441473224	-0.8359341573150292
124	1.0936287306851056	-0.8359341573150292
125	1.1024483172228887	-3.975693351829396e-16
126	1.1112679037606719	1.3616194340046281
127	1.1200874902984548	1.352569878892719
128	1.128907076836238	1.352569878892719
129	1.137726663374021	0.8751050425350874
130	1.1465462499118042	-4.969616689786745e-16
131	1.1553658364495873	-2.981770013872047e-16
132	1.1641854229873703	-4.969616689786745e-16
133	1.1730050095251534	-4.969616689786745e-16
134	1.1818245960629365	-4.969616689786745e-16
135	1.1906441826007197	-4.969616689786745e-16
136	1.1994637691385028	-4.969616689786745e-16
137	1.208283355676286	-4.969616689786745e-16
138	1.217102942214069	-4.969616689786745e-16
139	1.2259225287518523	-4.969616689786745e-16
140	1.2347421152896354	-2.981770013872047e-16
141	1.2435617018274185	0.47746483635763154
142	1.2523812883652015	0.8751050425350874
143	1.2612008749029846	1.352569878892719
144	1.2700204614407677	2.1885040362077537
145	1.2788400479785509	2.1885040362077537
146	1.287659634516334	2.1885040362077537
147	1.2964792210541172	1.3133989936723112
148	1.3052988075919	1.3133989936726607
149	1.3141183941296832	0.13228495290605496
150	1.3229379806674664	-0.8624715081181775
151	1.3317575672052495	-0.8751050425350874
152	1.3405771537430327	-0.4774648422555903
153	1.3493967402808156	-0.4774648363688272
154	1.3582163268185987	-0.47746483635763154
155	1.3670359133563819	-0.47746483635763154
156	1.375855499894165	-0.47746483635763154
157	1.3846750864319481	-0.47746483635763154
158	1.393494672969731	-0.47746483635763154
159	1.4023142595075142	-0.47746483635763154
160	1.4111338460452976	-0.47746483635763154
161	1.4199534325830807	-0.47746483635763154
162	1.4287730191208639	-3.975693351829396e-16
163	1.4375926056586468	-3.975693351829396e-16
164	1.44641219219643	-3.975693351829396e-16
165	1.455231778734213	-3.975693351829396e-16
166	1.4640513652719962	-3.975693351829396e-16
167	1.4728709518097793	-3.975693351829396e-16
168	1.4816905383475623	-0.47746483635763154
169	1.4905101248853454	-1.3133989936726607
170	1.4993297114231285	-1.3133989936726607
171	1.5081492979609117	-1.3133989936726607
172	1.5169688844986948	-1.3133989936726607
173	1.525788471036478	-0.8359341573150292
174	1.5346080575742609	-0.8359341573150292
175	1.543427644112044	-3.975693351829396e-16
176	1.5522472306498272	-5.963540027744095e-16
177	1.5610668171876103	-3.975693351829396e-16
178	1.5698864037253935	-5.963540027744095e-16
179	1.5787059902631764	-5.963540027744095e-16
180	1.5875255768009595	-5.963540027744095e-16
181	1.5963451633387427	0.8359341573150292
182	1.605164749876526	2.145252993460895
183	1.6139843364143092	2.1885040362077537
184	1.622803922952092	2.7051397577854437
185	1.6316235094898752	2.7051397577854437
186	1.6404430960276584	2.7051397577854437
187	1.6492626825654415	2.1753452698631874
188	1.6580822691032246	2.1885040362077537
189	1.6669018556410076	2.1885040362077537
190	1.6757214421787907	1.7110392069320641
191	1.6845410287165739	0.8359341573150292
192	1.693360615254357	0.8359341573150292
193	1.7021802017921401	0.8359341573150292
194	1.710999788329923	0.8359341573150292
195	1.7198193748677062	0.8359341573150292
196	1.7286389614054893	1.3133989936726607
197	1.7374585479432725	2.1885040362077537
198	1.7462781344810556	1.7110391998501167
199	1.7550977210188388	1.7110391998501167
200	1.7639173075566217	1.7110391998501167
201	1.7727368940944048	1.7110391998501167
202	1.781556480632188	1.7110391998501167
203	1.790376067169971	1.7110391998501167
204	1.7991956537077542	1.7110391998501167
205	1.8080152402455372	1.7110391998501167
206	1.8168348267833205	0.47746483635763154
207	1.8256544133211035	0.47746483635763154
208	1.8344739998588868	0.47746483635763154
209	1.8432935863966697	0.47746483635763154
210	1.8521131729344529	0.47746483635763154
211	1.8609327594722358	0.8751050425350874
212	1.8697523460100192	0.47746483635763154
213	1.878571932547802	0.852174371106892
214	1.8873915190855854	0.8751050425350874
215	1.8962111056233686	0.47746483635763154
216	1.9050306921611515	0.47746483635763154
217	1.9138502786989349	0.47746483635763154
218	1.9226698652367178	0.8751050425350874
219	1.9314894517745012	0.8751050425350874
220	1.9403090383122839	0.8751050425350874
221	1.9491286248500672	0.47746483635763154
222	1.9579482113878501	-0.4774648292756841
223	1.9667677979256335	-0.47746483636619147
224	1.9755873844634164	-0.47746483635763154
225	1.9844069710011996	-0.47746483635763154
226	1.9932265575389825	-0.47746483635763154
227	2.002046144076766	-0.47746483635763154
228	2.0108657306145488	-0.47746483635763154
229	2.019685317152332	-0.47746483635763154
230	2.028504903690115	-4.969616689786745e-16
231	2.037324490227898	-6.957463365701443e-16
232	2.0461440767656813	-6.957463365701443e-16
233	2.0549636633034645	-6.957463365701443e-16
234	2.063783249841247	-4.969616689786745e-16
235	2.0726028363790308	0.9437565582595366
236	2.081422422916814	0.8751050435533537
237	2.090242009454597	0.5367100141461753
238	2.09906159599238	0.47746483635763154
239	2.107881182530163	0.47746483635763154
240	2.1167007690679465	0.47746483635763154
241	2.125520355605729	0.47746483635763154
242	2.1343399421435127	0.8751050425350874
243	2.1431595286812954	2.2276749214278064
244	2.1519791152190786	2.7051397577854437
245	2.1607987017568617	2.7051397577854437
246	2.169618288294645	2.7051397577854437
247	2.178437874832428	2.665666707275399
248	2.187257461370211	2.1885040362077537
249	2.196077047907994	1.7822692068175663
250	2.2048966344457774	1.7110391998501167
251	2.21371622098356	-2.981770013872047e-16
252	2.2225358075213437	-0.47746483635763154
253	2.2313553940591264	-0.47746483635763154
254	2.2401749805969096	-0.8751050425350874
255	2.2489945671346927	-0.8751050425350874
256	2.257814153672476	-0.8751050425350874
257	2.2666337402102594	-0.8751050425350874
258	2.275453326748042	1.2832923236535583
259	2.2842729132858253	0.4774648422555903
260	2.2930924998236084	0.8751050366371286
261	2.3019120863613916	0.4774648422555903
262	2.3107316728991747	0.47746483635763154
263	2.319551259436958	0.8751050366371286
264	2.3283708459747405	1.352569878892719
265	2.337190432512524	0.8751050425350874
266	2.346010019050307	0.8751050425350874
267	2.3548296055880904	0.8751050425350874
268	2.363649192125873	0.8751050425350874
269	2.3724687786636562	0.8751050425350874
270	2.3812883652014394	0.4774648422555903
271	2.3901079517392225	0.477464836357643
272	2.3989275382770057	0.47746483635763154
273	2.407747124814789	1.888410298120946
274	2.416566711352572	3.4808834584433748
275	2.425386297890355	3.541073915100473
276	2.434205884428138	4.057709636678168
277	2.4430254709659214	4.057709636678168
278	2.4518450575037045	4.057709636678168
279	2.460664644041487	4.057709636678168
280	2.469484230579271	4.057709636678168
281	2.4783038171170535	4.057709636678168
282	2.487123403654837	4.057709636678168
283	2.49594299019262	4.057709636678168
284	2.504762576730403	3.541073915100473
285	2.513582163268186	3.50190302988042
286	2.522401749805969	3.50190302988042
287	2.5312213363437523	3.541073915100473
288	2.5400409228815355	3.50190302988042
289	2.5488605094193186	3.50190302988042
290	2.5576800959571018	3.50190302988042
291	2.5664996824948845	3.50190302988042
292	2.575319269032668	2.1885040362077537
293	2.5841388555704508	1.7110392069320641
294	2.5929584421082343	1.7110391998501167
295	2.601778028646017	-0.4098959594747079
296	2.6105976151838	-0.8751050427168696
297	2.6194172017215833	-0.8751050425350874
298	2.6282367882593665	-0.8751050425350874
299	2.63705637479715	-0.8751050425350874
300	2.6458759613349327	-0.8751050425350874
301	2.654695547872716	-0.8751050425350874
302	2.663515134410499	-0.8751050425350874
303	2.672334720948282	-0.8751050425350874
304	2.6811543074860653	-1.7110391998501167
305	2.6899738940238485	-1.2870789202806523
306	2.698793480561631	-1.3135329637862554
307	2.7076130670994147	-0.8359341573150292
308	2.7164326536371974	-0.8359341573150292
309	2.725252240174981	-1.3074384522609914
310	2.7340718267127637	-0.47746483635763154
311	2.742891413250547	-3.975693351829396e-16
312	2.75171099978833	-3.975693351829396e-16
313	2.760530586326113	-5.963540027744095e-16
314	2.7693501728638963	-5.963540027744095e-16
315	2.7781697594016794	-5.963540027744095e-16
316	2.786989345939462	-3.975693351829396e-16
317	2.7958089324772457	-5.963540027744095e-16
318	2.8046285190150284	-3.975693351829396e-16
319	2.813448105552812	-3.975693351829396e-16
320	2.822267692090595	-3.975693351829396e-16
321	2.831087278628378	-5.963540027744095e-16
322	2.8399068651661614	-5.963540027744095e-16
323	2.848726451703944	-5.963540027744095e-16
324	2.8575460382417277	-5.963540027744095e-16
325	2.8663656247795104	-3.975693351829396e-16
326	2.8751852113172935	-3.975693351829396e-16
327	2.8840047978550767	-3.975693351829396e-16
328	2.89282438439286	2.2787748341637957
329	2.901643970930643	2.1885040362077537
330	2.910463557468426	2.1885040362077537
331	2.919283144006209	1.7110392069320641
332	2.9281027305439924	1.7110391998501167
333	2.936922317081775	1.7110391998501167
334	2.9457419036195587	1.7110391998501167
335	2.9545614901573414	1.7110391998501167
336	2.9633810766951245	2.1885040362077537
337	2.9722006632329077	2.1885040362077537
338	2.981020249770691	2.1885040362077537
339	2.989839836308474	2.1885040362077537
340	2.998659422846257	2.1885040362077537
341	3.0074790093840402	1.7110391998501167
342	3.0162985959218234	1.3133989995706195
343	3.0251181824596065	1.3133989936726607
344	3.0339377689973897	0.47746483635763154
345	3.042757355535173	0.8751050366371286
346	3.051576942072956	0.4774648363897115
347	3.060396528610739	0.47746483635763154
348	3.0692161151485218	0.47746483635763154
349	3.0780357016863054	0.47746483635763154
350	3.086855288224088	0.8751050425350874
351	3.095674874761871	1.352569878892719
352	3.1044944612996543	1.352569878892719
353	3.1133140478374375	1.352569878892719
354	3.1221336343752206	1.352569878892719
355	3.1309532209130038	1.352569878892719
356	3.139772807450787	1.352569878892719
357	3.14859239398857	0.8751050496170348
358	3.1574119805263527	0.8751050425350874
359	3.1662315670641363	0.8751050425350874
360	3.175051153601919	0.8751050425350874
361	3.1838707401397026	0.47746483635763154
362	3.1926903266774853	-4.969616689786745e-16
363	3.2015099132152685	-4.969616689786745e-16
364	3.210329499753052	-2.981770013872047e-16
365	3.2191490862908347	-4.969616689786745e-16
366	3.2279686728286183	-0.47746483635763154
367	3.236788259366401	-0.47746483635763154
368	3.245607845904184	-0.47746483635763154
369	3.2544274324419673	-0.47746483635763154
370	3.2632470189797504	0.7781767588984309
371	3.2720666055175336	0.8359341573150292
372	3.2808861920553167	0.8359341573150292
373	3.2897057785930994	0.8359341573150292
374	3.298525365130883	0.8359341573150292
375	3.3073449516686657	0.8359341573150292
376	3.3161645382064493	0.8359341573150292
377	3.324984124744232	0.8359341573150292
378	3.333803711282015	2.201769087982664
379	3.3426232978197983	2.7051397577854437
380	3.3514428843575814	2.7051397577854437
381	3.3602624708953646	2.665968872565385
382	3.3690820574331477	2.099590432884589
383	3.3779016439709304	2.1885040362077537
384	3.386721230508714	2.1885040362077537
385	3.395540817046497	2.1885040362077537
386	3.4043604035842803	2.1885040362077537
387	3.4131799901220634	2.1885040362077537
388	3.421999576659846	2.1885040362077537
389	3.4308191631976297	2.1885040362077537
390	3.4396387497354124	2.1885040362077537
391	3.448458336273196	2.1885040362077537
392	3.4572779228109787	1.7019545386272887
393	3.466097509348762	1.7110391997153684
394	3.474917095886545	1.7110391998501167
395	3.483736682424328	1.7110391998501167
396	3.4925562689621112	1.3133989936726607
397	3.5013758554998944	1.3133989936726607
398	3.5101954420376775	1.3133989936726607
399	3.5190150285754607	1.3133989936726607
400	3.5278346151132434	1.3133989936726607
401	3.536654201651027	1.3133989936726607
402	3.5454737881888096	1.7110391998501167
403	3.554293374726593	1.7110391998501167
404	3.563112961264376	1.7110391998501167
405	3.571932547802159	1.7110391998501167
406	3.580752134339942	1.7110391998501167
407	3.589571720877726	1.7110391998501167
408	3.5983913074155085	1.7110391998501167
409	3.6072108939532916	1.7110391998501167
410	3.6160304804910743	1.7110391998501167
411	3.6248500670288584	1.3133989995706195
412	3.633669653566641	1.3133989936371888
413	3.642489240104424	1.3133989936726607
414	3.651308826642207	1.7110391998501167
415	3.6601284131799905	1.7110391998501167
416	3.6689479997177736	1.7110391998501167
417	3.6777675862555563	1.7110391998501167
418	3.6865871727933395	1.7110391998501167
419	3.695406759331123	1.7110391998501167
420	3.7042263458689058	2.1885040362077537
421	3.713045932406689	2.1885040362077537
422	3.7218655189444716	0.8751050425350874
423	3.730685105482255	0.4774648363739494
424	3.7395046920200383	0.47746483635763154
425	3.748324278557821	0.8751050425350874
426	3.757143865095604	1.352569878892719
427	3.7659634516333877	2.1885040362077537
428	3.774783038171171	2.1885040362077537
429	3.7836026247089536	2.1885040362077537
430	3.792422211246737	2.1885040362077537
431	3.8012417977845203	2.1885040362077537
432	3.810061384322303	2.1885040362077537
433	3.818880970860086	2.1885040362077537
434	3.8277005573978697	2.5681318761208685
435	3.8365201439356524	2.198659843046593
436	3.8453397304734356	2.1885040362077537
437	3.8541593170112183	2.1885040362077537
438	3.8629789035490023	2.1885040362077537
439	3.871798490086785	2.1885040362077537
440	3.8806180766245677	2.1885040362077537
441	3.889437663162351	2.1885040362077537
442	3.8982572497001344	2.653203950824967
443	3.9070768362379176	2.7051397577854437
444	3.9158964227757003	2.7051397577854437
445	3.9247160093134834	2.7051397577854437
446	3.933535595851267	2.665968872565385
447	3.9423551823890497	2.665968872565385
448	3.951174768926833	2.1885040362077537
449	3.9599943554646164	1.352569878892719
450	3.968813942002399	1.352569878892719
451	3.9776335285401823	1.352569878892719
452	3.986453115077965	1.352569878892719
453	3.995272701615749	1.352569878892719
454	4.004092288153532	0.8751050496170348
455	4.012911874691315	0.8751050425350874
456	4.0217314612290975	0.8751050425350874
457	4.030551047766881	0.3976402132593976
458	4.039370634304664	0.3976402061774501
459	4.048190220842447	0.3976402061774501
460	4.05700980738023	1.5605552199013388
461	4.065829393918014	1.7110391998501167
462	4.074648980455796	1.7110391998501167
463	4.083468566993579	1.7110391998501167
464	4.092288153531363	1.7110391998501167
465	4.101107740069146	1.7110391998501167
466	4.109927326606929	1.7110391998501167
467	4.118746913144712	0.8751050425350874
468	4.127566499682494	0.3976402061774501
469	4.136386086220279	0.3976402061774501
470	4.1452056727580615	0.3976402061774501
471	4.154025259295844	0.3976402061774501
472	4.162844845833628	-0.008365514814695512
473	4.1716644323714105	-1.2408079315659264e-10
474	4.180484018909194	2.1205302968363897
475	4.189303605446977	1.5842047743831336
476	4.19812319198476	0.8751050425350874
477	4.206942778522543	0.8751050425350874
478	4.215762365060326	0.8751050425350874
479	4.224581951598109	0.8751050425350874
480	4.233401538135893	1.352569878892719
481	4.242221124673676	1.352569878892719
482	4.251040711211458	0.8751050425350874
483	4.259860297749241	0.8751050425350874
484	4.2686798842870255	0.8751050425350874
485	4.277499470824808	0.47746483635763154
486	4.286319057362591	0.47746483635763154
487	4.295138643900374	-1.987846675914698e-16
488	4.303958230438157	-1.987846675914698e-16
489	4.312777816975941	-1.987846675914698e-16
490	4.3215974035137235	-1.987846675914698e-16
491	4.330416990051507	-1.987846675914698e-16
492	4.33923657658929	-3.975693351829396e-16
493	4.348056163127072	-1.987846675914698e-16
494	4.356875749664856	-3.975693351829396e-16
495	4.36569533620264	-3.975693351829396e-16
496	4.374514922740422	-3.975693351829396e-16
497	4.383334509278205	-3.975693351829396e-16
498	4.392154095815988	-3.975693351829396e-16
499	4.400973682353772	-3.975693351829396e-16
500	4.409793268891555	-0.47746483635763154
501	4.418612855429338	-1.4641141532006718
502	4.42743244196712	-1.3572717014692688
503	4.436252028504904	-1.352569878892719
504	4.445071615042687	-0.8751050496170348
505	4.45389120158047	-0.397640206157918
506	4.462710788118253	-2.730580738286776e-11
507	4.471530374656036	-0.47746483635763154
508	4.480349961193819	-0.47746483635763154
509	4.489169547731603	-0.47746483635763154
510	4.497989134269385	-0.47746483635763154
511	4.506808720807169	-0.47746483635763154
512	4.515628307344952	-0.47746483635763154
513	4.524447893882734	0.47746483635763154
514	4.533267480420519	0.8751050366371286
515	4.5420870669583016	0.8751050425350874
516	4.550906653496084	0.8751050425350874
517	4.559726240033867	0.8751050425350874
518	4.5685458265716505	0.8751050425350874
519	4.577365413109434	0.8751050425350874
520	4.586184999647217	0.3976402061774501
521	4.5950045861849995	0.3976402061774501
522	4.603824172722783	0.3976402061774501
523	4.612643759260566	-1.987846675914698e-16
524	4.621463345798349	-1.987846675914698e-16
525	4.630282932336132	0.24651968909876948
526	4.639102518873916	0.8763041816742089
527	4.647922105411698	0.875105042552872
528	4.656741691949481	0.8751050425350874
529	4.665561278487265	0.8751050425350874
530	4.674380865025048	0.8751050425350874
531	4.683200451562831	1.352569878892719
532	4.692020038100614	1.352569878892719
533	4.700839624638397	1.352569878892719
534	4.709659211176181	1.352569878892719
535	4.7184787977139635	1.352569878892719
536	4.727298384251746	1.352569878892719
537	4.73611797078953	1.352569878892719
538	4.7449375573273125	1.352569878892719
539	4.753757143865096	1.352569878892719
540	4.762576730402879	1.352569878892719
541	4.771396316940662	1.352569878892719
542	4.780215903478445	0.8751050425350874
543	4.789035490016228	0.8751050425350874
544	4.797855076554011	0.8751050425350874
545	4.806674663091795	0.8751050425350874
546	4.815494249629578	0.8751050425350874
547	4.82431383616736	0.8751050425350874
548	4.833133422705144	0.8751050425350874
549	4.8419530092429275	1.352569878892719
550	4.85077259578071	1.352569878892719
551	4.859592182318493	1.352569878892719
552	4.868411768856276	1.352569878892719
553	4.877231355394059	2.1885040362077537
554	4.886050941931843	2.1885040362077537
555	4.8948705284696254	2.1885040362077537
556	4.903690115007409	2.1885040362077537
557	4.912509701545192	2.8847881292578186
558	4.921329288082974	2.7051397577854437
559	4.930148874620758	2.179571605724344
560	4.938968461158542	1.7335100472854275
561	4.947788047696324	1.7110391998501167
562	4.956607634234107	1.7110391998501167
563	4.965427220771891	1.7110391998501167
564	4.974246807309674	1.7110391998501167
565	4.983066393847457	0.8751050425350874
566	4.99188598038524	-2.981770013872047e-16
567	5.000705566923022	0.47746483635763154
568	5.009525153460806	0.47746483635763154
569	5.018344739998589	0.47746483635763154
570	5.027164326536372	0.47746483635763154
571	5.035983913074155	0.47746483635763154
572	5.044803499611938	0.8751050425350874
573	5.053623086149722	0.47746483635763154
574	5.062442672687505	0.47746483635763154
575	5.071262259225287	0.8751050366371286
576	5.080081845763071	1.352569878892719
577	5.088901432300854	2.4986090727327985
578	5.097721018838637	2.696847041057868
579	5.106540605376421	2.7051397577854437
580	5.1153601919142035	2.7051397577854437
581	5.124179778451986	2.7051397577854437
582	5.132999364989769	2.7051397577854437
583	5.1418189515275525	2.7051397577854437
584	5.150638538065336	2.7051397577854437
585	5.159458124603119	2.1885040362077537
586	5.1682777111409015	2.1885040362077537
587	5.177097297678685	2.1885040362077537
588	5.185916884216469	2.1885040362077537
589	5.194736470754251	1.7110391998501167
590	5.203556057292034	1.7110391998501167
591	5.212375643829818	1.7110391998501167
592	5.2211952303676	1.7110391998501167
593	5.230014816905384	1.7110391998501167
594	5.238834403443167	1.7110391998501167
595	5.24765398998095	1.7110391998501167
596	5.256473576518733	1.7110391998501167
597	5.265293163056516	1.7110391998501167
598	5.2741127495943	1.7110391998501167
599	5.282932336132083	1.7110391998501167
600	5.2917519226698655	1.7110391998501167
601	5.300571509207648	2.1885040362077537
602	5.309391095745432	0.8235063394308363
603	5.318210682283215	0.8359341573150292
604	5.327030268820998	1.3133989936726607
605	5.335849855358781	1.3133989936726607
606	5.344669441896564	2.1885040362077537
607	5.353489028434347	2.1885040362077537
608	5.362308614972131	2.1885040362077537
609	5.371128201509913	1.7110391998501167
610	5.379947788047697	0.47746483635763154
611	5.38876737458548	-0.4774648292756841
612	5.397586961123262	-0.47746483635763154
613	5.406406547661046	-0.47746483635763154
614	5.4152261341988295	-0.47746483635763154
615	5.424045720736612	-0.47746483635763154
616	5.432865307274395	-0.47746483635763154
617	5.441684893812178	-0.47746483635763154
618	5.450504480349962	-0.47746483635763154
619	5.459324066887745	-1.3133989936726607
620	5.468143653425527	-1.3133989936726607
621	5.476963239963311	-1.3133989936726607
622	5.485782826501094	-1.3133989936726607
623	5.494602413038877	-1.3133989936726607
624	5.50342199957666	-3.975693351829396e-16
625	5.512241586114444	-3.975693351829396e-16
626	5.521061172652226	-1.987846675914698e-16
627	5.529880759190009	-0.47746483635763154
628	5.538700345727793	-0.47746483635763154
629	5.547519932265576	-5.963540027744095e-16
630	5.556339518803359	0.47746483635763154
631	5.5651591053411416	0.47746483635763154
632	5.573978691878924	0.47746483635763154
633	5.582798278416709	0.8689202284276945
634	5.591617864954491	0.47746483635763154
635	5.600437451492274	-3.975693351829396e-16
636	5.609257038030057	-5.963540027744095e-16
637	5.61807662456784	-5.963540027744095e-16
638	5.626896211105624	-0.4774648292756841
639	5.635715797643407	-0.47746483635763154
640	5.64453538418119	-0.47746483635763154
641	5.653354970718973	-0.47746483635763154
642	5.662174557256756	-0.8751050425350874
643	5.670994143794539	-0.8751050425350874
644	5.679813730332323	-0.8751050425350874
645	5.6886333168701055	-4.969616689786745e-16
646	5.697452903407888	-4.969616689786745e-16
647	5.706272489945671	-6.957463365701443e-16
648	5.715092076483455	-6.957463365701443e-16
649	5.723911663021238	-6.957463365701443e-16
650	5.732731249559021	0.47746483635763154
651	5.7415508360968035	0.47746483635763154
652	5.750370422634587	1.3133989936726607
653	5.759190009172371	1.3133989936726607
654	5.768009595710153	1.3133989936726607
655	5.776829182247936	1.6377109685322553
656	5.78564876878572	1.7110391987624822
657	5.794468355323502	1.7110391998501167
658	5.803287941861286	1.7110391998501167
659	5.812107528399069	0.8751050425350874
660	5.820927114936852	0.8751050425350874
661	5.829746701474635	0.8751050425350874
662	5.838566288012418	0.8751050425350874
663	5.847385874550202	0.8751050425350874
664	5.856205461087985	0.8751050425350874
665	5.8650250476257675	0.8751050425350874
666	5.87384463416355	0.8751050425350874
667	5.882664220701334	0.8751050425350874
668	5.891483807239117	0.8751050425350874
669	5.9003033937769	0.8751050425350874
670	5.909122980314683	0.8751050425350874
671	5.917942566852466	0.4774648422555903
672	5.926762153390249	-3.975693351829396e-16
673	5.935581739928033	-5.963540027744095e-16
674	5.944401326465815	-5.963540027744095e-16
675	5.953220913003599	-5.963540027744095e-16
676	5.962040499541382	0.8359341573150292
677	5.970860086079164	0.8359341573150292
678	5.979679672616948	0.8359341573150292
679	5.9884992591547315	0.8359341573150292
680	5.997318845692514	0.8359341573150292
681	6.006138432230297	0.8359341573150292
682	6.0149580187680804	-3.975693351829396e-16
683	6.023777605305864	-5.963540027744095e-16
684	6.032597191843647	-0.4978770160741013
685	6.041416778381429	-0.47736160916889675
686	6.050236364919213	-0.47746483635763154
687	6.059055951456996	-0.47746483635763154
688	6.067875537994779	-0.47746483635763154
689	6.076695124532562	-0.47746483635763154
690	6.085514711070346	-0.47746483635763154
691	6.094334297608128	-0.47746483635763154
692	6.103153884145912	-0.47746483635763154
693	6.111973470683695	0.9551159384315905
694	6.120793057221478	0.8575310136212125
695	6.129612643759261	0.8751050425350874
696	6.1384322302970435	1.352569878892719
697	6.147251816834827	2.6892126785343358
698	6.156071403372611	2.7052256445094294
699	6.164890989910393	2.7051397577854437
700	6.173710576448176	2.1926996207396425
701	6.182530162985959	2.1885040362077537
702	6.191349749523742	2.1885040362077537
703	6.200169336061526	2.1885040362077537
704	6.208988922599309	2.1885040362077537
705	6.217808509137092	2.1885040362077537
706	6.226628095674875	2.1885040362077537
707	6.2354476822126585	1.7110391998501167
708	6.244267268750441	1.7110391998501167
709	6.253086855288225	1.7110391998501167
710	6.2619064418260075	1.7110391998501167
711	6.27072602836379	1.7110391998501167
712	6.279545614901574	1.7110391998501167
713	6.288365201439357	1.7110391998501167
714	6.29718478797714	1.7110391998501167
715	6.306004374514923	1.7110391998501167
716	6.3148239610527055	1.7110391998501167
717	6.32364354759049	1.7110391998501167
718	6.332463134128273	1.7110391998501167
719	6.341282720666055	1.7110391998501167
720	6.350102307203838	1.7110391998501167
721	6.358921893741622	0.8751050425350874
722	6.367741480279405	0.8751050425350874
723	6.376561066817188	0.8751050425350874
724	6.385380653354971	1.352569878892719
725	6.394200239892754	1.352569878892719
726	6.403019826430537	1.352569878892719
727	6.4118394129683205	1.352569878892719
728	6.420658999506104	1.352569878892719
729	6.429478586043887	0.8751050425350874
730	6.4382981725816695	1.7110391998501167
731	6.447117759119452	1.7110391998501167
732	6.455937345657237	1.7110391998501167
733	6.464756932195019	1.7110391998501167
734	6.473576518732802	1.3133989936726607
735	6.482396105270585	1.3133989936726607
736	6.491215691808368	1.3133989995706195
737	6.500035278346152	1.3133989936334245
738	6.508854864883935	1.3133989936726607
739	6.517674451421717	1.3133989936726607
740	6.526494037959501	1.3133989936726607
741	6.535313624497284	1.3133989936726607
742	6.544133211035067	1.3133989995706195
743	6.55295279757285	1.3133989936726607
744	6.5617723841106335	0.8359341573150292
745	6.570591970648416	1.3133989936726607
746	6.579411557186199	1.3133989936726607
747	6.588231143723983	0.8359341573150292
748	6.597050730261766	0.8359341573150292
749	6.605870316799549	-1.987846675914698e-16
750	6.614689903337331	-1.987846675914698e-16
751	6.623509489875115	-0.47746483635763154
752	6.632329076412899	-0.47746483635763154
753	6.641148662950681	-0.47746483635763154
754	6.649968249488464	-0.47746483635763154
755	6.658787836026248	-5.963540027744095e-16
756	6.66760742256403	-1.987846675914698e-16
757	6.676427009101814	0.39764020027949704
758	6.685246595639597	0.8751050425350874
759	6.69406618217738	0.8751050425350874
760	6.702885768715163	0.8751050425350874
761	6.7117053552529455	0.8751050425350874
762	6.720524941790729	0.47746483635763154
763	6.729344528328513	-3.975693351829396e-16
764	6.738164114866295	-1.987846675914698e-16
765	6.746983701404078	-0.47746483635763154
766	6.755803287941861	-0.47746483635763154
767	6.764622874479645	-0.47746483635763154
768	6.773442461017428	-0.47746483635763154
769	6.782262047555211	-0.47746483635763154
770	6.791081634092994	-0.47746483635763154
771	6.799901220630777	-0.47746483635763154
772	6.8087208071685605	-0.47746483635763154
773	6.817540393706343	-0.47746483635763154
774	6.826359980244127	-0.47746483635763154
775	6.8351795667819095	0.9120639017320565
776	6.843999153319692	0.8359341573150292
777	6.852818739857476	0.8359341573150292
778	6.861638326395259	1.3133989865907134
779	6.870457912933042	1.3133989936726607
780	6.879277499470825	1.3133989936726607
781	6.8880970860086075	1.3133989936726607
782	6.896916672546392	1.7110391939521579
783	6.905736259084175	1.7110391998501167
784	6.914555845621957	1.7110391998501167
785	6.92337543215974	1.7110391998501167
786	6.932195018697524	1.7110391998501167
787	6.941014605235307	1.7110391998501167
788	6.94983419177309	1.7110391998501167
789	6.958653778310873	1.7110391998501167
790	6.967473364848656	1.7110391998501167
791	6.976292951386439	1.7110391998501167
792	6.9851125379242225	1.7110391998501167
793	6.993932124462006	1.3133989936726607
794	7.002751710999789	-0.420959205699474
795	7.0115712975375715	-0.8710941419089728
796	7.020390884075355	-0.47746483635763154
797	7.029210470613139	-5.963540027744095e-16
798	7.038030057150921	-5.963540027744095e-16
799	7.046849643688704	-3.975693351829396e-16
800	7.055669230226487	-3.975693351829396e-16
801	7.06448881676427	-5.963540027744095e-16
802	7.073308403302054	-5.963540027744095e-16
803	7.082127989839837	-3.975693351829396e-16
804	7.090947576377619	-5.963540027744095e-16
805	7.099767162915403	-5.963540027744095e-16
806	7.108586749453186	-3.975693351829396e-16
807	7.117406335990969	-3.975693351829396e-16
808	7.126225922528752	-3.975693351829396e-16
809	7.1350455090665355	1.304699716835118
810	7.143865095604318	0.8359341573150292
811	7.152684682142102	0.8359341573150292
812	7.161504268679884	0.8359341573150292
813	7.170323855217667	0.8359341573150292
814	7.179143441755452	0.8359341573150292
815	7.187963028293234	0.8359341573150292
816	7.196782614831017	0.8359341573150292
817	7.205602201368801	0.8359341573150292
818	7.214421787906583	0.8359341573150292
819	7.223241374444366	0.8359341573150292
820	7.232060960982149	0.8359341573150292
821	7.240880547519932	0.8359341573150292
822	7.249700134057717	0.8359341573150292
823	7.258519720595499	0.8359341573150292
824	7.267339307133282	0.8359341573150292
825	7.276158893671065	0.8359341573150292
826	7.284978480208848	0.8359341573150292
827	7.293798066746631	0.8359341573150292
828	7.302617653284414	0.8359341573150292
829	7.3114372398221965	0.8359341573150292
830	7.320256826359981	0.8359341573150292
831	7.329076412897764	0.8359341573150292
832	7.337895999435547	0.8359341573150292
833	7.34671558597333	0.8359341573150292
834	7.355535172511113	0.8359341573150292
835	7.364354759048895	0.8359341573150292
836	7.373174345586679	0.8359341573150292
837	7.381993932124463	0.8359341573150292
838	7.390813518662246	0.8359341573150292
839	7.399633105200029	0.8359341573150292
840	7.4084526917378115	0.8359341573150292
841	7.417272278275595	0.8359341573150292
842	7.426091864813378	0.8359341573150292
843	7.4349114513511605	0.8359341573150292
844	7.443731037888943	0.8359341573150292
845	7.452550624426728	0.8359341573150292
846	7.46137021096451	0.8359341573150292
847	7.470189797502294	0.8359341573150292
848	7.479009384040077	0.8359341573150292
849	7.487828970577859	0.8359341573150292
850	7.496648557115642	0.8359341573150292
851	7.505468143653426	0.8359341573150292
852	7.514287730191208	0.8359341573150292
853	7.523107316728993	0.8359341573150292
854	7.5319269032667755	0.8359341573150292
855	7.540746489804558	-3.975693351829396e-16
856	7.549566076342342	-3.975693351829396e-16
857	7.5583856628801245	-5.963540027744095e-16
858	7.567205249417907	-3.975693351829396e-16
859	7.57602483595569	0.8078734190522643
860	7.584844422493474	0.8751050415378773
861	7.593664009031258	0.8751050425350874
862	7.602483595569041	0.8751050425350874
863	7.611303182106823	0.8751050425350874
864	7.620122768644606	0.8751050425350874
865	7.628942355182389	0.8751050425350874
866	7.637761941720172	0.8751050425350874
867	7.646581528257955	0.8751050425350874
868	7.6554011147957395	0.8751050425350874
869	7.664220701333522	0.8751050425350874
870	7.673040287871305	0.8751050425350874
871	7.6818598744090885	0.8751050425350874
872	7.690679460946871	0.8751050425350874
873	7.699499047484654	0.8751050425350874
874	7.7083186340224366	0.3976402061774501
875	7.717138220560221	0.8751050425350874
876	7.725957807098005	0.8751050425350874
877	7.734777393635787	1.352569878892719
878	7.74359698017357	1.352569878892719
879	7.752416566711353	1.352569878892719
880	7.761236153249135	-0.4467699911737189
881	7.770055739786919	-3.975693351829396e-16
882	7.778875326324702	-3.975693351829396e-16
883	7.787694912862486	-5.963540027744095e-16
884	7.796514499400269	-3.975693351829396e-16
885	7.805334085938052	-5.963540027744095e-16
886	7.814153672475835	-3.975693351829396e-16
887	7.822973259013618	-3.975693351829396e-16
888	7.8317928455514005	0.47746483635763154
889	7.840612432089183	0.47746483635763154
890	7.849432018626967	0.8751050366371286
891	7.858251605164751	1.352569878892719
892	7.867071191702534	1.352569878892719
893	7.875890778240317	1.352569878892719
894	7.884710364778099	1.352569878892719
895	7.893529951315882	2.1885040362077537
896	7.902349537853666	2.1885040362077537
897	7.911169124391448	2.1885040362077537
898	7.919988710929233	2.1885040362077537
899	7.9288082974670155	2.1885040362077537
900	7.937627884004798	2.1885040362077537
901	7.946447470542582	2.1885040362077537
902	7.9552670570803645	2.1885040362077537
903	7.964086643618147	2.1885040362077537
904	7.97290623015593	2.1885040362077537
905	7.9817258166937135	2.1885040362077537
906	7.990545403231498	2.1885040362077537
907	7.999364989769281	1.7110391998501167
908	8.008184576307064	1.3133989936726607
909	8.017004162844847	-0.5079381231521755
910	8.02582374938263	-1.4430651113970632
911	8.034643335920412	-1.352569878892719
912	8.043462922458195	-1.352569878892719
913	8.052282508995978	-1.352569878892719
914	8.061102095533762	-1.352569878892719
915	8.069921682071545	-0.8751050425350874
916	8.078741268609328	-0.47746483635763154
917	8.08756085514711	-0.47746483635763154
918	8.096380441684895	-4.969616689786745e-16
919	8.105200028222677	-2.981770013872047e-16
920	8.11401961476046	-4.969616689786745e-16
921	8.122839201298245	-2.981770013872047e-16
922	8.131658787836027	-2.981770013872047e-16
923	8.14047837437381	-2.981770013872047e-16
924	8.149297960911593	-4.969616689786745e-16
925	8.158117547449375	-4.969616689786745e-16
926	8.166937133987158	-0.8359341573150292
927	8.17575672052494	-0.8359341573150292
928	8.184576307062725	-0.8359341573150292
929	8.19339589360051	2.379681624104163
930	8.202215480138292	2.2276749214278064
931	8.211035066676075	2.2276749214278064
932	8.219854653213858	2.7051397577854437
933	8.22867423975164	2.7051397577854437
934	8.237493826289423	2.7051397577854437
935	8.246313412827206	2.7051397577854437
936	8.255132999364989	2.7051397577854437
937	8.263952585902773	2.7051397577854437
938	8.272772172440558	2.1885040362077537
939	8.28159175897834	2.1885040362077537
940	8.290411345516123	2.1885040362077537
941	8.299230932053906	2.1885040362077537
942	8.308050518591688	2.1885040362077537
943	8.316870105129471	2.1885040362077537
944	8.325689691667256	2.1885040362077537
945	8.334509278205038	2.1885040362077537
946	8.343328864742821	2.1885040362077537
947	8.352148451280604	1.7110391998501167
948	8.360968037818388	1.7110391998501167
949	8.36978762435617	0.8359341573150292
950	8.378607210893954	0.8359341573150292
951	8.387426797431736	-4.969616689786745e-16
952	8.39624638396952	-1.377631712959213
953	8.405065970507303	-1.352569878892719
954	8.413885557045086	-1.352569878892719
955	8.422705143582869	-1.352569878892719
956	8.431524730120652	-0.3910898955603064
957	8.440344316658434	-0.4774648350764864
958	8.449163903196219	-0.47746483635763154
959	8.457983489734001	-7.0819485365680835e-09
960	8.466803076271786	0.47746483635763154
961	8.475622662809569	0.47746483635763154
962	8.484442249347351	0.47746483635763154
963	8.493261835885134	0.47746483635763154
964	8.502081422422917	1.7110391939521579
965	8.5109010089607	1.7110391999242747
966	8.519720595498482	1.7110391998501167
967	8.528540182036267	1.7110391998501167
968	8.537359768574051	1.7110391998501167
969	8.546179355111834	1.7110391998501167
970	8.554998941649616	1.7110391998501167
971	8.563818528187399	1.7110391998501167
972	8.572638114725182	1.7110391998501167
973	8.581457701262964	1.7110391998501167
974	8.590277287800747	2.621544431505188
975	8.599096874338532	2.2276749214278064
976	8.607916460876314	2.2276749214278064
977	8.616736047414097	2.2276749214278064
978	8.625555633951882	2.1885040362077537
979	8.634375220489664	2.1885040362077537
980	8.643194807027447	0.6757273403097364
981	8.65201439356523	0.3976402061774501
982	8.660833980103014	0.3976402061774501
983	8.669653566640797	0.3976402061774501
984	8.67847315317858	0.3976402061774501
985	8.687292739716362	0.3976402061774501
986	8.696112326254145	0.3976402061774501
987	8.70493191279193	0.3976402061774501
988	8.713751499329712	0.01342291280772971
989	8.722571085867495	1.9909330563598898e-10
990	8.73139067240528	-4.969616689786745e-16
991	8.740210258943062	-6.957463365701443e-16
992	8.749029845480845	-6.957463365701443e-16
993	8.757849432018627	0.5248838614215219
994	8.76666901855641	-5.218097524276082e-16
995	8.775488605094193	-3.2302508483613845e-16
996	8.784308191631975	-3.2302508483613845e-16
997	8.79312777816976	-0.47746483635763154
998	8.801947364707544	-0.47746483635763154
999	8.810766951245327	-0.8751050425350874
1000	8.81958653778311	-0.47746483635763154
1001	8.828406124320892	-1.3133989936726607
1002	8.837225710858675	-1.3133989936726664
1003	8.846045297396458	-1.3133989936726664
1004	8.85486488393424	-1.3133989936726664
1005	8.863684470472025	-1.3133989936726664
1006	8.872504057009808	-0.8359341573150292
1007	8.88132364354759	-0.8359341573150292
1008	8.890143230085375	-0.8359341573150292
1009	8.898962816623158	2.7903063641851755
1010	8.90778240316094	2.2276749214278064
1011	8.916601989698723	2.2276749214278064
1012	8.925421576236506	2.2276749214278064
1013	8.93424116277429	2.2276749214278064
1014	8.943060749312073	2.2276749214278064
1015	8.951880335849856	2.7051397577854437
1016	8.960699922387638	2.7051397577854437
1017	8.969519508925423	2.7051397577854437
1018	8.978339095463205	2.7051397577854437
1019	8.987158682000988	2.7051397577854437
1020	8.99597826853877	2.7051397577854437
1021	9.004797855076555	2.7051397577854437
1022	9.013617441614338	2.7051397577854437
1023	9.02243702815212	2.7051397577854437
1024	9.031256614689903	2.7051397577854437
1025	9.040076201227686	2.7051397577854437
1026	9.048895787765469	2.7051397577854437
1027	9.057715374303253	2.7051397577854437
1028	9.066534960841038	2.7051397577854437
1029	9.07535454737882	2.7051397577854437
1030	9.084174133916603	2.7051397577854437
1031	9.092993720454386	2.7051397577854437
1032	9.101813306992169	2.7051397577854437
1033	9.110632893529951	2.7051397577854437
1034	9.119452480067734	2.7051397577854437
1035	9.128272066605517	2.7051397577854437
1036	9.137091653143301	3.541073915100473
1037	9.145911239681084	3.541073915100473
1038	9.154730826218868	3.541073915100473
1039	9.163550412756651	3.541073915100473
1040	9.172369999294434	3.541073915100473
1041	9.181189585832216	3.541073915100473
1042	9.190009172369999	3.541073915100473
1043	9.198828758907782	3.541073915100473
1044	9.207648345445566	1.8835863200198575
1045	9.216467931983349	1.7253493550958334
1046	9.225287518521132	1.7110391998501167
1047	9.234107105058916	1.7110391998501167
1048	9.242926691596699	1.7110391998501167
1049	9.251746278134481	1.7110391998501167
1050	9.260565864672264	1.7110391998501167
1051	9.269385451210049	1.7110391998501167
1052	9.278205037747831	1.7110391998501167
1053	9.287024624285614	1.7110391998501167
1054	9.295844210823397	1.7110391998501167
1055	9.30466379736118	0.8751050425350874
1056	9.313483383898962	0.8751050425350874
1057	9.322302970436747	0.8751050425350874
1058	9.33112255697453	0.8751050425350874
1059	9.339942143512314	0.8751050425350874
1060	9.348761730050096	0.8751050425350874
1061	9.35758131658788	0.8751050425350874
1062	9.366400903125662	0.8751050425350874
1063	9.375220489663445	0.8751050425350874
1064	9.384040076201227	0.8751050425350874
1065	9.39285966273901	0.8751050425350874
1066	9.401679249276794	0.8751050425350874
1067	9.410498835814579	0.8751050425350874
1068	9.419318422352362	2.1885040362077537
1069	9.428138008890144	2.1885040362077537
1070	9.436957595427927	2.1885040362077537
1071	9.44577718196571	2.1885040362077537
1072	9.454596768503492	2.1885040362077537
1073	9.463416355041275	1.7110391998501167
1074	9.47223594157906	1.3133989936726607
1075	9.481055528116842	0.47746483635763154
1076	9.489875114654625	0.47746483635763154
1077	9.49869470119241	1.3254084523949843
1078	9.507514287730192	1.352569878892719
1079	9.516333874267975	1.352569878892719
1080	9.525153460805758	1.352569878892719
1081	9.53397304734354	1.352569878892719
1082	9.542792633881325	1.352569878892719
1083	9.551612220419107	1.352569878892719
1084	9.56043180695689	1.352569878892719
1085	9.569251393494673	1.352569878892719
1086	9.578070980032455	1.352569878892719
1087	9.58689056657024	0.054283741337378226
1088	9.595710153108023	4.1659687157376365e-05
1089	9.604529739645807	6.175245698729009e-13
1090	9.61334932618359	0.39764020027949704
1091	9.622168912721373	0.3976402061774501
1092	9.630988499259155	1.1383267153104386
1093	9.639808085796938	0.8751050425350874
1094	9.64862767233472	0.8751050425350874
1095	9.657447258872503	0.8751050425350874
1096	9.666266845410288	0.8751050425350874
1097	9.675086431948072	0.8751050425350874
1098	9.683906018485855	0.8751050425350874
1099	9.692725605023638	0.47746483635763154
1100	9.70154519156142	-6.957463365701443e-16
1101	9.710364778099203	-6.957463365701443e-16
1102	9.719184364636986	0.8359341573150292
1103	9.728003951174768	0.8359341573150292
1104	9.736823537712551	0.8359341573150292
1105	9.745643124250336	0.8359341573150292
1106	9.754462710788118	0.8359341573150292
1107	9.763282297325903	0.8359341573150292
1108	9.772101883863686	0.8359341573150292
1109	9.780921470401468	0.8359341573150292
1110	9.789741056939251	0.8359341573150292
1111	9.798560643477034	0.8359341573150292
1112	9.807380230014818	0.8359341573150292
1113	9.8161998165526	0.8359341573150292
1114	9.825019403090383	0.8359341573150292
1115	9.833838989628166	3.024438193522783
1116	9.842658576165949	3.024438193522783
1117	9.851478162703733	3.024438193522783
1118	9.860297749241516	2.1885040362077537
1119	9.869117335779299	2.1885040362077537
1120	9.877936922317083	1.352569878892719
1121	9.886756508854866	1.352569878892719
1122	9.895576095392649	1.352569878892719
1123	9.904395681930431	1.352569878892719
1124	9.913215268468214	1.352569878892719
1125	9.922034855005997	1.352569878892719
1126	9.930854441543781	0.47746483635763154
1127	9.939674028081564	0.8751050425350874
1128	9.948493614619348	-5.963540027744095e-16
1129	9.957313201157131	-5.963540027744095e-16
1130	9.966132787694914	-5.963540027744095e-16
1131	9.974952374232696	0.47746483635763154
1132	9.98377196077048	0.8751050425350874
1133	9.992591547308262	0.8751050425350874
1134	10.001411133846045	1.352569878892719
1135	10.010230720383829	0.538262793345798
1136	10.019050306921612	0.47760599563542877
1137	10.027869893459396	0.47746483635763154
1138	10.036689479997179	0.47746483635763154
1139	10.045509066534962	0.47746483635763154
1140	10.054328653072744	0.47746483635763154
1141	10.063148239610527	0.47746483635763154
1142	10.07196782614831	0.47746483635763154
1143	10.080787412686094	0.47746483635763154
1144	10.089606999223877	0.47746483635763154
1145	10.09842658576166	0.47746483635763154
1146	10.107246172299444	0.47746483635763154
1147	10.116065758837227	-5.963540027744095e-16
1148	10.12488534537501	-5.963540027744095e-16
1149	10.133704931912792	-0.4774648292756841
1150	10.142524518450575	-0.47746483635763154
1151	10.15134410498836	-0.47746483635763154
1152	10.160163691526142	-0.47746483635763154
1153	10.168983278063925	-0.47746483635763154
1154	10.177802864601707	-0.47746483635763154
1155	10.18662245113949	-0.47746483635763154
1156	10.195442037677275	-0.47746483635763154
1157	10.204261624215057	-0.47746483635763154
1158	10.213081210752842	-5.963540027744095e-16
1159	10.221900797290624	-5.963540027744095e-16
1160	10.230720383828407	-5.963540027744095e-16
1161	10.23953997036619	-7.951386703658792e-16
1162	10.248359556903972	-5.963540027744095e-16
1163	10.257179143441755	-7.951386703658792e-16
1164	10.265998729979538	-5.963540027744095e-16
1165	10.27481831651732	-5.963540027744095e-16
1166	10.283637903055105	-5.963540027744095e-16
1167	10.29245748959289	-5.963540027744095e-16
1168	10.301277076130672	-5.963540027744095e-16
1169	10.310096662668455	-7.951386703658792e-16
1170	10.318916249206238	-7.951386703658792e-16
1171	10.32773583574402	-7.951386703658792e-16
1172	10.336555422281803	-7.951386703658792e-16
1173	10.345375008819586	-5.963540027744095e-16
1174	10.35419459535737	-7.951386703658792e-16
1175	10.363014181895153	-5.963540027744095e-16
1176	10.371833768432937	0.47746483635763154
1177	10.38065335497072	0.47746483635763154
1178	10.389472941508503	0.47746483635763154
1179	10.398292528046285	0.47746483635763154
1180	10.407112114584068	0.47746483635763154
1181	10.415931701121853	-1.987846675914698e-16
1182	10.424751287659635	-1.987846675914698e-16
1183	10.433570874197418	0.47746483635763154
1184	10.4423904607352	0.47746483635763154
1185	10.451210047272983	0.47746483635763154
1186	10.460029633810768	-3.975693351829396e-16
1187	10.46884922034855	-0.47746483635763154
1188	10.477668806886333	-0.47746483635763154
1189	10.486488393424118	-0.47746483635763154
1190	10.4953079799619	-3.975693351829396e-16
1191	10.504127566499683	-3.975693351829396e-16
1192	10.512947153037466	-1.987846675914698e-16
1193	10.521766739575249	1.3133989936726607
1194	10.530586326113031	1.7110391998501167
1195	10.539405912650814	2.1885040362077537
1196	10.5482254991886	2.1885040362077537
1197	10.557045085726383	2.1885040362077537
1198	10.565864672264166	2.1885040362077537
1199	10.574684258801948	2.1885040362077537
1200	10.583503845339731	2.1885040362077537
1201	10.592323431877514	2.1885040362077537
1202	10.601143018415296	2.1885040362077537
1203	10.609962604953079	2.1885040362077537
1204	10.618782191490864	2.1885040362077537
1205	10.627601778028646	2.1885040362077537
1206	10.63642136456643	2.1885040362077537
1207	10.645240951104213	2.1885040362077537
1208	10.654060537641996	2.1885040362077537
1209	10.662880124179779	1.7110392069320641
1210	10.671699710717562	1.7110391998501167
1211	10.680519297255344	2.2276749214278064
1212	10.689338883793129	2.2276749214278064
1213	10.698158470330911	2.18850403678875
1214	10.706978056868694	1.3302723970878896
1215	10.715797643406477	1.3133989936726607
1216	10.724617229944261	1.3133989936726607
1217	10.733436816482044	1.3133989936726607
1218	10.742256403019827	2.1924155242633394
1219	10.751075989557611	2.2276749214278064
1220	10.759895576095394	2.1891671277798728
1221	10.768715162633177	1.7110391998501167
1222	10.77753474917096	0.45885539035991124
1223	10.786354335708742	0.3976402070854221
1224	10.795173922246525	0.3976402061774501
1225	10.803993508784309	-5.963540027744095e-16
1226	10.812813095322092	-0.47746483635763154
1227	10.821632681859876	-0.47746483635763154
1228	10.830452268397659	-0.8751050366371286
1229	10.839271854935442	-0.8751050425350874
1230	10.848091441473224	-5.897957884743319e-09
1231	10.856911028011007	-0.3976402061774501
1232	10.86573061454879	-0.3976402061774501
1233	10.874550201086572	-0.3976402061774501
1234	10.883369787624355	-0.3976402061774501
1235	10.89218937416214	-0.3976402061774501
1236	10.901008960699924	0.48355537579476265
1237	10.909828547237707	0.47746483635763154
1238	10.91864813377549	0.8751050425350874
1239	10.927467720313272	0.8751050425350874
1240	10.936287306851055	0.8751050425350874
1241	10.945106893388838	0.8751050425350874
1242	10.953926479926622	0.8751050425350874
1243	10.962746066464405	0.8751050425350874
1244	10.971565653002187	1.790423000076866
1245	10.98038523953997	1.7110391998501167
1246	10.989204826077755	1.7110391998501167
1247	10.998024412615537	1.7110391998501167
1248	11.00684399915332	1.7110391998501167
1249	11.015663585691103	1.7110391998501167
1250	11.024483172228887	1.7110391998501167
1251	11.03330275876667	1.3133989936726607
1252	11.042122345304453	-0.860977277635757
1253	11.050941931842235	-0.8751050423255395
1254	11.059761518380018	-0.8751050425350874
1255	11.068581104917802	-0.8751050425350874
1256	11.077400691455585	-0.8751050425350874
1257	11.086220277993368	-0.8751050425350874
1258	11.095039864531152	-0.47746483635763154
1259	11.103859451068935	-4.2241741863187335e-16
1260	11.112679037606718	0.47746483635763154
1261	11.1214986241445	0.47746483635763154
1262	11.130318210682283	0.8751050425350874
1263	11.139137797220066	0.8751050425350874
1264	11.147957383757849	0.8751050425350874
1265	11.156776970295633	0.8751050425350874
1266	11.165596556833417	0.8751050425350874
1267	11.1744161433712	0.47746483635763154
1268	11.183235729908983	0.47746483635763154
1269	11.192055316446766	0.47746483635763154
1270	11.200874902984548	0.47746483635763154
1271	11.209694489522331	-1.681135808528065
1272	11.218514076060114	-1.3133989991270814
1273	11.227333662597898	-1.313398993632227
1274	11.23615324913568	-1.3133989936726607
1275	11.244972835673465	-1.3133989936726607
1276	11.253792422211248	-1.3133989936726607
1277	11.26261200874903	-1.3133989936726607
1278	11.271431595286813	-1.3133989936726607
1279	11.280251181824596	-0.8359341573150292
1280	11.28907076836238	-0.8359341573150292
1281	11.297890354900163	-0.8359341573150292
1282	11.306709941437946	-0.8359341573150292
1283	11.315529527975729	-0.8359341573150292
1284	11.324349114513511	-0.8359341573150292
1285	11.333168701051296	-0.8359341573150292
1286	11.341988287589079	-6.957463365701443e-16
1287	11.350807874126861	-6.957463365701443e-16
1288	11.359627460664646	-6.957463365701443e-16
1289	11.368447047202428	-4.969616689786745e-16
1290	11.377266633740211	-6.957463365701443e-16
1291	11.386086220277994	-6.957463365701443e-16
1292	11.394905806815776	0.8359341573150292
1293	11.40372539335356	0.8359341573150292
1294	11.412544979891342	2.717969974736625
1295	11.421364566429126	2.7051397577854437
1296	11.43018415296691	2.7051397577854437
1297	11.439003739504694	2.665968872565385
1298	11.447823326042476	2.1885040362077537
1299	11.456642912580259	2.1885040362077537
1300	11.465462499118042	2.1885040362077537
1301	11.474282085655824	1.1823011484700563
1302	11.483101672193607	1.352569878892719
1303	11.491921258731391	1.352569878892719
1304	11.500740845269174	1.352569878892719
1305	11.509560431806959	1.352569878892719
1306	11.518380018344741	2.1885040362077537
1307	11.527199604882524	2.1885040362077537
1308	11.536019191420307	2.1885040362077537
1309	11.54483877795809	1.7110391998501167
1310	11.553658364495872	1.3133989936726607
1311	11.562477951033657	0.8359341573150292
1312	11.57129753757144	0.8359341573150292
1313	11.580117124109222	0.8359341573150292
1314	11.588936710647005	0.8359341573150292
1315	11.59775629718479	0.8359341573150292
1316	11.606575883722572	0.8359341573150292
1317	11.615395470260355	0.8359341573150292
1318	11.624215056798137	0.8359341573150292
1319	11.633034643335922	0.8359341573150292
1320	11.641854229873704	1.3133989936726607
1321	11.650673816411487	2.1885040362077537
1322	11.65949340294927	1.7505368412065763
1323	11.668312989487053	1.7110391998501167
1324	11.677132576024835	1.7110391998501167
1325	11.68595216256262	1.7110391998501167
1326	11.694771749100404	1.7110391998501167
1327	11.703591335638187	0.47746483635763154
1328	11.71241092217597	0.47746483635763154
1329	11.721230508713752	0.47746483635763154
1330	11.730050095251535	0.47746483635763154
1331	11.738869681789318	0.47746483635763154
1332	11.7476892683271	0.47746483635763154
1333	11.756508854864883	0.47746483635763154
1334	11.765328441402668	0.47746483635763154
1335	11.774148027940452	0.8688890272205081
1336	11.782967614478235	-4.721135855297407e-16
1337	11.791787201016017	-0.47746483635763154
1338	11.8006067875538	-0.47746483635763154
1339	11.809426374091583	0.38924116093521316
1340	11.818245960629365	-4.969616689786745e-16
1341	11.827065547167148	-2.981770013872047e-16
1342	11.835885133704933	0.47746483635763154
1343	11.844704720242715	0.8864568801440318
1344	11.853524306780498	0.8751050427034626
1345	11.862343893318283	0.8751050425350874
1346	11.871163479856065	0.4774648422555903
1347	11.879983066393848	-0.3976402061774501
1348	11.88880265293163	-5.897958108376072e-09
1349	11.897622239469415	-8.199867538148129e-16
1350	11.906441826007198	-8.199867538148129e-16
1351	11.91526141254498	0.47746483635763154
1352	11.924080999082763	0.47746483635763154
1353	11.932900585620546	0.47746483635763154
1354	11.941720172158329	0.47746483635763154
1355	11.950539758696113	0.47746483635763154
1356	11.959359345233896	0.47746483635763154
1357	11.96817893177168	0.47746483635763154
1358	11.976998518309463	0.47746483635763154
1359	11.985818104847246	0.47746483635763154
1360	11.994637691385028	-2.2363275104040355e-16
1361	12.003457277922811	-0.47746483635763154
1362	12.012276864460594	-0.47746483635763154
1363	12.021096450998376	-0.47746483635763154
1364	12.029916037536161	-0.47746483635763154
1365	12.038735624073945	-0.47746483635763154
1366	12.047555210611728	-0.47746483635763154
1367	12.05637479714951	-0.47746483635763154
1368	12.065194383687293	-3.975693351829396e-16
1369	12.074013970225076	-3.975693351829396e-16
1370	12.082833556762859	-5.963540027744095e-16
1371	12.091653143300642	-3.975693351829396e-16
1372	12.100472729838426	-3.975693351829396e-16
1373	12.109292316376209	-3.975693351829396e-16
1374	12.118111902913991	-5.963540027744095e-16
1375	12.126931489451776	-5.963540027744095e-16
1376	12.135751075989559	-5.963540027744095e-16
1377	12.144570662527341	-3.975693351829396e-16
1378	12.153390249065124	-3.975693351829396e-16
1379	12.162209835602907	-5.963540027744095e-16
1380	12.171029422140691	0.47746483633285114
1381	12.179849008678474	1.3133989936726607
1382	12.188668595216257	1.7110391998501167
1383	12.19748818175404	3.3092795347370108
1384	12.206307768291824	2.7051397577854437
1385	12.215127354829606	2.7051397577854437
1386	12.22394694136739	2.7051397577854437
1387	12.232766527905174	2.7051397577854437
1388	12.241586114442956	2.7051397577854437
1389	12.250405700980739	2.7051397577854437
1390	12.259225287518522	2.2276749214278064
1391	12.268044874056304	2.2276749214278064
1392	12.276864460594087	2.2276749214278064
1393	12.28568404713187	2.2276749214278064
1394	12.294503633669654	2.2276749214278064
1395	12.303323220207439	2.2276749214278064
1396	12.312142806745221	2.2276749214278064
1397	12.320962393283004	1.8300347152503562
1398	12.329781979820787	1.3017969999969679
1399	12.33860156635857	1.3133989936726607
1400	12.347421152896352	1.3133989936726607
1401	12.356240739434135	1.3133989936726607
1402	12.365060325971918	1.3133989936726607
1403	12.373879912509702	1.3133989936726607
1404	12.382699499047485	1.3133989936726607
1405	12.39151908558527	1.3133989936726607
1406	12.400338672123052	1.3133989936726607
1407	12.409158258660835	1.3133989936726607
1408	12.417977845198617	1.7110391939521579
1409	12.4267974317364	1.7110391998501167
1410	12.435617018274185	1.3133989936747177
1411	12.444436604811967	0.8359341573150292
1412	12.45325619134975	0.8359341573150292
1413	12.462075777887533	0.8359341573150292
1414	12.470895364425317	0.8359341573150292
1415	12.4797149509631	0.8359341573150292
1416	12.488534537500882	0.8359341573150292
1417	12.497354124038665	0.8359341573150292
1418	12.50617371057645	0.8359341573150292
1419	12.514993297114232	0.8359341573150292
1420	12.523812883652015	0.8359341573150292
1421	12.532632470189798	0.8359341573150292
1422	12.54145205672758	0.8359341573150292
1423	12.550271643265363	-4.969616689786745e-16
1424	12.559091229803148	-0.4327949258583985
1425	12.56791081634093	-0.4773606833768331
1426	12.576730402878715	-0.47746483635608455
1427	12.585549989416497	-0.8751050425350874
1428	12.59436957595428	-0.8751050425350874
1429	12.603189162492063	-0.8751050425350874
1430	12.612008749029846	-0.8751050425350874
1431	12.620828335567628	-0.8751050425350874
1432	12.629647922105411	-0.8751050425350874
1433	12.638467508643195	-0.8751050425350874
1434	12.64728709518098	-1.7110391998501167
1435	12.656106681718763	-1.7110391998501167
1436	12.664926268256545	-1.7110391998501167
1437	12.673745854794328	-1.7110391998501167
1438	12.68256544133211	-1.7110391998501167
1439	12.691385027869893	-1.7110391998501167
1440	12.700204614407676	-1.3133989936726607
1441	12.70902420094546	-1.3133989936726607
1442	12.717843787483243	-1.3133989936726607
1443	12.726663374021026	-0.8359341573150292
1444	12.73548296055881	-3.975693351829396e-16
1445	12.744302547096593	-1.987846675914698e-16
1446	12.753122133634376	-1.987846675914698e-16
1447	12.761941720172159	-1.987846675914698e-16
1448	12.770761306709941	-1.987846675914698e-16
1449	12.779580893247726	-1.987846675914698e-16
1450	12.788400479785508	1.352569878892719
1451	12.797220066323291	1.352569878892719
1452	12.806039652861074	1.352569878892719
1453	12.814859239398857	1.352569878892719
1454	12.823678825936641	1.352569878892719
1455	12.832498412474424	1.352569878892719
1456	12.841317999012208	1.352569878892719
1457	12.85013758554999	1.352569878892719
1458	12.858957172087774	1.352569878892719
1459	12.867776758625556	1.352569878892719
1460	12.876596345163339	1.352569878892719
1461	12.885415931701122	1.352569878892719
1462	12.894235518238904	0.8359341573150292
1463	12.903055104776689	0.8359341573150292
1464	12.911874691314473	1.3133989865907134
1465	12.920694277852256	1.3133989936726607
1466	12.929513864390039	1.3133989936726607
1467	12.938333450927821	0.8751050366371286
1468	12.947153037465604	0.8751050425350874
1469	12.955972624003387	0.8751050425350874
1470	12.96479221054117	0.8751050425350874
1471	12.973611797078952	0.8751050425350874
1472	12.982431383616737	0.8751050425350874
1473	12.99125097015452	0.8751050425350874
1474	13.000070556692304	0.8751050425350874
1475	13.008890143230087	-6.957463365701443e-16
1476	13.01770972976787	0.47746483635763154
1477	13.026529316305652	0.47746483635763154
1478	13.035348902843435	0.8751050425350874
1479	13.044168489381219	0.8751050425350874
1480	13.052988075919002	0.8751050425350874
1481	13.061807662456784	0.8751050425350874
1482	13.070627248994567	0.4774648422555903
1483	13.07944683553235	0.47746483635763154
1484	13.088266422070134	0.47746483635763154
1485	13.097086008607917	0.47746483635763154
1486	13.1059055951457	0.8751050425350874
1487	13.114725181683484	0.8751050425350874
1488	13.123544768221267	0.8751050425350874
1489	13.13236435475905	0.8751050425350874
1490	13.141183941296832	0.06658227937994679
1491	13.150003527834615	0.4774648302632571
1492	13.158823114372398	0.47746483635763154
1493	13.167642700910182	0.47746483635763154
1494	13.176462287447967	0.8751050425350874
1495	13.18528187398575	0.8751050425350874
1496	13.194101460523532	0.8751050425350874
1497	13.202921047061315	0.8751050425350874
1498	13.211740633599097	0.8751050425350874
1499	13.22056022013688	0.8751050425350874
1500	13.229379806674663	0.8751050425350874
1501	13.238199393212446	1.352569878892719
1502	13.24701897975023	1.352569878892719
1503	13.255838566288013	0.8751050425350874
1504	13.264658152825797	0.8751050425350874
1505	13.27347773936358	0.8751050425350874
1506	13.282297325901363	0.8751050425350874
1507	13.291116912439145	0.8751050425350874
1508	13.299936498976928	0.8751050425350874
1509	13.30875608551471	0.8751050425350874
1510	13.317575672052495	1.352569878892719
1511	13.326395258590278	1.352569878892719
1512	13.33521484512806	1.352569878892719
1513	13.344034431665845	1.352569878892719
1514	13.352854018203628	1.352569878892719
1515	13.36167360474141	1.352569878892719
1516	13.370493191279193	1.352569878892719
1517	13.379312777816978	1.352569878892719
1518	13.38813236435476	1.352569878892719
1519	13.396951950892543	1.352569878892719
1520	13.405771537430326	1.352569878892719
1521	13.414591123968108	1.352569878892719
1522	13.423410710505891	1.352569878892719
1523	13.432230297043676	1.352569878892719
1524	13.441049883581458	1.352569878892719
1525	13.449869470119243	1.352569878892719
1526	13.458689056657025	1.352569878892719
1527	13.467508643194808	1.352569878892719
1528	13.47632822973259	1.352569878892719
1529	13.485147816270374	0.8751050425350874
1530	13.493967402808156	0.3976402061774501
1531	13.502786989345939	0.3976402061774501
1532	13.511606575883722	0.3976402061774501
1533	13.520426162421506	-1.987846675914698e-16
1534	13.52924574895929	-1.987846675914698e-16
1535	13.538065335497073	-1.987846675914698e-16
1536	13.546884922034856	-1.987846675914698e-16
1537	13.555704508572639	-1.987846675914698e-16
1538	13.564524095110421	0.8751050425350874
1539	13.573343681648204	-4.969616689786745e-16
1540	13.582163268185989	-4.969616689786745e-16
1541	13.590982854723771	-6.957463365701443e-16
1542	13.599802441261554	-4.969616689786745e-16
1543	13.608622027799338	-6.957463365701443e-16
1544	13.617441614337121	0.8742018196887111
1545	13.626261200874904	0.8751050425350874
1546	13.635080787412686	0.8751050425350874
1547	13.64390037395047	0.4774648422555903
1548	13.652719960488254	0.47746483635763154
1549	13.661539547026036	0.47746483635763154
1550	13.670359133563819	0.47746483635763154
1551	13.679178720101602	0.47746483635763154
1552	13.687998306639384	0.47746483635763154
1553	13.696817893177169	0.47746483635763154
1554	13.705637479714952	0.47746483635763154
1555	13.714457066252734	0.47746483635763154
1556	13.723276652790519	0.47746483635763154
1557	13.732096239328301	0.47746483635763154
1558	13.740915825866084	-5.963540027744095e-16
1559	13.749735412403867	-5.963540027744095e-16
1560	13.75855499894165	0.8751050366371286
1561	13.767374585479432	0.8751050425350874
1562	13.776194172017215	2.1885040362077537
1563	13.785013758555	3.0891630783860355
1564	13.793833345092784	2.7051397577854437
1565	13.802652931630567	2.7051397577854437
1566	13.81147251816835	2.7051397577854437
1567	13.820292104706132	2.7051397577854437
1568	13.829111691243915	2.7051397577854437
1569	13.837931277781697	2.7051397577854437
1570	13.84675086431948	0.7834635393029399
1571	13.855570450857265	0.8729335625753265
1572	13.864390037395047	0.4774648422555903
1573	13.873209623932832	0.47746483635763154
1574	13.882029210470614	0.47746483635763154
1575	13.890848797008397	0.47746483635763154
1576	13.89966838354618	0.47746483635763154
1577	13.908487970083963	0.47746483635763154
1578	13.917307556621745	0.47746483635763154
1579	13.92612714315953	0.8751050366371286
1580	13.934946729697312	0.8751050425350874
1581	13.943766316235095	0.8751050425350874
1582	13.952585902772878	0.8751050425350874
1583	13.961405489310662	0.47746483635763154
1584	13.970225075848445	0.47746483635763154
1585	13.979044662386228	0.47746483635763154
1586	13.987864248924012	0.47746483635763154
1587	13.996683835461795	0.47746483635763154
1588	14.005503421999578	0.47746483635763154
1589	14.01432300853736	0.47746483635763154
1590	14.023142595075143	7.081947443252411e-09
1591	14.031962181612926	-0.3532968353749527
1592	14.04078176815071	-0.39764020551973467
1593	14.049601354688493	0.3976402061774501
1594	14.058420941226277	0.3976402061774501
1595	14.06724052776406	0.8751050425350874
1596	14.076060114301843	0.8751050425350874
1597	14.084879700839625	0.8751050425350874
1598	14.093699287377408	0.8751050425350874
1599	14.10251887391519	0.8751050425350874
1600	14.111338460452973	0.8751050425350874
1601	14.120158046990758	0.8751050425350874
1602	14.12897763352854	0.8751050425350874
1603	14.137797220066325	0.8751050425350874
1604	14.146616806604108	0.8751050425350874
1605	14.15543639314189	0.8751050425350874
1606	14.164255979679673	0.8751050425350874
1607	14.173075566217456	0.8751050425350874
1608	14.181895152755239	1.352569878892719
1609	14.190714739293023	1.352569878892719
1610	14.199534325830806	1.352569878892719
1611	14.208353912368588	1.352569878892719
1612	14.217173498906371	1.352569878892719
1613	14.225993085444156	1.352569878892719
1614	14.234812671981938	1.352569878892719
1615	14.243632258519721	1.352569878892719
1616	14.252451845057504	1.352569878892719
1617	14.261271431595288	1.352569878892719
1618	14.270091018133071	1.352569878892719
1619	14.278910604670852	1.352569878892719
1620	14.287730191208636	1.352569878892719
1621	14.29654977774642	0.8751050425350874
1622	14.305369364284203	0.8751050425350874
1623	14.314188950821988	0.8751050425350874
1624	14.323008537359769	0.8751050425350874
1625	14.331828123897553	0.8751050425350874
1626	14.340647710435334	0.8751050425350874
1627	14.349467296973119	0.8751050425350874
1628	14.358286883510903	0.8751050425350874
1629	14.367106470048684	0.8751050425350874
1630	14.375926056586469	0.8751050425350874
1631	14.38474564312425	0.8751050425350874
1632	14.393565229662034	0.8751050425350874
1633	14.402384816199817	0.8751050425350874
1634	14.411204402737601	0.8751050425350874
1635	14.420023989275382	0.8751050425350874
1636	14.428843575813167	0.8751050425350874
1637	14.437663162350951	0.8751050425350874
1638	14.446482748888732	0.8751050425350874
1639	14.455302335426516	0.8751050425350874
1640	14.464121921964297	0.8751050425350874
1641	14.472941508502082	0.47746483635763154
1642	14.481761095039865	0.47746483635763154
1643	14.490580681577649	0.47746483635763154
1644	14.499400268115433	0.47746483635763154
1645	14.508219854653214	0.47746483635763154
1646	14.517039441190999	-0.4074353719295368
1647	14.52585902772878	-1.3640180003805407
1648	14.534678614266564	-1.352569878892719
1649	14.543498200804345	-1.352569878892719
1650	14.55231778734213	-1.352569878892719
1651	14.561137373879914	-1.352569878892719
1652	14.569956960417697	-1.352569878892719
1653	14.578776546955481	-1.352569878892719
1654	14.587596133493262	-0.8751050426499711
1655	14.596415720031047	-0.8751050425350874
1656	14.605235306568828	-0.8751050425350874
1657	14.614054893106612	-0.4774648422555903
1658	14.622874479644393	0.4187478049472722
1659	14.631694066182177	0.3975259905882527
1660	14.640513652719962	0.8751050425350874
1661	14.649333239257743	0.8751050425350874
1662	14.658152825795527	0.8751050425350874
1663	14.66697241233331	0.8751050425350874
1664	14.675791998871095	0.8751050425350874
1665	14.684611585408875	0.8751050425350874
1666	14.69343117194666	0.8751050425350874
1667	14.702250758484444	0.4774648422555903
1668	14.711070345022225	-1.1928173371159941e-11
1669	14.71988993156001	1.5738776056554622e-13
1670	14.72870951809779	-1.4023543754722458
1671	14.737529104635575	-1.352569878892719
1672	14.746348691173358	-1.352569878892719
1673	14.755168277711142	-1.352569878892719
1674	14.763987864248927	-1.352569878892719
1675	14.772807450786708	-1.352569878892719
1676	14.781627037324492	-0.8751050496170348
1677	14.790446623862273	-7.951386703658792e-16
1678	14.799266210400058	-3.975693351829396e-16
1679	14.808085796937839	-5.963540027744095e-16
1680	14.816905383475623	-3.975693351829396e-16
1681	14.825724970013406	-5.963540027744095e-16
1682	14.83454455655119	-5.963540027744095e-16
1683	14.843364143088975	-5.963540027744095e-16
1684	14.852183729626756	-5.963540027744095e-16
1685	14.86100331616454	-5.963540027744095e-16
1686	14.869822902702321	-3.975693351829396e-16
1687	14.878642489240105	-3.975693351829396e-16
1688	14.887462075777886	-5.963540027744095e-16
1689	14.89628166231567	-3.975693351829396e-16
1690	14.905101248853455	-3.975693351829396e-16
1691	14.913920835391236	-5.963540027744095e-16
1692	14.92274042192902	-3.975693351829396e-16
1693	14.931560008466803	-3.975693351829396e-16
1694	14.940379595004588	-3.975693351829396e-16
1695	14.949199181542369	-5.963540027744095e-16
1696	14.958018768080153	-5.963540027744095e-16
1697	14.966838354617938	-3.975693351829396e-16
1698	14.975657941155719	-5.963540027744095e-16
1699	14.984477527693503	-5.963540027744095e-16
1700	14.993297114231284	-3.975693351829396e-16
1701	15.002116700769069	-3.975693351829396e-16
1702	15.010936287306851	-5.963540027744095e-16
1703	15.019755873844636	-5.963540027744095e-16
1704	15.028575460382417	-5.963540027744095e-16
1705	15.037395046920201	-5.963540027744095e-16
1706	15.046214633457986	-5.963540027744095e-16
1707	15.055034219995767	0.47746483635763154
1708	15.063853806533551	0.8751050425350874
1709	15.072673393071332	0.8751050425350874
1710	15.081492979609116	1.997076216406447
1711	15.090312566146899	1.7110391998501167
1712	15.099132152684684	2.1885040362077537
1713	15.107951739222468	2.1885040362077537
1714	15.116771325760249	0.8157730629108861
1715	15.125590912298033	0.8751050416550529
1716	15.134410498835814	1.352569878892719
1717	15.143230085373599	1.352569878892719
1718	15.15204967191138	1.352569878892719
1719	15.160869258449164	1.352569878892719
1720	15.169688844986949	1.352569878892719
1721	15.17850843152473	1.352569878892719
1722	15.187328018062516	1.352569878892719
1723	15.196147604600297	1.352569878892719
1724	15.204967191138081	0.8751050425350874
1725	15.213786777675862	0.8751050425350874
1726	15.222606364213647	1.352569878892719
1727	15.231425950751428	1.352569878892719
1728	15.240245537289212	1.352569878892719
1729	15.249065123826997	1.352569878892719
1730	15.257884710364777	1.352569878892719
1731	15.266704296902562	1.352569878892719
1732	15.275523883440345	1.352569878892719
1733	15.284343469978129	0.72113140162949
1734	15.29316305651591	0.8751050402512891
1735	15.301982643053694	0.8751050425350874
1736	15.310802229591479	0.47746483635763154
1737	15.31962181612926	0.8751050425350874
1738	15.328441402667044	1.352569878892719
1739	15.337260989204825	1.352569878892719
1740	15.34608057574261	1.352569878892719
1741	15.354900162280392	1.352569878892719
1742	15.363719748818177	2.6362460657305644
1743	15.372539335355961	2.7051397577854437
1744	15.381358921893742	2.7051397577854437
1745	15.390178508431527	2.7051397577854437
1746	15.398998094969308	2.1885040362077537
1747	15.407817681507092	2.1885040362077537
1748	15.416637268044873	2.1885040362077537
1749	15.425456854582658	2.1885040362077537
1750	15.434276441120442	2.1885040362077537
1751	15.443096027658225	2.1885040362077537
1752	15.45191561419601	2.1885040362077537
1753	15.46073520073379	2.1885040362077537
1754	15.469554787271575	2.1885040362077537
1755	15.478374373809356	2.1885040362077537
1756	15.48719396034714	2.1885040362077537
1757	15.496013546884921	2.3316995719939966
1758	15.504833133422705	2.2278648995565242
1759	15.51365271996049	2.1885040367915694
1760	15.52247230649827	2.2276749214278064
1761	15.531291893036055	2.18850403678875
1762	15.540111479573838	2.2276749214278064
1763	15.548931066111622	1.6087886339016753
1764	15.557750652649403	1.7110391998501167
1765	15.566570239187188	1.7110391998501167
1766	15.575389825724972	1.7110391998501167
1767	15.584209412262753	1.3133989936726607
1768	15.593028998800538	1.3133989936726607
1769	15.601848585338319	1.3133989936726607
1770	15.610668171876103	1.3133989936726607
1771	15.619487758413886	1.3133989936726607
1772	15.62830734495167	1.3133989936726607
1773	15.637126931489455	1.3133989936726607
1774	15.645946518027236	1.3133989936726607
1775	15.65476610456502	1.3133989936726607
1776	15.663585691102801	1.3133989936726607
1777	15.672405277640586	1.3133989936726607
1778	15.681224864178366	1.3133989936726607
1779	15.690044450716151	1.7110391939521579
1780	15.698864037253934	1.7110391998501167
1781	15.707683623791718	1.7110391998501167
1782	15.716503210329503	2.1885040362077537
1783	15.725322796867284	2.1885040362077537
1784	15.734142383405068	2.1885040362077537
1785	15.742961969942849	2.1885040362077537
1786	15.751781556480633	2.1885040362077537
1787	15.760601143018414	0.8588170925344406
1788	15.769420729556199	0.06221743326023898
1789	15.778240316093983	9.228328966656993e-10
1790	15.787059902631764	-6.708982531212105e-16
1791	15.795879489169549	-8.696829207126803e-16
1792	15.804699075707331	-6.708982531212105e-16
1793	15.813518662245116	-8.696829207126803e-16
1794	15.822338248782897	-6.708982531212105e-16
1795	15.831157835320681	1.3206671692026215
1796	15.839977421858466	1.3133989936726607
1797	15.848797008396247	1.3133989936726607
1798	15.857616594934031	1.3133989936726607
1799	15.866436181471812	1.3133989936726607
1800	15.875255768009596	0.47746483635763154
1801	15.88407535454738	0.47746483635763154
1802	15.892894941085164	0.47746483635763154
1803	15.901714527622945	0.47746483635763154
1804	15.910534114160729	0.47746483635763154
1805	15.919353700698514	0.47746483635763154
1806	15.928173287236294	0.47746483635763154
1807	15.936992873774079	-2.0032524876530373e-11
1808	15.94581246031186	0.47746483635763154
1809	15.954632046849644	-4.2241741863187335e-16
1810	15.963451633387427	1.3133989936726607
1811	15.972271219925211	1.3133989936726607
1812	15.981090806462996	1.7110391939521579
1813	15.989910393000777	2.2276749214278064
1814	15.998729979538561	2.2276749214278064
1815	16.007549566076342	2.2276749214278064
1816	16.01636915261413	2.2276749214278064
1817	16.025188739151908	2.2276749214278064
1818	16.034008325689694	2.7051397577854437
1819	16.042827912227477	2.7051397577854437
1820	16.05164749876526	2.7051397577854437
1821	16.060467085303042	2.2364850511458005
1822	16.069286671840825	1.3984081291191353
1823	16.078106258378607	1.3133989949335518
1824	16.08692584491639	1.3133989936726607
1825	16.095745431454173	1.7110391998501167
1826	16.104565017991956	1.7110391998501167
1827	16.11338460452974	1.7110391998501167
1828	16.122204191067524	1.7110391998501167
1829	16.131023777605307	1.3133989995706195
1830	16.13984336414309	0.8359341573150292
1831	16.148662950680873	0.8359341573150292
1832	16.157482537218655	0.8359341573150292
1833	16.166302123756438	0.8359341573150292
1834	16.17512171029422	-0.18955286313961628
1835	16.183941296832007	-4.969616689786745e-16
1836	16.19276088336979	-6.957463365701443e-16
1837	16.201580469907572	-6.957463365701443e-16
1838	16.210400056445355	1.352569878892719
1839	16.219219642983138	1.352569878892719
1840	16.22803922952092	0.8751050425350874
1841	16.236858816058703	0.47746483635763154
1842	16.24567840259649	0.47746483635763154
1843	16.25449798913427	0.47746483635763154
1844	16.263317575672055	0.47746483635763154
1845	16.272137162209837	0.47746483635763154
1846	16.28095674874762	0.47746483635763154
1847	16.289776335285403	0.47746483635763154
1848	16.298595921823186	-7.951386703658792e-16
1849	16.307415508360968	-7.951386703658792e-16
1850	16.31623509489875	-7.951386703658792e-16
1851	16.325054681436537	-5.963540027744095e-16
1852	16.333874267974316	0.2589400814934421
1853	16.342693854512103	-6.212020862233431e-16
1854	16.35151344104988	-6.212020862233431e-16
1855	16.360333027587668	-6.212020862233431e-16
1856	16.36915261412545	-6.212020862233431e-16
1857	16.377972200663233	-6.212020862233431e-16
1858	16.38679178720102	-6.212020862233431e-16
1859	16.3956113737388	-4.2241741863187335e-16
1860	16.404430960276585	-6.212020862233431e-16
1861	16.413250546814364	-6.212020862233431e-16
1862	16.42207013335215	-6.212020862233431e-16
1863	16.43088971988993	-4.2241741863187335e-16
1864	16.439709306427716	-4.2241741863187335e-16
1865	16.4485288929655	0.3976402002794913
1866	16.45734847950328	1.352569878892719
1867	16.466168066041067	1.352569878892719
1868	16.474987652578847	1.352569878892719
1869	16.483807239116633	1.352569878892719
1870	16.492626825654412	1.352569878892719
1871	16.501446412192198	1.352569878892719
1872	16.510265998729977	1.352569878892719
1873	16.519085585267764	1.352569878892719
1874	16.527905171805546	1.352569878892719
1875	16.53672475834333	0.8751050496170348
1876	16.545544344881115	0.8751050425350874
1877	16.554363931418894	0.8751050425350874
1878	16.56318351795668	0.8751050425350874
1879	16.57200310449446	0.8751050425350874
1880	16.580822691032246	0.8751050425350874
1881	16.58964227757003	0.8751050425350874
1882	16.59846186410781	0.8751050425350874
1883	16.607281450645594	0.8751050425350874
1884	16.616101037183377	0.8751050425350874
1885	16.62492062372116	0.8751050425350874
1886	16.633740210258942	0.8751050425350874
1887	16.64255979679673	0.47746483635763154
1888	16.65137938333451	0.47746483635763154
1889	16.660198969872294	0.47746483635763154
1890	16.669018556410077	0.47746483635763154
1891	16.67783814294786	0.47746483635763154
1892	16.686657729485642	0.8751050425350874
1893	16.695477316023425	0.8751050425350874
1894	16.704296902561207	0.8751050425350874
1895	16.71311648909899	0.8751050425350874
1896	16.721936075636776	0.8751050425350874
1897	16.73075566217456	0.8751050425350874
1898	16.73957524871234	0.8751050425350874
1899	16.748394835250124	0.8751050425350874
1900	16.757214421787907	0.8751050425350874
1901	16.76603400832569	0.8751050425350874
1902	16.774853594863472	0.8751050425350874
1903	16.783673181401255	0.47746483635763154
1904	16.79249276793904	0.8751050425350874
1905	16.801312354476824	0.8751050425350874
1906	16.810131941014607	-0.00032508661967267297
1907	16.81895152755239	-4.969616689786745e-16
1908	16.827771114090172	0.47746483635763154
1909	16.836590700627955	0.47746483635763154
1910	16.845410287165738	0.8751050366371286
1911	16.854229873703524	0.8751050425350874
1912	16.863049460241303	0.8751050425350874
1913	16.87186904677909	0.8751050425350874
1914	16.88068863331687	-7.951386703658792e-16
1915	16.889508219854655	-7.951386703658792e-16
1916	16.898327806392437	-7.951386703658792e-16
1917	16.90714739293022	-7.951386703658792e-16
1918	16.915966979468003	-7.951386703658792e-16
1919	16.924786566005785	-7.951386703658792e-16
1920	16.93360615254357	-7.951386703658792e-16
1921	16.94242573908135	-5.963540027744095e-16
1922	16.951245325619137	-7.951386703658792e-16
1923	16.960064912156916	-7.951386703658792e-16
1924	16.968884498694703	-5.963540027744095e-16
1925	16.977704085232485	-5.963540027744095e-16
1926	16.986523671770268	-5.963540027744095e-16
1927	16.995343258308054	-5.963540027744095e-16
1928	17.004162844845833	0.9513851574911063
1929	17.01298243138362	0.8751050425350874
1930	17.0218020179214	0.8751050425350874
1931	17.030621604459185	0.8751050425350874
1932	17.039441190996964	0.8751050425350874
1933	17.04826077753475	0.8751050425350874
1934	17.057080364072533	0.8751050425350874
1935	17.065899950610316	0.8751050425350874
1936	17.074719537148102	0.8751050425350874
1937	17.08353912368588	0.8751050425350874
1938	17.092358710223667	0.8751050425350874
1939	17.101178296761447	0.8751050425350874
1940	17.109997883299233	0.8751050425350874
1941	17.118817469837012	0.8751050425350874
1942	17.127637056374798	0.8751050425350874
1943	17.13645664291258	0.47746483635763154
1944	17.145276229450364	0.8751050425350874
1945	17.154095815988146	1.352569878892719
1946	17.16291540252593	1.352569878892719
1947	17.171734989063715	2.1885040362077537
1948	17.180554575601494	2.7931267142827947
1949	17.18937416213928	2.705563004700807
1950	17.198193748677063	2.7051397577854437
1951	17.207013335214846	2.7051397577854437
1952	17.21583292175263	2.7051397577854437
1953	17.22465250829041	2.7051397577854437
1954	17.233472094828194	2.7051397577854437
1955	17.242291681365977	2.7051397577854437
1956	17.251111267903763	1.7110391998501167
1957	17.259930854441546	1.7110391998501167
1958	17.26875044097933	0.8751050425350874
1959	17.27757002751711	0.8751050425350874
1960	17.286389614054894	0.8751050425350874
1961	17.295209200592677	-2.981770013872047e-16
1962	17.30402878713046	-4.969616689786745e-16
1963	17.312848373668242	-2.981770013872047e-16
1964	17.321667960206028	0.47746483635763154
1965	17.33048754674381	0.47746483635763154
1966	17.339307133281594	0.47746483635763154
1967	17.348126719819376	-6.957463365701443e-16
1968	17.35694630635716	-4.969616689786745e-16
1969	17.36576589289494	-4.969616689786745e-16
1970	17.374585479432724	0.47746483635763154
1971	17.383405065970507	1.3133989936726607
1972	17.39222465250829	1.3133989936726607
1973	17.401044239046076	1.3133989936726607
1974	17.40986382558386	1.7110391939521579
1975	17.41868341212164	1.7110391951872541
1976	17.427502998659424	1.3133989936726607
1977	17.436322585197207	1.3133989936726607
1978	17.44514217173499	1.3133989936726607
1979	17.453961758272772	-0.8359341573150292
1980	17.46278134481056	-0.8359341573150292
1981	17.471600931348338	-0.8359341573150292
1982	17.480420517886124	-0.8359341573150292
1983	17.489240104423903	-0.8359341573150292
1984	17.49805969096169	-0.8359341573150292
1985	17.506879277499472	-0.8359341573150292
1986	17.515698864037255	-0.8359341573150292
1987	17.52451845057504	-0.8359341573150292
1988	17.53333803711282	-0.8359341573150292
1989	17.542157623650606	-0.8359341573150292
1990	17.550977210188385	-0.8359341573150292
1991	17.55979679672617	-0.8359341573150292
1992	17.56861638326395	-0.8359341573150292
1993	17.577435969801737	-0.8359341573150292
1994	17.58625555633952	-0.8359341573150292
1995	17.595075142877302	-0.8359341573150292
1996	17.60389472941509	-1.9863894751638265
1997	17.612714315952868	-1.7162695202779092
1998	17.621533902490654	-1.7110391998501167
[truncated: 2,594 more rows]
