# Supplementary material for: Nanoalignment by critical Casimir torques
Source: Nat Commun. 2024 Jun 14;15:5086. doi: 10.1038/s41467-024-49220-1 (PMC11178905; doi:10.1038/s41467-024-49220-1)
Supplement: Supplementary file 11 — Source Data [file 41467_2024_49220_MOESM11_ESM.zip › fig4/python/data/L_Pattern_with_L_particle.csv]

	0	1
0	372.0	363.0
1	371.9649958431512	362.6894202561744
2	371.9471572926851	362.6893184643844
3	371.94715444095107	362.68931844928034
4	371.9471544405276	362.6893184492781
5	371.9473940648576	362.67519528818525
6	371.84922479949546	362.67374053326256
7	371.850393696025	362.67376593308967
8	371.5678789402335	362.669882195152
9	371.56787213046124	362.6373905062264
10	371.56652330551003	362.63737844330615
11	371.5665227862752	362.63737843868444
12	371.5664169374022	362.6808351320684
13	371.85430337764126	362.51247349569815
14	372.19055654214253	362.5086203655665
15	371.6841607515753	362.4620306852788
16	371.9172600888447	362.29044814161557
17	371.9527923184345	362.28920416396363
18	371.9209459907863	362.3081802881517
19	372.1566603610381	362.3133956580951
20	372.1942758476485	362.8145146218188
21	372.19444341846264	362.81065263002466
22	372.24220372933985	363.07300747122315
23	372.2422651595182	363.0730079918037
24	372.2422651661403	363.1116531365587
25	372.67320497069255	362.66768545226995
26	372.7197451704431	362.6578420283426
27	372.9610171916047	362.26674493584886
28	372.96109091347506	362.26675454938345
29	373.7295195758771	362.2617784044157
30	374.1749374030227	362.50362956955047
31	375.09314233816406	362.2763293708564
32	375.4984437276066	362.2508334812153
33	375.0024043157558	362.1612762017237
34	373.7209613629958	362.349946847912
35	372.9010643021136	362.34376953181305
36	372.1102154277396	362.61580845358776
37	372.0616560671732	362.6219630580321
38	371.8777999318527	362.9114115933827
39	372.076684470145	362.9103985240913
40	372.12644731898536	362.98581458000467
41	372.6986731703622	362.84362364442177
42	372.69186792904816	362.8273766935406
43	372.3900160684807	362.82881741428787
44	371.835356152181	362.876251148107
45	371.83535563080227	362.87625114471393
46	371.8353556306547	362.8762511447129
47	371.8353556306547	362.8762511447129
48	371.83535563065465	362.8762511447129
49	371.8353556306547	362.8762511447129
50	371.83535563065465	362.8762511447129
51	372.3190323188968	362.84760954028997
52	371.7785572190197	362.7651108259262
53	371.78671652338426	362.331989961863
54	371.78671749562415	362.33368612607416
55	371.8268511480722	362.2762551428919
56	371.78472692309475	362.26523508002913
57	371.7842703332911	362.2652339465359
58	371.7842702854847	362.2652339464179
59	371.7842702854798	362.2652339464179
60	371.78427028547975	362.2652339464179
61	371.425617700679	362.18505041565663
62	371.87635901289764	362.17774905815054
63	372.1509068687595	362.12849970098887
64	371.90990705146464	362.1473713651583
65	371.7443396230463	362.12209064564536
66	372.3076576421721	362.08567105533325
67	372.2929507694473	362.0502732262762
68	372.17944975712703	362.1793238175068
69	372.10787067959234	361.8412351431455
70	371.7845300204941	361.77743138149117
71	371.9883351270001	362.1073225875847
72	372.02163231845486	362.1120573183301
73	371.78545855453166	362.10079592260587
74	371.9895480018665	362.22232944870467
75	371.9909966732406	362.1897792014865
76	371.9419365386684	362.3164257269136
77	371.86189835315184	362.1272725320723
78	371.5963318495218	362.5472878351387
79	371.61722939306424	362.7013164214467
80	371.03265928688546	362.8713038203339
81	371.5995782453254	362.7462795418883
82	371.59976946572505	362.74856367606185
83	371.59959227261436	362.75213333928326
84	371.54733217928657	362.777057022027
85	371.56388417012937	362.7578082934083
86	371.5637889313347	362.7747940899464
87	371.60179992008636	362.7531686486425
88	371.50456125772985	362.79290478626615
89	371.70665498121633	362.2213635315612
90	372.13016015201686	362.38449537873316
91	372.21188868001997	361.6948737787039
92	372.0022057391732	361.7047461572799
93	371.8060512295425	361.59733865240156
94	371.70214035375284	361.47610840951245
95	371.33809637161005	361.6938453637768
96	371.0457977486119	362.19677823718547
97	371.2309629826539	362.1897165562758
98	371.4019092957901	362.4534435322868
99	371.3864056814049	362.42150670450155
100	370.965077651863	362.4568963696018
101	371.3675229986774	362.0928446741392
102	371.1431082437209	360.8636780982195
103	371.2714044678082	360.8893794863218
104	371.2749290698896	360.9146075337473
105	371.76962800953015	361.00305415929967
106	372.05992364577594	361.67890214587936
107	371.9985016410741	361.74870091584387
108	371.6983909223756	362.13454813179555
109	371.9264262861744	362.16600976321456
110	371.7312754537593	362.6741030505491
111	372.2417198115794	362.6599475637428
112	371.96649231492745	362.8900093828846
113	372.18763521696235	362.804363696978
114	372.0896718510445	362.83233578528893
115	372.02077805191766	362.41806781310765
116	371.740394287012	362.4151898998031
117	371.54926389083886	362.3092132728905
118	371.55810713620576	362.1889248532851
119	371.3596664443497	362.2586064748299
120	371.2630635610519	362.23590794382824
121	371.7156287536534	362.50036404958
122	372.2179801715075	362.5459026398027
123	372.13012141130275	362.6987170087639
124	371.70410666229066	362.94040574162193
125	371.9533696522658	362.95021420167643
126	371.9352813062934	362.8725289381746
127	371.8345877246154	362.4250768057734
128	371.4695740337952	362.3483140941754
129	371.62783374507876	362.6687946946755
130	371.79349609265654	363.0562699051985
131	372.2894989620607	363.0345981476837
132	371.9999892680808	363.00804337193347
133	372.4870424699409	362.54049746011947
134	371.93551100796105	362.5608089200704
135	371.8817610444042	362.1152649874975
136	371.85360429635097	362.5282175475451
137	372.0784478484269	362.5415871471179
138	372.11059474193576	362.513002765463
139	372.3033995191075	362.34467410052844
140	372.56703634703035	362.377129218841
141	372.2441697380169	362.3100196957742
142	372.19234132244384	362.5933768747346
143	372.33758979056915	361.9004041990779
144	371.8870369149124	361.5743392541143
145	372.0577815132314	361.60013832885954
146	371.9699383069276	361.78416692029356
147	371.85056198685953	361.0351234116333
148	372.5234771085479	360.85421913479695
149	373.2295772819487	360.8721793656048
150	373.3632993050774	360.99522301021864
151	373.7850617918566	360.8208113909483
152	373.7882476998543	360.7724440987895
153	372.8677306522547	361.15520869652653
154	371.66497625405805	361.94979723147094
155	371.6646897539035	361.90167745229957
156	371.66283225764096	361.91571231127284
157	371.9532157071899	361.91945837342547
158	371.94552554509005	361.91915709508396
159	372.004910303767	361.9998243807062
160	371.9148114626993	361.97515621219304
161	371.9120826690822	361.8576999229373
162	371.78588087659404	361.99849324538025
163	371.6770883479232	361.73088015375424
164	371.41565410994474	362.50540995480213
165	371.4867365171219	362.61154815670125
166	371.4536531652999	362.7314564135037
167	371.58955622779223	362.48385904729236
168	371.54758072202515	361.83654746278853
169	371.89604178264415	361.7553033880633
170	372.0330280199962	362.33173077031176
171	372.64904352482415	362.44227677847346
172	372.7205284897621	362.68243391408913
173	372.37281890109875	362.5703912480535
174	372.2416073624271	363.05363552432726
175	372.54898798505224	362.9441268360341
176	372.3587522559509	363.46890983314535
177	372.51353057234024	363.3951513313947
178	372.5137381449549	363.44286288623755
179	371.76085737301736	363.3623598268697
180	371.89271437981637	363.35703778867446
181	372.0824330457009	363.0386379329069
182	372.141899032325	362.30768062991496
183	372.2415148874719	362.19647827373274
184	372.2864819563733	362.0028105164967
185	372.03471284883636	361.9367375761028
186	371.8290483927325	362.09296528561117
187	372.89576267883297	362.3783523778387
188	372.86531084492606	362.3924826543821
189	372.8189121304778	362.2387552321328
190	372.71611409303216	362.2605266768175
191	372.67565325497134	362.2693798001677
192	372.8102003234294	362.23390657908124
193	372.6491477336232	361.969617169394
194	372.13135671828724	361.7032798177372
195	372.0809803127503	362.0734197860583
196	373.06173222319376	362.60272435932524
197	372.5685493781754	362.20067781627256
198	372.1241846320545	362.2257747139722
199	372.1213692697812	362.21904403845315
200	372.1759053687491	362.4627806099902
201	371.97621379337477	362.9199453303314
202	371.5062691579408	362.48636363885396
203	371.6002874995971	362.468873365456
204	371.5344101565259	362.71252459399466
205	371.6275630605081	362.810645286144
206	371.5914901723668	362.72115063912815
207	372.11145168121465	362.32232873089873
208	372.24923259435167	362.2995688049657
209	372.26267348581933	362.21905681142294
210	372.1632534480952	362.1214047301724
211	372.0884717099197	362.3519438315897
212	371.79882795543733	363.0956643309223
213	371.83997558695216	362.5829399446784
214	371.8110583648372	362.1084164882107
215	371.7901029057295	361.6735407132997
216	371.5173033117431	361.28177468137625
217	371.5094207555189	361.7160994213758
218	371.4788390722753	362.82127664021476
219	371.46253113105615	362.65255706773235
220	371.3470363698008	362.60942563551725
221	371.18721340452936	362.32095633041797
222	370.9383160076034	362.1154019905824
223	371.2719908150208	362.5391759391169
224	371.500889905756	362.7068520889461
225	371.6598437521037	362.55724470587256
226	371.56298487043284	362.539693745945
227	371.634614896373	362.8873397272765
228	371.4457467639543	362.8572867619498
229	371.5979164713809	362.9666941491839
230	371.4730827412245	363.3280665340873
231	371.4782966315171	363.41407396435034
232	371.4247913598962	363.6717083787347
233	371.60322137649086	363.44067355973334
234	371.5903102707165	363.3436869690243
235	371.3400388989337	362.73055034019205
236	371.35044028618574	362.6991491059323
237	371.7393131909664	362.93661382237076
238	371.6605393629756	362.8691514537712
239	371.66041783858185	362.7736872927668
240	371.3855778643076	362.8128601566204
241	371.72559750688123	362.81109354019236
242	371.3553672772989	362.2038707863808
243	371.4136627690412	361.33456271768836
244	371.23642465087465	361.38981710837277
245	371.4070819585529	361.16064011213973
246	371.4025333902041	361.2257900110707
247	371.4233070118861	361.27193736916996
248	371.5770251108086	361.3859825770681
249	371.84089959377627	362.0682239097762
250	371.6603946906406	362.0605992406438
251	371.29541334914506	361.8206050314582
252	371.1741560765495	361.75444670023415
253	371.16274784468663	361.684955961678
254	370.97493069808587	361.992098865586
255	371.59492868080855	361.5214231320018
256	371.49214200176334	362.1834126846105
257	371.48847924281654	362.64282077977134
258	371.83741247388855	362.87538680323263
259	372.4249542344345	362.9111687041627
260	372.3903011829574	362.81334662373786
261	372.60997440558134	362.9103928355392
262	372.5071014793359	363.06013970135075
263	372.5060555760082	363.1205519110572
264	372.44505307922793	362.66389722666713
265	372.6834167396742	362.1772361918445
266	372.1652592523185	361.8059420359642
267	372.22653540865883	362.09665648596217
268	372.15793047166875	362.657269087352
269	372.1596557462155	362.0378963814095
270	371.41685572161265	361.76691639818716
271	371.977706254431	361.760692935777
272	371.8956335132945	361.7457966015762
273	371.81067098764566	360.63570796257943
274	372.02846588098646	359.8541804724652
275	371.70303773378555	359.0148048544896
276	371.9693979657727	359.8101532103966
277	372.100540491537	359.1333538586324
278	372.2241529546639	358.74830355154637
279	371.75251015349284	358.6844424072824
280	370.9374402965832	358.65132853486614
281	371.2300996010463	358.0545593165598
282	371.9037179869357	358.56377892397967
283	373.1901053308341	358.9587135302192
284	373.25650806525096	360.210086334492
285	373.8133233661083	361.02135824697984
286	373.780188133871	361.28467420529796
287	373.747330170798	361.2791862657693
288	373.5367213891525	361.7547337348111
289	373.52471151165685	361.5645849771058
290	373.134831707129	361.5552664489488
291	372.7759363567604	361.66215564064066
292	371.72062563243287	361.6958745822743
293	371.72066533049485	361.65176414137767
294	371.85294728280536	361.6822561384061
295	372.0147231513759	362.3374449923026
296	371.950326940682	362.57611544691963
297	372.0333155706794	362.18000231706145
298	372.2935173220847	362.21926491892947
299	371.9578263448532	361.9831315836717
300	371.37414749273194	362.0292647416961
301	371.6250555145252	361.9556502543066
302	371.75646449051703	361.90139724195603
303	371.9427247024388	361.67725244055896
304	371.94360354899624	361.75316092818224
305	371.6262444251824	361.4239990068233
306	371.55730790224067	361.363988759099
307	371.4150784503201	362.06206171277387
308	370.82648694210445	362.3988898125488
309	371.12478534033914	362.55704597498186
310	371.39765707166623	363.40090388986255
311	371.22508059109566	362.95417296152306
312	371.7546829254013	362.94092529836985
313	371.7478168602288	362.62355269810143
314	371.5460477622779	362.65774138269927
315	371.5830840099986	362.34538548065774
316	371.53570228055816	362.38151041011866
317	371.38176225520294	362.46789885753856
318	371.3602053320399	362.8029698307346
319	371.5176203349755	362.515650700272
320	371.25825059097076	362.3842557184214
321	371.642435873019	362.38740106265254
322	372.3404544466489	362.4524126497608
323	372.0046361608964	362.67981495399084
324	371.39640792411	363.0390401676866
325	371.17926272083946	363.3592952903051
326	370.58363418441246	363.40825726024235
327	371.15725130520394	363.3813464624389
328	371.87223153794895	362.3618912673209
329	371.84915009347304	362.12489121915615
330	371.8592617203447	362.06182170846887
331	371.7595389796292	361.61058159191975
332	371.2491961291508	361.56899265841776
333	371.56627203488017	361.5505978805144
334	371.7758674258371	361.6719788562586
335	371.77938171205767	361.74718726788774
336	371.928650356524	361.84217046541056
337	371.9286534743667	361.8677302126057
338	371.6322848021523	361.91763295926273
339	371.7878136175275	361.8437954286925
340	371.4780032120011	362.08395095275694
341	371.78654347899646	362.19235529511377
342	371.984276480557	362.2793381338763
343	372.28581545553214	362.3733141002418
344	372.5030810973314	362.69618438273795
345	372.2934722812073	362.73533376503315
346	371.7299897940171	362.6030390571211
347	371.689848511631	362.37128817090803
348	371.70695754324726	362.2440776407955
349	372.73636395579786	362.2666372901409
350	372.6086125245369	362.22536303538277
351	372.86440232912105	362.1194850851364
352	372.6229846964678	362.1319605265273
353	372.7373101279177	362.14589074424794
354	372.6621529628119	362.50055059545014
355	373.13751067591784	362.33114308589285
356	373.2349549443735	362.38495309525536
357	373.18789505144906	362.37314910597314
358	372.35275812610536	362.3876195175104
359	372.15466232242983	362.26564948082273
360	371.7068778182707	361.9523110242209
361	371.5325046223289	361.7974223011762
362	371.4364463640313	361.81934975770605
363	371.8000380542845	361.7517328127358
364	371.80003805333854	361.7640025813017
365	371.80253457954416	361.7518973338187
366	371.84998314292875	362.10765066516916
367	372.8343627063929	361.9257475147342
368	371.7648151828734	362.1079603548883
369	371.5733812900452	362.17662081492415
370	370.8183345020313	361.64948311929766
371	371.2191889364173	361.93128967070095
372	371.4166962325069	362.341726844835
373	371.581037608456	362.23125462767024
374	371.62822558414354	362.23433569221015
375	372.5283893977546	362.91276379155977
376	371.49546435979903	362.14802213729564
377	371.42314065148685	362.0226597754805
378	371.3112155004303	361.283680132856
379	371.0991064973979	360.9414529529838
380	371.05499672955824	361.8261829416988
381	371.8982543796087	362.09349498116535
382	372.0084064212062	362.5612592116041
383	372.0066400921879	362.34763793545136
384	371.94228523661224	362.4164394170229
385	371.9413927656783	362.31179924875636
386	371.6836491461153	362.33874633374535
387	371.37551437426197	362.23184016884704
388	371.854722192074	362.16947028621996
389	371.8784188434294	362.0895300735491
390	371.8422392497659	362.20448043027966
391	371.84665452608715	361.75937406593124
392	371.2934665660358	362.21263914325743
393	371.34268658573313	362.14751504153844
394	371.1163562666104	362.1952382865381
395	371.6909239342092	362.1854097299098
396	371.48385873966595	362.26431657860087
397	371.4528889567388	361.9062191002278
398	371.45312276403376	361.91008588365816
399	371.45356025867017	361.8775538269618
400	371.56793061646005	362.0596508184495
401	371.73844942044644	361.9621543342946
402	371.4868329191754	362.27169225550944
403	371.8180074601569	362.21942317010115
404	371.64113242449116	362.2372594933988
405	371.6787235297233	362.2999549302654
406	371.2855565696784	362.55627125398115
407	371.4447292685781	362.4006214993196
408	371.40149152341104	362.40077116905786
409	371.7845664859536	362.3537940447957
410	371.7975615916675	362.35565074918804
411	371.75854741608043	362.3288038153959
412	371.52096006560157	362.4914344209376
413	371.379004915331	362.48831308383666
414	371.28656560233185	362.4391443554034
415	371.1295236699584	362.4323421877199
416	371.1312228118232	362.5191056582341
417	371.2846737236701	362.53811806149986
418	371.2474707867598	362.65387210133247
419	371.66896392228864	362.64223783603364
420	371.8655287654828	362.3109169445206
421	373.0854474672759	361.5087415951228
422	373.3746878569658	361.82155076957713
423	373.6254313199678	362.25327572192214
424	374.0006915598848	362.6302053450804
425	373.3899754471756	362.5729947464053
426	372.69781709094116	362.47676806774837
427	372.4577950734102	362.21333447114137
428	371.5466909011117	362.21433264524336
429	371.61798036367446	362.1647476171835
430	371.49887353808117	362.20606390857597
431	371.62475033994656	361.90960399173974
432	371.5728354558109	361.8610946036433
433	371.82094461812756	361.75938594027974
434	371.79509310374345	361.29760365342383
435	372.2678371856564	361.81704240113845
436	372.48182312430436	362.27788522867473
437	372.9374506217096	362.19824725417044
438	373.3688583002562	362.2898007906234
439	372.972079119267	362.1977237302195
440	372.2615645150168	362.16883054636963
441	372.46608615811687	361.72003421169313
442	371.99382239136366	361.15114417465526
443	371.9950108555049	361.143942193228
444	371.6889978181599	361.1797831845493
445	371.78043971317555	361.4963115103267
446	371.6193807861844	361.9889471767866
447	371.527137864696	362.1164618807777
448	371.34217341636025	362.5009574182988
449	371.51033110139	362.44816750588495
450	371.4675116418432	362.40385277671305
451	371.59280397851677	362.3852217304698
452	371.62409186519204	362.47442519773637
453	372.1020496362443	362.61783881986344
454	372.1351685721721	362.70142161844984
455	372.57342989907613	362.4769520067228
456	372.39101077541	362.687743716796
457	372.50776312473744	362.13415541782297
458	372.4808793172725	362.6636176844992
459	372.4832444617207	362.7346986522725
460	372.0360777021369	362.6313226367565
461	371.9905715715704	362.3249893775929
462	371.55377817998226	362.3038655874918
463	372.11700822161873	361.52389896681774
464	372.5197141110676	361.5299360917397
465	372.2553847852731	361.49218788334963
466	371.8457937539018	361.54616658404655
467	371.66106177183246	361.92251072025715
468	371.7920922368063	362.26146498200484
469	371.948724591365	362.25314380612065
470	371.9817575441441	362.36832830747534
471	372.0669740202127	362.21379632641265
472	371.79841652537846	362.42124686040825
473	371.80214669030033	362.41904760041086
474	371.62379434812533	361.8818559737432
475	372.14692097735247	362.26213644788527
476	372.1544697825783	362.7887151210531
477	372.60005759870035	362.6441000834809
478	373.38342002289863	362.5813379421388
479	373.10280066724744	362.17184587163115
480	372.885344297908	362.13256437809434
481	372.57109130227997	362.04996387525705
482	372.0343853397609	361.93252524983893
483	372.3693702611388	362.10003214319596
484	372.37666780920637	362.2348822315627
485	372.5226069589789	362.6982433822115
486	372.59329126130865	363.3051357545151
487	372.08910986292625	363.1012380484694
488	371.56701119582226	362.74413461773395
489	371.42028454513434	362.5136518473087
490	370.99403402844916	362.73003053896855
491	371.2071525854152	362.70821883142617
492	371.22242962572466	362.89180122107456
493	370.8089585902224	362.9184146108473
494	371.32133128369	362.9117294345683
495	371.89985725677934	362.74657011070997
496	372.4328439971653	362.9368985380762
497	372.25044280018517	362.7147629938655
498	371.4486623057327	362.7224529010949
499	371.3643600370299	362.32007982587703
500	371.21244025896954	361.64535400705927
501	371.5885473381521	362.6342669078962
502	371.5662371155857	362.47235212171324
503	371.5730879317622	362.4224587687492
504	371.42517117430657	362.2612111270341
505	371.67149719516544	362.08114758096406
506	371.82482720918875	362.40719765038745
507	372.16440391959964	361.9346943116833
508	372.3220911594961	362.4103629179698
509	372.36531596233186	362.79442648912493
510	372.42910283669784	362.9185017709292
511	371.95630147624445	363.04569033580253
512	372.3319015156384	362.4446325003438
513	372.8599161054923	362.0916751255923
514	372.5539769819748	362.240864796776
515	372.66772585964384	362.20522073069606
516	372.32322785740155	362.3196009888607
517	372.5325256436088	362.2333639372098
518	372.278762482082	362.63457327637997
519	372.31745752849054	362.6562124221384
520	372.07821294548853	362.7190088461545
521	371.8234116674269	362.609650350751
522	371.80752843594667	362.66436548872656
523	371.7381522462553	363.0322293632358
524	371.4979251964029	362.8998447504768
525	372.3815390947782	362.5514620393718
526	373.12338707492836	362.28357371432764
527	373.145022066533	362.25588141539185
528	373.14542966923165	362.2525682724928
529	373.1751468835646	362.1987019555245
530	373.0649514213478	362.2295148320105
531	373.3012532801287	362.3318040866356
532	373.1603945466379	362.2897644296829
533	373.12974854684086	362.2812153250345
534	372.8676513079856	362.35752167546633
535	373.59528734515436	362.59217205214793
536	374.7407981329021	362.7410285255613
537	374.0346894784075	362.6236005520366
538	373.20937506776636	362.7738307756766
539	372.7393052893684	362.770085872425
540	371.95705199058114	362.8512182502963
541	371.10383431073785	362.53869248913463
542	371.2613449704443	362.71275511945123
543	371.490022633217	362.54970969041426
544	371.38670892584054	362.41846316951904
545	371.93845883767784	362.1542439382167
546	371.53751381873457	361.8773119128182
547	371.5559193147903	362.1228346687825
548	371.46643550312626	362.46010073489435
549	371.62032501892145	362.10727190544947
550	371.49516463585564	361.9929063381362
551	371.4486985651848	361.9597355693079
552	371.4400509793826	361.95549107936813
553	371.4848852053997	361.79370237712396
554	371.46186770987543	361.6522283781932
555	371.4660074181204	361.5233717773658
556	371.3629150104545	361.4928057581952
557	371.32317583359304	360.6934655602074
558	371.3323076364097	360.50419939014955
559	371.5245490427958	361.6122096673681
560	371.48665956310214	362.149876978479
561	371.825960720936	361.9478314870326
562	371.97991285655485	361.9669787627819
563	371.96841394535676	362.1247032434619
564	371.76469033060704	362.4129650045614
565	372.46625633529277	362.25650716044663
566	371.61427780948316	362.2909016444346
567	371.96346377064185	362.224912831717
568	372.06505155542305	362.6412470567832
569	371.99488727588755	361.6005586343232
570	371.7999924578201	361.79740031339924
571	371.736808468538	361.9073702981734
572	371.756774490832	362.1733135512129
573	371.7729415483641	362.1558670595348
574	371.8720794652984	362.3347045279857
575	371.959342268037	362.31408854627216
576	372.2215284373662	362.1345223434317
577	371.8999171381585	361.17322247528233
578	371.5335838734553	360.7867337982934
579	371.4943545078943	360.60592539121535
580	371.0315274123874	360.6088803497772
581	371.53478370914627	360.4834922036111
582	371.5676377480497	361.0739265038798
583	372.005895647546	361.51227755606914
584	371.93598221251193	361.55353733983645
585	372.0039550512328	361.6162346460316
586	372.0223918932421	361.90455714217757
587	372.02431086580464	361.961985694311
588	371.9221172204932	362.09772264464715
589	371.5594102597654	361.7553415588602
590	372.0556209701997	361.70914627511866
591	372.2333755447811	361.3063703188827
592	372.3576440355985	361.16864891201726
593	372.81824134285114	361.6755188942026
594	372.8933503077946	362.2774829618023
595	372.9443981590527	362.29020797424903
596	373.0768810633333	362.3465468497854
597	372.9856421705092	362.13032041140195
598	372.91264514187543	362.2431866752703
599	372.01604058899176	362.2853025430494
600	371.4995913339617	362.2229282727191
601	371.94441246318297	362.28393910930424
602	372.158913191871	362.38348695783844
603	372.1860516536157	362.3475859920115
604	372.0465210310245	362.8641779803875
605	372.1509234242592	361.9485827917433
606	371.9258437920599	361.7467511511235
607	372.00019808066054	361.3493077484723
608	371.80782162307025	361.35662890219317
609	371.99600540629694	361.319789533228
610	371.783612041857	361.8319087702452
611	371.57948746546685	361.6819645824016
612	371.72467372321995	361.81631651615663
613	371.72467372787287	361.82383355453464
614	371.7249593087025	361.985869813794
615	371.72338101929444	361.9221236789133
616	371.7200926118087	362.102723157439
617	371.72047986146623	362.1298746303022
618	371.73641174514887	362.5273774014877
619	371.3931194447317	362.03399553176473
620	371.24485635085784	362.1180627372089
621	371.6135056453553	362.23834176952573
622	371.65402368604504	362.2305148283089
623	371.97186231335183	362.14714493780446
624	372.32480327362225	362.10513560557484
625	372.4760891134708	361.3604344880067
626	372.8476428938536	361.74669851313104
627	372.8925219104074	362.1198861142865
628	372.1498920555672	362.6046869517617
629	371.9132697408496	361.8418134512261
630	371.8801968919964	361.72312252205444
631	371.7581603269423	361.78300241199327
632	371.0529256845765	362.43940690787116
633	371.6083976296855	362.24931650257975
634	371.51369038491276	362.0707661713354
635	371.5135555850813	362.0233070880051
636	371.4852415704227	361.9621087168223
637	371.49656462729047	362.27343859312793
638	371.4959406633152	362.3498006441402
639	371.27877223740626	362.60482667511826
640	371.4284137413146	362.7314818554272
641	372.00901082805177	362.458000729884
642	371.8855571558886	361.26412907795446
643	372.21867167850627	361.30591263804564
644	372.4647029929987	361.43862768502385
645	372.6801830433127	361.5370870202024
646	372.5854602763472	361.5502137043739
647	372.0898789379256	361.6167307654318
648	372.11966315139887	361.7025876853604
649	372.5948969994979	362.0695797475384
650	372.7328616048971	362.363674995109
651	372.95258148840855	362.3416822429962
652	373.08828398838676	362.5653978447036
653	372.96987197969236	362.32766229999504
654	372.57495377014595	362.3690429075462
655	372.86414932346656	362.2439137223595
656	372.66419054273524	362.36183910697514
657	372.7348139231833	362.27092550558996
658	372.62445882540044	362.38019073284295
659	372.64363877169296	362.36887194862703
660	372.5874437497	361.8889181133288
661	371.53610333041524	362.40303337717364
662	371.54443674843765	362.29076615623785
663	371.3470378301554	362.18510831719146
664	370.90471583717647	362.2050641969113
665	371.31367042573396	362.695553408802
666	371.46120905428904	362.2634353099827
667	371.3554616265347	362.19121577530893
668	371.35407063309776	362.19165057364233
669	372.3092284866451	362.15557613551755
670	372.32400142299184	362.15923925053386
671	371.83688234264366	362.1100250552214
672	371.8332435742098	362.22892992625594
673	371.8332443099049	362.2289300487599
674	371.5088778269064	362.42868665929973
675	371.8009034940012	362.26057593184
676	371.96846120804184	362.1925509358322
677	371.7526808973291	362.14398741244077
678	371.59194744171293	362.1942993655142
679	372.0774057693526	362.20922421608344
680	371.3138765170986	362.43390258953013
681	371.3871386680954	362.50398911544085
682	371.3138689656721	362.23941820002295
683	371.69663476227174	361.867599245309
684	371.7212854900513	362.11106805982934
685	371.25102667703254	362.0945550833594
686	371.80623321331757	362.5048537844019
687	371.7061536106794	362.33822395569257
688	371.8534350859128	362.775930089852
689	371.78915056743267	362.7614127546833
690	371.4941374924348	362.9299941669768
691	371.83083414096416	362.9622140837939
692	371.890820288381	363.56161631233715
693	371.6830301698267	362.65243386922396
694	371.58963959729704	362.2099914413683
695	371.7296338840725	362.09815154382756
696	371.3401691324701	362.05654242960736
697	371.3386752493292	361.08067787420924
698	371.34204667988683	360.92889472108413
699	371.43292715411826	361.1666320949858
700	371.66238532255363	361.7152632268173
701	371.8085293804339	361.51412404437656
702	371.76751904637723	361.7011055055698
703	371.8139591785332	361.5245195591607
704	371.78741560580676	361.5664554545773
705	372.0139429624413	361.64219151366547
706	371.9331389895109	361.78084345277307
707	372.23859124856676	361.7107875569391
708	371.71592836380694	361.79513396814167
709	371.7724637952599	361.74327536347096
710	371.73522918050566	362.04660394782263
711	371.6907025984779	362.2728712380957
712	371.6630963306193	362.3448401909747
713	371.91208423539604	362.301770471184
714	371.91654944961874	362.30192253011546
715	371.9475244917719	362.2983842221828
716	371.68409520398205	362.32295336650463
717	371.8907309161795	362.19319138868127
718	371.5928018404963	362.21394092029766
719	371.49989146795207	362.2193464756784
720	371.82371206856556	362.3390614053352
721	372.2378696936697	362.0476915911294
722	371.9226514341291	361.9048038969796
723	371.97032936032906	361.6741929915022
724	371.78878064230406	361.3402024867055
725	372.0011834762056	361.58499330427026
726	372.00383716075373	361.92408421474073
727	371.76987849547555	361.99231172243907
728	371.9597401711154	362.39954091527073
729	372.4244141519983	362.49255048678384
730	371.88441034850587	362.20325206162624
731	372.15118730148345	361.8931853891073
732	371.6207104505937	362.3218447489601
733	371.6254139815833	362.17277286881017
734	371.3657543427796	362.1292455910686
735	371.3999063514859	362.07566408514515
736	371.2354662084787	361.8851401004928
737	371.7898352819126	361.71673472709864
738	371.8428834189435	361.73330556822725
739	371.787985074487	361.497965930398
740	371.8507151129534	361.6160469383197
741	371.70822458902603	361.9959551692636
742	371.68782700890256	362.49072184066927
743	371.90768716760624	362.32667087026624
744	371.7988211107289	361.8670276731793
745	371.98712928530074	362.3857540980078
746	371.9478839505131	361.8578556183273
747	371.7960022559131	361.8218444071321
748	371.7973973938915	361.8818819136014
749	371.44077256485457	361.7283577296183
750	371.6496214338298	361.4828851913626
751	371.687416520881	361.99150385577235
752	371.8046978070397	361.95889626585216
753	371.7105837981417	362.27582233844265
754	371.7251809479758	362.4130363264055
755	371.80858495982693	362.3828912859119
756	371.81487911407396	362.52257794323737
757	371.8157594455156	362.62252001173925
758	371.92233384601445	362.6523456132868
759	371.96619537953427	362.61552010996695
760	372.25265002206396	362.2078826292419
761	372.30903335692426	362.3440949938557
762	372.29372777720664	361.9542692748877
763	372.20016512992026	361.6543580183201
764	372.15539096374965	361.6030834220952
765	371.9620495282775	361.89979792341404
766	372.08529191007483	362.5167137543812
767	372.2277411550909	362.5025918892995
768	372.23141488123173	362.9604259433256
769	372.23259727403274	362.97423639898483
770	372.18722556672594	363.3587599739913
771	371.8599209331579	362.90397626476056
772	371.60228038176115	362.82125397785836
773	371.60409679811323	362.74615272830204
774	371.3566203673155	362.76538915945844
775	371.27533974397807	361.97757929626005
776	371.0526089540176	362.0221807954273
777	371.14128374701943	361.975542899653
778	370.9503870849329	361.92225536508164
779	371.21709761516297	361.76680895821346
780	371.1524881903226	361.9709793267294
781	371.564389691681	361.3733001203209
782	371.42630187337534	361.68744188819596
783	371.56868854120216	361.56467089930544
784	371.3120964031492	361.56923552542645
785	371.31208630048474	361.5572320848997
786	371.1429164517184	361.5657493903163
787	371.3067685331132	361.61335515054543
788	371.30790263396904	361.65664279167413
789	371.35367036513924	361.62422779180685
790	371.2408419703596	361.9639412059024
791	371.4133442963523	361.8411921599994
792	371.8388662037196	362.1104611075442
793	372.3179848819317	361.9385705714387
794	372.38315886275655	362.5962538555423
795	371.238062136679	362.82879016171023
796	372.55465957123636	363.0833332279001
797	373.0223800418083	362.96697995694865
798	373.49633341222363	362.78028171869306
799	373.3730140693796	362.65295656519123
800	372.9199164310756	362.78022553113135
801	372.8453090738111	362.7777415561923
802	372.628415778085	362.9338405488323
803	372.62926099397885	362.7509200205376
804	372.5984417898757	362.7651154342605
805	373.13025835936844	362.7058688741772
806	373.4622987607831	362.73687168125707
807	372.54070609450446	362.6698294364113
808	372.676382137723	362.60636633000104
809	371.8802074333634	361.94722812392945
810	371.2651092050108	362.29293533165867
811	371.35773471096525	362.2123908424304
812	371.41645444051534	362.3093253695138
813	371.42956345921084	362.0350709717277
814	371.3046610457666	361.95548332633456
815	371.31060732434855	361.96853007456417
816	371.3190959956781	362.1566013967763
817	371.6859674611655	362.2458057140471
818	371.1394758524134	362.4254767955531
819	371.31186923228074	362.38044584093416
820	371.32621908213804	362.5542964071659
821	371.36532062633273	362.489836500871
822	371.1977348737522	362.34097370078825
823	371.41846484070453	362.3563412113263
824	371.41994907698904	362.47212471100374
825	371.422580029194	362.5300441103703
826	371.3095685420145	362.6720643801834
827	371.41111946796764	362.58879046231925
828	371.3572284416899	362.51092517967044
829	371.4162756105836	362.51204589395957
830	371.1903159136549	362.51566614905107
831	371.4541409617017	362.50072296989725
832	371.4548912277563	362.50174980910344
833	371.507204682782	362.5028921791867
834	371.5117524215714	362.6014496238119
835	372.2949029988039	362.503665221141
836	371.795871231096	362.6050360894323
837	371.4055270466115	362.6542064300902
838	371.37457665274894	362.64108522338137
839	371.4896308847491	362.6446249066573
840	371.4010987695399	362.57962737535775
841	371.32610539079553	362.3793338441381
842	371.1308697831235	362.4011306976477
843	371.1735006566655	362.20724029681213
844	371.27101359564875	362.2206822961255
845	371.55898159787955	361.72048566716904
846	371.546235662452	361.6653335374678
847	371.6972005274155	361.8277595004894
848	371.70328663103993	362.58931010896646
849	371.7034513120251	362.5999071628303
850	371.5934688212876	362.61456535255735
851	371.6020775635868	362.61666462297205
852	371.5938599057365	362.6176084811153
853	371.6021528731992	362.6166667278944
854	371.60212964027755	362.61666607846917
855	371.53836691795266	362.11739461976697
856	371.48639965362116	362.2085899102994
857	371.54374307298565	362.1449042880113
858	371.1227795729018	362.1425191429077
859	371.7228623667535	361.63889662109193
860	371.7889859440187	361.89626653016325
861	371.8584692054417	361.4576550189133
862	371.84681898751245	360.99078426451797
863	371.8058305378146	360.6069648385397
864	371.81182019889184	361.35826890049526
865	372.1380562001591	361.30814081440724
866	371.5949411568844	361.89959865750916
867	371.32555536059647	361.68830553348096
868	371.3618417009252	362.4943942937587
869	371.3543018059959	362.2099335911584
870	371.3416573774976	362.37889371315225
871	371.3453854939373	362.5278904389219
872	371.3415084675642	362.3980320351851
873	371.7067095067472	362.46795424120165
874	371.84679168834566	362.8380389288423
875	371.7053773281651	362.56988679930663
876	371.7178620447836	362.64146190078105
877	372.0418265268937	362.3443574249478
878	372.45445733340205	362.2500552958303
879	372.09360438724644	362.2441787726479
880	370.92048352815283	362.9491479863215
881	371.56148224421815	362.9821285907004
882	371.3861287655279	363.0345802962382
883	371.5311161185484	362.5990328700341
884	371.53092247552956	362.54509833785085
885	371.5215688487657	362.3038198485391
886	371.39472706623064	362.9040053580299
887	371.43211610921765	362.9075955495868
888	371.39818065795686	362.58549472504717
889	371.3984715741255	362.59152267360355
890	371.3648232550779	362.73073514664577
891	371.5164853423139	362.2716727760503
892	371.5187241032531	361.70564453791826
893	371.9064460840945	361.6983060623305
894	371.95945325080334	361.72016649020577
895	371.9606673814154	361.557942042763
896	371.96199714494526	361.7021015943352
897	372.071739990449	361.56297833352244
898	371.889232815881	361.4252581380421
899	371.7210061486685	361.39675002858354
900	371.72857006787814	361.8631641095051
901	371.7036041191784	361.9009925861942
902	371.714279073606	362.2857045059821
903	371.6772973557093	362.3403425035705
904	371.67951978993995	362.4197707521055
905	371.82794368917416	362.31625223236455
906	371.58900099331123	362.2697757067036
907	371.6339772276783	361.4999941928515
908	371.46739987509545	360.83242806864723
909	371.92963870520003	361.29730556474453
910	372.39918676027764	362.0258642101362
911	372.2289257274082	361.55997172868763
912	371.82611023761467	361.4668837475624
913	371.8871283343374	361.2836994388073
914	372.29675724315257	360.455061652168
915	372.42375200615885	360.8452818995666
916	371.9618098386983	361.34110297221554
917	371.62031131191344	361.3614707051963
918	371.46524509844016	361.8763128713442
919	371.53338335960615	361.9201143197736
920	371.377861317825	361.9783653913404
921	371.59367451012673	362.0463230350011
922	372.0511877883475	362.44529425248345
923	372.7228146697621	362.4456661105784
924	372.8689388544043	362.45678493725256
925	372.5165309665341	361.474461086045
926	371.5708222423503	361.5016949843489
927	371.5671934873887	361.79056140157843
928	371.4243450422244	361.4812456708463
929	371.6962957605405	360.88250829668647
930	371.7096496170796	360.9922226592371
931	371.7290112104276	361.0206021999644
932	371.65339684335066	360.95247175794725
933	371.81498545849666	360.8800012899759
934	371.4729467004029	360.8893712112328
935	371.2036376478058	360.9044330610385
936	371.4384375529271	361.33774394542183
937	371.42862917307843	361.48205308943596
938	371.31516066224515	361.80733859967097
939	371.7452163825383	361.82263869531755
940	371.74527529854925	361.983135192124
941	371.9596025453117	362.026661388755
942	371.77567518179706	362.3225664732994
943	371.968053894687	362.0647310895812
944	371.96788534302533	362.0678074230895
945	371.915935719646	361.8886424116673
946	371.78241483581496	361.9023228527556
947	371.6386530072979	361.81721530787763
948	371.5155482557517	361.64476878689055
949	371.68974877000016	360.87236670196353
950	371.27933229548074	361.3810691193727
951	371.3558267007674	361.7741185163918
952	371.60185696912845	362.67934604968633
953	371.70876364329604	362.5502402635717
954	371.7506033761742	362.5203637693204
955	371.7531405837245	362.43738940127906
956	371.76242330849306	362.4673752129462
957	371.5046961091166	362.8627881958136
958	371.454147380018	362.8921044075751
959	371.5257808855831	362.960835087178
960	371.5713902940903	362.86168030812223
961	371.62305704325297	362.8620798829369
962	371.6261560573647	363.0171084594279
963	371.68771551947384	362.69312499674925
964	371.61905174568227	362.64878154632027
965	371.72861068863745	362.28251575682344
966	371.6348065849514	362.24466753385417
967	371.6745149719593	361.9834550869818
968	371.59476843289417	361.97472331609566
969	371.653841083924	362.0662017627781
970	371.5933030324817	362.5905534939793
971	371.63198354708067	362.53971469658336
972	371.57220337546755	362.535442206841
973	371.6240230415059	361.97473916421797
974	371.71752535874356	361.15101290473154
975	371.7326781611293	361.31180874775055
976	371.6860224767501	361.43593709488215
977	371.73085369052	361.18640866207863
978	371.7381060345871	361.6513296752377
979	371.73777122030475	361.5728523037978
980	371.8870539038477	362.1261466486111
981	373.0005335484477	361.82946955702954
982	372.6666435367556	361.7816154093507
983	372.7558598578951	361.78131874159186
984	372.7558435667217	361.7813178829836
985	372.70940860542805	361.77903988697966
986	372.57736455131885	361.780411429085
987	372.7573790250882	361.82050441649227
988	372.58893375266655	362.61644375580784
989	372.6746806896401	362.69879143310015
990	372.3682515997696	363.0697967076576
991	372.36341443266133	362.9609690669124
992	372.11705402786134	362.9354760213228
993	372.2245973916391	362.59225586051974
994	372.0076974878859	362.58162899379045
995	372.126095284181	362.45331353601557
996	372.0869389813838	362.7327656941443
997	372.13530844085244	362.68001673040567
998	371.9289860535057	362.81965380230736
999	372.0285392275193	362.38988815080734
1000	371.9870109638446	361.74434182569416
1001	371.42001075026246	362.35810937496217
1002	370.9577613203599	362.57696763361224
1003	371.4316681198452	362.6167052026159
1004	371.92151954730775	363.3223131802955
1005	371.9082224459512	363.0595061510875
1006	371.1948932534218	362.79215412048154
1007	371.5974415934718	362.6113734572391
1008	371.6352672133619	362.32949134665824
1009	371.8402088143017	360.69268561894705
1010	371.4203072685333	360.52160399326056
1011	371.4402845409152	360.5485863342282
1012	371.3208148010152	360.6253466723428
1013	371.486688741761	360.9002552840772
1014	371.50084031835684	361.1573853690228
1015	371.95383339190886	361.10046644502563
1016	371.850372361866	361.35035180355123
1017	371.8645802751029	361.04314460485847
1018	371.6063809943414	360.8324767543198
1019	371.52512161840554	361.1093078351791
1020	371.3005248066876	361.4168926356184
1021	371.3776265032932	361.06825627224254
1022	371.35432368101937	360.9476659868054
1023	371.3649346759936	360.57530841525653
1024	371.37073364058983	360.8588795973301
1025	371.3520849171389	360.5276012357478
1026	371.1942640269396	360.54459621672027
1027	371.17746267065144	359.8690124897176
1028	371.0269715776615	360.7882013064565
1029	371.2059340262398	361.1045247320368
1030	371.21639697158065	361.44275352945596
1031	371.31482973939103	361.12552093429764
1032	371.15773143222174	361.0904981566879
1033	371.4110950224252	360.86565893687725
1034	371.2758903269345	360.914718645546
1035	371.27998621629547	360.67946936851945
1036	371.47709028327836	360.1018125788195
1037	371.54595087309576	359.93430109986184
1038	371.33439866214275	359.74648466784157
1039	371.8493244380838	359.9243631554476
1040	372.1665862069318	360.5512810281536
1041	371.74089773964	359.58546892870476
1042	371.4509920765169	359.3220822166077
1043	371.3453588330025	358.7763994420742
1044	370.2402876101003	359.8226882382255
1045	370.82304452476785	360.41232546092954
1046	370.99252851375024	360.86947425273615
1047	372.3320276170799	361.0468606120878
1048	371.411936912648	361.62359018976105
1049	371.5936949603271	361.5961704852116
1050	371.14402760016765	361.85279553062367
1051	371.0922473923267	361.9665024053228
1052	371.1274081059619	362.50519650821525
1053	371.72072380699154	361.853097513273
1054	371.6986957930966	361.4283158354673
1055	372.21203871344045	361.6241257457558
1056	372.2903968719155	361.7629666286111
1057	371.5621008494399	361.86968011765185
1058	371.49156157113646	361.7567618603684
1059	372.42886707618834	361.7143921864715
1060	371.62694915386504	362.18244966503244
1061	371.7713806134726	362.29560710732903
1062	371.67596478797054	362.37840295728887
1063	372.00834129858123	362.23136254501634
1064	371.9939952984518	362.02145694054707
1065	371.9038719789935	362.09467075932025
1066	371.32601057074265	362.3746790996929
1067	371.63826248830117	362.33114825138847
1068	371.9457555273787	362.40421042718845
1069	372.0150675312893	362.14077056947474
1070	371.81665629349675	362.13490764331044
1071	371.8159571664052	362.12408870752085
1072	371.6297043450008	362.11809783476673
1073	371.531395586097	361.86260282033635
1074	371.0000041511402	361.8919982851172
1075	371.46311427887355	362.0674956233749
1076	371.5151448038005	362.3076552761972
1077	371.8198493796135	361.9618745674051
1078	371.72396850438116	362.0137825804328
1079	371.733639386316	361.96418574373564
1080	371.4728684579784	362.0568269924339
1081	371.60654410134475	361.98964359368586
1082	371.62320744116454	362.0487441240015
1083	372.0210467069842	362.0155121914459
1084	371.987318660955	362.0727134097816
1085	372.5245886143688	362.13504959550227
1086	372.51368672601353	362.2927957094603
1087	373.1049417406167	362.5763502901415
1088	372.0911213054289	362.6009598166873
1089	372.0983996779762	362.45990925399053
1090	372.0322670269543	362.60782720391967
1091	372.2363343667523	362.4964325437512
1092	371.7277560257077	362.2203257990776
1093	371.7357507651606	362.24238090251833
1094	371.5634994056643	362.5734333403712
1095	371.62275888286945	362.38869118439067
1096	371.50917247890493	362.4336780232376
1097	371.52010950565	362.00814359216474
1098	371.50087189733586	361.5519236010548
1099	371.4205537282635	361.3121724770563
1100	370.95221488097445	361.2463169431661
1101	371.3185273212231	361.1525343187618
1102	371.35863977203053	360.6872086201396
1103	371.94436126375683	361.0212562060033
1104	372.1904525982966	361.6586083034135
1105	372.7640871624485	361.60313921129307
1106	373.1163197429704	361.47715628539856
1107	373.67126302178167	361.2276709038339
1108	373.47629721367	361.0854583624433
1109	373.6970341114768	361.2695132355483
1110	374.25083586554706	361.50322261394797
1111	374.50731175470594	361.5768735324662
1112	374.71999058391634	361.6550308331175
1113	375.0353176278301	361.64955905694654
1114	375.1068914829673	362.08259063327694
1115	375.30865328811876	361.42805652381037
1116	374.86808089498254	361.8024427734801
1117	375.4517452092617	361.7915083610553
1118	375.01034509535907	361.89267627030983
1119	375.40559418248563	362.08842690769546
1120	375.5168711448144	362.17800916440274
1121	375.70433133158366	362.38838042311147
1122	375.45001510125485	362.35211006552277
1123	375.71761297352697	362.3354072626646
1124	376.2110379465746	362.4277146826215
1125	376.30789936624035	362.4093674802525
1126	377.17079955346804	362.3182585385877
1127	377.00451025490435	361.8956301063661
1128	375.59832602070657	361.84385940723075
1129	376.04663668445164	361.8081138443865
1130	375.2295434190473	362.1460515068359
1131	375.3210238746227	362.28702756873776
1132	374.56496777961786	362.3427027881879
1133	374.5432594136211	362.2225961817072
1134	374.54353223063026	362.265241011475
1135	373.9568148078562	362.3339350688129
1136	373.1006763470867	362.4428868016329
1137	372.5870211988343	362.4128626290527
1138	371.74504635848774	362.728439697904
1139	371.70913042970017	362.24181965144373
1140	371.13487820856255	362.36934817730935
1141	371.3781096247225	362.3759805657466
1142	371.3781097679856	362.37598386369024
1143	371.1569318496233	362.45864587761895
1144	370.63625924815983	362.49313783790654
1145	371.27378707438527	362.7159930206169
1146	371.69686652058067	362.7248197990989
1147	371.98357888700184	362.5004341850887
1148	371.6830956425575	362.44533340549583
1149	371.3863041614087	362.4215091356615
1150	371.26700419791734	362.4082077215154
1151	371.30258851533273	362.3277701028533
1152	371.13971862476836	362.32850659305007
1153	371.26742507569884	362.3302635104248
1154	371.11342892686605	362.49256042349043
1155	371.77577226213344	362.62901293527307
1156	371.33799075843865	362.90838930665075
1157	371.5069242184926	362.8235175423878
1158	371.4041519177553	362.4715811234279
1159	371.6305420394449	362.45186733977766
1160	371.30607817783493	362.44809139063625
1161	371.2101923666205	362.4227915099815
1162	371.0491753062587	362.4570254881401
1163	371.3332321898164	362.435828937125
1164	371.3898537701671	362.51144846572095
1165	371.5679945457721	362.45252379104045
1166	371.87708425543383	362.4360329720756
1167	371.8995273826421	362.4207850391803
1168	371.7316005831331	362.4405800914035
1169	371.4656333620181	362.43753282881744
1170	370.7983526922032	362.4509899074096
1171	371.1765918393286	362.4560525236587
1172	371.5058278501168	362.556977276351
1173	371.50581883665126	362.556978838434
1174	371.2878292677567	362.68591757969523
1175	371.7962885717547	362.67638217300055
1176	372.02738690233446	362.95123424921024
1177	372.0176386543891	362.87282565436044
1178	371.7782907504096	362.794300030166
1179	371.7581648495408	362.7086672394503
1180	371.35414059883095	362.51898454256707
1181	371.63463056931397	361.6957520910578
1182	372.00936495241	361.69331326056334
1183	372.02460967143065	360.5041235116769
1184	372.016670678468	360.3474240359136
1185	371.81887118750444	360.8452644440987
1186	371.7577296894933	361.7035707902122
1187	371.5355409695171	361.4975139832985
1188	370.6205566989346	361.50043905696737
1189	371.5060354514483	361.8995802162906
1190	371.4628169906019	361.97524294857135
1191	371.49578424719283	361.7542169685213
1192	371.4960099174262	361.7448938498727
1193	371.3368875680985	361.8069212846066
1194	371.8858806111232	361.8110091731753
1195	372.19642012038935	361.80333103120915
1196	371.981938153058	361.9937338713911
1197	371.9778622040003	361.8548631980108
1198	371.9277870974308	361.83135876823616
1199	371.9264961223639	361.80916110133944
1200	371.5800294391317	361.79896028628536
1201	371.61783551193577	361.7110272854868
1202	371.58936986824324	361.69969861310733
1203	371.5891651451892	361.63529268801153
1204	371.50974589078265	361.4687230394905
1205	371.4787192030843	361.6052500550737
1206	371.41164139988393	361.6327406671901
1207	372.31548759730356	361.6308199059464
1208	371.85261684643507	361.922510452719
1209	372.0401503967556	361.9226355610962
1210	371.88922574864307	362.0040342940789
1211	371.994442930799	361.8987410665718
1212	371.99284030804927	362.0917914818214
1213	372.6472351695659	362.0584067644425
1214	373.7094948739125	362.5188473582977
1215	373.4856315970322	362.3884342204962
1216	372.94378449104244	362.50980126273834
1217	372.03196081524464	362.0915678952098
1218	371.36129680777276	361.8913578848991
1219	371.1796740360533	361.77801457961664
1220	371.179956979996	361.9034545121507
1221	371.6469410115252	361.87086234842405
1222	371.7958170213403	362.3614548700281
1223	371.80979694384007	362.32679905661536
1224	371.8004340664606	362.3198791968982
1225	371.69213019150925	361.82549895524346
1226	371.47872023656595	361.2617191916056
1227	371.4317147596212	361.7638404210989
1228	371.4142819166722	361.9495281698246
1229	371.6014984933233	361.7488137072755
1230	371.6970115850352	361.2934564352167
1231	371.750784638081	361.6686189747471
1232	371.7497630498642	361.88203111757804
1233	371.8758290130404	361.69645345003727
1234	371.8863531748894	361.96157099073855
1235	371.88582860303256	361.95475272480707
1236	371.7618996254552	361.7078879207916
1237	371.1549272799608	362.09395164201516
1238	371.70569666931624	361.95433715191956
1239	371.70784267474903	362.08278472433443
1240	371.7235351115824	362.2690097903612
1241	371.6840968358472	362.11663453036795
1242	371.57391050079394	362.1143968247511
1243	371.5374209439803	362.1559042177286
1244	371.0997705738798	361.6938800959939
1245	371.22425871379465	361.5350991093809
1246	371.47571049068057	361.472110819047
1247	371.58465516306063	361.4713182034309
1248	371.5556916280184	361.4193469134644
1249	371.5149762450108	361.4725116009745
1250	371.5020377073601	361.54605097120987
1251	371.6180654473004	361.44795743392405
1252	371.8555611074065	362.10283828627456
1253	372.22309138810147	362.1551206628683
1254	371.6965580944325	362.1648075809478
1255	372.11159586159147	362.1613394951541
1256	372.3297563874631	362.1411324190979
1257	372.72525921134616	362.14783830698264
1258	372.82041333426776	362.3860734967907
1259	372.7954115990795	362.26048612498226
1260	373.311634133842	362.124752478554
1261	373.1864157472339	362.1426540777061
1262	372.9243405507848	362.1711941249963
1263	372.77517870478044	362.0213015218911
1264	372.43871161659104	362.25517118092296
1265	372.6897584865915	362.2252864451145
1266	372.5218637945386	362.3386196250223
1267	372.6388071070063	362.0216880115562
1268	372.0156959019999	362.2456688554535
1269	372.1904445525131	361.96084537646436
1270	371.7641194077211	361.93361228628225
1271	371.63137005074856	362.0968330472875
1272	371.5294788067936	362.67249233242194
1273	371.4271341504591	362.385861388463
1274	371.12771275920204	362.3891193551664
1275	371.4597722361377	362.39464812822297
1276	371.5496102727844	362.6837919982005
1277	371.568131705214	362.62570560715017
1278	371.5383463830535	362.86126309524275
1279	371.555113581618	362.7072152140105
1280	371.6627052819382	362.93651981663106
1281	371.53844804930003	362.9242251347456
1282	371.1337864226631	362.9283990971717
1283	371.17980549836125	362.9096735720975
1284	371.1629626209604	362.913452057746
1285	371.80692869388446	362.84508146770634
1286	372.35303976720274	362.5003723704932
1287	372.76447286941675	362.43127780083194
1288	373.0650846479813	362.3676981508627
1289	373.1170990548195	362.35783925144193
1290	373.1148337980459	362.4602968227571
1291	372.91507705673075	362.12974077056936
1292	372.2874595096366	361.913705370703
1293	372.39176352111707	361.9224926857345
1294	372.41551957807826	361.15412925301524
1295	372.6203519439988	361.1157640247452
1296	372.64747982888025	361.10934758178183
1297	372.81647375320426	361.38923817950996
1298	372.61455260400686	361.8130921474039
1299	372.79158082654135	361.792705900006
1300	372.720267879577	361.7271980249401
1301	372.82395484525114	362.23981774122433
1302	372.79219986360766	362.1389533832572
1303	372.9212702914874	362.14063622167345
1304	372.8452576318143	362.25290236979527
1305	373.2501940090971	362.1139373868209
1306	373.18833246904836	362.2350151261455
1307	373.13900651809956	361.9509576015485
1308	372.78350820574553	362.1025959203388
1309	372.32999703618725	361.93134715569164
1310	372.06645179948083	362.00361450626536
1311	371.6382717351212	361.8495328408294
1312	371.0206358595515	361.7876160922765
1313	371.5165075032505	361.7645703889956
1314	371.90665388765296	361.77804961166254
1315	371.90207973000224	361.57199177819507
1316	371.55877460475585	361.42438902265
1317	371.996210408005	361.5452085977667
1318	372.03803086238656	362.6537434636914
1319	372.0380533778917	362.6200393477368
1320	371.88504485353764	362.7244200209031
1321	372.18422625896403	362.3361439608717
1322	371.72624903014935	362.747775638186
1323	371.6735808948566	362.3291916590821
1324	371.4450852720284	362.2887432521906
1325	371.70484336110206	361.92869341708547
1326	371.7175902745922	362.21269611916136
1327	371.4630589764573	362.21266920677704
1328	371.43948918446443	363.0042433277555
1329	371.9230893489193	362.67863076415694
1330	371.4215622845866	362.4918509730747
1331	371.4670854394281	362.61181243898244
1332	371.4367537388895	362.69048432449745
1333	371.5159018380532	362.6792654223959
1334	371.51262850702136	362.6881920527193
1335	371.56267134561995	362.41877476114024
1336	371.1334500117296	362.60182062224465
1337	371.1078794801639	361.90737531436133
1338	370.74905423837043	361.80108332635336
1339	370.86954670519356	361.2468868379367
1340	371.3973947894701	361.555446341224
1341	371.4268571961004	361.58679977590805
1342	371.53626077672163	362.1015816075382
1343	371.8380839160178	361.7126094927754
1344	371.78901233596207	361.8178817216336
1345	371.8451836678286	361.73496109257167
1346	371.67135697328587	362.00404767280247
1347	371.33377028745576	362.3500362089887
1348	370.89489254200726	362.36821488472157
1349	371.35326801783077	362.29685070260535
1350	371.3832227334165	362.74553740207557
1351	371.08737753295713	362.7477964581493
1352	370.8442509804371	362.64588484333103
1353	371.05241093022266	362.69137623391276
1354	371.06972497052675	362.634863307036
1355	371.5225332877296	362.6008334811356
1356	371.7987081698433	362.60541530525904
1357	372.2495009366642	362.5966531583805
1358	371.759296885757	362.68684780315414
1359	372.3680097721917	362.25747010643636
1360	371.4847275352066	362.4075605939281
1361	371.8338095211107	362.2436412627244
1362	370.62158828270447	362.3520965212899
1363	370.8698934307456	362.3943657788971
1364	370.88573801724107	362.6269171107648
1365	371.1495814211988	362.6916976874958
1366	371.1246995222436	363.1487720849018
1367	370.7380667287689	363.1033882534935
1368	370.3085491851393	362.96393410752887
1369	370.49760461569934	362.5059352673646
1370	370.52625704809134	362.6335847783634
1371	370.55535806025784	362.7116650144988
1372	370.55856383529414	362.86414020559255
1373	370.53357764416245	362.57630072273884
1374	370.4854195026297	362.0532452466686
1375	371.2871203639463	361.82573895946695
1376	370.5669197959229	362.15669912509895
1377	370.56546591892163	362.1302972224175
1378	370.470634620763	362.0648116231423
1379	370.7615763266474	361.9475603316206
1380	370.9691844016811	361.9567482738397
1381	371.4001695329057	361.6015424990042
1382	371.5127790083819	361.65691647709707
1383	371.48199617474575	360.52870556944384
1384	371.3663409038571	360.46988737666146
1385	371.3482259297891	360.35486099441135
1386	371.2489182323307	360.33243031884035
1387	371.31464096239756	360.217460583945
1388	371.1741729598892	360.2494111307061
1389	371.4373201902026	360.2154942437029
1390	371.48385116745396	360.4770359969828
1391	371.47353820436456	360.3628544285824
1392	371.20059731957633	361.14061771754007
1393	371.1804594017602	361.73448199982744
1394	371.0059113579241	361.8246303592704
1395	371.0817295985066	361.4438645185446
1396	370.57745338666183	361.20889500858846
1397	370.91414692496875	361.458234570216
1398	370.86883183086564	361.92087035105726
1399	370.9024448065312	361.77763905261594
1400	370.89739296147735	361.81052080321103
1401	370.90594633414537	361.7992773070625
1402	370.90263213926505	361.97430781812056
1403	370.7823123879806	362.1537129487678
1404	370.42004040847104	362.3052477780037
1405	370.4680065647614	362.21592723762984
1406	370.4172118515657	362.253025074657
1407	370.51860763665195	362.2385199976252
1408	370.5184574815735	362.2724745619273
1409	370.2285975952975	362.12005223356454
1410	370.71900301816197	362.21591940836987
1411	370.4128158293566	362.1179825600082
1412	370.6210673001563	362.1189309334593
1413	370.62507762069805	361.80094314665365
1414	370.60602902259444	361.7252958846177
1415	370.38362191981787	362.0864816580088
1416	370.13813487163543	362.405062671334
1417	370.316046651251	362.5620775944908
1418	370.37974369291567	362.63359678882193
1419	371.0388405574079	362.627858302842
1420	371.1972485064901	362.66335045150583
1421	371.06101897386117	362.2163444057489
1422	370.9262649853845	362.20416442553244
1423	371.0668881194721	362.1495428167384
1424	371.20821043797844	362.5982698250385
1425	371.20671043735126	362.1371535896035
1426	371.18085125498834	362.0849440041154
1427	371.2721920915249	362.1736979245369
1428	371.3080720427829	362.23982983102616
1429	371.53806885132474	362.2392326841389
1430	371.2932738751831	362.41487976077167
1431	371.3362221773474	362.02993953225337
1432	371.2550170445473	362.4500414818632
1433	371.2922554845619	362.4498266378977
1434	370.7694527858933	362.88684618354154
1435	371.02678836880494	362.7576946243449
1436	370.7933123405403	362.8073757586865
1437	370.55699836943154	363.0426963963639
1438	370.6871488159155	361.94384596499805
1439	370.9444170396781	362.4278741682684
1440	371.1522954569249	363.12622317333904
1441	371.19507337503774	363.1761170672539
1442	371.15744794797763	363.34953007314755
1443	372.00371775205656	362.98882568551585
1444	372.16190627975635	362.94477822974244
1445	372.4876501479891	362.62468072720037
1446	372.54558827509527	362.6332895125982
1447	372.4940907455396	362.4502139359275
1448	372.12366332300974	362.39297099623104
1449	372.048602575038	362.3060011604777
1450	371.7132775777219	362.0687782918741
1451	371.30573144818317	361.79882355176716
1452	370.4837409475192	361.78985157159644
1453	371.43258717848903	361.7898803780876
1454	372.09446226950024	361.79946616107907
1455	371.8082095312884	361.7723095635888
1456	371.172527472521	361.8827157597022
1457	370.83347171556835	361.8717459862297
1458	370.4356968247945	361.9739112989221
1459	370.3607421400384	361.9401181221176
1460	370.500256497047	361.9959617295673
1461	370.792970147152	362.0168783467052
1462	371.1462316832385	362.37913710776047
1463	371.2940133507196	362.381783184849
1464	371.39207711090245	362.45234763091855
1465	371.44151392644335	362.36424853066836
1466	371.2888330319713	362.4985345298884
1467	371.0542089073276	362.8357146873803
1468	371.19173089592306	362.9172444893395
1469	371.1852900976052	362.67641446158086
1470	371.11129896099885	362.9737262498144
1471	371.1238622944121	362.90543141371666
1472	370.89650278380685	362.9436843587772
1473	370.9224105276495	362.9881810771577
1474	370.86317456819654	363.0506106387966
1475	370.64356395937784	362.882915932286
1476	370.53661423271035	362.8874744892766
1477	370.7201144087978	362.85507030422525
1478	370.89119124844024	362.8488852772878
1479	370.90338072482484	362.7635466502111
1480	370.7916677759361	362.90458267126627
1481	370.7390250199621	362.882433452
1482	370.55516344410523	363.0336241162984
1483	370.82886776379223	362.884766434899
1484	370.81217482739316	362.8375037021251
1485	370.8211227059717	362.2026546808762
1486	370.80618157734057	362.21665542681
1487	371.1226362914113	362.54749662178415
1488	371.1565135042308	362.62781406372085
1489	371.12508940597877	362.7134682033052
1490	370.70015576196477	363.08409471558844
1491	370.8499102797582	363.0113930834127
1492	370.82348449512773	362.95903217804164
1493	370.8409007834838	362.9479007007557
1494	370.9293327436291	362.94095516806806
1495	371.5275992635638	362.6775649975839
1496	371.71608316240804	362.6716188670698
1497	371.7657300258064	362.666128380067
1498	371.77277499169224	362.860589888229
1499	372.0590888492841	362.8717617363124
1500	372.05946192757085	362.7082259127992
1501	372.0819884743407	362.54604549423567
1502	371.56577614685693	362.5391876224346
1503	371.61980936275364	362.550804139358
1504	371.17305250649576	362.63965867987906
1505	371.53295684902537	362.55381137778505
1506	371.6139272518793	362.55296829890347
1507	371.3583387639808	362.537774119555
1508	370.9151744990226	362.6663437395495
1509	371.03598233961935	362.36421768511366
1510	371.0102694434957	362.3623509400803
1511	371.38074314555195	362.2882021396039
1512	371.39975967864837	362.54470201064083
1513	371.4450168490587	362.3577730359267
1514	371.44207222654677	362.35780421918014
1515	371.90071341867747	362.2455326400718
1516	372.09057824843364	362.26419404820075
1517	372.1807607166932	362.2478753545675
1518	372.1728447185588	362.18143473909464
1519	372.2634064945213	362.1308156342276
1520	372.7507295801215	362.06936173104566
1521	372.3987047198682	362.12899283218997
1522	372.31209478395135	362.21666092948516
1523	372.31068633910127	362.1188040762855
1524	372.2140114888125	362.0771107817482
1525	372.19266178806583	362.2133684829321
1526	371.8849881164173	362.65907360202084
1527	371.8835165452991	362.6482176671773
1528	371.92589052650777	362.5582185968106
1529	371.4723814836964	362.42847077636725
1530	371.3275789643636	362.70495974700225
1531	371.2764404702278	362.55809631649703
1532	371.3139964100543	362.5251079782098
1533	371.19040187622227	361.9573407212804
1534	370.7205971612821	361.70019917260777
1535	371.3195327529106	361.69428978311953
1536	371.79843267858803	361.97588822848536
1537	371.433757737415	361.92987863056254
1538	370.8643911530906	361.7449742239372
1539	371.4706831849693	362.1492768633577
1540	370.9646965873727	362.2316804081867
1541	371.12512542381967	362.33907618529963
1542	371.11199121246864	362.3924847230529
1543	371.34076788380196	362.4312382404589
1544	371.57848438523547	362.1775565114061
1545	371.3174786527721	361.9904395333534
1546	371.15598513266025	362.21920428932987
1547	371.72835126572386	361.9117598433455
1548	371.4702723461272	362.02612485198824
1549	371.4735556346897	362.22986798062817
1550	371.39678609361914	362.2616916853071
1551	371.3972737286416	362.26227796700704
1552	371.27597817997355	362.0653924238146
1553	371.2312116806421	362.0324670296444
1554	371.1429987938544	362.03094874243556
1555	371.4014983076752	362.03290788794027
1556	371.24714398320754	362.0565498507324
1557	371.7010397939904	361.88247991791957
1558	371.2041463897045	362.16275688394234
1559	371.9741318289601	362.4335813510751
1560	371.5456822775528	361.97685851423495
1561	371.57819140881645	361.84985203844064
1562	371.64673855397683	361.5692480615711
1563	371.49951540279613	360.8970652807382
1564	371.3583196776268	361.11281284873746
1565	371.5300368294304	361.01876783644184
1566	371.27694457362884	361.1572283934736
1567	371.5424156592778	361.0513384493227
1568	371.6201149872428	360.9987594440307
1569	371.88410097176586	361.31400824226387
1570	372.94526152830895	362.83679220784785
1571	372.13660714542584	362.63379103445516
1572	372.0233267352735	362.6222690246543
1573	371.1629390716464	362.7712379528066
1574	371.117830460507	362.74646878420646
1575	371.12926508897397	362.7464257555449
1576	371.0626403200388	362.7815435739803
1577	371.3668695667616	362.5774036613658
1578	371.3083247646458	362.60975088336073
1579	371.3313822409133	362.22247592260993
1580	371.3390533631623	362.22256598587813
1581	371.5422617788679	362.07844292179857
1582	371.54205223550804	362.1914709819213
1583	371.5711180116034	362.1648257693944
1584	371.3731387899965	362.1740127354436
1585	371.3435500104291	362.1082936690651
1586	371.1828081004776	362.0739913445507
1587	370.91633483977387	361.7362618494719
1588	370.5817344785156	362.00270761672493
1589	371.26394649740485	361.91710913788654
1590	371.36767666747164	361.3258522065059
1591	372.17033192109875	361.63430000152556
1592	372.1866856034445	361.6342010340534
1593	372.39951490246017	362.45283923292925
1594	371.9016093850616	362.4709463933996
1595	372.20313549743486	362.2319364915215
1596	372.2249797107407	362.34860787340415
1597	372.43136059756654	362.2604249104345
1598	371.983751373933	362.2914888307304
1599	372.18253736138246	362.2909041302384
1600	371.5773865501672	362.3761458136772
1601	371.62116447613806	362.2460388984103
1602	371.61334245886974	362.32316058210824
1603	371.5711097058281	362.3327233031263
1604	371.0162155374929	362.3548632213044
1605	371.6613823527281	362.3666571638546
1606	371.8684804595216	362.6147353332682
1607	371.7630847620924	362.7065827627068
1608	372.2905062656939	362.66103691287236
1609	372.2050603142072	362.47835515705685
1610	371.908487553593	362.42933269526196
1611	371.8226885813245	362.3418617362579
1612	371.12198407117097	362.3293490600299
1613	371.89049938474875	362.38527543670386
1614	371.96621571882986	362.7641657565074
1615	372.18661158312807	362.54634340967687
1616	372.19331106315747	362.7045409221773
1617	372.5465547909109	362.5819150347827
1618	372.60027748846755	362.58119107925705
1619	372.9221262675429	361.8774745151707
1620	372.9143474523859	362.130472774297
1621	372.792589071448	361.78694542569997
1622	372.6144945309374	361.7967343515575
1623	372.6384040890582	361.72454119767076
1624	372.633192822393	361.6651970065248
1625	372.59240934418574	361.7752553654568
1626	372.50035874460605	361.92835693189113
1627	372.4642171837098	362.1632973399196
1628	371.79844260421777	362.60303042194835
1629	371.6729378186271	362.3571135909267
1630	371.56563743485367	362.3205376320252
1631	371.3441912861146	362.09135186422344
1632	371.34763053648857	362.04060144029853
1633	371.5500131563556	362.01644419418847
1634	371.51242275395623	362.06877003354833
1635	371.89396575551825	362.05747083292266
1636	372.33157846485085	362.15149130954967
1637	372.52014712508776	362.15236974775644
1638	372.1515425837554	362.13928401047076
1639	372.5230065094106	362.2132760583312
1640	372.1395228271659	362.34557619561184
1641	372.6891938084647	362.09202977880256
1642	372.49202444156293	361.67015996473623
1643	372.49090988753426	361.36821326527576
1644	372.4008686781599	361.2067052233818
1645	372.5085148382143	361.3992563921836
1646	373.3792939215647	362.0279687460546
1647	373.73196507368175	362.40706173437906
1648	374.17983277426015	362.8404264650492
1649	373.3513019227954	362.494486279239
1650	372.77023095755686	362.4897900181069
1651	372.26073676060975	362.2024579975798
1652	372.00532407034507	362.1381013236597
1653	371.886808283341	362.0650526773627
1654	372.22832973026175	362.34100486655757
1655	372.7079912889521	362.7509590247348
1656	372.7719257146206	362.8496845959865
1657	372.90462614480293	362.7670848572393
1658	373.44845086594444	361.7736282663884
1659	373.11731651930234	361.6800204883414
1660	372.743650338197	361.48579341995776
1661	372.0645381659514	361.6664981107973
1662	372.65528945319693	361.68262995289825
1663	372.7860211679126	361.62262383693513
1664	372.56382143428107	361.74757312844577
1665	372.3786497200705	362.13802996951193
1666	371.6435673594512	361.5080444931468
1667	371.6997016047279	361.54224261043515
1668	371.73507315104706	361.2600613799069
1669	371.57569871267975	361.2606815925457
1670	371.4085809106815	361.7504474765101
1671	371.59329111435153	361.73167765092114
1672	371.78232365395223	361.7390358066077
1673	371.7503721271267	361.7726770905263
1674	371.58343015867035	363.06592294152944
1675	371.58456701674226	363.120498257851
1676	371.5366899036178	363.1848951548328
1677	371.8984875557391	362.50096895855165
1678	371.71674463459897	362.3931626516143
1679	371.71261805283893	362.46146559783466
1680	371.71326529969406	362.51609323052014
1681	371.77331635462497	362.51330237450264
1682	371.4457826256899	362.58979879060496
1683	371.93670024937273	362.49626596234754
1684	372.28906095034944	362.39129779881944
1685	372.70031690383945	361.91161722878627
1686	372.8998309191287	361.98819314172374
1687	373.24485523571775	361.96207977291215
1688	373.3402840117618	361.9386029839169
1689	373.2446435231618	362.00399180560237
1690	372.9732521852487	362.11816761331534
1691	372.87615675418914	362.17486785992617
1692	372.54525322746025	362.48780010548717
1693	371.6814671420465	362.3648310642044
1694	372.4420057999761	362.5361733201681
1695	372.44359731356496	362.5684139101714
1696	371.99065093106	362.68212930873204
1697	372.1946173006078	362.60445116442213
1698	372.02989113575256	362.2886761990712
1699	372.3274616179365	362.2552805289637
1700	372.37995606324967	362.2473361552893
1701	372.8404101425485	362.180621682552
1702	372.8185870653235	362.1918584739933
1703	372.81085188274324	361.92577219433036
1704	372.5250204287394	361.15561839485093
1705	373.8469165442581	361.04108782496985
1706	372.709199433288	361.18258514444784
1707	372.87861672633005	361.46764876629135
1708	372.790370528601	361.6620445002564
1709	372.8897540836808	361.6286807707637
1710	372.9279493334376	360.92518138884077
1711	373.64341066162456	360.75577547272366
1712	374.2604433260338	360.99337189472726
1713	374.40537944829305	361.17022397237673
1714	374.5382253600989	361.79390321009754
1715	374.3606994928373	361.7370732037635
1716	373.5745581140392	361.7341235236864
1717	372.7473057864846	361.7922009562691
1718	373.1035457486713	361.6902708503228
1719	372.7881363832206	361.7812891351394
1720	372.3347428967913	362.03632912331005
1721	372.56652297443054	362.0793533104204
1722	371.83808207919026	362.02664616555
1723	371.83674267573394	361.9494175497627
1724	371.5426443963737	362.15781090053144
1725	371.6837710970616	362.13830642577676
1726	371.822607364754	362.160823398885
1727	371.82686058790114	362.0899304247139
1728	371.8131173014441	362.1787144911008
1729	372.13066180121484	361.96148280956373
1730	372.1866821889715	362.0626623996161
1731	372.4298313808605	362.1354195264552
1732	372.5492787176024	362.1038854171394
1733	372.07237286162393	361.86558859171447
1734	372.1511502864123	361.81048906027047
1735	371.4146879516517	361.66726202560216
1736	371.77526499570695	361.6090685902079
1737	371.7287340000204	361.73614487216145
1738	371.84049352957373	361.909441790715
1739	372.0207307480179	361.8961718360175
1740	372.0210706831337	362.2251127842005
1741	372.3795816295441	362.00520677266275
1742	371.583852760403	361.33212587926266
1743	371.657695185893	361.4234413517972
1744	371.58811035826386	361.7098204104101
1745	371.60239904674427	361.4866921834247
1746	371.9572565271809	361.647747913382
1747	371.8855809127224	361.6487887876392
1748	371.5785153494282	361.64186711862146
1749	371.5288775653071	361.66906948409076
1750	371.6868571150817	361.6925727613714
1751	371.6996335532017	361.6518884206225
1752	371.6977309441862	361.65185795351954
1753	371.70055760899305	361.62274170589615
1754	371.60950193100433	361.6477147847195
1755	371.60631003637303	361.69164541700644
1756	371.3578677701016	361.5436456084622
1757	371.2020655974009	360.8622600356508
1758	371.07608636348004	361.3373086279296
1759	371.1275510194745	361.2328262488105
1760	371.16038854227475	361.24562597968514
1761	371.09929525226636	361.27012743294205
1762	370.9794390115126	361.3634358003548
1763	371.24881926667337	361.5599880598677
1764	371.4873429656391	361.26062833657033
1765	371.42356676288557	361.307306928133
1766	370.9905682454038	361.49238094483707
1767	371.32270090772624	361.838484427227
1768	371.4345493341581	362.0382402007937
1769	371.4154175600362	362.0402427867228
1770	371.4007119526103	362.2253288178821
1771	371.408253352684	362.1879604086701
1772	371.40818351872264	362.1879604462689
1773	371.4081835188142	362.17718656478905
1774	371.3934690182024	362.2913220118904
1775	371.59716516898476	361.72312510864043
1776	371.6126692306809	362.06377386506483
1777	371.6094991139299	361.83181813303736
1778	372.14118563778857	361.7696787701589
1779	372.11090499016814	361.6336260158936
1780	373.03266857763856	361.51211454061223
1781	373.7757055705774	361.5579835350152
1782	374.2309464581417	361.74826950075135
1783	374.760230502371	361.76997838096145
1784	374.0827793397603	361.7571231876593
1785	373.9531821848569	361.7440770039218
1786	373.3072551241471	361.75248003201784
1787	373.88179557236515	362.2724711057365
1788	372.65805396925805	362.5716316051211
1789	372.6256398315157	362.5471931266708
1790	372.3697648022036	362.82121436920465
1791	372.34972348268434	362.75360902151044
1792	372.3499501247368	362.8928083709171
1793	372.1055035470106	362.7859372500946
1794	371.7629853895447	362.8174836979494
1795	371.62726613554014	361.93857349880955
1796	371.436563784305	362.0422437933461
1797	371.4452099655525	361.6747400621067
1798	371.2938825716361	361.63891383447594
1799	371.3346152010938	361.6221275699139
1800	371.38323333551074	361.9495823643847
1801	371.4067564047873	362.06640890609276
1802	371.3992340648133	362.3587222851142
1803	371.4239517543018	362.0554238179083
1804	371.41620657259546	361.90161218440915
1805	371.0284927188505	361.78928350325725
1806	371.2801161039714	361.6828955108697
1807	371.39897960542424	361.90873552998386
1808	371.95926614648096	361.62348148873093
1809	373.07441395201863	362.2577394516089
1810	372.72625813811965	361.8248159854258
1811	372.89302977809405	361.69963979268556
1812	372.91166292271384	361.64419717162394
1813	372.72030064007134	361.30830953392865
1814	373.05041941207764	361.3422935514824
1815	372.6051973465753	360.8957732370414
1816	372.4164854647559	361.3830762712583
1817	372.1553900731831	361.435766436302
1818	372.0678833586446	361.5435931203193
1819	372.0061774205028	361.3836579442199
1820	371.54521702816925	361.38296734580683
1821	372.0518544334552	361.84705858597897
1822	371.8675104719182	362.28927533222253
1823	371.7576767690789	362.2885593767923
1824	371.55251745003477	362.201856884842
1825	371.93921382627843	361.96022367502803
1826	372.0762930110987	362.14080724485615
1827	372.3216841405566	361.6948136576958
1828	372.57807515844746	361.7545393905945
1829	372.71756563829496	361.96159633700256
1830	372.4636400681562	361.89062801796
1831	372.22625945138816	361.9019098402449
1832	371.5353447956373	361.95362069767395
1833	372.04971619567647	361.88348466211113
1834	372.3556540426178	362.293681219998
1835	372.3941350519263	362.29047112610084
1836	372.34366656405757	362.5287909132405
1837	372.3606324324453	362.38656426104455
1838	372.87260392428607	362.2639584231871
1839	372.50685409383806	361.53918833943544
1840	372.7971099388982	362.08135846547236
1841	372.55756378783155	362.14601778556005
1842	373.09599165090947	362.27928202276723
1843	373.56163939979695	362.3693064359192
1844	373.6693192362868	362.44787082912706
1845	373.6744903989223	362.3430789491871
1846	373.5617233028973	362.22488276968295
1847	373.4976880472414	361.3973389905995
1848	373.26099428342576	361.1890912982635
1849	373.32080119260553	361.7803106295278
1850	372.92103959266507	362.10940582467515
1851	373.03613207726073	361.97055225259436
1852	373.2174794529545	361.6474094610857
1853	373.1824628574476	361.9064843360834
1854	373.123427705375	362.01375483951136
1855	372.3837573890981	361.96141468560404
1856	371.76801755333736	361.9667777969727
1857	371.86674191408656	362.0288583540339
1858	372.32389072301703	361.8959547239003
1859	372.15894221487486	361.87699457640133
1860	371.7710497993831	361.9812343805295
1861	371.7257624699315	361.89500924411004
1862	371.2977431957125	362.0059758452165
1863	371.54179890770195	361.8634138004908
1864	371.5700890638517	362.1890335292915
1865	371.602620590411	362.1647470113759
1866	371.815889854368	362.1504681881053
1867	371.90270494340905	362.0402291276884
1868	371.894352270946	362.1595621982384
1869	371.89399379071756	362.0053285933677
1870	371.8889515740574	362.01997996029843
1871	372.2177772678866	362.00415361904976
1872	372.30993623099755	361.97552718467267
1873	372.5053016334151	361.9763033485814
1874	372.50377935943504	362.2037547893451
1875	372.60865721883476	362.1917087177837
1876	372.4181500326214	362.3425725140783
1877	372.5478955927863	362.2752694007869
1878	372.5709702093315	362.4938211503878
1879	372.67960993780656	362.3480444826389
1880	372.85498925121976	362.25227349825576
1881	373.0668814765395	362.12870806609453
1882	372.9866804468895	362.11636155338135
1883	373.4335256535585	362.19050244227617
1884	373.4335243457199	362.26668953371825
1885	373.14597435335986	362.27446938339585
1886	373.43567602189387	362.30788763693465
1887	373.2673992674878	362.2672705825458
1888	372.8871722187423	362.25534357231373
1889	372.8691360623749	362.17255595196497
1890	373.05182768109023	362.1206584460683
1891	372.84530038521683	362.1400610227904
1892	372.609213721464	362.140674900531
1893	372.4721834987557	361.846834772807
1894	371.8054614152369	362.2127271021076
1895	371.77449398462227	362.21706489553753
1896	372.0191827895424	362.2250988938036
1897	372.7078308175521	362.2091162384772
1898	372.5650379536453	362.338455938377
1899	372.75285568096064	362.17554224517374
1900	372.932968144546	362.0808225317445
1901	373.19939428941063	361.6172027695637
1902	373.29653991205635	361.92275484126316
1903	373.36752797380336	361.47998970390915
1904	373.56415032549086	361.6975285086203
1905	373.6664397253448	361.74905423224163
1906	373.3318935382187	362.11949895594836
1907	373.38365578280195	362.1021435589701
1908	373.4749605121859	362.1664679610735
1909	373.032290632306	362.0932802901657
1910	372.8279931845826	362.28400050380424
1911	372.9481458672306	362.1854146217015
1912	372.575517187909	362.1644500987422
1913	372.49274644360617	362.0722537851431
1914	371.6872771288044	362.23640440030033
1915	371.40185825709204	361.5901086312118
1916	371.55990957359955	361.22527723045715
1917	371.7358193376631	360.53054937390243
1918	371.69692566582484	361.1697270517472
1919	371.2341305090119	361.86508261683576
1920	371.8217139581913	362.65611333680795
1921	371.8364145814636	362.63463238187853
1922	371.6786093051307	362.6660410082304
1923	371.4048820761713	362.20744475087264
1924	371.5999795620237	362.6031197017038
1925	371.446196896134	362.600389322439
1926	371.727967454888	362.6143571812996
1927	371.8820355996324	362.3611669190888
1928	371.5335804623277	361.34261707658396
1929	371.63507501781714	361.37590081803785
1930	371.62495790678145	361.3994283216001
1931	372.6127070670743	361.5223723072066
1932	373.7719518923493	361.6898361055298
1933	373.81828697047894	361.93469837281873
1934	374.0171327104613	362.3688765077837
1935	374.0551531011492	362.4020411522659
1936	373.8271365667583	362.1851706761634
1937	373.846322192274	362.18406524305897
1938	373.63353165086863	362.18347044544385
1939	373.04498336583634	362.10324585456823
1940	372.61307895479547	361.87134752371344
1941	372.14043861096377	361.671179189658
1942	372.52150283585786	361.7173016873373
1943	372.3301761807074	361.525468421268
1944	372.12737559901655	361.6642863261728
1945	372.26134215944796	361.696849352326
1946	372.0951383246046	362.05008613373974
1947	372.062967797421	361.47791268374885
1948	371.9267353625198	360.639029146624
1949	372.1154785362585	360.9076850824657
1950	372.0837218502858	360.95930889856436
1951	371.5715222669985	360.94169962269865
1952	371.5337286720851	360.94954621302634
1953	371.65563529893615	360.9661309159684
1954	371.62327280429076	361.28242498456314
1955	372.08385376051905	361.4545974881187
1956	372.05197103227056	361.86457574992767
1957	372.28235294248054	361.82567355588947
1958	372.294333214678	362.2137561352667
1959	372.50540894763003	362.0319966594003
1960	372.49969827441	361.7789779225324
1961	372.5108817749655	361.99993218936856
1962	372.1048738352108	362.2872385144998
1963	372.0997570224059	361.998383658915
1964	372.2334224952173	362.09207189927
1965	372.21755959192706	361.6090867429267
1966	371.966242535593	361.68623902981454
1967	372.2403340507754	361.5969735955442
1968	372.56838498261635	361.6434667977962
1969	371.81084278911555	361.59602753319916
1970	371.1781196903883	361.87219039561853
1971	371.53730234135935	361.6342403657216
1972	371.8399176363873	361.70162892790665
1973	371.8283492694157	361.77772327557227
1974	371.7690721327393	361.81117781085
1975	371.54524350700376	361.4055801163193
1976	371.28157535877983	361.3505965511062
1977	371.29629750153265	360.99284407684235
1978	371.20501828144495	361.1381372653287
1979	370.78727166839815	361.58607938075863
1980	371.10686658523275	361.7370744063566
1981	371.3150102359561	361.8681653228914
1982	371.6846719453331	362.35650365159614
1983	371.6875772812268	362.130046570099
1984	371.68749453829935	362.1432773780097
1985	371.68796011371455	362.10990192343525
1986	371.5746039627913	362.56907669585587
1987	370.69543634321326	362.2660416357924
1988	371.1321622513644	362.33866785455865
1989	371.11245663843795	362.07851174650756
1990	370.5268397083267	362.13926507166855
1991	370.96515089433916	361.51176929939567
1992	371.245841049767	361.25785227669047
1993	371.1577159785023	361.49250800556115
1994	371.1244653637491	361.99549514641916
1995	371.20955221466136	361.5171806690092
1996	371.4912601907906	361.40215927543414
1997	371.25761646349326	361.1975980975745
1998	371.3371627020001	361.7318939519083
[truncated: 2,594 more rows]
