# Supplementary material for: Nanoalignment by critical Casimir torques
Source: Nat Commun. 2024 Jun 14;15:5086. doi: 10.1038/s41467-024-49220-1 (PMC11178905; doi:10.1038/s41467-024-49220-1)
Supplement: Supplementary file 11 — Source Data [file 41467_2024_49220_MOESM11_ESM.zip › fig4/python/data/L_Pattern_with_R_particle.csv]

	0	1
0	372	415
1	372	417
2	371	415
3	372	417
4	371	416
5	376	417
6	373	415
7	376	417
8	377	418
9	376	418
10	373	412
11	368	414
12	374	414
13	372	413
14	381	416
15	377	413
16	380	412
17	381	415
18	379	412
19	381	415
20	376	416
21	379	417
22	380	414
23	379	416
24	378	417
25	380	415
26	375	419
27	376	418
28	378	410
29	382	417
30	380	416
31	380	411
32	377	415
33	378	415
34	379	417
35	374	416
36	379	416
37	384	422
38	376	423
39	379	418
40	377	419
41	378	424
42	383	419
43	380	425
44	381	425
45	380	424
46	378	418
47	376	421
48	381	416
49	374	421
50	377	421
51	377	417
52	377	414
53	380	415
54	381	416
55	380	416
56	381	413
57	379	412
58	378	413
59	380	414
60	381	412
61	376	414
62	377	411
63	371	407
64	370	416
65	371	417
66	368	412
67	373	408
68	375	406
69	371	407
70	370	407
71	364	403
72	362	406
73	366	415
74	368	411
75	365	412
76	365	414
77	364	411
78	352	413
79	362	406
80	362	418
81	364	415
82	357	413
83	364	415
84	359	412
85	353	419
86	353	419
87	362	419
88	352	414
89	350	417
90	349	415
91	352	414
92	358	414
93	361	413
94	367	415
95	356	408
96	359	411
97	356	410
98	362	411
99	364	398
100	367	415
101	362	413
102	367	413
103	367	413
104	368	413
105	369	412
106	364	413
107	367	415
108	368	414
109	366	416
110	370	418
111	367	409
112	361	410
113	363	413
114	365	415
115	367	405
116	362	415
117	363	416
118	366	416
119	364	407
120	364	416
121	364	414
122	363	417
123	364	419
124	364	415
125	366	420
126	357	416
127	359	418
128	359	414
129	362	417
130	362	416
131	365	421
132	366	419
133	371	420
134	364	425
135	372	422
136	367	423
137	364	424
138	359	424
139	367	416
140	361	421
141	358	422
142	364	423
143	368	421
144	358	424
145	358	422
146	366	428
147	358	420
148	358	420
149	355	420
150	355	417
151	344	416
152	354	416
153	351	418
154	343	413
155	349	417
156	351	419
157	353	414
158	352	413
159	350	412
160	345	412
161	344	419
162	339	418
163	344	420
164	341	422
165	337	419
166	337	421
167	343	422
168	348	418
169	339	422
170	343	419
171	341	417
172	339	417
173	348	418
174	346	413
175	344	421
176	347	418
177	353	418
178	344	418
179	352	412
180	353	412
181	349	415
182	346	418
183	358	406
184	349	417
185	347	419
186	345	417
187	346	418
188	353	417
189	354	414
190	353	418
191	344	419
192	346	430
193	350	420
194	350	421
195	355	419
196	353	423
197	347	420
198	353	422
199	350	423
200	347	420
201	353	417
202	345	422
203	347	423
204	343	431
205	346	430
206	346	425
207	347	429
208	348	430
209	342	421
210	342	427
211	348	426
212	346	425
213	342	427
214	343	426
215	344	421
216	335	418
217	347	420
218	349	423
219	348	418
220	346	420
221	343	420
222	342	418
223	347	416
224	351	415
225	352	419
226	357	410
227	359	415
228	370	408
229	368	416
230	365	423
231	357	427
232	357	427
233	368	426
234	358	427
235	353	429
236	348	424
237	348	426
238	351	426
239	351	422
240	340	423
241	341	421
242	345	421
243	347	422
244	349	425
245	356	418
246	356	415
247	360	416
248	357	415
249	351	423
250	350	424
251	353	422
252	350	425
253	352	429
254	352	427
255	358	419
256	351	423
257	355	424
258	353	423
259	351	423
260	350	425
261	351	421
262	350	418
263	349	419
264	355	420
265	356	424
266	353	420
267	352	419
268	357	418
269	358	422
270	358	423
271	362	422
272	359	418
273	356	417
274	360	427
275	360	421
276	365	420
277	357	428
278	366	421
279	369	416
280	360	417
281	360	415
282	363	412
283	363	418
284	360	412
285	353	408
286	353	406
287	354	401
288	350	411
289	345	412
290	354	409
291	355	409
292	354	406
293	353	407
294	356	409
295	344	410
296	352	406
297	344	412
298	345	416
299	351	408
300	355	410
301	351	416
302	356	413
303	359	417
304	356	415
305	363	414
306	360	417
307	358	417
308	358	422
309	357	418
310	353	425
311	362	422
312	356	426
313	362	423
314	363	416
315	356	413
316	359	418
317	355	427
318	351	429
319	354	414
320	353	421
321	345	419
322	354	415
323	346	423
324	345	418
325	347	410
326	346	417
327	347	414
328	348	417
329	345	418
330	344	418
331	350	418
332	346	422
333	359	414
334	359	411
335	357	412
336	356	415
337	361	410
338	355	419
339	360	413
340	355	414
341	363	413
342	361	417
343	363	413
344	368	415
345	364	413
346	364	413
347	360	421
348	369	415
349	364	412
350	361	416
351	370	419
352	370	422
353	361	419
354	376	416
355	372	419
356	372	418
357	367	418
358	376	421
359	366	422
360	378	423
361	377	425
362	371	426
363	373	425
364	366	429
365	376	425
366	379	418
367	375	414
368	372	416
369	374	416
370	374	425
371	369	428
372	375	420
373	370	430
374	369	427
375	365	427
376	359	427
377	363	427
378	365	426
379	366	427
380	366	427
381	368	424
382	354	422
383	358	422
384	365	428
385	359	427
386	364	429
387	361	429
388	355	433
389	355	435
390	355	436
391	358	436
392	361	438
393	357	438
394	349	446
395	362	443
396	360	440
397	359	444
398	356	434
399	353	439
400	351	439
401	353	440
402	336	456
403	346	440
404	353	436
405	346	444
406	348	463
407	338	464
408	343	441
409	345	441
410	333	445
411	340	438
412	338	439
413	336	440
414	336	439
415	335	433
416	330	443
417	330	442
418	342	434
419	349	436
420	339	428
421	341	439
422	336	434
423	339	431
424	339	433
425	333	431
426	333	437
427	329	437
428	336	432
429	336	422
430	331	424
431	340	418
432	342	422
433	339	421
434	336	423
435	333	413
436	334	409
437	346	418
438	337	421
439	338	418
440	335	422
441	336	426
442	336	427
443	336	443
444	338	453
445	353	428
446	349	427
447	362	426
448	355	424
449	354	426
450	348	426
451	342	425
452	341	427
453	333	431
454	332	431
455	334	425
456	324	426
457	324	420
458	330	413
459	340	415
460	344	414
461	342	424
462	337	420
463	337	417
464	327	422
465	330	420
466	336	424
467	331	421
468	325	431
469	313	431
470	307	428
471	315	435
472	310	441
473	310	443
474	312	443
475	311	449
476	306	450
477	305	453
478	308	447
479	307	448
480	311	448
481	300	454
482	300	452
483	294	453
484	295	452
485	297	450
486	296	441
487	299	445
488	300	443
489	296	450
490	297	450
491	310	436
492	301	452
493	301	457
494	300	452
495	295	449
496	292	453
497	303	437
498	307	446
499	306	442
500	303	444
501	298	445
502	299	442
503	301	444
504	298	442
505	292	440
506	295	435
507	299	435
508	298	441
509	299	436
510	298	439
511	295	432
512	296	431
513	295	432
514	303	426
515	299	421
516	298	423
517	301	418
518	298	417
519	294	418
520	300	416
521	308	408
522	311	408
523	306	413
524	302	408
525	303	411
526	303	414
527	304	416
528	303	413
529	305	412
530	307	410
531	307	411
532	305	413
533	303	413
534	305	410
535	303	414
536	304	411
537	307	421
538	305	421
539	306	419
540	304	422
541	300	424
542	304	427
543	315	421
544	314	425
545	311	423
546	311	420
547	310	421
548	314	425
549	312	430
550	310	426
551	311	422
552	308	427
553	311	429
554	310	430
555	313	433
556	314	430
557	316	430
558	317	429
559	323	423
560	316	425
561	317	426
562	315	425
563	309	426
564	309	422
565	309	421
566	312	422
567	313	420
568	314	429
569	310	429
570	308	425
571	314	426
572	314	420
573	310	426
574	312	429
575	317	424
576	316	426
577	319	427
578	326	423
579	329	421
580	334	422
581	340	417
582	327	426
583	337	427
584	337	428
585	336	428
586	333	425
587	329	427
588	331	438
589	332	438
590	328	445
591	329	446
592	327	448
593	326	442
594	329	448
595	324	445
596	316	445
597	327	441
598	322	441
599	328	441
600	325	441
601	323	440
602	327	445
603	330	440
604	334	440
605	329	436
606	336	435
607	332	439
608	332	438
609	337	437
610	333	438
611	339	437
612	332	449
613	330	442
614	338	441
615	335	441
616	339	444
617	331	444
618	332	430
619	334	434
620	333	441
621	335	446
622	333	440
623	332	436
624	331	444
625	329	437
626	326	433
627	332	441
628	330	439
629	332	442
630	333	438
631	334	429
632	340	425
633	341	420
634	344	414
635	344	424
636	340	427
637	341	429
638	347	425
639	348	431
640	338	436
641	340	435
642	340	438
643	337	444
644	341	449
645	339	444
646	334	449
647	339	442
648	339	441
649	336	439
650	339	445
651	330	438
652	333	439
653	330	435
654	343	435
655	340	436
656	343	441
657	343	443
658	337	440
659	350	434
660	344	443
661	342	441
662	348	439
663	347	444
664	349	435
665	347	441
666	349	441
667	350	449
668	346	450
669	349	453
670	348	446
671	353	434
672	356	425
673	360	424
674	353	418
675	355	426
676	352	431
677	356	428
678	357	426
679	354	429
680	355	425
681	351	426
682	357	423
683	360	418
684	348	427
685	351	432
686	347	420
687	345	431
688	346	433
689	345	431
690	344	431
691	343	431
692	347	429
693	349	428
694	346	431
695	352	436
696	345	432
697	347	429
698	334	432
699	340	431
700	342	428
701	340	431
702	344	430
703	348	429
704	339	426
705	342	432
706	341	429
707	343	434
708	341	425
709	339	427
710	346	424
711	349	431
712	347	434
713	348	429
714	348	427
715	347	430
716	344	433
717	336	437
718	331	427
719	335	434
720	336	437
721	334	438
722	328	436
723	335	442
724	345	436
725	348	438
726	339	431
727	339	434
728	340	438
729	344	437
730	336	435
731	344	442
732	341	433
733	344	444
734	346	446
735	345	433
736	356	424
737	355	430
738	355	425
739	350	430
740	353	438
741	354	439
742	355	432
743	354	441
744	352	440
745	349	443
746	348	445
747	341	443
748	344	441
749	344	443
750	342	441
751	338	444
752	333	444
753	330	444
754	324	445
755	321	434
756	327	432
757	326	436
758	327	440
759	325	438
760	334	437
761	331	437
762	334	436
763	330	436
764	336	436
765	335	435
766	339	427
767	334	428
768	332	427
769	340	429
770	335	424
771	336	424
772	335	434
773	341	428
774	341	423
775	336	427
776	339	430
777	337	427
778	331	435
779	331	427
780	332	431
781	330	424
782	327	423
783	326	420
784	328	419
785	326	417
786	329	431
787	326	431
788	324	427
789	328	425
790	326	426
791	331	419
792	334	414
793	329	410
794	332	422
795	333	422
796	338	414
797	336	421
798	342	424
799	336	421
800	334	421
801	334	415
802	330	419
803	332	419
804	331	421
805	339	416
806	337	412
807	338	420
808	339	412
809	342	414
810	334	418
811	338	420
812	343	422
813	341	426
814	341	421
815	347	411
816	345	416
817	350	428
818	350	423
819	351	425
820	358	417
821	352	424
822	355	430
823	357	428
824	348	430
825	352	426
826	349	426
827	352	431
828	349	434
829	349	431
830	346	438
831	347	437
832	344	425
833	347	431
834	346	423
835	356	425
836	353	436
837	352	440
838	351	442
839	352	435
840	348	421
841	357	421
842	354	426
843	353	426
844	354	429
845	352	427
846	357	427
847	353	430
848	354	432
849	360	427
850	353	434
851	353	432
852	359	434
853	359	432
854	356	429
855	355	431
856	352	427
857	357	429
858	357	425
859	356	428
860	352	426
861	351	430
862	356	431
863	355	432
864	351	436
865	357	432
866	352	431
867	357	442
868	355	436
869	358	444
870	360	438
871	357	441
872	357	437
873	358	438
874	354	436
875	355	429
876	358	438
877	359	438
878	356	426
879	359	428
880	359	439
881	362	435
882	361	430
883	359	427
884	359	428
885	358	439
886	362	432
887	362	425
888	364	431
889	359	427
890	363	433
891	365	420
892	360	426
893	361	425
894	357	416
895	363	415
896	361	416
897	359	418
898	358	421
899	358	421
900	361	422
901	365	414
902	359	420
903	367	420
904	367	422
905	372	418
906	367	399
907	368	407
908	369	414
909	369	415
910	371	414
911	375	413
912	369	418
913	375	413
914	375	416
915	372	414
916	376	425
917	380	427
918	377	432
919	380	427
920	374	418
921	379	422
922	368	423
923	374	425
924	373	425
925	374	416
926	373	423
927	374	428
928	375	422
929	371	425
930	372	425
931	374	422
932	372	425
933	366	429
934	374	428
935	379	425
936	376	431
937	374	434
938	372	434
939	371	422
940	381	413
941	369	424
942	371	418
943	365	424
944	370	426
945	370	423
946	370	430
947	368	428
948	366	421
949	373	420
950	370	417
951	372	426
952	367	421
953	371	424
954	374	418
955	372	416
956	363	426
957	370	416
958	371	415
959	372	416
960	374	416
961	370	418
962	380	427
963	381	417
964	378	417
965	381	409
966	384	409
967	373	414
968	375	411
969	376	419
970	377	414
971	372	411
972	373	417
973	393	414
974	386	419
975	384	415
976	377	407
977	398	407
978	396	406
979	392	406
980	394	404
981	397	400
982	388	404
983	387	408
984	378	400
985	396	401
986	392	407
987	389	406
988	393	402
989	387	411
990	397	403
991	390	403
992	383	406
993	382	410
994	377	411
995	378	410
996	379	410
997	377	404
998	379	410
999	377	408
1000	378	413
1001	375	412
1002	374	410
1003	380	414
1004	376	416
1005	373	410
1006	381	407
1007	373	414
1008	370	414
1009	365	418
1010	367	409
1011	369	414
1012	368	411
1013	374	415
1014	372	413
1015	374	416
1016	375	416
1017	379	423
1018	378	421
1019	382	419
1020	378	420
1021	378	423
1022	384	417
1023	377	412
1024	371	417
1025	374	415
1026	375	410
1027	382	411
1028	374	416
1029	376	416
1030	378	418
1031	387	422
1032	386	419
1033	384	424
1034	386	423
1035	386	428
1036	382	428
1037	384	423
1038	386	423
1039	384	429
1040	385	426
1041	390	424
1042	385	419
1043	386	425
1044	387	432
1045	392	423
1046	388	430
1047	394	429
1048	388	425
1049	392	426
1050	392	431
1051	383	427
1052	388	425
1053	387	426
1054	389	430
1055	392	434
1056	394	436
1057	397	433
1058	396	430
1059	394	429
1060	390	430
1061	395	431
1062	395	431
1063	392	426
1064	387	434
1065	387	429
1066	390	429
1067	384	430
1068	387	429
1069	389	424
1070	388	424
1071	388	432
1072	384	423
1073	389	421
1074	386	420
1075	382	423
1076	392	417
1077	387	419
1078	389	419
1079	389	419
1080	387	420
1081	392	418
1082	389	418
1083	390	417
1084	384	418
1085	388	419
1086	388	415
1087	389	420
1088	383	407
1089	392	412
1090	391	410
1091	383	408
1092	390	403
1093	388	402
1094	385	404
1095	386	406
1096	383	399
1097	388	398
1098	381	397
1099	388	400
1100	386	392
1101	393	393
1102	398	393
1103	393	397
1104	406	403
1105	395	404
1106	396	411
1107	403	399
1108	400	404
1109	403	401
1110	398	398
1111	403	405
1112	407	398
1113	406	401
1114	397	411
1115	393	411
1116	403	396
1117	401	397
1118	405	395
1119	397	395
1120	403	396
1121	404	389
1122	405	387
1123	405	393
1124	408	394
1125	397	399
1126	402	393
1127	397	400
1128	395	397
1129	406	393
1130	396	391
1131	402	393
1132	396	407
1133	398	392
1134	395	393
1135	403	395
1136	395	398
1137	394	401
1138	389	398
1139	388	396
1140	393	400
1141	392	390
1142	392	394
1143	387	397
1144	388	390
1145	379	399
1146	378	398
1147	391	394
1148	383	398
1149	387	402
1150	392	398
1151	392	403
1152	396	412
1153	401	403
1154	398	404
1155	389	407
1156	395	405
1157	404	398
1158	399	399
1159	395	405
1160	389	405
1161	389	409
1162	393	399
1163	397	402
1164	389	404
1165	400	408
1166	387	407
1167	388	411
1168	392	405
1169	396	404
1170	394	400
1171	397	402
1172	395	397
1173	395	401
1174	386	407
1175	386	401
1176	387	402
1177	388	403
1178	388	402
1179	385	415
1180	378	411
1181	385	409
1182	381	405
1183	381	413
1184	393	408
1185	391	408
1186	399	413
1187	396	411
1188	392	406
1189	396	409
1190	402	409
1191	400	408
1192	396	407
1193	394	406
1194	402	414
1195	398	407
1196	396	422
1197	399	411
1198	383	420
1199	391	422
1200	387	426
1201	393	427
1202	390	415
1203	389	424
1204	387	422
1205	384	416
1206	386	425
1207	386	417
1208	392	412
1209	391	413
1210	388	413
1211	388	412
1212	392	412
1213	400	413
1214	395	420
1215	400	420
1216	402	416
1217	396	415
1218	403	410
1219	394	405
1220	394	413
1221	394	413
1222	398	402
1223	397	409
1224	391	411
1225	395	405
1226	393	404
1227	390	407
1228	391	399
1229	381	396
1230	391	399
1231	382	403
1232	385	401
1233	384	406
1234	388	412
1235	391	413
1236	380	415
1237	387	413
1238	383	421
1239	389	416
1240	386	420
1241	391	421
1242	391	414
1243	383	416
1244	387	420
1245	388	418
1246	388	416
1247	391	415
1248	387	422
1249	392	412
1250	384	415
1251	387	411
1252	382	407
1253	382	411
1254	388	408
1255	380	415
1256	380	416
1257	379	419
1258	381	411
1259	382	410
1260	380	413
1261	378	407
1262	380	408
1263	382	402
1264	373	400
1265	381	394
1266	378	403
1267	380	398
1268	379	400
1269	378	403
1270	377	396
1271	379	400
1272	381	396
1273	380	400
1274	379	400
1275	377	394
1276	374	398
1277	375	399
1278	378	397
1279	385	395
1280	380	395
1281	384	401
1282	385	399
1283	382	389
1284	378	392
1285	381	396
1286	379	396
1287	375	395
1288	373	390
1289	384	389
1290	377	388
1291	372	395
1292	373	393
1293	376	394
1294	370	401
1295	378	395
1296	375	404
1297	371	406
1298	379	401
1299	383	409
1300	379	405
1301	382	400
1302	384	401
1303	384	410
1304	383	406
1305	380	405
1306	379	407
1307	393	409
1308	386	398
1309	384	401
1310	385	395
1311	385	400
1312	384	396
1313	383	404
1314	386	394
1315	385	402
1316	389	395
1317	393	396
1318	395	391
1319	388	389
1320	382	403
1321	385	394
1322	384	397
1323	388	393
1324	383	394
1325	386	390
1326	388	398
1327	386	396
1328	390	389
1329	391	400
1330	388	396
1331	382	400
1332	389	392
1333	386	398
1334	390	393
1335	388	397
1336	381	395
1337	378	397
1338	374	399
1339	374	403
1340	374	400
1341	379	396
1342	382	393
1343	381	391
1344	378	395
1345	378	392
1346	377	393
1347	380	395
1348	378	393
1349	381	397
1350	377	393
1351	378	391
1352	381	391
1353	381	390
1354	380	388
1355	381	394
1356	386	387
1357	383	387
1358	381	392
1359	384	391
1360	376	390
1361	380	389
1362	377	390
1363	373	388
1364	373	390
1365	381	388
1366	379	388
1367	373	388
1368	377	382
1369	377	388
1370	376	395
1371	377	391
1372	374	390
1373	372	391
1374	382	389
1375	379	391
1376	376	392
1377	375	393
1378	377	391
1379	380	388
1380	377	389
1381	376	389
1382	374	392
1383	374	391
1384	373	392
1385	367	397
1386	370	394
1387	368	392
1388	370	391
1389	369	391
1390	370	393
1391	369	390
1392	375	387
1393	376	392
1394	374	394
1395	373	388
1396	378	389
1397	378	394
1398	378	391
1399	383	393
1400	384	396
1401	389	398
1402	387	396
1403	391	397
1404	383	403
1405	382	394
1406	386	393
1407	378	405
1408	374	400
1409	383	400
1410	382	403
1411	382	404
1412	379	397
1413	380	398
1414	380	396
1415	380	397
1416	378	399
1417	382	402
1418	387	397
1419	389	389
1420	383	392
1421	384	390
1422	384	397
1423	385	392
1424	379	399
1425	387	389
1426	379	398
1427	382	398
1428	385	391
1429	389	392
1430	392	392
1431	392	393
1432	390	391
1433	390	391
1434	383	397
1435	386	394
1436	391	386
1437	384	401
1438	395	393
1439	400	391
1440	395	391
1441	395	395
1442	399	389
1443	397	393
1444	388	396
1445	396	391
1446	400	394
1447	394	389
1448	393	393
1449	401	395
1450	403	390
1451	403	384
1452	400	396
1453	401	396
1454	398	393
1455	396	395
1456	392	395
1457	390	403
1458	396	396
1459	395	396
1460	399	395
1461	401	392
1462	401	396
1463	398	396
1464	400	396
1465	399	396
1466	403	396
1467	401	396
1468	399	392
1469	397	394
1470	399	392
1471	397	396
1472	400	392
1473	402	390
1474	397	392
1475	392	390
1476	388	392
1477	402	379
1478	398	378
1479	393	382
1480	395	379
1481	401	385
1482	401	382
1483	385	387
1484	388	385
1485	394	377
1486	395	384
1487	397	381
1488	388	386
1489	394	379
1490	391	388
1491	395	388
1492	385	393
1493	398	386
1494	398	389
1495	400	384
1496	396	385
1497	400	380
1498	399	382
1499	399	391
1500	395	387
1501	398	388
1502	396	387
1503	394	383
1504	395	387
1505	391	382
1506	391	386
1507	387	387
1508	391	390
1509	395	389
1510	390	386
1511	390	388
1512	390	392
1513	392	390
1514	390	389
1515	388	388
1516	385	388
1517	387	389
1518	390	391
1519	391	389
1520	388	387
1521	386	390
1522	391	388
1523	395	388
1524	397	381
1525	391	390
1526	392	390
1527	394	389
1528	392	389
1529	392	384
1530	393	386
1531	395	383
1532	394	383
1533	401	388
1534	398	389
1535	391	385
1536	397	388
1537	385	392
1538	385	389
1539	385	389
1540	385	394
1541	383	392
1542	386	387
1543	386	377
1544	384	381
1545	385	377
1546	391	374
1547	386	378
1548	378	384
1549	385	382
1550	383	386
1551	387	381
1552	385	380
1553	386	380
1554	379	391
1555	382	384
1556	381	383
1557	379	389
1558	374	388
1559	372	386
1560	372	391
1561	373	389
1562	380	387
1563	383	384
1564	374	391
1565	380	384
1566	379	394
1567	389	385
1568	382	387
1569	382	388
1570	380	391
1571	385	392
1572	383	392
1573	392	389
1574	392	393
1575	385	391
1576	381	394
1577	380	391
1578	383	390
1579	381	390
1580	378	391
1581	378	398
1582	380	393
1583	378	393
1584	374	393
1585	370	393
1586	372	390
1587	371	385
1588	376	381
1589	368	387
1590	380	385
1591	369	382
1592	373	389
1593	371	388
1594	372	381
1595	373	385
1596	372	386
1597	372	387
1598	368	385
1599	375	386
1600	374	383
1601	364	398
1602	375	396
1603	375	394
1604	376	392
1605	371	393
1606	378	394
1607	375	390
1608	372	394
1609	371	395
1610	376	393
1611	373	397
1612	371	395
1613	369	394
1614	369	387
1615	365	392
1616	370	387
1617	366	386
1618	364	391
1619	368	384
1620	367	383
1621	366	382
1622	366	384
1623	368	381
1624	373	380
1625	369	384
1626	362	379
1627	366	379
1628	363	382
1629	371	375
1630	367	374
1631	372	372
1632	372	374
1633	376	361
1634	373	373
1635	367	380
1636	368	381
1637	368	385
1638	371	385
1639	370	386
1640	372	388
1641	372	385
1642	374	381
1643	378	380
1644	376	385
1645	376	390
1646	375	393
1647	386	388
1648	369	396
1649	375	397
1650	371	399
1651	373	394
1652	372	394
1653	378	389
1654	379	386
1655	376	390
1656	378	388
1657	379	390
1658	382	387
1659	384	386
1660	383	390
1661	381	390
1662	381	387
1663	383	377
1664	374	395
1665	375	393
1666	383	388
1667	383	394
1668	371	397
1669	377	389
1670	377	396
1671	371	392
1672	374	397
1673	374	397
1674	365	400
1675	367	401
1676	370	395
1677	369	396
1678	369	395
1679	370	405
1680	373	396
1681	369	400
1682	365	401
1683	363	402
1684	373	395
1685	374	402
1686	371	406
1687	375	407
1688	369	405
1689	368	398
1690	371	402
1691	364	398
1692	367	401
1693	368	400
1694	362	413
1695	359	407
1696	361	404
1697	361	410
1698	354	406
1699	361	406
1700	357	408
1701	358	406
1702	359	405
1703	367	406
1704	363	405
1705	368	404
1706	359	399
1707	361	394
1708	366	404
1709	362	407
1710	367	408
1711	372	403
1712	366	406
1713	372	403
1714	374	405
1715	382	402
1716	376	396
1717	373	396
1718	373	393
1719	374	396
1720	373	396
1721	364	403
1722	367	404
1723	368	400
1724	364	404
1725	367	399
1726	367	397
1727	368	400
1728	364	402
1729	365	398
1730	367	395
1731	365	394
1732	367	397
1733	363	396
1734	359	400
1735	358	403
1736	362	403
1737	360	398
1738	366	399
1739	359	397
1740	363	398
1741	363	397
1742	364	400
1743	364	401
1744	367	402
1745	370	395
1746	372	393
1747	375	396
1748	371	401
1749	375	396
1750	368	396
1751	370	394
1752	376	399
1753	377	397
1754	372	402
1755	370	401
1756	372	404
1757	374	402
1758	373	401
1759	368	400
1760	371	401
1761	366	402
1762	363	401
1763	367	404
1764	365	403
1765	372	404
1766	371	397
1767	375	399
1768	370	401
1769	364	400
1770	365	401
1771	362	402
1772	368	393
1773	363	399
1774	364	398
1775	367	402
1776	365	401
1777	364	400
1778	365	399
1779	368	393
1780	367	396
1781	367	399
1782	373	397
1783	368	394
1784	368	392
1785	373	389
1786	363	389
1787	364	388
1788	368	392
1789	361	389
1790	367	390
1791	368	390
1792	365	394
1793	368	396
1794	366	391
1795	365	392
1796	360	391
1797	361	392
1798	368	391
1799	366	386
1800	367	389
1801	366	389
1802	366	384
1803	363	393
1804	373	389
1805	376	385
1806	367	390
1807	370	391
1808	361	391
1809	368	390
1810	370	388
1811	368	397
1812	364	393
1813	370	392
1814	373	393
1815	370	392
1816	373	391
1817	368	392
1818	371	393
1819	369	393
1820	374	393
1821	371	394
1822	377	390
1823	385	392
1824	373	392
1825	378	395
1826	378	392
1827	384	393
1828	379	390
1829	381	389
1830	382	393
1831	383	391
1832	385	391
1833	383	395
1834	383	395
1835	385	393
1836	382	396
1837	382	396
1838	376	400
1839	375	394
1840	379	392
1841	376	396
1842	382	392
1843	378	392
1844	378	393
1845	366	396
1846	369	395
1847	376	392
1848	371	391
1849	378	391
1850	379	391
1851	373	388
1852	376	388
1853	382	388
1854	379	394
1855	373	389
1856	384	389
1857	380	394
1858	377	389
1859	379	390
1860	377	389
1861	370	383
1862	382	391
1863	384	388
1864	382	389
1865	380	383
1866	382	391
1867	387	395
1868	378	395
1869	380	394
1870	379	400
1871	386	403
1872	386	406
1873	387	395
1874	390	401
1875	383	391
1876	383	393
1877	378	394
1878	373	399
1879	374	400
1880	375	399
1881	380	392
1882	378	399
1883	389	401
1884	373	387
1885	380	392
1886	378	391
1887	380	394
1888	376	390
1889	383	401
1890	380	403
1891	379	399
1892	393	401
1893	377	401
1894	388	398
1895	373	397
1896	383	405
1897	386	406
1898	386	404
1899	394	402
1900	396	398
1901	392	404
1902	389	401
1903	390	401
1904	387	394
1905	392	395
1906	388	398
1907	382	398
1908	390	403
1909	390	401
1910	390	403
1911	400	399
1912	407	400
1913	402	402
1914	390	397
1915	384	399
1916	400	399
1917	392	396
1918	403	396
1919	409	391
1920	406	397
1921	408	399
1922	383	400
1923	401	395
1924	400	397
1925	403	393
1926	403	391
1927	397	393
1928	381	393
1929	390	394
1930	382	396
1931	387	393
1932	396	403
1933	394	401
1934	394	399
1935	397	399
1936	389	396
1937	390	394
1938	390	392
1939	389	391
1940	378	396
1941	374	397
1942	388	395
1943	383	389
1944	384	390
1945	377	394
1946	369	406
1947	376	398
1948	372	396
1949	376	407
1950	377	405
1951	384	403
1952	381	404
1953	379	406
1954	379	407
1955	381	411
1956	385	402
1957	384	406
1958	380	400
1959	382	396
1960	386	407
1961	383	406
1962	380	407
1963	386	402
1964	385	404
1965	373	396
1966	378	399
1967	370	398
1968	384	402
1969	372	399
1970	369	395
1971	374	389
1972	373	388
1973	378	390
1974	373	393
1975	371	392
1976	369	394
1977	364	395
1978	368	400
1979	364	406
1980	373	399
1981	377	395
1982	372	399
1983	380	395
1984	377	403
1985	364	400
1986	373	401
1987	370	402
1988	366	402
1989	363	399
1990	363	407
1991	363	399
1992	362	407
1993	366	405
1994	363	404
1995	361	406
1996	365	403
1997	359	403
1998	366	400
[truncated: 2,333 more rows]
