# Supplementary material for: Nanoalignment by critical Casimir torques
Source: Nat Commun. 2024 Jun 14;15:5086. doi: 10.1038/s41467-024-49220-1 (PMC11178905; doi:10.1038/s41467-024-49220-1)
Supplement: Supplementary file 11 — Source Data [file 41467_2024_49220_MOESM11_ESM.zip › fig4/python/data/L_R_Orientation.csv]

	0	1
0	0.0	-0.7073193685442566
1	0.009555387805414083	-2.1210963966614536
2	0.019110775610828166	-1.3639275316029187
3	0.028666163416242247	-0.6585431775636029
4	0.03822155122165633	7.7335980990228625
5	0.047776939027070406	-4.60009566626328
6	0.057332326832484494	-2.6630007660671433
7	0.06688771463789858	-4.8792737830067265
8	0.07644310244331266	-3.90049374238189
9	0.08599849024872673	-3.772283609379837
10	0.09555387805414081	-3.945186229037563
11	0.10510926585955489	-3.772283609379837
12	0.11466465366496899	-3.8140748342903543
13	0.12422004147038307	-3.772283609379837
14	0.13377542927579716	-1.9305874411669917
15	0.14333081708121123	-3.4064437549947186
16	0.15288620488662533	-6.674469047117571
17	0.1624415926920394	-1.8476102659945959
18	0.17199698049745346	-3.8879095608330716
19	0.18155236830286756	-5.527540151656172
20	0.19110775610828162	-2.1610794882263713
21	0.20066314391369572	-6.009005957494525
22	0.21021853171910979	-4.813550893706532
23	0.21977391952452388	-6.137255949261988
24	0.22932930732993798	-2.489552921999156
25	0.23888469513535204	-8.74616226255521
26	0.24844008294076614	-2.7263109939062655
27	0.2579954707461802	-3.772283609379837
28	0.26755085855159433	-6.519801751656986
29	0.27710624635700837	-7.594643368591445
30	0.28666163416242246	-5.826342029555775
31	0.2962170219678365	-2.3137224978242164
32	0.30577240977325065	-2.5448043798130957
33	0.31532779757866475	-2.2906100426385296
34	0.3248831853840788	-2.3859440303888126
35	0.3344385731894929	-1.8087393224920654
36	0.3439939609949069	-7.633330587231303
37	0.3535493488003211	-7.711892412658882
38	0.3631047366057351	-7.431407971172507
39	0.3726601244111492	-8.702223789946798
40	0.38221551221656325	-6.911227119024681
41	0.3917709000219774	-5.4118691523170295
42	0.40132628782739144	-7.199233638367647
43	0.41088167563280553	-8.702223789946798
44	0.42043706343821957	-8.042894233505312
45	0.4299924512436337	-11.082569463029651
46	0.43954783904904776	-11.534620653644716
47	0.44910322685446186	-11.07020257793936
48	0.45865861465987595	-11.534620653644716
49	0.46821400246529005	-12.050784883409552
50	0.4777693902707041	-19.470302009466955
51	0.4873247780761182	-17.35402463626132
52	0.4968801658815323	-17.553544826339877
53	0.5064355536869464	-14.178064414706903
54	0.5159909414923604	-18.060471936199185
55	0.5255463292977745	-15.42216131873867
56	0.5351017171031887	-16.484453189535667
57	0.5446571049086028	-15.046391832198506
58	0.5542124927140167	-15.780753309515388
59	0.5637678805194308	-19.046624297635805
60	0.5733232683248449	-19.17900802581072
61	0.582878656130259	-18.43494882292201
62	0.592434043935673	-19.822464570365216
63	0.6019894317410871	-18.627863176455044
64	0.6115448195465013	-20.194334245183978
65	0.6211002073519154	-15.780753309515388
66	0.6306555951573295	-18.799885158652657
67	0.6402109829627435	-15.619392138710783
68	0.6497663707681576	-16.525796389925638
69	0.6593217585735717	-16.525796389925638
70	0.6688771463789858	-16.574007756908987
71	0.6784325341843997	-17.35402463626132
72	0.6879879219898138	-15.859366266605688
73	0.697543309795228	-17.795988923930377
74	0.7070986976006421	-12.59332995610312
75	0.7166540854060561	-14.489762593884448
76	0.7262094732114702	-14.036243467926479
77	0.7357648610168843	-16.284922471883405
78	0.7453202488222984	-12.094757077012101
79	0.7548756366277124	-14.774550275046582
80	0.7644310244331265	-15.37625124882619
81	0.7739864122385407	-15.046391832198506
82	0.7835418000439548	-18.072322148959497
83	0.7930971878493689	-17.86009407067906
84	0.8026525756547829	-16.032339353935967
85	0.812207963460197	-14.184294248270813
86	0.8217633512656111	-12.59332995610312
87	0.8313187390710252	-16.460014812040036
88	0.8408741268764391	-17.676108698653465
89	0.8504295146818532	-17.35402463626132
90	0.8599849024872674	-19.84069808396835
91	0.8695402902926815	-18.83843355798076
92	0.8790956780980955	-20.828555790206835
93	0.8886510659035096	-21.083754582380646
94	0.8982064537089237	-26.301017195818883
95	0.9077618415143378	-16.484453189535667
96	0.9173172293197519	-18.82471001824007
97	0.9268726171251659	-11.5751888173962
98	0.9364280049305801	-16.69924423399362
99	0.9459833927359942	-14.335435419520119
100	0.9555387805414082	-15.76718254247568
101	0.9650941683468224	-16.189206257026942
102	0.9746495561522364	-19.00598419603678
103	0.9842049439576503	-19.17900802581072
104	0.9937603317630646	-15.945395900922854
105	1.0033157195684785	-18.799885158652657
106	1.0128711073738927	-17.7004277886672
107	1.0224264951793067	-18.43494882292201
108	1.0319818829847207	-15.554571270074405
109	1.041537270790135	-13.276397042315972
110	1.051092658595549	-20.194334245183978
111	1.060648046400963	-15.619392138710783
112	1.0702034342063773	-18.811889302519145
113	1.0797588220117913	-15.619392138710783
114	1.0893142098172055	-15.488501442909683
115	1.0988695976226195	-15.361616311848659
116	1.1084249854280335	-14.036243467926479
117	1.1179803732334477	-12.85809017299818
118	1.1275357610388617	-11.427101593945135
119	1.1370911488442759	-12.82878287145542
120	1.1466465366496899	-12.59332995610312
121	1.1562019244551038	-13.172553423326892
122	1.165757312260518	-12.39540683375846
123	1.175312700065932	-15.202408709176144
124	1.184868087871346	-14.620873988631656
125	1.1944234756767602	-11.793429684910475
126	1.2039788634821742	-12.994616791916506
127	1.2135342512875884	-12.319445256636604
128	1.2230896390930026	-12.236111509416336
129	1.2326450268984166	-12.85809017299818
130	1.2422004147038308	-11.07020257793936
131	1.2517558025092448	-11.668774000368952
132	1.261311190314659	-18.627863176455044
133	1.270866578120073	-12.2647737278924
134	1.280421965925487	-17.676108698653465
135	1.2899773537309012	-20.282559088916607
136	1.2995327415363152	-15.255118703057775
137	1.3090881293417291	-17.35402463626132
138	1.3186435171471433	-12.339087278326195
139	1.3281989049525573	-18.43494882292201
140	1.3377542927579715	-18.43494882292201
141	1.3473096805633855	-18.778033222445544
142	1.3568650683687995	-19.612093708904077
143	1.3664204561742137	-20.854458039578347
144	1.3759758439796277	-18.24585452757825
145	1.385531231785042	-18.799885158652657
146	1.395086619590456	-20.194334245183978
147	1.40464200739587	-14.676393137450013
148	1.4141973952012843	-15.945395900922854
149	1.4237527830066983	-23.523209020459618
150	1.4333081708121123	-19.15561244543967
151	1.4428635586175265	-19.230672375661285
152	1.4524189464229404	-16.821409890040826
153	1.4619743342283547	-18.82471001824007
154	1.4715297220337686	-14.335435419520119
155	1.4810851098391826	-16.12757582595981
156	1.4906404976445968	-16.20902492780798
157	1.5001958854500108	-15.068488159492208
158	1.5097512732554248	-12.380756928807177
159	1.519306661060839	-13.045637062948602
160	1.528862048866253	-13.448615051686517
161	1.5384174366716672	-11.449337988500032
162	1.5479728244770814	-9.96380418990718
163	1.5575282122824954	-13.851419013804989
164	1.5670836000879096	-15.37625124882619
165	1.5766389878933236	-11.59217541029107
166	1.5861943756987378	-12.893744044882155
167	1.5957497635041518	-13.523160650416017
168	1.6053051513095657	-17.795988923930377
169	1.61486053911498	-13.324531261890785
170	1.624415926920394	-19.323184318161783
171	1.633971314725808	-15.592810939266347
172	1.6435267025312221	-16.69924423399362
173	1.6530820903366361	-16.69924423399362
174	1.6626374781420503	-7.214262039206761
175	1.6721928659474643	-14.036243467926479
176	1.6817482537528783	-11.853004167743999
177	1.6913036415582925	-12.458246440004892
178	1.7008590293637065	-9.462322208025617
179	1.7104144171691207	-11.433681265426673
180	1.7199698049745349	-9.260221531171478
181	1.7295251927799489	-13.240519915187205
182	1.739080580585363	-11.040940180323734
183	1.748635968390777	-12.907408671265838
184	1.758191356196191	-13.240519915187205
185	1.7677467440016053	-14.184294248270813
186	1.7773021318070192	-15.780753309515388
187	1.7868575196124334	-11.05641298024819
188	1.7964129074178474	-16.189206257026942
189	1.8059682952232614	-11.534620653644716
190	1.8155236830286756	-12.907408671265838
191	1.8250790708340896	-10.105036365037956
192	1.8346344586395038	-10.145544433896337
193	1.8441898464449178	-10.972240237811643
194	1.8537452342503318	-12.094757077012101
195	1.863300622055746	-8.652541791114725
196	1.8728560098611602	-12.778733188406036
197	1.8824113976665742	-6.74557964748282
198	1.8919667854719884	-7.711892412658882
199	1.9015221732774024	-1.2873289415250384
200	1.9110775610828163	-8.652541791114725
201	1.9206329488882303	-8.914926957147866
202	1.9301883366936448	-5.247138901616439
203	1.9397437244990587	-7.711892412658882
204	1.9492991123044727	-3.8140748342903543
205	1.9588545001098867	-5.35582504285519
206	1.9684098879153007	-5.13637849242773
207	1.9779652757207151	-8.21920924889906
208	1.987520663526129	-3.576334374997351
209	1.997076051331543	-8.21920924889906
210	2.006631439136957	-7.594643368591445
211	2.0161868269423713	-9.673355432403495
212	2.0257422147477855	-10.304846468766033
213	2.0352976025531997	-7.431407971172507
214	2.0448529903586135	-4.44738485009049
215	2.0544083781640277	0.6510603802294862
216	2.0639637659694414	0.6437457141753808
217	2.073519153774856	0.0
218	2.08307454158027	-3.4064437549947186
219	2.092629929385684	-0.6740368979845053
220	2.102185317191098	-3.4473868518651978
221	2.111740704996512	2.827124578161273
222	2.121296092801926	-1.3019526725788753
223	2.1308514806073404	5.505477857978346
224	2.1404068684127546	1.9978798564766744
225	2.1499622562181684	0.0
226	2.1595176440235826	3.6138807520036442
227	2.1690730318289964	3.4473868518651978
228	2.178628419634411	6.604835496753972
229	2.1881838074398248	6.4830736928972374
230	2.197739195245239	7.696051722016571
231	2.2072945830506527	11.309932474020215
232	2.216849970856067	7.943471810590411
233	2.226405358661481	4.763641690726177
234	2.2359607464668954	9.688786560366804
235	2.245516134272309	7.640406761026755
236	2.2550715220777233	12.600159826080674
237	2.264626909883137	2.0213649403560154
238	2.2741822976885517	4.7078522443722255
239	2.2837376854939655	4.398705354995532
240	2.2932930732993797	7.199233638367647
241	2.302848461104794	3.1449574646980216
242	2.3124038489102077	5.194428907734806
243	2.3219592367156223	5.079607860014571
244	2.331514624521036	3.9909130984297803
245	2.3410700123264503	6.203447901691836
246	2.350625400131864	7.037940763184669
247	2.3601807879372783	3.856800985589843
248	2.369736175742692	8.498558879493682
249	2.3792915635481067	8.426969021480673
250	2.3888469513535204	10.049348588124873
251	2.3984023391589346	6.418786730238786
252	2.4079577269643484	10.813877513624963
253	2.4175131147697626	6.418786730238786
254	2.427068502575177	5.572197803963796
255	2.436623890380591	7.640406761026755
256	2.4461792781860052	8.637131415070755
257	2.455734665991419	6.7098368077569335
258	2.465290053796833	7.792078078218436
259	2.4748454416022474	9.80609275989709
260	2.4844008294076616	12.893744044882155
261	2.4939562172130754	8.595911436920971
262	2.5035116050184896	8.972626614896393
263	2.5130669928239033	7.633330587231303
264	2.522622380629318	7.431407971172507
265	2.5321777684347317	8.85795876362835
266	2.541733156240146	6.340191745909909
267	2.5512885440455597	8.595911436920971
268	2.560843931850974	8.297144969836873
269	2.5703993196563877	9.761774775042246
270	2.5799547074618023	8.310277167524195
271	2.589510095267216	5.505477857978346
272	2.5990654830726303	7.678963807368697
273	2.6086208708780445	19.230672375661285
274	2.6181762586834583	13.045637062948602
275	2.627731646488873	15.945395900922854
276	2.6372870342942867	7.594643368591445
277	2.646842422099701	11.853004167743999
278	2.6563978099051146	9.688786560366804
279	2.665953197710529	6.556946498163389
280	2.675508585515943	6.203447901691836
281	2.6850639733213573	12.83560948640144
282	2.694619361126771	3.856800985589843
283	2.7041747489321852	6.934348901269559
284	2.713730136737599	9.117862753795789
285	2.7232855245430136	7.373766361330216
286	2.7328409123484274	9.260221531171478
287	2.7423963001538416	7.711892412658882
288	2.7519516879592554	5.83949231151745
289	2.7615070757646696	8.595911436920971
290	2.771062463570084	4.497151614667772
291	2.780617851375498	3.7313969991604465
292	2.790173239180912	4.820766078092656
293	2.799728626986326	6.7098368077569335
294	2.80928401479174	6.556946498163389
295	2.818839402597154	6.78897457443879
296	2.8283947904025686	-0.6585431775636029
297	2.8379501782079823	3.4893249057963907
298	2.8475055660133965	1.4688007143858246
299	2.8570609538188103	2.792702365713283
300	2.8666163416242245	1.231977402639728
301	2.8761717294296387	-0.6437457141753808
302	2.885727117235053	0.6661999701831415
303	2.8952825050404667	0.6585431775636029
304	2.904837892845881	10.911128384283383
305	2.9143932806512947	4.214178522734044
306	2.9239486684567093	7.829076510059608
307	2.933504056262123	0.6095065766751959
308	2.9430594440675373	4.289153328819018
309	2.9526148318729515	1.169139327907419
310	2.9621702196783652	11.92073853992231
311	2.97172560748378	3.503531644784458
312	2.9812809952891937	12.236111509416336
313	2.990836383094608	9.893920669735412
314	3.0003917709000216	2.981461219982192
315	3.009947158705436	8.130102354155978
316	3.0195025465108496	2.8341110163065135
317	3.0290579343162642	5.128191041852838
318	3.038613322121678	8.637131415070755
319	3.048168709927092	5.885987833028267
320	3.057724097732506	8.972626614896393
321	3.06727948553792	6.410840020232448
322	3.0768348733433344	0.0
323	3.0863902611487486	14.036243467926479
324	3.095945648954163	0.0
325	3.1055010367595766	5.247138901616439
326	3.1150564245649908	4.864514437760525
327	3.124611812370405	5.9468630539735
328	3.134167200175819	5.5872439642043465
329	3.143722587981233	6.78897457443879
330	3.153277975786647	3.366460663429801
331	3.162833363592061	1.9978798564766744
332	3.1723887513974756	14.620873988631656
333	3.1819441392028893	4.969740728110304
334	3.1914995270083035	5.4118691523170295
335	3.2010549148137173	9.16234704572171
336	3.2106103026191315	2.462816675916847
337	3.2201656904245457	5.024075258539549
338	3.22972107822996	7.549421768263274
339	3.2392764660353737	6.536633648797066
340	3.248831853840788	5.079607860014571
341	3.258387241646202	9.22988624372772
342	3.267942629451616	4.548042409125415
343	3.2774980172570305	3.1108406534907718
344	3.2870534050624443	5.78239232236404
345	3.2966087928678585	6.203447901691836
346	3.3061641806732722	6.968256741378544
347	3.3157195684786864	16.34817154735125
348	3.3252749562841006	5.376705428050741
349	3.334830344089515	8.042894233505312
350	3.3443857318949286	4.714754518704946
351	3.353941119700343	1.3169124057932626
352	3.3634965075057566	4.455602833326316
353	3.3730518953111712	3.964654722856123
354	3.382607283116585	-0.5846305207051778
355	3.392162670921999	1.259045207175268
356	3.401718058727413	2.2679545359058344
357	3.411273446532827	4.864514437760525
358	3.4208288343382414	-1.259045207175268
359	3.4303842221436556	2.981461219982192
360	3.4399396099490698	-0.6160599083992303
361	3.4494949977544835	1.8881880067409305
362	3.4590503855598977	0.0
363	3.4686057733653115	0.0
364	3.478161161170726	8.797410709991064
365	3.48771654897614	3.6138807520036442
366	3.497271936781554	4.6668583714389955
367	3.506827324586968	1.051180749543747
368	3.516382712392382	0.0
369	3.5259381001977963	4.170436524842112
370	3.5354934880032105	-1.827968244305005
371	3.5450488758086243	0.0
372	3.5546042636140385	1.1344216309770068
373	3.5641596514194522	1.7714697400340769
374	3.573715039224867	4.653351587268387
375	3.5832704270302806	5.4118691523170295
376	3.592825814835695	7.199233638367647
377	3.602381202641109	2.5168756569395168
378	3.611936590446523	1.8676788394341723
379	3.6214919782519375	3.433630362450522
380	3.6310473660573512	0.6295986084102669
381	3.6406027538627654	2.920721521000384
382	3.650158141668179	5.092115124498962
383	3.6597135294735934	4.214178522734044
384	3.6692689172790076	4.497151614667772
385	3.678824305084422	4.484606009544625
386	3.6883796928898356	6.84277341263094
387	3.69793508069525	6.4698199851731735
388	3.7074904685006635	4.214178522734044
389	3.7170458563060778	4.813550893706532
390	3.726601244111492	5.142764557884242
391	3.736156631916906	2.7791668640720806
392	3.7457120197223204	3.1798301198642345
393	3.755267407527734	3.503531644784458
394	3.7648227953331483	10.911128384283383
395	3.7743781831385625	8.310277167524195
396	3.7839335709439768	4.72013693104356
397	3.79348895874939	2.981461219982192
398	3.8030443465548047	6.398956627368915
399	3.812599734360219	6.536633648797066
400	3.8221551221656327	5.079607860014571
401	3.831710509971047	7.193470055295539
402	3.8412658977764607	11.59217541029107
403	3.850821285581875	8.790543182813947
404	3.8603766733872895	5.9468630539735
405	3.869932061192703	9.18054195762615
406	3.8794874489981175	14.036243467926479
407	3.889042836803531	10.75096699318805
408	3.8985982246089455	10.619655276155134
409	3.9081536124143597	5.31454566994475
410	3.9177090002197734	12.59332995610312
411	3.927264388025188	10.954062643398334
412	3.9368197758306014	7.3523793598923595
413	3.946375163636016	11.427101593945135
414	3.9559305514414302	10.203973721731684
415	3.965485939246844	4.945966547104157
416	3.975041327052258	10.757967088390004
417	3.984596714857672	11.427101593945135
418	3.994152102663086	10.512627169921348
419	4.003707490468501	8.426969021480673
420	4.013262878273914	10.451632943988697
421	4.022818266079328	8.972626614896393
422	4.032373653884743	5.194428907734806
423	4.041929041690157	4.573921259900861
424	4.051484429495571	9.372092708579087
425	4.061039817300984	6.801314823981575
426	4.070595205106399	6.801314823981575
427	4.080150592911813	8.914926957147866
428	4.089705980717227	6.581944655178012
429	4.099261368522642	8.664135433108068
430	4.108816756328055	8.895856969663305
431	4.1183721441334695	6.991925346667795
432	4.127927531938883	4.714754518704946
433	4.137482919744298	10.469174257711414
434	4.147038307549712	10.105036365037956
435	4.1565936953551255	6.1701750950296095
436	4.16614908316054	9.462322208025617
437	4.175704470965954	8.560889571164607
438	4.185259858771368	12.050784883409552
439	4.194815246576782	10.304846468766033
440	4.204370634382196	13.309178695400478
441	4.213926022187611	13.88466768525817
442	4.223481409993024	15.091572678594877
443	4.233036797798438	14.931417178137552
444	4.242592185603852	20.46227152342221
445	4.252147573409267	9.246112745563252
446	4.261702961214681	11.853004167743999
447	4.271258349020094	8.74616226255521
448	4.280813736825509	9.865806943084367
449	4.290369124630923	9.16234704572171
450	4.299924512436337	9.462322208025617
451	4.309479900241751	9.2726017772003
452	4.319035288047165	7.193470055295539
453	4.328590675852579	8.212780189285885
454	4.338146063657993	5.885987833028267
455	4.347701451463407	3.2704879231835653
456	4.357256839268822	9.462322208025617
457	4.366812227074235	8.914926957147866
458	4.3763676148796495	8.504579240878805
459	4.385923002685064	6.4698199851731735
460	4.395478390490478	2.2906100426385296
461	4.405033778295892	3.077455399424377
462	4.4145891661013055	10.366322603450492
463	4.424144553906721	4.864514437760525
464	4.433699941712134	9.03948280335512
465	4.443255329517548	2.3137224978242164
466	4.452810717322962	1.7098140441415308
467	4.4623661051283765	7.800187884181699
468	4.471921492933791	7.045769124867488
469	4.481476880739204	8.74616226255521
470	4.491032268544618	11.309932474020215
471	4.500587656350033	10.420712396794508
472	4.510143044155447	9.673355432403495
473	4.519698431960861	12.745289473132855
474	4.529253819766274	11.888658039627975
475	4.538809207571689	11.164880177548593
476	4.5483645953771035	14.036243467926479
477	4.557919983182517	17.94940299291388
478	4.567475370987931	15.255118703057775
479	4.577030758793345	13.65041913475699
480	4.586586146598759	17.04903097210982
481	4.596141534404174	17.904447506248204
482	4.605696922209588	14.697319279511909
483	4.615252310015002	18.43494882292201
484	4.624807697820415	9.904183212973878
485	4.6343630856258295	15.47863816541836
486	4.643918473431245	20.46227152342221
487	4.653473861236658	14.782726042615677
488	4.663029249042072	10.619655276155134
489	4.6725846368474855	15.172915345525261
490	4.682140024652901	10.060689795322972
491	4.691695412458314	16.476881393687968
492	4.701250800263728	17.35402463626132
493	4.710806188069142	14.697319279511909
494	4.7203615758745565	18.43494882292201
495	4.729916963679971	12.528807709151511
496	4.739472351485384	15.642246457208728
497	4.749027739290799	8.972626614896393
498	4.758583127096213	12.339087278326195
499	4.768138514901627	12.154941697222231
500	4.777693902707041	12.875001559612475
501	4.787249290512455	9.462322208025617
502	4.796804678317869	14.420773127510985
503	4.8063600661232835	12.154941697222231
504	4.815915453928697	9.865806943084367
505	4.825470841734112	9.462322208025617
506	4.835026229539525	2.2906100426385296
507	4.844581617344939	9.462322208025617
508	4.854137005150354	11.469530332866906
509	4.863692392955768	12.094757077012101
510	4.873247780761182	11.802434207783548
511	4.882803168566595	16.69924423399362
512	4.8923585563720104	11.49656301758578
513	4.901913944177425	15.101098161385437
514	4.911469331982838	14.444035724492231
515	4.921024719788252	18.18904569965131
516	4.930580107593666	14.364582449697206
517	4.940135495399081	17.402704131356284
518	4.949690883204495	15.843082117687011
519	4.959246271009908	13.840695491655623
520	4.968801658815323	16.189206257026942
521	4.9783570466207365	11.433681265426673
522	4.987912434426151	9.70665240933971
523	4.997467822231565	10.713123022791038
524	5.007023210036979	12.200468727380786
525	5.016578597842393	8.130102354155978
526	5.026133985647807	7.800187884181699
527	5.035689373453221	13.055247223796602
528	5.045244761258636	11.449337988500032
529	5.054800149064049	11.888658039627975
530	5.0643555368694635	8.530765609948133
531	5.073910924674878	10.885527054658738
532	5.083466312480292	8.027237510431954
533	5.093021700285706	6.581944655178012
534	5.102577088091119	9.582944723532572
535	5.1121324758965345	13.055247223796602
536	5.121687863701948	7.125016348901798
537	5.131243251507362	7.539445139509308
538	5.140798639312775	10.823011226207099
539	5.1503540271181905	11.309932474020215
540	5.159909414923605	13.465208094811706
541	5.169464802729018	5.440332031005506
542	5.179020190534432	11.802434207783548
543	5.188575578339846	11.023455963743139
544	5.198130966145261	9.334998463138236
545	5.207686353950675	11.309932474020215
546	5.217241741756089	7.594643368591445
547	5.226797129561503	12.094757077012101
548	5.2363525173669165	8.343891584033095
549	5.245907905172331	8.343891584033095
550	5.255463292977746	13.62699485989154
551	5.265018680783159	10.856413348062244
552	5.274574068588573	10.573523418560919
553	5.284129456393987	13.86102756302115
554	5.293684844199402	9.057888128617657
555	5.303240232004816	15.945395900922854
556	5.312795619810229	11.458752345877201
557	5.3223510076156435	10.175510843043208
558	5.331906395421058	16.990823291986167
559	5.341461783226472	8.569141879837643
560	5.351017171031886	11.768288932020646
561	5.360572558837299	11.59217541029107
562	5.3701279466427145	11.309932474020215
563	5.379683334448128	18.43494882292201
564	5.389238722253542	10.491477012331599
565	5.398794110058957	10.660348294535334
566	5.4083494978643705	17.007946955407327
567	5.417904885669785	14.036243467926479
568	5.427460273475198	7.495857639729858
569	5.437015661280613	13.62699485989154
570	5.446571049086027	17.31164610884658
571	5.456126436891441	17.94940299291388
572	5.465681824696855	10.304846468766033
573	5.475237212502269	8.027237510431954
574	5.484792600307683	14.886266849017561
575	5.494347988113097	11.712472311087508
576	5.503903375918511	12.68038349181982
577	5.513458763723926	9.211026540816668
578	5.523014151529339	13.851419013804989
579	5.532569539334753	11.546690545927323
580	5.542124927140168	12.83560948640144
581	5.551680314945582	6.84277341263094
582	5.561235702750996	10.366322603450492
583	5.570791090556409	10.75096699318805
584	5.580346478361824	13.091893064346847
585	5.589901866167238	8.027237510431954
586	5.599457253972652	11.05641298024819
587	5.609012641778066	10.954062643398334
588	5.61856802958348	7.7335980990228625
589	5.6281234173888945	12.295266422998148
590	5.637678805194308	8.343891584033095
591	5.647234192999722	8.004728857292855
592	5.656789580805137	6.613460482314757
593	5.6663449686105505	14.620873988631656
594	5.675900356415965	10.388857815469612
595	5.685455744221379	14.036243467926479
596	5.695011132026793	14.875682001638797
597	5.704566519832207	9.462322208025617
598	5.714121907637621	6.911227119024681
599	5.723677295443036	8.235619324209505
600	5.733232683248449	10.154266580200263
601	5.742788071053863	11.309932474020215
602	5.7523434588592774	12.458246440004892
603	5.761898846664692	15.708637829015744
604	5.771454234470106	17.161918802865298
605	5.781009622275519	13.840695491655623
606	5.790565010080933	21.80140948635181
607	5.8001203978863485	20.77225468204583
608	5.809675785691762	9.344671902099687
609	5.819231173497176	7.650650955359411
610	5.828786561302589	12.608606793366237
611	5.838341949108004	13.495733280795811
612	5.847897336913419	11.888658039627975
613	5.857452724718832	11.996899307923577
614	5.867008112524246	10.437475351118179
615	5.87656350032966	15.255118703057775
616	5.886118888135075	10.234802763423211
617	5.895674275940489	5.4773687288288775
618	5.905229663745903	13.86102756302115
619	5.914785051551317	9.727578551401603
620	5.9243404393567305	13.799485396019369
621	5.933895827162145	12.154941697222231
622	5.94345121496756	6.340191745909909
623	5.953006602772973	7.765166018425333
624	5.962561990578387	5.877392606643136
625	5.972117378383801	13.523160650416017
626	5.981672766189216	18.103763034506628
627	5.99122815399463	5.403791360249714
628	6.000783541800043	8.259437979878806
629	6.0103389296054575	14.588918732874635
630	6.019894317410872	3.4682292589171477
631	6.029449705216286	9.619727799698852
632	6.039005093021699	13.240519915187205
633	6.048560480827114	11.040940180323734
634	6.0581158686325285	4.864514437760525
635	6.067671256437942	7.037940763184669
636	6.077226644243356	8.130102354155978
637	6.08678203204877	9.593134262730338
638	6.096337419854184	11.449337988500032
639	6.105892807659599	10.007979801441339
640	6.115448195465012	7.01650174472291
641	6.125003583270427	8.972626614896393
642	6.13455897107584	10.980650010173544
643	6.144114358881255	9.462322208025617
644	6.153669746686669	14.931417178137552
645	6.163225134492083	12.528807709151511
646	6.172780522297497	9.16234704572171
647	6.1823359101029105	16.29404745659891
648	6.191891297908326	5.3321588816595575
649	6.20144668571374	8.686354581236653
650	6.211002073519153	13.600542516658743
651	6.220557461324567	7.125016348901798
652	6.2301128491299815	11.842076115327767
653	6.239668236935396	2.6837751594689845
654	6.24922362474081	11.154659738928297
655	6.258779012546223	8.130102354155978
656	6.268334400351638	10.234802763423211
657	6.277889788157052	8.004728857292855
658	6.287445175962466	14.620873988631656
659	6.29700056376788	1.2730300200567113
660	6.306555951573294	8.806792694435307
661	6.3161113393787085	10.097504384075284
662	6.325666727184122	6.088528154195175
663	6.335222114989536	4.6106493186606095
664	6.344777502794951	6.78897457443879
665	6.354332890600364	12.042575142884983
666	6.363888278405779	3.4064437549947186
667	6.373443666211193	8.74616226255521
668	6.382999054016607	7.8831393167297295
669	6.392554441822021	6.441600099335034
670	6.402109829627435	8.36588612403259
671	6.41166521743285	6.556946498163389
672	6.421220605238263	7.125016348901798
673	6.430775993043677	4.820766078092656
674	6.440331380849091	7.288952323610133
675	6.449886768654506	7.460566126168351
676	6.45944215645992	5.3321588816595575
677	6.468997544265333	9.334998463138236
678	6.478552932070747	2.8063702517882496
679	6.4881083198761615	4.969740728110304
680	6.497663707681576	6.666659890901367
681	6.50721909548699	5.024075258539549
682	6.516774483292404	5.9061411137705
683	6.526329871097818	6.4043527263841415
684	6.535885258903232	10.933816785755786
685	6.545440646708646	6.7098368077569335
686	6.554996034514061	12.011478386365441
687	6.564551422319474	7.51214410305275
688	6.5741068101248885	16.4293014515334
689	6.583662197930302	9.246112745563252
690	6.593217585735717	12.893744044882155
691	6.602772973541131	6.952957468173915
692	6.6123283613465444	12.83560948640144
693	6.621883749151959	13.523160650416017
694	6.631439136957373	5.710593137499643
695	6.640994524762787	3.2704879231835653
696	6.650549912568201	11.859779120947978
697	6.660105300373615	11.309932474020215
698	6.66966068817903	11.309932474020215
699	6.679216075984443	10.304846468766033
700	6.688771463789857	12.042575142884983
701	6.698326851595272	10.520784313874362
702	6.707882239400686	13.360218444764483
703	6.7174376272061	0.0
704	6.726993015011513	12.4499965078066
705	6.736548402816928	6.654425046006596
706	6.7461037906223424	12.528807709151511
707	6.755659178427756	5.964487101253119
708	6.76521456623317	11.309932474020215
709	6.774769954038584	12.608606793366237
710	6.784325341843998	8.21920924889906
711	6.793880729649413	11.546690545927323
712	6.803436117454826	5.774325902663275
713	6.812991505260241	4.820766078092656
714	6.822546893065654	11.309932474020215
715	6.8321022808710685	11.712472311087508
716	6.841657668676483	9.673355432403495
717	6.851213056481897	14.534455080540122
718	6.860768444287311	16.189206257026942
719	6.8703238320927245	12.528807709151511
720	6.8798792198981396	10.520784313874362
721	6.889434607703554	13.324531261890785
722	6.898989995508967	10.840305454330565
723	6.908545383314381	15.945395900922854
724	6.9181007711197955	6.4698199851731735
725	6.92765615892521	9.96380418990718
726	6.937211546730623	10.53918372862823
727	6.946766934536037	16.771223818630418
728	6.956322322341452	6.340191745909909
729	6.965877710146866	10.573523418560919
730	6.97543309795228	15.642246457208728
731	6.984988485757693	12.439562018846548
732	6.994543873563108	12.050784883409552
733	7.0040992613685225	9.833563964207116
734	7.013654649173936	10.669782804496677
735	7.023210036979351	6.952957468173915
736	7.032765424784764	6.84277341263094
737	7.042320812590178	10.75096699318805
738	7.051876200395593	9.066502739816176
739	7.061431588201007	6.632514615138462
740	7.070986976006421	8.74616226255521
741	7.080542363811834	8.455027677177455
742	7.0900977516172485	8.343891584033095
743	7.099653139422664	2.563770211465004
744	7.109208527228077	9.211026540816668
745	7.118763915033491	10.669782804496677
746	7.1283193028389045	8.74616226255521
747	7.13787469064432	9.865806943084367
748	7.147430078449734	10.856413348062244
749	7.156985466255147	8.972626614896393
750	7.166540854060561	11.768288932020646
751	7.1760962418659755	7.800187884181699
752	7.18565162967139	10.234802763423211
753	7.195207017476804	8.972626614896393
754	7.204762405282218	9.605204155012947
755	7.214317793087632	11.449337988500032
756	7.223873180893046	11.611486423888492
757	7.23342856869846	10.366322603450492
758	7.242983956503875	9.727578551401603
759	7.252539344309288	15.732004785107305
760	7.2620947321147025	11.309932474020215
761	7.271650119920116	15.524110996754258
762	7.281205507725531	11.309932474020215
763	7.290760895530945	15.610988533679656
764	7.300316283336358	12.4499965078066
765	7.309871671141773	13.240519915187205
766	7.319427058947187	12.380756928807177
767	7.328982446752601	12.236111509416336
768	7.338537834558015	9.462322208025617
769	7.348093222363429	9.057888128617657
770	7.357648610168844	12.771242564901442
771	7.367203997974257	8.637131415070755
772	7.376759385779671	9.865806943084367
773	7.386314773585085	7.7335980990228625
774	7.3958701613905	8.595911436920971
775	7.405425549195914	11.449337988500032
776	7.414980937001327	6.418786730238786
777	7.424536324806742	10.53918372862823
778	7.4340917126121555	10.573523418560919
779	7.44364710041757	13.20108717570558
780	7.453202488222984	9.211026540816668
781	7.462757876028398	8.686354581236653
782	7.472313263833812	7.957525226917142
783	7.481868651639226	13.523160650416017
784	7.491424039444641	8.035710710534794
785	7.500979427250055	9.582944723532572
786	7.510534815055468	11.469530332866906
787	7.5200902028608825	11.154659738928297
788	7.529645590666297	13.465208094811706
789	7.539200978471711	10.713123022791038
790	7.548756366277125	10.669782804496677
791	7.558311754082538	16.34817154735125
792	7.5678671418879535	13.284866484902189
793	7.577422529693367	7.052306007841189
794	7.58697791749878	19.397812448558224
795	7.596533305304195	11.738571206722325
796	7.6060886931096094	15.561510325328486
797	7.615644080915023	10.420712396794508
798	7.625199468720438	12.094757077012101
799	7.634754856525851	12.528807709151511
800	7.644310244331265	16.476881393687968
801	7.6538656321366805	12.458246440004892
802	7.663421019942094	16.232350661156204
803	7.672976407747508	13.20108717570558
804	7.682531795552921	11.449337988500032
805	7.692087183358336	13.495733280795811
806	7.70164257116375	13.091893064346847
807	7.711197958969164	14.036243467926479
808	7.720753346774579	15.37625124882619
809	7.730308734579992	16.89864869403823
810	7.739864122385406	15.255118703057775
811	7.749419510190822	15.255118703057775
812	7.758974897996235	12.200468727380786
813	7.768530285801648	11.481991354748095
814	7.778085673607062	20.924501744921166
815	7.787641061412478	20.637546984687816
816	7.797196449217891	16.26020470831196
817	7.806751837023304	13.828650972280155
818	7.816307224828719	14.420773127510985
819	7.8258626126341335	19.259291643767163
820	7.835418000439547	15.446316367692557
821	7.844973388244962	18.924644416051233
822	7.854528776050376	12.994616791916506
823	7.8640841638557895	17.04903097210982
824	7.873639551661203	17.161918802865298
825	7.883194939466618	18.43494882292201
826	7.892750327272032	14.743562836470735
827	7.902305715077445	19.290046219188735
828	7.9118611028828605	18.970407808486545
829	7.921416490688274	23.008870082822874
830	7.930971878493688	11.469530332866906
831	7.940527266299103	16.073574164746393
832	7.950082654104516	19.604088150829426
833	7.95963804190993	19.53665493812839
834	7.969193429715344	20.556045219583464
835	7.978748817520759	16.62075691389206
836	7.988304205326172	14.420773127510985
837	7.997859593131587	17.102728969052375
838	8.007414980937002	21.630886836517924
839	8.016970368742415	18.178018798418503
840	8.026525756547828	22.796521467942608
841	8.036081144353242	16.26020470831196
842	8.045636532158657	22.34064795999414
843	8.055191919964072	17.216073587790714
844	8.064747307769485	13.431028870681667
845	8.0743026955749	11.458752345877201
846	8.083858083380314	9.057888128617657
847	8.093413471185727	10.304846468766033
848	8.102968858991142	13.240519915187205
849	8.112524246796555	8.74616226255521
850	8.122079634601969	14.697319279511909
851	8.131635022407384	13.324531261890785
852	8.141190410212799	10.060689795322972
853	8.150745798018212	14.036243467926479
854	8.160301185823625	16.990823291986167
855	8.16985657362904	15.255118703057775
856	8.179411961434454	20.46227152342221
857	8.188967349239867	11.659292653522998
858	8.198522737045284	13.495733280795811
859	8.208078124850697	14.444035724492231
860	8.21763351265611	15.945395900922854
861	8.227188900461524	13.324531261890785
862	8.236744288266939	15.610988533679656
863	8.246299676072352	17.94940299291388
864	8.255855063877766	18.43494882292201
865	8.26541045168318	15.832386620422204
866	8.274965839488596	13.392497753751098
867	8.28452122729401	12.439562018846548
868	8.294076615099424	17.402704131356284
869	8.303632002904838	18.43494882292201
870	8.313187390710251	9.057888128617657
871	8.322742778515664	12.094757077012101
872	8.33229816632108	14.036243467926479
873	8.341853554126494	12.875001559612475
874	8.351408941931908	13.840695491655623
875	8.360964329737323	15.945395900922854
876	8.370519717542736	7.907162702958458
877	8.38007510534815	14.500166766552566
878	8.389630493153565	11.309932474020215
879	8.399185880958978	12.83560948640144
880	8.408741268764391	9.582944723532572
881	8.418296656569806	11.458752345877201
882	8.427852044375221	10.823011226207099
883	8.437407432180635	14.620873988631656
884	8.446962819986048	9.117862753795789
885	8.456518207791463	13.840695491655623
886	8.466073595596876	11.768288932020646
887	8.47562898340229	10.437475351118179
888	8.485184371207705	9.865806943084367
889	8.49473975901312	4.455602833326316
890	8.504295146818533	7.650650955359411
891	8.513850534623947	8.69550287742477
892	8.523405922429362	9.560096480886301
893	8.532961310234775	8.471144633014832
894	8.542516698040188	11.956584243149132
895	8.552072085845603	4.351077951573885
896	8.561627473651019	9.117862753795789
897	8.571182861456432	10.049348588124873
898	8.580738249261845	5.856013585428957
899	8.59029363706726	8.36588612403259
900	8.599849024872674	16.63095370672142
901	8.609404412678087	4.398705354995532
902	8.618959800483502	9.96380418990718
903	8.628515188288915	7.3523793598923595
904	8.63807057609433	5.35582504285519
905	8.647625963899745	18.904575842611656
906	8.657181351705159	11.821488340607255
907	8.666736739510572	8.806792694435307
908	8.676292127315985	15.18583726220132
909	8.6858475151214	14.206766117760369
910	8.695402902926814	5.2623953995951185
911	8.704958290732229	8.972626614896393
912	8.714513678537644	16.16449915225692
913	8.724069066343057	11.738571206722325
914	8.73362445414847	10.573523418560919
915	8.743179841953886	12.608606793366237
916	8.752735229759299	15.18583726220132
917	8.762290617564712	15.321510074864795
918	8.771846005370127	15.732004785107305
919	8.781401393175543	15.18583726220132
920	8.790956780980956	11.853004167743999
921	8.80051216878637	16.336042889718467
922	8.810067556591784	15.321510074864795
923	8.819622944397198	19.384515679357836
924	8.829178332202611	22.285587646832763
925	8.838733720008026	25.906507999514385
926	8.848289107813441	13.877529803208008
927	8.857844495618854	15.18583726220132
928	8.867399883424268	18.904575842611656
929	8.876955271229683	19.093492000485615
930	8.886510659035096	22.729732079944693
931	8.89606604684051	23.587030525128235
932	8.905621434645925	17.904447506248204
933	8.915176822451338	21.501434324047903
934	8.924732210256753	27.64597536373868
935	8.934287598062166	18.666914274220215
936	8.943842985867581	22.567009077874612
937	8.953398373672995	21.13982480865766
938	8.962953761478408	16.049004792533196
939	8.972509149283823	15.708637829015744
940	8.982064537089236	11.164880177548593
941	8.991619924894652	18.741340445192723
942	9.001175312700067	11.142889858339318
943	9.01073070050548	16.504361381755018
944	9.020286088310893	11.802434207783548
945	9.029841476116307	9.865806943084367
946	9.039396863921722	16.62075691389206
947	9.048952251727135	14.036243467926479
948	9.058507639532548	16.049004792533196
949	9.068063027337965	14.782726042615677
950	9.077618415143379	13.869686438505038
951	9.087173802948792	13.465208094811706
952	9.096729190754207	17.161918802865298
953	9.10628457855962	14.036243467926479
954	9.115839966365034	13.815025341261611
955	9.125395354170447	14.534455080540122
956	9.134950741975862	12.2647737278924
957	9.144506129781277	10.097504384075284
958	9.15406151758669	12.68038349181982
959	9.163616905392105	15.39554925399509
960	9.173172293197519	16.049004792533196
961	9.182727681002932	24.37646861667477
962	9.192283068808347	13.815025341261611
963	9.20183845661376	15.524110996754258
964	9.211393844419176	19.397812448558224
965	9.220949232224589	20.794114955503648
966	9.230504620030004	16.85839876773828
967	9.240060007835417	19.916405993809086
968	9.24961539564083	22.61986494804043
969	9.259170783446246	28.610459665965216
970	9.268726171251659	25.463345061871614
971	9.278281559057074	22.90576965841719
972	9.28783694686249	20.65891006330749
973	9.297392334667903	21.94869908352698
974	9.306947722473316	31.08750532347998
975	9.31650311027873	22.61986494804043
976	9.326058498084144	21.92958775017535
977	9.335613885889558	14.931417178137552
978	9.345169273694971	19.093492000485615
979	9.354724661500388	16.63095370672142
980	9.364280049305801	18.217095197824847
981	9.373835437111214	17.35402463626132
982	9.383390824916628	19.55825153699744
983	9.392946212722043	21.522600107907074
984	9.402501600527456	21.674649119024142
985	9.41205698833287	18.676701732190114
986	9.421612376138285	22.50352849976742
987	9.4311677639437	27.58202920779716
988	9.440723151749113	17.447188423282203
989	9.450278539554528	25.588513141316422
990	9.459833927359941	21.93848046770647
991	9.469389315165355	27.16498505733194
992	9.478944702970768	22.567009077874612
993	9.488500090776183	18.666914274220215
994	9.498055478581598	24.026506578679196
995	9.507610866387012	20.885801460693038
996	9.517166254192427	20.112588289075486
997	9.52672164199784	21.80140948635181
998	9.536277029803253	25.24052926478679
999	9.545832417608668	20.98489783588219
1000	9.555387805414082	17.98733465206146
1001	9.564943193219495	22.416147479343643
1002	9.57449858102491	19.230672375661285
1003	9.584053968830325	23.008870082822874
1004	9.593609356635739	22.61986494804043
1005	9.603164744441152	18.86899945506142
1006	9.612720132246567	16.955313052025204
1007	9.62227552005198	18.657888474119535
1008	9.631830907857394	23.749494492866763
1009	9.64138629566281	34.26110289909456
1010	9.650941683468224	22.02305549681125
1011	9.660497071273637	18.225075111354464
1012	9.67005245907905	18.43494882292201
1013	9.679607846884466	17.81888891452278
1014	9.689163234689879	20.695450734063282
1015	9.698718622495292	24.498574191433754
1016	9.708274010300707	27.18111108547722
1017	9.717829398106122	28.551391872960185
1018	9.727384785911536	18.43494882292201
1019	9.73694017371695	24.623564786163612
1020	9.746495561522364	24.928474135461272
1021	9.756050949327777	25.529697990533045
1022	9.76560633713319	23.008870082822874
1023	9.775161724938606	22.190288896122546
1024	9.784717112744021	26.56505117707799
1025	9.794272500549434	26.26663835708311
1026	9.80382788835485	28.495638618244982
1027	9.813383276160263	23.629377730656817
1028	9.822938663965676	25.377743861349163
1029	9.83249405177109	26.56505117707799
1030	9.842049439576504	27.72825742231913
1031	9.851604827381918	20.794114955503648
1032	9.861160215187333	22.567009077874612
1033	9.870715602992748	28.24973549497428
1034	9.880270990798161	24.928474135461272
1035	9.889826378603574	27.235146699302522
1036	9.89938176640899	23.886499921634744
1037	9.908937154214403	25.866356794094518
1038	9.918492542019816	22.796521467942608
1039	9.928047929825231	26.22196677755446
1040	9.937603317630646	25.906507999514385
1041	9.94715870543606	25.95876926156064
1042	9.956714093241473	24.166629842985486
1043	9.966269481046888	24.26129085247779
1044	9.975824868852301	27.82409638425326
1045	9.985380256657715	27.216111557307475
1046	9.99493564446313	41.76029970389787
1047	10.004491032268545	28.20162821869471
1048	10.014046420073958	30.606407031509484
1049	10.023601807879372	25.24052926478679
1050	10.033157195684787	28.90918365114783
1051	10.0427125834902	34.87532834460219
1052	10.052267971295613	37.99873244250467
1053	10.061823359101028	27.45099777093223
1054	10.071378746906442	27.89727103094763
1055	10.080934134711857	26.56505117707799
1056	10.090489522517272	29.310007070916125
1057	10.100044910322685	30.54757174890702
1058	10.109600298128099	28.300755766006375
1059	10.119155685933512	31.607502246248906
1060	10.128711073738927	28.90918365114783
1061	10.13826646154434	24.120983119442585
1062	10.147821849349755	25.74070835623284
1063	10.15737723715517	24.928474135461272
1064	10.166932624960584	28.072486935852957
1065	10.176488012765997	24.034288159442582
1066	10.186043400571412	24.962789830807015
1067	10.195598788376826	25.159301916031655
1068	10.205154176182239	24.717440911083393
1069	10.214709563987652	25.497551493337784
1070	10.224264951793069	28.12373538328881
1071	10.233820339598482	33.94358701975182
1072	10.243375727403896	32.94921511659045
1073	10.25293111520931	26.250242369688888
1074	10.262486503014724	24.623564786163612
1075	10.272041890820137	25.942295489871675
1076	10.28159727862555	23.198590513648185
1077	10.291152666430968	28.673146489434995
1078	10.300708054236381	28.979707697928777
1079	10.310263442041794	31.7594800848128
1080	10.31981882984721	27.979474388480146
1081	10.329374217652623	28.300755766006375
1082	10.338929605458036	23.198590513648185
1083	10.348484993263451	29.638383688151343
1084	10.358040381068864	43.80651057601796
1085	10.36759576887428	32.34744349944203
1086	10.377151156679693	26.231939933156625
1087	10.386706544485108	34.91940201245768
1088	10.396261932290521	31.328692867804172
1089	10.405817320095935	28.610459665965216
1090	10.41537270790135	24.50740523012971
1091	10.424928095706763	24.386371101801387
1092	10.434483483512178	25.114834886144564
1093	10.444038871317593	28.495638618244982
1094	10.453594259123006	24.386371101801387
1095	10.46314964692842	29.357753542791276
1096	10.472705034733833	29.538782259558097
1097	10.482260422539248	28.810793742973065
1098	10.491815810344661	23.782030423221375
1099	10.501371198150075	26.21137801783153
1100	10.510926585955492	27.979474388480146
1101	10.520481973760905	30.379126011368342
1102	10.530037361566318	22.285587646832763
1103	10.539592749371733	24.034288159442582
1104	10.549148137177147	18.18904569965131
1105	10.55870352498256	27.525225743744333
1106	10.568258912787973	23.198590513648185
1107	10.577814300593388	26.200114841347343
1108	10.587369688398804	24.567171320601314
1109	10.596925076204217	24.50740523012971
1110	10.606480464009632	21.92958775017535
1111	10.616035851815045	27.613027823084476
1112	10.625591239620459	23.294563253894424
1113	10.635146627425874	21.92958775017535
1114	10.644702015231287	34.64094751191629
1115	10.654257403036702	37.47617956136138
1116	10.663812790842115	28.673146489434995
1117	10.67336817864753	27.89727103094763
1118	10.682923566452944	30.20323775494266
1119	10.692478954258357	31.938448916671888
1120	10.702034342063772	26.26663835708311
1121	10.711589729869186	29.357753542791276
1122	10.721145117674599	30.42578380196126
1123	10.730700505480014	32.7352262721076
1124	10.740255893285429	27.216111557307475
1125	10.749811281090842	27.552811576717797
1126	10.759366668896256	27.428741221677576
1127	10.76892205670167	27.499138731047154
1128	10.778477444507084	28.610459665965216
1129	10.788032832312497	24.166629842985486
1130	10.797588220117914	26.56505117707799
1131	10.807143607923328	29.659109235995096
1132	10.816698995728741	25.64100582430528
1133	10.826254383534154	24.623564786163612
1134	10.83580977133957	28.217355854729302
1135	10.845365159144983	20.157610894544817
1136	10.854920546950396	29.74488129694222
1137	10.864475934755811	26.25865955480728
1138	10.874031322561226	27.45099777093223
1139	10.88358671036664	24.9739109058834
1140	10.893142098172055	30.579226872489016
1141	10.902697485977468	23.448062577957817
1142	10.912252873782881	27.428741221677576
1143	10.921808261588295	27.216111557307475
1144	10.93136364939371	26.274212154727437
1145	10.940919037199125	27.82409638425326
1146	10.950474425004538	26.85442134051859
1147	10.960029812809953	24.67686317033706
1148	10.969585200615366	29.577838681261326
1149	10.97914058842078	24.775140568831922
1150	10.988695976226195	25.43621638041735
1151	10.998251364031608	23.198590513648185
1152	11.007806751837022	22.729732079944693
1153	11.017362139642437	22.61986494804043
1154	11.026917527447852	29.054604099077146
1155	11.036472915253265	30.1013045655997
1156	11.046028303058678	27.198127948509118
1157	11.055583690864093	23.085133672808276
1158	11.065139078669507	23.198590513648185
1159	11.07469446647492	23.587030525128235
1160	11.084249854280335	26.231939933156625
1161	11.09380524208575	21.55707928503772
1162	11.103360629891164	23.962488974578182
1163	11.112916017696577	17.560272051800695
1164	11.122471405501992	17.007946955407327
1165	11.132026793307405	19.40597075400118
1166	11.141582181112819	24.498574191433754
1167	11.151137568918234	33.48616881551299
1168	11.160692956723649	19.604088150829426
1169	11.170248344529062	20.820892853310824
1170	11.179803732334475	27.276763383113682
1171	11.18935912013989	20.74608027568341
1172	11.198914507945304	20.136303428248134
1173	11.208469895750717	20.98489783588219
1174	11.218025283556132	24.655898744081615
1175	11.227580671361546	16.955313052025204
1176	11.23713605916696	17.94940299291388
1177	11.246691446972376	16.02029230207122
1178	11.256246834777789	17.007946955407327
1179	11.265802222583202	17.161918802865298
1180	11.275357610388616	19.98310652189998
1181	11.28491299819403	18.43494882292201
1182	11.294468385999444	18.217095197824847
1183	11.30402377380486	19.604088150829426
1184	11.313579161610274	18.225075111354464
1185	11.323134549415688	19.093492000485615
1186	11.332689937221101	21.665958723290224
1187	11.342245325026516	16.927513064147043
1188	11.35180071283193	19.35899417569472
1189	11.361356100637343	19.486129572465757
1190	11.370911488442758	24.19320898728877
1191	11.380466876248173	18.43494882292201
1192	11.390022264053586	23.106326858271572
1193	11.399577651859	19.35899417569472
1194	11.409133039664415	13.828650972280155
1195	11.418688427469828	18.217095197824847
1196	11.428243815275241	14.400021306791052
1197	11.437799203080656	16.89864869403823
1198	11.447354590886071	17.94940299291388
1199	11.456909978691485	27.64597536373868
1200	11.466465366496898	27.32389130134654
1201	11.476020754302313	23.875280853927517
1202	11.485576142107726	20.72555886556054
1203	11.49513152991314	22.08717160322835
1204	11.504686917718555	21.80140948635181
1205	11.514242305523968	21.80140948635181
1206	11.523797693329383	21.476790979540382
1207	11.533353081134798	19.855214369321057
1208	11.542908468940212	18.43494882292201
1209	11.552463856745625	19.1481374579396
1210	11.562019244551038	17.98733465206146
1211	11.571574632356453	25.529697990533045
1212	11.581130020161867	19.916405993809086
1213	11.590685407967282	18.970407808486545
1214	11.600240795772697	19.486129572465757
1215	11.60979618357811	21.974507991471963
1216	11.619351571383524	27.64597536373868
1217	11.628906959188937	19.397812448558224
1218	11.638462346994352	18.924644416051233
1219	11.648017734799765	19.5158730095827
1220	11.657573122605179	20.98489783588219
1221	11.667128510410596	21.370622269343183
1222	11.676683898216009	24.19320898728877
1223	11.686239286021422	21.370622269343183
1224	11.695794673826837	23.498565675952097
1225	11.70535006163225	23.895161415070366
1226	11.714905449437664	21.54097591853844
1227	11.724460837243077	19.093492000485615
1228	11.734016225048492	15.859366266605688
1229	11.743571612853907	25.096250462692165
1230	11.75312700065932	24.567171320601314
1231	11.762682388464736	20.820892853310824
1232	11.77223777627015	22.93210043758978
1233	11.781793164075562	25.34617594194669
1234	11.791348551880978	22.249023657212366
1235	11.80090393968639	20.74608027568341
1236	11.810459327491806	24.04422326936782
1237	11.82001471529722	20.556045219583464
1238	11.829570103102634	19.53665493812839
1239	11.839125490908048	22.796521467942608
1240	11.848680878713461	24.443954780416536
1241	11.858236266518876	21.665958723290224
1242	11.86779165432429	17.31164610884658
1243	11.877347042129704	21.665958723290224
1244	11.88690242993512	21.522600107907074
1245	11.896457817740533	19.707978842978722
1246	11.906013205545946	20.637546984687816
1247	11.91556859335136	21.037511025421818
1248	11.925123981156775	20.556045219583464
1249	11.934679368962188	17.04903097210982
1250	11.944234756767601	20.297569772228687
1251	11.953790144573018	18.199165053045398
1252	11.963345532378431	29.32047587758075
1253	11.972900920183845	21.25050550713324
1254	11.98245630798926	14.886266849017561
1255	11.992011695794673	21.0923395058275
1256	12.001567083600087	21.037511025421818
1257	12.0111224714055	22.61986494804043
1258	12.020677859210915	26.21137801783153
1259	12.03023324701633	26.56505117707799
1260	12.039788634821743	26.91655461695134
1261	12.049344022627158	24.8803668591817
1262	12.058899410432572	25.588513141316422
1263	12.068454798237985	26.878139752098647
1264	12.078010186043398	20.885801460693038
1265	12.087565573848813	21.13982480865766
1266	12.097120961654229	26.22196677755446
1267	12.106676349459642	19.98310652189998
1268	12.116231737265057	26.56505117707799
1269	12.12578712507047	23.294563253894424
1270	12.135342512875884	23.198590513648185
1271	12.144897900681299	28.77980630439722
1272	12.154453288486712	23.28606491822357
1273	12.164008676292125	25.096250462692165
1274	12.17356406409754	26.886934192476716
1275	12.183119451902956	21.914866327191728
1276	12.192674839708369	26.56505117707799
1277	12.202230227513782	26.91655461695134
1278	12.211785615319197	20.973493421320807
1279	12.22134100312461	18.178018798418503
1280	12.230896390930024	24.32557523912611
1281	12.240451778735439	18.86899945506142
1282	12.250007166540854	24.8803668591817
1283	12.259562554346267	24.034288159442582
1284	12.26911794215168	27.758540601060023
1285	12.278673329957096	27.82409638425326
1286	12.28822871776251	26.886934192476716
1287	12.297784105567922	25.559965171823812
1288	12.307339493373338	30.20323775494266
1289	12.316894881178753	20.556045219583464
1290	12.326450268984166	42.08916217383224
1291	12.336005656789581	24.623564786163612
1292	12.345561044594994	19.604088150829426
1293	12.355116432400408	26.927677851040503
1294	12.364671820205821	17.94940299291388
1295	12.374227208011236	17.447188423282203
1296	12.383782595816651	23.096821918160842
1297	12.393337983622065	20.98489783588219
1298	12.40289337142748	16.771223818630418
1299	12.412448759232893	21.655989038422497
1300	12.422004147038306	20.46227152342221
1301	12.431559534843721	22.90576965841719
1302	12.441114922649135	20.98489783588219
1303	12.450670310454548	16.232350661156204
1304	12.460225698259963	16.63095370672142
1305	12.469781086065378	18.43494882292201
1306	12.479336473870791	39.01940047523655
1307	12.488891861676205	12.699584489597367
1308	12.49844724948162	15.945395900922854
1309	12.508002637287033	16.12757582595981
1310	12.517558025092447	16.032339353935967
1311	12.527113412897862	20.37643521383639
1312	12.536668800703277	20.885801460693038
1313	12.54622418850869	20.224859431168078
1314	12.555779576314103	14.708303899682749
1315	12.565334964119518	17.216073587790714
1316	12.574890351924932	19.119726329931158
1317	12.584445739730345	20.39487608204838
1318	12.59400112753576	30.25643716352927
1319	12.603556515341175	31.701429669505718
1320	12.613111903146589	20.265697470947504
1321	12.622667290952002	15.37625124882619
1322	12.632222678757417	21.571307191254597
1323	12.64177806656283	16.63095370672142
1324	12.651333454368244	18.88608736970929
1325	12.660888842173659	21.665958723290224
1326	12.670444229979072	18.88608736970929
1327	12.679999617784487	18.43494882292201
1328	12.689555005589902	17.42986281766783
1329	12.699110393395316	22.796521467942608
1330	12.708665781200729	17.31164610884658
1331	12.718221169006142	23.670538484720453
1332	12.727776556811557	21.476790979540382
1333	12.73733194461697	14.886266849017561
1334	12.746887332422386	17.77132082290876
1335	12.7564427202278	18.69898280418112
1336	12.765998108033214	17.77132082290876
1337	12.775553495838627	18.676701732190114
1338	12.785108883644043	18.666914274220215
1339	12.794664271449456	15.321510074864795
1340	12.80421965925487	17.77132082290876
1341	12.813775047060282	18.86899945506142
1342	12.8233304348657	27.7904424794521
1343	12.832885822671113	16.389540334034784
1344	12.842441210476526	20.77225468204583
1345	12.851996598281941	27.80145877993413
1346	12.861551986087354	23.198590513648185
1347	12.871107373892768	24.145541960421653
1348	12.880662761698183	16.534837857345156
1349	12.890218149503598	17.87869659584134
1350	12.899773537309011	21.644435140713995
1351	12.909328925114425	18.69898280418112
1352	12.91888431291984	20.18580300946485
1353	12.928439700725253	16.7826441452707
1354	12.937995088530666	13.869686438505038
1355	12.947550476336081	16.476881393687968
1356	12.957105864141495	18.43494882292201
1357	12.96666125194691	13.869686438505038
1358	12.976216639752323	18.970407808486545
1359	12.985772027557738	15.18583726220132
1360	12.995327415363152	17.87869659584134
1361	13.004882803168565	16.771223818630418
1362	13.01443819097398	15.39554925399509
1363	13.023993578779393	16.16449915225692
1364	13.033548966584808	24.8293465881496
1365	13.043104354390223	22.06789956241022
1366	13.052659742195637	20.297569772228687
1367	13.06221513000105	17.52556837372287
1368	13.071770517806463	18.43494882292201
1369	13.081325905611878	21.644435140713995
1370	13.090881293417292	21.336859291805652
1371	13.100436681222705	22.557246634705653
1372	13.109992069028122	20.556045219583464
1373	13.119547456833535	19.1481374579396
1374	13.129102844638949	15.255118703057775
1375	13.138658232444364	16.389540334034784
1376	13.148213620249777	15.39554925399509
1377	13.15776900805519	20.820892853310824
1378	13.167324395860604	14.560275619356876
1379	13.176879783666019	13.360218444764483
1380	13.186435171471434	13.690049617465514
1381	13.195990559276847	19.486129572465757
1382	13.205545947082262	23.294563253894424
1383	13.215101334887676	21.370622269343183
1384	13.224656722693089	19.44003482817619
1385	13.234212110498504	23.532348560901013
1386	13.243767498303917	16.85839876773828
1387	13.253322886109332	22.796521467942608
1388	13.262878273914746	21.80140948635181
1389	13.27243366172016	21.80140948635181
1390	13.281989049525574	17.447188423282203
1391	13.291544437330987	19.604088150829426
1392	13.301099825136403	21.80140948635181
1393	13.310655212941816	18.165956529225532
1394	13.32021060074723	21.80140948635181
1395	13.329765988552646	22.557246634705653
1396	13.33932137635806	19.397812448558224
1397	13.348876764163473	18.199165053045398
1398	13.358432151968886	24.8293465881496
1399	13.367987539774301	19.323184318161783
1400	13.377542927579714	21.80140948635181
1401	13.387098315385128	13.706961004079808
1402	13.396653703190545	17.161918802865298
1403	13.406209090995958	14.51105950016907
1404	13.415764478801371	15.945395900922854
1405	13.425319866606785	12.85809017299818
1406	13.4348752544122	16.762554461832746
1407	13.444430642217613	17.744671625056935
1408	13.453986030023026	11.59217541029107
1409	13.463541417828441	12.36249241571431
1410	13.473096805633856	16.69924423399362
1411	13.48265219343927	16.476881393687968
1412	13.492207581244685	19.98310652189998
1413	13.501762969050098	16.69924423399362
1414	13.511318356855512	13.706961004079808
1415	13.520873744660925	15.642246457208728
1416	13.53042913246634	18.208484470580828
1417	13.539984520271755	14.420773127510985
1418	13.549539908077168	13.284866484902189
1419	13.559095295882583	15.068488159492208
1420	13.568650683687997	13.495733280795811
1421	13.57820607149341	11.458752345877201
1422	13.587761459298825	14.036243467926479
1423	13.597316847104238	9.334998463138236
1424	13.606872234909652	10.619655276155134
1425	13.616427622715067	10.53918372862823
1426	13.625983010520482	13.055247223796602
1427	13.635538398325895	13.10920819815429
1428	13.645093786131309	10.823011226207099
1429	13.654649173936724	13.055247223796602
1430	13.664204561742137	10.154266580200263
1431	13.67375994954755	11.458752345877201
1432	13.683315337352965	5.3321588816595575
1433	13.69287072515838	11.040940180323734
1434	13.702426112963794	9.727578551401603
1435	13.711981500769207	8.235619324209505
1436	13.721536888574622	8.85795876362835
1437	13.731092276380036	9.833563964207116
1438	13.740647664185449	7.696051722016571
1439	13.750203051990864	8.686354581236653
1440	13.759758439796279	7.399594659887109
1441	13.769313827601692	7.495857639729858
1442	13.778869215407108	5.31454566994475
1443	13.78842460321252	2.7591076586202736
1444	13.797979991017934	6.581944655178012
1445	13.807535378823347	8.498558879493682
1446	13.817090766628763	5.253802751262255
1447	13.826646154434176	5.063616853030085
1448	13.836201542239591	7.943471810590411
1449	13.845756930045006	8.426969021480673
1450	13.85531231785042	6.137255949261988
1451	13.864867705655833	5.3009265165256885
1452	13.874423093461246	6.556946498163389
1453	13.883978481266661	5.440332031005506
1454	13.893533869072074	7.288952323610133
1455	13.90308925687749	6.088528154195175
1456	13.912644644682905	15.124007308310569
1457	13.922200032488318	5.505477857978346
1458	13.931755420293731	4.351077951573885
1459	13.941310808099146	4.7078522443722255
1460	13.95086619590456	4.864514437760525
1461	13.960421583709973	5.376705428050741
1462	13.969976971515386	7.373766361330216
1463	13.979532359320803	7.829076510059608
1464	13.989087747126216	4.653351587268387
1465	13.99864313493163	6.4830736928972374
1466	14.008198522737045	4.820766078092656
1467	14.017753910542458	5.572197803963796
1468	14.027309298347872	6.340191745909909
1469	14.036864686153287	4.653351587268387
1470	14.046420073958702	3.4064437549947186
1471	14.055975461764115	-1.3478872801985984
1472	14.065530849569528	5.253802751262255
1473	14.075086237374943	2.8912695962205643
1474	14.084641625180357	5.974323286480623
1475	14.09419701298577	10.049348588124873
1476	14.103752400791185	11.164880177548593
1477	14.113307788596599	4.8792737830067265
1478	14.122863176402014	8.343891584033095
1479	14.132418564207429	11.738571206722325
1480	14.141973952012842	7.125016348901798
1481	14.151529339818255	7.539445139509308
1482	14.161084727623669	6.241914347415048
1483	14.170640115429084	11.154659738928297
1484	14.180195503234497	9.057888128617657
1485	14.189750891039912	7.399594659887109
1486	14.199306278845327	6.14662565964667
1487	14.20886166665074	7.224315694045337
1488	14.218417054456154	8.130102354155978
1489	14.227972442261569	6.254032743916468
1490	14.237527830066982	6.911227119024681
1491	14.247083217872396	8.615648184164113
1492	14.256638605677809	5.4773687288288775
1493	14.266193993483226	9.727578551401603
1494	14.27574938128864	1.5911402711945872
1495	14.285304769094052	4.289153328819018
1496	14.294860156899468	1.9978798564766744
1497	14.30441554470488	3.289242678491826
1498	14.313970932510294	4.455602833326316
1499	14.323526320315707	3.01278750418334
1500	14.333081708121123	6.84277341263094
1501	14.342637095926538	5.000644597558433
1502	14.352192483731951	7.305759533310825
1503	14.361747871537366	5.572197803963796
1504	14.37130325934278	4.513988458001262
1505	14.380858647148193	6.254032743916468
1506	14.390414034953608	3.01278750418334
1507	14.399969422759021	1.4502162909334282
1508	14.409524810564436	6.934348901269559
1509	14.41908019836985	-2.147585428298503
1510	14.428635586175265	3.0940580589171116
1511	14.438190973980678	-0.7161599454704085
1512	14.447746361786091	1.3478872801985984
1513	14.457301749591506	0.0
1514	14.46685713739692	0.0
1515	14.476412525202335	2.7263109939062655
1516	14.48596791300775	2.2906100426385296
1517	14.495523300813163	0.7440592028887095
1518	14.505078688618577	2.7263109939062655
1519	14.51463407642399	-3.289242678491826
1520	14.524189464229405	0.6160599083992303
1521	14.533744852034818	0.0
1522	14.543300239840232	-1.5693548047489851
1523	14.552855627645648	0.6820603931726519
1524	14.562411015451062	0.0
1525	14.571966403256475	0.7345210342548154
1526	14.58152179106189	0.7345210342548154
1527	14.591077178867303	-4.398705354995532
1528	14.600632566672717	1.3169124057932626
1529	14.61018795447813	-1.2188752351312977
1530	14.619743342283545	-4.1446237411042945
1531	14.62929873008896	-4.343239951689387
1532	14.638854117894374	-2.3532968661083045
1533	14.648409505699789	0.8425242607404145
1534	14.657964893505202	-3.1798301198642345
1535	14.667520281310615	2.3215305898327188
1536	14.67707566911603	-4.289153328819018
1537	14.686631056921444	2.1747441146100535
1538	14.696186444726859	0.0
1539	14.705741832532272	0.8680514497455426
1540	14.715297220337687	2.6425452940647243
1541	14.7248526081431	3.715289105428768
1542	14.734407995948514	-3.865461169851747
1543	14.743963383753929	4.635463426902643
1544	14.753518771559342	0.7957235527392739
1545	14.763074159364756	0.0
1546	14.77262954717017	2.827124578161273
1547	14.782184934975586	0.7957235527392739
1548	14.791740322781	2.7263109939062655
1549	14.801295710586412	4.69868051729944
1550	14.810851098391828	-0.8303154862580109
1551	14.82040648619724	-2.3532968661083045
1552	14.829961874002654	2.3532968661083045
1553	14.83951726180807	-0.7345210342548154
1554	14.849072649613484	-0.8550973962667232
1555	14.858628037418898	-0.8184554616886144
1556	14.868183425224311	-0.6661999701831415
1557	14.877738813029726	-0.8303154862580109
1558	14.88729420083514	-0.7957235527392739
1559	14.896849588640553	-3.0940580589171116
1560	14.906404976445968	-1.7623910236605127
1561	14.915960364251383	1.6365770416167182
1562	14.925515752056796	-2.5261169116195554
1563	14.935071139862211	-5.253802751262255
1564	14.944626527667625	-1.5693548047489851
1565	14.954181915473038	-6.499346279654567
1566	14.963737303278451	-8.455027677177455
1567	14.973292691083866	-13.570434385161485
1568	14.982848078889281	-12.464932842064988
1569	14.992403466694695	-8.686354581236653
1570	15.00195885450011	-14.782726042615677
1571	15.011514242305523	-11.17383824181473
1572	15.021069630110937	-8.686354581236653
1573	15.030625017916352	-12.200468727380786
1574	15.040180405721765	-9.22988624372772
1575	15.049735793527178	-8.74616226255521
1576	15.059291181332593	-8.939565003151523
1577	15.068846569138008	-11.023455963743139
1578	15.078401956943422	-6.604835496753972
1579	15.087957344748835	-8.797410709991064
1580	15.09751273255425	-6.254032743916468
1581	15.107068120359664	-7.926926682689598
1582	15.116623508165077	-11.821488340607255
1583	15.126178895970492	-8.806792694435307
1584	15.135734283775907	-5.403791360249714
1585	15.145289671581322	1.527525442212927
1586	15.154845059386734	-7.650650955359411
1587	15.164400447192149	-7.431407971172507
1588	15.17395583499756	-6.7098368077569335
1589	15.183511222802975	-7.224315694045337
1590	15.19306661060839	-7.8831393167297295
1591	15.202621998413804	-5.000644597558433
1592	15.212177386219219	-6.809050179613405
1593	15.221732774024634	-3.4682292589171477
1594	15.231288161830046	-5.194428907734806
1595	15.24084354963546	-2.2906100426385296
1596	15.250398937440876	-7.224315694045337
1597	15.259954325246287	-7.125016348901798
1598	15.269509713051702	-1.5074357587749678
1599	15.27906510085712	-7.495857639729858
1600	15.28862048866253	-5.063616853030085
1601	15.298175876467946	0.0
1602	15.307731264273361	-5.3321588816595575
1603	15.317286652078772	-5.2623953995951185
1604	15.326842039884188	-2.070030653041098
1605	15.336397427689603	-2.827124578161273
1606	15.345952815495016	-5.640549432156822
1607	15.355508203300431	-6.0724564072077
1608	15.365063591105843	-4.513988458001262
1609	15.374618978911258	-5.194428907734806
1610	15.384174366716673	-3.0940580589171116
1611	15.393729754522084	-5.128191041852838
1612	15.4032851423275	-5.2623953995951185
1613	15.412840530132915	-6.254032743916468
1614	15.422395917938328	-3.667788055531428
1615	15.431951305743743	-4.455602833326316
1616	15.441506693549158	-2.2906100426385296
1617	15.45106208135457	0.725224299059252
1618	15.460617469159985	-6.340191745909909
1619	15.4701728569654	-3.366460663429801
1620	15.479728244770811	-1.6135389328811822
1621	15.489283632576228	-3.3177811683348435
1622	15.498839020381643	-6.428747748829855
1623	15.508394408187055	-6.809050179613405
1624	15.51794979599247	-6.088528154195175
1625	15.527505183797885	-8.615648184164113
1626	15.537060571603297	-0.9391909457355799
1627	15.546615959408712	-6.254032743916468
1628	15.556171347214123	2.4195092166563366
1629	15.56572673501954	-1.8476102659945959
1630	15.575282122824955	-4.205357001708587
1631	15.584837510630367	-5.792796495032159
1632	15.594392898435782	-4.205357001708587
1633	15.603948286241197	-11.92073853992231
1634	15.613503674046608	-4.205357001708587
1635	15.623059061852024	-3.8140748342903543
1636	15.632614449657439	-3.865461169851747
1637	15.642169837462852	-3.416588191771344
1638	15.651725225268267	-7.650650955359411
1639	15.661280613073682	-1.6365770416167182
1640	15.670836000879094	-6.14662565964667
1641	15.680391388684509	-3.0940580589171116
1642	15.689946776489924	-5.3321588816595575
1643	15.699502164295335	-1.5481576989779677
1644	15.709057552100752	-0.7848246029918882
1645	15.718612939906164	0.0
1646	15.728168327711579	-5.117314849972638
1647	15.737723715516994	2.5261169116195554
1648	15.747279103322406	-1.5693548047489851
1649	15.75683449112782	-2.827124578161273
1650	15.766389878933236	-2.4195092166563366
1651	15.775945266738649	-3.0528825147924286
1652	15.785500654544064	-2.1747441146100535
1653	15.79505604234948	-2.260501911141272
1654	15.80461143015489	-0.7440592028887095
1655	15.814166817960306	0.0
1656	15.823722205765721	1.7623910236605127
1657	15.833277593571133	0.8303154862580109
1658	15.842832981376548	3.4682292589171477
1659	15.852388369181963	2.3532968661083045
1660	15.861943756987376	1.5481576989779677
1661	15.871499144792791	2.3215305898327188
1662	15.881054532598206	-1.6135389328811822
1663	15.890609920403618	5.710593137499643
1664	15.900165308209033	3.764034864905718
1665	15.909720696014444	3.01278750418334
1666	15.91927608381986	-1.4502162909334282
1667	15.928831471625276	2.2906100426385296
1668	15.938386859430688	5.117314849972638
1669	15.947942247236103	-2.0213649403560154
1670	15.957497635041518	-2.489552921999156
1671	15.96705302284693	3.0528825147924286
1672	15.976608410652345	1.6365770416167182
1673	15.98616379845776	3.1363583683325875
1674	15.995719186263173	3.4682292589171477
1675	16.005274574068586	1.5074357587749678
1676	16.014829961874003	0.0
1677	16.024385349679413	0.0
1678	16.03394073748483	4.028263666485142
1679	16.043496125290247	2.1210963966614536
1680	16.053051513095657	2.260501911141272
1681	16.062606900901073	0.8184554616886144
1682	16.072162288706483	4.513988458001262
1683	16.0817176765119	2.7263109939062655
1684	16.091273064317313	-0.6740368979845053
1685	16.100828452122727	-1.3971810272963765
1686	16.110383839928144	-0.8425242607404145
1687	16.119939227733557	0.0
1688	16.12949461553897	-1.3322198538696388
1689	16.139050003344384	-1.3803540734444517
1690	16.1486053911498	-0.6510603802294862
1691	16.15816077895521	-2.0454084888872277
1692	16.167716166760627	-1.952509049399608
1693	16.177271554566044	-4.134671373736423
1694	16.186826942371454	-5.4118691523170295
1695	16.19638233017687	-0.7161599454704085
1696	16.205937717982284	-4.6668583714389955
1697	16.215493105787697	-6.088528154195175
1698	16.22504849359311	-0.7073193685442566
1699	16.234603881398527	2.260501911141272
1700	16.244159269203937	2.3532968661083045
1701	16.253714657009354	0.0
1702	16.263270044814767	-1.414423211402155
1703	16.27282543262018	-1.6135389328811822
1704	16.282380820425598	-3.9182488640673765
1705	16.291936208231007	-6.254032743916468
1706	16.301491596036424	0.0
1707	16.311046983841837	6.499346279654567
1708	16.32060237164725	0.0
1709	16.330157759452668	0.0
1710	16.33971314725808	-5.194428907734806
1711	16.349268535063494	-7.7335980990228625
1712	16.358823922868908	3.1363583683325875
1713	16.368379310674325	-2.973731082480109
1714	16.377934698479734	0.8951737102110744
1715	16.38749008628515	-10.049348588124873
1716	16.397045474090568	-1.5074357587749678
1717	16.406600861895978	-3.1363583683325875
1718	16.416156249701395	-0.7957235527392739
1719	16.425711637506808	-1.4688007143858246
1720	16.43526702531222	-5.2623953995951185
1721	16.444822413117635	-3.0528825147924286
1722	16.454377800923048	-4.763641690726177
1723	16.463933188728465	0.0
1724	16.473488576533878	-0.7345210342548154
1725	16.48304396433929	-2.147585428298503
1726	16.492599352144705	-1.3803540734444517
1727	16.50215473995012	-1.3803540734444517
1728	16.51171012775553	-1.9978798564766744
1729	16.52126551556095	0.0
1730	16.53082090336636	-2.147585428298503
1731	16.540376291171775	-1.5074357587749678
1732	16.54993167897719	-0.7742201649280623
1733	16.559487066782605	-1.4688007143858246
1734	16.56904245458802	-1.487867528827779
1735	16.57859784239343	-3.8140748342903543
1736	16.58815323019885	-5.856013585428957
1737	16.59770861800426	-1.5074357587749678
1738	16.607264005809675	-6.1701750950296095
1739	16.61681939361509	-2.5448043798130957
1740	16.626374781420502	4.1849161251184155
1741	16.63593016922592	0.0
1742	16.64548555703133	0.7345210342548154
1743	16.655040944836745	0.0
1744	16.66459633264216	-2.1747441146100535
1745	16.674151720447572	-2.0952525646238462
1746	16.68370710825299	-6.1701750950296095
1747	16.693262496058402	-0.6510603802294862
1748	16.702817883863815	-0.7848246029918882
1749	16.71237327166923	-3.532294583890887
1750	16.721928659474646	0.6740368979845053
1751	16.731484047280055	1.9978798564766744
1752	16.741039435085472	-2.0454084888872277
1753	16.750594822890886	-0.6820603931726519
1754	16.7601502106963	-1.4320961841646465
1755	16.769705598501716	-1.5693548047489851
1756	16.77926098630713	-4.343239951689387
1757	16.788816374112542	-1.9091524329963763
1758	16.798371761917956	-4.085616779974877
1759	16.80792714972337	-3.945186229037563
1760	16.817482537528782	-4.037710620977124
1761	16.8270379253342	-1.5074357587749678
1762	16.836593313139613	-1.487867528827779
1763	16.846148700945026	0.7440592028887095
1764	16.855704088750443	-1.4502162909334282
1765	16.865259476555853	-1.5911402711945872
1766	16.87481486436127	1.3322198538696388
1767	16.884370252166683	-2.89857679928171
1768	16.893925639972096	-0.7161599454704085
1769	16.903481027777513	-3.667788055531428
1770	16.913036415582926	-3.366460663429801
1771	16.92259180338834	-2.260501911141272
1772	16.932147191193753	-1.827968244305005
1773	16.94170257899917	-2.7263109939062655
1774	16.95125796680458	-2.489552921999156
1775	16.960813354609996	-3.576334374997351
1776	16.97036874241541	-4.289153328819018
1777	16.979924130220823	-1.4688007143858246
1778	16.98947951802624	-2.9356734464211725
1779	16.99903490583165	-3.856800985589843
1780	17.008590293637067	-0.7440592028887095
1781	17.01814568144248	-4.134671373736423
1782	17.027701069247893	0.7638984609299951
1783	17.037256457053306	-2.2025981617658057
1784	17.046811844858723	-4.573921259900861
1785	17.056367232664137	-7.7335980990228625
1786	17.06592262046955	-1.7357045889283889
1787	17.075478008274967	-3.1363583683325875
1788	17.085033396080377	-2.3859440303888126
1789	17.094588783885794	1.5693548047489851
1790	17.104144171691207	-4.23639479905884
1791	17.11369955949662	-2.1747441146100535
1792	17.123254947302037	3.1363583683325875
1793	17.13281033510745	-1.9305874411669917
1794	17.142365722912864	-4.398705354995532
1795	17.151921110718277	-0.8425242607404145
1796	17.16147649852369	1.4502162909334282
1797	17.171031886329104	-4.969740728110304
1798	17.18058727413452	-4.332313983188515
1799	17.190142661939934	-1.8476102659945959
1800	17.199698049745347	-4.398705354995532
1801	17.209253437550764	-6.1155035662854065
1802	17.218808825356174	-1.9749340108819766
1803	17.22836421316159	-1.5481576989779677
1804	17.237919600967004	-3.3177811683348435
1805	17.247474988772417	-6.84277341263094
1806	17.25703037657783	0.0
1807	17.266585764383247	-1.6846843178962914
1808	17.27614115218866	-3.366460663429801
1809	17.285696539994074	-2.5261169116195554
1810	17.29525192779949	-6.254032743916468
1811	17.3048073156049	-3.366460663429801
1812	17.314362703410318	0.0
1813	17.32391809121573	-2.4195092166563366
1814	17.333473479021144	-2.3859440303888126
1815	17.34302886682656	-5.710593137499643
1816	17.35258425463197	-6.009005957494525
1817	17.362139642437388	-6.428747748829855
1818	17.3716950302428	-5.78239232236404
1819	17.381250418048214	-8.235619324209505
1820	17.390805805853628	-8.569141879837643
1821	17.400361193659045	-5.128191041852838
1822	17.409916581464458	-7.2060570013832725
1823	17.41947196926987	-7.549421768263274
1824	17.429027357075288	-7.288952323610133
1825	17.438582744880698	-9.360190801913326
1826	17.448138132686115	-5.4118691523170295
1827	17.457693520491528	-6.26349061433454
1828	17.46724890829694	-6.74557964748282
1829	17.476804296102358	-11.449337988500032
1830	17.48635968390777	-5.000644597558433
1831	17.495915071713185	-6.418786730238786
1832	17.505470459518598	-4.820766078092656
1833	17.51502584732401	-5.31454566994475
1834	17.524581235129425	-4.23639479905884
1835	17.53413662293484	-4.763641690726177
1836	17.543692010740255	-6.499346279654567
1837	17.55324739854567	-5.2623953995951185
1838	17.562802786351085	-6.009005957494525
1839	17.572358174156495	-7.214262039206761
1840	17.581913561961912	-5.2623953995951185
1841	17.591468949767325	-7.214262039206761
1842	17.60102433757274	-4.398705354995532
1843	17.61057972537815	-5.63068275763526
1844	17.62013511318357	-3.9724959407506595
1845	17.629690500988982	-3.4682292589171477
1846	17.639245888794395	-5.273895957351765
1847	17.648801276599812	-5.042451069170913
1848	17.658356664405222	-5.35582504285519
1849	17.66791205221064	-3.9724959407506595
1850	17.677467440016052	-4.763641690726177
1851	17.687022827821465	-6.428747748829855
1852	17.696578215626882	-1.7357045889283889
1853	17.706133603432292	-2.7263109939062655
1854	17.71568899123771	-4.205357001708587
1855	17.725244379043122	-2.1747441146100535
1856	17.734799766848536	-0.8069294551023745
1857	17.74435515465395	-1.5074357587749678
1858	17.753910542459366	1.4502162909334282
1859	17.76346593026478	-1.527525442212927
1860	17.773021318070192	-2.973731082480109
1861	17.78257670587561	-1.7534048600715397
1862	17.79213209368102	-4.1849161251184155
1863	17.801687481486436	-2.3215305898327188
1864	17.81124286929185	-4.635463426902643
1865	17.820798257097263	-1.9091524329963763
1866	17.830353644902676	-5.128191041852838
1867	17.839909032708093	-6.410840020232448
1868	17.849464420513506	-4.085616779974877
1869	17.85901980831892	-1.3639275316029187
1870	17.868575196124333	-2.2906100426385296
1871	17.878130583929746	-4.085616779974877
1872	17.887685971735163	-1.527525442212927
1873	17.897241359540573	-4.830419958289941
1874	17.90679674734599	-2.260501911141272
1875	17.916352135151406	-5.194428907734806
1876	17.925907522956816	-3.865461169851747
1877	17.935462910762233	1.8881880067409305
1878	17.945018298567646	-3.3177811683348435
1879	17.95457368637306	-5.403791360249714
1880	17.964129074178473	-7.028396238949604
1881	17.97368446198389	-5.78239232236404
1882	17.983239849789303	-4.69868051729944
1883	17.992795237594716	-6.84277341263094
1884	18.002350625400133	-0.6437457141753808
1885	18.011906013205543	-5.964487101253119
1886	18.02146140101096	-6.009005957494525
1887	18.031016788816373	-7.696051722016571
1888	18.040572176621787	-1.3322198538696388
1889	18.0501275644272	-6.519801751656986
1890	18.059682952232613	-4.513988458001262
1891	18.06923834003803	-4.513988458001262
1892	18.078793727843443	-4.573921259900861
1893	18.088349115648857	-1.487867528827779
1894	18.09790450345427	-4.513988458001262
1895	18.107459891259687	-3.772283609379837
1896	18.117015279065097	-4.455602833326316
1897	18.126570666870514	-7.640406761026755
1898	18.13612605467593	-7.399594659887109
1899	18.14568144248134	-4.820766078092656
1900	18.155236830286757	-5.774325902663275
1901	18.16479221809217	-8.972626614896393
1902	18.174347605897584	-5.063616853030085
1903	18.183902993702997	-8.325650330426836
1904	18.193458381508414	1.3322198538696388
1905	18.203013769313827	-2.2025981617658057
1906	18.21256915711924	-3.6214847041173406
1907	18.222124544924657	0.0
1908	18.231679932730067	-4.1849161251184155
1909	18.241235320535484	-2.0952525646238462
1910	18.250790708340894	5.774325902663275
1911	18.26034609614631	-5.5872439642043465
1912	18.269901483951724	-3.4064437549947186
1913	18.279456871757137	-6.418786730238786
1914	18.289012259562554	1.2873289415250384
1915	18.298567647367967	5.83949231151745
1916	18.30812303517338	-1.8881880067409305
1917	18.317678422978794	2.792702365713283
1918	18.32723381078421	-0.6902771978650786
1919	18.33678919858962	-2.1210963966614536
1920	18.346344586395038	0.725224299059252
1921	18.355899974200454	-2.0454084888872277
1922	18.365455362005864	9.574227885091823
1923	18.37501074981128	-0.6661999701831415
1924	18.384566137616694	-1.7714697400340769
1925	18.394121525422108	-1.414423211402155
1926	18.40367691322752	0.0
1927	18.413232301032934	2.9356734464211725
1928	18.42278768883835	4.398705354995532
1929	18.432343076643765	1.9305874411669917
1930	18.441898464449178	4.653351587268387
1931	18.45145385225459	6.499346279654567
1932	18.461009240060008	0.0
1933	18.470564627865418	5.000644597558433
1934	18.480120015670835	0.725224299059252
1935	18.48967540347625	1.3019526725788753
1936	18.49923079128166	5.13637849242773
1937	18.50878617908708	5.9061411137705
1938	18.51834156689249	2.1747441146100535
1939	18.527896954697905	2.862405226111748
1940	18.537452342503318	3.3274042417265695
1941	18.547007730308735	5.194428907734806
1942	18.55656311811415	0.0
1943	18.56611850591956	3.4473868518651978
1944	18.57567389372498	2.9356734464211725
1945	18.58522928153039	1.4502162909334282
1946	18.594784669335805	8.130102354155978
1947	18.604340057141215	4.635463426902643
1948	18.613895444946632	5.403791360249714
1949	18.623450832752045	4.398705354995532
1950	18.63300622055746	3.4473868518651978
1951	18.642561608362875	1.5693548047489851
1952	18.65211699616829	0.7638984609299951
1953	18.661672383973702	3.3177811683348435
1954	18.671227771779115	4.8792737830067265
1955	18.680783159584532	3.366460663429801
1956	18.690338547389942	0.0
1957	18.69989393519536	1.5481576989779677
1958	18.709449323000776	3.1363583683325875
1959	18.719004710806185	1.3019526725788753
1960	18.728560098611602	4.398705354995532
1961	18.738115486417016	1.4688007143858246
1962	18.74767087422243	2.4195092166563366
1963	18.757226262027842	-3.945186229037563
1964	18.766781649833256	0.7440592028887095
1965	18.776337037638672	2.2025981617658057
1966	18.785892425444086	3.764034864905718
1967	18.7954478132495	2.6942842898561006
1968	18.805003201054912	-0.6437457141753808
1969	18.81455858886033	3.0528825147924286
1970	18.82411397666574	6.428747748829855
1971	18.833669364471156	5.128191041852838
1972	18.84322475227657	3.9724959407506595
1973	18.852780140081983	0.0
1974	18.8623355278874	5.4773687288288775
1975	18.871890915692813	4.028263666485142
1976	18.881446303498226	4.343239951689387
1977	18.89100169130364	9.833563964207116
1978	18.900557079109056	5.640549432156822
1979	18.910112466914466	9.334998463138236
1980	18.919667854719883	4.939215542126198
1981	18.9292232425253	7.305759533310825
1982	18.93877863033071	5.440332031005506
1983	18.948334018136126	-2.7702157972001924
1984	18.957889405941536	7.2369220259680045
1985	18.967444793746953	6.241914347415048
1986	18.977000181552366	8.820379552021057
1987	18.98655556935778	6.88172363063695
1988	18.996110957163197	10.561010691196383
1989	19.00566634496861	10.696510735778114
1990	19.015221732774023	10.097504384075284
1991	19.024777120579436	10.366322603450492
1992	19.034332508384853	11.309932474020215
1993	19.043887896190263	11.469530332866906
1994	19.05344328399568	9.833563964207116
1995	19.062998671801093	7.495857639729858
1996	19.072554059606507	7.7335980990228625
1997	19.082109447411923	15.446316367692557
1998	19.091664835217337	8.383248480929348
[truncated: 2,333 more rows]
