# Supplementary material for: Nanoalignment by critical Casimir torques
Source: Nat Commun. 2024 Jun 14;15:5086. doi: 10.1038/s41467-024-49220-1 (PMC11178905; doi:10.1038/s41467-024-49220-1)
Supplement: Supplementary file 11 — Source Data [file 41467_2024_49220_MOESM11_ESM.zip › fig4/python/data/R_L_Orientation.csv]

	0	1
0	0.0	37.94215335011893
1	0.009252234414611128	32.34744349944203
2	0.018504468829222256	32.34744349944203
3	0.027756703243833388	35.1120111844222
4	0.03700893765844451	36.86989764584402
5	0.04626117207305564	37.94215335011893
6	0.055513406487666776	35.28674897505972
7	0.0647656409022779	36.86989764584402
8	0.07401787531688903	42.220833135927926
9	0.08327010973150016	28.842660135412068
10	0.09252234414611128	38.884496433714595
11	0.10177457856072242	41.11209043916693
12	0.11102681297533355	38.530180014826826
13	0.12027904738994467	44.44374777291932
14	0.1295312818045558	43.264295411071615
15	0.13878351621916693	33.690067525979785
16	0.14803575063377805	40.33314162856101
17	0.1572879850483892	40.51539399045538
18	0.16654021946300032	37.20792192178156
19	0.17579245387761144	38.01894259317021
20	0.18504468829222256	32.005383208083494
21	0.19429692270683369	37.72499504211075
22	0.20354915712144483	31.84905131905529
23	0.21280139153605596	24.928474135461272
24	0.2220536259506671	33.91743053697035
25	0.23130586036527823	39.351752626264734
26	0.24055809477988935	37.20792192178156
27	0.2498103291945005	37.05652818940958
28	0.2590625636091116	42.510447078000844
29	0.26831479802372277	40.135485562239474
30	0.27756703243833386	36.46923439005187
31	0.286819266852945	36.52885536698517
32	0.2960715012675561	38.25442035251718
33	0.30532373568216725	34.34609740006152
34	0.3145759700967784	40.955514425818905
35	0.3238282045113895	42.797401838234194
36	0.33308043892600064	43.93908830973577
37	0.34233267334061174	38.659808254090095
38	0.3515849077552229	42.37359436170925
39	0.36083714216983404	38.927543592792304
40	0.37008937658444513	43.8542371618249
41	0.3793416109990563	40.36453657309736
42	0.38859384541366737	39.699073483474315
43	0.3978460798282785	39.173657970444225
44	0.40709831424288967	41.423665625002656
45	0.41635054865750076	37.3666694127687
46	0.4256027830721119	36.08507304285213
47	0.434855017486723	42.56335175318987
48	0.4441072519013342	40.426078740099136
49	0.45335948631594536	40.10090754621224
50	0.46261172073055645	43.36342295838328
51	0.4718639551451676	44.45434240658428
52	0.4811161895597787	41.34777721969367
53	0.4903684239743898	49.57392125990087
54	0.499620658389001	47.16107948822638
55	0.508872892803612	48.742988295687134
56	0.5181251272182232	44.45434240658428
57	0.5273773616328343	47.43664824681013
58	0.5366295960474455	43.8542371618249
59	0.5458818304620565	41.6335393365702
60	0.5551340648766677	48.43363036245052
61	0.5643862992912788	47.082565279730886
62	0.57363853370589	36.55247275209154
63	0.5828907681205011	42.510447078000844
64	0.5921430025351122	45.60309119438053
65	0.6013952369497234	44.38394009160077
66	0.6106474713643345	51.22582906442577
67	0.6198997057789457	56.309932474020215
68	0.6291519401935568	52.00126755749534
69	0.6384041746081679	53.615648184164115
70	0.647656409022779	56.08256946302965
71	0.6569086434373902	55.00797980144134
72	0.6661608778520013	50.19442890773481
73	0.6754131122666125	52.835525106488554
74	0.6846653466812235	56.74563342528795
75	0.6939175810958347	48.144957464698024
76	0.7031698155104458	52.19347005529554
77	0.712422049925057	56.309932474020215
78	0.7216742843396681	53.13010235415598
79	0.7309265187542792	50.29008120537127
80	0.7401787531688903	49.720136931043555
81	0.7494309875835015	42.87890360333855
82	0.7586832219981126	41.11209043916693
83	0.7679354564127238	41.03534527714388
84	0.7771876908273347	51.34019174590991
85	0.786439925241946	36.86989764584402
86	0.795692159656557	42.61405596961119
87	0.8049443940711682	36.702855030163136
88	0.8141966284857793	41.877869537884294
89	0.8234488629003904	38.39516450324603
90	0.8327010973150015	44.48383577023516
91	0.8419533317296127	40.60129464500447
92	0.8512055661442238	49.84400037508068
93	0.860457800558835	49.398705354995535
94	0.869710034973446	38.659808254090095
95	0.8789622693880572	38.77417093557423
96	0.8882145038026684	49.12759170251172
97	0.8974667382172795	52.69605172201657
98	0.9067189726318907	53.13010235415598
99	0.9159712070465017	45.59065721464667
100	0.9252234414611129	42.754257434104936
101	0.934475675875724	36.20945681718605
102	0.9437279102903352	46.73570458892839
103	0.9529801447049463	37.69424046668917
104	0.9622323791195574	40.84035770628736
105	0.9714846135341685	53.13010235415598
106	0.9807368479487796	46.701354605326124
107	0.9899890823633909	51.1886159632416
108	0.999241316778002	47.33730585912382
109	1.008493551192613	37.51911382047633
110	1.017745785607224	41.516728531002336
111	1.0269980200218354	48.60846885256635
112	1.0362502544364465	45.0
113	1.0455024888510576	52.624192504451834
114	1.0547547232656687	54.65989307844234
115	1.06400695768028	50.826342029555775
116	1.073259192094891	43.66778014613036
117	1.082511426509502	51.09586154459581
118	1.091763660924113	45.567266409857936
119	1.1010158953387243	51.115503566285405
120	1.1102681297533354	56.309932474020215
121	1.1195203641679465	57.9946167919165
122	1.1287725985825576	59.50016676655257
123	1.138024832997169	48.50353164478446
124	1.14727706741178	45.57872556560776
125	1.1565293018263911	53.42696902148067
126	1.1657815362410022	52.48088617952368
127	1.1750337706556133	62.80187205149089
128	1.1842860050702244	50.659481840162485
129	1.1935382394848355	55.2568198416964
130	1.2027904738994468	51.483073692897236
131	1.212042708314058	42.56335175318987
132	1.221294942728669	45.62959860841026
133	1.23054717714328	48.81407483429035
134	1.2397994115578914	52.66680426181418
135	1.2490516459725025	54.090276920822326
136	1.2583038803871136	47.16107948822638
137	1.2675561148017245	50.76263288659845
138	1.2768083492163358	50.86960044301471
139	1.2860605836309469	55.58163552094379
140	1.295312818045558	51.54629078329404
141	1.304565052460169	52.69605172201657
142	1.3138172868747804	53.3102771675242
143	1.3230695212893915	49.12759170251172
144	1.3323217557040026	47.77916686407208
145	1.3415739901186137	58.240519915187214
146	1.350826224533225	58.781597235653635
147	1.3600784589478359	58.51253063578603
148	1.369330693362447	52.815293546766874
149	1.378582927777058	56.52372170389733
150	1.3878351621916694	61.38954033403479
151	1.3970873966062805	60.94539590092286
152	1.4063396310208915	55.71312302279104
153	1.4155918654355026	59.79676224505734
154	1.424844099850114	55.885527054658745
155	1.434096334264725	53.47114463301483
156	1.4433485686793361	55.203973721731685
157	1.4526008030939472	58.201087175705574
158	1.4618530375085583	54.887988815577806
159	1.4711052719231694	55.58163552094379
160	1.4803575063377805	55.2568198416964
161	1.4896097407523918	56.1130405359483
162	1.498861975167003	57.69266554511789
163	1.508114209581614	41.03534527714388
164	1.5173664439962251	46.49433359126654
165	1.5266186784108364	51.58194465517801
166	1.5358709128254475	48.964654722856125
167	1.5451231472400586	48.239700296102136
168	1.5543753816546695	56.309932474020215
169	1.5636276160692808	46.08092418666069
170	1.572879850483892	55.12467165539782
171	1.582132084898503	55.90502204523445
172	1.591384319313114	49.80795396303047
173	1.6006365537277254	56.52372170389733
174	1.6098887881423365	48.25722194066696
175	1.6191410225569476	49.214178522734045
176	1.6283932569715587	53.13010235415598
177	1.63764549138617	51.84277341263095
178	1.6468977258007809	43.025065989118026
179	1.656149960215392	51.60483549675397
180	1.665402194630003	48.0664855011259
181	1.6746544290446144	49.398705354995535
182	1.6839066634592255	45.0
183	1.6931588978738366	48.57633437499735
184	1.7024111322884476	42.70938995736147
185	1.711663366703059	59.45242825109298
186	1.72091560111767	49.4748965062461
187	1.7301678355322812	53.9726266148964
188	1.739420069946892	49.84400037508068
189	1.7486723043615033	57.35535986508352
190	1.7579245387761144	52.334378801416705
191	1.7671767731907255	50.46384281323664
192	1.7764290076053368	58.07912378006683
193	1.785681242019948	52.815293546766874
194	1.794933476434559	53.8646233884108
195	1.8041857108491701	51.115503566285405
196	1.8134379452637814	61.020292302071226
197	1.8226901796783925	51.679886063222554
198	1.8319424140930034	60.439645535319265
199	1.8411946485076145	52.35237935989236
200	1.8504468829222258	56.496563017585785
201	1.859699117336837	53.82037955202106
202	1.868951351751448	49.398705354995535
203	1.878203586166059	47.66300076606714
204	1.8874558205806704	54.03948280335512
205	1.8967080549952815	46.14576283817511
206	1.9059602894098926	43.78112476486871
207	1.9152125238245037	30.46554491945988
208	1.9244647582391148	41.09950625761811
209	1.9337169926537259	52.69605172201657
210	1.942969227068337	51.80131482398158
211	1.952221461482948	52.04576912486749
212	1.9614736958975592	52.1250163489018
213	1.9707259303121702	48.88790956083307
214	1.9799781647267818	60.25511870305778
215	1.9892303991413929	55.90502204523445
216	1.998482633556004	47.33730585912382
217	2.007734867970615	50.527540151656176
218	2.016987102385226	44.012239600360196
219	2.0262393367998373	48.57633437499735
220	2.035491571214448	49.635463426902646
221	2.0447438056290594	52.86907555179051
222	2.0539960400436708	57.52880770915151
223	2.0632482744582816	40.69553103949202
224	2.072500508872893	45.59065721464667
225	2.081752743287504	45.0
226	2.091004977702115	39.053136946026505
227	2.100257212116726	48.751729070525975
228	2.1095094465313373	42.357454705935275
229	2.1187616809459486	43.958373323990024
230	2.12801391536056	53.74616226255521
231	2.137266149775171	45.567266409857936
232	2.146518384189782	46.49433359126654
233	2.155770618604393	54.22392228210534
234	2.165022853019004	55.175510843043206
235	2.174275087433615	57.52880770915151
236	2.183527321848226	52.69605172201657
237	2.192779556262838	50.55994726330953
238	2.2020317906774487	55.885527054658745
239	2.21128402509206	47.834111016306515
240	2.220536259506671	43.191260677507934
241	2.229788493921282	43.111811993259074
242	2.239040728335893	43.393997010717754
243	2.2482929627505044	38.530180014826826
244	2.2575451971651153	48.01278750418334
245	2.2667974315797266	40.5251034937539
246	2.276049665994338	40.87240829748828
247	2.2853019004089488	31.79891282429442
248	2.29455413482356	40.426078740099136
249	2.303806369238171	35.86982351772131
250	2.3130586036527823	42.99044618697886
251	2.322310838067393	37.47617956136138
252	2.3315630724820045	41.34777721969367
253	2.3408153068966158	43.97696981133217
254	2.3500675413112266	39.40066066347943
255	2.359319775725838	41.03534527714388
256	2.368572010140449	35.25635871296284
257	2.37782424455506	39.28940686250036
258	2.387076478969671	46.57655005518373
259	2.3963287133842823	44.012239600360196
260	2.4055809477988936	38.345574953993406
261	2.414833182213505	48.57633437499735
262	2.424085416628116	53.13010235415598
263	2.433337651042727	39.8055710922652
264	2.442589885457338	45.47350805873493
265	2.451842119871949	46.46880071438582
266	2.46109435428656	49.873896422204766
267	2.470346588701171	47.834111016306515
268	2.479598823115783	53.42696902148067
269	2.4888510575303937	47.447048642323615
270	2.498103291945005	43.78112476486871
271	2.507355526359616	52.38604315126727
272	2.516607760774227	45.46580908276499
273	2.525859995188838	38.9667469937993
274	2.535112229603449	42.27368900609374
275	2.5443644640180603	45.0
276	2.5536166984326716	38.659808254090095
277	2.562868932847283	42.37359436170925
278	2.5721211672618938	49.99374398582339
279	2.581373401676505	49.4748965062461
280	2.590625636091116	47.563770211465005
281	2.5998778705057273	39.536157186763354
282	2.609130104920338	54.54452556555814
283	2.6183823393349495	47.16107948822638
284	2.6276345737495608	54.381510160748235
285	2.6368868081641716	46.94148639091438
286	2.646139042578783	51.34019174590991
287	2.655391276993394	46.14576283817511
288	2.664643511408005	39.44005273669047
289	2.673895745822616	40.985824304588974
290	2.6831479802372273	48.742988295687134
291	2.6924002146518387	36.34745820888527
292	2.70165244906645	40.2720121811578
293	2.710904683481061	38.784364100297346
294	2.7201569178956717	43.298645394673876
295	2.729409152310283	40.955514425818905
296	2.738661386724894	44.474365393542385
297	2.747913621139505	51.74557964748282
298	2.757165855554116	41.7947840689865
299	2.766418089968728	51.679886063222554
300	2.7756703243833387	48.99091309842978
301	2.78492255879795	37.8749836510982
302	2.794174793212561	43.42344994481627
303	2.803427027627172	41.03534527714388
304	2.812679262041783	45.0
305	2.821931496456394	44.581790058502904
306	2.8311837308710053	45.0
307	2.8404359652856166	36.384351815835885
308	2.849688199700228	40.763605200941164
309	2.858940434114839	56.673710312884786
310	2.86819266852945	53.26717333551064
311	2.877444902944061	55.95406264339834
312	2.8866971373586723	53.39292518739251
313	2.895949371773283	50.76263288659845
314	2.9052016061878945	52.52382043863863
315	2.914453840602506	55.59152774797138
316	2.9237060750171167	35.61848983925176
317	2.932958309431728	41.18592516570965
318	2.942210543846339	43.898293884793624
319	2.95146277826095	41.69813432556499
320	2.960715012675561	35.433314010285585
321	2.9699672470901723	46.14576283817511
322	2.9792194815047837	47.202598161765806
323	2.988471715919395	45.0
324	2.997723950334006	49.3382667914282
325	3.0069761847486167	48.81407483429035
326	3.016228419163228	36.20945681718605
327	3.025480653577839	41.423665625002656
328	3.0347328879924502	55.00797980144134
329	3.043985122407061	39.053136946026505
330	3.053237356821673	52.6333305872313
331	3.0624895912362837	51.70983680775693
332	3.071741825650895	45.0
333	3.080994060065506	46.701354605326124
334	3.0902462944801172	38.23382517744694
335	3.099498528894728	52.79207807821844
336	3.108750763309339	54.293308599397115
337	3.1180029977239503	42.66269414087618
338	3.1272552321385616	44.581790058502904
339	3.136507466553173	52.27500495788926
340	3.145759700967784	46.97493401088198
341	3.155011935382395	46.2188752351313
342	3.164264169797006	44.38394009160077
343	3.1735164042116173	49.0444855741811
344	3.182768638626228	58.3924977537511
345	3.192020873040839	52.72182580013098
346	3.201273107455451	39.92039213998543
347	3.2105253418700617	46.16913932790742
348	3.219777576284673	45.0
349	3.229029810699284	41.82016988013577
350	3.238282045113895	45.0
351	3.247534279528506	48.179830119864235
352	3.2567865139431174	37.79394299861673
353	3.2660387483577287	45.0
354	3.27529098277234	39.70991879462873
355	3.284543217186951	43.78112476486871
356	3.2937954516015617	57.35535986508352
357	3.303047686016173	54.22392228210534
358	3.312299920430784	39.053136946026505
359	3.3215521548453952	46.08092418666069
360	3.330804389260006	42.978635059643985
361	3.340056623674618	55.14554443389634
362	3.3493088580892287	38.659808254090095
363	3.35856109250384	57.52880770915151
364	3.367813326918451	43.45184230102203
365	3.377065561333062	41.423665625002656
366	3.386317795747673	53.285797023953755
367	3.395570030162284	56.82148834060726
368	3.4048222645768953	51.23448009554123
369	3.4140744989915066	47.60256220249981
370	3.423326733406118	54.54452556555814
371	3.432578967820729	47.16107948822638
372	3.44183120223534	49.4748965062461
373	3.451083436649951	45.0
374	3.4603356710645623	47.082565279730886
375	3.469587905479173	42.61405596961119
376	3.478840139893784	49.236394799058836
377	3.488092374308396	38.90413845540419
378	3.4973446087230067	51.927218126009166
379	3.506596843137618	38.79655209830817
380	3.515849077552229	46.12330271407543
381	3.52510131196684	52.85331330197822
382	3.534353546381451	44.45434240658428
383	3.5436057807960624	50.07960786001457
384	3.5528580152106737	42.70938995736147
385	3.5621102496252846	48.65222278030634
386	3.571362484039896	51.483073692897236
387	3.5806147184545067	37.3666694127687
388	3.589866952869118	41.85504253530198
389	3.599119187283729	38.39516450324603
390	3.6083714216983402	38.659808254090095
391	3.617623656112951	29.74488129694222
392	3.626875890527563	43.80651057601796
393	3.6361281249421737	40.426078740099136
394	3.645380359356785	39.88958243896877
395	3.654632593771396	54.293308599397115
396	3.663884828186007	52.815293546766874
397	3.673137062600618	40.23635830927382
398	3.682389297015229	39.173657970444225
399	3.6916415314298403	38.659808254090095
400	3.7008937658444516	43.264295411071615
401	3.710146000259063	45.0
402	3.719398234673674	46.16913932790742
403	3.728650469088285	34.135940077912274
404	3.737902703502896	39.23736711340155
405	3.7471549379175073	44.44374777291932
406	3.756407172332118	46.60600298928225
407	3.765659406746729	27.276763383113682
408	3.774911641161341	49.86451443776053
409	3.7841638755759517	44.3414568224364
410	3.793416109990563	39.536157186763354
411	3.802668344405174	42.455195620186906
412	3.811920578819785	30.82766229986804
413	3.821172813234396	34.21570213243741
414	3.8304250476490074	31.464143630865752
415	3.8396772820636182	46.80873932249207
416	3.8489295164782296	35.61848983925176
417	3.858181750892841	37.164474893511446
418	3.8674339853074517	42.10873040377944
419	3.876686219722063	26.21137801783153
420	3.885938454136674	34.40847225202862
421	3.8951906885512857	36.384351815835885
422	3.904442922965896	40.84035770628736
423	3.913695157380508	33.43986920578224
424	3.9229473917951183	35.65532809790031
425	3.93219962620973	38.659808254090095
426	3.9414518606243405	31.90810693565316
427	3.950704095038952	42.56335175318987
428	3.9599563294535636	36.71420297604625
429	3.969208563868174	33.690067525979785
430	3.9784607982827858	37.03038960567864
431	3.987713032697396	32.27564431457763
432	3.996965267112008	38.15722658736906
433	4.006217501526619	38.39516450324603
434	4.01546973594123	32.08218715606604
435	4.0247219703558414	34.38034472384487
436	4.033974204770452	33.690067525979785
437	4.043226439185063	43.264295411071615
438	4.0524786735996745	32.39984017391932
439	4.061730908014286	36.57303097851933
440	4.070983142428896	28.393019421383
441	4.080235376843508	29.24882633654698
442	4.089487611258119	44.30972280213492
443	4.09873984567273	26.886934192476716
444	4.1079920800873415	36.34745820888527
445	4.117244314501952	43.025065989118026
446	4.126496548916563	32.9052429229879
447	4.135748783331175	37.20792192178156
448	4.145001017745786	34.74318015830361
449	4.154253252160396	51.78897457443879
450	4.163505486575008	26.16156644201924
451	4.17275772098962	39.01940047523655
452	4.18200995540423	25.529697990533045
453	4.191262189818842	42.87890360333855
454	4.200514424233452	39.34051815983752
455	4.209766658648064	50.71059313749964
456	4.219018893062675	43.72696997994329
457	4.228271127477286	40.00625601417661
458	4.237523361891897	35.90972307917768
459	4.246775596306508	43.93908830973577
460	4.25602783072112	47.16107948822638
461	4.26528006513573	45.53545898556454
462	4.274532299550342	42.56335175318987
463	4.283784533964952	48.964654722856125
464	4.293036768379564	53.13010235415598
465	4.302289002794175	46.14576283817511
466	4.311541237208786	36.86989764584402
467	4.320793471623397	55.813877513624966
468	4.330045706038008	38.927543592792304
469	4.33929794045262	40.68397248013438
470	4.34855017486723	38.01894259317021
471	4.357802409281842	45.54565759341572
472	4.367054643696452	36.702855030163136
473	4.376306878111064	45.0
474	4.385559112525676	45.0
475	4.394811346940286	43.393997010717754
476	4.404063581354897	41.09950625761811
477	4.413315815769508	49.48460600954463
478	4.42256805018412	46.548157698977974
479	4.4318202845987305	42.70938995736147
480	4.441072519013342	35.36246188706905
481	4.450324753427953	45.0
482	4.459576987842564	37.00252652819617
483	4.468829222257176	50.86960044301471
484	4.478081456671786	52.334378801416705
485	4.4873336910863975	50.10216525235819
486	4.496585925501009	46.332219853869645
487	4.50583815991562	46.76239102366051
488	4.5150903943302305	45.0
489	4.524342628744842	52.305759533310834
490	4.533594863159453	55.73889710090545
491	4.5428470975740645	44.501788387386355
492	4.552099331988676	38.530180014826826
493	4.561351566403286	37.09283729704154
494	4.5706038008178975	46.548157698977974
495	4.579856035232509	43.18592516570965
496	4.58910826964712	41.423665625002656
497	4.5983605040617315	40.33314162856101
498	4.607612738476342	32.82854179141253
499	4.616864972890953	37.164474893511446
500	4.6261172073055645	39.536157186763354
501	4.635369441720176	42.27368900609374
502	4.644621676134786	41.877869537884294
503	4.653873910549398	41.423665625002656
504	4.663126144964009	42.039063865836255
505	4.67237837937862	43.47923033885623
506	4.6816306137932315	43.393997010717754
507	4.690882848207842	45.0
508	4.700135082622453	41.18592516570965
509	4.709387317037065	37.99873244250467
510	4.718639551451676	41.85504253530198
511	4.727891785866286	38.90413845540419
512	4.737144020280898	28.842660135412068
513	4.74639625469551	42.754257434104936
514	4.75564848911012	41.05481377096244
515	4.764900723524732	39.62900530446429
516	4.774152957939342	41.56636963754948
517	4.783405192353953	48.31094151461144
518	4.792657426768565	41.121475497152296
519	4.801909661183176	47.626405638290755
520	4.811161895597787	45.0
521	4.820414130012398	29.134292197226177
522	4.82966636442701	42.954591511112774
523	4.83891859884162	33.274887984834926
524	4.848170833256232	32.98852161363456
525	4.857423067670842	38.36748538486154
526	4.866675302085454	37.8749836510982
527	4.875927536500065	51.05419189411484
528	4.885179770914676	37.69424046668917
529	4.894432005329287	34.99202019855866
530	4.903684239743898	37.13092444820949
531	4.91293647415851	42.917434720269114
532	4.92218870857312	44.48383577023516
533	4.931440942987732	51.43473915103672
534	4.940693177402342	36.86989764584402
535	4.949945411816954	34.87532834460219
536	4.959197646231566	40.155999624919325
537	4.968449880646176	40.279863068956445
538	4.977702115060787	42.46644111160543
539	4.986954349475398	40.292147755627774
540	4.99620658389001	40.426078740099136
541	5.0054588183046205	49.30446896050799
542	5.014711052719232	42.83892051177363
543	5.023963287133842	46.06091169026423
544	5.033215521548454	40.60129464500447
545	5.042467755963066	40.68397248013438
546	5.051719990377676	40.955514425818905
547	5.0609722247922875	30.211322385834826
548	5.070224459206898	37.8749836510982
549	5.07947669362151	48.10602709561643
550	5.0887289280361205	41.5526131481348
551	5.097981162450732	38.25442035251718
552	5.107233396865343	43.025065989118026
553	5.1164856312799545	40.91438322002513
554	5.125737865694566	49.08561677997487
555	5.134990100109176	42.87890360333855
556	5.1442423345237875	36.02737338510361
557	5.153494568938399	43.025065989118026
558	5.16274680335301	36.86989764584402
559	5.1719990377676215	45.0
560	5.181251272182232	45.54565759341572
561	5.190503506596843	34.41836447905621
562	5.1997557410114545	29.054604099077146
563	5.209007975426066	41.784516008251785
564	5.218260209840676	28.393019421383
565	5.227512444255288	45.0
566	5.236764678669899	34.26110289909456
567	5.24601691308451	42.55295135767639
568	5.2552691474991216	49.398705354995535
569	5.264521381913732	48.90049374238189
570	5.273773616328343	43.191260677507934
571	5.283025850742955	45.53545898556454
572	5.292278085157566	47.95077910900635
573	5.301530319572176	43.42344994481627
574	5.310782553986788	47.95077910900635
575	5.3200347884014	46.30195267257888
576	5.32928702281601	31.675468738109213
577	5.338539257230622	38.76551990445877
578	5.347791491645232	36.02737338510361
579	5.357043726059843	43.45184230102203
580	5.366295960474455	41.268603000839555
581	5.375548194889066	37.30394827798342
582	5.384800429303677	34.64094751191629
583	5.394052663718288	36.68972283247581
584	5.4033048981329	35.1120111844222
585	5.41255713254751	36.68972283247581
586	5.421809366962122	38.784364100297346
587	5.431061601376732	33.146995832255996
588	5.440313835791343	48.07745539942437
589	5.449566070205955	40.292147755627774
590	5.458818304620566	46.16913932790742
591	5.468070539035177	38.418055344821994
592	5.477322773449788	48.07745539942437
593	5.4865750078644	43.87669728592458
594	5.49582724227901	45.48969559312922
595	5.505079476693622	36.52885536698517
596	5.514331711108232	44.38394009160077
597	5.523583945522844	40.44623202084138
598	5.532836179937456	47.91083782616775
599	5.542088414352066	37.8749836510982
600	5.551340648766677	42.5940294833547
601	5.560592883181288	54.887988815577806
602	5.5698451175959	41.710757321508176
603	5.5790973520105105	38.8113840367584
604	5.588349586425122	36.46923439005187
605	5.597601820839732	39.34051815983752
606	5.606854055254344	38.25442035251718
607	5.616106289668956	41.5526131481348
608	5.625358524083566	43.8542371618249
609	5.6346107584981775	48.366460663429805
610	5.643862992912788	53.89254870824813
611	5.6531152273274	45.0
612	5.6623674617420106	38.01894259317021
613	5.671619696156622	43.56790381583536
614	5.680871930571233	35.83765295427829
615	5.6901241649858445	43.069412558833015
616	5.699376399400456	43.36342295838328
617	5.708628633815066	36.15818543980832
618	5.717880868229678	38.659808254090095
619	5.727133102644288	41.39153114743366
620	5.7363853370589	31.723602957684026
621	5.7456375714735115	43.8542371618249
622	5.754889805888122	34.651315912004534
623	5.764142040302733	42.978635059643985
624	5.773394274717345	33.50343698241422
625	5.782646509131956	33.31063082456081
626	5.791898743546566	41.02750405924934
627	5.801150977961178	36.08507304285213
628	5.810403212375789	48.30186567443501
629	5.8196554467904	39.68545433005525
630	5.828907681205012	31.7594800848128
631	5.838159915619622	42.87890360333855
632	5.847412150034233	45.0
633	5.856664384448845	36.17962044797895
634	5.865916618863456	40.51539399045538
635	5.875168853278066	45.48969559312922
636	5.884421087692678	39.351752626264734
637	5.89367332210729	37.62623363866979
638	5.9029255565219	34.21570213243741
639	5.912177790936512	45.6740368979845
640	5.921430025351122	38.530180014826826
641	5.930682259765733	38.04704253182609
642	5.939934494180345	36.68972283247581
643	5.949186728594956	47.385944030388806
644	5.958438963009567	53.285797023953755
645	5.967691197424178	42.87890360333855
646	5.97694343183879	36.86989764584402
647	5.9861956662534	40.36453657309736
648	5.995447900668012	33.11134196037203
649	6.004700135082622	31.07903963507925
650	6.013952369497233	43.93908830973577
651	6.023204603911845	50.46384281323664
652	6.032456838326456	50.659481840162485
653	6.041709072741067	45.90938044919914
654	6.050961307155678	41.76029970389787
655	6.06021354157029	46.10170611520638
656	6.0694657759849004	46.30195267257888
657	6.078718010399512	36.702855030163136
658	6.087970244814122	46.88818800674093
659	6.0972224792287335	43.830860672092584
660	6.106474713643346	36.304497122575235
661	6.115726948057956	42.510447078000844
662	6.1249791824725675	44.432733590142064
663	6.134231416887178	47.385944030388806
664	6.14348365130179	44.3259631020155
665	6.1527358857164005	45.0
666	6.161988120131012	34.249033006811956
667	6.171240354545622	43.191260677507934
668	6.1804925889602345	33.91743053697035
669	6.189744823374846	38.8113840367584
670	6.198997057789456	38.927543592792304
671	6.2082492922040675	33.690067525979785
672	6.217501526618678	34.28687697720896
673	6.22675376103329	38.23382517744694
674	6.236005995447901	47.082565279730886
675	6.245258229862512	44.012239600360196
676	6.254510464277123	53.44752724790847
677	6.2637626986917345	45.0
678	6.273014933106346	39.23736711340155
679	6.282267167520956	42.27368900609374
680	6.291519401935568	48.30186567443501
681	6.300771636350178	38.86777750232069
682	6.31002387076479	38.437301491062534
683	6.3192761051794015	45.97102193107917
684	6.328528339594012	45.0
685	6.337780574008623	37.51911382047633
686	6.347032808423235	35.62790729142092
687	6.356285042837846	28.673146489434995
688	6.365537277252456	28.810793742973065
689	6.374789511667068	36.41637851988605
690	6.384041746081678	42.83892051177363
691	6.39329398049629	44.060809054264425
692	6.402546214910902	41.423665625002656
693	6.411798449325512	42.67218491095885
694	6.421050683740123	42.633752008544214
695	6.430302918154735	45.0
696	6.439555152569346	47.489552921999156
697	6.448807386983956	40.23635830927382
698	6.458059621398568	42.37359436170925
699	6.467311855813179	43.75463573323166
700	6.47656409022779	37.8749836510982
701	6.485816324642402	37.94215335011893
702	6.495068559057012	46.06091169026423
703	6.504320793471623	33.690067525979785
704	6.513573027886235	44.432733590142064
705	6.522825262300846	42.324573343970854
706	6.532077496715457	29.538782259558097
707	6.541329731130068	36.86989764584402
708	6.55058196554468	28.85566121971652
709	6.55983419995929	42.929969346958906
710	6.569086434373902	36.86989764584402
711	6.578338668788512	37.0730733173104
712	6.5875909032031235	43.91907581333931
713	6.596843137617735	45.93919094573558
714	6.606095372032346	48.57633437499735
715	6.615347606446957	51.15916302914309
716	6.624599840861568	35.8033441083711
717	6.63385207527618	45.0
718	6.6431043096907905	49.76364169072618
719	6.652356544105402	44.07595464722729
720	6.661608778520012	42.5940294833547
721	6.6708610129346235	33.02386755579665
722	6.680113247349236	36.501441120506314
723	6.689365481763846	39.28940686250036
724	6.6986177161784575	32.47119229084849
725	6.707869950593068	26.965714432870143
726	6.71712218500768	35.134193056915635
727	6.7263744194222905	43.36342295838328
728	6.735626653836902	38.26398878588065
729	6.744878888251512	27.235146699302522
730	6.754131122666124	37.05652818940958
731	6.763383357080736	30.606407031509484
732	6.772635591495346	32.550003492193404
733	6.7818878259099575	39.0938588862295
734	6.791140060324568	38.418055344821994
735	6.80039229473918	40.39990433373672
736	6.809644529153791	43.025065989118026
737	6.818896763568402	42.917434720269114
738	6.828148997983013	34.23746277685754
739	6.8374012323976245	32.82854179141253
740	6.846653466812236	41.423665625002656
741	6.855905701226846	41.18592516570965
742	6.865157935641458	38.77417093557423
743	6.874410170056068	41.6335393365702
744	6.88366240447068	36.86989764584402
745	6.8929146388852915	45.0
746	6.902166873299902	43.18169703554817
747	6.911419107714513	40.88181029601122
748	6.920671342129125	39.62900530446429
749	6.929923576543736	49.7279878188422
750	6.939175810958346	47.04540848888723
751	6.948428045372958	46.041626676009976
752	6.957680279787568	42.87890360333855
753	6.96693251420218	42.455195620186906
754	6.976184748616792	37.61395684873273
755	6.985436983031402	41.6335393365702
756	6.994689217446013	37.0730733173104
757	7.003941451860625	32.4123066183512
758	7.013193686275236	50.86960044301471
759	7.022445920689846	36.20945681718605
760	7.031698155104458	41.423665625002656
761	7.040950389519069	37.04247477308286
762	7.05020262393368	40.135485562239474
763	7.059454858348292	40.69553103949202
764	7.068707092762902	35.83765295427829
765	7.077959327177513	28.12373538328881
766	7.087211561592125	40.763605200941164
767	7.096463796006736	42.917434720269114
768	7.105716030421347	33.46537934635529
769	7.114968264835958	47.72631099390627
770	7.124220499250569	38.659808254090095
771	7.13347273366518	48.43363036245052
772	7.142724968079792	47.1858008067756
773	7.151977202494402	45.59065721464667
774	7.1612294369090135	49.68589983950271
775	7.170481671323625	46.02303018866784
776	7.179733905738236	49.927109947649015
777	7.188986140152847	38.39516450324603
778	7.198238374567458	41.98721249581666
779	7.20749060898207	42.954591511112774
780	7.2167428433966805	43.191260677507934
781	7.225995077811292	44.39690880561947
782	7.235247312225902	40.71084667118098
783	7.2444995466405135	38.516926307102764
784	7.253751781055126	53.13010235415598
785	7.263004015469736	41.268603000839555
786	7.2722562498843475	43.69804732742112
787	7.281508484298958	43.15238973400541
788	7.29076071871357	47.72631099390627
789	7.3000129531281805	41.98721249581666
790	7.309265187542792	47.93567344642118
791	7.318517421957402	42.13759477388825
792	7.327769656372014	36.86989764584402
793	7.337021890786626	45.0
794	7.346274125201236	41.00908690157022
795	7.3555263596158476	43.393997010717754
796	7.364778594030458	41.85504253530198
797	7.37403082844507	45.0
798	7.383283062859681	42.87890360333855
799	7.392535297274292	36.20945681718605
800	7.401787531688903	33.89616656336391
801	7.411039766103514	35.180699361242105
802	7.420292000518126	37.05652818940958
803	7.429544234932736	37.47617956136138
804	7.438796469347348	36.34745820888527
805	7.448048703761958	46.24536426676835
806	7.45730093817657	47.04540848888723
807	7.466553172591182	30.19162296095761
808	7.475805407005792	26.906093455936844
809	7.485057641420403	30.46554491945988
810	7.494309875835015	37.51911382047633
811	7.503562110249626	40.10090754621224
812	7.512814344664236	35.433314010285585
813	7.522066579078848	35.31121343963321
814	7.531318813493458	37.95423087513252
815	7.54057104790807	42.929969346958906
816	7.549823282322682	32.31961650818018
817	7.559075516737292	39.427802196036204
818	7.568327751151903	43.025065989118026
819	7.577579985566515	29.054604099077146
820	7.586832219981126	36.15818543980832
821	7.596084454395736	39.8055710922652
822	7.605336688810348	31.920876219933184
823	7.614588923224959	33.48616881551299
824	7.62384115763957	36.41637851988605
825	7.633093392054182	37.8749836510982
826	7.642345626468792	37.04247477308286
827	7.651597860883403	43.069412558833015
828	7.660850095298015	26.56505117707799
829	7.670102329712626	42.66269414087618
830	7.6793545641272365	36.384351815835885
831	7.688606798541848	39.0938588862295
832	7.697859032956459	42.20729763428672
833	7.70711126737107	45.95484125387218
834	7.716363501785682	40.10090754621224
835	7.725615736200292	39.28940686250036
836	7.7348679706149035	35.53767779197438
837	7.744120205029515	35.53767779197438
838	7.753372439444126	40.0302592718897
839	7.762624673858737	39.472459848343824
840	7.771876908273348	41.82016988013577
841	7.781129142687959	34.46081627137177
842	7.790381377102571	45.72522429905925
843	7.799633611517181	48.01278750418334
844	7.808885845931792	36.25383773744479
845	7.818138080346404	37.40535663140855
846	7.827390314761016	32.005383208083494
847	7.836642549175627	29.51149855709032
848	7.845894783590237	35.166436035792884
849	7.855147018004848	36.34745820888527
850	7.86439925241946	32.005383208083494
851	7.8736514868340715	37.51911382047633
852	7.882903721248681	45.0
853	7.892155955663292	31.827446576673115
854	7.901408190077904	42.10873040377944
855	7.910660424492516	42.55295135767639
856	7.919912658907127	35.83765295427829
857	7.929164893321737	35.28674897505972
858	7.938417127736348	46.90915243299638
859	7.94766936215096	41.98721249581666
860	7.9569215965655715	31.607502246248906
861	7.966173830980181	34.11447294534126
862	7.975426065394792	32.517510615045516
863	7.984678299809404	35.7273982227997
864	7.993930534224016	36.304497122575235
865	8.003182768638627	31.218402764346376
866	8.012435003053238	41.257011704312866
867	8.021687237467848	41.877869537884294
868	8.03093947188246	42.87890360333855
869	8.04019170629707	38.884496433714595
870	8.049443940711683	42.87890360333855
871	8.058696175126293	45.45835645800043
872	8.067948409540904	37.8749836510982
873	8.077200643955516	32.811366798068114
874	8.086452878370126	34.11447294534126
875	8.095705112784737	42.510447078000844
876	8.104957347199349	24.443954780416536
877	8.11420958161396	34.094977954765554
878	8.123461816028572	37.3666694127687
879	8.132714050443184	39.130399556985296
880	8.141966284857793	45.0
881	8.151218519272405	52.86907555179051
882	8.160470753687015	43.237608976339494
883	8.169722988101627	36.02737338510361
884	8.178975222516238	37.33319573818582
885	8.188227456930848	44.07595464722729
886	8.19747969134546	39.38241940987317
887	8.20673192576007	45.895173710211076
888	8.215984160174683	46.44412553093584
889	8.225236394589293	48.01278750418334
890	8.234488629003904	48.366460663429805
891	8.243740863418516	46.52076966114377
892	8.252993097833127	40.3141001604973
893	8.262245332247739	39.053136946026505
894	8.27149756666235	34.5085229876684
895	8.28074980107696	38.77417093557423
896	8.290002035491572	39.28940686250036
897	8.299254269906184	38.21102542556121
898	8.308506504320793	40.50284838533223
899	8.317758738735405	37.95423087513252
900	8.327010973150015	42.16588898369349
901	8.336263207564627	31.09731288577945
902	8.34551544197924	37.72499504211075
903	8.354767676393848	43.025065989118026
904	8.36401991080846	38.32011393677745
905	8.373272145223071	36.71420297604625
906	8.382524379637683	37.94215335011893
907	8.391776614052294	37.72499504211075
908	8.401028848466904	42.27368900609374
909	8.410281082881516	39.61068824002659
910	8.419533317296128	43.264295411071615
911	8.428785551710739	38.659808254090095
912	8.43803778612535	27.847578259788165
913	8.44729002053996	30.677280021796445
914	8.456542254954572	35.36246188706905
915	8.465794489369184	46.39718102729638
916	8.475046723783795	41.49646835521554
917	8.484298958198405	33.690067525979785
918	8.493551192613015	40.60129464500447
919	8.502803427027628	44.39690880561947
920	8.51205566144224	47.88296345253954
921	8.521307895856848	33.95905981967627
922	8.53056013027146	35.53767779197438
923	8.539812364686071	40.69553103949202
924	8.549064599100683	42.049220890993645
925	8.558316833515295	40.78582147726596
926	8.567569067929904	43.87669728592458
927	8.576821302344516	42.16588898369349
928	8.586073536759129	45.0
929	8.595325771173739	49.31602751986563
930	8.60457800558835	51.84277341263095
931	8.61383024000296	47.95077910900635
932	8.623082474417572	45.54565759341572
933	8.632334708832184	47.202598161765806
934	8.641586943246795	41.85504253530198
935	8.650839177661405	34.75591255354137
936	8.660091412076016	39.559667968994496
937	8.669343646490628	40.279863068956445
938	8.67859588090524	42.455195620186906
939	8.68784811531985	43.22853025996592
940	8.69710034973446	41.784516008251785
941	8.706352584149073	37.79394299861673
942	8.715604818563683	43.264295411071615
943	8.724857052978296	40.87240829748828
944	8.734109287392904	40.60129464500447
945	8.743361521807516	42.16588898369349
946	8.752613756222129	39.130399556985296
947	8.761865990636739	36.49129668372969
948	8.771118225051351	42.510447078000844
949	8.78037045946596	40.50284838533223
950	8.789622693880572	50.806726905531576
951	8.798874928295184	41.121475497152296
952	8.808127162709795	36.702855030163136
953	8.817379397124405	37.33319573818582
954	8.826631631539016	37.164474893511446
955	8.835883865953628	49.59054318560603
956	8.84513610036824	39.053136946026505
957	8.85438833478285	33.86369056881828
958	8.863640569197461	46.701354605326124
959	8.872892803612073	37.74680538727467
960	8.882145038026684	40.69553103949202
961	8.891397272441296	32.64464013491648
962	8.900649506855906	42.324573343970854
963	8.909901741270517	42.397437797500196
964	8.919153975685129	53.70737027152041
965	8.92840621009974	46.36392753160292
966	8.937658444514351	38.418055344821994
967	8.94691067892896	40.39990433373672
968	8.956162913343572	49.30446896050799
969	8.965415147758184	40.946445768168594
970	8.974667382172795	35.134193056915635
971	8.983919616587407	43.69804732742112
972	8.993171851002018	38.927543592792304
973	9.002424085416628	33.8869594640517
974	9.01167631983124	33.495184673741186
975	9.02092855424585	38.25442035251718
976	9.030180788660461	32.94921511659045
977	9.039433023075073	38.90413845540419
978	9.048685257489684	30.42578380196126
979	9.057937491904296	46.16913932790742
980	9.067189726318906	43.22853025996592
981	9.076441960733517	35.97238704928491
982	9.085694195148129	25.426874169589805
983	9.09494642956274	37.05652818940958
984	9.104198663977352	30.19162296095761
985	9.11345089839196	32.94921511659045
986	9.122703132806572	29.14807184571305
987	9.131955367221185	42.64670313389169
988	9.141207601635795	33.17851165939275
989	9.150459836050407	36.384351815835885
990	9.159712070465018	33.17851165939275
991	9.168964304879628	36.67434966957316
992	9.17821653929424	37.8749836510982
993	9.18746877370885	34.69515353123397
994	9.196721008123463	46.43209618416465
995	9.205973242538073	28.178590109959174
996	9.215225476952684	43.111811993259074
997	9.224477711367296	43.63607246839709
998	9.233729945781906	37.8749836510982
999	9.242982180196517	36.25383773744479
1000	9.252234414611129	28.412661443072587
1001	9.26148664902574	35.96051719664488
1002	9.270738883440352	41.257011704312866
1003	9.279991117854962	40.69553103949202
1004	9.289243352269573	33.05582281155367
1005	9.298495586684185	31.701429669505718
1006	9.307747821098795	33.20657031508953
1007	9.317000055513407	42.74542503406497
1008	9.326252289928018	43.75463573323166
1009	9.335504524342628	41.69813432556499
1010	9.34475675875724	40.44623202084138
1011	9.35400899317185	30.379126011368342
1012	9.363261227586463	35.433314010285585
1013	9.372513462001073	35.25635871296284
1014	9.381765696415684	40.78582147726596
1015	9.391017930830296	37.94215335011893
1016	9.400270165244907	40.763605200941164
1017	9.409522399659519	33.47627829610267
1018	9.41877463407413	33.47627829610267
1019	9.42802686848874	38.530180014826826
1020	9.437279102903352	43.191260677507934
1021	9.446531337317964	50.09211512449896
1022	9.455783571732573	36.34745820888527
1023	9.465035806147185	38.25442035251718
1024	9.474288040561795	35.83765295427829
1025	9.483540274976408	30.141385552075345
1026	9.49279250939102	34.15969454566943
1027	9.502044743805628	31.218402764346376
1028	9.51129697822024	33.48616881551299
1029	9.520549212634851	38.784364100297346
1030	9.529801447049463	30.815705751729187
1031	9.539053681464074	26.965714432870143
1032	9.548305915878684	33.274887984834926
1033	9.557558150293296	32.19573393471325
1034	9.566810384707907	37.03038960567864
1035	9.576062619122519	29.538782259558097
1036	9.58531485353713	27.45099777093223
1037	9.59456708795174	25.559965171823812
1038	9.603819322366352	40.33314162856101
1039	9.613071556780964	34.562524648881826
1040	9.622323791195575	27.552811576717797
1041	9.631576025610185	30.579226872489016
1042	9.640828260024795	37.33319573818582
1043	9.650080494439408	38.15722658736906
1044	9.65933272885402	34.315087599997284
1045	9.668584963268628	36.86989764584402
1046	9.67783719768324	32.868678933367505
1047	9.687089432097851	30.42578380196126
1048	9.696341666512463	34.186122486375034
1049	9.705593900927076	32.005383208083494
1050	9.714846135341684	35.8033441083711
1051	9.724098369756296	27.474431626277134
1052	9.733350604170909	37.62623363866979
1053	9.742602838585519	25.34617594194669
1054	9.75185507300013	29.74488129694222
1055	9.76110730741474	28.539985187959967
1056	9.770359541829352	30.25643716352927
1057	9.779611776243964	28.673146489434995
1058	9.788864010658575	33.02386755579665
1059	9.798116245073185	30.96375653207352
1060	9.807368479487796	30.42578380196126
1061	9.816620713902408	36.68972283247581
1062	9.82587294831702	29.407189060733653
1063	9.83512518273163	33.690067525979785
1064	9.84437741714624	38.659808254090095
1065	9.853629651560851	30.699722550814414
1066	9.862881885975463	44.35625428582462
1067	9.872134120390076	32.98852161363456
1068	9.881386354804684	37.04247477308286
1069	9.890638589219297	31.660751096636602
1070	9.899890823633909	39.8055710922652
1071	9.90914305804852	36.384351815835885
1072	9.918395292463131	36.098283967108
1073	9.92764752687774	32.61924307119283
1074	9.936899761292352	40.135485562239474
1075	9.946151995706964	43.72696997994329
1076	9.955404230121575	41.11209043916693
1077	9.964656464536185	46.12330271407543
1078	9.973908698950796	40.68397248013438
1079	9.983160933365408	41.08175113593263
1080	9.99241316778002	34.91940201245768
1081	10.00166540219463	36.55247275209154
1082	10.010917636609241	36.15818543980832
1083	10.020169871023853	35.34010692155767
1084	10.029422105438464	40.985824304588974
1085	10.038674339853076	37.23483398157467
1086	10.047926574267684	36.52885536698517
1087	10.057178808682297	38.23382517744694
1088	10.066431043096909	38.01894259317021
1089	10.07568327751152	36.15818543980832
1090	10.084935511926131	42.87890360333855
1091	10.09418774634074	35.41705527646743
1092	10.103439980755352	37.8749836510982
1093	10.112692215169965	33.690067525979785
1094	10.121944449584575	41.37851529588266
1095	10.131196683999187	41.37851529588266
1096	10.140448918413796	40.60129464500447
1097	10.149701152828408	28.842660135412068
1098	10.15895338724302	39.0938588862295
1099	10.16820562165763	45.0
1100	10.177457856072241	45.0
1101	10.186710090486853	38.516926307102764
1102	10.195962324901464	41.6335393365702
1103	10.205214559316076	37.504142360270144
1104	10.214466793730686	43.78112476486871
1105	10.223719028145297	42.954591511112774
1106	10.232971262559909	38.927543592792304
1107	10.24222349697452	49.48460600954463
1108	10.251475731389132	36.25383773744479
1109	10.26072796580374	36.86989764584402
1110	10.269980200218352	50.826342029555775
1111	10.279232434632965	52.98011374516852
1112	10.288484669047575	45.0
1113	10.297736903462187	36.098283967108
1114	10.306989137876798	41.34777721969367
1115	10.316241372291408	39.50767544287256
1116	10.32549360670602	46.701354605326124
1117	10.33474584112063	43.069412558833015
1118	10.343998075535243	40.78582147726596
1119	10.353250309949853	55.12467165539782
1120	10.362502544364464	47.385944030388806
1121	10.371754778779076	41.49646835521554
1122	10.381007013193686	50.19442890773481
1123	10.390259247608297	41.56636963754948
1124	10.399511482022909	49.398705354995535
1125	10.40876371643752	46.66833744829331
1126	10.418015950852132	28.178590109959174
1127	10.427268185266742	46.332219853869645
1128	10.436520419681353	42.70938995736147
1129	10.445772654095965	43.958373323990024
1130	10.455024888510575	46.701354605326124
1131	10.464277122925187	41.34777721969367
1132	10.473529357339798	45.0
1133	10.482781591754408	38.79655209830817
1134	10.49203382616902	40.135485562239474
1135	10.501286060583631	39.536157186763354
1136	10.510538294998243	56.88865803962798
1137	10.519790529412854	52.624192504451834
1138	10.529042763827464	51.44953470384228
1139	10.538294998242076	47.12109639666146
1140	10.547547232656687	39.8055710922652
1141	10.556799467071299	41.85504253530198
1142	10.56605170148591	48.81407483429035
1143	10.57530393590052	44.432733590142064
1144	10.584556170315132	32.31961650818018
1145	10.593808404729742	45.0
1146	10.603060639144353	38.29016319224307
1147	10.612312873558965	46.8476102659946
1148	10.621565107973575	43.63607246839709
1149	10.630817342388188	41.85504253530198
1150	10.6400695768028	33.29356327084667
1151	10.649321811217408	47.202598161765806
1152	10.65857404563202	23.875280853927517
1153	10.667826280046631	40.48601154199874
1154	10.677078514461243	41.784516008251785
1155	10.686330748875854	44.46454101443547
1156	10.695582983290464	42.510447078000844
1157	10.704835217705076	38.25442035251718
1158	10.714087452119687	49.99374398582339
1159	10.723339686534299	44.432733590142064
1160	10.73259192094891	49.08561677997487
1161	10.74184415536352	43.56790381583536
1162	10.751096389778132	42.220833135927926
1163	10.760348624192744	35.83765295427829
1164	10.769600858607355	44.432733590142064
1165	10.778853093021965	45.0
1166	10.788105327436575	41.39153114743366
1167	10.797357561851188	47.24574256589507
1168	10.8066097962658	42.324573343970854
1169	10.815862030680409	41.6335393365702
1170	10.82511426509502	45.567266409857936
1171	10.834366499509631	30.323606862549987
1172	10.843618733924243	51.34019174590991
1173	10.852870968338856	41.11209043916693
1174	10.862123202753464	41.34777721969367
1175	10.871375437168076	37.568592028827496
1176	10.880627671582687	51.34019174590991
1177	10.889879905997299	47.16107948822638
1178	10.89913214041191	34.796026278268315
1179	10.90838437482652	45.62959860841026
1180	10.917636609241132	38.659808254090095
1181	10.926888843655744	43.191260677507934
1182	10.936141078070355	45.707319368544255
1183	10.945393312484965	47.0700306530411
1184	10.954645546899576	39.01940047523655
1185	10.963897781314188	34.07719528013074
1186	10.9731500157288	36.702855030163136
1187	10.98240225014341	37.33319573818582
1188	10.99165448455802	46.30195267257888
1189	11.000906718972631	42.455195620186906
1190	11.010158953387243	43.22853025996592
1191	11.019411187801856	44.432733590142064
1192	11.028663422216464	45.0
1193	11.037915656631077	37.05652818940958
1194	11.047167891045689	28.412661443072587
1195	11.0564201254603	43.898293884793624
1196	11.065672359874911	40.60129464500447
1197	11.07492459428952	41.268603000839555
1198	11.084176828704132	44.35625428582462
1199	11.093429063118744	56.309932474020215
1200	11.102681297533355	42.27368900609374
1201	11.111933531947965	47.33730585912382
1202	11.121185766362576	38.77417093557423
1203	11.130438000777188	39.130399556985296
1204	11.1396902351918	49.12759170251172
1205	11.14894246960641	46.08092418666069
1206	11.158194704021021	47.834111016306515
1207	11.167446938435631	43.830860672092584
1208	11.176699172850244	45.54565759341572
1209	11.185951407264856	45.0
1210	11.195203641679464	46.12330271407543
1211	11.204455876094077	49.398705354995535
1212	11.213708110508689	43.42344994481627
1213	11.2229603449233	46.46880071438582
1214	11.232212579337912	52.6333305872313
1215	11.24146481375252	42.46644111160543
1216	11.250717048167132	44.474365393542385
1217	11.259969282581745	47.57914750028342
1218	11.269221516996355	47.77916686407208
1219	11.278473751410967	45.0
1220	11.287725985825576	43.69804732742112
1221	11.296978220240188	42.06432655357883
1222	11.3062304546548	42.10873040377944
1223	11.31548268906941	47.24574256589507
1224	11.324734923484021	39.90788487550103
1225	11.333987157898633	37.03038960567864
1226	11.343239392313244	46.2188752351313
1227	11.352491626727856	44.3259631020155
1228	11.361743861142466	46.12330271407543
1229	11.370996095557077	44.42127443439224
1230	11.380248329971689	38.77417093557423
1231	11.3895005643863	44.42127443439224
1232	11.398752798800912	41.98721249581666
1233	11.40800503321552	41.34777721969367
1234	11.417257267630132	46.73570458892839
1235	11.426509502044745	39.68545433005525
1236	11.435761736459355	42.20729763428672
1237	11.445013970873967	37.62623363866979
1238	11.454266205288576	50.5721978039638
1239	11.463518439703188	42.27368900609374
1240	11.4727706741178	43.78112476486871
1241	11.48202290853241	40.155999624919325
1242	11.491275142947023	50.41186915231703
1243	11.500527377361633	47.626405638290755
1244	11.509779611776244	51.562698508937466
1245	11.519031846190856	45.61605990839924
1246	11.528284080605466	39.28940686250036
1247	11.537536315020077	35.86982351772131
1248	11.54678854943469	33.25436657471205
1249	11.5560407838493	41.49646835521554
1250	11.565293018263912	39.50767544287256
1251	11.574545252678522	41.6335393365702
1252	11.583797487093133	32.78428086586914
1253	11.593049721507745	30.25643716352927
1254	11.602301955922355	43.830860672092584
1255	11.611554190336967	39.40066066347943
1256	11.620806424751578	34.15969454566943
1257	11.630058659166188	33.25436657471205
1258	11.6393108935808	36.702855030163136
1259	11.648563127995411	40.19204603696953
1260	11.657815362410023	37.94215335011893
1261	11.667067596824634	46.73570458892839
1262	11.676319831239244	43.91907581333931
1263	11.685572065653856	48.731396999160445
1264	11.694824300068467	42.954591511112774
1265	11.704076534483079	43.75463573323166
1266	11.71332876889769	41.5526131481348
1267	11.7225810033123	43.87669728592458
1268	11.731833237726912	47.77916686407208
1269	11.741085472141522	49.80795396303047
1270	11.750337706556133	31.390268104187808
1271	11.759589940970745	39.34051815983752
1272	11.768842175385355	37.61395684873273
1273	11.778094409799968	49.398705354995535
1274	11.78734664421458	41.49646835521554
1275	11.796598878629188	48.81407483429035
1276	11.8058511130438	36.13537661158921
1277	11.815103347458411	51.63251461513847
1278	11.824355581873023	45.0
1279	11.833607816287634	45.0
1280	11.842860050702244	43.111811993259074
1281	11.852112285116856	50.30092651652569
1282	11.861364519531467	42.87890360333855
1283	11.870616753946079	48.215483991748215
1284	11.87986898836069	44.30972280213492
1285	11.8891212227753	40.23635830927382
1286	11.898373457189912	40.33314162856101
1287	11.907625691604522	37.04247477308286
1288	11.916877926019135	45.0
1289	11.926130160433745	38.95590783775889
1290	11.935382394848356	35.83765295427829
1291	11.944634629262968	57.144278049567006
1292	11.95388686367758	45.0
1293	11.963139098092189	49.9697407281103
1294	11.9723913325068	49.720136931043555
1295	11.981643566921411	49.99374398582339
1296	11.990895801336023	44.35625428582462
1297	12.000148035750636	45.0
1298	12.009400270165244	46.44412553093584
1299	12.018652504579856	42.954591511112774
1300	12.027904738994467	49.32506043473846
1301	12.037156973409079	47.33730585912382
1302	12.04640920782369	44.46454101443547
1303	12.0556614422383	51.22582906442577
1304	12.064913676652912	46.49433359126654
1305	12.074165911067524	49.31602751986563
1306	12.083418145482135	46.19348942398204
1307	12.092670379896745	50.76263288659845
1308	12.101922614311356	51.562698508937466
1309	12.111174848725968	38.072781873990834
1310	12.12042708314058	36.702855030163136
1311	12.129679317555189	43.898293884793624
1312	12.138931551969801	36.57303097851933
1313	12.148183786384411	39.8055710922652
1314	12.157436020799024	38.072781873990834
1315	12.166688255213636	41.46770541610911
1316	12.175940489628244	19.832129850218386
1317	12.185192724042857	34.91940201245768
1318	12.194444958457467	30.379126011368342
1319	12.20369719287208	35.34010692155767
1320	12.212949427286691	32.938690542955506
1321	12.2222016617013	37.43857157233304
1322	12.231453896115912	41.268603000839555
1323	12.240706130530524	43.8542371618249
1324	12.249958364945135	28.156191448272573
1325	12.259210599359745	36.15818543980832
1326	12.268462833774356	37.94215335011893
1327	12.277715068188968	38.516926307102764
1328	12.28696730260358	45.62959860841026
1329	12.29621953701819	39.28940686250036
1330	12.305471771432801	39.173657970444225
1331	12.314724005847411	41.98721249581666
1332	12.323976240262024	36.591088267399286
1333	12.333228474676636	43.57973445360096
1334	12.342480709091245	49.30446896050799
1335	12.351732943505857	39.23736711340155
1336	12.360985177920469	39.44005273669047
1337	12.37023741233508	44.40934278535333
1338	12.379489646749692	38.550465296157725
1339	12.3887418811643	37.51911382047633
1340	12.397994115578912	32.82854179141253
1341	12.407246349993525	42.754257434104936
1342	12.416498584408135	38.32011393677745
1343	12.425750818822747	38.884496433714595
1344	12.435003053237356	37.23483398157467
1345	12.444255287651968	39.936383146969916
1346	12.45350752206658	47.544804379813094
1347	12.46275975648119	40.87240829748828
1348	12.472011990895801	26.56505117707799
1349	12.481264225310412	52.334378801416705
1350	12.490516459725024	34.186122486375034
1351	12.499768694139636	38.15722658736906
1352	12.509020928554246	48.964654722856125
1353	12.518273162968857	41.49646835521554
1354	12.527525397383469	47.17474411461006
1355	12.53677763179808	37.45057823173673
1356	12.546029866212692	41.53177074108285
1357	12.5552821006273	38.15722658736906
1358	12.564534335041913	42.27368900609374
1359	12.573786569456525	51.78897457443879
1360	12.583038803871135	45.0
1361	12.592291038285747	47.489552921999156
1362	12.601543272700356	50.648247373735266
1363	12.610795507114968	51.469819985173174
1364	12.62004774152958	50.59933933652057
1365	12.62929997594419	38.659808254090095
1366	12.638552210358803	44.10482628978893
1367	12.647804444773413	38.659808254090095
1368	12.657056679188024	54.03948280335512
1369	12.666308913602636	41.98721249581666
1370	12.675561148017247	54.46232220802562
1371	12.684813382431857	57.47510971220896
1372	12.69406561684647	49.48460600954463
1373	12.70331785126108	51.84277341263095
1374	12.712570085675692	51.34019174590991
1375	12.721822320090302	48.42387124493068
1376	12.731074554504913	51.115503566285405
1377	12.740326788919525	50.826342029555775
1378	12.749579023334135	45.54565759341572
1379	12.758831257748747	43.22853025996592
1380	12.768083492163356	44.38394009160077
1381	12.777335726577968	50.59933933652057
1382	12.78658796099258	50.826342029555775
1383	12.795840195407191	50.31454566994475
1384	12.805092429821803	47.77916686407208
1385	12.814344664236414	35.36246188706905
1386	12.823596898651024	46.08092418666069
1387	12.832849133065636	51.20344790169184
1388	12.842101367480247	42.16588898369349
1389	12.851353601894859	43.42344994481627
1390	12.86060583630947	45.0
1391	12.86985807072408	46.90915243299638
1392	12.879110305138692	46.60600298928225
1393	12.888362539553302	45.53545898556454
1394	12.897614773967913	51.00900595749453
1395	12.906867008382525	49.99374398582339
1396	12.916119242797135	48.742988295687134
1397	12.925371477211748	42.83892051177363
1398	12.934623711626358	39.40066066347943
1399	12.943875946040968	42.56335175318987
1400	12.95312818045558	39.8055710922652
1401	12.962380414870191	47.33730585912382
1402	12.971632649284803	46.02303018866784
1403	12.980884883699414	48.12213046211571
1404	12.990137118114024	52.85331330197822
1405	12.999389352528636	52.00126755749534
1406	13.008641586943247	48.54476645559488
1407	13.017893821357859	44.38394009160077
1408	13.02714605577247	38.21102542556121
1409	13.03639829018708	32.24246783912332
1410	13.045650524601692	44.40934278535333
1411	13.054902759016302	45.0
1412	13.064154993430915	52.05784664988108
1413	13.073407227845525	50.30092651652569
1414	13.082659462260136	48.742988295687134
1415	13.091911696674748	49.15964229371264
1416	13.10116393108936	48.179830119864235
1417	13.110416165503969	50.71059313749964
1418	13.11966839991858	49.80795396303047
1419	13.128920634333191	49.18491612511842
1420	13.138172868747803	49.4748965062461
1421	13.147425103162416	48.01278750418334
1422	13.156677337577024	53.74616226255521
1423	13.165929571991636	48.43363036245052
1424	13.175181806406247	41.6335393365702
1425	13.18443404082086	48.54476645559488
1426	13.19368627523547	48.10602709561643
1427	13.20293850965008	50.84456587738687
1428	13.212190744064692	42.510447078000844
1429	13.221442978479303	35.90972307917768
1430	13.230695212893915	37.61395684873273
1431	13.239947447308525	40.84035770628736
1432	13.249199681723136	34.93093730111058
1433	13.258451916137748	40.426078740099136
1434	13.26770415055236	38.927543592792304
1435	13.276956384966969	46.44412553093584
1436	13.286208619381581	40.60129464500447
1437	13.295460853796191	42.37359436170925
1438	13.304713088210804	35.180699361242105
1439	13.313965322625416	41.5526131481348
1440	13.323217557040024	39.173657970444225
1441	13.332469791454637	37.8749836510982
1442	13.341722025869247	33.690067525979785
1443	13.35097426028386	43.298645394673876
1444	13.360226494698471	33.47627829610267
1445	13.36947872911308	36.41637851988605
1446	13.378730963527692	38.15722658736906
1447	13.387983197942305	41.09950625761811
1448	13.397235432356915	39.61068824002659
1449	13.406487666771525	34.135940077912274
1450	13.415739901186136	38.90413845540419
1451	13.424992135600748	37.01988625483148
1452	13.43424437001536	36.52885536698517
1453	13.44349660442997	42.455195620186906
1454	13.452748838844581	32.53506715793501
1455	13.462001073259191	33.48616881551299
1456	13.471253307673804	35.706691400602885
1457	13.480505542088416	35.25635871296284
1458	13.489757776503025	38.927543592792304
1459	13.499010010917637	35.63980919808667
1460	13.508262245332247	45.95484125387218
1461	13.51751447974686	45.481465805838354
1462	13.526766714161472	46.78991060824607
1463	13.53601894857608	47.489552921999156
1464	13.545271182990692	34.315087599997284
1465	13.554523417405305	40.60129464500447
1466	13.563775651819915	41.7947840689865
1467	13.573027886234527	44.51030440687077
1468	13.582280120649136	39.33271432176087
1469	13.591532355063748	49.61064931866061
1470	13.60078458947836	49.467159061389275
1471	13.61003682389297	40.88181029601122
1472	13.619289058307581	42.049220890993645
1473	13.628541292722192	40.91438322002513
1474	13.637793527136804	38.345574953993406
1475	13.647045761551416	35.53767779197438
1476	13.656297995966026	37.568592028827496
1477	13.665550230380637	36.732826664489366
1478	13.674802464795249	47.489552921999156
1479	13.68405469920986	31.920876219933184
1480	13.693306933624472	45.0
1481	13.70255916803908	39.61068824002659
1482	13.711811402453693	36.13537661158921
1483	13.721063636868305	38.76551990445877
1484	13.730315871282915	31.84905131905529
1485	13.739568105697527	30.20323775494266
1486	13.748820340112136	24.820541335489082
1487	13.758072574526748	26.56505117707799
1488	13.76732480894136	34.41836447905621
1489	13.77657704335597	32.66091272167381
1490	13.785829277770583	43.45184230102203
1491	13.795081512185192	36.60707481260751
1492	13.804333746599804	29.357753542791276
1493	13.813585981014416	49.4748965062461
1494	13.822838215429027	42.83892051177363
1495	13.832090449843637	34.87532834460219
1496	13.84134268425825	48.483271468997664
1497	13.85059491867286	31.39945748334126
1498	13.859847153087472	42.16588898369349
1499	13.869099387502082	42.797401838234194
1500	13.878351621916693	46.041626676009976
1501	13.887603856331305	46.63657704161672
1502	13.896856090745915	39.699073483474315
1503	13.906108325160528	36.15818543980832
1504	13.915360559575136	35.180699361242105
1505	13.924612793989748	34.15969454566943
1506	13.93386502840436	33.92979742206064
1507	13.943117262818971	35.92850242282284
1508	13.952369497233583	36.13537661158921
1509	13.961621731648194	35.134193056915635
1510	13.970873966062804	34.41836447905621
1511	13.980126200477416	29.64986350757558
1512	13.989378434892027	36.52885536698517
1513	13.998630669306639	36.34745820888527
1514	14.00788290372125	37.51911382047633
1515	14.01713513813586	35.134193056915635
1516	14.026387372550472	36.702855030163136
1517	14.035639606965082	34.28687697720896
1518	14.044891841379693	37.665621198583295
1519	14.054144075794305	32.005383208083494
1520	14.063396310208915	32.6805547433634
1521	14.072648544623528	39.053136946026505
1522	14.081900779038138	43.069412558833015
1523	14.091153013452749	34.59228868750995
1524	14.10040524786736	40.955514425818905
1525	14.109657482281971	45.418209941497096
1526	14.118909716696583	37.04247477308286
1527	14.128161951111194	35.180699361242105
1528	14.137414185525804	34.91940201245768
1529	14.146666419940416	37.47617956136138
1530	14.155918654355027	47.24574256589507
1531	14.165170888769639	41.49646835521554
1532	14.17442312318425	49.11818970398878
1533	14.18367535759886	35.28674897505972
1534	14.192927592013472	31.84905131905529
1535	14.202179826428083	39.8055710922652
1536	14.211432060842695	40.3141001604973
1537	14.220684295257305	39.88268515002736
1538	14.229936529671916	40.072890052350985
1539	14.239188764086528	42.47388308838045
1540	14.248440998501138	45.53545898556454
1541	14.257693232915749	32.78428086586914
1542	14.26694546733036	34.87532834460219
1543	14.276197701744971	32.24246783912332
1544	14.285449936159583	34.87532834460219
1545	14.294702170574196	34.41836447905621
1546	14.303954404988804	37.184706453233126
1547	14.313206639403417	36.13537661158921
1548	14.322458873818027	37.01067323360311
1549	14.33171110823264	26.56505117707799
1550	14.34096334264725	28.90918365114783
1551	14.35021557706186	29.74488129694222
1552	14.359467811476472	27.681061568485262
1553	14.368720045891083	30.54757174890702
1554	14.377972280305695	29.659109235995096
1555	14.387224514720305	31.701429669505718
1556	14.396476749134916	36.20945681718605
1557	14.405728983549528	33.690067525979785
1558	14.41498121796414	28.072486935852957
1559	14.424233452378749	24.8293465881496
1560	14.433485686793361	37.8749836510982
1561	14.442737921207971	29.538782259558097
1562	14.451990155622584	34.99202019855866
1563	14.461242390037196	35.21759296819272
1564	14.470494624451804	34.38034472384487
1565	14.479746858866417	39.699073483474315
1566	14.488999093281027	36.702855030163136
1567	14.49825132769564	35.445710327598235
1568	14.507503562110251	35.180699361242105
1569	14.51675579652486	36.71420297604625
1570	14.526008030939472	36.02737338510361
1571	14.535260265354083	31.701429669505718
1572	14.544512499768695	32.4123066183512
1573	14.553764734183305	32.69198418257207
1574	14.563016968597916	42.87890360333855
1575	14.572269203012528	39.97092641821455
1576	14.58152143742714	45.507029060914775
1577	14.59077367184175	41.57612875506932
1578	14.600025906256361	33.11134196037203
1579	14.609278140670972	33.084852928734975
1580	14.618530375085584	36.86989764584402
1581	14.627782609500196	41.069824454274524
1582	14.637034843914805	40.10090754621224
1583	14.646287078329417	27.235146699302522
1584	14.655539312744027	40.33314162856101
1585	14.66479154715864	27.235146699302522
1586	14.674043781573252	33.453309454072674
1587	14.68329601598786	30.42578380196126
1588	14.692548250402472	42.917434720269114
1589	14.701800484817085	41.121475497152296
1590	14.711052719231695	29.180806052499854
1591	14.720304953646307	40.23635830927382
1592	14.729557188060916	41.56636963754948
1593	14.738809422475528	42.56335175318987
1594	14.74806165689014	37.33319573818582
1595	14.75731389130475	43.42344994481627
1596	14.766566125719361	44.48383577023516
1597	14.775818360133972	37.30394827798342
1598	14.785070594548584	47.29061004263853
1599	14.794322828963196	45.567266409857936
1600	14.803575063377806	37.72499504211075
1601	14.812827297792417	29.56035446468074
1602	14.822079532207027	42.70938995736147
1603	14.83133176662164	43.8542371618249
1604	14.840584001036252	35.706691400602885
1605	14.84983623545086	37.8749836510982
1606	14.859088469865473	31.723602957684026
1607	14.868340704280085	41.00908690157022
1608	14.877592938694695	32.64464013491648
1609	14.886845173109307	36.20945681718605
1610	14.896097407523916	40.0302592718897
1611	14.905349641938528	35.882137246204216
1612	14.91460187635314	40.279863068956445
1613	14.923854110767751	37.03038960567864
1614	14.933106345182363	33.90627698844215
1615	14.942358579596972	37.05652818940958
1616	14.951610814011584	28.673146489434995
1617	14.960863048426196	36.52885536698517
1618	14.970115282840807	40.50284838533223
1619	14.979367517255417	35.706691400602885
1620	14.98861975167003	39.8055710922652
1621	14.99787198608464	44.04515874612782
1622	15.007124220499252	42.74542503406497
1623	15.016376454913862	38.530180014826826
1624	15.025628689328473	40.955514425818905
1625	15.034880923743085	40.33314162856101
1626	15.044133158157695	34.094977954765554
1627	15.053385392572308	40.60129464500447
1628	15.062637626986916	28.354961785324058
1629	15.071889861401528	36.34745820888527
1630	15.08114209581614	39.173657970444225
1631	15.090394330230751	30.96375653207352
1632	15.099646564645363	49.31602751986563
1633	15.108898799059972	46.97493401088198
1634	15.118151033474584	47.57914750028342
1635	15.127403267889196	46.14576283817511
1636	15.136655502303807	48.81407483429035
1637	15.145907736718419	47.447048642323615
1638	15.15515997113303	52.56142842766696
1639	15.16441220554764	35.34010692155767
1640	15.173664439962252	37.01988625483148
1641	15.182916674376862	34.11447294534126
1642	15.192168908791473	35.36246188706905
1643	15.201421143206085	36.098283967108
1644	15.210673377620695	33.02386755579665
1645	15.219925612035308	37.23483398157467
1646	15.229177846449918	49.666858371439
1647	15.238430080864529	50.19442890773481
1648	15.24768231527914	41.5526131481348
1649	15.256934549693751	45.0
1650	15.266186784108363	29.275254277252575
1651	15.275439018522974	30.42578380196126
1652	15.284691252937584	33.690067525979785
1653	15.293943487352196	36.57303097851933
1654	15.303195721766807	28.979707697928777
1655	15.312447956181419	37.74680538727467
1656	15.32170019059603	37.23483398157467
1657	15.33095242501064	37.95423087513252
1658	15.340204659425252	39.8055710922652
1659	15.349456893839863	30.96375653207352
1660	15.358709128254473	28.90918365114783
1661	15.367961362669085	38.8113840367584
1662	15.377213597083696	41.85504253530198
1663	15.386465831498308	28.979707697928777
1664	15.395718065912918	37.665621198583295
1665	15.404970300327529	36.86989764584402
1666	15.41422253474214	42.10873040377944
1667	15.423474769156751	45.0
1668	15.432727003571364	42.16588898369349
1669	15.441979237985976	27.552811576717797
1670	15.451231472400584	36.304497122575235
1671	15.460483706815197	54.24611274556325
1672	15.469735941229807	41.39153114743366
1673	15.47898817564442	29.659109235995096
1674	15.48824041005903	39.58813084768297
1675	15.49749264447364	39.61068824002659
1676	15.506744878888252	33.690067525979785
1677	15.515997113302863	40.10090754621224
1678	15.525249347717473	33.690067525979785
1679	15.534501582132087	35.45547443444187
1680	15.543753816546696	35.433314010285585
1681	15.553006050961306	40.87240829748828
1682	15.562258285375918	35.1120111844222
1683	15.571510519790529	29.39605285494326
1684	15.580762754205143	38.437301491062534
1685	15.590014988619751	42.37359436170925
1686	15.599267223034362	37.99873244250467
1687	15.608519457448976	44.52649194126507
1688	15.617771691863584	47.81555668421123
1689	15.627023926278198	48.416588191771346
1690	15.636276160692807	34.04593735660166
1691	15.645528395107418	45.0
1692	15.654780629522032	40.46222749209335
1693	15.66403286393664	45.0
1694	15.673285098351254	48.058697574095824
1695	15.682537332765863	40.5251034937539
1696	15.691789567180473	41.248270929474025
1697	15.701041801595087	35.90972307917768
1698	15.710294036009696	26.301017195818883
1699	15.71954627042431	41.6335393365702
1700	15.72879850483892	33.89616656336391
1701	15.738050739253529	39.8055710922652
1702	15.747302973668143	41.11209043916693
1703	15.756555208082752	35.92850242282284
1704	15.765807442497362	38.9667469937993
1705	15.775059676911976	42.316224840531014
1706	15.784311911326585	39.01940047523655
1707	15.793564145741199	38.11827636936305
1708	15.802816380155807	37.51911382047633
1709	15.812068614570418	42.22978420279981
1710	15.821320848985032	42.11703654746046
1711	15.83057308339964	41.39153114743366
1712	15.839825317814254	39.89783474764182
1713	15.849077552228863	38.90413845540419
1714	15.858329786643473	28.354961785324058
1715	15.867582021058087	29.931511840507792
1716	15.876834255472696	30.606407031509484
1717	15.88608648988731	35.21759296819272
1718	15.89533872430192	31.26373169437743
1719	15.904590958716529	37.47617956136138
1720	15.913843193131143	36.591088267399286
1721	15.923095427545752	46.44412553093584
1722	15.932347661960362	32.52489028779104
1723	15.941599896374976	32.9052429229879
1724	15.950852130789585	47.32781508904115
1725	15.960104365204199	43.05851360908563
1726	15.969356599618807	41.121475497152296
1727	15.978608834033418	40.10090754621224
1728	15.987861068448032	37.30394827798342
1729	15.99711330286264	42.039063865836255
1730	16.006365537277254	38.884496433714595
1731	16.015617771691865	38.550465296157725
1732	16.024870006106475	41.6335393365702
1733	16.034122240521086	36.86989764584402
1734	16.043374474935696	39.01940047523655
1735	16.05262670935031	40.985824304588974
1736	16.06187894376492	40.279863068956445
1737	16.07113117817953	35.97238704928491
1738	16.08038341259414	36.384351815835885
1739	16.089635647008752	46.57655005518373
1740	16.098887881423366	40.763605200941164
1741	16.108140115837976	39.130399556985296
1742	16.117392350252587	34.186122486375034
1743	16.126644584667197	41.257011704312866
1744	16.135896819081808	39.40066066347943
1745	16.145149053496418	46.57655005518373
1746	16.154401287911032	37.8749836510982
1747	16.163653522325642	34.094977954765554
1748	16.172905756740253	33.690067525979785
1749	16.182157991154863	39.01940047523655
1750	16.191410225569474	44.518534194161646
1751	16.200662459984088	33.274887984834926
1752	16.209914694398698	35.0493733120484
1753	16.21916692881331	30.033280435995138
1754	16.22841916322792	41.710757321508176
1755	16.23767139764253	35.90972307917768
1756	16.246923632057143	33.89616656336391
1757	16.256175866471754	37.27817419986902
1758	16.265428100886368	40.60129464500447
1759	16.274680335300975	35.97238704928491
1760	16.283932569715585	34.85445556610366
1761	16.2931848041302	40.51539399045538
1762	16.30243703854481	36.52885536698517
1763	16.311689272959423	43.33166255170669
1764	16.32094150737403	39.44005273669047
1765	16.33019374178864	43.36342295838328
1766	16.339445976203255	41.39153114743366
1767	16.348698210617865	50.3709946955357
1768	16.357950445032476	47.254574965935035
1769	16.367202679447086	48.30186567443501
1770	16.376454913861696	46.46880071438582
1771	16.38570714827631	42.27368900609374
1772	16.39495938269092	30.42578380196126
1773	16.40421161710553	34.59228868750995
1774	16.41346385152014	28.77980630439722
1775	16.422716085934752	33.02386755579665
1776	16.431968320349366	31.84905131905529
1777	16.441220554763976	36.86989764584402
1778	16.450472789178587	40.60129464500447
1779	16.459725023593197	35.31121343963321
1780	16.468977258007808	35.63980919808667
1781	16.47822949242242	34.85445556610366
1782	16.487481726837032	38.19868517601843
1783	16.496733961251643	34.99202019855866
1784	16.505986195666253	42.87890360333855
1785	16.515238430080863	36.02737338510361
1786	16.524490664495477	40.00625601417661
1787	16.533742898910088	39.053136946026505
1788	16.5429951333247	42.66269414087618
1789	16.552247367739312	49.31602751986563
1790	16.56149960215392	53.13010235415598
1791	16.57075183656853	49.48460600954463
1792	16.580004070983144	52.835525106488554
1793	16.589256305397754	40.87240829748828
1794	16.598508539812368	42.049220890993645
1795	16.607760774226975	40.60129464500447
1796	16.617013008641585	39.40066066347943
1797	16.6262652430562	41.56636963754948
1798	16.63551747747081	52.19347005529554
1799	16.644769711885424	48.731396999160445
1800	16.65402194630003	53.3102771675242
1801	16.66327418071464	50.07960786001457
1802	16.672526415129255	43.33166255170669
1803	16.681778649543865	48.964654722856125
1804	16.69103088395848	45.55625222708068
1805	16.700283118373086	47.626405638290755
1806	16.709535352787697	43.91907581333931
1807	16.71878758720231	40.955514425818905
1808	16.72803982161692	40.87240829748828
1809	16.737292056031535	41.32550047917034
1810	16.746544290446142	42.220833135927926
1811	16.755796524860752	49.12759170251172
1812	16.765048759275366	50.76263288659845
1813	16.774300993689977	46.12330271407543
1814	16.783553228104587	47.89126959622057
1815	16.792805462519198	46.80873932249207
1816	16.802057696933808	41.32550047917034
1817	16.811309931348422	50.440332031005504
1818	16.820562165763032	37.33319573818582
1819	16.829814400177643	42.87890360333855
1820	16.839066634592257	44.432733590142064
1821	16.848318869006864	29.835539100261556
1822	16.857571103421478	39.61068824002659
1823	16.866823337836088	39.89783474764182
1824	16.8760755722507	33.084852928734975
1825	16.885327806665313	46.548157698977974
1826	16.89458004107992	39.536157186763354
1827	16.903832275494533	43.99491399474582
1828	16.913084509909144	36.384351815835885
1829	16.922336744323754	45.507029060914775
1830	16.931588978738368	35.28674897505972
1831	16.940841213152975	31.701429669505718
1832	16.95009344756759	38.75808565258495
1833	16.9593456819822	42.220833135927926
1834	16.96859791639681	36.384351815835885
1835	16.977850150811424	40.674939565261546
1836	16.98710238522603	33.25436657471205
1837	16.99635461964064	40.51539399045538
1838	17.005606854055255	41.455233544405125
1839	17.014859088469866	42.324573343970854
1840	17.02411132288448	50.27389595735176
1841	17.033363557299086	51.44953470384228
1842	17.042615791713697	48.0664855011259
1843	17.05186802612831	47.862405226111754
1844	17.06112026054292	53.88065915052025
1845	17.070372494957535	39.01940047523655
1846	17.079624729372142	45.54565759341572
1847	17.088876963786753	36.702855030163136
1848	17.098129198201367	36.384351815835885
1849	17.107381432615977	41.49646835521554
1850	17.11663366703059	39.23736711340155
1851	17.1258859014452	31.09731288577945
1852	17.13513813585981	35.53767779197438
1853	17.144390370274422	37.61395684873273
1854	17.153642604689033	23.008870082822874
1855	17.162894839103647	32.27564431457763
1856	17.172147073518257	33.46537934635529
1857	17.181399307932864	35.180699361242105
1858	17.190651542347478	41.11209043916693
1859	17.19990377676209	46.041626676009976
1860	17.2091560111767	48.81407483429035
1861	17.218408245591313	40.955514425818905
1862	17.22766048000592	45.95484125387218
1863	17.236912714420534	47.009553813021135
1864	17.246164948835144	41.877869537884294
1865	17.255417183249754	45.0
1866	17.26466941766437	45.0
1867	17.273921652078975	43.45184230102203
1868	17.28317388649359	48.964654722856125
1869	17.2924261209082	48.2052159310135
1870	17.30167835532281	50.9061411137705
1871	17.310930589737424	46.66833744829331
1872	17.32018282415203	45.55625222708068
1873	17.329435058566645	40.23635830927382
1874	17.338687292981255	43.45184230102203
1875	17.347939527395866	39.173657970444225
1876	17.35719176181048	34.28687697720896
1877	17.366443996225087	32.592581472599264
1878	17.3756962306397	37.3666694127687
1879	17.38494846505431	34.43898930880362
1880	17.39420069946892	41.5526131481348
1881	17.403452933883536	36.2926297284796
1882	17.412705168298146	35.53767779197438
1883	17.421957402712753	37.95423087513252
1884	17.431209637127367	37.61395684873273
1885	17.440461871541977	35.445710327598235
1886	17.44971410595659	27.613027823084476
1887	17.4589663403712	31.09731288577945
1888	17.46821857478581	30.379126011368342
1889	17.477470809200423	36.32682595212024
1890	17.486723043615033	44.44374777291932
1891	17.495975278029647	36.384351815835885
1892	17.505227512444257	46.877877447285364
1893	17.514479746858864	32.82854179141253
1894	17.523731981273478	37.72499504211075
1895	17.53298421568809	40.426078740099136
1896	17.542236450102703	31.35708522400993
1897	17.551488684517313	43.025065989118026
1898	17.56074091893192	32.52489028779104
1899	17.569993153346534	40.78582147726596
1900	17.579245387761144	42.70938995736147
1901	17.58849762217576	43.69804732742112
1902	17.59774985659037	48.65222278030634
1903	17.607002091004976	52.52382043863863
1904	17.61625432541959	41.11209043916693
1905	17.6255065598342	34.38034472384487
1906	17.63475879424881	40.69553103949202
1907	17.644011028663424	34.91940201245768
1908	17.65326326307803	33.231711067979354
1909	17.662515497492645	35.25635871296284
1910	17.671767731907256	32.47119229084849
1911	17.681019966321866	44.39690880561947
1912	17.69027220073648	48.366460663429805
1913	17.69952443515109	48.964654722856125
1914	17.7087766695657	35.83765295427829
1915	17.71802890398031	33.89616656336391
1916	17.727281138394922	27.80145877993413
1917	17.736533372809536	34.59228868750995
1918	17.745785607224146	29.357753542791276
1919	17.755037841638757	36.15818543980832
1920	17.764290076053367	41.257011704312866
1921	17.773542310467978	47.021364940356015
1922	17.78279454488259	44.432733590142064
1923	17.792046779297202	33.46537934635529
1924	17.801299013711812	33.89616656336391
1925	17.810551248126423	36.86989764584402
1926	17.819803482541033	40.10090754621224
1927	17.829055716955647	38.90413845540419
1928	17.838307951370258	36.25383773744479
1929	17.847560185784864	35.0737544933483
1930	17.85681242019948	38.8113840367584
1931	17.86606465461409	29.638383688151343
1932	17.875316889028703	31.827446576673115
1933	17.884569123443313	33.91743053697035
1934	17.89382135785792	31.122470196791994
1935	17.903073592272534	47.24574256589507
1936	17.912325826687145	38.19868517601843
1937	17.92157806110176	42.70938995736147
1938	17.93083029551637	39.34051815983752
1939	17.940082529930976	41.76029970389787
1940	17.94933476434559	38.77417093557423
1941	17.9585869987602	32.47119229084849
1942	17.967839233174814	38.659808254090095
1943	17.977091467589425	39.88958243896877
1944	17.986343702004035	31.7594800848128
1945	17.995595936418646	43.75463573323166
1946	18.004848170833256	34.135940077912274
1947	18.014100405247866	34.186122486375034
1948	18.02335263966248	34.186122486375034
1949	18.03260487407709	32.9052429229879
1950	18.0418571084917	35.8033441083711
1951	18.05110934290631	33.146995832255996
1952	18.060361577320922	26.939528063800815
1953	18.069613811735536	36.86989764584402
1954	18.078866046150146	37.05652818940958
1955	18.088118280564757	32.34744349944203
1956	18.097370514979367	28.24973549497428
1957	18.106622749393978	32.09259132873416
1958	18.11587498380859	31.23921488820876
1959	18.125127218223202	34.54836705601131
1960	18.134379452637813	37.164474893511446
1961	18.143631687052423	30.46554491945988
1962	18.152883921467033	34.135940077912274
1963	18.162136155881647	38.437301491062534
1964	18.171388390296258	37.79394299861673
1965	18.18064062471087	28.20162821869471
1966	18.18989285912548	34.28687697720896
1967	18.19914509354009	41.121475497152296
1968	18.208397327954703	40.39990433373672
1969	18.217649562369314	28.20162821869471
1970	18.22690179678392	41.877869537884294
1971	18.236154031198534	43.87669728592458
1972	18.245406265613145	37.03038960567864
1973	18.25465850002776	35.96051719664488
1974	18.26391073444237	29.659109235995096
1975	18.27316296885698	36.02737338510361
1976	18.28241520327159	32.69198418257207
1977	18.2916674376862	25.132954992913344
1978	18.300919672100814	29.197486046064476
1979	18.310171906515425	30.579226872489016
1980	18.319424140930035	31.607502246248906
1981	18.328676375344646	47.366247991455786
1982	18.337928609759256	36.86989764584402
1983	18.34718084417387	37.665621198583295
1984	18.35643307858848	41.98721249581666
1985	18.36568531300309	41.92254460057563
1986	18.3749375474177	31.138972436978854
1987	18.384189781832312	39.34051815983752
1988	18.393442016246926	43.958373323990024
1989	18.402694250661536	45.0
1990	18.411946485076147	25.559965171823812
1991	18.421198719490757	33.48616881551299
1992	18.430450953905368	29.659109235995096
1993	18.439703188319978	36.86989764584402
1994	18.448955422734592	40.44623202084138
1995	18.458207657149202	38.29016319224307
1996	18.467459891563813	38.19868517601843
1997	18.476712125978423	36.02737338510361
1998	18.485964360393034	35.63980919808667
[truncated: 2,449 more rows]
