# Supplementary material for: Nanoalignment by critical Casimir torques
Source: Nat Commun. 2024 Jun 14;15:5086. doi: 10.1038/s41467-024-49220-1 (PMC11178905; doi:10.1038/s41467-024-49220-1)
Supplement: Supplementary file 11 — Source Data [file 41467_2024_49220_MOESM11_ESM.zip › fig4/python/data/R_Pattern_with_L_particle.csv]

	0	1
0	378	405
1	380	406
2	382	405
3	380	407
4	380	409
5	384	410
6	384	406
7	385	412
8	382	415
9	386	404
10	381	408
11	381	411
12	384	409
13	384	409
14	379	408
15	385	409
16	382	410
17	381	411
18	383	412
19	385	411
20	387	412
21	385	407
22	379	408
23	388	405
24	385	410
25	384	413
26	385	409
27	388	410
28	383	413
29	381	409
30	381	416
31	377	410
32	381	407
33	379	405
34	375	409
35	376	412
36	374	413
37	377	414
38	371	416
39	373	415
40	372	414
41	367	418
42	375	415
43	377	414
44	373	414
45	376	413
46	377	414
47	370	415
48	374	416
49	375	416
50	374	415
51	375	414
52	372	419
53	376	414
54	371	415
55	373	415
56	375	413
57	373	414
58	373	413
59	370	413
60	369	418
61	370	416
62	371	415
63	373	413
64	368	417
65	368	419
66	364	418
67	360	424
68	363	419
69	363	418
70	359	418
71	360	423
72	361	417
73	366	422
74	365	417
75	361	421
76	364	419
77	362	419
78	361	420
79	365	422
80	363	417
81	364	415
82	361	418
83	366	418
84	359	419
85	367	424
86	358	420
87	363	420
88	359	418
89	357	416
90	363	419
91	361	417
92	363	421
93	362	418
94	362	417
95	358	422
96	351	421
97	352	422
98	353	424
99	351	425
100	353	425
101	361	419
102	357	422
103	359	419
104	351	421
105	357	423
106	355	420
107	354	427
108	354	423
109	357	418
110	351	422
111	352	422
112	361	418
113	357	419
114	360	428
115	357	426
116	357	417
117	363	424
118	362	423
119	354	423
120	359	432
121	351	426
122	348	430
123	361	425
124	357	426
125	356	429
126	357	429
127	349	430
128	354	422
129	355	427
130	352	430
131	354	422
132	361	422
133	354	426
134	350	429
135	348	433
136	357	434
137	350	431
138	352	435
139	350	438
140	351	434
141	350	426
142	352	432
143	350	435
144	352	431
145	354	436
146	345	433
147	340	441
148	349	439
149	352	432
150	349	435
151	355	436
152	357	431
153	359	434
154	350	432
155	356	431
156	357	429
157	353	437
158	355	434
159	354	435
160	356	433
161	356	428
162	353	427
163	358	432
164	345	433
165	346	428
166	348	430
167	343	437
168	348	438
169	345	423
170	348	437
171	347	434
172	351	427
173	352	431
174	348	432
175	347	438
176	348	434
177	353	431
178	350	438
179	345	436
180	351	432
181	343	436
182	344	433
183	348	432
184	340	425
185	344	432
186	341	434
187	347	433
188	340	427
189	345	432
190	354	428
191	348	433
192	346	436
193	342	439
194	348	428
195	345	434
196	342	435
197	349	431
198	347	432
199	344	432
200	343	430
201	343	429
202	353	421
203	351	432
204	348	430
205	353	428
206	356	424
207	348	426
208	363	424
209	351	428
210	355	422
211	350	428
212	351	425
213	352	426
214	356	433
215	353	425
216	360	427
217	354	422
218	356	420
219	352	430
220	363	429
221	348	428
222	354	432
223	353	422
224	360	421
225	359	419
226	361	418
227	356	417
228	360	416
229	357	423
230	357	423
231	349	422
232	351	421
233	352	425
234	349	422
235	351	425
236	349	424
237	351	423
238	349	428
239	348	427
240	356	422
241	345	422
242	348	423
243	346	426
244	343	423
245	340	419
246	344	417
247	343	417
248	347	423
249	349	413
250	341	418
251	347	413
252	346	418
253	342	419
254	346	418
255	344	415
256	344	422
257	349	418
258	348	417
259	343	414
260	350	417
261	353	421
262	349	425
263	355	425
264	352	422
265	356	419
266	351	423
267	347	421
268	354	420
269	354	418
270	361	416
271	362	417
272	363	415
273	362	406
274	363	416
275	363	421
276	372	417
277	365	418
278	364	419
279	361	413
280	363	414
281	366	417
282	367	422
283	369	415
284	366	417
285	370	417
286	372	417
287	372	414
288	373	415
289	377	414
290	374	413
291	371	414
292	372	409
293	368	412
294	377	417
295	379	419
296	373	419
297	372	423
298	370	420
299	372	428
300	369	417
301	373	416
302	371	424
303	380	421
304	371	419
305	369	424
306	377	417
307	371	424
308	378	426
309	365	424
310	368	421
311	361	423
312	369	429
313	369	428
314	371	423
315	369	419
316	375	415
317	371	421
318	369	419
319	368	417
320	378	417
321	371	417
322	375	418
323	375	414
324	377	415
325	376	416
326	374	411
327	374	416
328	379	420
329	371	413
330	370	420
331	367	412
332	370	410
333	370	412
334	373	400
335	372	423
336	372	418
337	381	414
338	375	419
339	364	420
340	365	414
341	371	420
342	371	419
343	370	425
344	369	421
345	369	426
346	367	421
347	365	419
348	365	424
349	361	424
350	369	420
351	371	418
352	374	420
353	364	425
354	369	420
355	369	421
356	364	424
357	366	419
358	377	419
359	372	422
360	373	416
361	366	432
362	363	421
363	363	428
364	369	427
365	363	429
366	365	428
367	365	428
368	365	426
369	375	435
370	373	424
371	372	418
372	370	425
373	362	424
374	362	419
375	367	425
376	366	419
377	372	423
378	366	423
379	368	423
380	365	418
381	365	427
382	370	426
383	367	426
384	368	426
385	368	429
386	366	429
387	369	425
388	368	423
389	364	431
390	370	427
391	362	429
392	361	427
393	360	428
394	358	419
395	356	423
396	363	420
397	355	426
398	358	430
399	363	426
400	353	433
401	351	426
402	356	431
403	355	433
404	350	436
405	351	416
406	350	421
407	360	425
408	352	437
409	354	432
410	355	429
411	354	429
412	354	427
413	356	429
414	354	416
415	353	417
416	347	407
417	340	426
418	344	419
419	346	414
420	345	403
421	354	416
422	355	409
423	354	409
424	360	413
425	353	414
426	350	412
427	355	415
428	358	417
429	349	415
430	355	414
431	357	418
432	353	412
433	348	420
434	343	413
435	347	419
436	350	420
437	350	418
438	353	411
439	352	424
440	352	417
441	355	421
442	356	416
443	357	416
444	358	418
445	355	422
446	355	420
447	354	426
448	353	423
449	352	429
450	362	421
451	350	425
452	365	418
453	359	423
454	360	424
455	352	424
456	355	427
457	357	422
458	365	413
459	360	417
460	351	417
461	358	419
462	363	424
463	352	417
464	348	418
465	356	419
466	355	417
467	358	430
468	359	417
469	358	425
470	358	422
471	365	418
472	364	418
473	361	426
474	365	419
475	369	419
476	365	419
477	361	419
478	371	422
479	361	416
480	367	415
481	362	426
482	372	408
483	363	419
484	362	420
485	364	417
486	364	415
487	363	423
488	367	419
489	357	415
490	361	416
491	356	416
492	371	418
493	369	421
494	362	419
495	366	424
496	364	422
497	367	419
498	367	418
499	371	414
500	367	412
501	366	411
502	363	411
503	358	417
504	359	416
505	360	414
506	362	417
507	357	422
508	365	411
509	366	413
510	362	413
511	367	414
512	370	416
513	361	417
514	369	411
515	366	416
516	366	413
517	369	417
518	371	412
519	369	423
520	366	420
521	372	413
522	365	419
523	365	420
524	374	427
525	371	418
526	371	424
527	364	425
528	366	427
529	374	427
530	372	422
531	373	430
532	373	432
533	369	419
534	367	420
535	366	422
536	373	418
537	374	422
538	371	423
539	372	421
540	377	423
541	374	426
542	377	424
543	374	420
544	374	418
545	377	421
546	381	420
547	374	423
548	375	420
549	368	417
550	374	415
551	377	425
552	374	416
553	369	411
554	370	418
555	376	420
556	376	416
557	373	417
558	370	417
559	376	421
560	378	420
561	369	425
562	369	424
563	370	420
564	380	420
565	363	416
566	368	416
567	373	419
568	372	418
569	379	420
570	379	420
571	375	421
572	371	422
573	371	423
574	368	413
575	374	418
576	382	415
577	375	418
578	377	416
579	369	422
580	373	419
581	375	420
582	371	423
583	367	422
584	378	422
585	375	420
586	377	419
587	378	422
588	379	423
589	377	422
590	376	421
591	379	428
592	375	420
593	376	413
594	375	419
595	368	417
596	373	421
597	366	419
598	372	416
599	370	419
600	376	419
601	370	421
602	371	418
603	370	419
604	372	418
605	375	413
606	373	416
607	370	420
608	377	420
609	377	413
610	374	415
611	376	419
612	374	415
613	374	423
614	372	422
615	372	424
616	370	419
617	376	428
618	371	421
619	375	425
620	380	423
621	369	427
622	378	420
623	378	425
624	375	422
625	369	424
626	372	421
627	367	430
628	374	417
629	374	422
630	375	419
631	371	422
632	375	420
633	373	420
634	372	423
635	364	421
636	368	420
637	370	419
638	372	417
639	366	419
640	378	415
641	376	415
642	373	414
643	374	418
644	370	420
645	369	413
646	371	416
647	370	414
648	373	413
649	374	414
650	372	407
651	367	419
652	376	417
653	366	416
654	370	416
655	366	418
656	368	416
657	368	420
658	367	419
659	370	416
660	378	418
661	372	417
662	375	415
663	376	420
664	372	415
665	372	416
666	373	417
667	375	416
668	374	416
669	375	419
670	372	413
671	372	409
672	371	413
673	369	413
674	365	415
675	364	419
676	365	418
677	366	413
678	372	413
679	365	417
680	373	415
681	370	418
682	371	413
683	371	414
684	369	414
685	372	414
686	372	413
687	371	411
688	367	412
689	372	414
690	369	416
691	365	424
692	364	418
693	365	417
694	366	415
695	362	413
696	370	410
697	370	420
698	365	420
699	363	419
700	370	421
701	367	419
702	369	421
703	374	414
704	374	416
705	369	419
706	372	414
707	375	421
708	381	410
709	383	414
710	378	419
711	374	417
712	383	420
713	383	419
714	380	416
715	378	417
716	385	418
717	383	414
718	377	418
719	370	423
720	380	413
721	377	421
722	377	418
723	382	417
724	380	417
725	376	420
726	377	423
727	377	414
728	382	421
729	377	420
730	379	421
731	377	419
732	378	419
733	379	416
734	378	414
735	378	417
736	377	420
737	381	412
738	376	414
739	377	420
740	374	420
741	379	419
742	371	414
743	378	421
744	373	418
745	377	419
746	365	423
747	371	423
748	378	411
749	379	413
750	377	415
751	373	417
752	371	419
753	379	412
754	373	413
755	377	414
756	380	415
757	378	417
758	382	417
759	386	413
760	383	417
761	381	410
762	380	410
763	380	417
764	378	418
765	382	418
766	379	421
767	375	422
768	376	423
769	375	421
770	375	420
771	372	419
772	375	422
773	375	421
774	368	417
775	374	421
776	378	420
777	372	428
778	377	423
779	376	423
780	379	422
781	375	426
782	376	422
783	380	422
784	380	422
785	379	428
786	376	428
787	374	429
788	375	423
789	371	428
790	370	419
791	373	428
792	368	427
793	373	421
794	373	422
795	369	417
796	369	421
797	369	422
798	370	418
799	373	418
800	374	419
801	370	417
802	366	419
803	365	418
804	365	421
805	364	418
806	370	420
807	373	414
808	371	411
809	370	416
810	366	416
811	373	418
812	372	421
813	370	414
814	371	419
815	370	417
816	365	417
817	367	419
818	372	420
819	371	415
820	372	417
821	372	421
822	376	419
823	369	420
824	372	418
825	374	418
826	371	419
827	370	420
828	367	421
829	367	423
830	371	419
831	373	418
832	369	420
833	370	417
834	366	418
835	367	420
836	364	422
837	369	421
838	372	420
839	374	420
840	371	417
841	372	417
842	371	419
843	370	420
844	375	420
845	372	419
846	376	417
847	375	420
848	375	417
849	376	417
850	373	419
851	375	421
852	371	420
853	379	415
854	378	418
855	372	419
856	375	415
857	372	415
858	371	418
859	376	411
860	380	416
861	378	414
862	380	417
863	373	418
864	376	414
865	378	412
866	378	413
867	375	415
868	376	416
869	376	414
870	379	416
871	375	418
872	376	415
873	374	418
874	378	413
875	381	412
876	380	406
877	378	415
878	376	417
879	381	416
880	376	418
881	373	422
882	374	415
883	381	415
884	379	416
885	384	417
886	379	417
887	376	415
888	381	414
889	378	413
890	375	413
891	382	412
892	379	413
893	377	420
894	374	419
895	373	418
896	374	419
897	377	422
898	376	420
899	375	421
900	381	418
901	375	415
902	379	412
903	371	418
904	375	417
905	372	418
906	377	418
907	374	416
908	374	420
909	374	419
910	378	417
911	378	421
912	374	420
913	376	420
914	376	417
915	365	423
916	373	423
917	379	420
918	376	417
919	375	418
920	374	417
921	374	423
922	377	416
923	373	422
924	379	422
925	376	418
926	375	422
927	376	421
928	377	421
929	376	421
930	375	424
931	374	423
932	372	423
933	365	424
934	369	426
935	374	427
936	373	426
937	373	420
938	370	422
939	376	420
940	371	422
941	374	423
942	373	416
943	369	418
944	374	417
945	374	420
946	374	419
947	377	416
948	374	417
949	372	423
950	375	413
951	379	414
952	381	415
953	378	414
954	381	414
955	374	412
956	381	418
957	379	416
958	377	424
959	378	418
960	378	419
961	377	418
962	376	424
963	376	419
964	372	419
965	376	418
966	379	416
967	377	417
968	373	419
969	375	421
970	372	416
971	374	418
972	376	418
973	370	416
974	367	416
975	364	422
976	366	420
977	367	424
978	374	416
979	374	421
980	365	424
981	371	421
982	374	424
983	366	425
984	372	423
985	370	423
986	373	416
987	370	418
988	372	420
989	375	419
990	370	413
991	365	421
992	373	414
993	365	416
994	367	419
995	365	414
996	368	418
997	364	417
998	369	415
999	372	407
1000	379	408
1001	371	413
1002	375	412
1003	370	416
1004	373	410
1005	371	411
1006	372	415
1007	370	414
1008	378	415
1009	375	416
1010	373	414
1011	369	415
1012	373	416
1013	374	414
1014	369	418
1015	372	422
1016	372	418
1017	375	419
1018	376	417
1019	375	415
1020	374	416
1021	373	420
1022	377	418
1023	374	421
1024	375	421
1025	376	420
1026	375	417
1027	372	417
1028	369	419
1029	373	422
1030	377	416
1031	372	419
1032	374	416
1033	370	418
1034	369	413
1035	367	416
1036	367	404
1037	367	409
1038	365	419
1039	371	420
1040	373	412
1041	371	411
1042	372	412
1043	372	416
1044	377	420
1045	377	414
1046	379	415
1047	379	417
1048	380	417
1049	381	417
1050	378	416
1051	378	416
1052	376	418
1053	374	419
1054	377	415
1055	370	419
1056	373	417
1057	371	419
1058	372	416
1059	370	414
1060	368	418
1061	364	413
1062	369	416
1063	374	415
1064	369	413
1065	369	415
1066	370	416
1067	371	418
1068	367	416
1069	372	416
1070	372	416
1071	371	416
1072	375	418
1073	371	421
1074	375	420
1075	373	421
1076	372	420
1077	366	422
1078	374	418
1079	371	420
1080	376	419
1081	374	416
1082	374	420
1083	372	418
1084	372	418
1085	374	424
1086	375	416
1087	372	416
1088	378	415
1089	374	419
1090	373	422
1091	373	420
1092	376	419
1093	377	417
1094	373	420
1095	371	418
1096	373	416
1097	372	417
1098	373	420
1099	369	422
1100	376	420
1101	377	419
1102	375	421
1103	371	422
1104	374	422
1105	369	417
1106	370	419
1107	370	423
1108	374	420
1109	372	420
1110	373	419
1111	365	420
1112	371	421
1113	379	415
1114	374	409
1115	373	413
1116	369	411
1117	368	409
1118	375	416
1119	366	418
1120	369	417
1121	370	415
1122	369	415
1123	373	418
1124	367	419
1125	364	420
1126	365	415
1127	369	423
1128	369	419
1129	373	416
1130	367	419
1131	370	418
1132	375	417
1133	378	418
1134	375	417
1135	375	419
1136	371	421
1137	371	415
1138	373	415
1139	375	415
1140	374	414
1141	376	417
1142	376	415
1143	377	419
1144	377	416
1145	378	417
1146	375	414
1147	368	422
1148	372	418
1149	379	417
1150	381	412
1151	372	417
1152	381	416
1153	378	421
1154	368	417
1155	368	416
1156	370	416
1157	371	417
1158	372	419
1159	370	418
1160	369	420
1161	371	414
1162	371	415
1163	372	415
1164	371	413
1165	360	415
1166	369	414
1167	365	418
1168	369	417
1169	373	416
1170	368	417
1171	373	415
1172	367	421
1173	371	420
1174	369	420
1175	367	418
1176	369	414
1177	370	418
1178	369	417
1179	370	418
1180	375	420
1181	375	415
1182	374	418
1183	369	415
1184	372	416
1185	366	417
1186	372	417
1187	365	419
1188	367	420
1189	373	420
1190	369	422
1191	366	419
1192	368	418
1193	370	420
1194	374	418
1195	369	417
1196	367	417
1197	370	423
1198	373	415
1199	364	419
1200	373	416
1201	371	421
1202	370	416
1203	366	421
1204	370	423
1205	371	423
1206	370	422
1207	370	423
1208	372	419
1209	374	417
1210	369	420
1211	369	423
1212	368	424
1213	366	423
1214	369	422
1215	365	423
1216	368	423
1217	366	421
1218	370	419
1219	370	420
1220	368	418
1221	369	421
1222	367	418
1223	369	417
1224	369	416
1225	374	417
1226	372	416
1227	374	422
1228	372	418
1229	374	421
1230	373	425
1231	373	426
1232	379	420
1233	377	426
1234	375	425
1235	374	424
1236	373	420
1237	375	422
1238	369	426
1239	378	422
1240	377	419
1241	373	424
1242	371	421
1243	371	422
1244	370	421
1245	367	420
1246	367	421
1247	377	415
1248	374	417
1249	376	413
1250	372	415
1251	372	420
1252	376	415
1253	375	413
1254	375	416
1255	377	411
1256	380	412
1257	377	413
1258	372	418
1259	374	414
1260	374	416
1261	375	417
1262	375	418
1263	375	417
1264	370	415
1265	376	420
1266	374	422
1267	374	417
1268	374	421
1269	370	420
1270	371	408
1271	378	416
1272	371	419
1273	373	418
1274	376	419
1275	373	414
1276	374	418
1277	372	420
1278	373	419
1279	377	420
1280	374	419
1281	368	423
1282	368	417
1283	375	415
1284	375	416
1285	371	420
1286	378	416
1287	368	420
1288	373	420
1289	370	415
1290	370	415
1291	374	420
1292	371	414
1293	374	419
1294	376	410
1295	373	415
1296	375	416
1297	373	416
1298	373	419
1299	376	417
1300	373	416
1301	379	414
1302	375	416
1303	378	416
1304	380	415
1305	375	416
1306	370	416
1307	375	414
1308	374	414
1309	375	415
1310	373	414
1311	374	416
1312	375	412
1313	372	413
1314	376	417
1315	375	415
1316	378	411
1317	379	416
1318	376	418
1319	373	424
1320	374	418
1321	374	425
1322	375	419
1323	375	418
1324	373	421
1325	370	419
1326	373	418
1327	372	414
1328	368	414
1329	370	416
1330	375	418
1331	374	416
1332	377	414
1333	366	417
1334	368	420
1335	374	415
1336	371	414
1337	373	414
1338	370	420
1339	373	415
1340	371	416
1341	367	423
1342	371	419
1343	375	414
1344	371	411
1345	373	418
1346	371	418
1347	372	416
1348	375	415
1349	367	427
1350	375	418
1351	373	416
1352	367	419
1353	366	422
1354	368	427
1355	370	417
1356	375	417
1357	370	421
1358	367	415
1359	371	417
1360	371	418
1361	367	420
1362	363	423
1363	365	421
1364	368	419
1365	362	422
1366	367	418
1367	374	413
1368	372	418
1369	372	418
1370	369	418
1371	371	418
1372	369	416
1373	370	421
1374	372	416
1375	372	412
1376	374	414
1377	373	415
1378	373	415
1379	372	413
1380	373	413
1381	367	416
1382	368	419
1383	369	416
1384	370	414
1385	366	413
1386	370	419
1387	370	418
1388	368	421
1389	362	420
1390	368	420
1391	364	418
1392	365	418
1393	370	419
1394	364	417
1395	368	416
1396	367	416
1397	362	418
1398	367	417
1399	369	413
1400	369	413
1401	371	419
1402	374	418
1403	366	414
1404	367	420
1405	372	416
1406	372	417
1407	374	415
1408	376	417
1409	372	412
1410	373	416
1411	372	414
1412	373	414
1413	371	413
1414	371	413
1415	373	413
1416	369	413
1417	370	415
1418	369	415
1419	367	418
1420	370	416
1421	370	419
1422	371	418
1423	374	417
1424	375	417
1425	371	419
1426	371	412
1427	370	416
1428	373	414
1429	373	419
1430	374	417
1431	371	416
1432	375	415
1433	372	421
1434	374	420
1435	369	420
1436	373	419
1437	376	420
1438	369	416
1439	373	420
1440	371	419
1441	376	419
1442	371	421
1443	375	419
1444	375	419
1445	373	418
1446	375	419
1447	373	419
1448	374	418
1449	373	418
1450	375	419
1451	372	418
1452	373	418
1453	368	422
1454	374	420
1455	376	418
1456	380	414
1457	384	414
1458	374	418
1459	377	417
1460	379	414
1461	375	416
1462	375	418
1463	377	417
1464	378	418
1465	375	423
1466	377	423
1467	375	421
1468	381	419
1469	379	419
1470	374	421
1471	378	418
1472	382	424
1473	382	427
1474	382	420
1475	377	424
1476	377	432
1477	378	421
1478	377	428
1479	382	421
1480	374	421
1481	376	423
1482	378	422
1483	377	417
1484	378	420
1485	378	418
1486	376	421
1487	379	421
1488	369	415
1489	371	420
1490	368	420
1491	374	420
1492	366	413
1493	373	419
1494	378	421
1495	373	412
1496	369	414
1497	374	415
1498	375	416
1499	372	418
1500	377	413
1501	375	414
1502	377	414
1503	371	416
1504	375	417
1505	372	416
1506	376	418
1507	369	416
1508	373	417
1509	375	418
1510	372	417
1511	378	414
1512	373	413
1513	373	415
1514	371	413
1515	373	413
1516	376	411
1517	371	410
1518	372	413
1519	372	419
1520	372	420
1521	371	417
1522	375	418
1523	373	417
1524	371	418
1525	367	416
1526	372	420
1527	374	416
1528	374	420
1529	371	417
1530	374	418
1531	374	418
1532	368	416
1533	374	410
1534	372	411
1535	373	409
1536	369	413
1537	370	410
1538	365	413
1539	368	407
1540	369	409
1541	364	409
1542	366	412
1543	369	411
1544	361	415
1545	372	411
1546	366	412
1547	362	415
1548	363	415
1549	366	418
1550	367	414
1551	366	414
1552	378	412
1553	364	414
1554	363	413
1555	362	413
1556	361	415
1557	361	413
1558	366	413
1559	368	414
1560	361	415
1561	366	409
1562	364	414
1563	362	411
1564	363	414
1565	361	417
1566	369	413
1567	368	417
1568	369	413
1569	365	415
1570	368	418
1571	370	419
1572	374	416
1573	372	415
1574	368	414
1575	370	422
1576	373	415
1577	375	412
1578	368	418
1579	368	415
1580	372	414
1581	367	417
1582	369	414
1583	369	415
1584	372	423
1585	376	416
1586	373	417
1587	375	420
1588	371	420
1589	367	419
1590	370	413
1591	371	418
1592	373	417
1593	372	416
1594	374	413
1595	372	420
1596	370	414
1597	369	414
1598	377	415
1599	378	413
1600	373	414
1601	375	417
1602	375	415
1603	370	421
1604	376	419
1605	373	418
1606	377	417
1607	377	418
1608	382	418
1609	377	413
1610	380	416
1611	381	422
1612	376	420
1613	374	424
1614	375	423
1615	380	427
1616	375	422
1617	380	415
1618	378	419
1619	375	418
1620	373	415
1621	371	414
1622	373	414
1623	375	414
1624	372	415
1625	372	417
1626	371	418
1627	373	418
1628	373	421
1629	373	419
1630	373	416
1631	367	423
1632	365	414
1633	366	415
1634	362	414
1635	366	421
1636	365	419
1637	365	415
1638	364	419
1639	365	420
1640	365	414
1641	368	417
1642	367	414
1643	370	419
1644	367	417
1645	367	416
1646	368	416
1647	369	416
1648	372	414
1649	370	418
1650	374	413
1651	372	417
1652	373	418
1653	365	419
1654	372	412
1655	368	418
1656	367	413
1657	372	417
1658	371	415
1659	368	422
1660	371	416
1661	376	420
1662	372	420
1663	376	421
1664	374	415
1665	373	415
1666	374	414
1667	375	418
1668	378	412
1669	379	414
1670	374	416
1671	370	422
1672	371	417
1673	375	414
1674	372	422
1675	375	420
1676	373	417
1677	380	417
1678	371	417
1679	371	416
1680	372	416
1681	370	416
1682	368	414
1683	373	410
1684	372	412
1685	366	416
1686	370	417
1687	369	414
1688	373	410
1689	367	408
1690	369	412
1691	365	415
1692	371	410
1693	367	415
1694	364	420
1695	371	411
1696	368	410
1697	365	414
1698	374	416
1699	368	412
1700	368	411
1701	369	411
1702	366	418
1703	370	416
1704	367	415
1705	370	411
1706	364	418
1707	367	419
1708	369	410
1709	366	408
1710	363	416
1711	364	416
1712	363	413
1713	361	414
1714	371	415
1715	362	418
1716	366	410
1717	362	409
1718	367	411
1719	358	412
1720	360	414
1721	358	410
1722	364	414
1723	360	413
1724	361	415
1725	362	412
1726	364	418
1727	359	419
1728	361	412
1729	366	408
1730	365	415
1731	363	412
1732	361	415
1733	366	412
1734	360	415
1735	359	416
1736	365	413
1737	362	414
1738	368	413
1739	364	415
1740	367	414
1741	359	415
1742	371	416
1743	366	418
1744	372	417
1745	367	413
1746	369	415
1747	363	415
1748	363	414
1749	371	408
1750	369	412
1751	367	409
1752	368	410
1753	368	413
1754	366	414
1755	365	412
1756	369	407
1757	366	416
1758	361	415
1759	359	416
1760	364	419
1761	360	416
1762	365	414
1763	362	416
1764	362	414
1765	360	417
1766	362	414
1767	358	417
1768	352	419
1769	353	419
1770	357	423
1771	353	417
1772	354	418
1773	361	420
1774	364	416
1775	360	415
1776	361	414
1777	353	420
1778	361	415
1779	366	417
1780	360	421
1781	361	425
1782	362	419
1783	361	420
1784	360	421
1785	360	423
1786	355	421
1787	360	426
1788	364	418
1789	359	424
1790	364	421
1791	363	421
1792	356	423
1793	361	421
1794	364	420
1795	360	423
1796	366	419
1797	360	418
1798	359	423
1799	361	425
1800	364	423
1801	361	425
1802	364	425
1803	365	422
1804	365	420
1805	360	422
1806	361	422
1807	362	425
1808	370	419
1809	361	419
1810	366	421
1811	367	424
1812	358	422
1813	360	426
1814	367	427
1815	367	420
1816	367	421
1817	367	426
1818	368	420
1819	369	416
1820	369	412
1821	369	411
1822	369	418
1823	367	412
1824	371	417
1825	365	422
1826	368	417
1827	362	422
1828	369	418
1829	365	417
1830	363	418
1831	366	417
1832	359	417
1833	362	418
1834	359	418
1835	360	420
1836	362	417
1837	354	419
1838	355	426
1839	359	420
1840	361	421
1841	359	426
1842	358	422
1843	360	423
1844	360	424
1845	362	420
1846	362	422
1847	371	417
1848	364	416
1849	360	417
1850	367	410
1851	373	415
1852	364	415
1853	367	412
1854	370	414
1855	366	411
1856	363	413
1857	362	416
1858	368	411
1859	367	410
1860	366	414
1861	363	420
1862	368	417
1863	364	418
1864	367	418
1865	366	420
1866	366	417
1867	368	418
1868	369	421
1869	366	420
1870	370	417
1871	373	419
1872	371	418
1873	376	417
1874	367	417
1875	375	415
1876	371	412
1877	375	415
1878	369	416
1879	371	415
1880	371	418
1881	375	415
1882	373	417
1883	378	420
1884	375	419
1885	374	417
1886	376	419
1887	375	417
1888	374	421
1889	373	419
1890	377	417
1891	374	416
1892	370	416
1893	374	416
1894	375	418
1895	377	417
1896	379	417
1897	373	418
1898	377	417
1899	374	418
1900	373	421
1901	372	417
1902	373	418
1903	373	423
1904	374	418
1905	372	419
1906	373	418
1907	375	416
1908	374	420
1909	370	422
1910	372	419
1911	373	417
1912	372	418
1913	370	421
1914	375	414
1915	378	411
1916	381	410
1917	377	416
1918	381	411
1919	379	414
1920	369	416
1921	377	419
1922	369	414
1923	376	414
1924	378	414
1925	374	413
1926	374	417
1927	369	415
1928	377	418
1929	375	419
1930	374	423
1931	379	419
1932	375	424
1933	374	425
1934	378	425
1935	366	426
1936	372	424
1937	375	428
1938	373	420
1939	375	422
1940	377	423
1941	376	417
1942	376	427
1943	375	423
1944	377	424
1945	373	427
1946	377	426
1947	377	424
1948	377	422
1949	378	421
1950	378	420
1951	380	418
1952	378	414
1953	383	421
1954	380	420
1955	376	424
1956	382	412
1957	374	418
1958	381	418
1959	380	413
1960	378	418
1961	379	422
1962	381	418
1963	373	414
1964	375	423
1965	381	417
1966	376	419
1967	371	420
1968	377	420
1969	377	419
1970	373	418
1971	373	417
1972	377	415
1973	381	420
1974	379	416
1975	376	421
1976	378	417
1977	377	419
1978	380	417
1979	381	418
1980	377	417
1981	367	426
1982	375	421
1983	376	423
1984	373	426
1985	373	425
1986	379	426
1987	374	424
1988	373	427
1989	372	431
1990	373	430
1991	373	425
1992	378	417
1993	379	426
1994	379	423
1995	378	427
1996	380	423
1997	380	424
1998	380	426
[truncated: 2,450 more rows]
