# Supplementary material for: Nanoalignment by critical Casimir torques
Source: Nat Commun. 2024 Jun 14;15:5086. doi: 10.1038/s41467-024-49220-1 (PMC11178905; doi:10.1038/s41467-024-49220-1)
Supplement: Supplementary file 11 — Source Data [file 41467_2024_49220_MOESM11_ESM.zip › fig4/python/data/R_Pattern_with_R_particle.csv]

	0	1
0	373.0	371.0
1	373.00450991703906	371.152374971331
2	373.0308342034641	371.5182907057542
3	373.0353619028563	371.4225049554418
4	373.4880355949024	370.58416463696767
5	373.4377835750083	371.02055573229757
6	373.43917984243	371.01728673556556
7	373.445194021274	370.8932316175627
8	373.4577542016847	370.64824755786776
9	373.457756479559	370.6486515574046
10	373.4577477467475	370.6486515812183
11	373.4577477462319	370.6486515812197
12	373.4577477462319	370.6486515812197
13	373.46561046108394	370.87219180282636
14	373.46561026253147	370.8701810044966
15	373.4656229293973	370.8721929783927
16	373.4823829559988	370.498254810797
17	373.75356512821065	370.6749023850408
18	373.5858623642004	371.3466996790837
19	373.46044255846493	371.51326993117374
20	373.0704895669188	371.88043121898056
21	372.96491897586145	371.6161204228781
22	372.8845481661673	371.1267386530991
23	372.89933066657807	371.1474378047143
24	372.8864965037736	371.0617099563435
25	372.8844995606242	371.1385595889018
26	372.88455869177005	371.1267239559455
27	372.8846522363533	371.13711295236754
28	372.8845962595202	371.18906390334183
29	373.3140911456535	371.09173479978165
30	373.35895182634397	370.7359486428523
31	373.33952835570267	371.05276883716874
32	373.3388176728332	371.14758024007546
33	373.3525837819138	371.093622470535
34	373.3343628656321	371.6194448389484
35	373.3221583622527	371.9202819077488
36	373.2196111985368	371.933172728899
37	373.2292918620659	371.6854541176752
38	373.21507036579055	371.600743701029
39	373.35415474757474	371.0253475757373
40	373.36649133090657	370.58412978128115
41	373.36594587846986	370.6687720906654
42	373.3372228936736	370.7192066530039
43	373.31565894096184	370.25819736517553
44	372.96703365058295	370.71400326823095
45	372.96701641547406	370.7133366710101
46	372.9670271657425	370.7133365428277
47	372.9670271678002	370.7133365428033
48	372.96702716780055	370.7133571130613
49	372.9541905782409	370.8778872021439
50	372.9541213703708	370.8781457325638
51	372.9540977281308	370.8778913506429
52	372.95412099107375	370.83687525144137
53	372.96537701702687	370.8367646724666
54	372.96703731725347	370.8267411361527
55	372.96830506070967	370.67207524853495
56	372.96836336708816	370.6797468764678
57	372.96047395608446	371.0841568930102
58	372.9604854247808	371.15008937938774
59	372.9414568578473	371.5136635677228
60	372.7549153485048	371.70151263431427
61	372.8226223557629	370.798547868
62	372.95057310374057	371.03621213346935
63	372.95078532330064	371.0365045788261
64	372.8118845809856	371.02706043289857
65	372.8701555674486	370.97373517369635
66	372.88290037627087	370.5798722501666
67	372.88297807211626	370.6017492050413
68	372.7806654692444	370.172551638549
69	373.0410544881895	370.4630902177783
70	373.50496384087774	370.47939801289243
71	373.78802912507985	370.60167246281594
72	373.7718279740318	370.8482550652848
73	374.27930917882725	370.5641337054253
74	374.2998099935441	370.78418298220777
75	374.4859271127144	370.6842391990004
76	374.24918536871485	370.72898828044845
77	373.1920166358842	370.68235347009147
78	373.1071106500064	371.300421898311
79	372.83844591418165	371.5073776770332
80	371.94392414684665	371.6569249274721
81	371.90111576143147	372.12131371626174
82	372.0815669818355	372.2291612121263
83	372.16886716993423	371.9887144303671
84	372.170714680623	371.53801493981223
85	372.2128575754049	371.42914279804677
86	372.9935211766699	371.32188290111907
87	373.05018632981455	371.2690940860766
88	372.7921160084945	371.22802131430996
89	372.6170320770532	371.0306393950161
90	373.1513380297998	371.32730194518234
91	373.184564563114	371.29995113384973
92	373.08390626960727	371.18622854944283
93	373.1684748980095	371.21800416868166
94	373.1706274170155	371.1106993415374
95	373.15442934425806	371.1879208166438
96	373.0953690898515	371.03241050710614
97	373.0227446369763	371.2582358788068
98	372.8858503906529	371.45916486284676
99	373.1386743444014	371.38916428521486
100	373.0474726692021	371.11914203791
101	373.1251924880026	370.7323932532768
102	372.7354150300106	371.2250130711868
103	372.75641550210605	371.47191707199306
104	372.7963956765769	371.7952664103417
105	372.86528300049633	371.7634641647397
106	372.8441305261186	371.4809743838226
107	372.8172147117508	371.2951207330967
108	372.5142602131393	370.75089595329825
109	373.10002659178133	370.97374678591615
110	372.7087798858672	371.0282425903275
111	372.70680210264265	371.1854396157007
112	372.6481954493412	371.16668385023
113	372.6822153763134	371.338376779723
114	372.996032500717	371.55204834960534
115	373.20208589061843	371.3229687559848
116	373.10390449597566	371.49328584133445
117	372.6760552320831	372.2838227720056
118	372.7537752500557	371.8469977467746
119	372.5910615189307	371.4757546452586
120	373.0555533055598	371.42282482731304
121	373.1861175575575	371.41672986233334
122	373.12117696920836	371.4624597318989
123	373.3017418936072	371.44924182550955
124	373.3210151529577	371.2113983146753
125	373.35944946733935	371.3934456569046
126	373.14003514695133	371.45684687121866
127	372.7154244756191	371.2502622378987
128	372.6990325065832	371.22857106871385
129	372.72737255102277	371.3751991732257
130	372.67852949149574	371.5862527325388
131	372.4174447773447	371.7955822388078
132	372.27501942247426	371.30484882853693
133	372.5508989370465	371.3100220986781
134	372.91388039302296	371.3177522034899
135	373.01130315215084	371.4573648515419
136	372.9516556380392	371.64423862045373
137	373.3094691566822	371.6133958102849
138	373.8535602959288	371.8476638566549
139	373.95965654509143	371.96899518816986
140	374.1762954277346	371.9918721473904
141	374.12521285514003	371.2831668894701
142	373.63950978741946	371.15698753593585
143	373.4870142898528	371.10936925712144
144	372.83685076107747	371.18049826795465
145	372.6223228774273	371.56760527810843
146	372.56159732007893	371.8428069810414
147	372.517716888279	371.5445191068075
148	372.33338953716736	371.3009373135694
149	372.3869969544009	371.69932749176
150	372.3188450192867	371.6859092222342
151	372.4232024624798	371.93002369728333
152	372.34231949039474	372.6499381840607
153	372.1408267541267	373.019053580211
154	371.9551325931798	373.06344770340263
155	371.9848420650734	373.0642022659551
156	371.6295218308995	372.7304767428358
157	372.0594844332822	372.88345865655197
158	372.1951250906639	372.20865428623756
159	372.38683207701035	372.06347087646753
160	372.35306363382256	371.576549286602
161	372.5036611046254	371.8192688073044
162	372.5248038621137	371.58378901653487
163	372.5224832665083	371.7427405549006
164	372.47983158636504	371.7009678744073
165	372.4997896071201	371.5426327550152
166	372.4956886795934	371.733927225015
167	372.49519891499494	371.75535978429815
168	372.33147317116834	371.5763385163446
169	372.8739774263936	371.8828973143637
170	372.91539422063937	371.882867130337
171	373.0702394228175	371.9411224335317
172	373.0970233344125	371.81600538465995
173	373.1870253325292	371.74304402355096
174	373.18443655951666	371.3340034944989
175	373.7829683018065	371.3963332127365
176	373.0902177986304	370.6491992046525
177	373.4972207420157	370.8630383688329
178	373.4504703152221	370.9226139490524
179	373.46182806154786	370.6087869711454
180	373.2883538706868	370.85447180892027
181	373.02597970164686	370.615600313243
182	373.23841980400186	370.5269600611833
183	373.2385026825496	370.5369504522439
184	373.2081790408423	370.48399262455285
185	373.2821160986118	370.5979772879382
186	373.4058698380943	371.02091284803174
187	373.795969437812	371.2621083895787
188	373.82464865044676	371.2495858933647
189	373.8325598836492	371.27863097783256
190	373.5080463050801	370.94934990806587
191	373.3924978258231	370.7589627289583
192	373.2764372998056	371.08073046885437
193	373.1608285639604	371.38656860952267
194	373.2247313254361	370.9934953893139
195	373.00087119300963	371.0415900111916
196	372.63907732431244	370.34239133533913
197	373.20916075641594	370.4863249219301
198	373.2090373804218	370.46497035913757
199	373.09893781671184	370.64088932086725
200	373.08144848973353	370.5838607596851
201	373.34184160826464	370.7729640376749
202	373.4035949821734	370.76904493250333
203	373.44323870224514	370.77198381432885
204	373.4356319504503	370.54809744444947
205	373.47954690028143	370.57412933619617
206	373.40480021425134	370.4379439099304
207	373.3779400953199	370.76595856510016
208	373.21293808994767	370.20883046884967
209	373.20669871588154	370.4658994431395
210	373.205706579031	370.43571368893595
211	373.1936259809447	370.64345741887297
212	372.90913284602243	370.38890082714255
213	373.24576866821315	370.8089560913097
214	373.20945654293195	370.43432340752537
215	373.24000097026396	370.4837520601965
216	373.22560240207116	370.47529530178247
217	373.27844927599983	370.757027230398
218	373.26743065749974	370.73478252144304
219	372.95045565541625	370.98415115064944
220	372.91895173256944	371.028815483545
221	373.6558339539783	371.092787729534
222	373.7626017580662	371.1676108011654
223	373.7148018711125	370.79169152487134
224	373.4492028689519	370.62357509599815
225	373.4662328482117	370.32943035371693
226	373.10490036377865	370.7542514667032
227	372.85194383690765	370.74648197955
228	372.9717797638224	370.683270050477
229	373.3833054331349	370.8467110996943
230	373.4070766760724	370.95162688893276
231	373.7182324987082	371.3258426886063
232	373.7368519271181	370.84041328493566
233	373.3081639687763	370.86171563424216
234	373.08685963417446	370.74491864194823
235	373.29540600686823	370.71976217732214
236	373.4256240599831	370.5531998880736
237	373.4141310822614	371.0471856778597
238	373.3735002641326	371.1357475369426
239	373.4055703865772	370.98733022076306
240	373.274242378439	371.34390267016164
241	373.2627571747219	371.30381751107444
242	373.1034988527538	371.2111017737832
243	373.04350826627666	371.1136813837317
244	372.37300395901195	371.0963468245229
245	372.9438738621652	371.274780839242
246	372.9438721790777	371.27478086032517
247	373.0196207706621	371.53495355105224
248	373.2713492101146	370.9768845574499
249	372.79870570082096	370.79762372519997
250	372.8059685649726	371.2079101218468
251	372.4152987090427	371.98803175178506
252	372.4110281628985	371.9263886682554
253	372.40870157489877	371.9357762037338
254	371.9720962812373	371.5529442884714
255	372.3638369519579	372.2503299030028
256	372.377581307866	372.33572985489985
257	372.86150057301006	372.49598056097
258	373.1442156874504	372.5119063385763
259	373.16944275361186	372.35951803570936
260	373.2539739614054	372.4800326388478
261	372.9721366701604	372.75650055138215
262	372.93337592659424	371.83881208218423
263	372.9211723973898	371.8193528240803
264	372.7622609910497	371.99161086053687
265	372.79142860388004	372.09856197033
266	372.44948212816104	371.6997525036372
267	372.37751559876006	371.19695833340575
268	372.72154374551104	371.08182064500915
269	372.7544565877762	371.1983846062717
270	372.46703745164916	371.1268795982062
271	372.53242878871015	371.2139645524841
272	372.6918068599451	371.0062744027864
273	372.5537486107289	371.1167076007225
274	372.3122312365964	371.05102096781667
275	372.5303272968899	371.19300435253047
276	372.53869854278435	370.93122041552226
277	372.8223358615854	371.35455567683283
278	372.82636545328904	371.7272360166818
279	372.9052751838974	371.80361717383596
280	372.490660890781	372.111619180439
281	372.5920757843333	371.7258456074758
282	372.5115979722915	371.34254285685114
283	372.99723536425535	371.53350086224765
284	372.99853757403855	371.5132423262688
285	373.06263010796556	371.584484105436
286	373.0472907993162	371.5308922667955
287	373.04153586666314	371.54718219611095
288	372.9707659599609	371.63198450742505
289	372.7746651092795	371.63674059332146
290	372.3938751283893	371.3274002309455
291	372.72627322029814	370.74064676761907
292	372.7109639087628	370.8179899053821
293	372.6808198795861	371.03919822916237
294	372.6078639119489	370.9866066402056
295	372.6329306756477	371.17636960513835
296	372.72065876972215	371.468403313232
297	372.7287760659426	371.6838732827721
298	372.72788245433946	371.65268260432333
299	372.97278144642297	371.19072773296784
300	372.99856309871564	371.2156102921939
301	372.999748922842	371.17509007199226
302	372.9014750271939	370.6600562793148
303	372.9760980869334	370.67160826613053
304	372.94648456984055	370.6528209235545
305	372.9521908011145	370.4781722734632
306	372.7476209894843	370.377044281443
307	372.8031761938156	370.8551027316079
308	372.8704167271511	371.09126716491414
309	373.214140937718	371.0127354359811
310	373.07340085546036	370.6244898243417
311	372.68796165982275	370.875098980806
312	372.9407202585923	371.02932144357976
313	373.276576079541	371.0800727914414
314	373.28126542892073	370.9714460335296
315	373.42881344434574	371.2859912910693
316	373.42881341085393	371.2383144062411
317	373.4569346344547	371.2576954282606
318	373.459660186271	371.0868079671593
319	372.7448100714979	370.88342572408027
320	372.71427788310297	370.8539786721294
321	372.78857170033353	370.842864049446
322	372.6452821727221	370.63405768060835
323	372.94572025824465	370.7593214268669
324	372.7719634006619	371.62065073186625
325	372.88013178374325	371.70471185483666
326	372.8425936229227	371.55107208497276
327	372.8732620913979	371.4832885205227
328	372.8463904245721	371.34660073051884
329	372.86669393849525	371.1373880097669
330	372.4326562118097	370.7802095390786
331	372.84516074967837	371.53957305596316
332	372.85350960461625	371.7860897533456
333	372.5863031575982	372.46245984238794
334	372.5143160783549	372.6245631842887
335	372.27849344833265	372.1666061668798
336	372.5906190519189	372.01490486298985
337	372.722025996607	371.83373299871334
338	372.65043192581436	371.67958605878516
339	372.8166576123005	371.1791026356515
340	372.6677878565726	371.39438890235573
341	373.0055335713908	371.2475438991305
342	372.60064469334594	370.8929165158863
343	372.2984427712012	370.9797769279402
344	372.29748406771716	371.0232097521855
345	372.2967619676083	371.0434656839285
346	372.27091133513835	371.02212656955794
347	372.3064955225717	371.23019933589137
348	372.30518675499457	371.21764985272785
349	372.3048882409273	371.17813595771634
350	372.28279195764605	370.9581717516062
351	372.62245886571674	371.10704840555405
352	372.6481276134828	371.1390833563347
353	373.30426165955635	371.2053376099983
354	373.5744827522234	371.190199822914
355	373.6084373467469	371.264542601313
356	373.64032121740036	371.07693024355376
357	373.64183230340166	370.9338484718812
358	373.52566295969916	370.95918197664923
359	373.4995356798148	371.0358659842418
360	373.50360773560374	371.03797940115703
361	373.504469036485	371.03682360753055
362	372.89511140232287	370.82430006569916
363	373.26609992903656	370.94584833558383
364	373.1403286747594	371.49487365603386
365	372.5683976787483	371.9616039651859
366	373.05110663340093	372.0598910230104
367	373.0466356349025	372.2468167620463
368	373.03698365493153	372.0189271904438
369	373.05106650723417	372.0064075629116
370	373.1115874745882	371.779132753602
371	373.16093712077486	371.72313928970806
372	373.1180212776194	371.3539409052484
373	372.7244014753642	370.8243332319663
374	372.6656096169816	370.70564255315156
375	372.6219261607896	370.71580249467775
376	372.5439026980496	370.6949247529916
377	372.67240101946527	370.74729914297075
378	372.49497080351415	370.7116463505674
379	372.65171865267007	370.9487772226595
380	372.6513849096868	370.99913330562487
381	372.7019805073214	370.8269592374867
382	372.62944852138	370.8399003175525
383	372.7365299495359	370.85051485853575
384	372.7411821093971	370.7938121841766
385	372.5900355473488	370.8296902910321
386	372.60844190552325	370.8208695292393
387	372.9244679042431	370.8473698087968
388	373.23713139725044	370.78037932182974
389	373.5699291467795	370.71223392623074
390	373.6767606529956	370.32975180640307
391	373.6394693618827	370.7253861967451
392	373.3244752123745	370.73982210055897
393	372.94700107319477	370.82525569759116
394	372.7477909018755	370.9555543395938
395	372.7728185719337	370.72993894873116
396	372.7486234273215	371.61180303944803
397	372.341714278846	371.6562293785831
398	372.583544470217	372.49293163891383
399	372.76994599892004	371.7549460795821
400	373.0811045756889	371.61246503176244
401	373.20646375512774	371.08099464103793
402	373.21063621598546	370.64587049907976
403	373.22848380096025	370.7308749289932
404	373.13617444712304	370.8865126939822
405	372.72317691651995	371.35565613813134
406	372.6619612898029	371.2629530891007
407	372.73080853876013	372.11254102388443
408	372.7414334486882	372.31387134726316
409	373.3651451248002	372.09321500864064
410	373.4084412844642	371.5392109167483
411	373.4020321956918	371.4607263732621
412	372.7956024562966	371.3351657061607
413	372.84301829971906	371.5343584641515
414	372.7997517761677	371.66419619623593
415	372.8057631293606	371.46078850243754
416	372.78591125924777	371.5310350269671
417	372.8023943131341	371.5077845001475
418	372.7675999973298	371.5747096673369
419	372.7335829323511	371.9258642929997
420	372.11280767645695	372.6187279047764
421	371.79646396065243	373.13379775511544
422	371.59531298874543	373.0611071516819
423	371.7941814418126	373.07417239558174
424	371.7513570922466	373.0636985563548
425	372.0792597050033	372.81375922061
426	372.2628757887163	372.04690478075
427	372.46535852944317	372.0740524777487
428	372.9379062223707	372.09186709230244
429	372.38774618148375	372.10847709266926
430	373.1102614997767	372.63345201624577
431	373.0217322273743	372.49054270467354
432	372.4956553948799	372.3924023986284
433	372.410141060275	372.7656933872428
434	372.0684891576983	372.77820436163273
435	372.02694994448535	372.7797824422603
436	372.17625058283045	372.6676346966082
437	372.39234660510306	372.0448599761131
438	372.4888333788361	371.73616500654146
439	372.56137837637675	371.792433967813
440	372.35939442559334	371.75675249027927
441	372.22932732956383	372.15563726589187
442	372.7003372566992	371.4145603071132
443	372.7118138767544	372.0256192073072
444	372.3913919448769	372.0985688393739
445	372.3902575368271	372.18869326252866
446	372.28085752346254	372.27526074322657
447	372.32316058172154	372.4199742224897
448	372.33768963218466	372.4176311619637
449	372.35225665158714	372.4088042133962
450	372.3524817634735	372.43086241197216
451	372.3228446585931	372.4412779617784
452	372.4067406466813	372.26867856676125
453	372.392111759431	372.2037115983711
454	372.35955582947406	371.456991995697
455	372.38387268867285	371.74394427203856
456	372.31436176726766	371.8718006724703
457	372.07024472845563	371.9082636465324
458	371.76995717591564	372.0474064027652
459	372.29293528339036	372.3342062287189
460	372.30886956022493	372.1199007582023
461	372.373324653083	371.6173887899156
462	372.70844409792966	371.7963970792549
463	372.81531293027456	371.86469435050026
464	372.84450777555884	371.85609646992555
465	372.8439049662103	371.85615324910145
466	372.8105440446159	371.44474273871054
467	372.8146283465349	371.52210297728334
468	372.77202562226836	371.4320808805478
469	372.20801360295104	371.50102892157213
470	372.32068703059133	371.33536220511144
471	372.3430633747025	371.58320655747184
472	372.30335308965505	371.52947318228473
473	372.0083564033113	372.41318653826204
474	371.728562965479	371.95429570583383
475	372.11296902516517	372.1192125443214
476	372.14087691147006	372.4419004217717
477	372.16968065464744	372.4417672320016
478	372.16537880897556	372.75535932385606
479	371.82541808514634	372.7316293370769
480	371.9787948798435	372.7235089425137
481	372.01782812805885	372.74003826510375
482	371.98692015662	372.7023237812143
483	372.31043514587435	372.7505968557223
484	372.4850874512426	372.85777221132173
485	373.1787153960246	373.2511164008068
486	373.1779303323308	373.2955464760911
487	372.9119783031581	373.3646108441268
488	372.53404333754463	373.2051059885961
489	372.79575063924943	373.05257813299346
490	372.8782134996767	373.0343278850524
491	373.1887947765076	373.0332310470411
492	372.9612586292649	372.9631713288554
493	372.9470267449643	372.9633521400517
494	372.23945935093536	372.7940981779981
495	372.3561086391249	372.8648417875087
496	372.3164049389968	372.66388470342565
497	372.25988024542266	372.237122243979
498	372.11063408551775	371.9720735652613
499	372.1551270687982	371.846763162907
500	372.3674339085409	372.039850660009
501	372.2742777357071	372.1516168710497
502	372.2938543877775	372.56261468630254
503	372.21049455920655	372.5758506847222
504	372.2121617567577	372.20688071650005
505	372.20137936616715	372.0517107540632
506	372.2014373299003	371.8469666334671
507	371.9347807852902	371.98348832628955
508	372.0425320225555	371.7071008192354
509	372.370670661745	371.65073108217496
510	372.37755382295603	371.2330322315886
511	372.3796944854756	371.27326096958393
512	372.33034688028897	371.1568215123436
513	372.8542258777585	371.48753231288504
514	372.83420531147675	371.6584932948201
515	372.84864867780175	371.84416834086187
516	372.3050697526852	372.2109120996066
517	372.4550008621321	372.137595097825
518	372.44685525645957	372.1211125354708
519	372.447587091052	371.8638878018598
520	372.4503537951696	371.6808693697427
521	372.6557737978126	371.84743207215286
522	372.6311846107742	372.3990873185949
523	372.7590717351738	372.19992767009364
524	372.91378978957863	372.44595777261
525	373.61446445361673	371.21928864328356
526	373.3430248325454	371.11967447623124
527	373.41621513466237	371.00218358082157
528	373.0248652557417	370.44691279167694
529	372.95462889747455	370.8881465360895
530	372.95598869320594	370.7842854606187
531	373.0339654898836	370.6468402391219
532	372.8771660148218	370.8474055870631
533	372.9566038401017	371.20615323684456
534	372.8985710463443	371.4058669939035
535	372.97121526041485	371.7665711329155
536	372.746919417129	371.681621829755
537	372.8931599404847	371.9493124410611
538	372.87997177979486	371.97265360093627
539	372.9049958269831	371.5336828804646
540	372.853880647345	370.9402293789909
541	373.22778334868667	370.9179900797595
542	373.24404612151386	370.8971443190129
543	373.2452157816363	370.9377422669569
544	372.94821658373354	371.0916551853858
545	373.21008552219325	371.0042988048107
546	372.74253182200016	370.982625581163
547	372.81569217387835	371.0816656043122
548	372.5141185468369	370.97606410087303
549	372.8617851473845	370.9394779164801
550	372.9342812797985	370.83670580159827
551	373.0061173425585	370.93474897804936
552	373.0248218232132	370.534728284341
553	373.6882007670923	370.87662817221064
554	374.05026889840696	370.89894569539797
555	374.5972470811813	371.0435493318505
556	374.59899995669036	370.9003246960491
557	374.5739298371328	370.779824539057
558	374.35467187451366	370.5834502700901
559	373.92574412907254	370.64866718001673
560	373.46139061760755	370.5965795539659
561	373.0091437096225	370.8573435774123
562	373.4775214105239	370.9065229153273
563	373.4940554885832	370.98147577616055
564	373.0613867116916	370.97379276700246
565	373.0763851310543	371.1046046305187
566	373.0446323167547	371.1249404977955
567	372.9605702867584	371.12134805605695
568	372.8638421369113	370.67554924497597
569	372.86636186573605	370.699220658459
570	372.86544037827383	370.64706893657024
571	372.92471961090587	370.60472105556937
572	372.8353163577919	370.5325559854486
573	373.0370166827054	371.0840755545481
574	373.4860449537045	371.1442989343765
575	373.36902646003927	371.47877578466665
576	373.22776572081005	372.0373823577505
577	373.2716720643318	372.03199000464997
578	373.0057109892309	372.22895712805644
579	373.0096569445342	372.1361215446862
580	372.9559803151104	371.9222653380607
581	372.9844546745289	371.9200755712782
582	373.0256642361223	371.79917561392574
583	372.91823423464893	371.4271082462242
584	372.8788289841423	371.39378604892113
585	372.4510989069912	371.4751638931059
586	372.8757360659323	371.4632296648852
587	372.832570792406	371.78645456267634
588	372.8568663752343	371.9209679208567
589	372.8556179416855	372.1329568891404
590	372.7676532126504	372.1750396217612
591	372.35142877028704	372.5668032986838
592	372.14829687675433	372.65512316087063
593	372.1275462579165	372.3069413138721
594	371.9818933042627	372.4895785592717
595	371.9809918017876	372.6619677874627
596	371.6190819461834	372.602091922006
597	372.1182375496959	372.5790233240221
598	371.9713832866622	372.4784696117335
599	371.9864779574363	372.0979486607549
600	371.944574789202	372.0667003507324
601	371.9888618276329	371.4311872576069
602	371.9982998453606	371.6283779161082
603	372.13486014518907	371.4896416944333
604	372.07679301590383	371.1004516277402
605	372.21156994434745	371.5992259326074
606	372.30055731752	372.06613473711406
607	372.31569358191877	372.5191031634058
608	372.25828413807255	372.4819826882425
609	372.5608995463243	372.2018299632191
610	372.582833442586	372.0026152909752
611	372.74212922615163	371.4930572407294
612	372.6874534129033	371.3234316623268
613	372.76101310037353	371.4852121397522
614	372.76101106546434	371.50898824250055
615	372.75440658461514	371.5927229263109
616	372.4038348675976	371.54254859065475
617	372.7846656343935	371.683040110746
618	372.3280231610114	371.6652026509969
619	372.36370219837545	371.55082579735455
620	371.9113711145021	372.6275091133431
621	372.1366933469159	372.7068708000222
622	372.1795299804311	372.6904863440344
623	372.2066975146294	372.4389014608303
624	372.13950314303474	372.66963035304906
625	372.1641808545972	372.96085995915536
626	372.24597643790486	372.47325752761867
627	372.3405275981995	372.17758585977384
628	372.16524718409795	372.5264472382746
629	372.2918018531076	372.10830198270907
630	372.40805814053607	372.12813122570196
631	372.7373927291354	372.29724557491187
632	372.65932202031274	372.17951733568975
633	372.7847817117125	371.6654133708663
634	372.6701581322276	371.6551657675511
635	372.6990005753246	371.81848313607503
636	373.0036536179741	371.94329529761535
637	372.9873651738627	372.6470278154927
638	372.80467773926176	372.76663913510754
639	372.53737524994574	372.831630784979
640	372.40453517119	372.87329188939583
641	372.4604082399433	372.8728856376923
642	372.4323740042955	372.9084141749128
643	372.43396304475885	372.6949883090257
644	372.2381656905782	372.694757440394
645	372.50529383734136	372.6593706532867
646	372.5067139121973	372.7169463871884
647	372.52033704669617	372.7836752223256
648	372.50520900777883	372.89058391668647
649	372.2775333729627	372.9524176821539
650	372.6343910562758	372.56551462089266
651	372.8325960737679	372.48925917782265
652	373.20299998674227	372.5978621147119
653	373.50188941723866	372.9627584360552
654	373.5017676508943	372.8193471203564
655	372.9827465819827	372.5908791197761
656	372.961448798745	372.7338617536608
657	373.0265585071555	372.582525059267
658	372.87169432856456	372.57992148029444
659	372.82195160928313	371.81324238577787
660	372.6969810212569	371.9125007723867
661	372.8276066369657	371.9734696960327
662	372.75131744120034	371.9034657365289
663	372.26262183289805	371.8793482179609
664	372.2013909658788	371.5085168072758
665	372.43103304077033	371.46512494865533
666	372.35566370472253	371.5580575327333
667	372.82982860443934	371.6231892114058
668	372.7531738757317	371.82520040650104
669	372.87191344506687	372.43376118178617
670	373.2399624057142	372.5391306036041
671	373.7834829568901	372.13684484784994
672	373.4957527802774	371.81945099243353
673	373.83322052037755	371.8238123197004
674	373.817614219925	371.7903503391428
675	373.2763552187387	371.5368463008933
676	373.38700310111096	371.34548973261053
677	373.9903934073399	372.22092008412733
678	373.9107466039236	372.0908687321362
679	373.9969899562558	372.0247528114566
680	374.0973920153272	371.3909472031673
681	374.35306867075224	371.42308079371963
682	373.8137804507738	370.97327654904655
683	373.51962914291744	370.77246202037145
684	373.0557367845687	370.6689184834064
685	373.1844548797195	371.7518522467697
686	373.2192351204265	372.0468091610967
687	373.2115566987626	371.1834273650741
688	372.8737709590703	370.9819856944357
689	373.14335525007425	371.03089154985645
690	372.85493624807793	371.2474893849665
691	372.8693219863348	371.1448325212105
692	372.74838355677866	371.5642671927108
693	372.8749691221034	371.8883474384759
694	373.29148459699513	372.0352677130768
695	373.5536713978246	371.6938104313998
696	373.53094935539536	372.10466140835723
697	373.6785730887714	371.67509212403974
698	373.7208170627157	371.19275960973977
699	373.5862704669446	371.5676101334255
700	373.3093657600604	371.4556205835123
701	373.02986567481514	371.41477096870307
702	372.99206612063296	371.3826087486144
703	372.5281731846027	371.3413779003883
704	372.4252954241854	371.2114590937602
705	372.91663858571627	371.34942907825234
706	373.17959947866564	371.3267227237196
707	373.3684247297868	371.24097355868383
708	373.3472876459698	371.537260176519
709	373.36330527388236	371.4774009087926
710	373.3648816145885	371.399909395229
711	373.693395619184	370.9373667818419
712	373.24797136451116	370.6163897511559
713	373.3164850088825	370.9835639610735
714	373.3277625963787	371.1912607607033
715	373.282928966461	371.3751880322008
716	373.18589708456426	371.84562456952455
717	372.837371845807	372.3142997148469
718	373.29455955893366	372.31703330110474
719	373.58544464451376	371.88846822014443
720	373.5953236592826	371.96008583396696
721	373.59582122361076	371.6645779959325
722	373.18746876484676	371.8114373016873
723	373.1316036142241	371.74658859855924
724	372.68499012424525	371.317964779023
725	373.11018165493124	371.3583569469358
726	373.11018143271804	371.3587921056293
727	373.2322101270797	371.0677629061511
728	373.30349564265	371.03939888942614
729	373.3665407713913	371.274988891272
730	373.28376304138953	371.2763407150523
731	373.268483811443	371.2765551108353
732	373.2534684853047	371.20331167828266
733	373.23564541719054	371.3754593378103
734	373.2268134547636	371.11116571693515
735	372.7623085910335	371.2107222631931
736	372.45347259171433	370.994691114433
737	373.0230580377194	371.2089607381578
738	373.021888029908	371.78157709124275
739	373.0305351755647	371.4440740495621
740	372.8158411773397	371.3077489983543
741	373.1999152757692	371.0850893475543
742	373.8779226916614	371.0786038785467
743	373.4965655847153	371.07148301046647
744	373.5954295217961	370.7994876091571
745	373.6805082527854	371.2911786679706
746	373.3903917207342	371.2838675183625
747	373.7828581135937	371.322875848193
748	373.26511494441525	371.15074881774996
749	373.3695360842212	371.1061766809863
750	372.7892484083335	371.45438654646955
751	373.5191959005764	371.01853607518524
752	373.9073742077423	371.25691039022036
753	374.3862173586207	371.19504765615187
754	374.37871108221066	371.09287217360225
755	374.40623810541314	371.3472141057889
756	374.40625459504236	371.2404098559401
757	374.40625460543424	371.34721383454325
758	374.383731339905	371.0843256857233
759	373.8774483186425	371.0347954963215
760	373.5312485992594	371.8071762025846
761	373.4778394808552	372.4326051096173
762	373.382135130028	372.82418320267493
763	372.99858419388613	372.34416294365144
764	372.61631336735707	372.52162581473897
765	372.60469877685296	372.7474237915379
766	372.51927279891345	372.89264564121123
767	372.55930516103365	373.08325167230146
768	374.00751943736486	372.9391435314641
769	373.9223078257056	372.91322236592714
770	373.4572105203567	372.40461660204653
771	373.7345895575555	371.08150002788096
772	373.0947325062417	371.35333152262854
773	372.9268130907865	371.72358566641196
774	372.43231235007454	371.8030757359729
775	372.2430519632162	372.27072264577964
776	372.2726899744273	372.3246494410506
777	372.29484329352744	372.5807926996143
778	372.2280101693393	372.61503507696375
779	372.30895182803624	371.9471960269641
780	372.30022999320323	371.9081683457153
781	372.3851959144636	372.22294193878344
782	372.38519632174393	372.3083593558514
783	372.37008088207057	372.2943882150504
784	372.72374145551595	372.1648770363372
785	373.03652875874633	372.1712533245767
786	372.99320097060024	372.48527680714665
787	372.8302411159928	372.6485419344274
788	372.715230124503	372.5233821195276
789	372.8895026248132	371.876795338868
790	372.80208888166027	371.73296134221437
791	372.3661198714861	371.70009092167913
792	372.7677913034235	371.4830278049485
793	372.3870564677062	371.4403295507692
794	372.28674422944476	371.29133095438146
795	372.4143762688246	371.56242305230023
796	372.4175987308777	371.283735537408
797	372.92021255983946	370.97656335862297
798	372.96727132765466	371.09731275992635
799	373.0198988407934	371.09621666079715
800	372.86885365807774	371.00386384899696
801	372.9440872037857	371.02087354301085
802	372.9331188616934	370.7547249329002
803	372.9291205501295	371.18182221920233
804	372.92852710817044	371.15978938095066
805	372.9021780286472	371.1673242919684
806	372.4832014805173	371.20335213244704
807	372.88239816680147	371.27156656297666
808	373.23344179625064	371.5053724353339
809	373.2977141334885	371.76080068395504
810	373.36766701808574	371.71599672302807
811	373.49916595021733	371.6466525721781
812	373.4865374401215	371.3888648678977
813	373.36717282877953	371.3381632689393
814	373.5337400212951	370.8368779090238
815	373.6270602413126	371.07293428649496
816	374.1096589221978	371.2551072691706
817	373.6623627382125	370.9092111372329
818	373.17391310939524	372.1590843462918
819	373.1006398260318	371.4869493481083
820	373.0524744182256	371.85338442328924
821	373.0493952291009	372.0123661688059
822	373.0051074154103	372.01947926659267
823	372.64886220168927	372.17244814465266
824	372.6138160376813	371.84951684180925
825	372.6275888573916	371.95314189805106
826	372.66049291836987	371.34115002112526
827	372.2761003751011	371.28025191006077
828	372.47715691490896	371.10241830671873
829	372.5046218504846	371.1369837954883
830	372.2890947326691	370.69512023437625
831	372.1208893989211	371.20364236936837
832	372.4020054918742	371.48556919073496
833	372.25055330012583	371.69921018632266
834	372.11108515659146	371.83822187372726
835	372.52779588041676	371.80168140769376
836	372.62912601088044	371.80009413974733
837	372.63147316789787	371.69669679095676
838	372.5134899339101	371.79150853965393
839	372.68553535259247	371.99498216159196
840	373.2519868160108	372.24544811721574
841	373.4886347835959	372.2882044506414
842	373.9648144110214	372.09548285472226
843	373.52407582741085	372.1437706484604
844	373.1326386958847	371.8633504575593
845	373.0142016539212	371.88652455131233
846	372.5288868927351	371.3811691944036
847	372.22667506336234	371.45945002269946
848	372.475331561953	371.3597714545296
849	372.4496334864609	371.72923170181105
850	372.3809031572463	371.8709201628164
851	372.42788167665026	371.8462007286933
852	372.4325194705055	371.1437817525131
853	372.5589796489194	371.62625393588183
854	372.621578097772	371.86860296651616
855	372.622185667037	372.1980052862635
856	372.4623189403719	372.36422254655395
857	372.2846866387776	372.33086750414486
858	372.55216526757624	372.54613900815315
859	372.4763103541519	372.548057479168
860	372.4729730783397	372.5452714154235
861	372.4503224123198	372.548129997937
862	372.4503181288758	372.5481299979794
863	372.4799875461117	372.4360765177297
864	372.53578721646903	372.36344930808474
865	372.4681848745335	371.94217540761093
866	372.6185446154917	371.33160486798874
867	372.59635246511823	371.65550594669577
868	372.94354485005596	371.4768609832406
869	372.3185323540884	371.487677004827
870	372.4426072760953	371.54329009534916
871	372.6745217821179	371.4374117613344
872	372.67584311090496	371.3642637941063
873	372.4853736711833	371.4191334520821
874	372.3836188635427	371.35303615991006
875	372.82927582438606	371.7285374094545
876	372.81937927598415	371.2937267763863
877	372.90424727762587	371.12022384134343
878	372.71755937891743	370.9521500124456
879	372.98600976017946	371.48454141244366
880	372.71534739871413	371.7353209958154
881	372.8002974585754	371.74394279750754
882	372.78145209535205	371.5074263401535
883	373.5453994322816	371.49050659935494
884	373.52645190756016	371.2528243183758
885	373.6541982045388	371.13482097541095
886	373.52424431037696	371.0314526160489
887	373.46622067906685	371.2534522259858
888	373.14172908709963	371.3652904453308
889	372.71815097051274	371.6627077897981
890	372.64657811518697	371.19466063303673
891	372.7733724562693	371.6064237741836
892	372.76064453359663	371.36046884459597
893	372.8032857412757	371.3270837843667
894	373.02818283808085	371.17820229448245
895	373.0420241617353	371.2103555354205
896	373.0435481098758	371.2011849030905
897	373.11549149310326	371.04394122432166
898	373.00117812614263	371.1184842565351
899	372.973392997331	371.16061788421655
900	372.9166698211351	371.2153696820536
901	372.2305357737467	371.1129373841993
902	372.24328159333	371.1534917535205
903	372.62907974117354	371.3232030511161
904	372.62610098189225	371.53249687894186
905	372.62610687491895	371.5023331957647
906	372.26724906868685	371.2536877240225
907	372.68825714848316	371.2718313507097
908	372.65821015335536	371.26029685383685
909	372.6584990508784	371.2499065422204
910	372.66099589621683	370.9739474829619
911	372.72531757317506	371.5646693968165
912	372.87788298215526	371.6036440268474
913	372.88920523682236	371.65544251939673
914	372.85045566110045	371.5416974490025
915	372.85133105567155	371.54861189756457
916	372.37606022703494	371.41826243038366
917	372.39069741596785	371.28170365614244
918	372.3005924684686	371.12077684656424
919	372.76454709928953	371.2162339782117
920	372.7975235772856	371.06190134784674
921	372.89480353746	370.9933475574097
922	373.17487191042227	370.78144602974396
923	373.1284047019785	370.9197836555927
924	372.7593211828346	370.98577782959774
925	372.29903268257806	370.7852115869185
926	372.205445620567	371.3292952794344
927	372.4070486397595	371.4364366547156
928	372.58475591779916	371.24691923144167
929	372.6157867310929	370.92900147972665
930	373.17739577152906	370.9368597663066
931	373.48764356005097	371.05075955862554
932	373.53067493381377	371.06377202155204
933	373.7257020132874	371.09270955302003
934	373.72573627147574	371.0740314317817
935	373.61378860902244	371.919318315752
936	373.58691298878773	371.70686835388807
937	373.12810636342954	371.4044288991191
938	372.6764288841322	371.70990144773134
939	372.6947467198812	371.4135807210539
940	372.73804940786584	371.5253927707397
941	372.76913025073327	371.39411778394174
942	373.18156953156074	371.5428207585153
943	373.14188535642944	371.7095672192581
944	372.7622000347018	371.56939383516146
945	372.6022952147804	371.732888790368
946	372.4612450288059	371.51139475448434
947	372.50862238886174	371.5328280290492
948	372.491607402569	371.4596915785469
949	373.1795686421573	370.68308800222275
950	372.763758298701	370.6548619195377
951	372.9605591416855	371.0730488650195
952	372.7632196795282	371.53443882269477
953	372.84114122632855	371.5766889758556
954	372.69282075256626	371.94546076668894
955	372.700925074782	372.2011875578906
956	372.582361976257	372.28175825008395
957	372.30335092216944	372.3775763227056
958	372.36100343027084	372.31858746429197
959	372.37400079682686	372.6208031123577
960	372.355770240105	372.5029291292452
961	372.37910302259576	372.17757815458504
962	372.25286099905134	371.55678676967284
963	372.50537115779156	371.7136724846781
964	372.5615299550813	371.77448113027054
965	372.92963649017287	371.0232999968441
966	373.60118476638314	371.26072495012215
967	373.40962829042326	372.0431348517169
968	373.51844779076066	372.24071860923095
969	373.5088322108305	372.52821599294725
970	373.6056917511428	371.7115235764491
971	374.0569158179991	372.2560834425183
972	374.03740902580375	371.76168479467003
973	373.6307784604925	371.8869641893517
974	373.5021624777944	371.78387403587305
975	373.43030627644896	371.88142850138485
976	372.98111718195804	371.454453334556
977	372.6012839679914	371.72562779403233
978	372.5171228834813	371.8113679293834
979	372.471747699067	372.0864496163649
980	372.16616009480765	372.1019146091607
981	372.36710010497006	372.22129595304733
982	372.4206245073691	372.13264483016223
983	372.7518709650084	372.1276949852029
984	372.83632329273996	371.58224945365123
985	373.0452355970691	371.2130887964355
986	373.36313859829534	370.1912285999899
987	373.47734851149727	370.3352291483078
988	373.43149563096995	370.4864577734387
989	373.4538039961614	370.41478502201585
990	373.1777039180146	371.29834825206063
991	372.867194723705	371.47530268008745
992	372.8770403483336	371.2945503409388
993	373.25119879674253	370.76097783491446
994	372.9106089626709	370.7565203090646
995	373.2988103429257	370.78429070413335
996	373.2927121013541	370.7332089974213
997	373.47469335599567	370.5973688103571
998	373.31339775475163	370.34887291383274
999	373.55545057240647	371.04958548963225
1000	373.517758553204	370.7623586535397
1001	373.08446293969916	371.41840385205495
1002	373.10320501941817	370.92450093302097
1003	373.2350823003453	371.20924476438483
1004	373.1720939394247	371.42437258003054
1005	373.0995917458911	371.42552520524646
1006	372.44715052253605	371.41349330600957
1007	372.46143420408214	371.4130950288845
1008	372.4044879777726	370.9752973752377
1009	372.3760901147438	371.39544902449535
1010	372.60564249048605	371.5042194931776
1011	372.6187678873084	371.83740738549636
1012	372.86620109350184	371.4611502918418
1013	372.7459165073361	371.4803387349394
1014	372.750185913297	371.1067573108429
1015	372.6947158700541	371.0220673589145
1016	372.5194794735339	370.7739821248093
1017	372.6968351590516	371.1164844945287
1018	372.7573929091708	371.0411469462466
1019	372.7683623351205	371.5403469665339
1020	372.74124470986237	371.500157982297
1021	372.747573350225	371.4848717876417
1022	372.69188987230325	371.23483009108827
1023	372.6327257195221	371.3179264238337
1024	372.5252051135726	371.405048332144
1025	372.55465672301557	371.2691656787065
1026	372.5653420485845	371.39400084800286
1027	372.58322650804615	371.4251064650775
1028	372.55465074205534	371.27957243626537
1029	372.61228521823966	371.517328660016
1030	372.6052023541742	371.3014956845554
1031	372.62626312624155	371.34536033353936
1032	372.5874715115949	371.27397989768565
1033	372.7257656346145	371.5935719852324
1034	372.76828131027247	371.4466906355699
1035	373.7072738014753	371.1639061074843
1036	372.67069107719203	371.1831380109115
1037	372.3822126178941	371.28287454908497
1038	372.6655328797464	371.27036230351655
1039	372.6668223431568	371.2703540712018
1040	372.6693188586635	371.1831149889792
1041	372.74921706609524	371.223708227965
1042	372.7731929757626	371.4135891164147
1043	373.65385271764626	371.83910334865146
1044	373.53664977466866	371.8446558901045
1045	373.5091798706171	371.92654933360774
1046	373.0776947689979	372.321671345007
1047	373.12652774113246	372.3007944404088
1048	373.3281919282993	372.229285303599
1049	373.16653525789525	372.23194816181973
1050	372.8953794425232	372.06050836371656
1051	372.90999582957704	372.0371231321461
1052	371.8920383111587	372.03982642771484
1053	372.23849588890005	371.89578011405547
1054	372.0183686790618	371.78424780350326
1055	372.2842829077646	371.7181641525151
1056	372.45089561445815	371.21079996810715
1057	372.4269232555636	371.53531305846707
1058	372.385617357692	371.428583284897
1059	372.8053356727704	371.46360449913414
1060	372.83363915581697	371.32553728283864
1061	372.8979594178787	371.39497121732245
1062	372.9273714638331	371.45761413831303
1063	372.92514582129604	371.47331402577595
1064	372.87000074874857	371.4792550901592
1065	372.4683569628107	371.63283009214456
1066	372.5628216232226	371.73614091977913
1067	372.8357710169535	371.8388081428252
1068	372.89444850390544	371.5797876437284
1069	372.58089034078125	371.78853559846016
1070	372.51981821466757	371.5938841603729
1071	372.5198183281652	371.6181926311901
1072	372.44414877558404	371.53935610494864
1073	372.4038320244345	371.74367608821996
1074	372.43639700013574	371.76314252141333
1075	372.4360476202909	371.8082992819427
1076	372.2013951125601	371.9830786544846
1077	372.30025188593413	372.45574775862445
1078	372.89864327251416	372.70514304743017
1079	372.2995167563681	372.7324311112652
1080	371.87686415245594	372.57408642386497
1081	372.6943819265091	372.8354868422074
1082	373.4843968610162	372.6554562217022
1083	373.11090203133324	372.5558385303921
1084	372.51304053582345	372.2913388168974
1085	372.425513867869	372.46600152297424
1086	372.3619517350319	372.49675194712404
1087	371.8930040334417	372.37525204784583
1088	372.39972972081546	371.2375513432107
1089	372.6992716755482	371.3315331473821
1090	372.2010702579156	372.01417216691874
1091	372.1824792345629	372.0088133476622
1092	372.1085593177311	371.94885917152857
1093	372.3376262283404	371.60190275788653
1094	372.3334837136771	371.6795032029603
1095	372.40326221720136	371.72133166879416
1096	372.3347748542701	371.691168086454
1097	372.3413009502091	371.4531752401434
1098	372.27722962760686	371.5365496733815
1099	372.0316822022939	371.68978886198556
1100	372.00371372508346	371.69024248368993
1101	372.19314765814096	371.9633766526376
1102	372.2194129171204	371.92974330010065
1103	372.2298665276932	372.0956504575651
1104	372.2215005764506	372.0458820265801
1105	372.33897217062173	371.93648764990064
1106	372.5917124807007	371.8185234763421
1107	373.0283709761736	371.83507897696546
1108	373.1767847703284	371.7259518848238
1109	372.65815420200596	371.90343768549394
1110	372.6416759459181	372.064068836202
1111	372.70842952083706	371.4347690979804
1112	372.6419939885442	371.9045865912175
1113	373.26091602607426	372.1959920028647
1114	373.4170541970882	372.0874274602522
1115	373.55720046339036	372.1168414299724
1116	373.60098474708707	371.98323153775027
1117	373.3582085801722	372.8252806586336
1118	373.3552222666153	372.8532691420465
1119	373.31554691332997	372.58913771215396
1120	372.9238855193782	372.2447403156187
1121	372.8575665423691	372.352827421353
1122	372.7898394799302	371.9334584777213
1123	372.5979055978818	371.4604786098734
1124	372.6270311602494	371.29869135259935
1125	372.7646161151259	371.56486257569605
1126	372.7644302053303	371.56381499031806
1127	372.7381947917702	371.56489967722064
1128	372.41950995550883	371.5561758711365
1129	372.6568153303608	371.57454996441413
1130	372.34811570271245	371.45022632066014
1131	372.4439157274734	371.4971159051512
1132	372.2109953258079	371.55160027641637
1133	372.21229317285275	371.52899915499046
1134	372.21335182770383	371.58403708419627
1135	372.1859209633503	371.5512762881462
1136	371.8205698603752	371.4234558594547
1137	372.33547985928976	371.44115756087655
1138	372.34811498498334	371.2829749574516
1139	372.3522759463558	371.5214989990352
1140	372.3077420442486	371.52007099265217
1141	372.6063088124258	371.92506602772244
1142	372.7342547765556	371.97751327762046
1143	372.6365263645802	371.6941874353537
1144	372.36221846520743	372.4066258050381
1145	372.420745124565	372.4528095120627
1146	372.44535720677203	372.45822593909736
1147	372.4793117246575	372.42253903855726
1148	372.478500644407	372.4991824467936
1149	372.6335607350714	371.2275599758273
1150	372.5795607417802	371.73123150429717
1151	372.5976531125395	371.81096431374067
1152	372.5350586077424	371.63479774005737
1153	372.57589458279494	371.50121799280447
1154	372.576629908574	371.6564490115744
1155	372.5217829066761	371.65898166145433
1156	372.45028366776637	371.5909489322132
1157	372.55278704711054	371.6201105664459
1158	372.4234318036633	371.29622295178956
1159	372.42495242854955	371.09896035618726
1160	372.37001637981587	370.71934701912335
1161	372.40878447960495	371.23205318817395
1162	372.2233010970723	371.3534818609059
1163	372.1364592099899	371.35017441914573
1164	372.31823960787244	371.80728105361857
1165	372.5225599758463	371.9352132404117
1166	372.5243553726197	371.8220317846253
1167	372.6010512926588	371.6482326043862
1168	372.5778573030882	371.55836573867674
1169	372.62213642116205	371.5795249858354
1170	372.5666308073222	371.568929635616
1171	372.50812522443397	371.5692379227732
1172	372.42355140267466	371.54667845958863
1173	372.5605646513703	371.66344717604875
1174	372.5588695830691	371.6419174329816
1175	372.7059606371068	371.345519891219
1176	372.54407568318356	371.047018877261
1177	372.54431978973616	371.04674143354634
1178	372.6559052066488	370.68370331884785
1179	372.84935192817983	370.69312097076926
1180	372.3265011222855	370.5371916655537
1181	372.46270037249735	370.5453743521082
1182	372.49032816848376	370.4864957320982
1183	372.5557252003661	370.6103866924035
1184	372.5167953571246	370.6014174102162
1185	372.57228269904357	370.92277773630224
1186	372.6296868995146	371.0574530518308
1187	372.5461287849432	371.1109230156622
1188	372.49931565355314	371.089326073377
1189	372.5691679679222	370.789868043408
1190	372.60670576034266	370.837976331433
1191	372.6981174570251	371.33461790765375
1192	372.68409494705537	371.25524681505567
1193	373.0050982324508	371.3079388867145
1194	373.00606104505687	371.18725421258574
1195	373.0149087238758	370.82808941967414
1196	372.9970372208177	370.87274102513555
1197	372.9657329219018	371.6125315531692
1198	372.63549867340885	371.7402892798546
1199	372.55637390744255	372.11320605023514
1200	372.403132237454	372.1008586705798
1201	372.50421128839685	371.76687310916134
1202	372.5644559534923	371.93167810191505
1203	372.86671903960365	371.99581630686987
1204	373.0824229490927	371.1143892676619
1205	373.0310238311821	370.8967291566212
1206	373.3419860173192	370.6137096838478
1207	373.7606039215302	370.5321649129889
1208	373.8236540983412	370.4779449117897
1209	373.86937166879136	371.2925930723946
1210	373.81080108815183	371.1173101546968
1211	373.84767545982794	371.23056858236123
1212	374.4401473958438	371.032170851714
1213	374.4682427324375	371.105289700045
1214	374.4682427328542	371.09609071634134
1215	374.2680983668663	371.1707675233786
1216	373.39256946699874	371.0423660951171
1217	372.79756486393353	370.9909466819006
1218	372.8006486309673	370.9378233444584
1219	372.76901078869145	370.9753646853108
1220	372.62489166489854	371.07276434134394
1221	373.12608873119933	371.2665326978349
1222	373.15127610743247	371.47962159666656
1223	373.1985916985904	371.60577728482343
1224	372.7983791069661	371.79434148578696
1225	373.1326104644048	371.4382248379917
1226	372.7986985937397	371.39346874891146
1227	372.79044028534986	371.435859609414
1228	372.6954737881148	371.2612357737665
1229	372.72731180113306	371.3052168300193
1230	372.74083142776874	371.25198166952345
1231	372.7406347944701	371.3499592122463
1232	372.7219551058299	370.89337985452
1233	373.2367093264712	370.8542920225384
1234	373.31986631000063	370.78770689711104
1235	373.2263111098223	370.97709953492813
1236	372.7576872798072	371.01809931413936
1237	372.9038831379804	371.04401381857804
1238	372.8791274457514	370.9924297764659
1239	372.8487849939668	370.94838936956074
1240	372.7271940536121	370.5278135262611
1241	372.6786763745727	370.6110302332349
1242	372.6184279982839	370.875035989117
1243	372.7636472848275	370.5999495848203
1244	372.5877968710098	370.71324802153924
1245	373.34500247728954	370.7131917012354
1246	373.120739798286	370.7114981468308
1247	373.4222756662106	370.655818989328
1248	373.2763346516482	370.4125028609859
1249	373.26797962065655	370.82851442899664
1250	374.3441857889309	371.3336639068501
1251	373.7770852693149	371.0559615640109
1252	374.1439746393493	371.2093913205957
1253	373.7317894566946	371.4143203551144
1254	373.2351332564589	371.3658583309574
1255	372.84123087908756	371.4914821298902
1256	373.6314955025031	371.3292260391065
1257	373.70350399654956	371.06601353038025
1258	373.7035072629257	371.0555640671539
1259	373.4518987020573	371.06442121690594
1260	373.2293660871295	371.04621064955313
1261	373.31185301741607	371.4413136790823
1262	373.3122282588582	371.69318997817436
1263	372.96964729398746	371.328109454955
1264	373.3208682252212	371.03813669672985
1265	373.02750518319596	370.5613254727733
1266	372.96400170647723	370.10347282686865
1267	372.9610665095338	370.69350236639906
1268	372.94644480893584	370.7985649842544
1269	372.8916520024197	370.6975830562948
1270	372.8032748106804	370.6630155973796
1271	372.4533937692496	370.52914332061266
1272	372.5543577878443	370.718587700133
1273	372.75049206298235	370.80974148328175
1274	372.63815073614614	370.75451446609907
1275	372.7701215997113	370.63976787590343
1276	372.8302325742899	370.5984112690595
1277	372.89074383581163	370.61965131428906
1278	372.8942717817831	370.47329180989476
1279	373.3276458610155	370.6322424188534
1280	372.7706089993633	370.84739650188817
1281	372.79992224769444	370.93324683048365
1282	372.6420088709822	370.8855597458274
1283	372.3107158974964	370.76277633556873
1284	372.6416820659507	370.88731928094643
1285	372.64197101348964	370.78880510789645
1286	372.4208565349638	370.62637931943993
1287	372.66344078254656	370.7813849536009
1288	373.21525634511966	371.2090940190064
1289	373.5362815143997	371.49094202386914
1290	373.551372281083	371.5235086403925
1291	373.96507778130615	371.3685985720351
1292	373.55808809223856	370.9650464438045
1293	373.51874787137274	370.59611741897544
1294	373.45239757099836	370.30888039183384
1295	373.52379043830206	370.38606021285256
1296	373.5064932432529	370.5607213634508
1297	373.563887894201	370.63458699404543
1298	373.5949550138457	370.5708581611922
1299	373.4584696589951	370.4646960046473
1300	372.7705914982697	370.7540073780735
1301	372.80168673513555	370.6191738665108
1302	372.8574383716887	370.8093035086907
1303	373.2455974429347	370.6575203443283
1304	373.34185915841	370.63208597205096
1305	373.52008885740156	370.6140008902488
1306	373.71767060571153	370.1730310844201
1307	373.6065937504894	370.8715698761773
1308	373.7461263087551	370.9174512269219
1309	373.76141788295973	371.0120667298866
1310	373.80739143215527	370.9454103154545
1311	373.44157672658844	370.96481272236235
1312	373.4888650899178	370.95613016468513
1313	373.48932115895286	370.9561149701713
1314	373.24213310496805	370.92284166606004
1315	373.3243227856251	370.9280838984875
1316	373.35338768788654	371.0593676936461
1317	373.35001931034924	371.1153320823863
1318	373.3222292259032	371.0725782260299
1319	373.1527662681907	371.225087706081
1320	372.92388727666656	371.5900781788838
1321	372.81764357966955	371.26634696509217
1322	372.57984250771904	371.74798355524626
1323	372.60267711325565	371.95538497206394
1324	372.6169501832293	371.9134543718018
1325	372.623053480846	372.1265557888659
1326	371.9643236156886	371.9441036374126
1327	372.1541514079835	372.4607446556796
1328	372.3178969650253	372.6598262178321
1329	372.41524453931504	372.65752260933726
1330	372.48728307660645	372.60211775058946
1331	372.8290203583807	372.95899738447883
1332	373.5152924955986	372.58480896438914
1333	372.4937411352455	373.1872072408022
1334	372.3228826310385	371.9220671239865
1335	372.29389564015275	371.9646397144067
1336	372.2643198391613	371.9441108383326
1337	372.26455257373595	371.96491239789555
1338	372.03553371712655	371.95576973805123
1339	371.9544275903602	372.1125054805239
1340	372.4398889411626	372.2192564800314
1341	372.7495040985529	372.24463952993597
1342	373.0467356691104	372.1737559517756
1343	373.32704066861777	372.2459413907687
1344	372.4101074935586	372.2291408248013
1345	372.2967186915505	372.24094728484636
1346	371.8505059936605	372.10074794729337
1347	371.8326789730422	372.32318276382034
1348	371.8488850717252	372.3231099707207
1349	371.8488859293077	372.3231099667296
1350	371.8476661762897	372.3228395582985
1351	371.94318031017565	372.10189097253175
1352	372.0175826344421	372.1669825307936
1353	372.0007998642508	372.1436743052856
1354	372.0069546972213	371.5750646307932
1355	372.25168707532396	371.58637715864995
1356	372.2517590610535	371.5551588043591
1357	372.30176737486096	371.23674024532727
1358	371.97348766360597	370.90418458510544
1359	372.2714052445921	371.6719836040744
1360	372.27039865337974	371.8029977885867
1361	372.225404563988	371.5793691421828
1362	372.1400066989452	371.811406877997
1363	372.22177955692325	371.54382316763844
1364	372.3476184749338	371.4252547869291
1365	372.6528181938821	370.3072450889407
1366	372.7647368396727	371.39093704591585
1367	372.7697661839396	371.0301134161217
1368	372.7688243446986	370.88476221394507
1369	373.1882868875875	370.75136027124563
1370	373.05636239344847	370.5598979612879
1371	373.2222049057913	371.26330461721005
1372	373.0552825129912	371.6640191502966
1373	372.8618717928383	371.2599040565452
1374	373.0844360478309	371.0860260459273
1375	372.92318809961495	370.99483846352314
1376	372.822060122259	371.05871651355915
1377	372.76527090739654	370.87470236337003
1378	372.9186535910761	371.26174915829097
1379	372.8886040442122	371.042766243795
1380	372.9051207943499	370.9082983493528
1381	372.89890174983236	370.799164485612
1382	372.8838990459782	370.74596804727366
1383	372.8697093800158	370.7753227472307
1384	372.8190412863055	371.2944498009293
1385	372.7103450764512	371.0029581289922
1386	372.34962499253015	371.12937200765435
1387	372.23708067543794	371.68782435713274
1388	372.45812122403663	371.754384139176
1389	372.5268379595117	372.13589353652947
1390	372.17732664091653	371.95193326023923
1391	372.6504822904253	371.96538110219774
1392	372.77769027020275	371.98381023890835
1393	373.2105768675748	371.89492341640414
1394	373.5073387001451	371.9711540637619
1395	373.08476277446033	373.1004160386908
1396	372.988471708221	372.8748902017626
1397	372.73832241862266	372.5472133902104
1398	372.9336546432961	372.8500482501529
1399	372.97579995968795	372.8746287397463
1400	372.97579983270975	372.87431978887275
1401	373.0206424291796	372.64166186908454
1402	372.95457724382226	372.84789197475436
1403	373.03798349874376	372.95459334327813
1404	372.48473520494895	373.0076263435372
1405	372.1203226604422	372.9594843826942
1406	371.90757266159255	373.15699378107377
1407	371.5915342211392	373.2286110318642
1408	372.10100121200463	372.63829828193775
1409	372.468010026975	372.4022417853587
1410	372.43613236281215	372.51080561235324
1411	372.4046753597031	372.94138902051975
1412	371.97289892646796	372.9641431437193
1413	372.0442609211569	373.1716416254245
1414	372.0548440268883	373.0961174169016
1415	372.2111248139506	373.116050282708
1416	372.2194231277798	373.11583357923774
1417	372.31478266449284	373.1159857197812
1418	372.06933821455414	373.1153929487838
1419	372.1013708401406	372.8965963141751
1420	372.1000051634758	373.0841756476426
1421	372.0432994481024	373.1066831579609
1422	372.045006610239	373.04554404462334
1423	372.0935229942703	372.89008561075434
1424	372.09358053353753	372.85739853182906
1425	372.0937633190416	372.7847612449682
1426	371.93408984832786	372.6745773133468
1427	372.1616145036843	372.23610548273405
1428	372.26507835382967	371.98283380370367
1429	372.2291071234639	371.6508359071316
1430	372.1485152487014	371.50833215341214
1431	372.2813463970781	371.36714133167806
1432	372.2175251937771	371.1641389418228
1433	372.2182689118355	371.3622493673422
1434	372.162063764239	371.4049993703319
1435	372.2016143759156	371.82323833800723
1436	372.1952292192741	371.9152136238236
1437	371.80737766131335	372.4670092264148
1438	371.7796504058073	372.48440959623866
1439	371.80651312350096	372.05540197097685
1440	371.8099632255637	371.3814705732959
1441	371.80409484326674	371.71719892793203
1442	371.80522033094974	372.0870723327422
1443	371.8222648120661	372.14384515673294
1444	371.8709705059469	372.1090754170557
1445	371.9327211859876	372.02734332902435
1446	371.8993540280202	371.5472332175844
1447	371.9368014565455	372.0277629092259
1448	371.91854146824437	372.0917646896768
1449	371.9335136117838	371.98336578253424
1450	371.89483246057	371.8012983140056
1451	371.9571027420063	372.11672697619383
1452	371.9565884066925	372.0850052871724
1453	372.0927497478723	372.03475236844685
1454	372.5738802943539	371.5719099354088
1455	372.8851672350102	371.32923262638167
1456	372.95805918109943	370.7738090901433
1457	372.60020632759665	370.7675122301249
1458	372.84446383193807	370.78399097012533
1459	372.9377676962314	371.0480915585336
1460	372.9236659137606	371.19290019658104
1461	372.93347810601057	371.18193079944615
1462	372.8655116873907	371.21371033738853
1463	372.390048713896	372.2164491015226
1464	372.621231789642	372.37266928097426
1465	372.6757265581966	371.8659915704245
1466	372.701368280412	371.5951630744038
1467	372.8845541675588	371.8100204066105
1468	372.8813377563521	371.5830386564489
1469	372.4606309229573	371.47228453557216
1470	372.98227760828706	371.5021659663874
1471	372.57964258459117	371.676463195118
1472	372.5538882040985	371.697856179882
1473	372.5699166224765	371.73156847082066
1474	372.4652391119617	371.9344199170129
1475	372.5672693605791	371.6880772131367
1476	372.5791091750401	371.63293348692935
1477	373.0595814218998	371.5117690648809
1478	372.7293716339718	371.35339275633737
1479	373.20147668290053	371.45229899581864
1480	372.77066187367876	371.34788071946815
1481	372.76731332560973	371.4930092925494
1482	372.68918498467906	371.13218673988655
1483	372.705212987678	371.1386020978411
1484	372.7413788955051	371.6281480370793
1485	372.64457849352897	372.15667883044074
1486	373.190052458426	372.62573512242477
1487	373.4054172057856	372.49418762727214
1488	373.3769141825791	372.52104604433435
1489	373.518363461287	372.463047366032
1490	373.48586243167324	372.7408816026999
1491	373.1603503511709	372.641842801498
1492	372.25776541345203	372.31230911664153
1493	371.9671631171812	372.05593764316393
1494	371.9184014212011	371.9780393507581
1495	372.2676279354977	372.0560413907644
1496	372.26998550362805	371.89288378227593
1497	372.2999301767693	371.626529517468
1498	372.2866625226813	371.9350706295644
1499	372.2995782054396	371.5411597433704
1500	372.7755853157286	371.2339480431999
1501	372.80227479772844	371.50521906025915
1502	372.7820961339572	371.9424753364492
1503	372.5329958162242	372.6628649824505
1504	372.4330259610057	373.02266794268314
1505	372.39993136621683	373.38297355927364
1506	372.9441170902629	373.37450945966697
1507	373.0022260029914	373.10249572984486
1508	373.215245844009	373.26868198859154
1509	373.3431596742663	373.22605673048264
1510	373.2379076315108	373.1267879015028
1511	372.9162490125819	373.1319280207564
1512	372.6833221795926	372.94463604178077
1513	372.6566640475745	372.73298219735517
1514	372.24352923635945	372.87875439388847
1515	372.02878855877293	373.15189816379393
1516	371.8898651355049	373.1526952382255
1517	371.8940833279024	373.2050998898475
1518	371.91003680344136	373.2195846836794
1519	371.8778037399499	373.21983496451105
1520	372.28680784412495	373.18781967384234
1521	372.356573163423	373.20615239175754
1522	372.4567768537172	373.2704920767278
1523	372.8367193926548	373.2761236945365
1524	372.9555517418265	373.2326098922092
1525	372.87070639751533	373.01053856481747
1526	373.1368990336307	372.9819401129721
1527	373.25916594009686	372.71200871702337
1528	372.963001912963	372.19054432218456
1529	372.79331864714663	372.0206706965495
1530	372.50015032292265	372.18035510500187
1531	372.43714011999555	372.05325524831284
1532	372.01744151795384	371.7041571465187
1533	372.28462236824896	371.91968007096784
1534	372.75350618958623	371.9442463811628
1535	372.8276860799751	371.9642084896902
1536	372.9534980345319	371.7536031527653
1537	373.08524990757485	371.9550404812988
1538	373.5074909434282	371.628414023331
1539	373.23996443088254	371.5076524513076
1540	373.5036731049315	371.33906917941175
1541	373.82783334797614	371.2744230648161
1542	373.28511485306035	371.74504058965954
1543	373.1391415049129	372.2239218142339
1544	372.7521385075034	372.4263315905915
1545	372.2167747641239	372.15142736222566
1546	372.1898234010562	372.02632750845135
1547	372.2012986848064	372.1279445577702
1548	371.944809250073	372.06839318616574
1549	372.15394477237203	372.07371339306303
1550	372.22737547416904	372.0648572515312
1551	372.2782897896267	371.68079110161955
1552	373.1807623334411	370.6338664983357
1553	373.0089577952573	370.72753496167866
1554	372.8725238117653	370.87721508799785
1555	373.1722361058249	370.9386462277041
1556	373.1627547084505	370.8756216386329
1557	372.9612678062481	370.9516994190524
1558	373.4308815071597	370.5556987037562
1559	373.25326370579694	371.4961840401537
1560	372.9077284420902	371.51842868376366
1561	372.92940508570643	371.4356691877168
1562	373.38975743513686	371.43873767620676
1563	373.38543529946116	371.50314615288005
1564	373.09188182230923	371.391985164423
1565	373.1599751234226	371.72559088941
1566	373.08090757589764	371.6233385149062
1567	373.0539104615978	371.79503436791657
1568	373.0317032842339	371.4675037594198
1569	372.90478835940985	371.7738769772465
1570	373.02192199299583	371.6000929884046
1571	373.02190983168396	371.5482715656491
1572	373.022364274526	371.2077265882697
1573	372.83189448916244	370.91226881088664
1574	372.94134413918425	370.96722072187504
1575	372.9682431413554	370.5041339301729
1576	372.8574528261378	370.5417573904107
1577	372.7442778949209	370.66396480276904
1578	372.92564467897114	370.6957067354358
1579	373.0087715829388	370.5650393414667
1580	372.9031079685746	370.38399921360303
1581	372.6696800408559	370.62167726418016
1582	372.8417374669168	370.59687105648584
1583	373.0423381796247	370.6427467182779
1584	373.2407165154812	370.47941410595195
1585	373.0891546286154	370.48341577135255
1586	373.02825985563953	370.4656723058493
1587	373.04194673032225	370.4818736853364
1588	372.9887930358401	370.25982432222565
1589	372.7301054559803	371.08828250102573
1590	372.7318323606148	371.0680100654769
1591	372.7889151171408	371.16447235873227
1592	372.6916181341211	371.2128380626923
1593	373.00974565789045	371.2877158484435
1594	373.0051233543801	371.5257341571324
1595	372.5907713671902	371.52539518800114
1596	372.55649738760803	371.5016947529612
1597	372.1609706598163	371.34143126877694
1598	372.56485573351875	371.29078515796004
1599	372.5729551634014	371.1667398071909
1600	372.62047717318273	370.7367490622623
1601	372.65093867792734	370.8068640297264
1602	372.52106728315243	370.81817590895287
1603	372.6344400459364	370.8272091635694
1604	372.6579641737024	370.92516981148555
1605	372.7088303217671	371.1477579669758
1606	372.6666669782439	371.14847251737035
1607	372.6032804669334	371.5135775955545
1608	372.62949346826906	371.7313449638086
1609	372.74899125635335	372.5322245801721
1610	372.7329236451023	372.62413528804245
1611	373.12925457563813	371.99132791808995
1612	372.8405023058621	372.7579149212962
1613	373.0956080640423	372.61018302071545
1614	373.0947216287856	371.72683458016456
1615	372.91037280730734	371.7348999158157
1616	372.7570484969857	372.2126871391924
1617	372.76831698842227	372.41031906466947
1618	372.82507175568867	372.1620114816709
1619	372.81077740274947	372.09842807178416
1620	373.0761562666538	371.8850411155515
1621	373.08795085514464	372.0219291716537
1622	373.4492942904696	372.09153450945394
1623	373.0949025908725	371.95656590246654
1624	373.0307330019249	371.8342558733755
1625	373.45381708373054	372.6794160663863
1626	373.0515177619818	372.593550077855
1627	373.0088381883071	373.1539130703028
1628	372.93660263827263	373.35313103184416
1629	373.0423952987683	373.34245379295794
1630	373.027446302967	373.2033659525189
1631	373.034035313344	372.89550232110065
1632	372.9542952231699	372.311575454165
1633	373.3632491912746	372.23071557650076
1634	373.3323274321523	371.74623694316506
1635	372.7789912934436	371.26227125134886
1636	372.9933020224177	370.4635158312764
1637	373.1996920805743	370.56152111844847
1638	373.20336305323394	370.1825130868847
1639	373.2033032753722	370.16040330918617
1640	373.02905091953244	370.1225674150353
1641	373.024627550674	370.2962859075885
1642	372.99063218313586	370.2964216282124
1643	373.0040525603191	370.3621492195463
1644	372.85882037946635	370.3422967870097
1645	372.7952310660843	370.68622690148436
1646	372.6312614500446	371.3089365673117
1647	372.6984654988208	371.36260891811617
1648	372.5139579441731	371.19411093229974
1649	372.12439161771647	372.45682390765023
1650	371.74433861086084	372.5882938650302
1651	371.6677791499876	372.8243122983968
1652	371.8339293573793	372.9087458501496
1653	372.94062939648177	372.67533912948744
1654	373.0035145710633	372.6495208240694
1655	372.51034942449417	372.88077337682785
1656	372.9151403567905	373.1795641475625
1657	373.3735183730273	372.2543421611965
1658	373.42682088859124	371.99054112131165
1659	373.509291115378	371.89038809934925
1660	373.55035106609193	370.8436601402684
1661	373.73368589897314	371.14654214950616
1662	373.3409396583601	371.45314782338033
1663	373.3623305659889	371.4289114653753
1664	373.31781651436205	371.37426139104025
1665	373.2453505889559	371.6210030982115
1666	372.59476392083906	371.6284266347506
1667	372.51432729538044	371.00907581310184
1668	372.34837859298665	371.06666445808617
1669	372.32486883878437	371.1399730655417
1670	372.30823147479	370.6928191479248
1671	372.14519449160247	370.7505736918848
1672	372.07454066471877	370.7335465449488
1673	372.18361707298925	370.97816529413194
1674	372.19659225375835	371.0332379273175
1675	372.2812809137032	371.25916263282943
1676	372.33180956447177	371.3075120197591
1677	373.19485884265436	371.2478615663573
1678	373.35247242779786	371.0976947701797
1679	373.3952154513289	371.143861104244
1680	373.3291420825884	370.98696005782733
1681	373.3568294969266	371.17214181392944
1682	373.2147164221684	371.4788359677582
1683	372.7656656784602	371.38208251977136
1684	372.54930402836123	371.53618881894977
1685	372.86469380218784	371.0906200538479
1686	373.342940254768	370.5269982125098
1687	373.33622876823193	371.00844269587265
1688	373.43336312773175	371.1142262209454
1689	373.64546528988245	371.1291378186338
1690	373.54073988777765	370.65837807802086
1691	373.77246703055476	371.3724701565351
1692	374.17043576381235	371.4306084672706
1693	374.33477835467636	371.46578445604575
1694	374.33346399490915	371.46806958976697
1695	374.2672647291609	371.23834844555074
1696	374.36939626298846	370.9389673179488
1697	373.69675309266097	370.93774450396654
1698	372.70544443674953	370.86785630491
1699	372.6590920595751	371.08804963413456
1700	372.6882657105009	371.4394576363793
1701	373.1695043033884	371.40922550972516
1702	373.6057280879072	371.64739340637425
1703	373.82117905669384	371.7283295444491
1704	373.81109363266864	371.849200254615
1705	373.61174010952567	371.72178428045237
1706	373.229906049818	371.7583471560726
1707	373.11390330551563	371.7063060130787
1708	372.9629015525289	371.5062130575344
1709	373.0056579292069	371.67332795529205
1710	372.62439291526806	371.6025876449756
1711	372.682537428923	371.72150360124033
1712	372.5852861060461	371.581937329565
1713	372.47800504667777	371.0993959610573
1714	372.5056190971501	371.2787730665962
1715	372.50375423225773	371.1595462432126
1716	372.1273974125028	371.0497634170273
1717	372.2804801680504	371.4313254158432
1718	372.7212539180068	371.4902686283779
1719	372.84801070159506	371.5958474659885
1720	373.7100910993722	371.7548457465648
1721	373.48612713158116	371.66058103912735
1722	373.3089660825573	371.3994345633837
1723	373.4454845040824	371.2601599358994
1724	372.593481658809	370.8796122122384
1725	373.1304262791657	371.09773016956274
1726	373.1002690203418	371.1338185426847
1727	372.7207672613672	371.2862447494124
1728	372.46966033040655	371.4229394099698
1729	372.60179622232545	371.7490114218589
1730	372.5991365084252	371.82027604244223
1731	372.72314784663274	371.0395644645089
1732	373.03065271734295	370.9335722113359
1733	373.03065265930485	370.93079529486977
1734	372.85142511015	370.93338907361044
1735	373.03068048620065	370.93079468689893
1736	373.0306804920096	370.9334858231993
1737	373.0570481835151	371.31937574270324
1738	372.97394332415956	371.23544633564404
1739	372.65100421333125	371.2868409376701
1740	372.4176537374312	371.287565262619
1741	372.46514718473907	371.59776381235974
1742	372.3212139296894	371.5978886788029
1743	371.99430672606843	372.2035537174143
1744	371.9778735812499	371.65339401927594
1745	372.5117083920086	371.8415294350325
1746	372.1869308942463	371.45563819857193
1747	372.20326119834687	371.79377125088934
1748	372.19148675283697	371.7032173063331
1749	372.0755720311437	371.2987178048129
1750	372.3688546672474	371.2266060536112
1751	372.4408701368624	371.36218992580933
1752	372.1511539050455	371.36790113149834
1753	372.47390627965416	371.37464794406964
1754	372.8938056758246	371.2700839530462
1755	373.1735189067642	371.3111623201842
1756	372.92339283950207	371.2932155366582
1757	372.6517187105085	371.4714665222425
1758	372.26985679832876	371.4248777703162
1759	372.2953298603165	371.641074870039
1760	372.6771927614947	371.65727550739143
1761	372.7283783811318	372.12520517814386
1762	372.7837753630856	372.152045029521
1763	373.18902683245926	371.94170643162045
1764	373.4857695362206	371.54985000584
1765	373.15202305826483	371.9465161985613
1766	373.48651597329217	372.1488935367917
1767	373.0764016651749	371.83966981081926
1768	372.71385309667585	371.7163944096505
1769	372.7099346541898	371.8818590747072
1770	372.54152749272873	371.7514817347574
1771	372.5912233577575	372.07118196772404
1772	372.5911776781775	372.06169919913054
1773	372.61842483008655	372.18713700490844
1774	372.55009433853337	372.2090680694349
1775	372.49464001643855	372.32878275634755
1776	372.0139358619464	372.0606326170449
1777	371.8892425298021	371.5810638269159
1778	371.97106150768917	371.28747067906136
1779	372.08457501041767	371.6425278548611
1780	372.2493468117092	371.4977675136773
1781	372.6335771531742	371.68360279127074
1782	372.08685047484096	371.4493898329897
1783	372.32625086862566	371.6073212315541
1784	372.23860915793125	371.57431000078554
1785	372.29010003055225	371.6699345919998
1786	372.2634969253604	371.63550193933025
1787	372.5844928913066	371.52949175440415
1788	373.1608590446712	371.784163972294
1789	373.7053351496852	372.0523553582892
1790	374.1938915860442	371.90315818171666
1791	374.23672327345673	372.04463524707637
1792	373.67973765734564	372.0912714810826
1793	373.2534781139274	371.76412581483817
1794	372.5311500215864	371.16790065786716
1795	372.44492772898906	370.92957465483806
1796	372.8344937755363	371.18753232058447
1797	372.79769165852724	371.27493370854904
1798	373.2188036669111	371.28162592603604
1799	373.8350661358079	370.9729772303361
1800	374.1262245626122	371.2866536707514
1801	373.67889579285577	371.37740153471475
1802	373.143240162024	371.9255163544367
1803	372.9972220704741	371.82605962994785
1804	373.20245912673056	371.8269779458864
1805	373.25849592407536	371.896510299498
1806	373.2379328490393	372.1336032084457
1807	373.2312334628065	372.3475441954067
1808	372.87419033016727	371.90063142773363
1809	372.81167524725646	371.67101290045724
1810	372.85148223180437	371.201367527113
1811	372.8276122680521	370.76579901231
1812	372.67392905248244	370.9180273332173
1813	372.53778439406994	370.87682029998854
1814	372.1059558154201	370.5653172688343
1815	372.37327469828404	370.7089807756304
1816	372.369858953493	370.7984663679106
1817	372.3937167330915	370.9487594081253
1818	372.39371454970365	370.9382971768804
1819	372.43717751211335	371.1162950004797
1820	372.3472555662504	371.56773177713933
1821	372.26408931790456	371.5945645920086
1822	372.15415925671607	371.2055157774951
1823	371.8838914550753	371.81128064706627
1824	371.82385646966736	371.68984656153935
1825	371.81367095103315	372.22447266136123
1826	371.69081953547595	372.3713442380551
1827	371.8150493500991	372.2194975681558
1828	372.1818136054527	372.2261787096927
1829	372.4872483854728	372.2288937135837
1830	372.458594063618	371.81550622487384
1831	372.4942814988953	372.1028440869117
1832	371.77788131695615	372.0055264485632
1833	372.4928960089152	371.9918284041281
1834	372.5613010944967	371.7700554861785
1835	372.74082988797863	371.6299465669811
1836	372.7412124923793	371.63669506625877
1837	372.8083832880114	371.4766029622146
1838	372.68366577940753	371.4849924029289
1839	372.7139270683317	371.5725351057691
1840	372.7344050186306	370.97439530804456
1841	372.46035257167694	371.1917629247449
1842	372.164668062052	371.76048377103007
1843	372.3525745955692	371.5518804105013
1844	372.2255951835417	371.65427345550324
1845	372.3464824779414	371.8038182027134
1846	372.37399906968335	371.87586276290745
1847	372.36470006843587	372.04228786043274
1848	372.32667739311773	371.818987117471
1849	372.00832266450993	372.3290982576947
1850	372.0362146567103	371.6635775873299
1851	372.1266547210703	371.85005969172937
1852	372.12455557049174	371.92996525984444
1853	372.39111866996666	371.4124207497945
1854	372.14025043671063	371.5381645985492
1855	372.31718459134186	371.9087808365915
1856	372.24605031504166	372.0107162040641
1857	372.06186546902074	371.97409193566955
1858	371.82613059841435	372.8153640711316
1859	371.7879088410864	372.782676663432
1860	372.04379371120814	372.7672635766146
1861	371.90121424991787	372.6233534282678
1862	371.882835236627	372.62263449252293
1863	372.0112697526869	372.817328640385
1864	372.6047717868379	371.7780448227586
1865	372.55527925842216	371.65672214162544
1866	373.22657482667375	370.61471947185987
1867	372.9402083638265	371.2849018880074
1868	372.9547024548151	370.86726559419446
1869	372.9581367352224	370.85403224869503
1870	372.9301985901719	370.7970096825261
1871	373.0032611176189	370.8101527108756
1872	373.3662261214526	370.70927143622714
1873	373.82780788782003	370.6064105824411
1874	372.9477692486558	370.4001500300981
1875	372.9533427735552	370.48364768391707
1876	372.91628246845477	370.46203228186243
1877	372.8885543146399	370.400146856761
1878	372.82997230219974	370.2085273822116
1879	372.88623567977885	370.7746147955035
1880	372.85086850777697	370.95054131225106
1881	372.8819684842229	370.8092488777013
1882	372.4806853017903	371.42938430287376
1883	372.4253507229381	371.59969540530875
1884	372.3411031536994	371.37091260702664
1885	372.3527349108981	371.1618529790363
1886	372.36601386456994	370.7841216446459
1887	372.42986601259014	370.80531780792387
1888	372.44092405923345	370.75300001340406
1889	372.4481782726091	371.3783192895012
1890	372.3565566727326	371.6514898064524
1891	372.37496769491014	371.6513089927457
1892	372.3749722691211	371.65130891884814
1893	372.38943886763866	371.2446954907709
1894	372.3952308526112	371.0626080274486
1895	372.8406369026927	370.6349227426258
1896	372.98239991721175	370.79980131943773
1897	373.10889697596156	370.754575797991
1898	373.7825429614938	370.70464000881645
1899	373.8473626246764	371.14955088030194
1900	374.2646034377027	371.0893542429616
1901	373.8960020733813	371.17106828868015
1902	374.3269012432951	371.1876191635446
1903	374.2894812061257	371.1792614340951
1904	374.2596801379582	371.1447102798968
1905	373.81922821227255	371.0289042164593
1906	373.9632167564884	370.94667177666526
1907	373.5004532038461	370.9412214823495
1908	373.2244750385545	370.8870120331648
1909	373.2176244944948	370.9309226098141
1910	373.1604260747109	370.9413281341584
1911	373.2336296061422	370.93120174031753
1912	373.2176715044227	371.1562684979184
1913	372.9490014829425	370.878191877615
1914	372.5552931961065	370.3925883133411
1915	372.7186276276934	370.59136036167365
1916	372.6723585862428	370.6114620520101
1917	373.1400889435242	370.6383041360027
1918	372.51489734610016	370.8155412466299
1919	372.71428461224446	371.05248341530177
1920	372.686749826154	370.9907586625425
1921	372.7323740360647	370.90085276615065
1922	372.7272427367221	370.8785276466656
1923	372.6055454671727	370.6390380702697
1924	372.5015934169	370.3488130738825
1925	372.5635836852516	370.90773703943006
1926	372.5406752991118	371.25908586042135
1927	372.52989528390975	371.65568411815696
1928	372.2517643671988	371.7299564381748
1929	371.9497035605465	372.37983818110047
1930	371.5352297433403	372.78685205158246
1931	371.6277067920198	372.6840837414658
1932	371.8465834767685	372.7091287647046
1933	371.9398948358997	372.60631427675673
1934	371.971043955932	372.5261130325364
1935	372.18602349411117	372.8106305765092
1936	372.3175949929997	372.27675367526956
1937	372.3714919835017	372.39226896628315
1938	372.34332264472044	372.2757294130398
1939	372.3614649932614	372.2796921098052
1940	372.2186154999828	371.9942347975956
1941	372.098530351924	371.5546600678101
1942	371.94512241627535	371.17667580562534
1943	372.3088022586183	371.86354828057176
1944	372.2731681206676	371.9340098353602
1945	372.18186140558623	371.9345468494091
1946	373.38239764539105	371.0016753677665
1947	373.4166983049229	370.6465853517094
1948	372.9282033877379	371.0041363957198
1949	372.85516806219255	370.52624428275175
1950	372.9402162175658	370.2523619168504
1951	372.9196669979753	370.64595775432235
1952	372.84989172991226	370.91106341064733
1953	372.8990395066117	371.15201703130515
1954	372.9150861680311	371.16291466635346
1955	372.9082576386812	371.3375858748425
1956	372.5479949267918	371.34154092063267
1957	372.5973095134142	370.8422880325026
1958	372.49346687788807	371.453216706289
1959	372.80616459174945	371.7274704350288
1960	372.659004014985	371.68211505584577
1961	372.50892770760856	371.4419706994612
1962	372.8386604793243	371.99289076132624
1963	372.71438814647695	371.96581296916946
1964	372.7044458796134	371.5804979481107
1965	372.625889279569	370.9794322934242
1966	372.69094613058576	371.52327129298294
1967	372.66512005932486	371.98646823329295
1968	372.5831223606674	372.30938618148605
1969	372.31805217503745	372.14585112672086
1970	372.6323186646445	372.0647798849212
1971	372.68833632763125	371.9514679323951
1972	372.4817383259981	371.74901663998185
1973	372.34147703361936	371.29271193636515
1974	372.1086097695727	371.19072786715344
1975	372.1651081758383	371.3420330851354
1976	372.1651064000122	371.39924509614696
1977	372.15522229753077	371.74646984670443
1978	372.13353467001843	371.5195158139363
1979	372.444224813916	371.6097177173185
1980	372.48102718591537	371.6021337326565
1981	372.55139842597157	371.5722437587874
1982	372.5090626637145	371.4408585229861
1983	372.54230541215566	371.43232337667934
1984	372.5387974257991	371.29248101696714
1985	372.45766238981264	371.1064988157357
1986	372.3320115959166	371.0548856979493
1987	372.54768633580017	371.1320496611807
1988	372.6459271607726	371.3792744562318
1989	372.6171883849918	371.59166759154755
1990	372.38300996019484	371.6643309269292
1991	372.4204615946383	371.5850879508845
1992	372.55051391560073	371.5840438855098
1993	372.69290364171775	371.7380250969172
1994	373.0935220505779	371.8477049187516
1995	373.5184693087545	371.995883724451
1996	374.0097765037357	372.311388452169
1997	373.7002711377479	372.02307170454424
1998	373.13033409846514	372.3386264241873
[truncated: 2,473 more rows]
