# Supplementary material for: Nanoalignment by critical Casimir torques
Source: Nat Commun. 2024 Jun 14;15:5086. doi: 10.1038/s41467-024-49220-1 (PMC11178905; doi:10.1038/s41467-024-49220-1)
Supplement: Supplementary file 11 — Source Data [file 41467_2024_49220_MOESM11_ESM.zip › fig4/python/data/R_R_Orientation.csv]

	0	1
0	0.0	0.588113899594794
1	0.009124587112433162	0.7044459787466076
2	0.018249174224866323	0.704445980472093
3	0.02737376133729949	0.704445980472093
4	0.03649834844973265	1.8357005300821772
5	0.04562293556216581	1.7990033463314412
6	0.05474752267459898	1.7986979985759728
7	0.06387210978703214	1.7986979985759728
8	0.0729966968994653	1.7986979985759728
9	0.08212128401189846	1.7986979985759728
10	0.09124587112433162	1.7986979985759728
11	0.10037045823676478	1.7986979985759728
12	0.10949504534919796	1.7986979985759728
13	0.11861963246163111	1.7986979985759728
14	0.1277442195740643	1.7986979985759728
15	0.13686880668649745	1.7986979985759728
16	0.1459933937989306	1.7986979985759728
17	0.15511798091136375	1.7986979985759728
18	0.16424256802379691	0.9844943729036019
19	0.17336715513623008	0.7044459846258823
20	0.18249174224866324	0.704445980465143
21	0.1916163293610964	0.7044459804721158
22	0.20074091647352957	0.704445980472093
23	0.20986550358596273	0.704445980472093
24	0.21899009069839592	0.704445980472093
25	0.2281146778108291	0.704445980472093
26	0.23723926492326222	0.704445980472093
27	0.24636385203569536	0.704445980472093
28	0.2554884391481286	0.704445980472093
29	0.2646130262605617	0.704445980472093
30	0.2737376133729949	0.8839920522481237
31	0.28286220048542804	0.8077731162892928
32	0.2919867875978612	0.8077731162892928
33	0.30111137471029437	0.8077731162892928
34	0.3102359618227275	0.8077731162892928
35	0.3193605489351607	0.8077731162892928
36	0.32848513604759383	0.8077731162892928
37	0.337609723160027	0.8077731162892928
38	0.34673431027246016	0.8077731162892928
39	0.35585889738489335	1.5354266542358086
40	0.3649834844973265	1.5122190967613915
41	0.3741080716097597	1.5122190967613915
42	0.3832326587221928	1.5122190967613915
43	0.392357245834626	1.5122190967613915
44	0.40148183294705914	1.5122190967613915
45	0.4106064200594923	1.5122190967613915
46	0.41973100717192546	1.5122190967613915
47	0.42885559428435865	1.5122190967613915
48	0.43798018139679185	1.5122190967613915
49	0.447104768509225	1.5122190967613915
50	0.4562293556216582	1.5122190967613915
51	0.4653539427340913	1.5122190967613915
52	0.47447852984652444	1.5122190967613915
53	0.4836031169589576	1.5122190967613915
54	0.4927277040713907	1.5122190967613915
55	0.501852291183824	1.5122190967613915
56	0.5109768782962572	1.5122190967613915
57	0.5201014654086903	1.5122190967613915
58	0.5292260525211234	1.5122190967613915
59	0.5383506396335567	1.5122190967613915
60	0.5474752267459898	1.5122190967613915
61	0.5565998138584229	1.5122190967613915
62	0.5657244009708561	1.5122190967613915
63	0.5748489880832892	1.5122190967613915
64	0.5839735751957223	1.5122190967613915
65	0.5930981623081555	1.5122190967613915
66	0.6022227494205887	1.5122190967613915
67	0.6113473365330219	1.5122190967613915
68	0.620471923645455	1.5122190967613915
69	0.6295965107578881	1.5122190967613915
70	0.6387210978703214	1.5122190967613915
71	0.6478456849827545	1.5122190967613915
72	0.6569702720951877	1.5122190967613915
73	0.6660948592076208	1.5122190967613915
74	0.675219446320054	1.5122190967613915
75	0.6843440334324872	1.5122190967613915
76	0.6934686205449203	1.5122190967613915
77	0.7025932076573534	1.5122190967613915
78	0.7117177947697867	1.5122190967613915
79	0.7208423818822198	1.5122190967613915
80	0.729966968994653	1.0942520181038742
81	0.7390915561070862	0.6762849394463566
82	0.7482161432195193	0.2574146682511396
83	0.7573407303319525	0.28647890138348775
84	0.7664653174443856	0.28647890181457547
85	0.7755899045568189	0.28647890181457547
86	0.784714491669252	0.28647890181457547
87	0.7938390787816851	0.28647890181457547
88	0.8029636658941183	0.28647890181457547
89	0.8120882530065515	0.28647890181457547
90	0.8212128401189847	0.28647890181457547
91	0.8303374272314178	0.38980603763177535
92	0.8394620143438509	0.38980603763177535
93	0.8485866014562842	0.38980603763177535
94	0.8577111885687173	0.38980603763177535
95	0.8668357756811504	0.38980603763177535
96	0.8759603627935837	0.28647890181457547
97	0.8850849499060168	0.28647890181457547
98	0.89420953701845	0.389806041880945
99	0.9033341241308831	0.2761862469295542
100	0.9124587112433163	0.28647890166191087
101	0.9215832983557494	0.388830960571275
102	0.9307078854681826	0.38980603763177535
103	0.9398324725806158	0.38980603763177535
104	0.9489570596930489	0.38980603763177535
105	0.958081646805482	0.38980603763177535
106	0.9672062339179152	0.38980603763177535
107	0.9763308210303483	0.38980603763177535
108	0.9854554081427814	0.6762849394463566
109	0.9945799952552146	0.6762849394463566
110	1.003704582367648	0.6762849394463566
111	1.012829169480081	0.6762849394463566
112	1.0219537565925143	0.6762849394463566
113	1.0310783437049473	0.6762849394463566
114	1.0402029308173806	0.6762849394463566
115	1.0493275179298136	0.6762849394463566
116	1.0584521050422468	0.6762849394463566
117	1.06757669215468	0.6762849394463566
118	1.0767012792671133	0.6762849394463566
119	1.0858258663795464	0.6762849394463566
120	1.0949504534919796	0.6762849394463566
121	1.1040750406044126	0.6762849394463566
122	1.1131996277168459	0.6762849394463566
123	1.122324214829279	0.6762849394463566
124	1.1314488019417122	0.6762849394463566
125	1.1405733890541454	0.6762849394463566
126	1.1496979761665784	0.38980603763177535
127	1.1588225632790117	0.28647890181457547
128	1.1679471503914447	0.28647890181457547
129	1.177071737503878	0.28647890181457547
130	1.186196324616311	0.28647890181457547
131	1.1953209117287442	0.28647890181457547
132	1.2044454988411775	0.28647890181457547
133	1.2135700859536107	0.38980603763177535
134	1.2226946730660437	0.38980603763177535
135	1.231819260178477	0.38980603763177535
136	1.24094384729091	0.38980603763177535
137	1.2500684344033433	0.38980603763177535
138	1.2591930215157763	0.38980603763177535
139	1.2683176086282095	0.38980603763177535
140	1.2774421957406428	0.38980603763177535
141	1.286566782853076	1.110927501044072
142	1.295691369965509	1.0942520181038742
143	1.3048159570779423	0.8077731162892928
144	1.3139405441903753	0.8077731162892928
145	1.3230651313028086	0.8077731162892928
146	1.3321897184152416	0.8077731162892928
147	1.341314305527675	0.8077731162892928
148	1.350438892640108	0.8077731162892928
149	1.3595634797525413	0.8077731162892928
150	1.3686880668649744	0.8077731162892928
151	1.3778126539774076	0.8077731162892928
152	1.3869372410898406	0.704445980472093
153	1.3960618282022739	0.28647890181457547
154	1.405186415314707	0.4179670786575117
155	1.4143110024271404	-2.981770013872047e-16
156	1.4234355895395734	-0.2864788975654116
157	1.4325601766520066	0.02771971711812413
158	1.4416847637644397	-2.981770013872047e-16
159	1.450809350876873	-2.981770013872047e-16
160	1.459933937989306	-2.981770013872047e-16
161	1.4690585251017392	-2.981770013872047e-16
162	1.4781831122141724	-2.981770013872047e-16
163	1.4873076993266057	-2.981770013872047e-16
164	1.4964322864390387	-3.975693351829396e-16
165	1.505556873551472	-3.975693351829396e-16
166	1.514681460663905	-3.975693351829396e-16
167	1.5238060477763382	-2.981770013872047e-16
168	1.5329306348887712	-2.981770013872047e-16
169	1.5420552220012043	-2.981770013872047e-16
170	1.5511798091136377	-3.975693351829396e-16
171	1.5603043962260708	-3.975693351829396e-16
172	1.569428983338504	-2.981770013872047e-16
173	1.578553570450937	-2.981770013872047e-16
174	1.5876781575633703	-2.981770013872047e-16
175	1.5968027446758033	-2.981770013872047e-16
176	1.6059273317882365	-2.981770013872047e-16
177	1.6150519189006698	0.873150230287088
178	1.624176506013103	1.0942520181038742
179	1.633301093125536	1.0942520181038742
180	1.6424256802379693	1.0942520181038742
181	1.6515502673504023	1.0942520181038742
182	1.6606748544628356	1.0942520181038742
183	1.6697994415752686	1.0942520181038742
184	1.6789240286877019	1.0942520181038742
185	1.688048615800135	1.0942520181038742
186	1.6971732029125683	1.0942520181038742
187	1.7062977900250014	1.0942520181038742
188	1.7154223771374346	1.0942520181038742
189	1.7245469642498676	1.0942520181038742
190	1.7336715513623009	1.0942520181038742
191	1.742796138474734	1.0942520181038742
192	1.7519207255871674	1.0942520181038742
193	1.7610453126996004	1.0942520181038742
194	1.7701698998120337	1.0942520181038742
195	1.7792944869244667	1.0942520181038742
196	1.7884190740369	1.0942520181038742
197	1.797543661149333	1.0942520181038742
198	1.8066682482617662	1.0942520181038742
199	1.8157928353741992	1.0942520181038742
200	1.8249174224866327	1.0942520181038742
201	1.8340420095990657	1.0942520181038742
202	1.8431665967114987	1.0942520181038742
203	1.852291183823932	1.0942520181038742
204	1.8614157709363652	1.0942520181038742
205	1.8705403580487983	1.0942520181038742
206	1.8796649451612315	1.0942520181038742
207	1.8887895322736645	1.0942520181038742
208	1.8979141193860978	1.0942520181038742
209	1.9070387064985308	1.0942520181038742
210	1.916163293610964	1.0942520181038742
211	1.9252878807233975	1.0942520181038742
212	1.9344124678358303	1.0942520181038742
213	1.9435370549482638	1.0942520181038742
214	1.9526616420606966	1.0942520181038742
215	1.96178622917313	1.0942520181038742
216	1.9709108162855629	1.0942520181038742
217	1.9800354033979963	1.0942520181038742
218	1.9891599905104291	1.0942520181038742
219	1.9982845776228626	1.0942520181038742
220	2.007409164735296	1.0942520181038742
221	2.016533751847729	1.0942520181038742
222	2.025658338960162	1.0942520181038742
223	2.034782926072595	1.0942520181038742
224	2.0439075131850286	1.0942520181038742
225	2.0530321002974614	1.0942520181038742
226	2.0621566874098947	1.0942520181038742
227	2.071281274522328	1.0942520181038742
228	2.080405861634761	1.0942520181038742
229	2.0895304487471944	1.0942520181038742
230	2.098655035859627	1.0942520181038742
231	2.1077796229720605	1.0942520181038742
232	2.1169042100844937	1.0942520181038742
233	2.126028797196927	1.0942520181038742
234	2.13515338430936	1.0942520181038742
235	2.144277971421793	1.0942520181038742
236	2.1534025585342267	1.0942520181038742
237	2.1625271456466595	1.0942520181038742
238	2.1716517327590927	1.0942520181038742
239	2.1807763198715255	1.0942520181038742
240	2.1899009069839592	1.0942520181038742
241	2.1990254940963925	1.0942520181038742
242	2.2081500812088253	1.0942520181038742
243	2.2172746683212585	1.0942520181038742
244	2.2263992554336918	0.6762849394463566
245	2.235523842546125	1.0942520181038742
246	2.244648429658558	1.0942520181038742
247	2.253773016770991	1.0942520181038742
248	2.2628976038834243	1.7651687963677063
249	2.2720221909958576	1.3807309256205886
250	2.281146778108291	1.3807309199281497
251	2.2902713652207236	-0.6815985557537284
252	2.299395952333157	-0.4187805612281084
253	2.30852053944559	-0.4179670786575117
254	2.3176451265580233	-0.704445980472093
255	2.326769713670456	-0.704445980472093
256	2.3358943007828894	-0.704445980472093
257	2.345018887895323	-0.704445980472093
258	2.354143475007756	-0.704445980472093
259	2.363268062120189	-0.704445980472093
260	2.372392649232622	-0.704445980472093
261	2.3815172363450556	-0.704445980472093
262	2.3906418234574884	0.633948825302823
263	2.3997664105699217	0.2864789069683881
264	2.408890997682355	0.28647890181457547
265	2.418015584794788	0.28647890181457547
266	2.4271401719072214	0.28647890181457547
267	2.4362647590196542	-9.93923337957349e-17
268	2.4453893461320875	0.4179670786575117
269	2.4545139332445207	0.4179670786575117
270	2.463638520356954	0.4179670786575117
271	2.4727631074693868	0.4179670786575117
272	2.48188769458182	0.4179670786575117
273	2.4910122816942537	0.4179670786575117
274	2.5001368688066865	0.4179670786575117
275	2.5092614559191198	0.4179670786575117
276	2.5183860430315526	0.4179670786575117
277	2.5275106301439862	0.4179670786575117
278	2.536635217256419	0.4179670786575117
279	2.5457598043688523	0.4179670786575117
280	2.5548843914812855	-0.5812252054211635
281	2.564008978593719	-0.3860560080560256
282	2.573133565706152	-0.3898060376317811
283	2.582258152818585	-0.28647890181457547
284	2.591382739931018	-0.28647890181457547
285	2.6005073270434513	-0.28647890181457547
286	2.6096319141558846	-0.28647890181457547
287	2.618756501268318	-0.28647890181457547
288	2.6278810883807506	-0.28647890181457547
289	2.637005675493184	-0.28647890181457547
290	2.646130262605617	-0.28647890181457547
291	2.6552548497180504	0.4761406797635911
292	2.664379436830483	0.38980603763177535
293	2.6735040239429164	0.38980603763177535
294	2.68262861105535	0.38980603763177535
295	2.691753198167783	0.38980603763177535
296	2.700877785280216	0.38980603763177535
297	2.710002372392649	0.38980603763177535
298	2.7191269595050827	1.0942520181038742
299	2.7282515466175155	1.0942520181038742
300	2.7373761337299487	1.0942520181038742
301	2.7465007208423815	1.0942520181038742
302	2.755625307954815	1.0942520181038742
303	2.7647498950672484	1.0942520181038742
304	2.7738744821796812	1.0942520181038742
305	2.7829990692921145	1.0942520181038742
306	2.7921236564045477	1.0942520181038742
307	2.801248243516981	1.0942520181038742
308	2.810372830629414	1.0942520181038742
309	2.819497417741847	1.0942520181038742
310	2.8286220048542807	1.0942520181038742
311	2.8377465919667135	1.0942520181038742
312	2.8468711790791468	1.0942520181038742
313	2.8559957661915796	1.0942520181038742
314	2.8651203533040133	1.0942520181038742
315	2.874244940416446	1.0942520181038742
316	2.8833695275288793	1.0942520181038742
317	2.8924941146413126	1.0942520181038742
318	2.901618701753746	1.0942520181038742
319	2.910743288866179	1.0942520181038742
320	2.919867875978612	1.0942520181038742
321	2.928992463091045	1.0942520181038742
322	2.9381170502034784	1.0942520181038742
323	2.9472416373159116	1.0942520181038742
324	2.956366224428345	0.2663950298791134
325	2.9654908115407776	0.28647890181457547
326	2.9746153986532113	0.28647890181457547
327	2.983739985765644	0.28647890181457547
328	2.9928645728780774	0.28647890181457547
329	3.00198915999051	0.38888371005031724
330	3.011113747102944	0.6762849394463566
331	3.0202383342153767	0.6762849394463566
332	3.02936292132781	0.389806041880945
333	3.038487508440243	0.13803004076702582
334	3.0476120955526764	0.38980603763194155
335	3.0567366826651097	0.28647890181457547
336	3.0658612697775425	0.28647890181457547
337	3.0749858568899757	0.28647890181457547
338	3.0841104440024085	0.28647890181457547
339	3.093235031114842	0.28647890181457547
340	3.1023596182272755	0.28647890181457547
341	3.1114842053397083	0.28647890181457547
342	3.1206087924521415	0.28647890181457547
343	3.1297333795645748	0.28647890181457547
344	3.138857966677008	0.28647890181457547
345	3.147982553789441	0.28647890181457547
346	3.157107140901874	0.28647890181457547
347	3.1662317280143077	0.28647890181457547
348	3.1753563151267405	0.28647890181457547
349	3.184480902239174	0.28647890181457547
350	3.1936054893516066	0.28647890181457547
351	3.2027300764640403	0.28647890181457547
352	3.211854663576473	0.3898060360991878
353	3.2209792506889063	0.38980603763177535
354	3.2301038378013396	0.38980603763177535
355	3.239228424913773	0.8077731162892928
356	3.248353012026206	0.8077731162892928
357	3.257477599138639	0.8077731162892928
358	3.266602186251072	0.7044459820046804
359	3.2757267733635054	0.704445980472093
360	3.2848513604759386	0.704445980472093
361	3.2939759475883714	0.704445980472093
362	3.3031005347008047	0.8077731162892928
363	3.3122251218132384	0.8077731162892928
364	3.321349708925671	0.8077731162892928
365	3.3304742960381044	0.8077731162892928
366	3.339598883150537	0.8077731162892928
367	3.348723470262971	0.8077731162892928
368	3.3578480573754037	0.8077731162892928
369	3.366972644487837	0.8077731162892928
370	3.37609723160027	1.0942520181038742
371	3.3852218187127034	1.0942520181038742
372	3.3943464058251367	1.0942520181038742
373	3.4034709929375695	1.0942520181038742
374	3.4125955800500027	1.0942520181038742
375	3.421720167162436	1.0942520181038742
376	3.4308447542748692	1.0942520181038742
377	3.4399693413873025	1.3807309199184554
378	3.4490939284997353	1.0942520181038742
379	3.4582185156121685	1.0942520181038742
380	3.4673431027246018	1.0942520181038742
381	3.476467689837035	1.0942520181038742
382	3.485592276949468	1.0942520181038742
383	3.494716864061901	1.0942520181038742
384	3.5038414511743348	1.0942520181038742
385	3.5129660382867676	1.0942520181038742
386	3.522090625399201	1.0942520181038742
387	3.5312152125116336	1.0942520181038742
388	3.5403397996240673	1.0942520181038742
389	3.5494643867365	1.0942520181038742
390	3.5585889738489334	1.0942520181038742
391	3.567713560961366	1.0942520181038742
392	3.5768381480738	1.0942520181038742
393	3.585962735186233	1.0942520181038742
394	3.595087322298666	1.0942520181038742
395	3.604211909411099	1.0942520181038742
396	3.6133364965235324	1.0942520181038742
397	3.6224610836359656	1.0942520181038742
398	3.6315856707483984	1.0942520181038742
399	3.6407102578608317	1.0942520181038742
400	3.6498348449732654	1.0942520181038742
401	3.658959432085698	1.0942520181038742
402	3.6680840191981314	1.0942520181038742
403	3.6772086063105647	1.0942520181038742
404	3.6863331934229975	1.0942520181038742
405	3.6954577805354307	1.0942520181038742
406	3.704582367647864	1.0942520181038742
407	3.713706954760297	1.0942520181038742
408	3.7228315418727305	1.0942520181038742
409	3.7319561289851633	1.0942520181038742
410	3.7410807160975965	1.0942520181038742
411	3.7502053032100298	1.0942520181038742
412	3.759329890322463	0.6762849394463566
413	3.768454477434896	0.6762849394463566
414	3.777579064547329	0.6762849394463566
415	3.7867036516597623	0.6762849394463566
416	3.7958282387721956	0.6762849394463566
417	3.8049528258846292	0.6762849394463566
418	3.8140774129970616	0.6762849394463566
419	3.823202000109495	0.6762849394463566
420	3.832326587221928	-0.7450130381611427
421	3.841451174334362	-1.385353541985805
422	3.850575761446795	-1.3807309199184554
423	3.8597003485592274	-1.3807309199184554
424	3.8688249356716606	-1.3807309199184554
425	3.8779495227840943	-1.3807309199184554
426	3.8870741098965276	-0.406573185362194
427	3.89619869700896	-0.4179670786575117
428	3.905323284121393	-0.4179670786575117
429	3.914447871233827	-0.4179670786575117
430	3.92357245834626	-1.056066254536613
431	3.9326970454586934	-1.0942520181038742
432	3.9418216325711257	-1.0942520181038742
433	3.9509462196835594	-1.0942520181038742
434	3.9600708067959927	-1.0942520181038742
435	3.969195393908426	-1.0942520181038742
436	3.9783199810208583	-1.0942520181038742
437	3.987444568133292	-0.4146372905310999
438	3.996569155245725	-0.4179670786575117
439	4.005693742358159	-0.4179670786575117
440	4.014818329470592	-0.4179670786575117
441	4.0239429165830245	-0.4179670786575117
442	4.033067503695458	-0.4179670786575117
443	4.042192090807891	-0.4179670786575117
444	4.051316677920324	-0.4179670786575117
445	4.0604412650327575	-0.4179670786575117
446	4.06956585214519	-0.4179670786575117
447	4.078690439257624	-0.4179670786575117
448	4.087815026370057	-0.4179670786575117
449	4.0969396134824905	-0.4179670786575117
450	4.106064200594923	-0.4179670786575117
451	4.115188787707356	-0.4179670786575117
452	4.124313374819789	-0.4179670786575117
453	4.133437961932223	-0.4179670786575117
454	4.142562549044656	-0.4179670786575117
455	4.151687136157089	-0.4179670786575117
456	4.160811723269522	-0.4179670786575117
457	4.169936310381956	-0.4179670786575117
458	4.179060897494389	-0.4179670786575117
459	4.188185484606821	-0.4179670786575117
460	4.197310071719254	-0.4179670786575117
461	4.206434658831688	-0.4179670786575117
462	4.215559245944121	-0.4179670786575117
463	4.224683833056554	-0.4179670786575117
464	4.233808420168987	-0.4179670786575117
465	4.242933007281421	-0.4179670786575117
466	4.252057594393854	-0.4179670786575117
467	4.261182181506287	-0.4179670786575117
468	4.27030676861872	-0.4179670786575117
469	4.279431355731153	-0.4179670786575117
470	4.288555942843586	-0.4179670786575117
471	4.297680529956019	-0.4179670786575117
472	4.306805117068453	-0.4179670786575117
473	4.315929704180886	-1.0882480125731204
474	4.325054291293319	-1.0942520181038742
475	4.334178878405752	-1.0942520181038742
476	4.3433034655181855	-1.0942520181038742
477	4.352428052630619	-1.0942520181038742
478	4.361552639743051	-1.0942520181038742
479	4.370677226855484	-1.0942520181038742
480	4.3798018139679185	-1.0942520181038742
481	4.388926401080352	-1.0942520181038742
482	4.398050988192785	-0.4179670786575117
483	4.407175575305217	-0.704445980472093
484	4.4163001624176506	-0.704445980472093
485	4.425424749530084	-0.704445980472093
486	4.434549336642517	-0.4179670786575117
487	4.443673923754949	-0.4179670786575117
488	4.4527985108673835	-0.704445980472093
489	4.461923097979817	-0.704445980472093
490	4.47104768509225	-0.704445980472093
491	4.480172272204683	-0.704445980472093
492	4.489296859317116	-0.9909248822866742
493	4.498421446429549	-0.9909248822866742
494	4.507546033541982	-1.0942520181038742
495	4.516670620654415	-1.0942520181038742
496	4.525795207766849	-1.0942520181038742
497	4.534919794879282	-0.9909248822866742
498	4.544044381991715	-0.9909248822866742
499	4.553168969104148	-0.9909248822866742
500	4.562293556216582	-1.0942520181038742
501	4.571418143329014	-1.0942520181038742
502	4.580542730441447	-1.0942520181038742
503	4.5896673175538805	-0.9909248838192618
504	4.598791904666314	-0.704445980472093
505	4.607916491778748	-0.704445980472093
506	4.61704107889118	-0.704445980472093
507	4.6261656660036135	-0.704445980472093
508	4.635290253116047	-0.004657363608384876
509	4.64441484022848	-9.93923337957349e-17
510	4.653539427340912	-9.93923337957349e-17
511	4.6626640144533456	-9.93923337957349e-17
512	4.671788601565779	-9.93923337957349e-17
513	4.680913188678213	-9.93923337957349e-17
514	4.690037775790646	-9.93923337957349e-17
515	4.6991623629030785	-9.93923337957349e-17
516	4.708286950015512	-9.93923337957349e-17
517	4.717411537127945	-9.93923337957349e-17
518	4.726536124240378	-9.93923337957349e-17
519	4.735660711352811	-9.93923337957349e-17
520	4.744785298465244	-9.93923337957349e-17
521	4.753909885577678	-9.93923337957349e-17
522	4.763034472690111	-9.93923337957349e-17
523	4.7721590598025445	-9.93923337957349e-17
524	4.781283646914977	0.8262621153927381
525	4.79040823402741	2.320432868604449
526	4.799532821139843	2.0851769038799586
527	4.808657408252277	1.7986979985759728
528	4.81778199536471	1.7986979985759728
529	4.826906582477143	1.7986979985759728
530	4.836031169589576	1.7986979985759728
531	4.84515575670201	1.7986979985759728
532	4.854280343814443	1.7986979985759728
533	4.863404930926875	1.7986979985759728
534	4.8725295180393084	1.7986979985759728
535	4.881654105151742	1.7986979985759728
536	4.890778692264175	1.7986979985759728
537	4.899903279376608	1.7986979985759728
538	4.909027866489041	1.7986979985759728
539	4.918152453601475	1.7986979985759728
540	4.927277040713908	1.7986979985759728
541	4.936401627826341	1.7986979985759728
542	4.9455262149387735	1.7986979985759728
543	4.954650802051207	1.7986979985759728
544	4.96377538916364	1.7986979985759728
545	4.972899976276073	1.7986979985759728
546	4.982024563388507	1.7986979985759728
547	4.99114915050094	1.7986979985759728
548	5.000273737613373	1.7986979985759728
549	5.009398324725806	1.7986979985759728
550	5.0185229118382395	1.7986979985759728
551	5.027647498950673	1.7986979985759728
552	5.036772086063105	1.7986979985759728
553	5.045896673175538	1.7986979985759728
554	5.0550212602879725	1.7986979985759728
555	5.064145847400406	1.5122190967613915
556	5.073270434512838	1.5122190967613915
557	5.082395021625271	1.5122190967613915
558	5.091519608737705	1.5122190967613915
559	5.100644195850138	1.5122190967613915
560	5.109768782962571	1.5122190967613915
561	5.1188933700750034	1.5122190967613915
562	5.128017957187438	1.5122190967613915
563	5.137142544299871	1.5122190967613915
564	5.146267131412304	1.5122190967613915
565	5.155391718524737	1.5122190967613915
566	5.16451630563717	1.5122190967613915
567	5.173640892749603	1.5122190967613915
568	5.182765479862036	1.5122190967613915
569	5.191890066974469	1.5122190967613915
570	5.201014654086903	1.5122190967613915
571	5.210139241199336	1.5122190967613915
572	5.219263828311769	1.5122190967613915
573	5.228388415424202	1.5122190967613915
574	5.237513002536636	1.5122190967613915
575	5.246637589649068	1.5122190967613915
576	5.255762176761501	1.5122190967613915
577	5.2648867638739345	1.5122190967613915
578	5.274011350986368	0.8077731162892928
579	5.283135938098801	0.8077731162892928
580	5.292260525211234	0.8077731162892928
581	5.3013851123236675	0.8077731162892928
582	5.310509699436101	0.8077731162892928
583	5.319634286548534	0.8077731162892928
584	5.328758873660966	0.8077731162892928
585	5.3378834607734	0.8077731162892928
586	5.347008047885833	0.8077731162892928
587	5.356132634998267	0.38980603763177535
588	5.3652572221107	0.38980603763177535
589	5.374381809223133	0.38980603763177535
590	5.383506396335566	0.38980603763177535
591	5.392630983447999	-0.7724756884236592
592	5.401755570560432	-0.7919603541026715
593	5.410880157672865	-0.7022465615051711
594	5.420004744785298	-0.790137772400431
595	5.429129331897732	-0.8077300814971788
596	5.438253919010165	-0.8077731162892928
597	5.4473785061225986	-0.8077731162892928
598	5.456503093235031	-0.8077731162892928
599	5.465627680347464	-0.704445980472093
600	5.474752267459897	-0.704445980472093
601	5.483876854572331	-0.704445980472093
602	5.493001441684763	-0.704445980472093
603	5.502126028797197	-0.704445980472093
604	5.51125061590963	-0.4179670786575117
605	5.520375203022064	-0.4179670786575117
606	5.529499790134497	-0.4179670786575117
607	5.538624377246929	-0.4179670786575117
608	5.5477489643593625	-0.4179670786575117
609	5.556873551471796	-0.4179670786575117
610	5.565998138584229	-0.4179670786575117
611	5.575122725696662	0.31763339875152174
612	5.5842473128090955	0.28647890181457547
613	5.593371899921529	0.28647890181457547
614	5.602496487033962	0.28647890181457547
615	5.611621074146395	0.28647890181457547
616	5.620745661258828	0.28647890181457547
617	5.629870248371261	0.28647890181457547
618	5.638994835483694	0.28647890181457547
619	5.648119422596127	0.28647890181457547
620	5.6572440097085614	-1.127602257752845
621	5.666368596820994	-1.0942520181038742
622	5.675493183933427	-1.0942520181038742
623	5.68461777104586	-1.0942520181038742
624	5.6937423581582935	-1.0942520181038742
625	5.702866945270727	-1.0942520181038742
626	5.711991532383159	-0.8077731162892928
627	5.721116119495592	-0.8077731162892928
628	5.7302407066080265	-0.8077731162892928
629	5.73936529372046	-0.704445980472093
630	5.748489880832892	-0.704445980472093
631	5.757614467945325	-0.704445980472093
632	5.766739055057759	-0.704445980472093
633	5.775863642170192	-0.4053506144707924
634	5.784988229282625	-0.4179670786575117
635	5.7941128163950575	-0.4179670786575117
636	5.803237403507492	-0.4179670786575117
637	5.812361990619925	-1.1311717371679875
638	5.821486577732358	-1.0942520181038742
639	5.8306111648447905	-0.704445980472093
640	5.839735751957224	-0.704445980472093
641	5.848860339069657	-0.704445980472093
642	5.85798492618209	-0.704445980472093
643	5.8671095132945235	-0.704445980472093
644	5.876234100406957	-0.704445980472093
645	5.88535868751939	-0.4179670786575117
646	5.894483274631823	-0.4179670786575117
647	5.9036078617442564	-0.4179670786575117
648	5.91273244885669	-0.4179670786575117
649	5.921857035969122	0.28647890181457547
650	5.930981623081555	-9.93923337957349e-17
651	5.9401062101939885	-9.93923337957349e-17
652	5.949230797306423	-9.93923337957349e-17
653	5.958355384418855	-9.93923337957349e-17
654	5.967479971531288	-0.4179670786575117
655	5.9766045586437215	-0.4179670786575117
656	5.985729145756155	-9.93923337957349e-17
657	5.994853732868588	-9.93923337957349e-17
658	6.00397831998102	-9.93923337957349e-17
659	6.013102907093454	-9.93923337957349e-17
660	6.022227494205888	-9.93923337957349e-17
661	6.031352081318321	-9.93923337957349e-17
662	6.040476668430753	-9.93923337957349e-17
663	6.049601255543187	-9.93923337957349e-17
664	6.05872584265562	-9.93923337957349e-17
665	6.067850429768053	-9.93923337957349e-17
666	6.076975016880486	-9.93923337957349e-17
667	6.086099603992919	-9.93923337957349e-17
668	6.095224191105353	-9.93923337957349e-17
669	6.104348778217786	-9.93923337957349e-17
670	6.113473365330219	-9.93923337957349e-17
671	6.122597952442653	-9.93923337957349e-17
672	6.131722539555085	-9.93923337957349e-17
673	6.140847126667518	-9.93923337957349e-17
674	6.149971713779951	-9.93923337957349e-17
675	6.159096300892385	-9.93923337957349e-17
676	6.168220888004817	-9.93923337957349e-17
677	6.177345475117251	-0.4179670786575117
678	6.186470062229684	-0.4179670786575117
679	6.195594649342118	-0.4179670786575117
680	6.204719236454551	0.24984988259023733
681	6.213843823566983	0.28647890181457547
682	6.2229684106794165	1.4182316226304286
683	6.23209299779185	1.3807309199184554
684	6.241217584904283	1.3807309199184554
685	6.250342172016716	0.6788794906926591
686	6.2594667591291495	0.6762826688935337
687	6.268591346241583	0.6762849394463566
688	6.277715933354016	0.6762849394463566
689	6.286840520466449	0.6762849394463566
690	6.295965107578882	0.6762849394463566
691	6.305089694691315	0.6762849394463566
692	6.314214281803748	0.6762849394463566
693	6.323338868916182	0.6762849394463566
694	6.3324634560286155	0.6762849394463566
695	6.341588043141048	0.6762849394463566
696	6.350712630253481	0.6762849394463566
697	6.359837217365914	0.6762849394463566
698	6.368961804478348	0.6762849394463566
699	6.37808639159078	0.6762849394463566
700	6.387210978703213	0.6762849394463566
701	6.396335565815647	0.6762849394463566
702	6.405460152928081	0.6762849394463566
703	6.414584740040514	0.6762849394463566
704	6.423709327152946	0.6762849394463566
705	6.432833914265379	0.6762849394463566
706	6.441958501377813	0.6762849394463566
707	6.451083088490246	0.6762849394463566
708	6.460207675602679	0.6762849394463566
709	6.469332262715112	0.6762849394463566
710	6.478456849827546	0.6762849394463566
711	6.487581436939979	0.6762849394463566
712	6.496706024052412	0.6762849394463566
713	6.5058306111648445	0.6762849394463566
714	6.514955198277278	0.6762849394463566
715	6.524079785389711	0.6762849394463566
716	6.533204372502144	0.389806041880945
717	6.5423289596145775	0.28647890181457547
718	6.551453546727011	0.28647890181457547
719	6.560578133839444	0.28647890181457547
720	6.569702720951877	0.38980603763177535
721	6.5788273080643105	0.38980603763177535
722	6.587951895176743	0.38980603763177535
723	6.597076482289176	0.38980603763177535
724	6.606201069401609	0.38980603763177535
725	6.615325656514043	0.38980603763177535
726	6.624450243626477	0.38980603763177535
727	6.633574830738909	0.38980603763177535
728	6.642699417851342	0.38980603763177535
729	6.651824004963776	0.38980603763177535
730	6.660948592076209	0.38980603763177535
731	6.670073179188642	0.38980603763177535
732	6.679197766301074	0.38980603763177535
733	6.688322353413508	0.38980603763177535
734	6.697446940525942	1.0942520181038742
735	6.706571527638375	1.0942520181038742
736	6.715696114750807	1.0942520181038742
737	6.724820701863241	1.0942520181038742
738	6.733945288975674	1.0942520181038742
739	6.743069876088107	1.0942520181038742
740	6.75219446320054	1.0942520181038742
741	6.761319050312973	1.0942520181038742
742	6.770443637425407	1.0942520181038742
743	6.77956822453784	1.0942520181038742
744	6.788692811650273	1.0942520181038742
745	6.797817398762706	1.0942520181038742
746	6.806941985875139	1.0942520181038742
747	6.816066572987572	1.0942520181038742
748	6.8251911601000055	1.0942520181038742
749	6.834315747212439	1.0942520181038742
750	6.843440334324872	1.0942520181038742
751	6.852564921437305	1.0942520181038742
752	6.8616895085497385	1.0942520181038742
753	6.870814095662172	1.0942520181038742
754	6.879938682774605	1.0942520181038742
755	6.889063269887037	0.6762849394463566
756	6.898187856999471	0.6762849394463566
757	6.907312444111904	0.6762849394463566
758	6.916437031224337	0.6762849394463566
759	6.92556161833677	0.6762849394463566
760	6.9346862054492036	0.6762849394463566
761	6.943810792561637	-0.01819353987158359
762	6.95293537967407	-0.09186090403862142
763	6.962059966786503	-0.10332713581850052
764	6.971184553898936	-0.10332713581720564
765	6.980309141011369	-0.1033271358171999
766	6.989433728123802	-0.1033271358171999
767	6.998558315236236	0.10332713428460656
768	7.0076829023486695	0.1033271358171999
769	7.016807489461102	0.1033271358171999
770	7.025932076573535	0.1033271358171999
771	7.035056663685968	1.452983833839255
772	7.044181250798402	0.7692494170400074
773	7.053305837910834	0.8077731162892928
774	7.062430425023267	0.8077731162892928
775	7.071555012135701	0.704445980472093
776	7.080679599248135	0.704445980472093
777	7.089804186360568	0.704445980472093
778	7.098928773473	0.704445980472093
779	7.1080533605854335	0.704445980472093
780	7.117177947697867	0.704445980472093
781	7.1263025348103	0.704445980472093
782	7.135427121922732	0.704445980472093
783	7.1445517090351665	0.704445980472093
784	7.1536762961476	0.704445980472093
785	7.162800883260033	0.704445980472093
786	7.171925470372466	-0.6036463979517791
787	7.1810500574848986	-1.0942520181038742
788	7.190174644597332	-1.0942520181038742
789	7.199299231709765	-0.7014984228837745
790	7.208423818822198	-0.704445980472093
791	7.2175484059346315	-0.704445980472093
792	7.226672993047065	-0.704445980472093
793	7.235797580159498	-0.704445980472093
794	7.244922167271931	-0.704445980472093
795	7.2540467543843645	-0.4179670786575117
796	7.263171341496797	-9.93923337957349e-17
797	7.27229592860923	0.704445980472093
798	7.281420515721663	0.704445980472093
799	7.290545102834097	0.704445980472093
800	7.299669689946531	0.704445980472093
801	7.308794277058963	0.704445980472093
802	7.317918864171396	0.704445980472093
803	7.32704345128383	0.704445980472093
804	7.336168038396263	0.704445980472093
805	7.345292625508695	0.704445980472093
806	7.354417212621129	0.704445980472093
807	7.363541799733562	0.704445980472093
808	7.372666386845995	0.704445980472093
809	7.381790973958429	0.704445980472093
810	7.3909155610708615	0.704445980472093
811	7.400040148183296	0.704445980472093
812	7.409164735295728	0.704445980472093
813	7.41828932240816	0.4179670786575117
814	7.427413909520594	0.6967008786640737
815	7.436538496633027	0.9909248822866742
816	7.445663083745461	1.0942520181038742
817	7.454787670857894	1.0942520181038742
818	7.4639122579703265	0.7235551375218359
819	7.473036845082761	0.28647890181457547
820	7.482161432195193	0.28647890181457547
821	7.491286019307627	0.28647890181457547
822	7.5004106064200595	0.1033271358171999
823	7.509535193532492	-2.857529596627378e-16
824	7.518659780644926	-2.857529596627378e-16
825	7.527784367757359	-4.3484146035634017e-16
826	7.536908954869792	0.39375735178918136
827	7.546033541982226	0.3898060378023793
828	7.555158129094658	0.38980603763165506
829	7.564282716207092	0.38980603763177535
830	7.573407303319525	0.38980603763177535
831	7.582531890431957	0.38980603763177535
832	7.591656477544391	0.38980603763177535
833	7.600781064656824	1.532588812640625e-09
834	7.6099056517692585	-3.2302508483613845e-16
835	7.619030238881691	-1.2424041724466865e-16
836	7.628154825994123	-2.73328917938271e-16
837	7.637279413106557	-2.2363275104040355e-16
838	7.64640400021899	-3.7272125173400585e-16
839	7.655528587331424	-0.1033271358171999
840	7.664653174443856	-3.7272125173400585e-16
841	7.673777761556289	-1.7393658414253607e-16
842	7.682902348668724	0.1033271358171999
843	7.692026935781156	0.1033271358171999
844	7.70115152289359	0.1033271358171999
845	7.710276110006022	0.1033271358171999
846	7.719400697118455	0.1033271358171999
847	7.728525284230889	0.1033271358171999
848	7.737649871343321	0.1033271358171999
849	7.7467744584557545	-3.2302508483613845e-16
850	7.755899045568189	0.1033271358171999
851	7.765023632680621	-2.73328917938271e-16
852	7.774148219793055	-2.2363275104040355e-16
853	7.7832728069054875	-0.1033271358171999
854	7.79239739401792	-3.7272125173400585e-16
855	7.801521981130354	-0.3898060376317811
856	7.810646568242786	-0.3898060376317811
857	7.8197711553552205	-0.3898060376317811
858	7.828895742467654	0.28647890181457547
859	7.838020329580086	0.8127198069522463
860	7.84714491669252	0.704445980472093
861	7.856269503804953	0.704445980472093
862	7.865394090917387	0.704445980472093
863	7.874518678029819	-2.73328917938271e-16
864	7.883643265142251	-0.1033271358171999
865	7.892767852254686	-0.1033271358171999
866	7.901892439367119	-0.030694131065926836
867	7.911017026479553	0.1033271358171999
868	7.920141613591985	0.1033271358171999
869	7.929266200704418	0.38980603763177535
870	7.938390787816852	0.38980603763177535
871	7.947515374929284	0.38980603763177535
872	7.9566399620417165	0.38980603763177535
873	7.965764549154151	0.38980603763177535
874	7.974889136266584	0.38980603763177535
875	7.984013723379018	0.38980603763177535
876	7.99313831049145	0.38980603763177535
877	8.002262897603883	0.38980603763177535
878	8.011387484716318	0.38980603763177535
879	8.02051207182875	0.38980603763177535
880	8.029636658941184	-1.428764798313689e-16
881	8.038761246053616	-2.919649805249713e-16
882	8.047885833166049	-4.410534812185736e-16
883	8.057010420278482	0.1033271358171999
884	8.066135007390915	-1.9257264672923639e-16
885	8.075259594503349	0.1033271358171999
886	8.084384181615782	0.1033271358171999
887	8.093508768728215	0.004838648097090161
888	8.102633355840648	7.176837776440787e-11
889	8.111757942953082	-0.09626183888138709
890	8.120882530065515	-2.2363275104040355e-16
891	8.130007117177948	-3.7272125173400585e-16
892	8.13913170429038	-3.2302508483613845e-16
893	8.148256291402815	-4.2241741863187335e-16
894	8.157380878515248	-2.2363275104040355e-16
895	8.16650546562768	-3.2302508483613845e-16
896	8.175630052740114	-4.2241741863187335e-16
897	8.184754639852546	-1.7393658414253607e-16
898	8.193879226964981	-3.2302508483613845e-16
899	8.203003814077412	-4.2241741863187335e-16
900	8.212128401189846	0.28647890181457547
901	8.221252988302279	0.28647890181457547
902	8.230377575414712	0.28647890181457547
903	8.239502162527147	0.28647890181457547
904	8.248626749639579	0.28647890181457547
905	8.257751336752012	0.28647890181457547
906	8.266875923864445	0.28647890181457547
907	8.276000510976878	0.28647890181457547
908	8.285125098089312	0.28647890181457547
909	8.294249685201745	0.28647890181457547
910	8.303374272314178	0.3898060360991878
911	8.312498859426611	0.2771147478787982
912	8.321623446539045	0.6762985090510274
913	8.330748033651478	0.6762849394463566
914	8.339872620763911	0.6762849394463566
915	8.348997207876343	0.6762849394463566
916	8.358121794988778	0.6762849394463566
917	8.367246382101209	0.6762849394463566
918	8.376370969213642	0.6762849394463566
919	8.385495556326077	0.6762849394463566
920	8.394620143438509	0.6762849394463566
921	8.403744730550944	0.6762849394463566
922	8.412869317663375	0.6762849394463566
923	8.421993904775809	0.6762849394463566
924	8.431118491888242	0.6762849394463566
925	8.440243079000675	0.6762849394463566
926	8.449367666113108	0.6762849394463566
927	8.458492253225542	0.6762849394463566
928	8.467616840337975	0.6762849394463566
929	8.476741427450408	0.6762849394463566
930	8.485866014562841	0.6762849394463566
931	8.494990601675275	0.6762849394463566
932	8.504115188787708	0.6762849394463566
933	8.51323977590014	0.6762849394463566
934	8.522364363012574	0.6762849394463566
935	8.531488950125008	0.38980603763177535
936	8.54061353723744	0.38980603763177535
937	8.549738124349874	0.6762849394463566
938	8.558862711462305	0.6762849394463566
939	8.56798729857474	0.6762849394463566
940	8.577111885687172	0.6762849394463566
941	8.586236472799605	0.6762849394463566
942	8.595361059912038	0.6762849394463566
943	8.604485647024472	0.6762849394463566
944	8.613610234136907	0.6762849394463566
945	8.622734821249338	0.6762849394463566
946	8.631859408361771	0.6762849394463566
947	8.640983995474205	0.6762849394463566
948	8.650108582586638	0.6762849394463566
949	8.659233169699071	1.3415452515535489
950	8.668357756811504	1.3807309199184554
951	8.677482343923938	1.3807309199184554
952	8.686606931036371	0.5214840538409581
953	8.695731518148804	0.38980603763177535
954	8.704856105261237	-0.06770591836456764
955	8.71398069237367	0.02169403013754279
956	8.723105279486102	-4.472655020808071e-16
957	8.732229866598537	-3.478731682850722e-16
958	8.741354453710969	-3.478731682850722e-16
959	8.750479040823404	-3.478731682850722e-16
960	8.759603627935837	-3.478731682850722e-16
961	8.768728215048268	-3.478731682850722e-16
962	8.777852802160703	-3.478731682850722e-16
963	8.786977389273135	-3.478731682850722e-16
964	8.79610197638557	-4.472655020808071e-16
965	8.805226563498001	0.9624708882933154
966	8.814351150610435	1.0942520181038742
967	8.823475737722868	0.30295197714823946
968	8.832600324835301	0.4179670786575117
969	8.841724911947734	-1.987846675914698e-16
970	8.850849499060168	-1.987846675914698e-16
971	8.8599740861726	-2.981770013872047e-16
972	8.869098673285034	-2.981770013872047e-16
973	8.878223260397467	-2.981770013872047e-16
974	8.887347847509899	-2.981770013872047e-16
975	8.896472434622334	-1.987846675914698e-16
976	8.905597021734767	-1.987846675914698e-16
977	8.9147216088472	-1.987846675914698e-16
978	8.923846195959634	-0.28647890181457547
979	8.932970783072065	-0.28647890181457547
980	8.9420953701845	-0.28647890181457547
981	8.951219957296932	-0.28647890181457547
982	8.960344544409367	-0.28647890181457547
983	8.969469131521798	-0.28647890181457547
984	8.978593718634231	-2.484808344893373e-16
985	8.987718305746666	0.7142880797962873
986	8.996842892859098	1.8501343620281
987	9.005967479971533	1.7986979985759728
988	9.015092067083964	1.7986979985759728
989	9.024216654196398	1.7986979985759728
990	9.03334124130883	0.7267883488447606
991	9.042465828421264	0.608908929211686
992	9.051590415533697	0.704445980472093
993	9.06071500264613	1.0942520181038742
994	9.069839589758564	1.0942520181038742
995	9.078964176870997	1.0942520181038742
996	9.08808876398343	1.0942520181038742
997	9.097213351095862	1.0942520181038742
998	9.106337938208297	1.0942520181038742
999	9.115462525320728	1.0942520181038742
1000	9.124587112433163	1.0942520181038742
1001	9.133711699545596	1.0942520181038742
1002	9.142836286658028	0.6762849394463566
1003	9.151960873770463	0.6762849394463566
1004	9.161085460882894	0.6762849394463566
1005	9.17021004799533	0.6762849394463566
1006	9.179334635107761	0.6762849394463566
1007	9.188459222220194	0.6762849394463566
1008	9.197583809332627	0.6762849394463566
1009	9.20670839644506	0.6762849394463566
1010	9.215832983557496	0.6762849394463566
1011	9.224957570669927	0.6762849394463566
1012	9.23408215778236	0.6762849394463566
1013	9.243206744894794	0.6762849394463566
1014	9.252331332007227	0.6762849394463566
1015	9.261455919119658	0.6762849394463566
1016	9.270580506232093	0.6762849394463566
1017	9.279705093344527	0.6762849394463566
1018	9.28882968045696	0.6762849394463566
1019	9.297954267569393	0.26825824205295057
1020	9.307078854681825	0.28647890154432276
1021	9.31620344179426	0.28647890181457547
1022	9.325328028906691	0.28647890181457547
1023	9.334452616019126	0.28647890181457547
1024	9.343577203131558	0.38980603763177535
1025	9.35270179024399	0.38980603763177535
1026	9.361826377356426	0.38980603763177535
1027	9.370950964468857	0.38980603763177535
1028	9.380075551581292	0.38980603763177535
1029	9.389200138693724	0.38980603763177535
1030	9.398324725806157	0.38980603763177535
1031	9.40744931291859	0.28647890334716886
1032	9.416573900031024	0.28647890181457547
1033	9.425698487143457	0.28647890181457547
1034	9.43482307425589	0.28647890181457547
1035	9.443947661368323	0.6762849394463566
1036	9.453072248480757	0.6762849394463566
1037	9.46219683559319	0.6762849394463566
1038	9.471321422705621	0.6762849394463566
1039	9.480446009818056	0.6762849394463566
1040	9.489570596930488	0.6762849394463566
1041	9.498695184042923	0.6762849394463566
1042	9.507819771155356	0.6762849394463566
1043	9.516944358267788	0.6762849394463566
1044	9.526068945380223	0.6762849394463566
1045	9.535193532492654	0.6762849394463566
1046	9.544318119605089	-0.4885274725745387
1047	9.55344270671752	-0.4179670786575117
1048	9.562567293829954	-0.4179670786575117
1049	9.571691880942387	-0.7044459762229233
1050	9.58081646805482	-0.704445980472093
1051	9.589941055167255	-0.704445980472093
1052	9.599065642279687	-0.8077731162892928
1053	9.60819022939212	-0.7076129172433376
1054	9.617314816504553	-0.4179670786575117
1055	9.626439403616986	-0.4179670786575117
1056	9.63556399072942	-2.981770013872047e-16
1057	9.644688577841853	-2.981770013872047e-16
1058	9.653813164954286	-2.981770013872047e-16
1059	9.66293775206672	-1.987846675914698e-16
1060	9.672062339179153	-2.981770013872047e-16
1061	9.681186926291584	-2.981770013872047e-16
1062	9.69031151340402	-2.981770013872047e-16
1063	9.69943610051645	-1.987846675914698e-16
1064	9.708560687628886	-2.981770013872047e-16
1065	9.717685274741317	-1.987846675914698e-16
1066	9.72680986185375	-1.987846675914698e-16
1067	9.735934448966185	-1.987846675914698e-16
1068	9.745059036078617	-1.987846675914698e-16
1069	9.754183623191052	-1.987846675914698e-16
1070	9.763308210303483	-1.987846675914698e-16
1071	9.772432797415917	-2.981770013872047e-16
1072	9.78155738452835	-1.987846675914698e-16
1073	9.790681971640783	-1.987846675914698e-16
1074	9.799806558753216	-1.987846675914698e-16
1075	9.80893114586565	-2.981770013872047e-16
1076	9.818055732978083	-2.981770013872047e-16
1077	9.827180320090516	-2.981770013872047e-16
1078	9.83630490720295	-2.981770013872047e-16
1079	9.845429494315383	-0.2864788975654116
1080	9.854554081427816	-0.28647890181457547
1081	9.863678668540247	-0.28647890181457547
1082	9.872803255652682	-0.28647890181457547
1083	9.881927842765116	-0.28647890181457547
1084	9.891052429877547	-0.28647890181457547
1085	9.900177016989982	-0.373101162922058
1086	9.909301604102414	-0.28647890181457547
1087	9.918426191214849	-0.28647890181457547
1088	9.92755077832728	0.9279482732026724
1089	9.936675365439713	1.3807309199184554
1090	9.945799952552147	0.16911878714332634
1091	9.95492453966458	0.28647890181457547
1092	9.964049126777015	-9.93923337957349e-17
1093	9.973173713889446	-9.93923337957349e-17
1094	9.98229830100188	-9.93923337957349e-17
1095	9.991422888114313	-9.93923337957349e-17
1096	10.000547475226746	-9.93923337957349e-17
1097	10.00967206233918	-9.93923337957349e-17
1098	10.018796649451613	-9.93923337957349e-17
1099	10.027921236564046	-9.93923337957349e-17
1100	10.037045823676479	-9.93923337957349e-17
1101	10.046170410788912	-9.93923337957349e-17
1102	10.055294997901346	-9.93923337957349e-17
1103	10.064419585013779	-9.93923337957349e-17
1104	10.07354417212621	-9.93923337957349e-17
1105	10.082668759238645	-9.93923337957349e-17
1106	10.091793346351077	-9.93923337957349e-17
1107	10.100917933463512	-9.93923337957349e-17
1108	10.110042520575945	-9.93923337957349e-17
1109	10.119167107688376	-9.93923337957349e-17
1110	10.128291694800811	-9.93923337957349e-17
1111	10.137416281913243	-9.93923337957349e-17
1112	10.146540869025676	-9.93923337957349e-17
1113	10.15566545613811	-9.93923337957349e-17
1114	10.164790043250543	-9.93923337957349e-17
1115	10.173914630362976	-9.93923337957349e-17
1116	10.18303921747541	-9.93923337957349e-17
1117	10.192163804587842	-0.9219510716021093
1118	10.201288391700276	-0.80777311798283
1119	10.210412978812709	-0.8077731162859639
1120	10.219537565925142	-0.8077731162892928
1121	10.228662153037575	-0.704445980472093
1122	10.237786740150007	-0.704445980472093
1123	10.246911327262442	-0.704445980472093
1124	10.256035914374875	-0.28647890181457547
1125	10.265160501487308	-0.28647890181457547
1126	10.274285088599742	-0.28647890181457547
1127	10.283409675712173	-0.28647890181457547
1128	10.292534262824608	-0.28647890181457547
1129	10.30165884993704	-2.484808344893373e-16
1130	10.310783437049475	-3.478731682850722e-16
1131	10.319908024161906	0.28647890181457547
1132	10.32903261127434	0.38980603763177535
1133	10.338157198386774	0.38980603763177535
1134	10.347281785499206	0.38980603763177535
1135	10.356406372611639	0.38980603763177535
1136	10.365530959724072	0.38980603763177535
1137	10.374655546836506	0.38980603763177535
1138	10.383780133948939	0.38980603763177535
1139	10.392904721061372	0.38980603763177535
1140	10.402029308173805	0.38980603763177535
1141	10.411153895286239	0.38980603763177535
1142	10.420278482398672	0.28647890181457547
1143	10.429403069511105	0.28647890181457547
1144	10.438527656623538	-0.3772711189035347
1145	10.44765224373597	-0.3898060376317811
1146	10.456776830848405	-0.3898060376317811
1147	10.465901417960836	-0.28647890181457547
1148	10.475026005073271	-0.28647890181457547
1149	10.484150592185705	0.8058514533416126
1150	10.493275179298136	0.80777066417565
1151	10.502399766410571	0.8077731162892928
1152	10.511524353523003	0.704445980472093
1153	10.520648940635438	0.704445980472093
1154	10.529773527747869	0.704445980472093
1155	10.538898114860302	0.704445980472093
1156	10.548022701972736	0.704445980472093
1157	10.557147289085169	0.28647890181457547
1158	10.566271876197602	0.28647890181457547
1159	10.575396463310035	0.28647890181457547
1160	10.584521050422468	0.28647890181457547
1161	10.593645637534902	0.28647890181457547
1162	10.602770224647335	0.28647890181457547
1163	10.611894811759766	0.28647890181457547
1164	10.621019398872201	0.28647890181457547
1165	10.630143985984635	-2.484808344893373e-16
1166	10.639268573097068	-3.975693351829396e-16
1167	10.648393160209501	-0.10332713428460656
1168	10.657517747321933	-0.1033271358171999
1169	10.666642334434368	-0.1033271358171999
1170	10.6757669215468	-0.1033271358171999
1171	10.684891508659234	-0.1033271358171999
1172	10.694016095771666	-0.1033271358171999
1173	10.703140682884099	-0.1033271358171999
1174	10.712265269996534	-0.1033271358171999
1175	10.721389857108965	-0.1033271358171999
1176	10.7305144442214	-0.1033271358171999
1177	10.739639031333832	-0.1033271358171999
1178	10.748763618446265	0.5201766552754766
1179	10.757888205558698	0.704445980472093
1180	10.767012792671132	0.704445980472093
1181	10.776137379783565	0.704445980472093
1182	10.785261966895998	0.704445980472093
1183	10.794386554008431	0.704445980472093
1184	10.803511141120865	0.704445980472093
1185	10.812635728233298	0.704445980472093
1186	10.82176031534573	0.704445980472093
1187	10.830884902458164	0.704445980472093
1188	10.840009489570596	0.704445980472093
1189	10.84913407668303	0.704445980472093
1190	10.858258663795464	0.8077731162892928
1191	10.867383250907896	1.0942520181038742
1192	10.87650783802033	1.0942520181038742
1193	10.885632425132762	1.0942520181038742
1194	10.894757012245197	1.0942520181038742
1195	10.903881599357629	1.0942520181038742
1196	10.913006186470062	1.0942520181038742
1197	10.922130773582495	0.28495866013900734
1198	10.931255360694928	4.22661968499561e-09
1199	10.940379947807363	-0.1033271358171999
1200	10.949504534919795	-0.1033271358171999
1201	10.958629122032228	-0.003686652872301498
1202	10.967753709144661	5.042766351674961e-06
1203	10.976878296257095	7.453182630507671e-14
1204	10.986002883369526	1.269645559896752
1205	10.995127470481961	0.9909248864207709
1206	11.004252057594394	1.4838251068866597
1207	11.013376644706828	1.3807309199184554
1208	11.02250123181926	1.3807309199184554
1209	11.031625818931692	0.9056070086509472
1210	11.040750406044127	0.6762849394463566
1211	11.049874993156559	0.6762849394463566
1212	11.058999580268994	0.6762849394463566
1213	11.068124167381425	0.6762849394463566
1214	11.077248754493858	0.6762849394463566
1215	11.086373341606294	0.6762849394463566
1216	11.095497928718725	0.6762849394463566
1217	11.10462251583116	0.6762849394463566
1218	11.113747102943591	0.6762849394463566
1219	11.122871690056025	0.6762849394463566
1220	11.131996277168458	0.6762849394463566
1221	11.141120864280891	0.6762849394463566
1222	11.150245451393324	1.0942520181038742
1223	11.159370038505758	1.3807309199080102
1224	11.168494625618191	1.380730919918438
1225	11.177619212730624	1.3807309199184554
1226	11.186743799843057	1.3807309199184554
1227	11.195868386955489	1.3807309199184554
1228	11.204992974067924	1.3807309199184554
1229	11.214117561180355	1.3807309199184554
1230	11.22324214829279	1.3807309199184554
1231	11.232366735405224	1.3807309199184554
1232	11.241491322517655	1.3807309199184554
1233	11.25061590963009	1.3807309199184554
1234	11.259740496742522	1.3807309199184554
1235	11.268865083854957	1.0942520181038742
1236	11.277989670967388	1.0942520181038742
1237	11.287114258079821	1.0942520181038742
1238	11.296238845192255	1.0942520181038742
1239	11.305363432304688	1.0942520181038742
1240	11.314488019417123	1.0942520181038742
1241	11.323612606529554	1.0942520181038742
1242	11.332737193641988	1.0942520181038742
1243	11.34186178075442	1.0942520181038742
1244	11.350986367866854	1.0942520181038742
1245	11.360110954979287	1.0942520181038742
1246	11.36923554209172	1.0942520181038742
1247	11.378360129204154	1.0942520181038742
1248	11.387484716316587	1.0942520181038742
1249	11.39660930342902	1.0942520181038742
1250	11.405733890541454	1.0942520181038742
1251	11.414858477653887	1.0942520181038742
1252	11.423983064766318	1.0942520181038742
1253	11.433107651878753	1.0942520181038742
1254	11.442232238991185	1.0942520181038742
1255	11.451356826103618	1.0942520181038742
1256	11.460481413216053	1.0942520181038742
1257	11.469606000328485	1.0942520181038742
1258	11.47873058744092	1.0942520181038742
1259	11.487855174553351	1.0942520181038742
1260	11.496979761665784	1.0942520181038742
1261	11.506104348778218	1.0942520181038742
1262	11.51522893589065	1.0942520181038742
1263	11.524353523003084	1.5122190967613915
1264	11.533478110115517	1.5122190967613915
1265	11.54260269722795	1.5122190967613915
1266	11.551727284340384	1.5122190967613915
1267	11.560851871452817	1.5122190967613915
1268	11.56997645856525	1.5122190967613915
1269	11.579101045677684	1.5122190967613915
1270	11.588225632790115	1.5122190967613915
1271	11.59735021990255	1.5122190967613915
1272	11.606474807014983	1.5122190967613915
1273	11.615599394127416	1.5122190967613915
1274	11.62472398123985	1.5122190967613915
1275	11.633848568352281	1.5122190967613915
1276	11.642973155464716	1.5122190967613915
1277	11.652097742577148	1.5122190967613915
1278	11.661222329689581	1.5122190967613915
1279	11.670346916802014	1.5122190967613915
1280	11.679471503914447	1.5122190967613915
1281	11.688596091026882	1.5122190967613915
1282	11.697720678139314	1.5122190967613915
1283	11.706845265251747	1.5122190967613915
1284	11.71596985236418	1.5122190967613915
1285	11.725094439476614	1.5122190967613915
1286	11.734219026589047	1.5122190967613915
1287	11.74334361370148	1.5122190967613915
1288	11.752468200813913	1.5122190967613915
1289	11.761592787926347	1.5122190967613915
1290	11.77071737503878	1.5122190967613915
1291	11.779841962151213	1.5122190967613915
1292	11.788966549263646	1.5122190967613915
1293	11.798091136376078	1.5122190967613915
1294	11.807215723488513	1.5122190967613915
1295	11.816340310600944	1.5122190967613915
1296	11.82546489771338	1.5122190967613915
1297	11.834589484825813	1.5122190967613915
1298	11.843714071938244	1.5122190967613915
1299	11.85283865905068	1.5122190967613915
1300	11.86196324616311	1.5122190967613915
1301	11.871087833275544	1.5122190967613915
1302	11.880212420387977	1.5122190967613915
1303	11.88933700750041	1.5122190967613915
1304	11.898461594612845	1.5122190967613915
1305	11.907586181725277	1.5122190967613915
1306	11.91671076883771	1.5122190967613915
1307	11.925835355950143	1.5122190967613915
1308	11.934959943062577	1.5122190967613915
1309	11.94408453017501	1.5122190967613915
1310	11.953209117287443	1.5122190967613915
1311	11.962333704399875	1.5122190967613915
1312	11.97145829151231	1.5122190967613915
1313	11.980582878624743	1.5122190967613915
1314	11.989707465737176	1.5122190967613915
1315	11.99883205284961	1.5122190967613915
1316	12.00795663996204	1.5122190967613915
1317	12.017081227074476	1.5122190967613915
1318	12.026205814186907	1.5122190967613915
1319	12.035330401299342	1.5122190967613915
1320	12.044454988411776	1.0942520181038742
1321	12.053579575524207	1.0942520181038742
1322	12.062704162636642	1.0942520181038742
1323	12.071828749749073	1.0942520181038742
1324	12.080953336861507	1.0942520181038742
1325	12.09007792397394	0.030072945940105362
1326	12.099202511086373	-0.35217085879306453
1327	12.108327098198806	-0.3898060376317811
1328	12.11745168531124	-0.3898060376317811
1329	12.126576272423673	-2.981770013872047e-16
1330	12.135700859536106	-1.987846675914698e-16
1331	12.14482544664854	-1.987846675914698e-16
1332	12.153950033760973	-1.987846675914698e-16
1333	12.163074620873406	-0.28647890181457547
1334	12.172199207985837	-0.28647890181457547
1335	12.181323795098272	-0.28647890181457547
1336	12.190448382210706	-0.28647890181457547
1337	12.199572969323139	-0.28647890181457547
1338	12.208697556435572	-0.28647890181457547
1339	12.217822143548004	-0.3898060360991878
1340	12.226946730660439	-0.6762849394463566
1341	12.23607131777287	-0.6762849394463566
1342	12.245195904885305	-0.6762849394463566
1343	12.254320491997737	-0.6762849394463566
1344	12.26344507911017	-0.6762849394463566
1345	12.272569666222605	-0.6762849394463566
1346	12.281694253335036	-0.6762849394463566
1347	12.29081884044747	-0.6762849394463566
1348	12.299943427559903	-0.6762849394463566
1349	12.309068014672336	-0.6762849394463566
1350	12.31819260178477	-0.6762849394463566
1351	12.327317188897203	-0.6762849394463566
1352	12.336441776009634	-0.6762849394463566
1353	12.34556636312207	-0.389806041880945
1354	12.354690950234502	-0.2868733498005033
1355	12.363815537346936	-0.2864789018204311
1356	12.372940124459369	-0.28647890181457547
1357	12.3820647115718	0.2353792051843664
1358	12.391189298684235	-1.4908850069360235e-16
1359	12.400313885796667	-1.4908850069360235e-16
1360	12.409438472909102	-2.484808344893373e-16
1361	12.418563060021535	-2.484808344893373e-16
1362	12.427687647133967	-2.484808344893373e-16
1363	12.436812234246402	-2.484808344893373e-16
1364	12.445936821358833	-2.484808344893373e-16
1365	12.455061408471268	1.0994903122066018
1366	12.4641859955837	1.0942480576331937
1367	12.473310582696133	1.0942520403840827
1368	12.482435169808566	1.0942520181038742
1369	12.491559756921	1.0942520181038742
1370	12.500684344033433	1.0942520181038742
1371	12.509808931145866	1.0942520181038742
1372	12.518933518258299	0.789653795167164
1373	12.528058105370732	0.8077731160205412
1374	12.537182692483166	0.7087412473199635
1375	12.546307279595597	0.8077731162892928
1376	12.555431866708032	0.8077731162892928
1377	12.564556453820465	0.8077731162892928
1378	12.573681040932899	0.8077731162892928
1379	12.582805628045332	0.704445980472093
1380	12.591930215157763	0.8066819677894417
1381	12.601054802270198	0.8077731162892928
1382	12.61017938938263	0.8077731162892928
1383	12.619303976495065	0.8077731162892928
1384	12.628428563607496	0.8077731162892928
1385	12.63755315071993	0.8077731162892928
1386	12.646677737832364	0.8077731162892928
1387	12.655802324944796	0.38980603763177535
1388	12.664926912057231	0.28647890181457547
1389	12.674051499169662	0.3865145638140841
1390	12.683176086282096	0.38980603763177535
1391	12.692300673394529	0.38980603763177535
1392	12.701425260506962	0.38980603763177535
1393	12.710549847619395	0.38980603763177535
1394	12.719674434731829	0.38980603763177535
1395	12.728799021844262	-0.6486890487263421
1396	12.737923608956695	-0.704445980472093
1397	12.747048196069128	-0.704445980472093
1398	12.75617278318156	-0.704445980472093
1399	12.765297370293995	-0.704445980472093
1400	12.774421957406426	-0.704445980472093
1401	12.783546544518861	-0.9909248780375046
1402	12.792671131631295	-0.9909248822866742
1403	12.801795718743726	-0.9909248822866742
1404	12.810920305856161	-0.9909248822866742
1405	12.820044892968593	-1.0942520181038742
1406	12.829169480081028	-1.0942520181038742
1407	12.83829406719346	-1.0942520181038742
1408	12.847418654305892	-0.9909248822866742
1409	12.856543241418326	-0.9909248822866742
1410	12.865667828530759	-0.9909248822866742
1411	12.874792415643194	-0.9909248822866742
1412	12.883917002755625	-0.9909248822866742
1413	12.893041589868059	-0.704445980472093
1414	12.902166176980492	-1.987846675914698e-16
1415	12.911290764092925	-0.28647890181457547
1416	12.920415351205358	-0.28647890181457547
1417	12.929539938317792	-0.28647890181457547
1418	12.938664525430225	-0.28647890181457547
1419	12.947789112542658	-0.28647890181457547
1420	12.956913699655091	-0.28647890181457547
1421	12.966038286767523	-0.28647890181457547
1422	12.975162873879958	-0.28647890181457547
1423	12.98428746099239	-0.28647890181457547
1424	12.993412048104824	-0.28647890181457547
1425	13.002536635217256	-0.28647890181457547
1426	13.011661222329689	-0.28647890181457547
1427	13.020785809442124	-0.28647890181457547
1428	13.029910396554556	-9.93923337957349e-17
1429	13.03903498366699	-9.93923337957349e-17
1430	13.048159570779422	-9.93923337957349e-17
1431	13.057284157891855	-9.93923337957349e-17
1432	13.066408745004289	-9.93923337957349e-17
1433	13.075533332116722	-9.93923337957349e-17
1434	13.084657919229155	-9.93923337957349e-17
1435	13.093782506341588	-9.93923337957349e-17
1436	13.102907093454021	-9.93923337957349e-17
1437	13.112031680566455	-0.8114252911041917
1438	13.121156267678888	-0.8077731163434659
1439	13.130280854791321	-0.7057400266308274
1440	13.139405441903754	-0.7044400133550128
1441	13.148530029016186	-0.7044459831423685
1442	13.157654616128621	-0.7044459804720185
1443	13.166779203241054	-0.704445980472093
1444	13.175903790353486	-0.704445980472093
1445	13.18502837746592	-0.704445980472093
1446	13.194152964578352	-0.704445980472093
1447	13.203277551690787	-0.704445980472093
1448	13.212402138803219	-0.704445980472093
1449	13.221526725915652	-0.704445980472093
1450	13.230651313028085	-0.704445980472093
1451	13.239775900140518	-0.704445980472093
1452	13.248900487252953	-0.704445980472093
1453	13.258025074365385	-1.987846675914698e-16
1454	13.267149661477818	0.9925240164058443
1455	13.276274248590251	1.0935955189209199
1456	13.285398835702685	1.0942520181038742
1457	13.294523422815118	0.8077731162892928
1458	13.303648009927551	1.0942520181038742
1459	13.312772597039984	1.0942520181038742
1460	13.321897184152418	1.0942520181038742
1461	13.33102177126485	1.0942520181038742
1462	13.340146358377284	1.0942520181038742
1463	13.349270945489717	-0.013619015208614188
1464	13.358395532602149	-1.4908850069360235e-16
1465	13.367520119714584	-1.4908850069360235e-16
1466	13.376644706827015	-1.4908850069360235e-16
1467	13.385769293939449	-2.484808344893373e-16
1468	13.394893881051884	-2.484808344893373e-16
1469	13.404018468164315	0.28647890181457547
1470	13.41314305527675	0.38980603763177535
1471	13.422267642389182	0.38980603763177535
1472	13.431392229501615	0.38980603763177535
1473	13.440516816614048	0.38980603763177535
1474	13.449641403726481	0.38980603763177535
1475	13.458765990838915	0.38980603763177535
1476	13.467890577951348	0.38980603763177535
1477	13.477015165063781	0.38980603763177535
1478	13.486139752176214	0.6762849394463566
1479	13.495264339288648	0.6762849394463566
1480	13.50438892640108	0.6762849394463566
1481	13.513513513513514	0.6762849394463566
1482	13.522638100625946	0.6762849394463566
1483	13.53176268773838	0.6762849394463566
1484	13.540887274850814	0.6762849394463566
1485	13.550011861963247	-0.0482210445459396
1486	13.55913644907568	-1.203302016920251
1487	13.568261036188112	-1.0942520181038742
1488	13.577385623300547	-1.0942520181038742
1489	13.586510210412978	-1.0942520181038742
1490	13.595634797525411	-1.0942520181038742
1491	13.604759384637845	-1.0942520181038742
1492	13.613883971750278	-1.0942520181038742
1493	13.623008558862713	-0.6836864385993439
1494	13.632133145975144	-0.704445980472093
1495	13.641257733087578	-0.704445980472093
1496	13.650382320200011	-0.704445980472093
1497	13.659506907312444	-0.704445980472093
1498	13.668631494424877	-0.8077731162892928
1499	13.67775608153731	-0.28647890181457547
1500	13.686880668649744	-0.28647890181457547
1501	13.696005255762177	-0.28647890181457547
1502	13.70512984287461	-0.28647890181457547
1503	13.714254429987044	-0.28647890181457547
1504	13.723379017099477	-0.28647890181457547
1505	13.732503604211908	-0.28647890181457547
1506	13.741628191324343	-0.28647890181457547
1507	13.750752778436775	-0.28647890181457547
1508	13.75987736554921	-3.478731682850722e-16
1509	13.769001952661643	0.4179670786575117
1510	13.778126539774075	0.4179670786575117
1511	13.78725112688651	0.4179670786575117
1512	13.796375713998941	0.4179670786575117
1513	13.805500301111374	0.4179670786575117
1514	13.814624888223808	-9.93923337957349e-17
1515	13.82374947533624	-9.93923337957349e-17
1516	13.832874062448674	-9.93923337957349e-17
1517	13.841998649561107	-0.28647890181457547
1518	13.85112323667354	-0.28647890181457547
1519	13.860247823785974	-0.28647890181457547
1520	13.869372410898407	-0.28647890181457547
1521	13.87849699801084	-0.28647890181457547
1522	13.887621585123274	-0.28647890181457547
1523	13.896746172235705	-0.28647890181457547
1524	13.90587075934814	-0.28647890181457547
1525	13.914995346460573	-0.28647890181457547
1526	13.924119933573007	-0.28647890181457547
1527	13.93324452068544	-0.28647890181457547
1528	13.942369107797871	-0.28647890181457547
1529	13.951493694910306	-0.28647890181457547
1530	13.960618282022738	-0.704445980472093
1531	13.969742869135173	-0.4179670786575117
1532	13.978867456247604	-0.4179670786575117
1533	13.987992043360038	-0.4179670786575117
1534	13.997116630472473	-0.4179670786575117
1535	14.006241217584904	-0.4179670786575117
1536	14.015365804697339	-0.4179670786575117
1537	14.02449039180977	-0.4179670786575117
1538	14.033614978922204	0.2896903904647515
1539	14.042739566034637	0.2864742695753171
1540	14.05186415314707	0.28647890181457547
1541	14.060988740259504	0.28647890181457547
1542	14.070113327371937	0.28647890181457547
1543	14.07923791448437	0.28647890181457547
1544	14.088362501596803	0.28647890181457547
1545	14.097487088709237	0.28647890181457547
1546	14.106611675821668	0.28647890181457547
1547	14.115736262934103	0.28647890181457547
1548	14.124860850046534	0.28647890181457547
1549	14.13398543715897	0.28647890181457547
1550	14.143110024271403	0.28647890181457547
1551	14.152234611383834	0.28647890181457547
1552	14.16135919849627	2.2862578748945444
1553	14.1704837856087	2.085176900390548
1554	14.179608372721136	2.085176900390548
1555	14.188732959833567	2.085176900390548
1556	14.197857546946	2.085176900390548
1557	14.206982134058434	2.085176900390548
1558	14.216106721170867	2.085176900390548
1559	14.225231308283302	2.085176900390548
1560	14.234355895395733	2.085176900390548
1561	14.243480482508167	2.085176900390548
1562	14.2526050696206	2.085176900390548
1563	14.261729656733033	2.085176900390548
1564	14.270854243845465	2.085176900390548
1565	14.2799788309579	2.085176900390548
1566	14.289103418070333	2.085176900390548
1567	14.298228005182766	1.7986979985759728
1568	14.3073525922952	1.7986979985759728
1569	14.31647717940763	1.7986979985759728
1570	14.325601766520066	1.7986979985759728
1571	14.334726353632497	1.7986979985759728
1572	14.343850940744932	1.7986979985759728
1573	14.352975527857364	1.7986979985759728
1574	14.362100114969797	1.7986979985759728
1575	14.371224702082232	1.7986979985759728
1576	14.380349289194664	1.5122190967613915
1577	14.389473876307099	1.5122190967613915
1578	14.39859846341953	1.5122190967613915
1579	14.407723050531963	1.6829901116832557
1580	14.416847637644397	1.7986979985759728
1581	14.42597222475683	1.7986979985759728
1582	14.435096811869263	1.7986979985759728
1583	14.444221398981696	1.7986979985759728
1584	14.45334598609413	1.7986979985759728
1585	14.462470573206563	1.7986979985759728
1586	14.471595160318996	1.7986979985759728
1587	14.480719747431428	1.7986979985759728
1588	14.489844334543863	1.7986979985759728
1589	14.498968921656294	1.063183554020705
1590	14.508093508768729	1.0942520176430557
1591	14.517218095881162	1.0942520181038742
1592	14.526342682993594	0.9909248822866742
1593	14.535467270106029	0.9909248822866742
1594	14.54459185721846	0.9909248822866742
1595	14.553716444330895	0.9909248822866742
1596	14.562841031443327	0.9909248822866742
1597	14.57196561855576	1.0942520181038742
1598	14.581090205668193	0.8077731162892928
1599	14.590214792780626	0.8077731162892928
1600	14.599339379893062	0.8077731162892928
1601	14.608463967005493	0.8077731162892928
1602	14.617588554117926	0.8077731162892928
1603	14.62671314123036	0.8077731162892928
1604	14.635837728342793	0.8077731162892928
1605	14.644962315455226	0.8077731162892928
1606	14.65408690256766	0.8077731162892928
1607	14.663211489680092	0.8077731162892928
1608	14.672336076792526	0.8077731162892928
1609	14.68146066390496	0.8077731162892928
1610	14.69058525101739	0.8077731162892928
1611	14.699709838129825	0.8077731162892928
1612	14.708834425242259	-0.36042625009337426
1613	14.71795901235469	-0.28820963421255047
1614	14.727083599467123	0.5607851125826602
1615	14.736208186579558	0.8077731162892928
1616	14.74533277369199	0.8077731162892928
1617	14.754457360804423	1.0942520138547045
1618	14.763581947916858	1.0942520181038742
1619	14.772706535029291	1.7986979985759728
1620	14.781831122141723	1.7986979985759728
1621	14.790955709254156	1.7986979985759728
1622	14.800080296366591	1.7986979985759728
1623	14.809204883479023	1.7986979985759728
1624	14.818329470591456	1.7986979985759728
1625	14.827454057703891	1.7986979985759728
1626	14.83657864481632	1.7986979985759728
1627	14.845703231928756	1.7986979985759728
1628	14.854827819041189	1.7986979985759728
1629	14.86395240615362	2.085176900390548
1630	14.873076993266054	2.085176900390548
1631	14.882201580378489	2.085176900390548
1632	14.891326167490922	2.085176900390548
1633	14.900450754603353	2.085176900390548
1634	14.909575341715788	2.085176900390548
1635	14.918699928828222	2.085176900390548
1636	14.927824515940653	2.085176900390548
1637	14.936949103053086	2.085176900390548
1638	14.946073690165521	2.085176900390548
1639	14.955198277277953	2.085176900390548
1640	14.964322864390386	1.7986979985759728
1641	14.973447451502821	1.7986979985759728
1642	14.982572038615254	1.7986979985759728
1643	14.991696625727686	1.7986979985759728
1644	15.000821212840119	1.7986979985759728
1645	15.009945799952554	1.7986979985759728
1646	15.019070387064984	0.7163292707015901
1647	15.028194974177419	0.8077731149329642
1648	15.037319561289852	0.8077731162892928
1649	15.046444148402284	-0.938270433928429
1650	15.055568735514719	-0.9849203498906721
1651	15.064693322627152	-0.9909287763200045
1652	15.073817909739583	-0.9909248822867315
1653	15.082942496852016	0.7384852242487296
1654	15.092067083964452	0.8077731162892928
1655	15.101191671076885	0.8077731162892928
1656	15.110316258189316	0.8077731162892928
1657	15.119440845301751	1.9819930655729299
1658	15.128565432414184	1.7986979985759728
1659	15.137690019526616	1.7986979985759728
1660	15.14681460663905	1.7986979985759728
1661	15.155939193751484	1.5122190967613915
1662	15.165063780863914	0.463643619740116
1663	15.174188367976349	0.4179670786575117
1664	15.183312955088782	0.4179670786575117
1665	15.192437542201217	0.4179670786575117
1666	15.201562129313649	0.4179670786575117
1667	15.210686716426082	0.4179670786575117
1668	15.219811303538517	0.4179670786575117
1669	15.228935890650947	0.4179670786575117
1670	15.238060477763382	0.6988593603741037
1671	15.247185064875815	0.6752660217667795
1672	15.256309651988246	0.6762849394463566
1673	15.265434239100681	0.6762849394463566
1674	15.274558826213115	0.6762849394463566
1675	15.283683413325546	0.6762849394463566
1676	15.29280800043798	0.6762849394463566
1677	15.301932587550414	1.0942520181038742
1678	15.311057174662848	1.0942520181038742
1679	15.32018176177528	1.0942520181038742
1680	15.329306348887712	1.0942520181038742
1681	15.338430936000147	1.0942520181038742
1682	15.347555523112579	1.0942520181038742
1683	15.356680110225012	1.0942520181038742
1684	15.365804697337447	1.0942520181038742
1685	15.374929284449877	1.0942520181038742
1686	15.384053871562312	1.0942520181038742
1687	15.393178458674745	1.0942520181038742
1688	15.40230304578718	1.0942520181038742
1689	15.411427632899612	1.0942520181038742
1690	15.420552220012045	1.0942520181038742
1691	15.42967680712448	1.0942520181038742
1692	15.43880139423691	1.0942520181038742
1693	15.447925981349345	1.0942520181038742
1694	15.457050568461778	1.0942520181038742
1695	15.46617515557421	1.0942520181038742
1696	15.475299742686643	1.0942520181038742
1697	15.484424329799078	1.0942520181038742
1698	15.493548916911509	1.0942520181038742
1699	15.502673504023942	1.0942520181038742
1700	15.511798091136377	1.0942520181038742
1701	15.52092267824881	0.6762849394463566
1702	15.530047265361242	0.6762849394463566
1703	15.539171852473675	0.389806041880945
1704	15.54829643958611	0.04028319521659426
1705	15.557421026698542	-1.987846675914698e-16
1706	15.566545613810975	-3.478731682850722e-16
1707	15.57567020092341	-2.981770013872047e-16
1708	15.58479478803584	-2.981770013872047e-16
1709	15.593919375148275	0.1033271358171999
1710	15.603043962260708	0.1033271358171999
1711	15.612168549373143	0.38980603763177535
1712	15.621293136485573	0.38980603763177535
1713	15.630417723598008	0.28647890181457547
1714	15.639542310710441	0.3868710892035251
1715	15.648666897822872	0.38980521983080263
1716	15.657791484935307	0.38980603763177535
1717	15.66691607204774	0.38980603763177535
1718	15.676040659160172	0.38980603763177535
1719	15.685165246272605	0.28647890334716886
1720	15.69428983338504	0.28647890181457547
1721	15.703414420497472	0.28647890181457547
1722	15.712539007609905	0.28647890181457547
1723	15.72166359472234	0.28647890181457547
1724	15.730788181834773	0.28647890181457547
1725	15.739912768947205	0.38980603763177535
1726	15.749037356059638	0.38980603763177535
1727	15.758161943172073	0.38980603763177535
1728	15.767286530284503	0.38980603763177535
1729	15.776411117396938	0.38980603763177535
1730	15.785535704509371	0.38980603763177535
1731	15.794660291621803	0.38980603763177535
1732	15.803784878734238	0.38980603763177535
1733	15.812909465846671	0.38980603763177535
1734	15.822034052959106	0.38980603763177535
1735	15.831158640071536	0.38980603763177535
1736	15.84028322718397	0.38980603763177535
1737	15.849407814296404	0.38980603763177535
1738	15.858532401408835	0.38980603763177535
1739	15.86765698852127	0.38980603763177535
1740	15.876781575633704	0.38980603763177535
1741	15.885906162746135	0.38980603763177535
1742	15.895030749858568	0.38980603763177535
1743	15.904155336971003	-0.22580431668242068
1744	15.913279924083433	-0.10719060781799572
1745	15.922404511195868	-0.1033271358171999
1746	15.931529098308301	-2.981770013872047e-16
1747	15.940653685420736	-0.1033271358171999
1748	15.949778272533168	-0.1033271358171999
1749	15.958902859645601	-0.1033271358171999
1750	15.968027446758036	-3.478731682850722e-16
1751	15.977152033870466	-2.981770013872047e-16
1752	15.9862766209829	-2.484808344893373e-16
1753	15.995401208095334	-3.975693351829396e-16
1754	16.004525795207766	-1.987846675914698e-16
1755	16.0136503823202	-3.478731682850722e-16
1756	16.022774969432636	-2.981770013872047e-16
1757	16.031899556545067	0.1033271358171999
1758	16.0410241436575	0.1033271358171999
1759	16.050148730769934	0.38980603763177535
1760	16.05927331788237	0.38980603763177535
1761	16.068397904994796	0.38980603763177535
1762	16.07752249210723	0.38980603763177535
1763	16.086647079219667	0.38980603763177535
1764	16.095771666332098	0.28647890181457547
1765	16.104896253444533	0.28647890181457547
1766	16.114020840556964	4.2491685814950355e-09
1767	16.123145427669396	0.10332713581285115
1768	16.13227001478183	-3.8514529345847277e-16
1769	16.141394601894266	-3.3544912656060527e-16
1770	16.150519189006697	-3.3544912656060527e-16
1771	16.15964377611913	-3.3544912656060527e-16
1772	16.168768363231564	-2.3605679276487037e-16
1773	16.177892950344	-3.8514529345847277e-16
1774	16.18701753745643	-4.845376272542077e-16
1775	16.196142124568862	-2.3605679276487037e-16
1776	16.205266711681297	-2.3605679276487037e-16
1777	16.21439129879373	-1.8636062586700292e-16
1778	16.223515885906163	-3.8514529345847277e-16
1779	16.232640473018595	-3.3544912656060527e-16
1780	16.24176506013103	0.28647890181457547
1781	16.25088964724346	0.38980603763177535
1782	16.260014234355896	0.38980603763177535
1783	16.26913882146833	0.38980603763177535
1784	16.27826340858076	0.38980603763177535
1785	16.287387995693194	0.38980603763177535
1786	16.29651258280563	0.38980603763177535
1787	16.30563716991806	0.38980603763177535
1788	16.314761757030496	0.38980603763177535
1789	16.323886344142927	0.38980603763177535
1790	16.33301093125536	0.28647890181457547
1791	16.342135518367794	0.38980603763177535
1792	16.35126010548023	0.38980603763177535
1793	16.36038469259266	0.6762849394463566
1794	16.369509279705092	1.0942520181038742
1795	16.378633866817527	1.0942520181038742
1796	16.387758453929962	1.0942520181038742
1797	16.396883041042393	1.0942520181038742
1798	16.406007628154825	1.0942520181038742
1799	16.41513221526726	1.0942520181038742
1800	16.42425680237969	1.0942520181038742
1801	16.433381389492126	1.0942520181038742
1802	16.442505976604558	1.3807309156692857
1803	16.451630563716993	1.3807309199155617
1804	16.460755150829424	1.3807309199184554
1805	16.46987973794186	1.3807309199184554
1806	16.479004325054294	1.3807309199184554
1807	16.488128912166722	1.3807309199184554
1808	16.497253499279157	1.3807309199184554
1809	16.506378086391592	1.3807309199184554
1810	16.515502673504024	1.3807309199184554
1811	16.524627260616455	1.3807309199184554
1812	16.53375184772889	1.3807309199184554
1813	16.54287643484132	1.3807309199184554
1814	16.552001021953757	1.3807309199184554
1815	16.561125609066192	1.3807309199184554
1816	16.570250196178623	1.3807309199184554
1817	16.579374783291055	1.3807309199184554
1818	16.58849937040349	1.3807309199184554
1819	16.597623957515925	1.0942520181038742
1820	16.606748544628356	1.0942520181038742
1821	16.615873131740788	0.6762849394463566
1822	16.624997718853223	0.6762849394463566
1823	16.634122305965654	0.37402914232149187
1824	16.64324689307809	0.28647890181457547
1825	16.65237148019052	0.28647890181457547
1826	16.661496067302956	0.38505150279643824
1827	16.670620654415387	0.28647890181457547
1828	16.679745241527822	0.38980603763177535
1829	16.688869828640254	0.38980603763177535
1830	16.697994415752685	0.28647890181457547
1831	16.70711900286512	0.28647890181457547
1832	16.716243589977555	0.28647890181457547
1833	16.725368177089987	0.28647890181457547
1834	16.734492764202418	0.660492586697788
1835	16.743617351314853	0.6762849394463566
1836	16.752741938427285	0.6762849394463566
1837	16.76186652553972	0.6762849394463566
1838	16.770991112652155	0.38980603763177535
1839	16.780115699764586	0.38980603763177535
1840	16.789240286877018	1.4449614977480327
1841	16.798364873989453	1.3736708667238904
1842	16.807489461101888	0.2922703927319653
1843	16.816614048214316	0.3821504514960922
1844	16.82573863532675	0.38980603763177535
1845	16.834863222439186	0.38980603763177535
1846	16.843987809551617	0.38980603763177535
1847	16.853112396664052	0.38980603763177535
1848	16.862236983776484	0.38980603763177535
1849	16.87136157088892	-0.2772675965992073
1850	16.88048615800135	-0.28647890181457547
1851	16.889610745113785	-0.28647890181457547
1852	16.898735332226217	-0.28647890181457547
1853	16.907859919338648	0.5075952897601285
1854	16.916984506451083	0.4251627118457881
1855	16.926109093563518	0.4179670786575117
1856	16.93523368067595	0.4179670786575117
1857	16.94435826778838	0.4179670786575117
1858	16.953482854900816	-0.7204175418002421
1859	16.962607442013248	-0.6755237140707251
1860	16.971732029125683	-0.6762849394463566
1861	16.980856616238114	-0.6762849394463566
1862	16.98998120335055	-0.6762849394463566
1863	16.99910579046298	-0.6762849394463566
1864	17.008230377575416	0.9912771215799235
1865	17.01735496468785	0.7044459847264879
1866	17.02647955180028	2.2668466380399863
1867	17.035604138912714	1.8183962131505265
1868	17.04472872602515	1.7986979985759728
1869	17.05385331313758	1.7986979985759728
1870	17.062977900250015	1.7986979985759728
1871	17.072102487362447	1.7986979985759728
1872	17.08122707447488	1.7986979985759728
1873	17.090351661587313	1.7986979985759728
1874	17.099476248699748	1.7986979985759728
1875	17.10860083581218	1.7986979985759728
1876	17.11772542292461	1.7986979985759728
1877	17.126850010037046	1.7986979985759728
1878	17.13597459714948	1.7986979985759728
1879	17.145099184261912	1.7986979985759728
1880	17.154223771374344	1.7986979985759728
1881	17.16334835848678	1.7986979985759728
1882	17.17247294559921	0.7757072132609272
1883	17.181597532711645	0.7044459815290683
1884	17.190722119824077	0.8311962434399818
1885	17.199846706936512	0.8078061106253782
1886	17.208971294048943	1.0942520181038742
1887	17.21809588116138	1.0942520181038742
1888	17.227220468273813	1.0942520181038742
1889	17.23634505538624	1.0942520181038742
1890	17.245469642498676	1.0942520181038742
1891	17.25459422961111	1.0942520181038742
1892	17.263718816723543	1.0942520181038742
1893	17.272843403835974	1.0942520181038742
1894	17.28196799094841	1.0942520181038742
1895	17.291092578060844	1.0942520181038742
1896	17.300217165173276	1.0942520181038742
1897	17.30934175228571	1.0942520181038742
1898	17.318466339398142	1.0942520181038742
1899	17.327590926510574	1.0942520181038742
1900	17.33671551362301	1.0942520181038742
1901	17.345840100735444	1.0942520181038742
1902	17.354964687847875	1.0942520181038742
1903	17.364089274960307	1.0942520181038742
1904	17.373213862072742	1.0942520181038742
1905	17.382338449185177	1.0942520181038742
1906	17.39146303629761	1.0942520181038742
1907	17.40058762341004	1.0942520181038742
1908	17.409712210522475	1.0942520181038742
1909	17.418836797634906	1.0942520181038742
1910	17.42796138474734	1.0942520181038742
1911	17.437085971859776	1.0942520181038742
1912	17.446210558972204	1.0942520181038742
1913	17.45533514608464	1.0942520181038742
1914	17.464459733197074	1.0942520181038742
1915	17.473584320309506	1.0942520181038742
1916	17.482708907421937	1.0942520181038742
1917	17.491833494534372	1.0942520181038742
1918	17.500958081646807	1.0942520181038742
1919	17.51008266875924	1.0942520181038742
1920	17.519207255871674	1.0942520181038742
1921	17.528331842984105	1.0942520181038742
1922	17.537456430096537	1.0942520181038742
1923	17.546581017208972	1.0942520181038742
1924	17.555705604321407	1.0942520181038742
1925	17.564830191433835	1.0942520181038742
1926	17.57395477854627	1.0942520181038742
1927	17.583079365658705	1.0942520181038742
1928	17.59220395277114	1.0942520181038742
1929	17.60132853988357	0.00031317207465509923
1930	17.610453126996003	-1.45774900795958
1931	17.619577714108438	-1.5122190967613915
1932	17.62870230122087	-1.5122190967613915
1933	17.637826888333304	-0.704445980472093
1934	17.646951475445736	-0.704445980472093
1935	17.656076062558167	-0.704445980472093
1936	17.665200649670602	0.026280687652864152
1937	17.674325236783037	0.0011484129699743926
1938	17.68344982389547	-9.93923337957349e-17
1939	17.6925744110079	-0.4179670786575117
1940	17.701698998120335	-0.4179670786575117
1941	17.71082358523277	-0.4179670786575117
1942	17.7199481723452	-0.4179670786575117
1943	17.729072759457633	-0.4179670786575117
1944	17.738197346570068	-0.4179670786575117
1945	17.7473219336825	-0.4179670786575117
1946	17.756446520794935	1.0943832365665385
1947	17.76557110790737	1.6506149768202245
1948	17.774695695019798	1.523701720683978
1949	17.783820282132233	1.5113347490722284
1950	17.792944869244668	1.5122190967613915
1951	17.802069456357103	1.5122190967613915
1952	17.811194043469534	1.5122190967613915
1953	17.820318630581966	1.5122190967613915
1954	17.8294432176944	1.5122190967613915
1955	17.838567804806832	1.5122190967613915
1956	17.847692391919267	1.5122190967613915
1957	17.8568169790317	1.5122190967613915
1958	17.86594156614413	1.5122190967613915
1959	17.875066153256565	1.5122190967613915
1960	17.884190740369	1.5122190967613915
1961	17.89331532748143	1.5122190967613915
1962	17.902439914593863	1.5122190967613915
1963	17.911564501706298	1.5122190967613915
1964	17.920689088818733	1.5122190967613915
1965	17.929813675931165	1.5122190967613915
1966	17.938938263043596	1.0942520181038742
1967	17.94806285015603	0.8077731205384624
1968	17.957187437268463	0.38980603763494387
1969	17.966312024380898	0.28647890181457547
1970	17.975436611493333	0.28647890181457547
1971	17.98456119860576	0.28647890181457547
1972	17.993685785718196	0.28647890181457547
1973	18.00281037283063	0.28647890181457547
1974	18.011934959943066	0.28647890181457547
1975	18.021059547055494	0.28647890181457547
1976	18.03018413416793	0.28647890181457547
1977	18.039308721280364	0.28647890181457547
1978	18.048433308392795	0.28647890181457547
1979	18.05755789550523	0.3898060360991878
1980	18.06668248261766	0.38980603763177535
1981	18.075807069730093	0.6762849394463566
1982	18.084931656842528	0.6762849394463566
1983	18.094056243954963	0.6762849394463566
1984	18.103180831067395	0.6762849394463566
1985	18.112305418179826	0.6762849394463566
1986	18.12143000529226	0.6762849394463566
1987	18.130554592404696	0.6762849394463566
1988	18.139679179517127	0.389806041880945
1989	18.14880376662956	0.2935941508136511
1990	18.157928353741994	0.28647890181457547
1991	18.167052940854425	0.28647890181457547
1992	18.17617752796686	0.28647890181457547
1993	18.185302115079296	0.28647890181457547
1994	18.194426702191723	0.28647890181457547
1995	18.20355128930416	0.28647890181457547
1996	18.212675876416593	0.28647890181457547
1997	18.22180046352903	0.38980603763177535
1998	18.230925050641456	0.38980603763177535
[truncated: 2,473 more rows]
