# Supplementary material for: Nanoalignment by critical Casimir torques
Source: Nat Commun. 2024 Jun 14;15:5086. doi: 10.1038/s41467-024-49220-1 (PMC11178905; doi:10.1038/s41467-024-49220-1)
Supplement: Supplementary file 11 — Source Data [file 41467_2024_49220_MOESM11_ESM.zip › fig5/python/data/Angle_change_with_time.csv]

	0	1
0	0.0	93.0100874943676
1	24.554941682013506	133.15673538137992
2	49.10988336402701	165.21085471317681
3	73.66482504604052	181.214812034436
4	98.21976672805403	235.25808127907447
5	122.77470841006753	267.57106143299086
6	147.32965009208104	319.87685031770064
