# Supplementary material for: Nanoalignment by critical Casimir torques
Source: Nat Commun. 2024 Jun 14;15:5086. doi: 10.1038/s41467-024-49220-1 (PMC11178905; doi:10.1038/s41467-024-49220-1)
Supplement: Supplementary file 11 — Source Data [file 41467_2024_49220_MOESM11_ESM.zip › fig5/python/data/Circle_distance_Movement.csv]

	0	1	2	3
0	0.0	101.51264190673828	150.3919219970703	0.0
1	2.0	100.01034545898438	154.48194885253906	0.24554941682013506
2	4.0	101.9791259765625	162.3433380126953	0.4910988336402701
3	6.0	100.70401000976562	160.2236785888672	0.7366482504604052
4	8.0	100.29341888427734	160.4880218505859	0.9821976672805403
5	10.0	100.08353424072266	157.70001220703125	1.2277470841006752
6	12.0	99.81675720214844	154.25921630859375	1.4732965009208103
7	14.0	99.59091186523439	159.3107452392578	1.7188459177409454
8	16.0	100.77485656738281	162.6673583984375	1.9643953345610805
9	18.0	100.1568603515625	164.74322509765625	2.2099447513812156
10	20.0	100.60420227050783	164.03204345703125	2.4554941682013505
11	22.0	99.66973876953124	157.0348358154297	2.701043585021486
12	24.0	100.02267456054688	154.61813354492188	2.9465930018416207
13	26.0	99.55602264404298	155.935302734375	3.192142418661756
14	28.0	100.39706420898438	157.29490661621094	3.437691835481891
15	30.0	99.98666381835938	159.36122131347656	3.683241252302026
16	32.0	99.39254760742188	156.26858520507812	3.928790669122161
17	34.0	99.86083221435547	157.95867919921875	4.174340085942296
18	36.0	101.14157104492188	156.5740509033203	4.419889502762431
19	38.0	100.06982421875	152.57875061035156	4.6654389195825665
20	40.0	100.29774475097656	156.4825134277344	4.910988336402701
21	42.0	99.86415100097656	153.14486694335935	5.156537753222836
22	44.0	99.7564697265625	154.51406860351562	5.402087170042972
23	46.0	100.64530944824219	148.53562927246094	5.647636586863107
24	48.0	100.07489776611328	149.59434509277344	5.893186003683241
25	50.0	100.61249542236328	149.45889282226562	6.138735420503377
26	52.0	100.47502899169922	157.17344665527344	6.384284837323512
27	54.0	101.43902587890624	159.08551025390625	6.629834254143646
28	56.0	102.38008880615236	161.4895782470703	6.875383670963782
29	58.0	101.1591796875	165.99099731445312	7.120933087783917
30	60.0	101.29475402832033	167.73892211914065	7.366482504604052
31	62.0	101.21780395507812	163.9731903076172	7.612031921424187
32	64.0	100.1977310180664	160.01307678222656	7.857581338244322
33	66.0	100.23432159423828	160.8762969970703	8.103130755064457
34	68.0	101.97269439697266	166.9046173095703	8.348680171884592
35	70.0	102.54987335205077	166.880126953125	8.594229588704728
36	72.0	102.84609985351561	164.7971038818359	8.839779005524862
37	74.0	102.1961669921875	167.10020446777344	9.085328422344997
38	76.0	102.6825942993164	167.41310119628906	9.330877839165133
39	78.0	102.30697631835938	168.4232177734375	9.576427255985267
40	80.0	103.48190307617188	169.744140625	9.821976672805402
41	82.0	105.71713256835938	171.10574340820312	10.067526089625538
42	84.0	103.70226287841795	171.36514282226562	10.313075506445673
43	86.0	105.77896118164064	171.2493591308594	10.558624923265807
44	88.0	106.52101135253908	174.16355895996097	10.804174340085943
45	90.0	109.63037872314453	175.6347808837891	11.049723756906078
46	92.0	111.13184356689455	179.7189178466797	11.295273173726214
47	94.0	108.84342193603516	176.7520751953125	11.540822590546348
48	96.0	110.397705078125	177.69866943359375	11.786372007366483
49	98.0	110.30402374267578	178.1747283935547	12.031921424186619
50	100.0	115.13430786132812	182.3685302734375	12.277470841006753
51	102.0	116.39307403564453	185.13604736328125	12.523020257826888
52	104.0	116.74662017822266	185.4330596923828	12.768569674647024
53	106.0	115.47240447998048	184.3841094970703	13.014119091467158
54	108.0	115.56980895996094	183.65640258789062	13.259668508287293
55	110.0	114.05816650390624	182.92868041992188	13.505217925107429
56	112.0	116.89842224121092	185.94334411621094	13.750767341927563
57	114.0	115.16263580322266	185.17669677734375	13.9963167587477
58	116.0	116.32643127441408	186.24807739257812	14.241866175567834
59	118.0	116.93981933593749	187.60775756835935	14.487415592387968
60	120.0	118.51988220214844	189.86184692382812	14.732965009208105
61	122.0	119.3036117553711	185.87559509277344	14.978514426028239
62	124.0	119.12818145751953	182.2436065673828	15.224063842848373
63	126.0	115.39376068115236	184.7477569580078	15.46961325966851
64	128.0	117.06006622314453	186.99595642089844	15.715162676488644
65	130.0	117.91815185546875	187.48040771484375	15.960712093308778
66	132.0	116.53752136230467	186.79284667968753	16.206261510128915
67	134.0	118.9128646850586	188.01223754882812	16.45181092694905
68	136.0	116.3442611694336	185.9095458984375	16.697360343769184
69	138.0	119.63705444335938	182.20555114746094	16.94290976058932
70	140.0	115.67886352539062	184.19960021972656	17.188459177409456
71	142.0	114.3319091796875	182.50697326660156	17.43400859422959
72	144.0	111.13227081298828	177.53961181640625	17.679558011049725
73	146.0	107.58563995361328	174.4610290527344	17.92510742786986
74	148.0	103.46030426025392	168.1022491455078	18.170656844689994
75	150.0	105.47904205322266	169.17059326171875	18.41620626151013
76	152.0	104.18048095703124	169.97381591796875	18.661755678330266
77	154.0	103.6639404296875	167.93017578125	18.9073050951504
78	156.0	102.64412689208984	169.46522521972656	19.152854511970535
79	158.0	101.46719360351561	165.3242645263672	19.39840392879067
80	160.0	101.6202621459961	166.56900024414065	19.643953345610804
81	162.0	103.52351379394531	169.20941162109375	19.88950276243094
82	164.0	102.3065185546875	169.1302947998047	20.135052179251076
83	166.0	101.5180892944336	165.4666290283203	20.38060159607121
84	168.0	103.09284973144531	169.91050720214844	20.626151012891345
85	170.0	104.139404296875	172.4721221923828	20.87170042971148
86	172.0	102.41759490966797	170.05239868164065	21.117249846531614
87	174.0	104.62779235839844	172.1104736328125	21.36279926335175
88	176.0	110.51403808593749	174.70751953125	21.608348680171886
89	178.0	112.23136138916016	180.1432342529297	21.853898096992022
90	180.0	114.09632873535156	181.96865844726562	22.099447513812155
91	182.0	113.91290283203124	181.95883178710938	22.34499693063229
92	184.0	115.21760559082033	183.61312866210938	22.590546347452428
93	186.0	117.41937255859376	181.89991760253906	22.83609576427256
94	188.0	115.52577209472656	183.8553924560547	23.081645181092696
95	190.0	111.26794433593749	181.5116424560547	23.327194597912833
96	192.0	111.00384521484375	181.41651916503906	23.572744014732965
97	194.0	110.68221282958984	180.9400177001953	23.8182934315531
98	196.0	112.63040161132812	181.84637451171875	24.063842848373238
99	198.0	111.42141723632812	180.32940673828125	24.30939226519337
100	200.0	112.44439697265625	180.4008026123047	24.554941682013506
101	202.0	110.24617767333984	178.64297485351562	24.800491098833643
102	204.0	110.2994613647461	179.1848907470703	25.046040515653775
103	206.0	109.94143676757812	173.47972106933594	25.29158993247391
104	208.0	106.11061096191408	174.07214355468753	25.537139349294048
105	210.0	104.06047058105469	170.446044921875	25.78268876611418
106	212.0	104.65635681152344	168.40049743652344	26.028238182934317
107	214.0	102.92041015625	169.05130004882812	26.273787599754453
108	216.0	102.04486846923828	167.87078857421875	26.519337016574585
109	218.0	102.5997085571289	166.9079437255859	26.76488643339472
110	220.0	101.68951416015625	166.3030242919922	27.010435850214858
111	222.0	102.99076080322266	166.60731506347656	27.25598526703499
112	224.0	102.72972869873047	167.46568298339844	27.501534683855127
113	226.0	102.1688232421875	169.3314208984375	27.747084100675263
114	228.0	104.01637268066406	171.487548828125	27.9926335174954
115	230.0	108.65252685546875	172.54153442382812	28.23818293431553
116	232.0	105.81000518798828	171.4957733154297	28.483732351135668
117	234.0	105.19677734375	172.0335693359375	28.729281767955804
118	236.0	104.8140869140625	171.85850524902344	28.974831184775937
119	238.0	108.75141906738281	169.5465087890625	29.220380601596073
120	240.0	105.4149398803711	168.35472106933594	29.46593001841621
121	242.0	103.20557403564453	168.95663452148435	29.711479435236342
122	244.0	106.7704086303711	171.68443298339844	29.957028852056478
123	246.0	100.9643783569336	166.4040374755859	30.202578268876614
124	248.0	101.4859619140625	166.67630004882812	30.448127685696747
125	250.0	103.13724517822266	170.3986053466797	30.693677102516883
126	252.0	101.62902069091795	165.7981414794922	30.93922651933702
127	254.0	101.24547576904298	166.33497619628906	31.184775936157152
128	256.0	101.93006896972656	164.4391937255859	31.430325352977288
129	258.0	101.44292449951172	165.9895477294922	31.675874769797424
130	260.0	101.7677993774414	166.0049285888672	31.921424186617557
131	262.0	100.81635284423828	162.8871612548828	32.1669736034377
132	264.0	100.19757080078125	160.72190856933594	32.41252302025783
133	266.0	101.80947875976562	165.09796142578125	32.65807243707796
134	268.0	100.99796295166016	166.6165313720703	32.9036218538981
135	270.0	104.17118835449219	169.0703277587891	33.149171270718234
136	272.0	103.50825500488281	170.46331787109375	33.39472068753837
137	274.0	105.23374176025392	171.28121948242188	33.64027010435851
138	276.0	105.6944580078125	172.9983673095703	33.88581952117864
139	278.0	111.5060043334961	177.8341522216797	34.13136893799877
140	280.0	110.57684326171875	179.601318359375	34.37691835481891
141	282.0	109.10601043701172	177.32151794433594	34.622467771639045
142	284.0	107.81446838378906	174.15792846679688	34.86801718845918
143	286.0	110.25888061523439	178.13055419921875	35.11356660527932
144	288.0	110.3608169555664	178.99264526367188	35.35911602209945
145	290.0	112.50475311279295	182.5525665283203	35.60466543891958
146	292.0	114.5240936279297	183.68829345703125	35.85021485573972
147	294.0	117.41854095458984	188.43524169921875	36.095764272559855
148	296.0	117.844482421875	188.9338836669922	36.34131368937999
149	298.0	115.5289077758789	184.2410125732422	36.58686310620013
150	300.0	115.71265411376953	185.2771759033203	36.83241252302026
151	302.0	116.40948486328125	187.21502685546875	37.07796193984039
152	304.0	116.56536865234375	188.0953369140625	37.32351135666053
153	306.0	118.89788818359376	190.309326171875	37.569060773480665
154	308.0	116.73731994628906	188.09523010253906	37.8146101903008
155	310.0	116.51634216308594	187.0734405517578	38.06015960712094
156	312.0	115.36355590820312	184.79830932617188	38.30570902394107
157	314.0	112.6827163696289	181.1610565185547	38.5512584407612
158	316.0	112.83190155029295	182.1321258544922	38.79680785758134
159	318.0	112.62837982177734	181.2626953125	39.042357274401475
160	320.0	113.25963592529295	180.9542694091797	39.28790669122161
161	322.0	115.97845458984375	184.73638916015625	39.53345610804175
162	324.0	116.457763671875	185.96417236328125	39.77900552486188
163	326.0	116.81159973144531	187.32485961914065	40.02455494168201
164	328.0	116.98526000976562	187.81785583496097	40.27010435850215
165	330.0	115.99462890625	185.907958984375	40.515653775322285
166	332.0	117.73982238769531	188.96536254882812	40.76120319214242
167	334.0	122.278076171875	190.37843322753906	41.00675260896256
168	336.0	119.51010131835938	189.5360870361328	41.25230202578269
169	338.0	121.09781646728516	190.7910919189453	41.49785144260282
170	340.0	117.60723876953124	187.45970153808597	41.74340085942296
171	342.0	120.12850952148438	189.50286865234375	41.988950276243095
172	344.0	118.71945190429688	188.46322631835935	42.23449969306323
173	346.0	117.48310089111328	187.76963806152344	42.48004910988337
174	348.0	116.37554168701172	186.7633056640625	42.7255985267035
175	350.0	118.2342529296875	189.0760955810547	42.97114794352364
176	352.0	117.4977798461914	188.55467224121094	43.21669736034377
177	354.0	117.27408599853516	188.03097534179688	43.462246777163905
178	356.0	116.54724121093749	187.59237670898438	43.707796193984045
179	358.0	118.94712829589844	188.6486663818359	43.95334561080418
180	360.0	124.1466293334961	192.68338012695312	44.19889502762431
181	362.0	124.35498809814453	192.64317321777344	44.44444444444445
182	364.0	121.8776092529297	192.20217895507812	44.68999386126458
183	366.0	125.03653717041016	192.3871307373047	44.935543278084715
184	368.0	127.46219635009764	190.69030761718753	45.181092694904855
185	370.0	126.97543334960938	193.1867828369141	45.42664211172499
186	372.0	126.64897918701172	191.73211669921875	45.67219152854512
187	374.0	132.245849609375	191.9718780517578	45.91774094536526
188	376.0	134.1664581298828	196.8473358154297	46.16329036218539
189	378.0	136.98007202148438	197.8896484375	46.408839779005525
190	380.0	137.45724487304688	199.1914215087891	46.654389195825665
191	382.0	142.3162841796875	199.26124572753906	46.8999386126458
192	384.0	143.61026000976562	199.25401306152344	47.14548802946593
193	386.0	142.01104736328125	198.76234436035156	47.39103744628607
194	388.0	140.37326049804688	198.3905792236328	47.6365868631062
195	390.0	136.591552734375	197.93789672851562	47.882136279926335
196	392.0	134.01968383789062	196.198486328125	48.127685696746475
197	394.0	131.59088134765625	195.477294921875	48.37323511356661
198	396.0	130.00537109375	194.9945068359375	48.61878453038674
199	398.0	130.1877899169922	195.48733520507812	48.86433394720688
200	400.0	133.66061401367188	198.52630615234375	49.10988336402701
201	402.0	135.9903106689453	199.0376434326172	49.355432780847146
202	404.0	138.32398986816406	199.81398010253906	49.600982197667285
203	406.0	137.97474670410156	198.92149353027344	49.84653161448742
204	408.0	141.1756591796875	198.1630859375	50.09208103130755
205	410.0	141.76339721679688	199.17550659179688	50.33763044812769
206	412.0	141.9738922119141	199.23007202148435	50.58317986494782
207	414.0	147.48240661621094	201.6065216064453	50.828729281767956
208	416.0	149.65838623046875	201.50685119628906	51.074278698588095
209	418.0	148.58433532714844	201.2882537841797	51.31982811540823
210	420.0	146.44908142089844	198.11862182617188	51.56537753222836
211	422.0	145.98776245117188	200.29714965820312	51.8109269490485
212	424.0	142.00198364257812	198.4255828857422	52.05647636586863
213	426.0	143.9648895263672	199.3274688720703	52.302025782688766
214	428.0	144.65817260742188	199.4407196044922	52.547575199508906
215	430.0	144.6185760498047	199.64111328125	52.79312461632904
216	432.0	144.68804931640625	199.6852569580078	53.03867403314917
217	434.0	144.65939331054688	199.4499969482422	53.28422344996931
218	436.0	150.6129150390625	200.46560668945312	53.52977286678944
219	438.0	152.5614471435547	201.3863067626953	53.775322283609576
220	440.0	155.830810546875	200.01385498046875	54.020871700429716
221	442.0	156.18234252929688	200.2661590576172	54.26642111724985
222	444.0	157.95928955078125	199.141845703125	54.51197053406998
223	446.0	158.44239807128906	199.7594451904297	54.75751995089012
224	448.0	156.43051147460935	200.36415100097656	55.00306936771025
225	450.0	155.4993133544922	200.05340576171875	55.24861878453039
226	452.0	156.44268798828125	200.50714111328125	55.494168201350526
227	454.0	155.2301025390625	201.05914306640625	55.73971761817066
228	456.0	154.72254943847656	200.1511993408203	55.9852670349908
229	458.0	149.15380859375	200.7770843505859	56.23081645181093
230	460.0	154.00003051757812	200.0150604248047	56.47636586863106
231	462.0	154.57376098632812	200.88877868652344	56.7219152854512
232	464.0	158.64076232910156	199.7057342529297	56.967464702271336
233	466.0	158.3868408203125	199.95977783203125	57.21301411909147
234	468.0	158.37210083007812	200.02870178222656	57.45856353591161
235	470.0	158.28167724609375	198.93507385253906	57.70411295273174
236	472.0	159.58190917968753	199.24200439453125	57.949662369551874
237	474.0	159.57579040527344	199.9028778076172	58.19521178637201
238	476.0	159.45289611816406	199.42926025390625	58.440761203192146
239	478.0	159.4313812255859	199.63885498046875	58.68631062001228
240	480.0	160.3638458251953	199.62611389160156	58.93186003683242
241	482.0	158.94818115234375	200.11480712890625	59.17740945365255
242	484.0	158.5048370361328	200.21414184570312	59.422958870472684
243	486.0	158.58900451660156	200.1687774658203	59.66850828729282
244	488.0	156.9951171875	200.30255126953125	59.914057704112956
245	490.0	155.0254364013672	200.63739013671875	60.15960712093309
246	492.0	155.75842285156253	200.56231689453125	60.40515653775323
247	494.0	155.503173828125	200.16299438476562	60.65070595457336
248	496.0	157.55596923828125	199.56903076171875	60.896255371393494
249	498.0	158.75450134277344	199.4938812255859	61.14180478821363
250	500.0	161.3427276611328	198.5393829345703	61.387354205033766
251	502.0	160.14796447753906	199.0548095703125	61.6329036218539
252	504.0	159.3023223876953	199.4794464111328	61.87845303867404
253	506.0	157.6050262451172	199.7569122314453	62.12400245549417
254	508.0	156.13070678710938	200.45066833496097	62.369551872314304
255	510.0	154.26315307617188	201.06365966796875	62.615101289134444
256	512.0	155.9996337890625	200.41061401367188	62.860650705954576
257	514.0	157.24485778808597	200.331298828125	63.10620012277471
258	516.0	155.8652496337891	200.3789978027344	63.35174953959485
259	518.0	151.26051330566406	200.9597625732422	63.59729895641498
260	520.0	151.0678253173828	201.19982910156253	63.842848373235114
261	522.0	154.39962768554688	200.1414031982422	64.08839779005525
262	524.0	156.3359832763672	200.44891357421875	64.3339472068754
263	526.0	157.6545867919922	199.8684844970703	64.57949662369552
264	528.0	154.6576385498047	200.7549591064453	64.82504604051566
265	530.0	158.2125244140625	199.827392578125	65.0705954573358
266	532.0	160.6435089111328	199.34217834472656	65.31614487415592
267	534.0	158.23965454101565	200.35916137695312	65.56169429097606
268	536.0	161.32359313964844	199.12750244140625	65.8072437077962
269	538.0	159.86572265625	197.64955139160156	66.05279312461633
270	540.0	162.28933715820312	199.097412109375	66.29834254143647
271	542.0	159.9532928466797	199.21360778808597	66.54389195825661
272	544.0	162.02041625976562	199.56851196289062	66.78944137507673
273	546.0	158.97390747070312	199.8473358154297	67.03499079189687
274	548.0	157.0589141845703	198.98971557617188	67.28054020871701
275	550.0	157.33694458007812	199.36978149414065	67.52608962553714
276	552.0	156.86529541015625	200.35629272460935	67.77163904235728
277	554.0	158.14093017578125	199.97535705566406	68.01718845917742
278	556.0	158.6025238037109	199.3291473388672	68.26273787599754
279	558.0	158.85365295410156	199.30908203125	68.50828729281768
280	560.0	160.37416076660156	199.44664001464844	68.75383670963782
281	562.0	159.60301208496097	198.8131866455078	68.99938612645795
282	564.0	159.43882751464844	199.31103515625	69.24493554327809
283	566.0	159.6962738037109	199.46925354003906	69.49048496009823
284	568.0	158.01232910156253	200.174072265625	69.73603437691835
285	570.0	151.8694000244141	199.9466552734375	69.9815837937385
286	572.0	151.9703369140625	201.05023193359375	70.22713321055863
287	574.0	149.6803741455078	201.2554168701172	70.47268262737876
288	576.0	148.87632751464844	201.29542541503906	70.7182320441989
289	578.0	148.18531799316406	201.43737792968753	70.96378146101904
290	580.0	151.82830810546875	201.60635375976562	71.20933087783916
291	582.0	156.9795379638672	199.17274475097656	71.4548802946593
292	584.0	157.94004821777344	200.01438903808597	71.70042971147944
293	586.0	154.00277709960935	200.8977966308594	71.94597912829957
294	588.0	151.54290771484375	201.02188110351562	72.19152854511971
295	590.0	151.9097137451172	201.34613037109375	72.43707796193985
296	592.0	149.1014862060547	201.71292114257812	72.68262737875997
297	594.0	148.9302215576172	200.9309539794922	72.92817679558011
298	596.0	148.35804748535156	201.2113037109375	73.17372621240025
299	598.0	147.98240661621094	201.14788818359375	73.41927562922038
300	600.0	148.12551879882812	201.0763702392578	73.66482504604052
301	602.0	146.3740692138672	199.5042724609375	73.91037446286066
302	604.0	142.13804626464844	198.58384704589844	74.15592387968078
303	606.0	145.122802734375	199.25262451171875	74.40147329650092
304	608.0	146.68174743652344	199.6355438232422	74.64702271332106
305	610.0	148.77249145507812	201.4792938232422	74.89257213014119
306	612.0	149.01475524902344	201.2440643310547	75.13812154696133
307	614.0	148.98443603515625	200.4331817626953	75.38367096378147
308	616.0	149.31248474121094	200.3847198486328	75.6292203806016
309	618.0	148.39501953125	200.7627716064453	75.87476979742173
310	620.0	150.3752593994141	200.61387634277344	76.12031921424187
311	622.0	150.0799102783203	200.25347900390625	76.365868631062
312	624.0	151.1964111328125	200.64767456054688	76.61141804788214
313	626.0	156.859619140625	200.58099365234375	76.85696746470228
314	628.0	154.5828094482422	200.7847900390625	77.1025168815224
315	630.0	154.5327606201172	201.08657836914065	77.34806629834254
316	632.0	156.44030761718753	200.35885620117188	77.59361571516268
317	634.0	156.26202392578125	200.88076782226562	77.83916513198281
318	636.0	150.1250457763672	201.06427001953125	78.08471454880295
319	638.0	150.409912109375	199.7195281982422	78.33026396562309
320	640.0	149.21942138671875	201.24427795410156	78.57581338244322
321	642.0	148.49302673339844	201.5171356201172	78.82136279926335
322	644.0	151.4667205810547	201.44125366210938	79.0669122160835
323	646.0	152.90451049804688	201.33456420898438	79.31246163290362
324	648.0	157.212890625	200.7964324951172	79.55801104972376
325	650.0	158.8201446533203	199.6559600830078	79.8035604665439
326	652.0	159.2403106689453	198.72113037109375	80.04910988336403
327	654.0	163.1414337158203	199.919677734375	80.29465930018416
328	656.0	164.73899841308597	198.087158203125	80.5402087170043
329	658.0	163.67272949218753	198.11029052734375	80.78575813382443
330	660.0	161.23704528808597	199.37469482421875	81.03130755064457
331	662.0	163.5670928955078	200.03698730468753	81.27685696746471
332	664.0	165.2083740234375	198.8388214111328	81.52240638428484
333	666.0	166.0332489013672	197.74578857421875	81.76795580110497
334	668.0	170.4125213623047	196.1817626953125	82.01350521792511
335	670.0	173.537109375	195.6838531494141	82.25905463474524
336	672.0	175.00006103515625	195.26712036132812	82.50460405156538
337	674.0	175.65686035156253	194.7161407470703	82.75015346838552
338	676.0	174.9087371826172	195.0186309814453	82.99570288520565
339	678.0	178.8943634033203	194.4787139892578	83.24125230202579
340	680.0	181.5553436279297	192.3424530029297	83.48680171884592
341	682.0	180.19647216796875	194.11444091796875	83.73235113566605
342	684.0	181.1974334716797	193.05613708496097	83.97790055248619
343	686.0	181.74888610839844	193.36277770996097	84.22344996930633
344	688.0	178.345703125	194.7726287841797	84.46899938612646
345	690.0	178.15222167968753	194.33934020996097	84.7145488029466
346	692.0	179.9800262451172	193.67242431640625	84.96009821976673
347	694.0	180.16070556640625	192.8294219970703	85.20564763658686
348	696.0	180.2965087890625	193.6345977783203	85.451197053407
349	698.0	182.379150390625	191.21527099609375	85.69674647022714
350	700.0	181.0144805908203	193.8169708251953	85.94229588704728
351	702.0	175.85903930664065	195.14588928222656	86.1878453038674
352	704.0	173.8865203857422	196.34645080566406	86.43339472068755
353	706.0	174.9596710205078	195.59254455566406	86.67894413750768
354	708.0	174.3377227783203	196.3489990234375	86.92449355432781
355	710.0	178.3948974609375	194.0823211669922	87.17004297114795
356	712.0	181.2104034423828	193.1384735107422	87.41559238796809
357	714.0	180.44122314453125	193.0087738037109	87.66114180478822
358	716.0	180.5282440185547	193.8510284423828	87.90669122160836
359	718.0	180.22084045410156	194.1144256591797	88.1522406384285
360	720.0	179.3198699951172	194.34324645996097	88.39779005524862
361	722.0	182.0395050048828	192.33917236328125	88.64333947206876
362	724.0	181.20933532714844	192.95709228515625	88.8888888888889
363	726.0	182.7084503173828	191.6132354736328	89.13443830570903
364	728.0	182.14244079589844	190.8941192626953	89.37998772252917
365	730.0	180.7387237548828	193.798828125	89.6255371393493
366	732.0	182.07469177246094	191.75061035156253	89.87108655616943
367	734.0	181.63587951660156	192.1115264892578	90.11663597298957
368	736.0	179.89065551757812	193.7160186767578	90.36218538980971
369	738.0	178.5549163818359	193.84828186035156	90.60773480662984
370	740.0	181.9818572998047	190.53173828125	90.85328422344998
371	742.0	178.6736297607422	193.0290985107422	91.09883364027012
372	744.0	171.963134765625	195.48899841308597	91.34438305709024
373	746.0	173.09167480468753	195.82867431640625	91.58993247391038
374	748.0	175.335205078125	194.54666137695312	91.83548189073052
375	750.0	173.86338806152344	196.2093048095703	92.08103130755065
376	752.0	173.6956024169922	195.89634704589844	92.32658072437079
377	754.0	173.8849334716797	196.22792053222656	92.57213014119093
378	756.0	179.30796813964844	194.59527587890625	92.81767955801105
379	758.0	180.9344940185547	193.5142059326172	93.06322897483119
380	760.0	181.4687957763672	192.1025848388672	93.30877839165133
381	762.0	183.0345916748047	191.19091796875	93.55432780847146
382	764.0	184.68174743652344	190.50173950195312	93.7998772252916
383	766.0	185.20225524902344	190.5202178955078	94.04542664211174
384	768.0	184.81646728515625	189.63952636718753	94.29097605893186
385	770.0	184.91290283203125	189.62466430664065	94.536525475752
386	772.0	187.80621337890625	188.51065063476562	94.78207489257214
387	774.0	187.27484130859375	189.3874969482422	95.02762430939227
388	776.0	188.4786376953125	187.90386962890625	95.2731737262124
389	778.0	186.8715362548828	188.40008544921875	95.51872314303255
390	780.0	188.67686462402344	185.42025756835935	95.76427255985267
391	782.0	191.91053771972656	181.55030822753906	96.00982197667281
392	784.0	193.82901000976562	181.80995178222656	96.25537139349295
393	786.0	193.96630859375	180.4219207763672	96.50092081031308
394	788.0	193.45843505859375	181.96145629882812	96.74647022713322
395	790.0	190.4826202392578	183.2041015625	96.99201964395336
396	792.0	193.720703125	182.44015502929688	97.23756906077348
397	794.0	192.47952270507812	182.4730224609375	97.48311847759362
398	796.0	191.6914825439453	181.49560546875	97.72866789441376
399	798.0	194.1046600341797	181.1635284423828	97.97421731123389
400	800.0	194.96778869628906	181.26641845703125	98.21976672805403
401	802.0	195.3004913330078	180.77293395996097	98.46531614487417
402	804.0	197.4130096435547	178.11376953125	98.71086556169429
403	806.0	198.73052978515625	172.69300842285156	98.95641497851443
404	808.0	197.52940368652344	170.62730407714844	99.20196439533457
405	810.0	198.2466278076172	173.99085998535156	99.4475138121547
406	812.0	200.66299438476562	167.9485015869141	99.69306322897484
407	814.0	202.24627685546875	165.58099365234375	99.93861264579498
408	816.0	200.5295867919922	168.12493896484375	100.1841620626151
409	818.0	198.8982696533203	172.10153198242188	100.42971147943524
410	820.0	198.3792724609375	172.67999267578125	100.67526089625538
411	822.0	200.42059326171875	167.73977661132812	100.9208103130755
412	824.0	198.7826385498047	170.69635009765625	101.16635972989565
413	826.0	198.96629333496097	170.899169921875	101.41190914671579
414	828.0	200.49429321289062	168.56399536132812	101.65745856353591
415	830.0	199.84974670410156	171.08456420898438	101.90300798035605
416	832.0	200.3506622314453	169.71023559570312	102.14855739717619
417	834.0	199.8356170654297	171.67007446289062	102.39410681399632
418	836.0	199.16383361816406	169.58123779296875	102.63965623081646
419	838.0	199.78758239746094	169.0231781005859	102.8852056476366
420	840.0	199.6852264404297	171.22271728515625	103.13075506445672
421	842.0	199.32742309570312	170.3536376953125	103.37630448127686
422	844.0	198.83848571777344	169.6243896484375	103.621853898097
423	846.0	199.5718536376953	168.48292541503906	103.86740331491713
424	848.0	199.0704803466797	172.73887634277344	104.11295273173727
425	850.0	198.50323486328125	174.16961669921875	104.3585021485574
426	852.0	198.68719482421875	173.58590698242188	104.60405156537753
427	854.0	199.13430786132812	171.82691955566406	104.84960098219767
428	856.0	199.53787231445312	171.4906768798828	105.09515039901781
429	858.0	198.4447021484375	176.39988708496097	105.34069981583794
430	860.0	196.8450469970703	177.41741943359375	105.58624923265808
431	862.0	195.0851593017578	180.34826660156253	105.83179864947822
432	864.0	196.9366912841797	176.9542236328125	106.07734806629834
433	866.0	198.6199188232422	174.07196044921875	106.32289748311848
434	868.0	198.88458251953125	173.17050170898438	106.56844689993862
435	870.0	198.2739715576172	174.1599578857422	106.81399631675875
436	872.0	198.02162170410156	173.9753875732422	107.05954573357889
437	874.0	198.34300231933594	173.76373291015625	107.30509515039903
438	876.0	197.4879913330078	177.8316192626953	107.55064456721915
439	878.0	197.27720642089844	177.1442718505859	107.79619398403929
440	880.0	194.28199768066406	180.98651123046875	108.04174340085943
441	882.0	194.3926544189453	181.0375518798828	108.28729281767956
442	884.0	193.8712158203125	180.6126251220703	108.5328422344997
443	886.0	193.99256896972656	182.197509765625	108.77839165131984
444	888.0	193.96006774902344	180.60462951660156	109.02394106813996
445	890.0	193.7494659423828	182.23681640625	109.2694904849601
446	892.0	190.99412536621094	183.83489990234375	109.51503990178024
447	894.0	192.20066833496097	182.93511962890625	109.76058931860038
448	896.0	192.45579528808597	180.7118377685547	110.0061387354205
449	898.0	191.8375244140625	183.1970062255859	110.25168815224065
450	900.0	190.82379150390625	184.2368621826172	110.49723756906079
451	902.0	191.2922515869141	184.9530487060547	110.74278698588091
452	904.0	190.7729034423828	184.7331085205078	110.98833640270105
453	906.0	191.53558349609375	184.01275634765625	111.23388581952119
454	908.0	191.37615966796875	183.2937469482422	111.47943523634132
455	910.0	191.45506286621094	183.77720642089844	111.72498465316146
456	912.0	191.22222900390625	183.77081298828125	111.9705340699816
457	914.0	192.8783721923828	182.2643280029297	112.21608348680172
458	916.0	195.07554626464844	180.06011962890625	112.46163290362186
459	918.0	194.54603576660156	180.23480224609375	112.707182320442
460	920.0	198.52992248535156	174.9249725341797	112.95273173726213
461	922.0	197.6192169189453	177.3900604248047	113.19828115408227
462	924.0	197.34519958496097	177.86114501953125	113.4438305709024
463	926.0	197.33497619628906	178.23724365234375	113.68937998772253
464	928.0	195.6084747314453	179.33880615234375	113.93492940454267
465	930.0	196.2375030517578	179.46472167968753	114.18047882136281
466	932.0	196.2575531005859	179.2774658203125	114.42602823818294
467	934.0	197.244873046875	179.4704437255859	114.67157765500308
468	936.0	197.49183654785156	177.7267608642578	114.91712707182322
469	938.0	198.0257568359375	177.3359832763672	115.16267648864334
470	940.0	196.00360107421875	178.8503875732422	115.40822590546348
471	942.0	197.9387969970703	176.79603576660156	115.65377532228362
472	944.0	198.2252655029297	174.77732849121094	115.89932473910375
473	946.0	201.2671661376953	166.8439483642578	116.14487415592389
474	948.0	203.6539306640625	164.77145385742188	116.39042357274403
475	950.0	203.12570190429688	162.88352966308597	116.63597298956415
476	952.0	201.91171264648435	165.79957580566406	116.88152240638429
477	954.0	202.31503295898438	164.724853515625	117.12707182320443
478	956.0	203.1085968017578	165.3802032470703	117.37262124002456
479	958.0	204.0866241455078	161.81971740722656	117.6181706568447
480	960.0	204.43626403808597	162.42376708984375	117.86372007366484
481	962.0	204.98889160156253	159.13011169433594	118.10926949048496
482	964.0	206.5896453857422	155.86119079589844	118.3548189073051
483	966.0	206.26596069335935	154.9161071777344	118.60036832412524
484	968.0	205.47003173828125	158.9906005859375	118.84591774094537
485	970.0	205.48321533203125	150.3351593017578	119.0914671577655
486	972.0	206.2099151611328	147.47254943847656	119.33701657458565
487	974.0	206.232666015625	149.07080078125	119.58256599140577
488	976.0	206.3385772705078	148.6079864501953	119.82811540822591
489	978.0	206.10046386718753	148.27146911621094	120.07366482504605
490	980.0	205.9390869140625	149.68458557128906	120.31921424186618
491	982.0	206.07774353027344	149.1566162109375	120.56476365868632
492	984.0	206.84251403808597	148.73162841796875	120.81031307550646
493	986.0	206.4019317626953	149.45721435546875	121.05586249232658
494	988.0	206.41542053222656	150.15936279296875	121.30141190914672
495	990.0	206.78465270996097	151.80943298339844	121.54696132596686
496	992.0	206.71853637695312	152.5253143310547	121.79251074278699
497	994.0	206.7867431640625	151.5831298828125	122.03806015960713
498	996.0	206.74102783203125	152.94044494628906	122.28360957642727
499	998.0	206.2723846435547	150.0838165283203	122.52915899324739
500	1000.0	206.21728515625	150.51190185546875	122.77470841006753
501	1002.0	206.99598693847656	151.38038635253906	123.02025782688767
502	1004.0	206.514892578125	150.56802368164065	123.2658072437078
503	1006.0	206.3485870361328	150.57696533203125	123.51135666052794
504	1008.0	207.2249298095703	146.3694305419922	123.75690607734808
505	1010.0	207.81787109375	147.2470703125	124.0024554941682
506	1012.0	207.73327636718753	148.3242340087891	124.24800491098834
507	1014.0	207.20788574218753	145.63800048828125	124.49355432780848
508	1016.0	208.1550750732422	145.24020385742188	124.73910374462861
509	1018.0	206.7773895263672	150.51422119140625	124.98465316144875
510	1020.0	207.67320251464844	148.4232635498047	125.23020257826889
511	1022.0	207.51748657226562	146.79089355468753	125.47575199508901
512	1024.0	206.81640625	148.59783935546875	125.72130141190915
513	1026.0	207.1884002685547	150.865966796875	125.96685082872929
514	1028.0	207.79844665527344	147.29483032226562	126.21240024554942
515	1030.0	207.5427093505859	146.07366943359375	126.45794966236956
516	1032.0	206.737548828125	147.9316864013672	126.7034990791897
517	1034.0	206.51904296875	148.78085327148435	126.94904849600982
518	1036.0	207.32995605468753	143.7437744140625	127.19459791282996
519	1038.0	207.0736541748047	142.15234375	127.4401473296501
520	1040.0	206.82550048828125	143.1865692138672	127.68569674647023
521	1042.0	206.68980407714844	140.7249298095703	127.93124616329037
522	1044.0	207.10217285156253	143.32598876953125	128.1767955801105
523	1046.0	207.1401824951172	147.73548889160156	128.42234499693063
524	1048.0	206.9638519287109	151.0254669189453	128.6678944137508
525	1050.0	206.4020538330078	151.46707153320312	128.9134438305709
526	1052.0	206.10049438476562	153.89227294921875	129.15899324739104
527	1054.0	207.3708953857422	151.82879638671875	129.4045426642112
528	1056.0	206.28436279296875	151.96250915527344	129.65009208103132
529	1058.0	206.9307098388672	149.6806182861328	129.89564149785144
530	1060.0	206.96266174316406	148.49671936035156	130.1411909146716
531	1062.0	206.2942352294922	148.12660217285156	130.38674033149172
532	1064.0	207.3928680419922	144.62840270996097	130.63228974831185
533	1066.0	206.676025390625	143.03341674804688	130.877839165132
534	1068.0	206.9349365234375	141.60772705078125	131.12338858195213
535	1070.0	206.6727752685547	142.18516540527344	131.36893799877225
536	1072.0	207.57168579101565	146.77297973632812	131.6144874155924
537	1074.0	206.9578094482422	144.51487731933594	131.86003683241253
538	1076.0	207.7682647705078	145.60841369628906	132.10558624923266
539	1078.0	206.1200714111328	149.45494079589844	132.3511356660528
540	1080.0	205.8908843994141	149.33729553222656	132.59668508287294
541	1082.0	206.44287109375	149.9572601318359	132.84223449969306
542	1084.0	206.4220733642578	150.00994873046875	133.08778391651322
543	1086.0	207.17272949218753	148.11500549316406	133.33333333333334
544	1088.0	206.35194396972656	149.40589904785156	133.57888275015347
545	1090.0	207.08241271972656	144.1941375732422	133.82443216697362
546	1092.0	206.68443298339844	147.63519287109375	134.06998158379375
547	1094.0	206.6986846923828	147.68406677246094	134.31553100061387
548	1096.0	206.2710418701172	149.73362731933594	134.56108041743403
549	1098.0	206.5494842529297	150.97178649902344	134.80662983425415
550	1100.0	207.2750244140625	152.04833984375	135.05217925107428
551	1102.0	206.930908203125	151.35679626464844	135.29772866789443
552	1104.0	207.3187255859375	152.516845703125	135.54327808471456
553	1106.0	207.72218322753906	145.13755798339844	135.78882750153468
554	1108.0	206.76062011718753	143.5643310546875	136.03437691835484
555	1110.0	207.4155731201172	144.8847808837891	136.27992633517496
556	1112.0	206.65777587890625	148.87937927246094	136.5254757519951
557	1114.0	206.7919921875	148.627685546875	136.77102516881524
558	1116.0	206.63368225097656	149.06530761718753	137.01657458563537
559	1118.0	206.3331756591797	149.0798187255859	137.2621240024555
560	1120.0	206.9785308837891	149.0182342529297	137.50767341927565
561	1122.0	207.0092010498047	148.5674285888672	137.75322283609577
562	1124.0	206.794189453125	142.73728942871094	137.9987722529159
563	1126.0	206.77972412109375	139.00344848632812	138.24432166973605
564	1128.0	207.23260498046875	143.3059539794922	138.48987108655618
565	1130.0	206.287109375	141.2479248046875	138.7354205033763
566	1132.0	205.99234008789062	135.90728759765625	138.98096992019646
567	1134.0	204.94638061523438	131.0931396484375	139.22651933701658
568	1136.0	204.0032958984375	129.53797912597656	139.4720687538367
569	1138.0	204.9207305908203	132.34507751464844	139.71761817065686
570	1140.0	204.6931610107422	131.34945678710938	139.963167587477
571	1142.0	203.56581115722656	130.97572326660156	140.2087170042971
572	1144.0	203.7993927001953	128.78355407714844	140.45426642111727
573	1146.0	204.62664794921875	130.88555908203125	140.6998158379374
574	1148.0	205.0133056640625	133.24522399902344	140.94536525475752
575	1150.0	204.0481109619141	129.83494567871094	141.19091467157767
576	1152.0	204.4854736328125	132.45367431640625	141.4364640883978
577	1154.0	202.32604980468753	126.88172912597656	141.68201350521792
578	1156.0	203.40451049804688	128.04519653320312	141.92756292203808
579	1158.0	202.52227783203125	127.61418151855469	142.1731123388582
580	1160.0	203.09999084472656	128.1332244873047	142.41866175567833
581	1162.0	203.04502868652344	127.06321716308594	142.66421117249848
582	1164.0	199.7609405517578	119.07958984375	142.9097605893186
583	1166.0	199.7891082763672	118.42256927490233	143.15531000613873
584	1168.0	199.39418029785156	116.9883804321289	143.4008594229589
585	1170.0	199.71142578125	119.24813079833984	143.646408839779
586	1172.0	200.78355407714844	122.96990966796875	143.89195825659914
587	1174.0	201.43161010742188	123.13722229003908	144.1375076734193
588	1176.0	200.57586669921875	122.30946350097656	144.38305709023942
589	1178.0	198.96185302734375	117.9747085571289	144.62860650705954
590	1180.0	198.3749237060547	116.69477081298828	144.8741559238797
591	1182.0	196.5853271484375	114.21987915039062	145.11970534069982
592	1184.0	196.3961639404297	114.86922454833984	145.36525475751995
593	1186.0	195.02989196777344	112.4431381225586	145.6108041743401
594	1188.0	195.13958740234375	111.15453338623047	145.85635359116023
595	1190.0	192.8715362548828	109.53454589843749	146.10190300798035
596	1192.0	192.7733612060547	109.3918228149414	146.3474524248005
597	1194.0	190.32287597656253	104.9910888671875	146.59300184162063
598	1196.0	189.33712768554688	105.33650970458984	146.83855125844076
599	1198.0	187.30909729003906	103.67823791503908	147.0841006752609
600	1200.0	184.27658081054688	103.76892089843749	147.32965009208104
601	1202.0	186.6458282470703	103.45928955078125	147.57519950890116
602	1204.0	183.7252960205078	101.4572525024414	147.82074892572132
603	1206.0	182.426513671875	100.98748779296875	148.06629834254144
604	1208.0	181.43966674804688	100.21987915039062	148.31184775936157
605	1210.0	180.6584930419922	98.76971435546875	148.55739717618172
606	1212.0	179.26605224609375	97.55207061767578	148.80294659300185
607	1214.0	176.20411682128906	95.58719635009764	149.04849600982197
608	1216.0	175.46348571777344	95.45328521728516	149.29404542664213
609	1218.0	173.15882873535156	94.09754180908203	149.53959484346225
610	1220.0	171.34109497070312	94.03837585449219	149.78514426028238
611	1222.0	174.53582763671875	95.8780746459961	150.03069367710253
612	1224.0	172.068115234375	93.28791046142578	150.27624309392266
613	1226.0	172.4038848876953	95.26968383789062	150.52179251074278
614	1228.0	173.3271942138672	95.7277603149414	150.76734192756294
615	1230.0	169.83831787109375	93.35413360595702	151.01289134438306
616	1232.0	171.7410430908203	94.34014892578125	151.2584407612032
617	1234.0	174.2706298828125	94.9947280883789	151.50399017802334
618	1236.0	171.58612060546875	94.05398559570312	151.74953959484347
619	1238.0	173.97544860839844	94.68465423583984	151.9950890116636
620	1240.0	173.5222625732422	94.00963592529295	152.24063842848375
621	1242.0	170.38914489746094	92.81615447998048	152.48618784530387
622	1244.0	169.8593292236328	93.04283142089844	152.731737262124
623	1246.0	171.76919555664065	93.63451385498048	152.97728667894415
624	1248.0	172.45249938964844	92.95722961425781	153.22283609576428
625	1250.0	169.62390136718753	93.31192016601561	153.4683855125844
626	1252.0	168.3860015869141	92.74323272705077	153.71393492940456
627	1254.0	169.94415283203125	92.57810974121092	153.95948434622468
628	1256.0	172.5012664794922	94.43499755859376	154.2050337630448
629	1258.0	172.17330932617188	92.5533676147461	154.45058317986496
630	1260.0	171.5112762451172	92.8072967529297	154.6961325966851
631	1262.0	171.44137573242188	92.99771118164064	154.94168201350521
632	1264.0	171.7089996337891	93.35685729980467	155.18723143032537
633	1266.0	173.2925262451172	93.8622817993164	155.4327808471455
634	1268.0	174.9834442138672	95.13803100585938	155.67833026396562
635	1270.0	175.3184814453125	95.23687744140624	155.92387968078577
636	1272.0	176.7042999267578	95.43758392333984	156.1694290976059
637	1274.0	172.24085998535156	94.33553314208984	156.41497851442602
638	1276.0	171.0934600830078	92.7664794921875	156.66052793124618
639	1278.0	171.3769989013672	92.75077056884767	156.9060773480663
640	1280.0	170.3664093017578	93.068603515625	157.15162676488643
641	1282.0	170.67868041992188	93.08860778808594	157.39717618170658
642	1284.0	170.9187774658203	93.03065490722656	157.6427255985267
643	1286.0	172.9605255126953	92.8587188720703	157.88827501534684
644	1288.0	172.4698028564453	93.68118286132812	158.133824432167
645	1290.0	171.03334045410156	92.9182357788086	158.37937384898711
646	1292.0	171.4364471435547	92.98084259033203	158.62492326580724
647	1294.0	172.76089477539062	93.274658203125	158.8704726826274
648	1296.0	171.53724670410156	92.8157501220703	159.11602209944752
649	1298.0	172.60372924804688	93.6760482788086	159.36157151626765
650	1300.0	171.6289978027344	93.65506744384767	159.6071209330878
651	1302.0	171.6363525390625	92.73992919921875	159.85267034990792
652	1304.0	170.33888244628906	92.7750244140625	160.09821976672805
653	1306.0	170.1464080810547	92.79901885986328	160.3437691835482
654	1308.0	170.23968505859375	92.49576568603516	160.58931860036833
655	1310.0	172.14881896972656	92.6994857788086	160.83486801718846
656	1312.0	172.6964874267578	93.86579895019531	161.0804174340086
657	1314.0	173.6839599609375	94.52120208740233	161.32596685082873
658	1316.0	171.53701782226562	93.56004333496094	161.57151626764886
659	1318.0	173.02752685546875	93.20394134521484	161.81706568446901
660	1320.0	171.3384246826172	93.46343231201172	162.06261510128914
661	1322.0	169.92834472656253	93.2462387084961	162.30816451810927
662	1324.0	171.16944885253906	93.30348205566406	162.55371393492942
663	1326.0	172.5533905029297	93.81838989257812	162.79926335174954
664	1328.0	176.3439483642578	95.71610260009764	163.04481276856967
665	1330.0	172.54360961914065	94.30487060546875	163.29036218538982
666	1332.0	170.61105346679688	93.30025482177734	163.53591160220995
667	1334.0	172.08856201171875	93.3613739013672	163.78146101903008
668	1336.0	171.0636749267578	93.46236419677734	164.02701043585023
669	1338.0	171.28546142578125	93.18946838378906	164.27255985267035
670	1340.0	171.426513671875	92.88468170166016	164.51810926949048
671	1342.0	171.92100524902344	92.83485412597656	164.76365868631063
672	1344.0	173.1674041748047	93.07574462890624	165.00920810313076
673	1346.0	175.5897979736328	94.7569580078125	165.25475751995089
674	1348.0	174.7604217529297	94.8599624633789	165.50030693677104
675	1350.0	171.0055389404297	93.74155426025392	165.74585635359117
676	1352.0	170.8557281494141	93.58697509765625	165.9914057704113
677	1354.0	173.2781219482422	94.03738403320312	166.23695518723144
678	1356.0	174.70985412597656	94.8521957397461	166.48250460405157
679	1358.0	172.937744140625	94.03842163085938	166.7280540208717
