# Supplementary material for: Nanoalignment by critical Casimir torques
Source: Nat Commun. 2024 Jun 14;15:5086. doi: 10.1038/s41467-024-49220-1 (PMC11178905; doi:10.1038/s41467-024-49220-1)
Supplement: Supplementary file 11 — Source Data [file 41467_2024_49220_MOESM11_ESM.zip › fig5/python/data/force.dat]

#force along the middle line of triangles of basis 2um and height 18, 26, 30, 36um
#parameters: sigma=0.0015	Debye_length=10nm	xi=0.08688	disk_rad=1.2e-006
#y	z(18)	force(18)	z(26)	force(26)	force(30)	force(30)	force(36)	force(36)
0	0.523301	1.44123	0.521481	1.49433	0.520946	1.5102	0.520371	1.52737
0.01	0.519209	1.51592	0.517242	1.57498	0.516663	1.59268	0.516041	1.61185
0.02	0.514917	1.59845	0.512788	1.66447	0.512159	1.68431	0.511484	1.70581
0.03	0.510406	1.69013	0.508127	1.76358	0.50759	1.78267	0.506827	1.80754
0.04	0.505921	1.78646	0.503689	1.86342	0.502922	1.88911	0.502335	1.91135
0.05	0.501465	1.88762	0.498932	1.97674	0.498136	2.00485	0.497523	2.02926
0.06	0.496689	2.00247	0.494056	2.10011	0.493228	2.13093	0.492372	2.16359
0.07	0.491578	2.13324	0.488836	2.24077	0.487976	2.27473	0.486863	2.31713
0.08	0.486335	2.27631	0.483255	2.40167	0.482358	2.43932	0.481429	2.47927
0.09	0.480728	2.44003	0.47752	2.57905	0.476358	2.62836	0.475388	2.67295
0.1	0.475233	2.61189	0.471758	2.77051	0.47089	2.81331	0.470021	2.85758
0.11	0.470021	2.78599	0.466545	2.95579	0.465677	3.00161	0.464808	3.04901
0.12	0.464808	2.97164	0.461333	3.15328	0.460464	3.20233	0.458727	3.28852
0.13	0.459594	3.16949	0.455251	3.40043	0.454382	3.45349	0.453513	3.50841
0.14	0.453514	3.41709	0.450038	3.62721	0.448301	3.7241	0.447432	3.78351
0.15	0.447432	3.6838	0.443956	3.91101	0.443084	3.97261	0.44135	4.07991
0.16	0.442219	3.92838	0.437875	4.21672	0.436138	4.32973	0.435269	4.39933
0.17	0.436137	4.23454	0.430925	4.59583	0.430056	4.66863	0.428318	4.79567
0.18	0.430051	4.56497	0.424843	4.95563	0.423106	5.08935	0.422236	5.17197
0.19	0.423106	4.97472	0.418761	5.34413	0.417024	5.48881	0.415286	5.6392
0.2	0.417024	5.36373	0.411811	5.82658	0.410073	5.98489	0.408336	6.14949
0.21	0.410073	5.84692	0.404861	6.35346	0.403123	6.52672	0.401386	6.7069
0.22	0.403123	6.37453	0.39791	6.92906	0.396173	7.11871	0.394435	7.31597
0.23	0.396173	6.9508	0.39096	7.55798	0.389222	7.76563	0.387485	7.98164
0.24	0.390091	7.49806	0.384009	8.24532	0.382272	8.47275	0.380534	8.70941
0.25	0.38314	8.17843	0.377059	8.99682	0.375321	9.24595	0.373584	9.50525
0.26	0.37619	8.92214	0.370109	9.81866	0.368371	10.0917	0.366634	10.3759
0.27	0.36924	9.73535	0.363158	10.7178	0.361421	11.0171	0.359683	11.3288
0.28	0.362289	10.6248	0.356208	11.7018	0.35447	12.03	0.352732	12.3718
0.29	0.356208	11.4708	0.349258	12.7792	0.34752	13.1392	0.345782	13.5142
0.3	0.349257	12.5242	0.343176	13.8051	0.34057	14.3542	0.338832	14.7659
0.31	0.342307	13.6778	0.336225	15.0835	0.334488	15.5122	0.33275	15.959
0.32	0.336225	14.7762	0.330091	16.3128	0.327538	16.9557	0.3258	17.4466
0.33	0.330143	15.9663	0.323193	17.8211	0.321456	18.3325	0.319718	18.8659
0.34	0.323193	17.4506	0.317112	19.2705	0.315374	19.8263	0.313636	20.406
0.35	0.317112	18.8659	0.31103	20.8434	0.309293	21.4475	0.307555	22.0778
0.36	0.311318	20.3254	0.304949	22.5511	0.303211	23.2082	0.301473	23.8938
0.37	0.305818	21.8196	0.298969	24.3737	0.29713	25.121	0.295392	25.8673
0.38	0.299736	23.6085	0.293654	26.1226	0.291916	26.8916	0.289935	27.7835
0.39	0.294523	25.2622	0.287921	28.1592	0.285835	29.1267	0.284098	30.0014
0.4	0.288729	27.2464	0.28236	30.2957	0.280622	31.1976	0.278885	32.1398
0.41	0.283229	29.2824	0.277147	32.4542	0.275409	33.4257	0.273672	34.4409
0.42	0.278016	31.3604	0.271934	34.7769	0.270197	35.824	0.268459	36.9184
0.43	0.273169	33.4323	0.266722	37.278	0.264984	38.4072	0.263246	39.5878
0.44	0.268459	35.5853	0.261974	39.7229	0.260206	40.95	0.258312	42.3054
0.45	0.263246	38.1451	0.257165	42.3762	0.255427	43.6749	0.253689	45.0336
0.46	0.258699	40.5368	0.252386	45.2025	0.250649	46.5964	0.248911	48.0555
0.47	0.25369	43.3627	0.247608	48.2342	0.24587	49.7312	0.244133	51.2982
0.48	0.249346	45.9823	0.243264	51.1808	0.241526	52.7791	0.239789	54.4527
0.49	0.245001	48.7748	0.23892	54.3248	0.237182	56.0323	0.235444	57.8206
0.5	0.240657	51.7531	0.234576	57.6809	0.232838	59.5058	0.231101	61.4181
0.51	0.236314	54.931	0.230232	61.2668	0.228494	63.2185	0.226757	65.2639
0.52	0.23197	58.3245	0.225888	65.0996	0.224151	67.188	0.222413	69.3778
0.53	0.22806	61.5731	0.221978	68.775	0.220241	70.9959	0.218503	73.3257
0.54	0.22415	65.0235	0.218069	72.6819	0.216331	75.0458	0.214593	77.526
0.55	0.219846	69.0761	0.214159	76.8389	0.212421	79.3561	0.210684	81.9977
0.56	0.216331	72.5873	0.210249	81.2638	0.208512	83.9457	0.206774	86.7612
0.57	0.212421	76.7346	0.20634	85.9776	0.204704	88.7044	0.202865	91.8398
0.58	0.208512	81.1496	0.202805	90.5036	0.201127	93.4545	0.199257	96.8251
0.59	0.205037	85.3107	0.198955	95.7481	0.197218	98.9818	0.19548	102.38
0.6	0.201562	89.7151	0.19548	100.778	0.193742	104.207	0.192005	107.813
0.61	0.198086	94.3812	0.192005	106.112	0.190267	109.752	0.188529	113.581
0.62	0.194611	99.3261	0.188529	111.774	0.186792	115.64	0.185054	119.707
0.63	0.191136	104.571	0.185054	117.788	0.183317	121.897	0.181579	126.222
0.64	0.187661	110.138	0.181853	123.66	0.180276	127.691	0.178538	132.258
0.65	0.184307	115.836	0.178538	130.104	0.176885	134.543	0.175142	139.41
0.66	0.181145	121.522	0.175497	136.361	0.17376	141.239	0.171827	146.832
0.67	0.178104	126.726	0.172022	143.317	0.170285	148.494	0.168215	154.771
0.68	0.175063	131.885	0.168547	150.35	0.16681	155.836	0.165072	161.623
0.69	0.171838	137.679	0.165506	156.685	0.163769	162.456	0.162	168.633
0.7	0.168547	143.914	0.162465	163.326	0.160728	169.401	0.15899	175.815
0.71	0.165506	149.868	0.159448	170.226	0.158043	175.656	0.156384	182.137
0.72	0.162465	156.102	0.156818	176.331	0.155389	182.086	0.153777	188.719
0.73	0.159859	161.476	0.154259	182.474	0.152908	188.238	0.15125	195.318
0.74	0.157253	167.055	0.15204	187.777	0.15053	194.289	0.148999	201.226
0.75	0.154647	172.85	0.149766	193.425	0.14839	199.736	0.146872	206.889
0.76	0.152474	177.567	0.147696	198.561	0.146392	204.841	0.145065	211.542
0.77	0.150302	182.41	0.145621	203.85	0.144379	210.134	0.143134	216.754
0.78	0.148284	186.893	0.143786	208.403	0.142568	214.795	0.141408	221.291
0.79	0.146393	191.055	0.142049	212.679	0.140941	218.829	0.139851	225.224
0.8	0.144655	194.769	0.140482	216.362	0.139442	222.406	0.138226	229.48
0.81	0.142918	198.524	0.139008	219.711	0.137949	225.978	0.136836	232.791
0.82	0.141357	201.687	0.137607	222.774	0.136543	229.202	0.135533	235.734
0.83	0.139877	204.565	0.136291	225.48	0.135288	231.789	0.134258	238.534
0.84	0.138573	206.775	0.135064	227.792	0.134114	233.991	0.133137	240.622
0.85	0.13727	208.938	0.133804	230.196	0.132926	236.202	0.132058	242.47
0.86	0.135967	211.053	0.132794	231.485	0.131935	237.492	0.131049	243.928
0.87	0.134854	212.374	0.131723	232.947	0.130905	238.867	0.13006	245.21
0.88	0.133795	213.4	0.130754	233.881	0.129953	239.805	0.129143	246.068
0.89	0.132815	214.017	0.129885	234.271	0.129068	240.329	0.128289	246.52
0.9	0.131841	214.496	0.129017	234.541	0.128245	240.46	0.127493	246.584
0.91	0.13094	214.564	0.128175	234.561	0.127475	240.21	0.126748	246.275
0.92	0.130103	214.238	0.127433	233.999	0.126754	239.597	0.125976	245.945
0.93	0.129325	213.532	0.126739	233.074	0.125994	239.01	0.125312	244.955
0.94	0.128582	212.522	0.126001	232.173	0.125363	237.665	0.124672	243.681
0.95	0.12782	211.417	0.125393	230.526	0.124699	236.293	0.124053	242.136
0.96	0.127189	209.608	0.124749	228.846	0.124142	234.247	0.123439	240.369
0.97	0.126517	207.768	0.124212	226.5	0.123546	232.174	0.122929	237.922
0.98	0.125965	205.248	0.123635	224.117	0.122991	229.706	0.122388	235.407
0.99	0.125365	202.694	0.123098	221.336	0.122501	226.725	0.121872	232.542
1	0.12481	199.732	0.122587	218.202	0.122028	223.425	0.12139	229.284
1.01	0.124284	196.411	0.12211	214.666	0.121561	219.846	0.120931	225.663
1.02	0.123804	192.649	0.121657	210.762	0.121117	215.898	0.120502	221.638
1.03	0.123369	188.437	0.121234	206.443	0.120702	211.534	0.120093	217.232
1.04	0.122935	183.925	0.120832	201.729	0.120307	206.773	0.11971	212.397
1.05	0.122501	179.083	0.120459	196.573	0.119895	201.748	0.119347	207.145
1.06	0.122122	173.696	0.120104	190.984	0.119542	196.116	0.119008	201.429
1.07	0.121768	167.848	0.119774	184.909	0.119216	189.99	0.118641	195.422
1.08	0.121442	161.493	0.11946	178.354	0.118913	183.345	0.118341	188.718
1.09	0.121136	154.618	0.119128	171.385	0.118591	176.291	0.118063	181.454
1.1	0.120801	147.317	0.118863	163.658	0.118319	168.528	0.11776	173.741
1.11	0.120547	139.204	0.118591	155.358	0.118078	160.067	0.117519	165.203
1.12	0.120312	130.384	0.118345	146.297	0.117811	150.994	0.117288	155.944
1.13	0.120052	120.86	0.118143	136.316	0.117609	140.925	0.117058	145.868
1.14	0.119869	110.233	0.117917	125.446	0.117385	129.952	0.116854	134.742
1.15	0.11966	98.5316	0.117722	113.314	0.117227	117.622	0.116678	122.339
1.16	0.119478	85.3029	0.117579	99.5499	0.117051	103.804	0.116502	108.383
1.17	0.119375	69.933	0.117428	83.7076	0.116899	87.8071	0.116391	92.1495
1.18	0.119257	51.4999	0.117306	64.5936	0.116817	68.4489	0.116268	72.6607
1.19	0.119181	27.1586	0.117264	39.2937	0.116729	42.9442	0.116179	46.8846
1.2	0.119167	-32.1845	0.117234	-22.3483	0.116695	-19.3585	0.11614	-16.1081
1.21	0.119228	-32.1743	0.117269	-22.3476	0.116725	-19.3588	0.116164	-16.1089
1.22	0.11929	-32.1643	0.117288	-22.3547	0.116755	-19.359	0.116187	-16.1099
1.23	0.119352	-32.1537	0.117299	-22.3649	0.116785	-19.3592	0.116211	-16.1107
1.24	0.119414	-32.143	0.117336	-22.364	0.116814	-19.3595	0.116235	-16.1115
1.25	0.11946	-32.1427	0.117372	-22.3631	0.116845	-19.3595	0.116259	-16.1122
1.26	0.119491	-32.1513	0.117408	-22.3621	0.116854	-19.3678	0.116283	-16.113
1.27	0.119554	-32.1399	0.117445	-22.3608	0.116866	-19.375	0.116307	-16.1135
1.28	0.119618	-32.128	0.117482	-22.3596	0.116896	-19.375	0.116331	-16.1143
1.29	0.119682	-32.1161	0.117518	-22.3585	0.116926	-19.375	0.116355	-16.115
1.3	0.119745	-32.1042	0.117555	-22.357	0.116957	-19.3749	0.116379	-16.1156
1.31	0.11981	-32.0916	0.117592	-22.3555	0.116987	-19.3748	0.116403	-16.1162
1.32	0.119874	-32.079	0.117629	-22.3541	0.117018	-19.3746	0.116419	-16.1194
1.33	0.119895	-32.0944	0.117667	-22.3524	0.117048	-19.3744	0.116419	-16.1277
1.34	0.119952	-32.0862	0.117704	-22.3507	0.117079	-19.3741	0.116436	-16.1307
1.35	0.120017	-32.0728	0.117722	-22.3578	0.11711	-19.3738	0.11646	-16.1312
1.36	0.120083	-32.0593	0.117737	-22.3661	0.117141	-19.3735	0.116484	-16.1317
1.37	0.120149	-32.0455	0.117775	-22.3642	0.117172	-19.3731	0.116509	-16.1321
1.38	0.120216	-32.0312	0.117813	-22.3623	0.117203	-19.3725	0.116533	-16.1326
1.39	0.120282	-32.017	0.117851	-22.3602	0.117234	-19.3721	0.116557	-16.133
1.4	0.120329	-32.0154	0.117889	-22.3581	0.117265	-19.3715	0.116582	-16.1334
1.41	0.120366	-32.0194	0.117927	-22.356	0.117288	-19.3742	0.116607	-16.1336
1.42	0.120434	-32.0046	0.117965	-22.3539	0.117288	-19.3857	0.116631	-16.134
1.43	0.120502	-31.9891	0.118003	-22.3516	0.117316	-19.3862	0.116656	-16.1344
1.44	0.12057	-31.9736	0.118042	-22.3493	0.117348	-19.3854	0.116681	-16.1346
1.45	0.120639	-31.9578	0.11808	-22.3468	0.11738	-19.3847	0.116705	-16.1348
1.46	0.120708	-31.9417	0.118119	-22.3443	0.117411	-19.3839	0.11673	-16.1351
1.47	0.120763	-31.9342	0.118156	-22.3423	0.117443	-19.383	0.116755	-16.1353
1.48	0.120791	-31.9438	0.118157	-22.3567	0.117475	-19.3821	0.11678	-16.1354
1.49	0.120861	-31.927	0.11819	-22.3565	0.117507	-19.3812	0.116805	-16.1355
1.5	0.120931	-31.9099	0.11823	-22.3537	0.117538	-19.3802	0.11683	-16.1357
1.51	0.121002	-31.8925	0.118269	-22.3508	0.11757	-19.3792	0.116853	-16.1364
1.52	0.121073	-31.8749	0.118308	-22.3479	0.117603	-19.3781	0.116854	-16.1444
1.53	0.121145	-31.8569	0.118348	-22.3449	0.117635	-19.377	0.116866	-16.1485
1.54	0.121197	-31.8509	0.118387	-22.3418	0.117667	-19.3756	0.116891	-16.1486
1.55	0.121235	-31.8541	0.118427	-22.3386	0.1177	-19.3745	0.116916	-16.1486
1.56	0.121307	-31.8356	0.118467	-22.3354	0.117722	-19.377	0.116942	-16.1485
1.57	0.12138	-31.8167	0.118507	-22.332	0.117723	-19.3881	0.116967	-16.1484
1.58	0.121453	-31.7974	0.118547	-22.3286	0.117755	-19.3866	0.116993	-16.1484
1.59	0.121527	-31.7778	0.118588	-22.325	0.117788	-19.3853	0.117018	-16.1483
1.6	0.121601	-31.7581	0.118591	-22.3378	0.117821	-19.3838	0.117043	-16.1481
1.61	0.121632	-31.7651	0.118623	-22.3379	0.117854	-19.3823	0.117069	-16.148
1.62	0.12169	-31.755	0.118664	-22.3342	0.117886	-19.3809	0.117095	-16.1478
1.63	0.121765	-31.7346	0.118705	-22.3304	0.11792	-19.3792	0.117121	-16.1474
1.64	0.121841	-31.7138	0.118746	-22.3265	0.117953	-19.3775	0.117146	-16.1472
1.65	0.121917	-31.6927	0.118787	-22.3225	0.117986	-19.3758	0.117172	-16.147
1.66	0.121994	-31.6711	0.118828	-22.3186	0.118019	-19.3741	0.117198	-16.1466
1.67	0.122066	-31.6522	0.118869	-22.3146	0.118053	-19.3723	0.117224	-16.1464
1.68	0.12209	-31.6632	0.118911	-22.3103	0.118086	-19.3704	0.11725	-16.1459
1.69	0.122168	-31.641	0.118952	-22.306	0.11812	-19.3686	0.117276	-16.1455
1.7	0.122245	-31.6185	0.118994	-22.3017	0.118153	-19.3665	0.117288	-16.1497
1.71	0.122324	-31.5957	0.119026	-22.3019	0.118157	-19.3763	0.117288	-16.1577
1.72	0.122403	-31.5725	0.119028	-22.3146	0.118175	-19.3801	0.117312	-16.158
1.73	0.122482	-31.5493	0.119071	-22.31	0.118209	-19.378	0.117338	-16.1575
1.74	0.122501	-31.563	0.119113	-22.3053	0.118243	-19.3759	0.117364	-16.157
1.75	0.122578	-31.5412	0.119155	-22.3007	0.118277	-19.3738	0.117391	-16.1564
1.76	0.122658	-31.517	0.119197	-22.296	0.118311	-19.3716	0.117417	-16.1558
1.77	0.122739	-31.4926	0.11924	-22.291	0.118346	-19.3693	0.117443	-16.1553
1.78	0.122821	-31.4678	0.119283	-22.2862	0.11838	-19.3669	0.11747	-16.1546
1.79	0.122903	-31.4426	0.119326	-22.2812	0.118415	-19.3645	0.117496	-16.154
1.8	0.122935	-31.4477	0.119369	-22.2761	0.118449	-19.3621	0.117523	-16.1533
1.81	0.123006	-31.4291	0.119412	-22.271	0.118484	-19.3597	0.11755	-16.1526
1.82	0.12309	-31.4031	0.119455	-22.2657	0.118518	-19.3572	0.117576	-16.1519
1.83	0.123173	-31.3768	0.11946	-22.2773	0.118553	-19.3546	0.117603	-16.1511
1.84	0.123258	-31.3501	0.119494	-22.276	0.118588	-19.3519	0.11763	-16.1503
1.85	0.123342	-31.3234	0.119538	-22.2706	0.118591	-19.3616	0.117657	-16.1495
1.86	0.12337	-31.3312	0.119582	-22.265	0.118614	-19.3638	0.117684	-16.1486
1.87	0.123444	-31.3104	0.119626	-22.2593	0.118649	-19.361	0.117711	-16.1478
1.88	0.12353	-31.2827	0.11967	-22.2536	0.118684	-19.3582	0.117722	-16.152
1.89	0.123617	-31.2545	0.119714	-22.248	0.118719	-19.3554	0.117723	-16.1594
1.9	0.123704	-31.2262	0.119758	-22.242	0.118755	-19.3524	0.11775	-16.1585
1.91	0.123792	-31.1973	0.119803	-22.236	0.11879	-19.3495	0.117778	-16.1575
1.92	0.123815	-31.2076	0.119848	-22.23	0.118826	-19.3465	0.117805	-16.1566
1.93	0.123903	-31.1785	0.119893	-22.2238	0.118862	-19.3434	0.117832	-16.1555
1.94	0.123993	-31.1486	0.119895	-22.2364	0.118898	-19.3403	0.11786	-16.1545
1.95	0.124082	-31.1189	0.11993	-22.2343	0.118934	-19.337	0.117887	-16.1534
1.96	0.124172	-31.0885	0.119975	-22.228	0.11897	-19.334	0.117915	-16.1522
1.97	0.124238	-31.0726	0.120021	-22.2216	0.119006	-19.3307	0.117942	-16.1511
1.98	0.12428	-31.071	0.120066	-22.2151	0.119026	-19.3337	0.11797	-16.15
1.99	0.124372	-31.0398	0.120112	-22.2085	0.11903	-19.3427	0.117998	-16.1488
2	0.124465	-31.0081	0.120158	-22.2018	0.119066	-19.3393	0.118026	-16.1475
2.01	0.124558	-30.9761	0.120204	-22.195	0.119102	-19.336	0.118054	-16.1462
2.02	0.124651	-30.9439	0.12025	-22.1882	0.119139	-19.3324	0.118081	-16.145
2.03	0.124675	-30.9528	0.120296	-22.1813	0.119176	-19.3289	0.118109	-16.1436
2.04	0.12477	-30.9199	0.120329	-22.1804	0.119213	-19.3252	0.118137	-16.1423
2.05	0.124865	-30.8866	0.120339	-22.1894	0.119249	-19.3216	0.118156	-16.1438
2.06	0.124961	-30.853	0.120385	-22.1822	0.119287	-19.3178	0.118157	-16.1514
2.07	0.125057	-30.8188	0.120432	-22.1749	0.119324	-19.3142	0.118176	-16.1528
2.08	0.125107	-30.8123	0.120479	-22.1677	0.119361	-19.3103	0.118204	-16.1514
2.09	0.125173	-30.7965	0.120527	-22.1602	0.119398	-19.3064	0.118233	-16.1499
2.1	0.125271	-30.7617	0.120574	-22.1528	0.119436	-19.3025	0.118261	-16.1484
2.11	0.125369	-30.7263	0.120621	-22.1452	0.11946	-19.3037	0.118289	-16.1469
2.12	0.125469	-30.6905	0.120669	-22.1374	0.119463	-19.3127	0.118318	-16.1453
2.13	0.125542	-30.6705	0.120717	-22.1297	0.119501	-19.3088	0.118346	-16.1437
2.14	0.125595	-30.6617	0.120763	-22.1228	0.119539	-19.3046	0.118375	-16.1422
2.15	0.125696	-30.625	0.120763	-22.1357	0.119577	-19.3004	0.118404	-16.1405
2.16	0.125798	-30.588	0.120806	-22.1302	0.119615	-19.2962	0.118432	-16.1389
2.17	0.125901	-30.5503	0.120855	-22.122	0.119653	-19.2919	0.118461	-16.1372
2.18	0.125976	-30.5289	0.120903	-22.114	0.119691	-19.2877	0.11849	-16.1354
2.19	0.126023	-30.5234	0.120952	-22.1056	0.11973	-19.2832	0.118519	-16.1336
2.2	0.126128	-30.4848	0.121001	-22.0974	0.119768	-19.2787	0.118548	-16.1318
2.21	0.126233	-30.446	0.12105	-22.0889	0.119807	-19.2743	0.118577	-16.1301
2.22	0.126339	-30.4065	0.1211	-22.0804	0.119846	-19.2697	0.118591	-16.1332
2.23	0.12641	-30.3873	0.121149	-22.0717	0.119884	-19.2652	0.118591	-16.1406
2.24	0.126474	-30.3724	0.121197	-22.0638	0.119894	-19.2716	0.11862	-16.1388
2.25	0.126581	-30.3321	0.121198	-22.0765	0.11991	-19.2758	0.11865	-16.1369
2.26	0.12669	-30.2912	0.121245	-22.0688	0.119949	-19.271	0.118679	-16.135
2.27	0.1268	-30.2498	0.121295	-22.0598	0.119989	-19.2662	0.118708	-16.1329
2.28	0.126845	-30.2455	0.121345	-22.0508	0.120028	-19.2614	0.118738	-16.131
2.29	0.126931	-30.2179	0.121396	-22.0416	0.120067	-19.2565	0.118767	-16.129
2.3	0.127042	-30.1756	0.121447	-22.0324	0.120107	-19.2516	0.118797	-16.1269
2.31	0.127155	-30.1326	0.121498	-22.023	0.120147	-19.2465	0.118827	-16.1248
2.32	0.127268	-30.0894	0.121549	-22.0136	0.120187	-19.2414	0.118857	-16.1227
2.33	0.127298	-30.0937	0.121601	-22.0042	0.120227	-19.2364	0.118886	-16.1205
2.34	0.127412	-30.0498	0.121632	-22.0032	0.120267	-19.2312	0.118916	-16.1183
2.35	0.127528	-30.0052	0.121644	-22.0106	0.120307	-19.226	0.118946	-16.1161
2.36	0.127644	-29.9602	0.121696	-22.0009	0.120329	-19.2276	0.118977	-16.1138
2.37	0.127713	-29.9422	0.121748	-21.991	0.120337	-19.2346	0.119006	-16.1116
2.38	0.127782	-29.9241	0.1218	-21.9812	0.120377	-19.2292	0.119026	-16.1129
2.39	0.127901	-29.8778	0.121853	-21.9711	0.120418	-19.2237	0.119026	-16.1203
2.4	0.128021	-29.8313	0.121905	-21.961	0.120459	-19.2183	0.119049	-16.1202
2.41	0.128142	-29.7842	0.121958	-21.9507	0.1205	-19.2127	0.119079	-16.1178
2.42	0.128173	-29.7871	0.122011	-21.9404	0.120541	-19.2071	0.119109	-16.1154
2.43	0.128295	-29.7394	0.122065	-21.9299	0.120582	-19.2015	0.11914	-16.1131
2.44	0.128418	-29.6911	0.122066	-21.9415	0.120623	-19.1958	0.119171	-16.1105
2.45	0.128543	-29.6422	0.122114	-21.9336	0.120664	-19.19	0.119201	-16.1081
2.46	0.128582	-29.6403	0.122168	-21.9229	0.120706	-19.1841	0.119232	-16.1055
2.47	0.12869	-29.6011	0.122222	-21.912	0.120748	-19.1783	0.119263	-16.1029
2.48	0.128816	-29.551	0.122276	-21.9012	0.120763	-19.1822	0.119294	-16.1003
2.49	0.128944	-29.5003	0.12233	-21.8902	0.120775	-19.1875	0.119325	-16.0977
2.5	0.129017	-29.4803	0.122385	-21.8791	0.120817	-19.1814	0.119356	-16.0951
2.51	0.129106	-29.4507	0.12244	-21.8679	0.120859	-19.1753	0.119387	-16.0924
2.52	0.129237	-29.3987	0.122495	-21.8568	0.120901	-19.1692	0.119418	-16.0897
2.53	0.129369	-29.3462	0.122501	-21.8664	0.120944	-19.163	0.119449	-16.087
2.54	0.129451	-29.321	0.122541	-21.8613	0.120986	-19.1568	0.11946	-16.0909
2.55	0.129524	-29.3006	0.122597	-21.8498	0.121029	-19.1504	0.119465	-16.0965
2.56	0.129659	-29.2468	0.122653	-21.8381	0.121072	-19.1441	0.119496	-16.0938
2.57	0.129794	-29.1924	0.122709	-21.8263	0.121115	-19.1376	0.119527	-16.0909
2.58	0.129885	-29.1623	0.122765	-21.8147	0.121157	-19.1311	0.119559	-16.0881
2.59	0.129967	-29.1376	0.122821	-21.8027	0.121197	-19.1258	0.119591	-16.0851
2.6	0.130106	-29.0817	0.122878	-21.7906	0.121198	-19.1353	0.119622	-16.0823
2.61	0.130246	-29.0252	0.122935	-21.7786	0.121233	-19.1316	0.119654	-16.0792
2.62	0.13032	-29.0043	0.122935	-21.7904	0.121276	-19.125	0.119686	-16.0762
2.63	0.13041	-28.9748	0.122988	-21.7799	0.12132	-19.1181	0.119718	-16.0732
2.64	0.130553	-28.9171	0.123046	-21.7676	0.121364	-19.1114	0.11975	-16.0702
2.65	0.130698	-28.8586	0.123103	-21.7551	0.121408	-19.1044	0.119782	-16.0671
2.66	0.130754	-28.8473	0.123162	-21.7424	0.121452	-19.0975	0.119814	-16.064
2.67	0.130882	-28.7982	0.12322	-21.7297	0.121497	-19.0904	0.119847	-16.0607
2.68	0.131029	-28.7382	0.123278	-21.7169	0.121541	-19.0834	0.119879	-16.0576
2.69	0.131179	-28.6775	0.123337	-21.704	0.121585	-19.0762	0.119894	-16.0599
2.7	0.131203	-28.6835	0.123369	-21.7021	0.12163	-19.0691	0.119895	-16.0668
2.71	0.131354	-28.622	0.123386	-21.7067	0.121632	-19.0776	0.119924	-16.0644
2.72	0.131507	-28.5597	0.123446	-21.6935	0.12166	-19.0768	0.119957	-16.0611
2.73	0.131623	-28.5169	0.123505	-21.6802	0.121704	-19.0695	0.11999	-16.0578
2.74	0.131701	-28.4944	0.123565	-21.6668	0.121749	-19.0622	0.120022	-16.0544
2.75	0.131857	-28.4305	0.123625	-21.6533	0.121795	-19.0547	0.120055	-16.0511
2.76	0.132015	-28.3661	0.123686	-21.6396	0.12184	-19.0471	0.120089	-16.0476
2.77	0.132058	-28.3623	0.123746	-21.6259	0.121886	-19.0395	0.120121	-16.0442
2.78	0.1322	-28.3059	0.123804	-21.6135	0.121932	-19.0319	0.120155	-16.0407
2.79	0.132362	-28.2398	0.123804	-21.6248	0.121978	-19.0241	0.120188	-16.0371
2.8	0.132492	-28.1905	0.123864	-21.6114	0.122024	-19.0164	0.120221	-16.0336
2.81	0.132568	-28.169	0.123925	-21.5973	0.122066	-19.01	0.120254	-16.03
2.82	0.132734	-28.101	0.123987	-21.583	0.122066	-19.0191	0.120288	-16.0265
2.83	0.132902	-28.0322	0.124049	-21.5687	0.122105	-19.0141	0.120322	-16.0227
2.84	0.132927	-28.0372	0.124112	-21.5541	0.122151	-19.0061	0.120329	-16.0274
2.85	0.133098	-27.9673	0.124174	-21.5395	0.122198	-18.998	0.120338	-16.0314
2.86	0.13327	-27.8968	0.124237	-21.5249	0.122245	-18.99	0.120372	-16.0277
2.87	0.133361	-27.8679	0.124239	-21.5356	0.122292	-18.9817	0.120406	-16.0239
2.88	0.133489	-27.8202	0.12429	-21.5258	0.122339	-18.9734	0.120439	-16.0201
2.89	0.133665	-27.7478	0.124353	-21.5108	0.122387	-18.9651	0.120473	-16.0163
2.9	0.133795	-27.6995	0.124417	-21.4957	0.122434	-18.9567	0.120508	-16.0124
2.91	0.133871	-27.6786	0.124481	-21.4804	0.122482	-18.9482	0.120542	-16.0085
2.92	0.134052	-27.6044	0.124546	-21.465	0.122501	-18.9505	0.120576	-16.0045
2.93	0.134229	-27.5323	0.12461	-21.4496	0.122514	-18.9548	0.12061	-16.0006
2.94	0.134283	-27.5227	0.124672	-21.4352	0.122562	-18.9463	0.120645	-15.9966
2.95	0.134469	-27.4463	0.124673	-21.4462	0.12261	-18.9376	0.120679	-15.9926
2.96	0.134658	-27.3692	0.124736	-21.4313	0.122658	-18.9288	0.120714	-15.9885
2.97	0.134684	-27.3728	0.124802	-21.4155	0.122707	-18.92	0.120749	-15.9845
2.98	0.134876	-27.2945	0.124868	-21.3995	0.122756	-18.9111	0.120763	-15.9868
2.99	0.13507	-27.2152	0.124934	-21.3833	0.122805	-18.9022	0.120763	-15.9935
3	0.13512	-27.2072	0.125001	-21.367	0.122854	-18.8931	0.120798	-15.9896
3.01	0.135317	-27.1268	0.125068	-21.3507	0.122903	-18.8841	0.120832	-15.9854
3.02	0.135517	-27.0452	0.125107	-21.3456	0.122935	-18.8814	0.120868	-15.9811
3.03	0.135544	-27.0485	0.125123	-21.35	0.122941	-18.8883	0.120903	-15.9768
3.04	0.135747	-26.9657	0.125191	-21.3334	0.12299	-18.879	0.120938	-15.9726
3.05	0.135952	-26.8819	0.125259	-21.3166	0.12304	-18.8697	0.120974	-15.9682
3.06	0.136004	-26.8729	0.125327	-21.2996	0.12309	-18.8603	0.121009	-15.9639
3.07	0.136214	-26.7877	0.125396	-21.2825	0.12314	-18.8509	0.121044	-15.9595
3.08	0.136401	-26.7132	0.125465	-21.2653	0.123191	-18.8414	0.12108	-15.9549
3.09	0.136453	-26.7045	0.125534	-21.248	0.123242	-18.8317	0.121116	-15.9506
3.1	0.136668	-26.617	0.125542	-21.2558	0.123292	-18.822	0.121152	-15.946
3.11	0.136836	-26.5526	0.125599	-21.2435	0.123343	-18.8124	0.121188	-15.9415
3.12	0.136943	-26.5177	0.125669	-21.2258	0.123369	-18.8116	0.121197	-15.9452
3.13	0.137164	-26.4278	0.125739	-21.2081	0.123377	-18.8177	0.121206	-15.9492
3.14	0.13727	-26.3934	0.12581	-21.1901	0.123428	-18.8079	0.121242	-15.9446
3.15	0.137418	-26.3389	0.125881	-21.1721	0.12348	-18.7979	0.121278	-15.9399
3.16	0.137647	-26.2465	0.125953	-21.154	0.123532	-18.7879	0.121315	-15.9352
3.17	0.137706	-26.2347	0.125976	-21.1553	0.123583	-18.7778	0.121351	-15.9305
3.18	0.137939	-26.1407	0.126011	-21.1516	0.123636	-18.7676	0.121388	-15.9257
3.19	0.138139	-26.0627	0.126084	-21.1331	0.123688	-18.7573	0.121424	-15.9209
3.2	0.138205	-26.0474	0.126156	-21.1145	0.123741	-18.747	0.121461	-15.916
3.21	0.138446	-25.9506	0.126229	-21.0958	0.123793	-18.7366	0.121498	-15.9112
3.22	0.138574	-25.9066	0.126303	-21.0769	0.123804	-18.7414	0.121535	-15.9063
3.23	0.138753	-25.8391	0.126376	-21.0579	0.123834	-18.7393	0.121572	-15.9013
3.24	0.139002	-25.7395	0.12641	-21.0548	0.123887	-18.7288	0.121609	-15.8963
3.25	0.139031	-25.7413	0.126445	-21.0514	0.12394	-18.7181	0.121632	-15.8959
3.26	0.139285	-25.6399	0.12652	-21.032	0.123994	-18.7074	0.121632	-15.9023
3.27	0.139442	-25.5833	0.126595	-21.0124	0.124048	-18.6966	0.121661	-15.8999
3.28	0.139609	-25.5225	0.12667	-20.9929	0.124102	-18.6857	0.121699	-15.8947
3.29	0.139872	-25.4182	0.126746	-20.973	0.124156	-18.6748	0.121736	-15.8896
3.3	0.139901	-25.4196	0.126822	-20.9531	0.12421	-18.6638	0.121774	-15.8845
3.31	0.14017	-25.3134	0.126845	-20.9544	0.124238	-18.6623	0.121812	-15.8792
3.32	0.140311	-25.2646	0.126885	-20.9489	0.124246	-18.668	0.12185	-15.874
3.33	0.140511	-25.1897	0.126961	-20.9288	0.124301	-18.6568	0.121888	-15.8687
3.34	0.140745	-25.0998	0.127039	-20.9084	0.124356	-18.6455	0.121926	-15.8634
3.35	0.14082	-25.0813	0.127117	-20.8878	0.124411	-18.6342	0.121964	-15.858
3.36	0.141104	-24.9701	0.127195	-20.867	0.124467	-18.6228	0.122002	-15.8527
3.37	0.14118	-24.9507	0.127274	-20.8463	0.124523	-18.6112	0.122041	-15.8472
3.38	0.141465	-24.8394	0.127279	-20.8543	0.124578	-18.5997	0.122066	-15.8458
3.39	0.141615	-24.7884	0.127348	-20.8375	0.124635	-18.588	0.122066	-15.8522
3.4	0.141791	-24.7254	0.127427	-20.8163	0.124672	-18.5829	0.122099	-15.8486
3.41	0.142049	-24.6275	0.127507	-20.7951	0.124678	-18.5894	0.122138	-15.843
3.42	0.142169	-24.5895	0.127588	-20.7736	0.124734	-18.5776	0.122176	-15.8375
3.43	0.142477	-24.4706	0.127669	-20.7518	0.124791	-18.5656	0.122216	-15.8318
3.44	0.142507	-24.4714	0.127713	-20.7444	0.124849	-18.5537	0.122255	-15.8261
3.45	0.142822	-24.3504	0.127735	-20.746	0.124906	-18.5415	0.122294	-15.8204
3.46	0.142918	-24.3233	0.127816	-20.7242	0.124964	-18.5294	0.122333	-15.8147
3.47	0.143224	-24.2068	0.127899	-20.7019	0.125021	-18.5172	0.122373	-15.809
3.48	0.143352	-24.166	0.127982	-20.6796	0.125079	-18.5049	0.122413	-15.8031
3.49	0.143583	-24.0822	0.128065	-20.6571	0.125107	-18.5034	0.122452	-15.7973
3.5	0.143786	-24.0101	0.128148	-20.6349	0.125117	-18.508	0.122492	-15.7914
3.51	0.144003	-23.9326	0.128148	-20.6446	0.125176	-18.4955	0.122501	-15.7951
3.52	0.144221	-23.8555	0.128227	-20.6237	0.125235	-18.4829	0.122507	-15.7993
3.53	0.144378	-23.8033	0.128312	-20.6008	0.125293	-18.4703	0.122548	-15.7933
3.54	0.144655	-23.702	0.128397	-20.5775	0.125353	-18.4575	0.122587	-15.7874
3.55	0.144819	-23.6477	0.128483	-20.5542	0.125412	-18.4447	0.122628	-15.7813
3.56	0.145089	-23.5497	0.128569	-20.5307	0.125473	-18.4317	0.122668	-15.7752
3.57	0.14521	-23.5133	0.128582	-20.5354	0.125533	-18.4187	0.122709	-15.7691
3.58	0.145524	-23.3985	0.12864	-20.5231	0.125542	-18.4237	0.12275	-15.7629
3.59	0.145673	-23.3511	0.128727	-20.4993	0.125578	-18.4188	0.12279	-15.7567
3.6	0.145958	-23.2487	0.128814	-20.4753	0.125639	-18.4056	0.122831	-15.7504
3.61	0.146083	-23.2113	0.128903	-20.4509	0.1257	-18.3923	0.122872	-15.7441
3.62	0.146392	-23.1001	0.128992	-20.4265	0.125761	-18.379	0.122913	-15.7378
3.63	0.146569	-23.0422	0.129017	-20.4267	0.125823	-18.3654	0.122935	-15.7375
3.64	0.146827	-22.9524	0.129075	-20.4139	0.125884	-18.3519	0.122935	-15.7436
3.65	0.146999	-22.897	0.129165	-20.3891	0.125946	-18.3382	0.122976	-15.7374
3.66	0.147261	-22.8061	0.129256	-20.364	0.125976	-18.3359	0.123017	-15.731
3.67	0.147512	-22.7203	0.129347	-20.3388	0.125986	-18.3404	0.123059	-15.7245
3.68	0.147696	-22.6608	0.129439	-20.3135	0.126048	-18.3266	0.123101	-15.7179
3.69	0.147963	-22.5692	0.129451	-20.3184	0.126111	-18.3126	0.123142	-15.7114
3.7	0.148131	-22.5167	0.129513	-20.3045	0.126174	-18.2985	0.123185	-15.7047
3.71	0.148504	-22.3848	0.129606	-20.2786	0.126238	-18.2845	0.123227	-15.6981
3.72	0.148565	-22.3738	0.1297	-20.2526	0.126301	-18.2703	0.123269	-15.6914
3.73	0.14898	-22.2272	0.129794	-20.2265	0.126365	-18.256	0.123311	-15.6847
3.74	0.149096	-22.1952	0.129885	-20.2012	0.12641	-18.2484	0.123354	-15.6778
3.75	0.149433	-22.0794	0.129886	-20.2105	0.126414	-18.2548	0.123369	-15.6794
3.76	0.149585	-22.034	0.129977	-20.1856	0.126479	-18.2403	0.12337	-15.6852
3.77	0.149868	-21.9398	0.130073	-20.1586	0.126543	-18.2258	0.123413	-15.6783
3.78	0.150177	-21.8362	0.13017	-20.1318	0.126609	-18.211	0.123456	-15.6714
3.79	0.150302	-21.8013	0.130267	-20.1045	0.126674	-18.1963	0.123499	-15.6644
3.8	0.150694	-21.6681	0.13032	-20.0939	0.12674	-18.1814	0.123542	-15.6575
3.81	0.150823	-21.6323	0.130344	-20.0941	0.126806	-18.1665	0.123586	-15.6505
3.82	0.151171	-21.5163	0.130443	-20.0664	0.126845	-18.1608	0.123629	-15.6434
3.83	0.151356	-21.46	0.130542	-20.0387	0.126848	-18.1676	0.123673	-15.6362
3.84	0.151606	-21.3809	0.130642	-20.0106	0.126914	-18.1525	0.123717	-15.629
3.85	0.152007	-21.2474	0.130743	-19.9824	0.126981	-18.1371	0.123761	-15.6219
3.86	0.152041	-21.2463	0.130754	-19.9873	0.127048	-18.1218	0.123803	-15.615
3.87	0.152474	-21.1027	0.130837	-19.9657	0.127116	-18.1064	0.123804	-15.6208
3.88	0.152717	-21.0275	0.130939	-19.9371	0.127183	-18.0908	0.123827	-15.6198
3.89	0.152909	-20.9706	0.131041	-19.9083	0.127251	-18.0752	0.123871	-15.6125
3.9	0.153302	-20.8431	0.131144	-19.8792	0.127279	-18.0734	0.123916	-15.6051
3.91	0.153453	-20.8012	0.131188	-19.872	0.127304	-18.0725	0.12396	-15.5977
3.92	0.153777	-20.6989	0.131227	-19.867	0.127372	-18.0568	0.124005	-15.5903
3.93	0.154059	-20.6121	0.131331	-19.8375	0.127442	-18.0408	0.12405	-15.5827
3.94	0.154217	-20.5682	0.131437	-19.8078	0.127511	-18.0248	0.124095	-15.5752
3.95	0.154646	-20.4316	0.131543	-19.7778	0.127581	-18.0086	0.12414	-15.5676
3.96	0.154845	-20.3741	0.131623	-19.7575	0.127651	-17.9924	0.124186	-15.5599
3.97	0.155081	-20.3045	0.131642	-19.7593	0.127713	-17.9787	0.124231	-15.5523
3.98	0.155515	-20.1683	0.13175	-19.7288	0.127714	-17.9862	0.124238	-15.556
3.99	0.155663	-20.1288	0.131859	-19.698	0.127766	-17.976	0.124248	-15.5589
4	0.15595	-20.0434	0.131968	-19.6672	0.127837	-17.9594	0.124294	-15.5511
4.01	0.156384	-19.9094	0.132058	-19.6435	0.127908	-17.9427	0.12434	-15.5432
4.02	0.156516	-19.8759	0.132058	-19.6523	0.12798	-17.9259	0.124386	-15.5354
4.03	0.156818	-19.7864	0.132165	-19.6223	0.128052	-17.9091	0.124432	-15.5276
4.04	0.157253	-19.6544	0.132276	-19.5906	0.128125	-17.8921	0.124479	-15.5196
4.05	0.157405	-19.6149	0.132389	-19.5586	0.128148	-17.8918	0.124526	-15.5115
4.06	0.157687	-19.5334	0.132492	-19.5304	0.128181	-17.8881	0.124572	-15.5035
4.07	0.158121	-19.4037	0.132494	-19.5382	0.128254	-17.8709	0.124619	-15.4954
4.08	0.158333	-19.3456	0.132608	-19.5058	0.128328	-17.8535	0.124666	-15.4873
4.09	0.158556	-19.2845	0.132724	-19.4731	0.128402	-17.8361	0.124673	-15.491
4.1	0.15899	-19.1567	0.13284	-19.4402	0.128476	-17.8185	0.12469	-15.4918
4.11	0.159305	-19.0673	0.132926	-19.418	0.128551	-17.8008	0.124737	-15.4834
4.12	0.159526	-19.0079	0.13293	-19.425	0.128582	-17.7977	0.124785	-15.4752
4.13	0.159859	-18.9135	0.133048	-19.3916	0.128598	-17.7999	0.124832	-15.4669
4.14	0.160294	-18.7887	0.133166	-19.358	0.128673	-17.782	0.12488	-15.4585
4.15	0.160557	-18.7172	0.133286	-19.3241	0.128749	-17.764	0.124928	-15.4501
4.16	0.160728	-18.6742	0.133361	-19.3061	0.128825	-17.746	0.124976	-15.4417
4.17	0.161162	-18.5515	0.133398	-19.3014	0.128902	-17.7277	0.125024	-15.4331
4.18	0.161596	-18.4295	0.133519	-19.267	0.128979	-17.7093	0.125073	-15.4245
4.19	0.161695	-18.4091	0.133642	-19.2322	0.129017	-17.7041	0.125107	-15.4202
4.2	0.162031	-18.3176	0.133765	-19.1971	0.129038	-17.7041	0.125107	-15.4258
4.21	0.162465	-18.1975	0.133795	-19.195	0.129116	-17.6855	0.125139	-15.422
4.22	0.162837	-18.097	0.133861	-19.1804	0.129195	-17.6668	0.125188	-15.4133
4.23	0.163114	-18.0246	0.133986	-19.1448	0.129273	-17.648	0.125238	-15.4045
4.24	0.163334	-17.969	0.134112	-19.1089	0.129352	-17.629	0.125287	-15.3957
4.25	0.163769	-17.8517	0.134229	-19.0764	0.129432	-17.61	0.125336	-15.3868
4.26	0.164203	-17.7354	0.13423	-19.0844	0.129451	-17.6108	0.125386	-15.378
4.27	0.164406	-17.686	0.134358	-19.0479	0.129481	-17.608	0.125436	-15.369
4.28	0.164714	-17.6067	0.134488	-19.0112	0.129562	-17.5887	0.125486	-15.36
4.29	0.165072	-17.5138	0.134619	-18.974	0.129642	-17.5692	0.125536	-15.351
4.3	0.165506	-17.4001	0.134664	-18.9667	0.129723	-17.5498	0.125542	-15.3549
4.31	0.16594	-17.2873	0.134719	-18.9558	0.129805	-17.5301	0.125562	-15.3546
4.32	0.166116	-17.247	0.134852	-18.9182	0.129885	-17.5109	0.125612	-15.3455
4.33	0.166461	-17.1599	0.134985	-18.8803	0.129886	-17.5178	0.125663	-15.3363
4.34	0.16681	-17.0724	0.135098	-18.8498	0.129951	-17.5037	0.125713	-15.327
4.35	0.167244	-16.9621	0.13511	-18.8536	0.130034	-17.4836	0.125765	-15.3177
4.36	0.167678	-16.8526	0.135247	-18.815	0.130117	-17.4634	0.125816	-15.3084
4.37	0.16799	-16.777	0.135384	-18.7761	0.130201	-17.4431	0.125867	-15.2989
4.38	0.168378	-16.6813	0.135523	-18.7369	0.130285	-17.4227	0.125919	-15.2895
4.39	0.168547	-16.6442	0.135533	-18.7415	0.13032	-17.4184	0.12597	-15.28
4.4	0.168982	-16.5371	0.135628	-18.7171	0.130337	-17.4198	0.125976	-15.284
4.41	0.169416	-16.431	0.135769	-18.6772	0.130422	-17.3992	0.125989	-15.2856
4.42	0.16985	-16.3257	0.135911	-18.6371	0.130508	-17.3783	0.126042	-15.276
4.43	0.170285	-16.2211	0.135967	-18.6261	0.130595	-17.3572	0.126094	-15.2664
4.44	0.170627	-16.1409	0.136044	-18.6081	0.130682	-17.3361	0.126146	-15.2566
4.45	0.171086	-16.0315	0.136188	-18.5674	0.130754	-17.3196	0.126199	-15.2469
4.46	0.171233	-16.0017	0.136335	-18.5261	0.130755	-17.3264	0.126252	-15.237
4.47	0.171715	-15.8876	0.136401	-18.5115	0.130836	-17.307	0.126305	-15.2272
4.48	0.172022	-15.8182	0.136444	-18.505	0.130924	-17.2855	0.126358	-15.2173
4.49	0.172457	-15.7175	0.136593	-18.4631	0.131013	-17.2639	0.12641	-15.2077
4.5	0.172891	-15.6175	0.136743	-18.4208	0.131103	-17.2421	0.12641	-15.2131
4.51	0.173326	-15.5183	0.136836	-18.3977	0.131188	-17.2214	0.126439	-15.2102
4.52	0.17376	-15.4199	0.136883	-18.3898	0.131189	-17.228	0.126493	-15.2001
4.53	0.174194	-15.3222	0.137036	-18.3469	0.131247	-17.2163	0.126547	-15.1901
4.54	0.174501	-15.2558	0.137191	-18.3035	0.131338	-17.1941	0.126602	-15.1797
4.55	0.174629	-15.2323	0.13727	-18.2849	0.131429	-17.1717	0.126656	-15.1696
4.56	0.175063	-15.136	0.137305	-18.281	0.131521	-17.1493	0.12671	-15.1593
4.57	0.175497	-15.0404	0.137462	-18.237	0.131614	-17.1266	0.126765	-15.1489
4.58	0.175869	-14.9601	0.137621	-18.1925	0.131623	-17.1302	0.12682	-15.1385
4.59	0.176192	-14.8919	0.137705	-18.1729	0.131685	-17.1175	0.126845	-15.1369
4.6	0.176366	-14.8582	0.137769	-18.1593	0.131779	-17.0944	0.126845	-15.1422
4.61	0.176801	-14.7647	0.137931	-18.1141	0.131873	-17.0713	0.126895	-15.1331
4.62	0.177235	-14.6719	0.138095	-18.0685	0.131968	-17.0481	0.126951	-15.1225
4.63	0.177631	-14.5884	0.138139	-18.0616	0.132057	-17.0265	0.127007	-15.1118
4.64	0.17798	-14.5163	0.138216	-18.0443	0.132058	-17.033	0.127063	-15.1012
4.65	0.178104	-14.495	0.138382	-17.9979	0.13212	-17.02	0.127119	-15.0905
4.66	0.178538	-14.4041	0.13855	-17.9511	0.132216	-16.9964	0.127176	-15.0797
4.67	0.178973	-14.314	0.138574	-17.9511	0.132314	-16.9725	0.127233	-15.0688
4.68	0.179407	-14.2245	0.138707	-17.9156	0.132412	-16.9484	0.127279	-15.0609
4.69	0.179841	-14.1357	0.138879	-17.8678	0.132492	-16.9299	0.127279	-15.0662
4.7	0.179842	-14.142	0.139008	-17.8342	0.132492	-16.9363	0.127319	-15.0601
4.71	0.180276	-14.0538	0.139008	-17.8414	0.132585	-16.9138	0.127377	-15.0491
4.72	0.18071	-13.9663	0.13918	-17.794	0.132685	-16.8893	0.127434	-15.038
4.73	0.181144	-13.8793	0.139357	-17.7451	0.132785	-16.8647	0.127492	-15.0268
4.74	0.181579	-13.793	0.139442	-17.7254	0.132886	-16.8398	0.12755	-15.0157
4.75	0.181786	-13.7554	0.139522	-17.7075	0.132926	-16.834	0.127608	-15.0044
4.76	0.182201	-13.674	0.139703	-17.6577	0.132945	-16.8344	0.127667	-14.9931
4.77	0.182448	-13.6283	0.139876	-17.6103	0.133047	-16.8093	0.127713	-14.9852
4.78	0.182883	-13.5437	0.139877	-17.6173	0.13315	-16.784	0.127714	-14.9904
4.79	0.183317	-13.4599	0.140018	-17.5803	0.133254	-16.7585	0.127747	-14.9863
4.8	0.183751	-13.3766	0.140205	-17.5291	0.133358	-16.7329	0.127806	-14.9748
4.81	0.184185	-13.2939	0.140311	-17.5031	0.133361	-16.7384	0.127865	-14.9633
4.82	0.184255	-13.2857	0.140378	-17.4892	0.133438	-16.7211	0.127925	-14.9516
4.83	0.184713	-13.1989	0.140569	-17.4372	0.133544	-16.6951	0.127985	-14.94
4.84	0.185054	-13.1361	0.140745	-17.3898	0.13365	-16.6689	0.128045	-14.9283
4.85	0.185489	-13.0552	0.140746	-17.3966	0.133757	-16.6426	0.128105	-14.9164
4.86	0.185923	-12.9748	0.140901	-17.3559	0.133795	-16.6373	0.128148	-14.9097
4.87	0.186357	-12.8951	0.141098	-17.3024	0.133819	-16.6363	0.128148	-14.9147
4.88	0.186792	-12.8157	0.14118	-17.2842	0.133927	-16.6097	0.128198	-14.906
4.89	0.186919	-12.7966	0.141281	-17.2602	0.134036	-16.5829	0.128259	-14.894
4.9	0.187423	-12.7046	0.141483	-17.2057	0.134146	-16.5558	0.12832	-14.882
4.91	0.187661	-12.6645	0.141614	-17.1726	0.134229	-16.5368	0.128382	-14.8699
4.92	0.188095	-12.5869	0.141626	-17.1757	0.13423	-16.5429	0.128444	-14.8577
4.93	0.188529	-12.5099	0.141832	-17.1203	0.134342	-16.5154	0.128506	-14.8455
4.94	0.188964	-12.4334	0.142041	-17.0642	0.134454	-16.4878	0.128568	-14.8332
4.95	0.189398	-12.3574	0.142049	-17.0686	0.134567	-16.4601	0.128582	-14.8343
4.96	0.189793	-12.2893	0.142235	-17.0195	0.134664	-16.4371	0.12859	-14.8374
4.97	0.190267	-12.2071	0.142448	-16.9623	0.134664	-16.4432	0.128653	-14.8249
4.98	0.190267	-12.2123	0.142483	-16.9588	0.134745	-16.4249	0.128716	-14.8125
4.99	0.190817	-12.1168	0.1426	-16.9307	0.134861	-16.3966	0.128779	-14.7998
5	0.191136	-12.064	0.142818	-16.8725	0.134977	-16.3681	0.128843	-14.7872
5.01	0.19157	-11.9907	0.142918	-16.8497	0.135094	-16.3394	0.128907	-14.7746
5.02	0.192005	-11.9178	0.143021	-16.8256	0.135098	-16.344	0.128971	-14.7619
5.03	0.192439	-11.8455	0.143245	-16.7663	0.135183	-16.325	0.129017	-14.7543
5.04	0.192873	-11.7736	0.143352	-16.7416	0.135302	-16.2958	0.129017	-14.7593
5.05	0.193308	-11.7023	0.143402	-16.7334	0.135421	-16.2665	0.129069	-14.7498
5.06	0.193742	-11.6315	0.143631	-16.6729	0.135533	-16.2396	0.129134	-14.7369
5.07	0.193923	-11.605	0.143786	-16.6342	0.135533	-16.2456	0.129199	-14.7239
5.08	0.19456	-11.5	0.143844	-16.6238	0.135609	-16.229	0.129265	-14.7108
5.09	0.194611	-11.4961	0.14408	-16.5621	0.135731	-16.1991	0.129331	-14.6976
5.1	0.195109	-11.4159	0.144221	-16.5278	0.135855	-16.1689	0.129397	-14.6843
5.11	0.19548	-11.3578	0.144243	-16.5279	0.135967	-16.142	0.129451	-14.6746
5.12	0.195914	-11.2893	0.144483	-16.4649	0.135967	-16.1478	0.129451	-14.6795
5.13	0.196349	-11.2213	0.144655	-16.4222	0.136073	-16.1229	0.129486	-14.6749
5.14	0.196783	-11.1538	0.144708	-16.4134	0.136199	-16.0921	0.129553	-14.6614
5.15	0.197217	-11.0868	0.144955	-16.3493	0.136325	-16.0612	0.12962	-14.6479
5.16	0.197652	-11.0202	0.14509	-16.3173	0.136401	-16.045	0.129688	-14.6343
5.17	0.198086	-10.954	0.145125	-16.3135	0.136402	-16.0507	0.129756	-14.6207
5.18	0.198521	-10.8883	0.145379	-16.248	0.136524	-16.021	0.129824	-14.607
5.19	0.198955	-10.8231	0.145524	-16.2134	0.136654	-15.9895	0.129885	-14.5952
5.2	0.199207	-10.7874	0.145615	-16.194	0.136784	-15.9577	0.129886	-14.6001
5.21	0.199823	-10.694	0.145875	-16.1272	0.136836	-15.9486	0.129928	-14.5934
5.22	0.199846	-10.6949	0.145958	-16.1102	0.136884	-15.9407	0.129998	-14.5794
5.23	0.200609	-10.5795	0.146054	-16.0898	0.137016	-15.9084	0.130067	-14.5654
5.24	0.200693	-10.5709	0.14632	-16.0218	0.13715	-15.8758	0.130137	-14.5513
5.25	0.201283	-10.4838	0.146393	-16.0078	0.13727	-15.8472	0.130207	-14.5372
5.26	0.201562	-10.4452	0.14657	-15.9649	0.13727	-15.8529	0.130277	-14.523
5.27	0.201996	-10.383	0.146827	-15.9003	0.137358	-15.8336	0.13032	-14.5163
5.28	0.20243	-10.3212	0.146827	-15.9063	0.137495	-15.8003	0.13032	-14.5211
5.29	0.202865	-10.2598	0.147032	-15.8562	0.137633	-15.7669	0.130371	-14.5121
5.3	0.203299	-10.1988	0.147261	-15.7995	0.137705	-15.7523	0.130443	-14.4976
5.31	0.203733	-10.1383	0.147292	-15.7973	0.137738	-15.7485	0.130514	-14.4832
5.32	0.204168	-10.0781	0.147578	-15.7256	0.137878	-15.7145	0.130586	-14.4686
5.33	0.204602	-10.0183	0.147696	-15.6997	0.138019	-15.6805	0.130658	-14.454
5.34	0.205037	-9.95895	0.147771	-15.6852	0.138139	-15.6525	0.130731	-14.4392
5.35	0.205471	-9.90001	0.148065	-15.6122	0.138139	-15.6579	0.130754	-14.4378
5.36	0.205905	-9.84143	0.148131	-15.6004	0.138239	-15.6356	0.130769	-14.4387
5.37	0.20634	-9.78323	0.148341	-15.5501	0.138383	-15.6008	0.130842	-14.4238
5.38	0.206774	-9.72548	0.148565	-15.4962	0.138529	-15.5657	0.130915	-14.4088
5.39	0.207208	-9.66808	0.148565	-15.502	0.138574	-15.5588	0.13099	-14.3938
5.4	0.207643	-9.61106	0.148847	-15.4331	0.13864	-15.5458	0.131064	-14.3787
5.41	0.208078	-9.55439	0.148999	-15.3987	0.138788	-15.5102	0.131139	-14.3635
5.42	0.208512	-9.49815	0.149135	-15.3686	0.138938	-15.4742	0.131188	-14.3549
5.43	0.208946	-9.44227	0.149433	-15.2962	0.139008	-15.4604	0.131189	-14.3595
5.44	0.209381	-9.38673	0.149434	-15.3018	0.139018	-15.4632	0.131238	-14.3512
5.45	0.209815	-9.33156	0.149663	-15.2477	0.13917	-15.4268	0.131313	-14.3358
5.46	0.210249	-9.27679	0.149868	-15.2002	0.139323	-15.39	0.13139	-14.3203
5.47	0.210684	-9.22238	0.149964	-15.1808	0.139442	-15.3628	0.131466	-14.3047
5.48	0.211118	-9.16824	0.150294	-15.1013	0.139442	-15.3682	0.131543	-14.289
5.49	0.211553	-9.11455	0.150302	-15.1048	0.139596	-15.3317	0.13162	-14.2733
5.5	0.211987	-9.0612	0.150514	-15.0561	0.139753	-15.2942	0.131623	-14.2771
5.51	0.212421	-9.00822	0.150737	-15.0048	0.139876	-15.266	0.13166	-14.272
5.52	0.212856	-8.95548	0.150831	-14.9863	0.139877	-15.2712	0.131738	-14.2561
5.53	0.21329	-8.90319	0.151171	-14.9055	0.139995	-15.2444	0.131816	-14.2401
5.54	0.213725	-8.85122	0.151171	-14.9109	0.140157	-15.2061	0.131895	-14.224
5.55	0.214159	-8.79956	0.151405	-14.8575	0.140311	-15.1699	0.131974	-14.2078
5.56	0.214594	-8.74824	0.151605	-14.8125	0.140311	-15.175	0.132054	-14.1915
5.57	0.215028	-8.69729	0.151737	-14.7848	0.140444	-15.1446	0.132058	-14.1952
5.58	0.215462	-8.64667	0.15204	-14.7147	0.14061	-15.1054	0.132078	-14.1943
5.59	0.215897	-8.5963	0.15204	-14.7201	0.140745	-15.0744	0.132159	-14.1779
5.6	0.216331	-8.54634	0.152337	-14.6517	0.140746	-15.0795	0.13224	-14.1613
5.61	0.216766	-8.49665	0.152474	-14.6232	0.140864	-15.0533	0.13232	-14.1447
5.62	0.2172	-8.44734	0.152687	-14.576	0.141034	-15.0131	0.132402	-14.1281
5.63	0.217792	-8.37936	0.152908	-14.5271	0.14118	-14.9797	0.132484	-14.1113
5.64	0.218069	-8.34962	0.152932	-14.5265	0.14118	-14.9849	0.132492	-14.1138
5.65	0.218891	-8.25546	0.153315	-14.4384	0.141337	-14.9484	0.132526	-14.1093
5.66	0.218938	-8.25315	0.153343	-14.4368	0.141512	-14.9074	0.132609	-14.0924
5.67	0.219806	-8.15474	0.153684	-14.3595	0.141614	-14.8857	0.132692	-14.0753
5.68	0.219906	-8.14638	0.153777	-14.3422	0.141615	-14.8908	0.132776	-14.0583
5.69	0.220675	-8.0608	0.153941	-14.3082	0.14178	-14.8525	0.13286	-14.041
5.7	0.221058	-8.02005	0.154212	-14.2484	0.14196	-14.8106	0.132926	-14.0284
5.71	0.221544	-7.968	0.154323	-14.227	0.142049	-14.7925	0.132926	-14.0328
5.72	0.221978	-7.92209	0.154646	-14.1553	0.142097	-14.785	0.13297	-14.0261
5.73	0.222413	-7.87641	0.154647	-14.1603	0.14228	-14.7424	0.133055	-14.0085
5.74	0.222847	-7.83105	0.155002	-14.0815	0.142466	-14.6994	0.133141	-13.991
5.75	0.223281	-7.78599	0.155081	-14.0679	0.142483	-14.7	0.133227	-13.9734
5.76	0.223716	-7.7412	0.155406	-13.9968	0.142559	-14.6853	0.133313	-13.9556
5.77	0.22415	-7.69672	0.155515	-13.9763	0.142748	-14.6418	0.133361	-13.9479
5.78	0.224812	-7.62791	0.155683	-13.9422	0.142917	-14.6032	0.133361	-13.9523
5.79	0.225019	-7.60855	0.155949	-13.8854	0.142918	-14.6081	0.133446	-13.935
5.8	0.225888	-7.51871	0.156102	-13.8551	0.143084	-14.5705	0.133533	-13.917
5.81	0.226004	-7.50928	0.156384	-13.7953	0.143278	-14.5259	0.133622	-13.8989
5.82	0.226757	-7.43278	0.156388	-13.7991	0.143352	-14.5121	0.133711	-13.8805
5.83	0.227191	-7.39025	0.156818	-13.7058	0.143375	-14.5111	0.133795	-13.8636
5.84	0.227625	-7.34797	0.156824	-13.7092	0.143573	-14.4658	0.133795	-13.868
5.85	0.22806	-7.30594	0.157253	-13.617	0.143773	-14.4201	0.133827	-13.8644
5.86	0.228494	-7.26422	0.157253	-13.6218	0.143786	-14.4217	0.133917	-13.8458
5.87	0.228977	-7.21786	0.157585	-13.5518	0.143926	-14.3913	0.134008	-13.8271
5.88	0.229363	-7.18148	0.157687	-13.5337	0.14413	-14.3449	0.134099	-13.8085
5.89	0.230232	-7.09717	0.158048	-13.4579	0.144221	-14.3272	0.134191	-13.7896
5.9	0.2303	-7.09303	0.158122	-13.4463	0.144231	-14.3295	0.134229	-13.7843
5.91	0.231101	-7.01655	0.15836	-13.3982	0.144439	-14.2823	0.134238	-13.7864
5.92	0.231535	-6.97661	0.158556	-13.3597	0.144649	-14.2348	0.134331	-13.7673
5.93	0.231969	-6.93694	0.158843	-13.3014	0.144655	-14.2381	0.134424	-13.7482
5.94	0.232404	-6.8975	0.15899	-13.2737	0.14481	-14.2045	0.134518	-13.7289
5.95	0.232838	-6.85829	0.159167	-13.2399	0.145025	-14.1561	0.134613	-13.7095
5.96	0.233707	-6.77815	0.159424	-13.1885	0.14509	-14.1451	0.134664	-13.7012
5.97	0.233707	-6.78064	0.15967	-13.14	0.145129	-14.14	0.134664	-13.7054
5.98	0.234576	-6.70147	0.159859	-13.1038	0.145349	-14.0909	0.134735	-13.6919
5.99	0.23501	-6.66351	0.160006	-13.0768	0.145524	-14.0528	0.134831	-13.6723
6	0.235444	-6.62579	0.160294	-13.0198	0.145524	-14.0574	0.134928	-13.6524
6.01	0.235879	-6.58825	0.160531	-12.9737	0.14574	-14.0094	0.135024	-13.6326
6.02	0.236314	-6.551	0.160728	-12.9365	0.145958	-13.9613	0.135098	-13.6186
6.03	0.237182	-6.47478	0.160881	-12.9086	0.145958	-13.9659	0.135098	-13.6227
6.04	0.237276	-6.46872	0.161162	-12.8538	0.146076	-13.942	0.135172	-13.6086
6.05	0.238051	-6.40184	0.16143	-12.8021	0.146307	-13.891	0.135271	-13.5884
6.06	0.238485	-6.36573	0.161597	-12.7718	0.146393	-13.8751	0.13537	-13.5681
6.07	0.23892	-6.32982	0.161795	-12.735	0.146485	-13.8576	0.13547	-13.5477
6.08	0.239661	-6.26746	0.162031	-12.6904	0.146721	-13.8056	0.135533	-13.5365
6.09	0.239789	-6.25868	0.16237	-12.625	0.146827	-13.7849	0.135533	-13.5407
6.1	0.240657	-6.18618	0.162465	-12.6097	0.146833	-13.788	0.135599	-13.5286
6.11	0.241092	-6.15137	0.16275	-12.5558	0.147075	-13.7352	0.1357	-13.5079
6.12	0.241526	-6.11677	0.1629	-12.5295	0.147261	-13.6956	0.135802	-13.4871
6.13	0.242143	-6.06715	0.163334	-12.4458	0.147262	-13.7	0.135905	-13.4661
6.14	0.242395	-6.0482	0.163334	-12.4499	0.147507	-13.6467	0.135967	-13.4551
6.15	0.243264	-5.97836	0.163748	-12.3708	0.147696	-13.6069	0.135967	-13.4592
6.16	0.243698	-5.94485	0.163776	-12.3696	0.147696	-13.6113	0.136062	-13.4403
6.17	0.244133	-5.91151	0.164203	-12.2885	0.147875	-13.574	0.136167	-13.4188
6.18	0.244829	-5.85721	0.164203	-12.2926	0.14813	-13.519	0.136272	-13.3975
6.19	0.245002	-5.84544	0.164637	-12.2108	0.148131	-13.5233	0.136378	-13.3759
6.2	0.24587	-5.77814	0.164832	-12.1767	0.148327	-13.4822	0.136401	-13.3742
6.21	0.246305	-5.74581	0.165072	-12.1336	0.148564	-13.4318	0.136406	-13.3772
6.22	0.246739	-5.7137	0.165258	-12.1015	0.148565	-13.436	0.136513	-13.3554
6.23	0.247608	-5.64803	0.165506	-12.0571	0.14871	-13.407	0.136621	-13.3335
6.24	0.247638	-5.6477	0.16594	-11.9773	0.148977	-13.3501	0.136729	-13.3115
6.25	0.248477	-5.58516	0.165941	-11.9811	0.148999	-13.3494	0.136835	-13.29
6.26	0.248911	-5.55397	0.166375	-11.9018	0.149184	-13.3116	0.136836	-13.2939
6.27	0.249346	-5.52303	0.166443	-11.8928	0.149433	-13.2593	0.136894	-13.284
6.28	0.250214	-5.45974	0.16681	-11.827	0.149434	-13.2635	0.137005	-13.2616
6.29	0.250648	-5.42936	0.166903	-11.8132	0.149584	-13.2338	0.137116	-13.239
6.3	0.251083	-5.39911	0.167244	-11.7528	0.149864	-13.1749	0.137228	-13.2163
6.31	0.251952	-5.33736	0.167644	-11.6817	0.149868	-13.1782	0.13727	-13.2102
6.32	0.251952	-5.33922	0.167678	-11.6791	0.150082	-13.1346	0.137271	-13.2141
6.33	0.252821	-5.2782	0.168112	-11.6022	0.150302	-13.0895	0.13737	-13.1946
6.34	0.253258	-5.24869	0.168209	-11.5882	0.150302	-13.0937	0.137483	-13.1716
6.35	0.25369	-5.21976	0.168547	-11.5295	0.1505	-13.054	0.137598	-13.1484
6.36	0.254558	-5.16021	0.168708	-11.5037	0.150737	-13.0057	0.137705	-13.1272
6.37	0.254993	-5.13161	0.168981	-11.4576	0.150737	-13.0098	0.137705	-13.131
6.38	0.255427	-5.10317	0.169416	-11.3823	0.151022	-12.951	0.137773	-13.119
6.39	0.256296	-5.04505	0.169416	-11.3861	0.151171	-12.9225	0.13789	-13.0954
6.4	0.25673	-5.01714	0.16985	-11.3114	0.151171	-12.9266	0.138007	-13.0717
6.41	0.257165	-4.98938	0.170153	-11.2608	0.15146	-12.8675	0.138126	-13.0478
6.42	0.258033	-4.93266	0.170285	-11.241	0.151605	-12.84	0.138139	-13.0486
6.43	0.258271	-4.91852	0.170699	-11.1711	0.151698	-12.8238	0.138155	-13.0488
6.44	0.258902	-4.87831	0.170827	-11.1521	0.15201	-12.7603	0.138275	-13.0247
6.45	0.259771	-4.82295	0.171153	-11.0981	0.15204	-12.758	0.138395	-13.0005
6.46	0.259826	-4.82104	0.171392	-11.0599	0.152151	-12.7382	0.138517	-12.976
6.47	0.26064	-4.76988	0.171588	-11.0293	0.15247	-12.6738	0.138574	-12.9667
6.48	0.261509	-4.71585	0.172022	-10.9574	0.152474	-12.6768	0.138579	-12.9694
6.49	0.261509	-4.71745	0.172125	-10.9432	0.152722	-12.6279	0.138702	-12.9447
6.5	0.262377	-4.66406	0.172457	-10.8896	0.152908	-12.5923	0.138826	-12.9198
6.51	0.263246	-4.6113	0.172891	-10.8189	0.152909	-12.5961	0.138951	-12.8948
6.52	0.263246	-4.61285	0.1729	-10.8208	0.153197	-12.5391	0.139008	-12.8855
6.53	0.264115	-4.56072	0.173326	-10.752	0.153343	-12.5122	0.139008	-12.8892
6.54	0.264984	-4.50923	0.17376	-10.6823	0.15346	-12.4916	0.139106	-12.8705
6.55	0.265024	-4.50831	0.17376	-10.6858	0.153777	-12.4291	0.139233	-12.8451
6.56	0.265853	-4.45984	0.174194	-10.6166	0.153777	-12.4329	0.139362	-12.8195
6.57	0.266721	-4.40957	0.174226	-10.6147	0.153951	-12.4006	0.139442	-12.8049
6.58	0.26694	-4.39814	0.174629	-10.5512	0.154212	-12.3504	0.139442	-12.8086
6.59	0.26759	-4.36134	0.174629	-10.5546	0.154226	-12.3513	0.139556	-12.7864
6.6	0.268459	-4.31226	0.175063	-10.4864	0.154579	-12.2824	0.139687	-12.7604
6.61	0.268893	-4.28866	0.175381	-10.4376	0.154646	-12.2723	0.139819	-12.7341
6.62	0.269328	-4.26516	0.175497	-10.4221	0.154736	-12.2578	0.139877	-12.7249
6.63	0.270196	-4.21723	0.175777	-10.38	0.15508	-12.1912	0.139877	-12.7285
6.64	0.270631	-4.19415	0.175932	-10.3582	0.155081	-12.1949	0.139982	-12.7084
6.65	0.271066	-4.17124	0.176366	-10.2915	0.155389	-12.136	0.140117	-12.6818
6.66	0.271934	-4.12443	0.176366	-10.2947	0.155515	-12.1143	0.140252	-12.6551
6.67	0.272693	-4.08416	0.176801	-10.2285	0.155551	-12.1107	0.140311	-12.6454
6.68	0.272803	-4.07951	0.176933	-10.2107	0.155927	-12.0389	0.140321	-12.647
6.69	0.273672	-4.03377	0.177235	-10.166	0.15595	-12.038	0.140458	-12.6199
6.7	0.274541	-3.98861	0.177344	-10.1521	0.156233	-11.9851	0.140596	-12.5927
6.71	0.274946	-3.96842	0.17767	-10.104	0.156384	-11.9587	0.140736	-12.5652
6.72	0.275409	-3.94528	0.178103	-10.0392	0.156401	-11.9589	0.140745	-12.5667
6.73	0.276278	-3.90115	0.178104	-10.0423	0.156791	-11.8854	0.140766	-12.5658
6.74	0.276895	-3.87051	0.178538	-9.97801	0.156818	-11.8837	0.140907	-12.538
6.75	0.277147	-3.85881	0.178569	-9.97645	0.157112	-11.8295	0.141049	-12.5101
6.76	0.278016	-3.81572	0.178973	-9.91733	0.157253	-11.8057	0.14118	-12.4849
6.77	0.278884	-3.77315	0.178996	-9.91692	0.157288	-11.8024	0.14118	-12.4884
6.78	0.279319	-3.75263	0.179407	-9.85704	0.157687	-11.7282	0.141265	-12.4732
6.79	0.279753	-3.73227	0.179841	-9.79416	0.157687	-11.7318	0.14141	-12.4448
6.8	0.280622	-3.69065	0.179842	-9.79717	0.158031	-11.6689	0.141557	-12.4162
6.81	0.281491	-3.64956	0.180276	-9.7347	0.158121	-11.655	0.141614	-12.4073
6.82	0.281567	-3.64706	0.180294	-9.735	0.158214	-11.6407	0.141615	-12.4108
6.83	0.28236	-3.61009	0.18071	-9.67574	0.158556	-11.5787	0.141736	-12.3878
6.84	0.283229	-3.56995	0.180738	-9.67461	0.158562	-11.581	0.141885	-12.3587
6.85	0.284004	-3.5346	0.181145	-9.61716	0.15899	-11.5032	0.142036	-12.3294
6.86	0.284098	-3.53139	0.181579	-9.55607	0.15899	-11.5067	0.142049	-12.3302
6.87	0.284966	-3.49217	0.181579	-9.55898	0.159182	-11.4738	0.142113	-12.3198
6.88	0.285835	-3.45339	0.182013	-9.49829	0.159424	-11.4317	0.142266	-12.2902
6.89	0.286558	-3.42164	0.182114	-9.48659	0.15955	-11.4116	0.14242	-12.2604
6.9	0.286704	-3.41616	0.182448	-9.44099	0.159859	-11.3573	0.142483	-12.2503
6.91	0.287573	-3.37829	0.182576	-9.42541	0.159859	-11.3606	0.142483	-12.2538
6.92	0.288442	-3.34085	0.182883	-9.38403	0.160197	-11.3014	0.142607	-12.2306
6.93	0.289292	-3.30463	0.183317	-9.32462	0.160294	-11.2868	0.142765	-12.2002
6.94	0.28931	-3.30491	0.183317	-9.32753	0.160584	-11.2366	0.142917	-12.1711
6.95	0.290179	-3.26833	0.183751	-9.26855	0.160728	-11.2136	0.142918	-12.1745
6.96	0.291048	-3.23217	0.184034	-9.2314	0.160791	-11.2053	0.143005	-12.1593
6.97	0.291916	-3.19645	0.184186	-9.21282	0.161162	-11.1409	0.143166	-12.1284
6.98	0.292143	-3.18795	0.184514	-9.16956	0.161194	-11.1385	0.143329	-12.0973
6.99	0.292785	-3.16212	0.18462	-9.15749	0.161596	-11.0688	0.143352	-12.0958
7	0.293655	-3.12719	0.185054	-9.09976	0.161597	-11.0721	0.14336	-12.0976
7.01	0.294523	-3.0927	0.185054	-9.10257	0.161888	-11.0229	0.143525	-12.0661
7.02	0.295124	-3.06934	0.185489	-9.04525	0.162031	-11.0005	0.143691	-12.0344
7.03	0.295392	-3.05954	0.185923	-8.98835	0.162313	-10.9534	0.143786	-12.0178
7.04	0.296261	-3.02582	0.185923	-8.99104	0.162465	-10.9295	0.143787	-12.0211
7.05	0.297129	-2.99249	0.186357	-8.9346	0.162539	-10.9197	0.143945	-11.9913
7.06	0.297998	-2.95954	0.186575	-8.90772	0.1629	-10.8591	0.144115	-11.959
7.07	0.298374	-2.94592	0.186792	-8.88116	0.162982	-10.8478	0.144221	-11.9404
7.08	0.298867	-2.92787	0.18708	-8.84509	0.163334	-10.7891	0.144221	-11.9437
7.09	0.299736	-2.89568	0.187226	-8.82812	0.163334	-10.7923	0.144319	-11.9266
7.1	0.300605	-2.86383	0.18766	-8.77284	0.16373	-10.7265	0.144493	-11.8938
7.11	0.301473	-2.83238	0.187661	-8.77545	0.163769	-10.7229	0.144655	-11.8636
7.12	0.301804	-2.82103	0.188095	-8.72051	0.164199	-10.6516	0.144655	-11.8668
7.13	0.302342	-2.80213	0.188529	-8.66597	0.164203	-10.654	0.144759	-11.8487
7.14	0.303211	-2.77139	0.188529	-8.66862	0.164448	-10.615	0.144937	-11.8153
7.15	0.30408	-2.74098	0.188964	-8.61445	0.164637	-10.5857	0.145089	-11.7874
7.16	0.304948	-2.71094	0.189315	-8.57143	0.164937	-10.5377	0.14509	-11.7906
7.17	0.305615	-2.6883	0.189398	-8.56325	0.165072	-10.5179	0.14515	-11.7815
7.18	0.305818	-2.68205	0.189832	-8.50989	0.165196	-10.4999	0.145333	-11.7474
7.19	0.306686	-2.65267	0.189896	-8.50429	0.165506	-10.4506	0.145517	-11.7131
7.2	0.307555	-2.62363	0.190267	-8.45936	0.165707	-10.4199	0.145524	-11.715
7.21	0.308424	-2.59492	0.190432	-8.44091	0.16594	-10.3839	0.145612	-11.7004
7.22	0.309293	-2.56654	0.190702	-8.40921	0.165978	-10.3807	0.145799	-11.6656
7.23	0.30959	-2.55741	0.191136	-8.35695	0.166375	-10.3176	0.145958	-11.6368
7.24	0.310162	-2.53925	0.191136	-8.3594	0.166512	-10.298	0.145958	-11.64
7.25	0.31103	-2.51151	0.19157	-8.30747	0.16681	-10.2518	0.146021	-11.6305
7.26	0.311899	-2.48408	0.192005	-8.25591	0.16681	-10.2548	0.146213	-11.5951
7.27	0.312768	-2.45697	0.192005	-8.25839	0.167244	-10.1866	0.146392	-11.5624
7.28	0.313636	-2.43017	0.192439	-8.20719	0.167353	-10.1717	0.146393	-11.5655
7.29	0.314333	-2.40902	0.192873	-8.1563	0.167678	-10.1218	0.146507	-11.5459
7.3	0.314506	-2.40438	0.192874	-8.15871	0.167678	-10.1248	0.146704	-11.5098
7.31	0.315374	-2.37817	0.193308	-8.10822	0.168112	-10.0576	0.146827	-11.4885
7.32	0.316243	-2.35227	0.193558	-8.08027	0.168235	-10.0408	0.146827	-11.4916
7.33	0.317112	-2.32665	0.193742	-8.06048	0.168547	-9.99378	0.146936	-11.4732
7.34	0.31798	-2.30132	0.194129	-8.01639	0.168548	-9.99648	0.147138	-11.4364
7.35	0.318849	-2.27629	0.194227	-8.00701	0.168981	-9.93051	0.147261	-11.4153
7.36	0.319545	-2.25657	0.194611	-7.96357	0.169161	-9.90498	0.147262	-11.4183
7.37	0.319719	-2.25218	0.194804	-7.94301	0.169416	-9.86773	0.147448	-11.3849
7.38	0.320587	-2.22771	0.195046	-7.91677	0.169491	-9.85879	0.147656	-11.3474
7.39	0.321456	-2.2035	0.19548	-7.868	0.16985	-9.80532	0.147696	-11.3426
7.4	0.322325	-2.17956	0.195495	-7.86851	0.170134	-9.76408	0.147696	-11.3457
7.41	0.323193	-2.1559	0.195914	-7.82184	0.170285	-9.74347	0.147899	-11.3092
7.42	0.324062	-2.1325	0.196349	-7.77374	0.170482	-9.71584	0.148112	-11.271
7.43	0.324931	-2.10937	0.196349	-7.776	0.170719	-9.68209	0.148131	-11.2704
7.44	0.325631	-2.09104	0.196783	-7.7282	0.171153	-9.61841	0.148222	-11.2558
7.45	0.3258	-2.08711	0.197217	-7.68077	0.171153	-9.62111	0.148439	-11.217
7.46	0.326669	-2.06448	0.197218	-7.68299	0.171524	-9.56751	0.148565	-11.1959
7.47	0.327537	-2.04212	0.197652	-7.63585	0.171588	-9.56061	0.148565	-11.1989
7.48	0.328406	-2.02	0.198086	-7.58909	0.172022	-9.49788	0.148691	-11.1776
7.49	0.329275	-1.99813	0.198086	-7.59125	0.172023	-9.50054	0.148914	-11.1382
7.5	0.330143	-1.97651	0.198521	-7.54476	0.172457	-9.43834	0.148999	-11.125
7.51	0.331013	-1.95512	0.198955	-7.4986	0.172686	-9.40696	0.14903	-11.1221
7.52	0.331881	-1.93399	0.198955	-7.50076	0.172891	-9.37918	0.149256	-11.0822
7.53	0.33275	-1.91307	0.199389	-7.45493	0.173091	-9.35229	0.149433	-11.0516
7.54	0.332751	-1.91362	0.199823	-7.4094	0.173326	-9.32047	0.149434	-11.0545
7.55	0.333619	-1.89295	0.199824	-7.41149	0.17376	-9.25962	0.149519	-11.0414
7.56	0.334488	-1.8725	0.200258	-7.36626	0.17376	-9.26224	0.149751	-11.0007
7.57	0.335357	-1.85228	0.200692	-7.32134	0.174054	-9.22212	0.149868	-10.9818
7.58	0.336225	-1.8323	0.200693	-7.32343	0.174194	-9.20439	0.149873	-10.9838
7.59	0.337094	-1.81252	0.201127	-7.27885	0.174588	-9.1502	0.15011	-10.9425
7.6	0.337963	-1.79298	0.201539	-7.23688	0.174629	-9.14702	0.150302	-10.9095
7.61	0.338832	-1.77364	0.201562	-7.23656	0.174756	-9.1313	0.150302	-10.9124
7.62	0.3397	-1.75453	0.201996	-7.19255	0.175063	-9.09002	0.150383	-10.9004
7.63	0.340569	-1.73562	0.202386	-7.15349	0.175306	-9.05802	0.150626	-10.8583
7.64	0.341438	-1.71693	0.20243	-7.15086	0.175497	-9.03348	0.150737	-10.8408
7.65	0.342307	-1.69844	0.202864	-7.10748	0.175498	-9.03597	0.150754	-10.8404
7.66	0.342307	-1.69892	0.203253	-7.06906	0.175932	-8.97736	0.151002	-10.7978
7.67	0.343176	-1.68064	0.203299	-7.06631	0.176042	-8.96435	0.151171	-10.7698
7.68	0.344045	-1.66256	0.203733	-7.02347	0.176366	-8.92161	0.151171	-10.7726
7.69	0.344913	-1.64468	0.204141	-6.9836	0.176366	-8.92406	0.151287	-10.7542
7.7	0.345782	-1.627	0.204168	-6.98289	0.176801	-8.86626	0.151542	-10.7108
7.71	0.346651	-1.6095	0.204602	-6.94066	0.176801	-8.86873	0.151606	-10.7021
7.72	0.34752	-1.59222	0.205037	-6.89862	0.177235	-8.81136	0.151678	-10.6919
7.73	0.348389	-1.57511	0.205037	-6.90059	0.177235	-8.81377	0.151938	-10.6477
7.74	0.349257	-1.5582	0.205471	-6.85888	0.177669	-8.75685	0.15204	-10.6321
7.75	0.350126	-1.54147	0.205905	-6.81747	0.17767	-8.75924	0.15204	-10.635
7.76	0.350995	-1.52493	0.205905	-6.81937	0.178103	-8.70275	0.152236	-10.6026
7.77	0.351864	-1.50857	0.20634	-6.77822	0.178104	-8.70508	0.152474	-10.5628
7.78	0.352732	-1.49239	0.206774	-6.73733	0.178531	-8.64995	0.152474	-10.5655
7.79	0.353602	-1.47639	0.206774	-6.73924	0.178538	-8.65135	0.152647	-10.5377
7.8	0.35447	-1.46057	0.207208	-6.69863	0.178973	-8.59563	0.152908	-10.494
7.81	0.355339	-1.44492	0.207643	-6.65828	0.178973	-8.59797	0.152909	-10.4967
7.82	0.356208	-1.42944	0.207643	-6.66013	0.179345	-8.55088	0.152954	-10.4914
7.83	0.357076	-1.41414	0.208078	-6.62006	0.179407	-8.54501	0.153231	-10.4454
7.84	0.357945	-1.399	0.208512	-6.58028	0.179841	-8.49013	0.153343	-10.4284
7.85	0.357945	-1.39938	0.208512	-6.58213	0.179842	-8.49239	0.153382	-10.4244
7.86	0.358814	-1.38441	0.208946	-6.54256	0.180181	-8.4503	0.153664	-10.3778
7.87	0.359683	-1.36959	0.20938	-6.50333	0.180276	-8.44019	0.153777	-10.3607
7.88	0.360552	-1.35495	0.209381	-6.50509	0.18071	-8.38607	0.153777	-10.3634
7.89	0.361421	-1.34046	0.209815	-6.46608	0.18071	-8.38833	0.153987	-10.3298
7.9	0.362289	-1.32613	0.210249	-6.42733	0.181038	-8.34826	0.154212	-10.2936
7.91	0.363158	-1.31195	0.21025	-6.4291	0.181145	-8.33688	0.154212	-10.2962
7.92	0.364027	-1.29794	0.210684	-6.3906	0.181579	-8.28357	0.154438	-10.2599
7.93	0.364896	-1.28407	0.211118	-6.35233	0.181579	-8.28575	0.154646	-10.2269
7.94	0.365765	-1.27037	0.211287	-6.3386	0.181919	-8.24479	0.154646	-10.2295
7.95	0.366634	-1.2568	0.211641	-6.30808	0.182013	-8.23504	0.154773	-10.2106
7.96	0.367502	-1.24339	0.211987	-6.27836	0.182448	-8.18246	0.155074	-10.1619
7.97	0.368371	-1.23012	0.212382	-6.24442	0.182448	-8.18464	0.155081	-10.1634
7.98	0.36924	-1.217	0.212752	-6.2129	0.182822	-8.13992	0.155243	-10.1385
7.99	0.370109	-1.20402	0.212856	-6.2053	0.182883	-8.13461	0.155515	-10.0952
8	0.370977	-1.19119	0.21329	-6.16831	0.183317	-8.08278	0.155515	-10.0978
8.01	0.371846	-1.17849	0.213725	-6.13156	0.183317	-8.08497	0.15559	-10.0877
8.02	0.372715	-1.16593	0.213725	-6.13322	0.18375	-8.03359	0.155903	-10.0378
8.03	0.373584	-1.15351	0.214159	-6.09674	0.183751	-8.03564	0.155949	-10.0327
8.04	0.374453	-1.14122	0.214593	-6.06044	0.184185	-7.98459	0.156082	-10.0132
8.05	0.375321	-1.12907	0.214594	-6.06208	0.184186	-7.9867	0.156384	-9.96563
8.06	0.37619	-1.11706	0.215028	-6.02604	0.18462	-7.93597	0.156384	-9.96814
8.07	0.377059	-1.10517	0.215462	-5.99024	0.18462	-7.93807	0.156442	-9.96109
8.08	0.377928	-1.09341	0.215462	-5.99186	0.185054	-7.88771	0.156767	-9.90993
8.09	0.378797	-1.08178	0.215897	-5.95625	0.185054	-7.88982	0.156818	-9.90405
8.1	0.379666	-1.07027	0.216331	-5.92092	0.185489	-7.83981	0.156956	-9.88403
8.11	0.380534	-1.05889	0.216645	-5.89595	0.18555	-7.83451	0.157253	-9.83802
8.12	0.381403	-1.04763	0.217095	-5.85971	0.185923	-7.79226	0.157253	-9.84054
8.13	0.382272	-1.0365	0.2172	-5.85251	0.185923	-7.79427	0.157331	-9.83035
8.14	0.383141	-1.02549	0.217634	-5.81788	0.186357	-7.74499	0.157668	-9.778
8.15	0.384009	-1.01459	0.218068	-5.78344	0.186559	-7.72329	0.157687	-9.77746
8.16	0.384878	-1.00382	0.218069	-5.78499	0.186792	-7.69807	0.157868	-9.75075
8.17	0.385747	-0.993159	0.218503	-5.75078	0.186792	-7.70009	0.158121	-9.71252
8.18	0.386616	-0.982617	0.218937	-5.7168	0.187226	-7.6515	0.158122	-9.71489
8.19	0.387484	-0.972188	0.218938	-5.71833	0.187595	-7.61081	0.158259	-9.69543
8.2	0.388354	-0.961868	0.219372	-5.68453	0.187661	-7.60524	0.158556	-9.65041
8.21	0.389222	-0.951667	0.219806	-5.65099	0.187817	-7.58918	0.158556	-9.65286
8.22	0.390091	-0.941569	0.220122	-5.62719	0.188095	-7.55928	0.158822	-9.61309
8.23	0.39096	-0.931588	0.22064	-5.5873	0.188529	-7.51171	0.15899	-9.58889
8.24	0.391829	-0.921707	0.220675	-5.58604	0.188529	-7.51369	0.15899	-9.59127
8.25	0.392697	-0.911939	0.221109	-5.55315	0.188886	-7.47525	0.159229	-9.55606
8.26	0.393566	-0.90227	0.221544	-5.52043	0.188964	-7.46838	0.159424	-9.52786
8.27	0.394435	-0.89271	0.221544	-5.52192	0.189398	-7.4215	0.15945	-9.52621
8.28	0.395304	-0.883253	0.221978	-5.48942	0.189398	-7.42342	0.15982	-9.47092
8.29	0.396172	-0.873902	0.222412	-5.45717	0.189833	-7.37683	0.159859	-9.46725
8.3	0.397041	-0.864645	0.222537	-5.44897	0.189882	-7.3733	0.15987	-9.46797
8.31	0.39791	-0.855493	0.22311	-5.40638	0.190267	-7.33247	0.160246	-9.41209
8.32	0.398779	-0.846434	0.223281	-5.39467	0.190267	-7.33436	0.160294	-9.40712
8.33	0.399647	-0.837479	0.223716	-5.36302	0.190701	-7.28845	0.160481	-9.38064
8.34	0.400517	-0.828614	0.22415	-5.33157	0.191014	-7.25608	0.160728	-9.34514
8.35	0.401385	-0.819848	0.224151	-5.33295	0.191136	-7.2447	0.160728	-9.34744
8.36	0.402254	-0.811175	0.224585	-5.3017	0.191251	-7.23405	0.16092	-9.32049
8.37	0.403123	-0.802599	0.225019	-5.27066	0.19157	-7.20125	0.161162	-9.286
8.38	0.403123	-0.802799	0.225147	-5.26252	0.192005	-7.15627	0.161166	-9.28764
8.39	0.40486	-0.785717	0.225776	-5.2174	0.192005	-7.15813	0.161562	-9.23009
8.4	0.405729	-0.77741	0.225888	-5.21051	0.192419	-7.1156	0.161597	-9.2272
8.41	0.40573	-0.777602	0.226322	-5.18005	0.192439	-7.11529	0.161619	-9.2261
8.42	0.406598	-0.769387	0.226757	-5.1498	0.192873	-7.07092	0.162022	-9.168
8.43	0.407467	-0.761258	0.226757	-5.15113	0.192874	-7.07272	0.162031	-9.16895
8.44	0.408336	-0.753215	0.227191	-5.12105	0.193308	-7.02867	0.162286	-9.13327
8.45	0.409205	-0.745259	0.227625	-5.09118	0.193546	-7.00542	0.162465	-9.10887
8.46	0.410073	-0.737388	0.227963	-5.06838	0.193742	-6.98673	0.162466	-9.11108
8.47	0.410942	-0.729602	0.228494	-5.03198	0.193794	-6.98313	0.16276	-9.06977
8.48	0.411811	-0.721899	0.228494	-5.0333	0.194177	-6.94506	0.1629	-9.05147
8.49	0.41268	-0.714275	0.228929	-5.00397	0.194611	-6.90195	0.163038	-9.03343
8.5	0.413549	-0.706739	0.229363	-4.97484	0.194611	-6.90367	0.163334	-8.99232
8.51	0.414417	-0.699281	0.229363	-4.97613	0.195038	-6.86155	0.163334	-8.9945
8.52	0.415286	-0.691904	0.230076	-4.92792	0.195046	-6.86258	0.163529	-8.96834
8.53	0.416155	-0.684605	0.230232	-4.91842	0.19548	-6.82003	0.163769	-8.9358
8.54	0.417024	-0.677385	0.230666	-4.88984	0.19548	-6.82175	0.163822	-8.93034
8.55	0.417893	-0.670242	0.231101	-4.86142	0.195914	-6.77952	0.164203	-8.87756
8.56	0.418761	-0.663175	0.231101	-4.86267	0.196269	-6.74556	0.164203	-8.87975
8.57	0.41963	-0.656181	0.231583	-4.83119	0.196349	-6.73923	0.164331	-8.86358
8.58	0.420499	-0.649267	0.231969	-4.80641	0.196529	-6.7229	0.164637	-8.82195
8.59	0.421368	-0.642424	0.232404	-4.77855	0.196783	-6.69926	0.164639	-8.82386
8.6	0.422236	-0.635654	0.232838	-4.75084	0.197217	-6.65787	0.165071	-8.76461
8.61	0.423105	-0.628959	0.232838	-4.75205	0.197218	-6.65954	0.165072	-8.76668
8.62	0.423109	-0.629081	0.233273	-4.72452	0.197652	-6.61845	0.165167	-8.75537
8.63	0.424843	-0.615778	0.233707	-4.6972	0.197826	-6.60304	0.165506	-8.70976
8.64	0.424843	-0.615925	0.234126	-4.671	0.198086	-6.57925	0.165507	-8.71185
8.65	0.425712	-0.609439	0.234576	-4.64302	0.198092	-6.58034	0.16594	-8.6533
8.66	0.426581	-0.603021	0.234576	-4.64419	0.198521	-6.54036	0.165941	-8.65537
8.67	0.427449	-0.596673	0.235011	-4.61734	0.198955	-6.5001	0.166042	-8.64344
8.68	0.428318	-0.590392	0.235444	-4.5907	0.198955	-6.50171	0.166375	-8.59936
8.69	0.429187	-0.584177	0.235823	-4.56776	0.199389	-6.46174	0.166387	-8.59981
8.7	0.430056	-0.578029	0.236314	-4.53785	0.199459	-6.45667	0.166809	-8.54371
8.71	0.430924	-0.571949	0.236314	-4.53901	0.199824	-6.42359	0.16681	-8.54575
8.72	0.431793	-0.565929	0.236748	-4.51282	0.199824	-6.42521	0.166957	-8.52761
8.73	0.432662	-0.559977	0.237182	-4.48684	0.200258	-6.38575	0.167244	-8.49055
8.74	0.433531	-0.554085	0.23761	-4.46137	0.200692	-6.34657	0.167323	-8.48184
8.75	0.433531	-0.554217	0.238051	-4.43529	0.200693	-6.34813	0.167678	-8.43574
8.76	0.4344	-0.548387	0.238051	-4.43642	0.201127	-6.30924	0.167678	-8.43779
8.77	0.435269	-0.542623	0.238491	-4.41057	0.201174	-6.30646	0.167917	-8.40771
8.78	0.436138	-0.536916	0.23892	-4.38552	0.201562	-6.27211	0.168113	-8.38342
8.79	0.437006	-0.531274	0.239354	-4.36034	0.201562	-6.27368	0.168305	-8.3597
8.8	0.437875	-0.525686	0.239789	-4.33526	0.201996	-6.23528	0.168547	-8.32944
8.81	0.438744	-0.520161	0.239789	-4.33636	0.20243	-6.19714	0.168547	-8.33145
8.82	0.439613	-0.51469	0.240451	-4.2979	0.20243	-6.19866	0.168924	-8.28353
8.83	0.440481	-0.50928	0.240657	-4.28671	0.202864	-6.16082	0.168982	-8.27783
8.84	0.44135	-0.503923	0.241092	-4.26211	0.202973	-6.15257	0.169336	-8.23325
8.85	0.442171	-0.49892	0.241526	-4.23768	0.203299	-6.12467	0.169416	-8.22474
8.86	0.442219	-0.498739	0.241527	-4.23873	0.203299	-6.12619	0.16946	-8.22098
8.87	0.443088	-0.493492	0.242395	-4.18928	0.203733	-6.08882	0.16985	-8.17201
8.88	0.443956	-0.488301	0.242395	-4.19032	0.204168	-6.0517	0.169891	-8.16864
8.89	0.444825	-0.48316	0.24283	-4.16633	0.204168	-6.05318	0.170285	-8.11965
8.9	0.445694	-0.478076	0.243264	-4.14249	0.204602	-6.01634	0.170285	-8.12159
8.91	0.446563	-0.473041	0.2436	-4.1244	0.20486	-5.99511	0.170557	-8.08855
8.92	0.447432	-0.46806	0.244132	-4.09528	0.205037	-5.98115	0.170719	-8.06966
8.93	0.447432	-0.468171	0.244133	-4.09627	0.20516	-5.97187	0.171016	-8.03364
8.94	0.448301	-0.46324	0.244757	-4.06225	0.205471	-5.94622	0.171153	-8.01808
8.95	0.449169	-0.458361	0.245001	-4.04962	0.205905	-5.91011	0.171164	-8.01863
8.96	0.450038	-0.453532	0.245436	-4.02651	0.205905	-5.91154	0.171588	-7.96694
8.97	0.450907	-0.448755	0.24587	-4.00354	0.20634	-5.87562	0.171647	-7.96137
8.98	0.451776	-0.444024	0.245921	-4.00175	0.206774	-5.83998	0.172022	-7.91613
8.99	0.451776	-0.444124	0.246739	-3.95802	0.206774	-5.84141	0.172022	-7.91801
9	0.452645	-0.439445	0.246739	-3.95899	0.20715	-5.81098	0.172365	-7.87707
9.01	0.453514	-0.434812	0.247201	-3.93497	0.207237	-5.80498	0.172457	-7.86759
9.02	0.454382	-0.430229	0.247608	-3.91402	0.207643	-5.77222	0.172879	-7.81715
9.03	0.455251	-0.425692	0.248042	-3.89175	0.207643	-5.77361	0.172891	-7.81757
9.04	0.456119	-0.421203	0.248477	-3.86962	0.208078	-5.73866	0.173059	-7.79881
9.05	0.4569	-0.417221	0.248477	-3.87056	0.208512	-5.70395	0.173326	-7.76791
9.06	0.456989	-0.416853	0.249345	-3.82577	0.208512	-5.70535	0.173578	-7.73888
9.07	0.457858	-0.412455	0.249346	-3.82668	0.208946	-5.67086	0.17376	-7.71864
9.08	0.458726	-0.408103	0.249848	-3.80139	0.20935	-5.6391	0.17376	-7.72046
9.09	0.459595	-0.403795	0.250214	-3.78335	0.209381	-5.63797	0.174138	-7.6765
9.1	0.459595	-0.403886	0.250648	-3.76188	0.209671	-5.6156	0.174194	-7.67153
9.11	0.460464	-0.399622	0.251083	-3.74052	0.209815	-5.60528	0.174437	-7.64417
9.12	0.461333	-0.395403	0.251171	-3.73695	0.210249	-5.57148	0.174629	-7.62299
9.13	0.462201	-0.391228	0.251952	-3.69824	0.21025	-5.57281	0.174629	-7.62474
9.14	0.46307	-0.387094	0.251952	-3.69913	0.210684	-5.53923	0.174962	-7.5868
9.15	0.46307	-0.387182	0.252707	-3.66211	0.211118	-5.5059	0.175063	-7.57655
9.16	0.463939	-0.383091	0.252821	-3.65735	0.211118	-5.50718	0.175273	-7.55351
9.17	0.464808	-0.379043	0.253255	-3.63666	0.211553	-5.47405	0.175497	-7.52873
9.18	0.465676	-0.375038	0.253689	-3.61609	0.211987	-5.44114	0.175497	-7.53049
9.19	0.466545	-0.371072	0.254114	-3.59612	0.211987	-5.44245	0.175809	-7.49561
9.2	0.466546	-0.371154	0.254558	-3.5753	0.212385	-5.41259	0.175932	-7.48297
9.21	0.467414	-0.367231	0.254558	-3.57617	0.212549	-5.40106	0.176132	-7.46133
9.22	0.468283	-0.363347	0.255427	-3.53503	0.212856	-5.37852	0.176366	-7.43584
9.23	0.469151	-0.359504	0.255427	-3.53588	0.212886	-5.37749	0.176366	-7.43754
9.24	0.469152	-0.359582	0.256118	-3.5037	0.21329	-5.34755	0.17668	-7.40295
9.25	0.470021	-0.355779	0.256296	-3.49608	0.213725	-5.31549	0.176801	-7.39074
9.26	0.470889	-0.352015	0.25673	-3.47637	0.213725	-5.31674	0.177016	-7.36768
9.27	0.471758	-0.348291	0.257165	-3.45677	0.214159	-5.28489	0.177235	-7.3443
9.28	0.471759	-0.348366	0.257599	-3.4373	0.214593	-5.25328	0.177235	-7.34597
9.29	0.472627	-0.344681	0.258033	-3.41792	0.214594	-5.25448	0.177576	-7.3088
9.3	0.473496	-0.341034	0.258034	-3.41873	0.215028	-5.22305	0.17767	-7.29984
9.31	0.474364	-0.337426	0.258902	-3.37956	0.215462	-5.19183	0.177925	-7.27258
9.32	0.474365	-0.337499	0.258903	-3.38035	0.215462	-5.19307	0.178104	-7.25407
9.33	0.475445	-0.333046	0.259771	-3.34164	0.215862	-5.16458	0.178104	-7.25571
9.34	0.476265	-0.329722	0.259771	-3.34244	0.216083	-5.14949	0.178497	-7.21326
9.35	0.476855	-0.32737	0.260331	-3.31802	0.216331	-5.13241	0.178538	-7.21026
9.36	0.47767	-0.324124	0.26064	-3.30496	0.216438	-5.1258	0.17886	-7.17603
9.37	0.478482	-0.320921	0.261074	-3.2864	0.216766	-5.10298	0.178973	-7.16515
9.38	0.479292	-0.317759	0.261509	-3.26795	0.2172	-5.07259	0.178973	-7.16676
9.39	0.479873	-0.315528	0.261943	-3.24962	0.2172	-5.07376	0.179407	-7.12036
9.4	0.480677	-0.31244	0.262377	-3.23138	0.217635	-5.04351	0.179407	-7.12196
9.41	0.481479	-0.309393	0.262459	-3.22861	0.218069	-5.01349	0.179821	-7.07812
9.42	0.482054	-0.307244	0.263246	-3.19525	0.218069	-5.01468	0.179842	-7.07746
9.43	0.48285	-0.304267	0.263246	-3.196	0.218503	-4.98484	0.179842	-7.07908
9.44	0.483644	-0.301329	0.264115	-3.15957	0.218937	-4.95521	0.180276	-7.03332
9.45	0.484213	-0.299259	0.264115	-3.16029	0.218938	-4.95635	0.180276	-7.03493
9.46	0.485001	-0.296387	0.264984	-3.12428	0.219372	-4.92691	0.18071	-6.9895
9.47	0.485787	-0.293554	0.264984	-3.12502	0.219806	-4.89764	0.18071	-6.99109
9.48	0.48635	-0.291559	0.265674	-3.09687	0.219806	-4.89879	0.180728	-6.99076
9.49	0.487131	-0.288788	0.265853	-3.09015	0.220241	-4.86972	0.181144	-6.94758
9.5	0.48769	-0.286839	0.266287	-3.07286	0.220652	-4.84245	0.181145	-6.9491
9.51	0.488466	-0.284131	0.266721	-3.05571	0.220675	-4.84196	0.181579	-6.90435
9.52	0.48924	-0.281457	0.267156	-3.03863	0.22103	-4.81871	0.181579	-6.90589
9.53	0.489793	-0.279577	0.26759	-3.02167	0.221342	-4.79851	0.181744	-6.88999
9.54	0.490561	-0.276963	0.268025	-3.0048	0.221544	-4.78587	0.182013	-6.863
9.55	0.491111	-0.275126	0.268459	-2.98803	0.221724	-4.77476	0.18216	-6.84912
9.56	0.491875	-0.27257	0.268718	-2.97839	0.222051	-4.75372	0.182448	-6.82041
9.57	0.49242	-0.270774	0.269328	-2.9548	0.222412	-4.73051	0.182448	-6.82193
9.58	0.49318	-0.268273	0.269361	-2.95419	0.222437	-4.72997	0.182788	-6.78793
9.59	0.493722	-0.266518	0.270196	-2.92198	0.222847	-4.70361	0.182882	-6.77965
9.6	0.494476	-0.264073	0.270197	-2.92264	0.223281	-4.67583	0.18322	-6.74607
9.61	0.495015	-0.262355	0.271066	-2.88951	0.223282	-4.67689	0.183317	-6.73763
9.62	0.495765	-0.259962	0.271066	-2.89018	0.223716	-4.64929	0.183317	-6.73915
9.63	0.4963	-0.258284	0.271934	-2.85746	0.22415	-4.62189	0.183751	-6.69596
9.64	0.496834	-0.256621	0.271934	-2.85811	0.224151	-4.62291	0.183751	-6.69743
9.65	0.497577	-0.254301	0.272803	-2.82576	0.224585	-4.59566	0.184185	-6.65458
9.66	0.498107	-0.252674	0.272803	-2.82641	0.225019	-4.56859	0.184186	-6.65605
9.67	0.498846	-0.250403	0.273672	-2.79446	0.225019	-4.56962	0.184223	-6.65375
9.68	0.499372	-0.248813	0.273672	-2.79508	0.225454	-4.54272	0.18462	-6.61496
9.69	0.499898	-0.247235	0.274541	-2.7635	0.225888	-4.51601	0.184682	-6.61013
9.7	0.50063	-0.245034	0.274541	-2.76414	0.225888	-4.51701	0.185054	-6.57414
9.71	0.501152	-0.243492	0.275409	-2.73293	0.226322	-4.49045	0.185054	-6.57561
9.72	0.501879	-0.241338	0.275409	-2.73355	0.226757	-4.46407	0.185343	-6.54812
9.73	0.502398	-0.239828	0.276278	-2.70271	0.226757	-4.46507	0.185489	-6.53509
9.74	0.502915	-0.238333	0.276278	-2.70332	0.227191	-4.43884	0.18582	-6.50361
9.75	0.503636	-0.236242	0.277147	-2.67285	0.227625	-4.41281	0.185923	-6.49487
9.76	0.50415	-0.234779	0.277147	-2.67345	0.227626	-4.41378	0.185923	-6.49626
9.77	0.504662	-0.233328	0.278016	-2.64332	0.22806	-4.38789	0.186357	-6.45493
9.78	0.505377	-0.2313	0.278016	-2.64393	0.228494	-4.36217	0.186358	-6.45631
9.79	0.505886	-0.229879	0.278884	-2.61416	0.228494	-4.36315	0.186792	-6.41523
9.8	0.506394	-0.228472	0.278885	-2.61474	0.228929	-4.33758	0.186792	-6.41666
9.81	0.507102	-0.226504	0.279753	-2.58532	0.229363	-4.31219	0.186898	-6.40775
9.82	0.507607	-0.225125	0.279753	-2.58591	0.229363	-4.31315	0.187226	-6.37727
9.83	0.50811	-0.223759	0.280622	-2.55684	0.229797	-4.28791	0.187404	-6.36148
9.84	0.508812	-0.22185	0.280622	-2.5574	0.230232	-4.26283	0.18766	-6.33818
9.85	0.509312	-0.220512	0.281491	-2.52867	0.230232	-4.26378	0.187661	-6.33955
9.86	0.509876	-0.219007	0.281491	-2.52923	0.230666	-4.23886	0.188095	-6.29936
9.87	0.510474	-0.217422	0.28236	-2.50083	0.231101	-4.2141	0.188095	-6.30069
9.88	0.511067	-0.215858	0.28236	-2.50139	0.231101	-4.21503	0.188529	-6.26076
9.89	0.511657	-0.214316	0.283229	-2.47332	0.231535	-4.19043	0.188529	-6.26214
9.9	0.512243	-0.212795	0.283229	-2.47387	0.231969	-4.16597	0.18853	-6.26346
9.91	0.512825	-0.211295	0.284097	-2.44614	0.23197	-4.16689	0.188964	-6.22385
9.92	0.513403	-0.209815	0.284098	-2.44667	0.232404	-4.14258	0.189067	-6.21549
9.93	0.513978	-0.208355	0.284966	-2.41926	0.232838	-4.11843	0.189398	-6.18584
9.94	0.514548	-0.206916	0.284966	-2.41979	0.232838	-4.11936	0.189398	-6.18717
9.95	0.515116	-0.205495	0.285835	-2.39269	0.233273	-4.09535	0.189784	-6.15255
9.96	0.515679	-0.204093	0.285835	-2.39323	0.233707	-4.07153	0.189833	-6.14939
9.97	0.516239	-0.202709	0.286704	-2.36645	0.233707	-4.07242	0.190267	-6.11057
9.98	0.516796	-0.201343	0.286704	-2.36696	0.234222	-4.04418	0.190267	-6.1119
9.99	0.517349	-0.199995	0.287573	-2.34049	0.234576	-4.02517	0.190267	-6.11321
10	0.517899	-0.198665	0.287702	-2.33703	0.234673	-4.02065	0.190701	-6.07468
10.01	0.518446	-0.197352	0.288442	-2.31484	0.235267	-3.98837	0.190814	-6.06573
10.02	0.518989	-0.196054	0.288806	-2.30424	0.235444	-3.97942	0.191136	-6.03772
10.03	0.519529	-0.194774	0.28931	-2.28948	0.235723	-3.96488	0.191136	-6.03898
10.04	0.520066	-0.19351	0.289745	-2.27691	0.236313	-3.93337	0.191553	-6.00252
10.05	0.520599	-0.192262	0.290179	-2.26442	0.236314	-3.93421	0.19157	-6.00227
10.06	0.52113	-0.191028	0.290882	-2.24405	0.236748	-3.91139	0.192005	-5.96452
10.07	0.521657	-0.189811	0.291048	-2.23964	0.237182	-3.88873	0.192005	-5.96581
10.08	0.522181	-0.188609	0.291916	-2.21467	0.237182	-3.88958	0.192044	-5.96353
10.09	0.522702	-0.18742	0.291917	-2.21515	0.237617	-3.86704	0.192439	-5.92962
10.1	0.52322	-0.186246	0.292785	-2.19046	0.238051	-3.84464	0.192648	-5.91229
10.11	0.523736	-0.185087	0.292785	-2.19095	0.238051	-3.84549	0.192873	-5.89364
10.12	0.524248	-0.183942	0.293654	-2.16655	0.238485	-3.82324	0.192874	-5.89488
10.13	0.524757	-0.182809	0.293655	-2.16701	0.23892	-3.80113	0.193308	-5.85792
10.14	0.525263	-0.181691	0.294523	-2.14289	0.23892	-3.80195	0.193308	-5.85918
10.15	0.525767	-0.180585	0.294534	-2.14305	0.239354	-3.77996	0.193742	-5.82247
10.16	0.526268	-0.179494	0.295392	-2.11952	0.239789	-3.75812	0.193742	-5.82372
10.17	0.526766	-0.178414	0.295797	-2.10875	0.239789	-3.75893	0.193936	-5.80815
10.18	0.527261	-0.177347	0.296261	-2.09641	0.240353	-3.73055	0.194177	-5.78848
10.19	0.527754	-0.176292	0.297005	-2.07649	0.240657	-3.71566	0.194575	-5.7554
10.2	0.528244	-0.17525	0.29713	-2.07356	0.240836	-3.7073	0.194611	-5.75352
10.21	0.528731	-0.174219	0.297998	-2.05053	0.241526	-3.67292	0.194611	-5.75472
10.22	0.529216	-0.173199	0.297998	-2.05098	0.241526	-3.67372	0.195046	-5.71876
10.23	0.529697	-0.172192	0.298867	-2.02822	0.24196	-3.65256	0.195128	-5.71296
10.24	0.530177	-0.171196	0.298867	-2.02865	0.242395	-3.63152	0.19548	-5.68428
10.25	0.530654	-0.170211	0.299736	-2.00615	0.242395	-3.63229	0.19548	-5.68547
10.26	0.531128	-0.169237	0.299806	-2.00473	0.24283	-3.61138	0.195914	-5.65003
10.27	0.5316	-0.168273	0.300605	-1.98432	0.243264	-3.5906	0.195914	-5.65121
10.28	0.53207	-0.16732	0.301195	-1.9695	0.243264	-3.59136	0.196348	-5.61602
10.29	0.532537	-0.166378	0.301474	-1.96276	0.243698	-3.57071	0.196349	-5.61717
10.3	0.533001	-0.165445	0.302342	-1.94102	0.244133	-3.55019	0.196496	-5.60605
10.31	0.533464	-0.164523	0.302342	-1.94143	0.244133	-3.55094	0.196783	-5.58338
10.32	0.533923	-0.163611	0.303211	-1.91995	0.244935	-3.5127	0.197188	-5.55106
10.33	0.534381	-0.162709	0.303211	-1.92035	0.245001	-3.51028	0.197217	-5.54983
10.34	0.534836	-0.161815	0.30408	-1.89911	0.245436	-3.49013	0.197218	-5.55099
10.35	0.535289	-0.160932	0.30426	-1.89507	0.24587	-3.47011	0.197652	-5.51651
10.36	0.535739	-0.160058	0.304948	-1.87852	0.24587	-3.47083	0.197794	-5.50605
10.37	0.536188	-0.159193	0.305817	-1.85776	0.246305	-3.45093	0.198086	-5.48337
10.38	0.536634	-0.158337	0.305818	-1.85815	0.246739	-3.43116	0.198086	-5.48453
10.39	0.537078	-0.15749	0.306686	-1.83763	0.246739	-3.43188	0.198521	-5.4505
10.4	0.53752	-0.156652	0.306686	-1.83801	0.247245	-3.4089	0.198521	-5.45162
10.41	0.537959	-0.155823	0.307555	-1.81772	0.247608	-3.39268	0.198955	-5.41786
10.42	0.538397	-0.155001	0.30761	-1.81681	0.247765	-3.38611	0.198955	-5.41897
10.43	0.538833	-0.154188	0.308424	-1.79804	0.248477	-3.35397	0.199249	-5.39662
10.44	0.539266	-0.153384	0.309293	-1.77821	0.248477	-3.35469	0.199389	-5.38654
10.45	0.539697	-0.152587	0.309293	-1.77859	0.248911	-3.33551	0.199823	-5.35323
10.46	0.540126	-0.151798	0.310161	-1.75898	0.249345	-3.31644	0.199824	-5.35431
10.47	0.540554	-0.151017	0.310162	-1.75934	0.249346	-3.31714	0.199893	-5.34998
10.48	0.540979	-0.150245	0.31103	-1.73996	0.24978	-3.29818	0.200258	-5.32233
10.49	0.541402	-0.149479	0.31122	-1.73604	0.250214	-3.27936	0.200659	-5.29207
10.5	0.541823	-0.148721	0.311899	-1.72116	0.250286	-3.27682	0.200692	-5.29055
10.51	0.542242	-0.147971	0.312768	-1.70221	0.251083	-3.24205	0.200693	-5.29164
10.52	0.54266	-0.147228	0.312768	-1.70257	0.251083	-3.24272	0.201127	-5.25898
10.53	0.543075	-0.146492	0.313636	-1.68385	0.251517	-3.22423	0.201337	-5.24385
10.54	0.543489	-0.145763	0.313637	-1.68419	0.251952	-3.20586	0.201562	-5.22761
10.55	0.5439	-0.145042	0.314505	-1.66567	0.251952	-3.20652	0.201562	-5.2287
10.56	0.544309	-0.144327	0.315363	-1.64761	0.252469	-3.18468	0.201996	-5.19648
10.57	0.544718	-0.143618	0.315374	-1.6477	0.252821	-3.1701	0.202031	-5.19484
10.58	0.545124	-0.142917	0.316243	-1.6296	0.253015	-3.16237	0.20243	-5.16556
10.59	0.545528	-0.142222	0.316243	-1.62994	0.253689	-3.13413	0.20243	-5.16661
10.6	0.54593	-0.141534	0.317112	-1.61204	0.25369	-3.13478	0.202864	-5.13485
10.61	0.546331	-0.140852	0.317815	-1.59778	0.254124	-3.11695	0.202865	-5.13588
10.62	0.54673	-0.140176	0.31798	-1.59468	0.254558	-3.09923	0.203299	-5.1043
10.63	0.547127	-0.139508	0.318849	-1.57718	0.254558	-3.09989	0.203299	-5.10536
10.64	0.547522	-0.138844	0.31885	-1.57751	0.255396	-3.0654	0.203633	-5.08149
10.65	0.547916	-0.138187	0.319718	-1.56021	0.255427	-3.06477	0.203734	-5.07504
10.66	0.548308	-0.137536	0.320394	-1.54695	0.255861	-3.04738	0.204168	-5.04391
10.67	0.548698	-0.136891	0.320587	-1.54342	0.256296	-3.03008	0.204168	-5.04493
10.68	0.549087	-0.136252	0.321456	-1.52651	0.256296	-3.03071	0.204372	-5.0309
10.69	0.549474	-0.135618	0.321456	-1.52682	0.256824	-3.00969	0.204602	-5.01501
10.7	0.549859	-0.134991	0.322325	-1.5101	0.257165	-2.99643	0.205037	-4.98428
10.71	0.550243	-0.134369	0.323095	-1.49546	0.257392	-2.98782	0.205037	-4.98531
10.72	0.550624	-0.133752	0.323193	-1.49387	0.258033	-2.96257	0.20513	-4.97951
10.73	0.551005	-0.133141	0.324062	-1.47753	0.258033	-2.96319	0.205471	-4.95581
10.74	0.551384	-0.132535	0.324062	-1.47783	0.258468	-2.9464	0.205905	-4.9255
10.75	0.551761	-0.131934	0.324931	-1.46167	0.258902	-2.92973	0.205905	-4.92649
10.76	0.552137	-0.131339	0.3258	-1.44569	0.258912	-2.92996	0.205907	-4.92739
10.77	0.552511	-0.13075	0.3258	-1.44598	0.259771	-2.89668	0.20634	-4.89735
10.78	0.552884	-0.130164	0.326668	-1.43018	0.259771	-2.89728	0.206774	-4.86745
10.79	0.553255	-0.129585	0.326669	-1.43047	0.260206	-2.8809	0.206774	-4.86844
10.8	0.553624	-0.129009	0.327537	-1.41484	0.26064	-2.86461	0.206775	-4.86942
10.81	0.553992	-0.12844	0.328406	-1.39939	0.26064	-2.86521	0.207208	-4.83972
10.82	0.554359	-0.127874	0.328407	-1.39967	0.261509	-2.83236	0.207628	-4.81123
10.83	0.554724	-0.127314	0.329275	-1.3844	0.261509	-2.83294	0.207643	-4.81117
10.84	0.555088	-0.126758	0.330007	-1.3717	0.261943	-2.81696	0.207643	-4.81213
10.85	0.55545	-0.126208	0.330144	-1.36957	0.262377	-2.80107	0.208078	-4.78281
10.86	0.55581	-0.125661	0.331013	-1.35464	0.262378	-2.80163	0.208465	-4.75692
10.87	0.55617	-0.12512	0.331013	-1.3549	0.263246	-2.76957	0.208512	-4.75466
10.88	0.556527	-0.124583	0.331881	-1.34014	0.263246	-2.77014	0.208512	-4.7556
10.89	0.556884	-0.12405	0.33275	-1.32553	0.263681	-2.75452	0.208946	-4.72669
10.9	0.557239	-0.123521	0.332751	-1.32579	0.264115	-2.73902	0.209323	-4.70189
10.91	0.557593	-0.122997	0.333619	-1.31135	0.264115	-2.73957	0.209381	-4.69889
10.92	0.557945	-0.122478	0.33378	-1.30892	0.264984	-2.70827	0.209381	-4.69982
10.93	0.558296	-0.121962	0.334488	-1.29733	0.264984	-2.70882	0.209815	-4.67127
10.94	0.558645	-0.121451	0.335356	-1.28322	0.265418	-2.69358	0.210201	-4.64616
10.95	0.558994	-0.120944	0.335357	-1.28347	0.265853	-2.67843	0.210249	-4.64385
10.96	0.559341	-0.120441	0.336225	-1.26951	0.26588	-2.67799	0.21025	-4.64477
10.97	0.559686	-0.119942	0.337094	-1.2557	0.266721	-2.64842	0.210684	-4.61662
10.98	0.560031	-0.119447	0.337094	-1.25595	0.266722	-2.64894	0.211102	-4.5897
10.99	0.560374	-0.118956	0.337963	-1.24229	0.267237	-2.6312	0.211118	-4.58952
11	0.560715	-0.118469	0.338831	-1.2288	0.26759	-2.61928	0.211118	-4.59044
11.01	0.561056	-0.117985	0.338832	-1.22903	0.267851	-2.61066	0.211553	-4.56265
11.02	0.561395	-0.117506	0.3397	-1.21568	0.268459	-2.58996	0.211987	-4.53503
11.03	0.561733	-0.11703	0.339767	-1.21489	0.268459	-2.59049	0.211987	-4.53594
11.04	0.562069	-0.116558	0.340569	-1.20271	0.269292	-2.56223	0.211987	-4.53683
11.05	0.562405	-0.11609	0.341438	-1.18965	0.269328	-2.56152	0.212422	-4.5094
11.06	0.562739	-0.115625	0.341438	-1.18989	0.269762	-2.54717	0.212855	-4.48216
11.07	0.563072	-0.115164	0.342307	-1.17698	0.270196	-2.5329	0.212856	-4.48302
11.08	0.563403	-0.114706	0.343176	-1.16421	0.270197	-2.5334	0.212861	-4.48361
11.09	0.563734	-0.114252	0.343176	-1.16444	0.271066	-2.50461	0.21329	-4.45685
11.1	0.564063	-0.113801	0.344045	-1.15181	0.271066	-2.50511	0.213725	-4.42995
11.11	0.564391	-0.113354	0.344913	-1.13932	0.271507	-2.49085	0.213725	-4.43083
11.12	0.564718	-0.11291	0.344913	-1.13954	0.271934	-2.47717	0.21383	-4.42503
11.13	0.565044	-0.11247	0.345782	-1.12719	0.272137	-2.47093	0.214159	-4.40498
11.14	0.565369	-0.112033	0.346651	-1.11499	0.272803	-2.44954	0.214593	-4.37845
11.15	0.565692	-0.111599	0.346651	-1.1152	0.272803	-2.45003	0.214594	-4.37929
11.16	0.566015	-0.111168	0.34752	-1.10312	0.273672	-2.42225	0.214822	-4.36581
11.17	0.566335	-0.110741	0.348389	-1.09118	0.273672	-2.42272	0.215028	-4.35378
11.18	0.566655	-0.110317	0.348389	-1.09139	0.274106	-2.4092	0.215462	-4.32759
11.19	0.566975	-0.109895	0.349257	-1.07958	0.274541	-2.39575	0.215462	-4.32843
11.2	0.567292	-0.109477	0.350126	-1.0679	0.27455	-2.39595	0.215838	-4.306
11.21	0.567609	-0.109063	0.350126	-1.0681	0.275409	-2.3691	0.215897	-4.30323
11.22	0.567925	-0.108651	0.350995	-1.05655	0.275409	-2.36957	0.216331	-4.27738
11.23	0.568239	-0.108242	0.351004	-1.05664	0.276278	-2.34276	0.216331	-4.27822
11.24	0.568552	-0.107836	0.351864	-1.04533	0.276278	-2.34322	0.216765	-4.25253
11.25	0.568864	-0.107433	0.352732	-1.03403	0.276712	-2.33017	0.216882	-4.24628
11.26	0.569176	-0.107033	0.352733	-1.03423	0.277147	-2.31719	0.2172	-4.22786
11.27	0.569486	-0.106636	0.353602	-1.02305	0.277154	-2.31743	0.2172	-4.22867
11.28	0.569795	-0.106241	0.35447	-1.012	0.278016	-2.29146	0.217634	-4.20333
11.29	0.570104	-0.105849	0.35447	-1.0122	0.278016	-2.29191	0.217962	-4.18451
11.3	0.570411	-0.105461	0.355339	-1.00127	0.278884	-2.26604	0.218069	-4.17893
11.31	0.570716	-0.105075	0.356208	-0.99046	0.278885	-2.26647	0.218069	-4.17975
11.32	0.571021	-0.104692	0.356951	-0.981335	0.279319	-2.25387	0.218503	-4.15472
11.33	0.571325	-0.104311	0.357077	-0.979956	0.279753	-2.24135	0.218937	-4.12987
11.34	0.571628	-0.103933	0.357945	-0.969387	0.279952	-2.23589	0.218937	-4.13067
11.35	0.57193	-0.103558	0.357945	-0.96957	0.280622	-2.2165	0.21896	-4.13017
11.36	0.572231	-0.103185	0.358814	-0.959112	0.280622	-2.21694	0.219372	-4.10674
11.37	0.572531	-0.102815	0.359683	-0.948773	0.281491	-2.19196	0.219806	-4.0822
11.38	0.57283	-0.102447	0.359683	-0.948948	0.281491	-2.19238	0.219806	-4.083
11.39	0.573128	-0.102083	0.360552	-0.938722	0.282279	-2.17004	0.220093	-4.06717
11.4	0.573425	-0.10172	0.361421	-0.928605	0.28236	-2.16812	0.220241	-4.05939
11.41	0.573721	-0.10136	0.361421	-0.92878	0.282794	-2.1561	0.220675	-4.03518
11.42	0.574017	-0.101002	0.362289	-0.918776	0.283229	-2.14415	0.220675	-4.03595
11.43	0.574311	-0.100647	0.363158	-0.908883	0.283255	-2.14383	0.221109	-4.0119
11.44	0.574604	-0.100295	0.364027	-0.899093	0.284097	-2.12045	0.221322	-4.00057
11.45	0.574896	-0.0999443	0.364027	-0.899265	0.284098	-2.12086	0.221544	-3.98873
11.46	0.575187	-0.0995965	0.364896	-0.889586	0.284966	-2.09703	0.221544	-3.9895
11.47	0.575477	-0.0992511	0.365765	-0.880013	0.284966	-2.09743	0.221978	-3.96575
11.48	0.575767	-0.0989075	0.365765	-0.88018	0.285824	-2.07419	0.222412	-3.94214
11.49	0.576056	-0.0985665	0.366634	-0.870708	0.285835	-2.07428	0.222413	-3.94289
11.5	0.576343	-0.0982278	0.366745	-0.869641	0.286269	-2.06281	0.222417	-3.94338
11.51	0.57663	-0.0978913	0.367502	-0.861507	0.286704	-2.05141	0.222847	-3.92018
11.52	0.576916	-0.097557	0.368371	-0.852247	0.286885	-2.04689	0.223281	-3.89687
11.53	0.577201	-0.097225	0.36924	-0.843086	0.287573	-2.02878	0.223281	-3.89763
11.54	0.577485	-0.0968951	0.36924	-0.843242	0.287573	-2.02917	0.22365	-3.87808
11.55	0.577768	-0.0965673	0.370109	-0.83418	0.288442	-2.00643	0.223761	-3.87274
11.56	0.57805	-0.0962418	0.370977	-0.82522	0.288442	-2.00682	0.22415	-3.85221
11.57	0.578332	-0.095918	0.370978	-0.825373	0.28931	-1.98433	0.224151	-3.85292
11.58	0.578612	-0.0955967	0.371846	-0.816507	0.28931	-1.98472	0.224585	-3.83007
11.59	0.578892	-0.0952775	0.372715	-0.807742	0.29016	-1.96298	0.225019	-3.80736
11.6	0.579171	-0.0949601	0.372715	-0.807887	0.290179	-1.96287	0.225019	-3.80809
11.61	0.579449	-0.0946451	0.373584	-0.799217	0.290645	-1.95124	0.225019	-3.8088
11.62	0.579726	-0.0943318	0.374453	-0.79064	0.291048	-1.94128	0.225454	-3.78623
11.63	0.580002	-0.0940205	0.374453	-0.790788	0.291324	-1.93461	0.225888	-3.76383
11.64	0.580278	-0.093711	0.375321	-0.782303	0.291916	-1.91995	0.225888	-3.76452
11.65	0.580552	-0.0934042	0.37619	-0.773915	0.291917	-1.9203	0.226241	-3.74656
11.66	0.580826	-0.0930984	0.37619	-0.774056	0.292785	-1.89885	0.226396	-3.73908
11.67	0.581099	-0.0927953	0.377059	-0.765755	0.292785	-1.89921	0.226757	-3.72082
11.68	0.581371	-0.0924938	0.377928	-0.757548	0.293654	-1.87801	0.226757	-3.72151
11.69	0.581643	-0.0921943	0.377928	-0.757683	0.293655	-1.87835	0.227191	-3.69953
11.7	0.581913	-0.0918965	0.378797	-0.749564	0.294523	-1.8574	0.227625	-3.67768
11.71	0.582183	-0.0916002	0.379665	-0.741534	0.294523	-1.85775	0.227625	-3.67836
11.72	0.582452	-0.0913063	0.380534	-0.733587	0.295392	-1.83703	0.227647	-3.67794
11.73	0.58272	-0.0910143	0.380534	-0.733722	0.295392	-1.83738	0.22806	-3.65733
11.74	0.582988	-0.0907238	0.381403	-0.725863	0.296159	-1.81932	0.228494	-3.63575
11.75	0.583254	-0.0904353	0.382272	-0.71809	0.296261	-1.81724	0.228494	-3.63644
11.76	0.58352	-0.0901483	0.382272	-0.718222	0.296772	-1.80543	0.228928	-3.615
11.77	0.583785	-0.0898629	0.383141	-0.710532	0.297129	-1.79733	0.229238	-3.60001
11.78	0.584049	-0.0895797	0.384009	-0.702926	0.297457	-1.78996	0.229363	-3.59436
11.79	0.584313	-0.0892981	0.38401	-0.703053	0.297998	-1.77765	0.229363	-3.59503
11.8	0.584576	-0.0890179	0.384878	-0.695533	0.298088	-1.7759	0.229797	-3.57386
11.81	0.584838	-0.0887399	0.385747	-0.688092	0.298867	-1.7582	0.230232	-3.55282
11.82	0.585099	-0.0884632	0.385747	-0.688213	0.298867	-1.75852	0.230232	-3.55349
11.83	0.585359	-0.0881882	0.386616	-0.680854	0.299736	-1.73897	0.230574	-3.53713
11.84	0.585619	-0.087915	0.387484	-0.673576	0.299736	-1.73929	0.230809	-3.5262
11.85	0.585879	-0.087643	0.387485	-0.673697	0.300605	-1.71996	0.231101	-3.51247
11.86	0.586137	-0.0873731	0.388354	-0.666494	0.300605	-1.72028	0.231101	-3.51311
11.87	0.586394	-0.0871047	0.389222	-0.659372	0.301473	-1.70117	0.231535	-3.49248
11.88	0.586651	-0.0868377	0.390091	-0.652328	0.301474	-1.70148	0.231969	-3.47197
11.89	0.586907	-0.0865724	0.390091	-0.652442	0.302342	-1.68259	0.231969	-3.47262
11.9	0.587162	-0.0863089	0.39096	-0.645473	0.302342	-1.6829	0.232198	-3.46216
11.91	0.587417	-0.0860466	0.390966	-0.645542	0.303211	-1.66423	0.232465	-3.4499
11.92	0.587671	-0.0857859	0.391829	-0.638691	0.303211	-1.66453	0.232838	-3.43261
11.93	0.587925	-0.085527	0.392697	-0.631872	0.30408	-1.64608	0.232838	-3.43325
11.94	0.588177	-0.0852694	0.393566	-0.625123	0.30408	-1.64638	0.233273	-3.41313
11.95	0.588429	-0.0850129	0.393566	-0.625236	0.304948	-1.62813	0.233707	-3.39313
11.96	0.58868	-0.0847585	0.394435	-0.618561	0.304949	-1.62843	0.233707	-3.39376
11.97	0.588931	-0.0845054	0.395304	-0.61196	0.305817	-1.61039	0.233911	-3.38475
11.98	0.589181	-0.0842536	0.395304	-0.61207	0.305818	-1.61068	0.234212	-3.37119
11.99	0.58943	-0.0840033	0.396173	-0.605539	0.306686	-1.59285	0.234576	-3.35475
12	0.589678	-0.0837545	0.397041	-0.599079	0.306686	-1.59314	0.234576	-3.35537
12.01	0.589926	-0.0835071	0.397041	-0.599187	0.307555	-1.5755	0.23501	-3.33575
12.02	0.590173	-0.0832611	0.39791	-0.592795	0.307555	-1.5758	0.235444	-3.31625
12.03	0.59042	-0.0830163	0.398779	-0.586474	0.308424	-1.55836	0.235445	-3.31685
12.04	0.590665	-0.0827732	0.39878	-0.586574	0.308424	-1.55865	0.235715	-3.30503
12.05	0.59091	-0.0825314	0.399648	-0.580322	0.309293	-1.54141	0.236051	-3.29022
12.06	0.591155	-0.0822908	0.400517	-0.574138	0.309293	-1.5417	0.236314	-3.27882
12.07	0.591399	-0.0820516	0.400517	-0.574238	0.310161	-1.52466	0.236314	-3.27943
12.08	0.591642	-0.0818136	0.401386	-0.568118	0.310161	-1.52494	0.236748	-3.26029
12.09	0.591885	-0.0815769	0.402254	-0.562066	0.31103	-1.50809	0.237182	-3.24128
12.1	0.592126	-0.0813421	0.402254	-0.562164	0.31103	-1.50837	0.237182	-3.24186
12.11	0.592368	-0.081108	0.403123	-0.556174	0.311899	-1.49172	0.237613	-3.22313
12.12	0.592608	-0.0808754	0.403992	-0.550252	0.311899	-1.49198	0.237984	-3.20715
12.13	0.592848	-0.0806443	0.40486	-0.544394	0.312768	-1.47552	0.238051	-3.20476
12.14	0.593088	-0.0804142	0.404861	-0.544486	0.312768	-1.47579	0.238051	-3.20535
12.15	0.593326	-0.0801856	0.405729	-0.538691	0.313636	-1.45951	0.238486	-3.18667
12.16	0.593565	-0.0799576	0.406598	-0.532959	0.313637	-1.45977	0.23892	-3.16814
12.17	0.593802	-0.0797315	0.406598	-0.533049	0.314505	-1.44368	0.23892	-3.16871
12.18	0.594039	-0.0795065	0.407467	-0.527375	0.314506	-1.44394	0.239354	-3.15028
12.19	0.594275	-0.0792828	0.408336	-0.521765	0.315374	-1.42803	0.239789	-3.13196
12.2	0.59451	-0.0790603	0.408336	-0.521855	0.315374	-1.42829	0.239789	-3.13253
12.21	0.594745	-0.0788389	0.409204	-0.516304	0.316243	-1.41256	0.239922	-3.12733
12.22	0.59498	-0.0786185	0.409263	-0.516019	0.316243	-1.41281	0.240348	-3.10952
12.23	0.595214	-0.0783995	0.410073	-0.5109	0.317111	-1.39727	0.240657	-3.09681
12.24	0.595447	-0.0781814	0.410942	-0.505468	0.317112	-1.39751	0.240658	-3.09735
12.25	0.59568	-0.0779647	0.411016	-0.505086	0.31798	-1.38213	0.241092	-3.07937
12.26	0.595912	-0.0777492	0.411811	-0.500178	0.317981	-1.38238	0.241526	-3.06151
12.27	0.596143	-0.0775349	0.41268	-0.494861	0.318849	-1.36718	0.241526	-3.06206
12.28	0.596374	-0.0773217	0.413549	-0.489598	0.31885	-1.36742	0.24196	-3.04431
12.29	0.596604	-0.0771096	0.413549	-0.489684	0.319718	-1.35239	0.242395	-3.02667
12.3	0.596834	-0.0768984	0.414417	-0.484479	0.319719	-1.35262	0.242395	-3.0272
12.31	0.597064	-0.0766883	0.415286	-0.479331	0.320587	-1.33776	0.242429	-3.02633
12.32	0.597292	-0.0764796	0.415286	-0.479414	0.320587	-1.338	0.242912	-3.0068
12.33	0.59752	-0.0762721	0.416155	-0.474321	0.321456	-1.3233	0.243264	-2.99278
12.34	0.597748	-0.0760651	0.417024	-0.469282	0.321456	-1.32354	0.243264	-2.99331
12.35	0.597974	-0.0758597	0.417024	-0.469363	0.322325	-1.30901	0.243698	-2.97599
12.36	0.598201	-0.0756552	0.417893	-0.464378	0.322462	-1.30693	0.244132	-2.95879
12.37	0.598426	-0.0754517	0.418761	-0.459446	0.323193	-1.29488	0.244133	-2.9593
12.38	0.598652	-0.0752491	0.418761	-0.459526	0.323986	-1.28194	0.244567	-2.9422
12.39	0.598876	-0.0750481	0.41963	-0.454645	0.324062	-1.2809	0.245001	-2.9252
12.4	0.5991	-0.0748476	0.420499	-0.44982	0.324931	-1.26686	0.245001	-2.92573
12.41	0.599324	-0.0746482	0.420499	-0.449897	0.324931	-1.26708	0.245144	-2.92054
12.42	0.599547	-0.0744502	0.421368	-0.445122	0.3258	-1.25319	0.245684	-2.89945
12.43	0.599769	-0.0742529	0.421368	-0.445197	0.3258	-1.25341	0.24587	-2.89255
12.44	0.599991	-0.0740567	0.422236	-0.440473	0.326668	-1.23968	0.24587	-2.89306
12.45	0.600213	-0.0738612	0.423106	-0.435797	0.326669	-1.23989	0.246305	-2.87637
12.46	0.600433	-0.0736671	0.423106	-0.435872	0.327537	-1.22632	0.246739	-2.85979
12.47	0.600653	-0.073474	0.423974	-0.431249	0.327538	-1.22653	0.246739	-2.86029
12.48	0.600874	-0.0732814	0.424843	-0.426674	0.328406	-1.21311	0.247173	-2.84381
12.49	0.601093	-0.0730898	0.424843	-0.426745	0.328407	-1.21332	0.247608	-2.82742
12.5	0.601311	-0.0728998	0.425712	-0.422221	0.329275	-1.20005	0.247608	-2.82792
12.51	0.60153	-0.0727102	0.426581	-0.417742	0.329275	-1.20026	0.248042	-2.81163
12.52	0.601747	-0.0725217	0.426581	-0.417813	0.330144	-1.18713	0.248477	-2.79545
12.53	0.601965	-0.0723342	0.427449	-0.413383	0.330999	-1.17436	0.248477	-2.79595
12.54	0.602181	-0.0721477	0.427524	-0.413072	0.331013	-1.17436	0.248586	-2.79226
12.55	0.602397	-0.0719619	0.428318	-0.40907	0.331881	-1.16153	0.249205	-2.76918
12.56	0.602613	-0.0717771	0.429187	-0.404736	0.331882	-1.16172	0.249346	-2.76436
12.57	0.602828	-0.071593	0.430056	-0.400445	0.33275	-1.14903	0.249346	-2.76485
12.58	0.603043	-0.0714102	0.430056	-0.400512	0.33275	-1.14923	0.24978	-2.74895
12.59	0.603257	-0.0712281	0.430924	-0.39627	0.333619	-1.13668	0.250214	-2.73317
12.6	0.60347	-0.071047	0.430925	-0.396335	0.333619	-1.13688	0.250214	-2.73364
12.61	0.603684	-0.0708665	0.431793	-0.392136	0.334488	-1.12447	0.250649	-2.71794
12.62	0.603896	-0.0706871	0.432662	-0.387983	0.334488	-1.12466	0.251083	-2.70234
12.63	0.604108	-0.0705086	0.432662	-0.388045	0.335357	-1.11239	0.251083	-2.70282
12.64	0.60432	-0.0703308	0.433531	-0.383936	0.336192	-1.10073	0.251517	-2.68732
12.65	0.604531	-0.0701539	0.433557	-0.383875	0.336225	-1.10045	0.251952	-2.67191
12.66	0.604742	-0.069978	0.4344	-0.379933	0.337094	-1.08846	0.251952	-2.67237
12.67	0.604952	-0.069803	0.435269	-0.37591	0.337094	-1.08864	0.252386	-2.65706
12.68	0.605162	-0.0696285	0.435269	-0.375972	0.337963	-1.07678	0.25282	-2.64184
12.69	0.605371	-0.0694549	0.436137	-0.371993	0.337963	-1.07696	0.252821	-2.64229
12.7	0.605579	-0.0692827	0.437006	-0.368055	0.338832	-1.06523	0.253023	-2.63548
12.71	0.605788	-0.0691107	0.437006	-0.368115	0.338832	-1.06541	0.253689	-2.61213
12.72	0.605996	-0.0689396	0.437875	-0.364219	0.3397	-1.05381	0.253689	-2.61259
12.73	0.606203	-0.0687697	0.438744	-0.360363	0.339747	-1.05337	0.25369	-2.61304
12.74	0.60641	-0.0686002	0.438744	-0.360423	0.340569	-1.04251	0.254405	-2.58815
12.75	0.606616	-0.0684316	0.439613	-0.356606	0.341438	-1.03117	0.254558	-2.58323
12.76	0.606822	-0.0682639	0.439613	-0.356665	0.341438	-1.03135	0.254558	-2.58368
12.77	0.607028	-0.0680968	0.440482	-0.352889	0.342307	-1.02012	0.255087	-2.56563
12.78	0.607233	-0.0679307	0.44135	-0.349153	0.342307	-1.0203	0.255427	-2.55423
12.79	0.607437	-0.0677651	0.44135	-0.349209	0.343176	-1.00921	0.255427	-2.55468
12.8	0.607642	-0.0676003	0.442219	-0.345512	0.343176	-1.00938	0.255862	-2.54008
12.81	0.607845	-0.0674365	0.442219	-0.345567	0.344045	-0.998401	0.256296	-2.52558
12.82	0.608048	-0.0672734	0.443088	-0.341907	0.344913	-0.987555	0.256296	-2.52602
12.83	0.608251	-0.0671109	0.443956	-0.338285	0.344913	-0.98772	0.256731	-2.51159
12.84	0.608453	-0.0669493	0.443957	-0.33834	0.345782	-0.97699	0.257164	-2.49729
12.85	0.608655	-0.0667883	0.444825	-0.334755	0.345782	-0.977157	0.257165	-2.49771
12.86	0.608857	-0.0666282	0.444825	-0.334809	0.346651	-0.966548	0.257599	-2.48346
12.87	0.609058	-0.0664687	0.445695	-0.33126	0.346651	-0.966706	0.258033	-2.46932
12.88	0.609258	-0.06631	0.445913	-0.330416	0.34752	-0.956214	0.258033	-2.46975
12.89	0.609458	-0.0661522	0.446563	-0.327804	0.34752	-0.956373	0.258468	-2.45567
12.9	0.609658	-0.0659947	0.447432	-0.324328	0.348389	-0.945997	0.258902	-2.4417
12.91	0.609857	-0.0658384	0.447432	-0.324381	0.349257	-0.935733	0.258902	-2.44212
12.92	0.610056	-0.0656824	0.448301	-0.320942	0.349257	-0.935892	0.259337	-2.42821
12.93	0.610254	-0.0655275	0.449169	-0.31754	0.350126	-0.925745	0.259771	-2.4144
12.94	0.610452	-0.0653729	0.449169	-0.31759	0.350126	-0.925895	0.259771	-2.41482
12.95	0.610649	-0.0652192	0.450038	-0.314222	0.350995	-0.915859	0.260205	-2.40109
12.96	0.610846	-0.0650663	0.450038	-0.314273	0.350995	-0.91601	0.26064	-2.38744
12.97	0.611043	-0.064914	0.450907	-0.310939	0.351864	-0.906081	0.26064	-2.38783
12.98	0.611239	-0.0647622	0.451776	-0.30764	0.352732	-0.896266	0.261074	-2.37427
12.99	0.611435	-0.0646113	0.451776	-0.30769	0.352732	-0.896418	0.261509	-2.36079
13	0.61163	-0.064461	0.452644	-0.304426	0.353602	-0.886704	0.261509	-2.36118
13.01	0.611825	-0.0643112	0.452645	-0.304473	0.353602	-0.886853	0.261943	-2.34779
13.02	0.61202	-0.0641622	0.453513	-0.301243	0.35447	-0.87725	0.262377	-2.33446
13.03	0.612214	-0.0640141	0.453514	-0.30129	0.35447	-0.877398	0.262378	-2.33485
13.04	0.612408	-0.0638662	0.454382	-0.298093	0.355339	-0.867901	0.262812	-2.32161
13.05	0.612601	-0.0637192	0.455251	-0.294929	0.356208	-0.858512	0.263246	-2.30845
13.06	0.612794	-0.063573	0.455251	-0.294976	0.356208	-0.858653	0.263246	-2.30885
13.07	0.612987	-0.063427	0.45612	-0.291844	0.357077	-0.849364	0.26368	-2.29577
13.08	0.613178	-0.0632821	0.45612	-0.291889	0.357077	-0.849506	0.264115	-2.28276
13.09	0.61337	-0.0631376	0.456988	-0.288791	0.357945	-0.840322	0.264115	-2.28313
13.1	0.613562	-0.0629938	0.456989	-0.288836	0.357945	-0.840459	0.264549	-2.27021
13.11	0.613752	-0.0628508	0.457858	-0.285768	0.358814	-0.831372	0.264984	-2.25736
13.12	0.613943	-0.0627081	0.457937	-0.285529	0.359683	-0.822389	0.264984	-2.25774
13.13	0.614133	-0.0625661	0.458726	-0.282778	0.359683	-0.82252	0.265418	-2.24496
13.14	0.614323	-0.0624247	0.459595	-0.279773	0.360552	-0.813635	0.265853	-2.23226
13.15	0.614512	-0.0622841	0.459595	-0.279817	0.360552	-0.813771	0.265853	-2.23263
13.16	0.614701	-0.0621438	0.460464	-0.276843	0.361421	-0.80498	0.266287	-2.22001
13.17	0.61489	-0.0620042	0.460464	-0.276887	0.362289	-0.796287	0.266721	-2.20747
13.18	0.615078	-0.0618654	0.461333	-0.273944	0.362289	-0.796419	0.266722	-2.20783
13.19	0.615265	-0.0617271	0.461333	-0.273987	0.363158	-0.787823	0.267156	-2.19536
13.2	0.615453	-0.0615894	0.462201	-0.271076	0.363158	-0.787948	0.26759	-2.18296
13.21	0.61564	-0.0614521	0.462298	-0.270793	0.364027	-0.779447	0.26759	-2.18333
13.22	0.615826	-0.0613154	0.46307	-0.268235	0.364027	-0.779573	0.268025	-2.171
13.23	0.616013	-0.0611794	0.463939	-0.265383	0.364896	-0.771165	0.268459	-2.15875
13.24	0.616198	-0.0610442	0.463939	-0.265424	0.365765	-0.762847	0.268459	-2.15911
13.25	0.616384	-0.0609092	0.464808	-0.262601	0.365765	-0.762973	0.268973	-2.14465
13.26	0.616569	-0.060775	0.464808	-0.262642	0.366634	-0.754743	0.269328	-2.13482
13.27	0.616754	-0.0606413	0.465676	-0.259849	0.366634	-0.754867	0.269328	-2.13518
13.28	0.616938	-0.0605081	0.465677	-0.259888	0.367502	-0.746732	0.270035	-2.1154
13.29	0.617122	-0.0603754	0.466545	-0.257123	0.368371	-0.738684	0.270196	-2.11119
13.3	0.617306	-0.0602434	0.466546	-0.257162	0.368371	-0.738803	0.270197	-2.11153
13.31	0.617489	-0.0601119	0.467414	-0.254427	0.36924	-0.730845	0.271065	-2.08748
13.32	0.617672	-0.0599809	0.467438	-0.25439	0.36924	-0.730962	0.271066	-2.08781
13.33	0.617854	-0.0598504	0.468283	-0.251758	0.370109	-0.723089	0.271066	-2.08816
13.34	0.618036	-0.0597207	0.469151	-0.249078	0.370144	-0.722886	0.271934	-2.06439
13.35	0.618218	-0.0595914	0.469152	-0.249116	0.370977	-0.715421	0.271934	-2.06472
13.36	0.618399	-0.0594626	0.470021	-0.246463	0.371846	-0.707719	0.272165	-2.0587
13.37	0.618581	-0.0593342	0.470021	-0.246502	0.371846	-0.707832	0.272803	-2.04156
13.38	0.618761	-0.0592066	0.470889	-0.243878	0.372715	-0.700216	0.272803	-2.0419
13.39	0.618942	-0.0590793	0.47089	-0.243914	0.372715	-0.700324	0.273237	-2.03043
13.4	0.619122	-0.0589526	0.471758	-0.241317	0.373584	-0.692791	0.273672	-2.01903
13.41	0.619301	-0.0588266	0.471758	-0.241355	0.374453	-0.685339	0.273672	-2.01935
13.42	0.619481	-0.0587007	0.472627	-0.238784	0.374453	-0.68545	0.274106	-2.00801
13.43	0.619659	-0.0585757	0.472627	-0.23882	0.375321	-0.678079	0.274541	-1.99674
13.44	0.619838	-0.0584509	0.473496	-0.236278	0.375321	-0.678189	0.274541	-1.99707
13.45	0.620016	-0.0583268	0.473496	-0.236313	0.37619	-0.670897	0.275139	-1.98152
13.46	0.620194	-0.0582032	0.474364	-0.233798	0.377059	-0.663686	0.275409	-1.97472
13.47	0.620372	-0.0580801	0.474365	-0.233833	0.377059	-0.663793	0.27541	-1.97504
13.48	0.620549	-0.0579574	0.475276	-0.23122	0.377928	-0.656662	0.276278	-1.95264
13.49	0.620726	-0.0578353	0.475528	-0.230527	0.377928	-0.656766	0.276278	-1.95296
13.5	0.620902	-0.0577136	0.476237	-0.228529	0.378797	-0.64971	0.276297	-1.95279
13.51	0.621078	-0.0575925	0.476716	-0.2272	0.378947	-0.648579	0.277147	-1.93114
13.52	0.621254	-0.0574716	0.477194	-0.225881	0.379666	-0.642832	0.277147	-1.93145
13.53	0.62143	-0.0573514	0.47767	-0.224573	0.380534	-0.635932	0.277544	-1.92158
13.54	0.621605	-0.0572319	0.478146	-0.223277	0.380534	-0.636031	0.278016	-1.90988
13.55	0.62178	-0.0571126	0.478847	-0.221362	0.381403	-0.629205	0.278016	-1.91019
13.56	0.621954	-0.0569939	0.47932	-0.220091	0.382272	-0.622452	0.27845	-1.8995
13.57	0.622128	-0.0568755	0.479792	-0.218829	0.382272	-0.622551	0.278885	-1.88887
13.58	0.622302	-0.0567578	0.480263	-0.217577	0.38314	-0.615873	0.278885	-1.88918
13.59	0.622476	-0.0566402	0.480733	-0.216336	0.383141	-0.615967	0.27969	-1.86937
13.6	0.622649	-0.0565234	0.481202	-0.215104	0.384009	-0.60936	0.279753	-1.86811
13.61	0.622822	-0.0564067	0.481893	-0.213284	0.38401	-0.609455	0.279754	-1.8684
13.62	0.622994	-0.0562907	0.48236	-0.212076	0.384878	-0.602919	0.280622	-1.8473
13.63	0.623166	-0.0561754	0.482825	-0.210878	0.385747	-0.596457	0.280622	-1.84759
13.64	0.623338	-0.0560602	0.48329	-0.209689	0.385747	-0.596547	0.280964	-1.83952
13.65	0.62351	-0.0559455	0.483753	-0.20851	0.386616	-0.590156	0.281491	-1.82701
13.66	0.623681	-0.0558314	0.484215	-0.207339	0.386616	-0.590248	0.281491	-1.8273
13.67	0.623852	-0.0557174	0.484677	-0.206178	0.387485	-0.583922	0.281956	-1.81639
13.68	0.624023	-0.0556042	0.485358	-0.204461	0.388353	-0.577667	0.28236	-1.80697
13.69	0.624193	-0.0554912	0.485817	-0.203321	0.388354	-0.577756	0.28236	-1.80726
13.7	0.624363	-0.055379	0.486274	-0.202192	0.389222	-0.571569	0.283229	-1.78687
13.71	0.624532	-0.0552668	0.486731	-0.20107	0.389223	-0.571655	0.283229	-1.78716
13.72	0.624702	-0.0551551	0.487187	-0.199958	0.390091	-0.565534	0.283295	-1.78588
13.73	0.624871	-0.0550442	0.487642	-0.198854	0.39096	-0.55948	0.284097	-1.76729
13.74	0.62504	-0.0549333	0.488095	-0.197759	0.39096	-0.559566	0.284098	-1.76757
13.75	0.625208	-0.054823	0.488548	-0.196673	0.391829	-0.553575	0.284532	-1.75773
13.76	0.625376	-0.0547131	0.489	-0.195593	0.391829	-0.553662	0.284966	-1.74794
13.77	0.625544	-0.0546034	0.489451	-0.194524	0.392697	-0.547737	0.284966	-1.74822
13.78	0.625711	-0.0544946	0.489901	-0.193461	0.393566	-0.541873	0.285835	-1.72855
13.79	0.625878	-0.0543859	0.490566	-0.191887	0.393566	-0.541958	0.285835	-1.72881
13.8	0.626045	-0.0542777	0.491014	-0.190845	0.394435	-0.53616	0.285835	-1.72909
13.81	0.626212	-0.0541698	0.49146	-0.18981	0.394435	-0.536244	0.286704	-1.70964
13.82	0.626378	-0.0540624	0.491905	-0.188784	0.395304	-0.530508	0.286704	-1.7099
13.83	0.626544	-0.0539554	0.49235	-0.187766	0.396172	-0.524837	0.287138	-1.7004
13.84	0.626709	-0.0538489	0.492793	-0.186756	0.396173	-0.524917	0.287573	-1.69094
13.85	0.626875	-0.0537427	0.493236	-0.185753	0.397041	-0.519304	0.287573	-1.69122
13.86	0.62704	-0.0536366	0.493678	-0.184757	0.397041	-0.519385	0.288441	-1.67221
13.87	0.627205	-0.0535312	0.494118	-0.183769	0.39791	-0.513833	0.288442	-1.67248
13.88	0.627369	-0.0534263	0.494558	-0.182789	0.398779	-0.508341	0.2885	-1.67146
13.89	0.627533	-0.0533217	0.494997	-0.181816	0.398779	-0.50842	0.28931	-1.65395
13.9	0.627697	-0.0532174	0.495434	-0.18085	0.399647	-0.502989	0.28931	-1.65422
13.91	0.627861	-0.0531135	0.495871	-0.179892	0.399648	-0.503063	0.289839	-1.64299
13.92	0.628024	-0.05301	0.496307	-0.17894	0.400517	-0.497691	0.290179	-1.63591
13.93	0.628187	-0.0529069	0.496742	-0.177996	0.400517	-0.497766	0.290179	-1.63617
13.94	0.62835	-0.0528041	0.497176	-0.177059	0.401385	-0.492451	0.291048	-1.61781
13.95	0.628512	-0.0527018	0.497609	-0.176129	0.402254	-0.487191	0.291048	-1.61807
13.96	0.628674	-0.0525998	0.498041	-0.175205	0.402254	-0.487266	0.291372	-1.61144
13.97	0.628836	-0.0524982	0.498472	-0.174288	0.403123	-0.482063	0.291916	-1.60019
13.98	0.628997	-0.052397	0.498902	-0.173379	0.403123	-0.482136	0.291917	-1.60044
13.99	0.629159	-0.0522962	0.499332	-0.172476	0.403992	-0.47699	0.292785	-1.5825
14	0.62932	-0.0521958	0.49976	-0.17158	0.40486	-0.471901	0.292785	-1.58275
14.01	0.62948	-0.0520957	0.500187	-0.170691	0.404861	-0.47197	0.292786	-1.58299
14.02	0.629641	-0.0519958	0.500614	-0.169808	0.405729	-0.466936	0.293654	-1.56528
14.03	0.629801	-0.0518964	0.50104	-0.16893	0.40573	-0.467004	0.293655	-1.56552
14.04	0.629961	-0.0517973	0.501465	-0.16806	0.406598	-0.462024	0.294296	-1.55263
14.05	0.63012	-0.0516987	0.501888	-0.167197	0.406598	-0.462094	0.294523	-1.54825
14.06	0.63028	-0.0516003	0.502311	-0.166339	0.407467	-0.457165	0.294523	-1.54849
14.07	0.630438	-0.0515024	0.502733	-0.165487	0.408336	-0.452291	0.295392	-1.53117
14.08	0.630597	-0.0514047	0.503154	-0.164643	0.408336	-0.452359	0.295392	-1.53141
14.09	0.630756	-0.0513076	0.503574	-0.163803	0.409204	-0.447537	0.29584	-1.52267
14.1	0.630914	-0.0512106	0.503789	-0.163388	0.409205	-0.447603	0.296261	-1.51453
14.11	0.631072	-0.051114	0.504207	-0.162559	0.410073	-0.442831	0.296261	-1.51477
14.12	0.631229	-0.0510178	0.504625	-0.161735	0.410942	-0.438113	0.297129	-1.49785
14.13	0.631387	-0.0509219	0.505042	-0.160917	0.410942	-0.438177	0.29713	-1.49808
14.14	0.631544	-0.0508263	0.505458	-0.160106	0.411811	-0.433507	0.297512	-1.49083
14.15	0.631701	-0.050731	0.505873	-0.1593	0.411811	-0.433573	0.297998	-1.48159
14.16	0.631857	-0.0506362	0.506288	-0.158499	0.41268	-0.428955	0.297998	-1.48182
14.17	0.632013	-0.0505417	0.506701	-0.157705	0.41268	-0.429016	0.298867	-1.46529
14.18	0.632169	-0.0504474	0.507113	-0.156916	0.413549	-0.424447	0.298867	-1.46551
14.19	0.632325	-0.0503535	0.507525	-0.156132	0.414417	-0.419926	0.299166	-1.46002
14.2	0.632481	-0.0502601	0.507935	-0.155355	0.414417	-0.419989	0.299736	-1.4494
14.21	0.632636	-0.0501668	0.508144	-0.154972	0.415286	-0.415517	0.299736	-1.44962
14.22	0.632791	-0.0500739	0.508554	-0.154203	0.415286	-0.415579	0.300604	-1.43347
14.23	0.632945	-0.0499813	0.508962	-0.153439	0.416155	-0.411155	0.300605	-1.43368
14.24	0.6331	-0.0498891	0.50937	-0.15268	0.416155	-0.411215	0.300892	-1.42853
14.25	0.633254	-0.0497973	0.509808	-0.151868	0.417024	-0.406839	0.301474	-1.41793
14.26	0.633408	-0.0497056	0.510223	-0.151104	0.417892	-0.40251	0.301474	-1.41815
14.27	0.633561	-0.0496144	0.510635	-0.150348	0.417893	-0.402567	0.302342	-1.40236
14.28	0.633715	-0.0495234	0.511046	-0.149598	0.418761	-0.398284	0.302342	-1.40258
14.29	0.633868	-0.0494327	0.511456	-0.148855	0.418762	-0.398341	0.302688	-1.39647
14.3	0.634021	-0.0493423	0.511863	-0.148121	0.41963	-0.394104	0.303211	-1.38719
14.31	0.634174	-0.0492523	0.512268	-0.147393	0.420499	-0.389912	0.303211	-1.3874
14.32	0.634326	-0.0491626	0.512672	-0.146672	0.420499	-0.38997	0.30408	-1.37197
14.33	0.634478	-0.0490731	0.513073	-0.145958	0.421368	-0.385822	0.30408	-1.37218
14.34	0.63463	-0.0489841	0.513473	-0.145249	0.421368	-0.385878	0.304639	-1.36243
14.35	0.634781	-0.0488952	0.513871	-0.144548	0.422236	-0.381775	0.304948	-1.35714
14.36	0.634933	-0.0488069	0.514268	-0.143854	0.422237	-0.381831	0.304949	-1.35734
14.37	0.635084	-0.0487187	0.514663	-0.143166	0.423106	-0.37777	0.305818	-1.34226
14.38	0.635235	-0.0486306	0.515055	-0.142485	0.423106	-0.377826	0.305818	-1.34247
14.39	0.635385	-0.0485431	0.515447	-0.141809	0.423974	-0.37381	0.306606	-1.32896
14.4	0.635536	-0.0484557	0.515836	-0.141139	0.424843	-0.369838	0.306686	-1.32777
14.41	0.635686	-0.0483688	0.516224	-0.140476	0.424843	-0.36989	0.306686	-1.32797
14.42	0.635836	-0.0482821	0.51661	-0.139819	0.425712	-0.36596	0.307555	-1.31323
14.43	0.635985	-0.0481956	0.516994	-0.139168	0.425712	-0.366013	0.307555	-1.31343
14.44	0.636134	-0.0481095	0.517377	-0.138522	0.426581	-0.362123	0.308424	-1.29886
14.45	0.636283	-0.0480238	0.517759	-0.137883	0.426581	-0.362177	0.308424	-1.29906
14.46	0.636432	-0.0479381	0.518138	-0.137249	0.427449	-0.358329	0.308575	-1.29671
14.47	0.636581	-0.0478528	0.518516	-0.136621	0.427449	-0.358381	0.309293	-1.28485
14.48	0.63673	-0.0477678	0.518893	-0.135998	0.428318	-0.354574	0.309293	-1.28505
14.49	0.636878	-0.0476831	0.519267	-0.135381	0.429187	-0.350809	0.310161	-1.27081
14.5	0.637026	-0.0475988	0.519641	-0.134769	0.429187	-0.350859	0.310161	-1.271
14.51	0.637173	-0.0475145	0.520013	-0.134162	0.430056	-0.347133	0.310874	-1.25947
14.52	0.637321	-0.0474308	0.520383	-0.133561	0.430056	-0.347184	0.31103	-1.25712
14.53	0.637468	-0.0473472	0.520751	-0.132965	0.430924	-0.343498	0.311031	-1.2573
14.54	0.637615	-0.0472639	0.521118	-0.132375	0.430925	-0.343547	0.311899	-1.24339
14.55	0.637762	-0.0471808	0.521484	-0.131788	0.431793	-0.339899	0.311899	-1.24357
14.56	0.637908	-0.0470981	0.521848	-0.131208	0.431793	-0.339949	0.312768	-1.22981
14.57	0.638054	-0.0470156	0.522211	-0.130632	0.432662	-0.336339	0.312768	-1.23
14.58	0.6382	-0.0469335	0.522573	-0.130061	0.432662	-0.336388	0.312997	-1.22653
14.59	0.638346	-0.0468516	0.522932	-0.129495	0.433531	-0.332818	0.313637	-1.21658
14.6	0.638492	-0.0467698	0.523291	-0.128933	0.433673	-0.33228	0.313637	-1.21676
14.61	0.638637	-0.0466885	0.523648	-0.128376	0.4344	-0.329333	0.314505	-1.20331
14.62	0.638782	-0.0466073	0.524003	-0.127824	0.435269	-0.325839	0.314506	-1.20349
14.63	0.638927	-0.0465265	0.524357	-0.127277	0.435269	-0.325886	0.315374	-1.1902
14.64	0.639071	-0.0464459	0.52471	-0.126734	0.436137	-0.32243	0.315374	-1.19038
14.65	0.639216	-0.0463656	0.525061	-0.126196	0.436138	-0.322474	0.315461	-1.18922
14.66	0.63936	-0.0462855	0.525412	-0.125661	0.437006	-0.319055	0.316243	-1.17741
14.67	0.639504	-0.0462056	0.52576	-0.125132	0.437006	-0.3191	0.316243	-1.17758
14.68	0.639647	-0.0461261	0.526108	-0.124606	0.437875	-0.315716	0.317111	-1.16459
14.69	0.639791	-0.0460469	0.526453	-0.124085	0.438727	-0.312433	0.317112	-1.16476
14.7	0.639934	-0.0459677	0.526798	-0.123568	0.438744	-0.312412	0.31798	-1.15191
14.71	0.640077	-0.0458887	0.527141	-0.123056	0.439612	-0.309098	0.31798	-1.15208
14.72	0.64022	-0.0458102	0.527483	-0.122547	0.439613	-0.30914	0.318057	-1.15112
14.73	0.640362	-0.0457322	0.527824	-0.122042	0.439736	-0.308712	0.31885	-1.13954
14.74	0.640505	-0.045654	0.528164	-0.121541	0.440482	-0.305904	0.31885	-1.13972
14.75	0.640647	-0.0455762	0.528502	-0.121045	0.44135	-0.302659	0.319718	-1.12716
14.76	0.640789	-0.0454987	0.528839	-0.120553	0.44135	-0.302701	0.319719	-1.12732
14.77	0.64093	-0.0454215	0.529174	-0.120064	0.442219	-0.29949	0.320587	-1.11491
14.78	0.641072	-0.0453443	0.529509	-0.119578	0.442219	-0.299531	0.320587	-1.11506
14.79	0.641213	-0.0452677	0.529842	-0.119097	0.443088	-0.296352	0.320779	-1.11247
14.8	0.641354	-0.045191	0.530174	-0.11862	0.443088	-0.296394	0.321456	-1.10295
14.81	0.641495	-0.0451147	0.530505	-0.118146	0.443956	-0.293249	0.321456	-1.10311
14.82	0.641636	-0.0450386	0.530834	-0.117676	0.443957	-0.293289	0.322325	-1.09097
14.83	0.641776	-0.0449626	0.531162	-0.117209	0.444825	-0.290175	0.322325	-1.09113
14.84	0.641916	-0.0448872	0.531489	-0.116746	0.444825	-0.290216	0.323193	-1.07913
14.85	0.642056	-0.0448119	0.531815	-0.116287	0.445694	-0.287135	0.323193	-1.07928
14.86	0.642196	-0.0447367	0.53214	-0.115831	0.445695	-0.287174	0.324061	-1.06742
14.87	0.642335	-0.0446619	0.532464	-0.115379	0.446563	-0.284125	0.324062	-1.06757
14.88	0.642475	-0.0445871	0.532786	-0.11493	0.446563	-0.284165	0.324062	-1.06773
14.89	0.642614	-0.0445126	0.533107	-0.114484	0.447432	-0.281147	0.324931	-1.05599
14.9	0.642753	-0.0444386	0.533428	-0.114042	0.447432	-0.281185	0.324931	-1.05615
14.91	0.642891	-0.0443646	0.533747	-0.113602	0.448301	-0.278199	0.3258	-1.04454
14.92	0.64303	-0.0442908	0.534064	-0.113167	0.449169	-0.275244	0.3258	-1.04469
14.93	0.643168	-0.0442174	0.534381	-0.112734	0.449169	-0.275282	0.326668	-1.03322
14.94	0.643306	-0.0441442	0.534697	-0.112305	0.44917	-0.275319	0.326669	-1.03337
14.95	0.643444	-0.044071	0.535011	-0.111879	0.450038	-0.272394	0.327475	-1.02285
14.96	0.643581	-0.0439983	0.535325	-0.111456	0.450073	-0.272314	0.327537	-1.02217
14.97	0.643719	-0.0439257	0.535637	-0.111036	0.450907	-0.269537	0.327538	-1.02232
14.98	0.643856	-0.0438532	0.535948	-0.110619	0.451776	-0.266672	0.328406	-1.0111
14.99	0.643993	-0.0437812	0.536259	-0.110205	0.451776	-0.266709	0.328407	-1.01125
15	0.64413	-0.0437092	0.536567	-0.109794	0.451854	-0.266485	0.329275	-1.00016
15.01	0.644266	-0.0436375	0.536876	-0.109386	0.452645	-0.263909	0.329275	-1.0003
15.02	0.644403	-0.043566	0.537183	-0.108981	0.453513	-0.261104	0.330143	-0.989337
15.03	0.644539	-0.0434948	0.537489	-0.108579	0.453513	-0.26114	0.330144	-0.989479
15.04	0.644675	-0.0434238	0.537794	-0.10818	0.454382	-0.258364	0.331013	-0.978631
15.05	0.64481	-0.043353	0.538098	-0.107783	0.454382	-0.258398	0.331013	-0.978775
15.06	0.644946	-0.0432824	0.5384	-0.10739	0.455251	-0.25565	0.331013	-0.978914
15.07	0.645081	-0.043212	0.538702	-0.106999	0.455251	-0.255686	0.331881	-0.96819
15.08	0.645216	-0.0431417	0.539003	-0.106611	0.456119	-0.252966	0.331882	-0.968328
15.09	0.645351	-0.0430718	0.539303	-0.106226	0.45612	-0.253	0.33275	-0.957724
15.1	0.645486	-0.0430021	0.539602	-0.105843	0.456988	-0.250308	0.332751	-0.957857
15.11	0.64562	-0.0429326	0.5399	-0.105463	0.456989	-0.250342	0.333619	-0.947379
15.12	0.645755	-0.0428632	0.540197	-0.105086	0.457857	-0.24768	0.333619	-0.94751
15.13	0.645889	-0.042794	0.540493	-0.104711	0.457858	-0.247712	0.334488	-0.937144
15.14	0.646023	-0.042725	0.540788	-0.104339	0.457858	-0.247746	0.334488	-0.937277
15.15	0.646157	-0.0426564	0.541082	-0.103969	0.458726	-0.24511	0.335356	-0.927026
15.16	0.64629	-0.0425879	0.541375	-0.103602	0.458727	-0.245142	0.335357	-0.927157
15.17	0.646423	-0.0425196	0.541667	-0.103238	0.459595	-0.242533	0.335357	-0.927292
15.18	0.646557	-0.0424515	0.541958	-0.102875	0.459595	-0.242567	0.336225	-0.917154
15.19	0.64669	-0.0423836	0.542249	-0.102516	0.460464	-0.239984	0.336226	-0.917284
15.2	0.646823	-0.0423158	0.542538	-0.102158	0.460464	-0.240017	0.337094	-0.907256
15.21	0.646955	-0.0422484	0.542826	-0.101804	0.461333	-0.237461	0.337094	-0.907387
15.22	0.647087	-0.0421811	0.543114	-0.101451	0.461333	-0.237493	0.337963	-0.897474
15.23	0.647219	-0.0421141	0.5434	-0.101101	0.462201	-0.234964	0.337963	-0.897601
15.24	0.647351	-0.0420471	0.543686	-0.100753	0.462201	-0.234996	0.338832	-0.887798
15.25	0.647483	-0.0419803	0.543971	-0.100408	0.46307	-0.232492	0.338832	-0.887923
15.26	0.647615	-0.0419139	0.544255	-0.100065	0.46307	-0.232524	0.3397	-0.87823
15.27	0.647746	-0.0418475	0.544537	-0.0997244	0.463939	-0.230047	0.3397	-0.878357
15.28	0.647877	-0.0417814	0.54482	-0.0993852	0.463939	-0.230078	0.339832	-0.877006
15.29	0.648009	-0.0417154	0.545101	-0.099049	0.464808	-0.227626	0.340569	-0.86889
15.3	0.648139	-0.0416499	0.545381	-0.0987146	0.464808	-0.227656	0.340569	-0.869015
15.31	0.64827	-0.0415844	0.545661	-0.0983828	0.465676	-0.225231	0.341438	-0.859532
15.32	0.648401	-0.0415188	0.545939	-0.0980529	0.465677	-0.22526	0.341438	-0.859656
15.33	0.648531	-0.0414538	0.546217	-0.0977251	0.466545	-0.222859	0.342307	-0.850278
15.34	0.648661	-0.0413889	0.546494	-0.0973999	0.466545	-0.222889	0.342307	-0.8504
15.35	0.648791	-0.0413241	0.54677	-0.0970764	0.466546	-0.222919	0.343176	-0.841129
15.36	0.64892	-0.0412596	0.547045	-0.0967547	0.467414	-0.220542	0.343176	-0.841247
15.37	0.64905	-0.0411952	0.547319	-0.0964355	0.467414	-0.220571	0.344045	-0.832077
15.38	0.649179	-0.0411309	0.547593	-0.0961181	0.468283	-0.21822	0.344045	-0.832196
15.39	0.649308	-0.0410669	0.547866	-0.0958028	0.468283	-0.218249	0.344913	-0.823131
15.4	0.649437	-0.041003	0.548138	-0.0954895	0.469151	-0.215922	0.344913	-0.823246
15.41	0.649566	-0.0409395	0.548409	-0.0951783	0.469152	-0.215949	0.345782	-0.814279
15.42	0.649695	-0.0408758	0.548679	-0.0948685	0.470021	-0.213646	0.345782	-0.814395
15.43	0.649823	-0.0408127	0.548949	-0.0945611	0.470021	-0.213675	0.345876	-0.813541
15.44	0.649951	-0.0407495	0.549217	-0.0942557	0.470889	-0.211396	0.346651	-0.805639
15.45	0.650079	-0.0406867	0.549485	-0.0939519	0.470889	-0.211424	0.346651	-0.805754
15.46	0.650207	-0.0406239	0.549752	-0.0936502	0.471758	-0.209168	0.34752	-0.796986
15.47	0.650335	-0.0405613	0.550018	-0.0933509	0.471758	-0.209196	0.34752	-0.797096
15.48	0.650462	-0.040499	0.550284	-0.0930524	0.471759	-0.209223	0.348389	-0.788426
15.49	0.65059	-0.0404366	0.550549	-0.0927563	0.472627	-0.206991	0.348389	-0.788534
15.5	0.650717	-0.0403747	0.550813	-0.0924622	0.472627	-0.207019	0.349257	-0.77996
15.51	0.650844	-0.040313	0.551076	-0.0921696	0.473496	-0.204811	0.349258	-0.780067
15.52	0.650971	-0.0402512	0.551338	-0.091879	0.473496	-0.204838	0.350126	-0.771591
15.53	0.651097	-0.0401898	0.5516	-0.09159	0.474364	-0.202653	0.350126	-0.771694
15.54	0.651224	-0.0401283	0.551861	-0.0913026	0.474365	-0.202679	0.350995	-0.763308
15.55	0.65135	-0.0400673	0.552121	-0.0910174	0.475233	-0.200517	0.350995	-0.763416
15.56	0.651476	-0.0400063	0.55238	-0.0907337	0.475352	-0.200246	0.351863	-0.755122
15.57	0.651602	-0.0399453	0.552639	-0.0904516	0.475571	-0.199725	0.351864	-0.755223
15.58	0.651728	-0.0398848	0.552897	-0.090171	0.476246	-0.198073	0.352732	-0.747021
15.59	0.651853	-0.0398244	0.553154	-0.0898927	0.476691	-0.197	0.352732	-0.747126
15.6	0.651979	-0.039764	0.553411	-0.0896158	0.477136	-0.195933	0.353601	-0.739015
15.61	0.652104	-0.0397039	0.553667	-0.0893401	0.47758	-0.194875	0.353602	-0.739113
15.62	0.652229	-0.0396438	0.553922	-0.0890666	0.478023	-0.193825	0.35447	-0.731092
15.63	0.652354	-0.0395841	0.554176	-0.0887945	0.478464	-0.192783	0.35447	-0.731192
15.64	0.652478	-0.0395246	0.55443	-0.0885239	0.478906	-0.191749	0.35447	-0.731295
15.65	0.652603	-0.039465	0.554683	-0.0882552	0.479346	-0.190722	0.355339	-0.723358
15.66	0.652727	-0.0394058	0.554935	-0.0879878	0.479785	-0.189702	0.355339	-0.72346
15.67	0.652851	-0.0393467	0.555186	-0.087722	0.480223	-0.18869	0.356208	-0.715614
15.68	0.652976	-0.0392876	0.555437	-0.0874579	0.480661	-0.187686	0.356208	-0.715711
15.69	0.653099	-0.0392288	0.555687	-0.0871952	0.481097	-0.186689	0.357077	-0.707948
15.7	0.653223	-0.0391701	0.555937	-0.0869339	0.481533	-0.1857	0.357077	-0.708047
15.71	0.653347	-0.0391117	0.556185	-0.0866744	0.481968	-0.184718	0.357945	-0.700373
15.72	0.65347	-0.0390533	0.556434	-0.0864163	0.482402	-0.183742	0.357945	-0.700468
15.73	0.653593	-0.0389952	0.556681	-0.0861599	0.482835	-0.182774	0.358814	-0.692875
15.74	0.653716	-0.0389371	0.556928	-0.0859046	0.483267	-0.181813	0.358814	-0.692971
15.75	0.653839	-0.0388794	0.557174	-0.0856507	0.483699	-0.180858	0.359683	-0.685465
15.76	0.653961	-0.0388218	0.557419	-0.0853984	0.484129	-0.179912	0.359683	-0.685555
15.77	0.654084	-0.0387642	0.557664	-0.0851475	0.484558	-0.178972	0.360552	-0.678131
15.78	0.654206	-0.0387068	0.557908	-0.0848983	0.484987	-0.178038	0.360552	-0.678225
15.79	0.654328	-0.0386497	0.558151	-0.0846505	0.485415	-0.177112	0.361421	-0.67088
15.8	0.65445	-0.0385926	0.558394	-0.0844039	0.485842	-0.176191	0.361421	-0.670973
15.81	0.654572	-0.0385357	0.558636	-0.0841587	0.486268	-0.175277	0.362289	-0.663709
15.82	0.654694	-0.0384789	0.558877	-0.0839149	0.486693	-0.174371	0.362289	-0.6638
15.83	0.654816	-0.0384223	0.559118	-0.0836723	0.487118	-0.17347	0.363158	-0.656618
15.84	0.654937	-0.038366	0.559358	-0.0834314	0.487542	-0.172577	0.363158	-0.656706
15.85	0.655058	-0.0383097	0.559598	-0.0831917	0.487964	-0.171689	0.364027	-0.649601
15.86	0.655179	-0.0382534	0.559837	-0.0829531	0.488386	-0.170808	0.364027	-0.64969
15.87	0.6553	-0.0381975	0.560075	-0.082716	0.488589	-0.170398	0.364895	-0.642666
15.88	0.655421	-0.0381416	0.560313	-0.0824803	0.489009	-0.169526	0.364896	-0.642752
15.89	0.655541	-0.0380861	0.56055	-0.0822458	0.489429	-0.16866	0.365765	-0.635801
15.9	0.655661	-0.0380304	0.560786	-0.0820125	0.489848	-0.167801	0.365765	-0.635889
15.91	0.655782	-0.037975	0.561022	-0.0817808	0.490266	-0.166948	0.366633	-0.629017
15.92	0.655901	-0.0379199	0.561257	-0.0815498	0.490683	-0.166101	0.366634	-0.629099
15.93	0.656021	-0.0378648	0.561492	-0.0813206	0.4911	-0.16526	0.366719	-0.628503
15.94	0.656141	-0.03781	0.561726	-0.0810924	0.491516	-0.164424	0.367502	-0.622387
15.95	0.65626	-0.0377552	0.561959	-0.0808654	0.49193	-0.163595	0.368371	-0.615663
15.96	0.65638	-0.0377004	0.562192	-0.0806399	0.492344	-0.162771	0.368371	-0.615745
15.97	0.656499	-0.0376461	0.562424	-0.0804153	0.492758	-0.161953	0.36924	-0.609096
15.98	0.656618	-0.0375916	0.562656	-0.0801919	0.492955	-0.161575	0.36924	-0.609179
15.99	0.656737	-0.0375374	0.562887	-0.07997	0.493367	-0.160765	0.36924	-0.60926
16	0.656856	-0.0374834	0.563118	-0.0797488	0.493778	-0.159962	0.370109	-0.602681
16.01	0.656975	-0.0374294	0.563347	-0.0795293	0.494188	-0.159164	0.370109	-0.602763
16.02	0.657093	-0.0373757	0.563576	-0.079311	0.494598	-0.158371	0.370977	-0.596258
16.03	0.657211	-0.037322	0.563805	-0.0790933	0.495006	-0.157584	0.370978	-0.596337
16.04	0.657329	-0.0372685	0.564033	-0.0788773	0.495414	-0.156803	0.371846	-0.589901
16.05	0.657448	-0.0372151	0.564261	-0.078662	0.495821	-0.156027	0.371846	-0.589981
16.06	0.657565	-0.0371619	0.564488	-0.0784483	0.496227	-0.155257	0.372715	-0.583617
16.07	0.657683	-0.0371089	0.564714	-0.0782353	0.496633	-0.154491	0.372715	-0.583692
16.08	0.657801	-0.0370559	0.56494	-0.0780234	0.496826	-0.154138	0.373584	-0.577397
16.09	0.657918	-0.0370032	0.565165	-0.0778132	0.49723	-0.15338	0.373584	-0.577475
16.1	0.658035	-0.0369505	0.56539	-0.0776036	0.497634	-0.152628	0.374453	-0.571248
16.11	0.658152	-0.0368979	0.565614	-0.077395	0.498036	-0.151881	0.374453	-0.571325
16.12	0.658269	-0.0368456	0.565838	-0.0771877	0.498438	-0.15114	0.375321	-0.565166
16.13	0.658386	-0.0367933	0.566061	-0.0769814	0.498839	-0.150402	0.375321	-0.565243
16.14	0.658502	-0.0367411	0.566283	-0.0767762	0.49903	-0.150063	0.37619	-0.559153
16.15	0.658619	-0.0366892	0.566505	-0.0765722	0.49943	-0.149334	0.37619	-0.559226
16.16	0.658735	-0.0366374	0.566727	-0.0763692	0.499829	-0.148609	0.377059	-0.5532
16.17	0.658851	-0.0365856	0.566948	-0.0761671	0.500227	-0.14789	0.377059	-0.553274
16.18	0.658967	-0.0365342	0.567168	-0.0759661	0.500624	-0.147176	0.377928	-0.547316
16.19	0.659083	-0.0364827	0.567388	-0.0757661	0.501021	-0.146466	0.377928	-0.547388
16.2	0.659199	-0.0364314	0.567607	-0.0755672	0.501417	-0.145761	0.378797	-0.541492
16.21	0.659314	-0.0363801	0.567826	-0.0753691	0.501605	-0.145437	0.378797	-0.541565
16.22	0.65943	-0.0363291	0.568044	-0.0751721	0.501999	-0.14474	0.379665	-0.535736
16.23	0.659545	-0.0362782	0.568262	-0.0749761	0.502393	-0.144047	0.379666	-0.535803
16.24	0.65966	-0.0362274	0.568479	-0.0747812	0.502786	-0.143358	0.380534	-0.530038
16.25	0.659775	-0.0361769	0.568696	-0.0745874	0.503179	-0.142675	0.380534	-0.530108
16.26	0.65989	-0.0361263	0.568912	-0.074394	0.503364	-0.142361	0.381403	-0.524403
16.27	0.660004	-0.0360759	0.569127	-0.0742022	0.503756	-0.141684	0.381403	-0.524471
16.28	0.660119	-0.0360257	0.569343	-0.0740109	0.504146	-0.141012	0.382272	-0.51883
16.29	0.660233	-0.0359755	0.569557	-0.0738207	0.504536	-0.140344	0.382272	-0.518899
16.3	0.660347	-0.0359255	0.569772	-0.0736314	0.504925	-0.139681	0.38314	-0.513319
16.31	0.660461	-0.0358757	0.569985	-0.0734432	0.505109	-0.139377	0.383141	-0.513383
16.32	0.660576	-0.0358258	0.570198	-0.073256	0.505496	-0.13872	0.384009	-0.507864
16.33	0.660689	-0.0357763	0.570411	-0.0730696	0.505883	-0.138068	0.384009	-0.507931
16.34	0.660803	-0.0357268	0.570623	-0.0728841	0.50627	-0.13742	0.384878	-0.502473
16.35	0.660916	-0.0356773	0.570835	-0.0726994	0.506655	-0.136777	0.384878	-0.502536
16.36	0.66103	-0.0356281	0.571046	-0.0725157	0.50704	-0.136137	0.385747	-0.497136
16.37	0.661143	-0.0355789	0.571256	-0.072333	0.507222	-0.135845	0.385747	-0.497202
16.38	0.661256	-0.0355299	0.571466	-0.0721512	0.507605	-0.135211	0.386616	-0.491859
16.39	0.661369	-0.035481	0.571676	-0.07197	0.507988	-0.134583	0.386616	-0.491922
16.4	0.661482	-0.0354324	0.571885	-0.0717899	0.50837	-0.133958	0.387484	-0.486639
16.41	0.661595	-0.0353836	0.572094	-0.0716106	0.50855	-0.133672	0.387485	-0.486701
16.42	0.661707	-0.0353351	0.572302	-0.0714322	0.508931	-0.133054	0.388353	-0.481475
16.43	0.661819	-0.0352868	0.57251	-0.0712545	0.509311	-0.132439	0.388354	-0.481537
16.44	0.661931	-0.0352386	0.572717	-0.0710781	0.509491	-0.132158	0.389222	-0.476367
16.45	0.662043	-0.0351904	0.572924	-0.0709021	0.509995	-0.131344	0.389223	-0.476426
16.46	0.662155	-0.0351423	0.573131	-0.070727	0.510354	-0.130772	0.390091	-0.471315
16.47	0.662267	-0.0350943	0.573337	-0.0705529	0.510712	-0.130205	0.390091	-0.471375
16.48	0.662379	-0.0350467	0.573542	-0.0703794	0.511067	-0.129643	0.39096	-0.466317
16.49	0.66249	-0.0349989	0.573747	-0.0702069	0.511422	-0.129084	0.39096	-0.466376
16.5	0.662602	-0.0349514	0.573952	-0.0700351	0.511775	-0.128532	0.391829	-0.461371
16.51	0.662713	-0.0349039	0.574156	-0.0698642	0.512127	-0.127983	0.391829	-0.461431
16.52	0.662824	-0.0348566	0.574359	-0.0696943	0.512478	-0.127439	0.392697	-0.456482
16.53	0.662935	-0.0348095	0.574563	-0.0695247	0.512827	-0.126899	0.392698	-0.456538
16.54	0.663046	-0.0347623	0.574765	-0.0693566	0.513174	-0.126364	0.393566	-0.451642
16.55	0.663156	-0.0347154	0.574967	-0.0691888	0.513521	-0.125833	0.393566	-0.451701
16.56	0.663267	-0.0346683	0.575169	-0.0690217	0.513866	-0.125307	0.394435	-0.446856
16.57	0.663377	-0.0346218	0.57537	-0.0688556	0.514209	-0.124785	0.394435	-0.446915
16.58	0.663488	-0.0345751	0.575571	-0.06869	0.514552	-0.124267	0.395304	-0.442123
16.59	0.663598	-0.0345286	0.575772	-0.0685257	0.514893	-0.123753	0.395304	-0.442181
16.6	0.663708	-0.0344822	0.575972	-0.0683617	0.515233	-0.123243	0.396172	-0.437442
16.61	0.663818	-0.0344359	0.576171	-0.0681986	0.515571	-0.122737	0.396173	-0.437497
16.62	0.663927	-0.0343898	0.57637	-0.0680364	0.515909	-0.122235	0.397041	-0.432809
16.63	0.664037	-0.0343436	0.576569	-0.0678748	0.516245	-0.121738	0.397041	-0.432865
16.64	0.664146	-0.0342977	0.576767	-0.0677138	0.516579	-0.121244	0.397089	-0.432661
16.65	0.664256	-0.0342519	0.576965	-0.0675537	0.516913	-0.120754	0.39791	-0.428282
16.66	0.664365	-0.0342062	0.577163	-0.0673943	0.517245	-0.120268	0.398779	-0.423693
16.67	0.664474	-0.0341606	0.57736	-0.0672357	0.517576	-0.119786	0.398779	-0.423748
16.68	0.664583	-0.034115	0.577556	-0.0670777	0.517906	-0.119307	0.39878	-0.4238
16.69	0.664691	-0.0340697	0.577752	-0.0669206	0.518235	-0.118832	0.399648	-0.419262
16.7	0.6648	-0.0340244	0.577948	-0.066764	0.518562	-0.118361	0.400517	-0.414774
16.71	0.664909	-0.033979	0.578143	-0.0666081	0.518888	-0.117893	0.400517	-0.414827
16.72	0.665017	-0.0339341	0.578338	-0.0664531	0.519213	-0.117429	0.400517	-0.414879
16.73	0.665125	-0.0338892	0.578533	-0.0662986	0.519537	-0.116968	0.401385	-0.410438
16.74	0.665233	-0.0338444	0.578727	-0.0661447	0.51986	-0.116511	0.401386	-0.41049
16.75	0.665342	-0.0337995	0.57892	-0.0659917	0.520181	-0.116058	0.402254	-0.406097
16.76	0.665449	-0.033755	0.579114	-0.0658393	0.520502	-0.115608	0.402254	-0.406147
16.77	0.665557	-0.0337105	0.579307	-0.0656877	0.520821	-0.11516	0.403123	-0.401802
16.78	0.665665	-0.033666	0.579499	-0.0655369	0.521139	-0.114717	0.403123	-0.401852
16.79	0.665772	-0.0336216	0.579691	-0.0653864	0.521456	-0.114277	0.403992	-0.397553
16.8	0.665879	-0.0335775	0.579882	-0.0652368	0.521772	-0.11384	0.403992	-0.397602
16.81	0.665986	-0.0333933	0.580074	-0.0650878	0.522087	-0.113406	0.404861	-0.393349
16.82	0.666093	-0.0332098	0.580264	-0.0649395	0.5224	-0.112976	0.405546	-0.390037
16.83	0.666199	-0.0330269	0.580455	-0.0647916	0.522713	-0.112548	0.405729	-0.389193
16.84	0.666304	-0.0328447	0.580645	-0.0646445	0.523025	-0.112124	0.40573	-0.38924
16.85	0.666409	-0.0326632	0.580834	-0.0644983	0.523335	-0.111703	0.406598	-0.385079
16.86	0.666513	-0.0324823	0.581024	-0.0643523	0.523644	-0.111285	0.406598	-0.385128
16.87	0.666616	-0.0323021	0.581212	-0.0642074	0.523953	-0.11087	0.407467	-0.38101
16.88	0.666719	-0.0321226	0.581401	-0.0640628	0.52426	-0.110457	0.407467	-0.381059
16.89	0.666822	-0.0319436	0.581589	-0.0639189	0.524566	-0.110048	0.408336	-0.376985
16.9	0.666924	-0.0317652	0.581777	-0.0637754	0.524871	-0.109642	0.408336	-0.377033
16.91	0.667025	-0.0315874	0.581964	-0.0636332	0.525175	-0.109239	0.409204	-0.373005
16.92	0.667125	-0.0314104	0.582151	-0.063491	0.525478	-0.108838	0.409205	-0.373051
16.93	0.667226	-0.0312339	0.582337	-0.0633496	0.52578	-0.108441	0.410073	-0.369064
16.94	0.667325	-0.031058	0.582524	-0.0632088	0.526082	-0.108046	0.410073	-0.369111
16.95	0.667424	-0.0308827	0.582709	-0.0630687	0.526382	-0.107654	0.410942	-0.365168
16.96	0.667523	-0.030708	0.582895	-0.0629289	0.526681	-0.107265	0.410942	-0.365213
16.97	0.667621	-0.0305339	0.58308	-0.0627899	0.526979	-0.106878	0.411811	-0.361312
16.98	0.667719	-0.0303603	0.583264	-0.0626517	0.527276	-0.106494	0.411811	-0.361358
16.99	0.667816	-0.0301873	0.583449	-0.0625137	0.527572	-0.106113	0.41268	-0.357499
17	0.667912	-0.0300149	0.583632	-0.0623766	0.527867	-0.105734	0.41268	-0.357542
17.01	0.668008	-0.0298431	0.583816	-0.0622399	0.528161	-0.105359	0.413549	-0.353725
17.02	0.668103	-0.0296719	0.583999	-0.062104	0.528455	-0.104985	0.413549	-0.353769
17.03	0.668197	-0.0295013	0.584182	-0.0619684	0.528747	-0.104614	0.414417	-0.349992
17.04	0.668292	-0.0293311	0.584364	-0.0618335	0.529038	-0.104246	0.414417	-0.350036
17.05	0.668385	-0.0291615	0.584546	-0.0616992	0.529328	-0.10388	0.414418	-0.350079
17.06	0.668478	-0.0289925	0.584728	-0.0615651	0.529618	-0.103517	0.415286	-0.346343
17.07	0.668571	-0.028824	0.584909	-0.061432	0.529906	-0.103156	0.415286	-0.346386
17.08	0.668663	-0.028656	0.58509	-0.0612992	0.530194	-0.102797	0.416155	-0.34269
17.09	0.668755	-0.0284886	0.585271	-0.0611673	0.530481	-0.102442	0.416155	-0.342732
17.1	0.668846	-0.0283217	0.585451	-0.0610355	0.530766	-0.102088	0.417024	-0.339076
17.11	0.668936	-0.0281554	0.585631	-0.0609044	0.531051	-0.101737	0.417704	-0.336248
17.12	0.669026	-0.0279896	0.58581	-0.060774	0.531335	-0.101388	0.417893	-0.3355
17.13	0.669116	-0.0278241	0.58599	-0.0606439	0.531618	-0.101041	0.417893	-0.335541
17.14	0.669205	-0.0276594	0.586168	-0.0605146	0.531901	-0.100697	0.418761	-0.331963
17.15	0.669293	-0.0274951	0.586347	-0.0603857	0.532182	-0.100355	0.418761	-0.332005
17.16	0.669381	-0.0273313	0.586525	-0.0602573	0.532462	-0.100015	0.41963	-0.328462
17.17	0.669468	-0.027168	0.586703	-0.0601294	0.532742	-0.0996772	0.41963	-0.328503
17.18	0.669555	-0.0270052	0.58688	-0.0600022	0.53302	-0.0993422	0.420499	-0.325001
17.19	0.669641	-0.0268429	0.587058	-0.0598753	0.533298	-0.099009	0.420499	-0.325042
17.2	0.669727	-0.0266809	0.587234	-0.0597491	0.533575	-0.0986777	0.421368	-0.321576
17.21	0.669812	-0.0265196	0.587411	-0.0596233	0.533851	-0.0983489	0.421368	-0.321615
17.22	0.669897	-0.0263587	0.587587	-0.0594981	0.534127	-0.098022	0.421464	-0.32127
17.23	0.669981	-0.0261984	0.587762	-0.0593733	0.534401	-0.0976976	0.422236	-0.318227
17.24	0.670065	-0.0260384	0.587938	-0.059249	0.534675	-0.0973749	0.423105	-0.314836
17.25	0.670149	-0.0258789	0.588113	-0.0591254	0.534947	-0.0970544	0.423106	-0.314873
17.26	0.670231	-0.02572	0.588288	-0.059002	0.53522	-0.0967357	0.423106	-0.314912
17.27	0.670314	-0.0255614	0.588462	-0.0588793	0.53549	-0.0964194	0.423974	-0.311557
17.28	0.670395	-0.0254033	0.588636	-0.0587571	0.535761	-0.0961049	0.423974	-0.311594
17.29	0.670477	-0.0252456	0.58881	-0.0586354	0.53603	-0.0957924	0.424843	-0.308274
17.3	0.670557	-0.0250885	0.588983	-0.0585141	0.536299	-0.0954817	0.424843	-0.308312
17.31	0.670638	-0.0249317	0.589156	-0.0583932	0.536567	-0.0951734	0.425712	-0.305029
17.32	0.670717	-0.0247754	0.589329	-0.0582731	0.536834	-0.0948668	0.425712	-0.305065
17.33	0.670797	-0.0246195	0.589501	-0.0581532	0.5371	-0.0945618	0.426581	-0.301816
17.34	0.670875	-0.0244641	0.589673	-0.0580337	0.537366	-0.0942592	0.426581	-0.301853
17.35	0.670954	-0.024309	0.589845	-0.0579149	0.537631	-0.0939579	0.427449	-0.298639
17.36	0.671032	-0.0241544	0.590017	-0.0577964	0.537895	-0.093659	0.427449	-0.298676
17.37	0.671109	-0.0240003	0.590188	-0.0576785	0.538158	-0.0933614	0.427557	-0.29831
17.38	0.671186	-0.0238465	0.590358	-0.057561	0.53842	-0.0930661	0.428318	-0.295531
17.39	0.671262	-0.0236932	0.590529	-0.0574438	0.538682	-0.0927724	0.429187	-0.292386
17.4	0.671338	-0.0235402	0.590699	-0.0573273	0.538943	-0.0924806	0.429187	-0.292422
17.41	0.671413	-0.0233878	0.590869	-0.0572111	0.539203	-0.0921904	0.430001	-0.289505
17.42	0.671488	-0.0232356	0.591039	-0.0570955	0.539463	-0.0919022	0.430056	-0.289343
17.43	0.671563	-0.0230839	0.591208	-0.0569802	0.539721	-0.0916155	0.430056	-0.289379
17.44	0.671637	-0.0229325	0.591377	-0.0568654	0.539979	-0.0913308	0.430924	-0.2863
17.45	0.67171	-0.0227816	0.591545	-0.0567513	0.540237	-0.0910476	0.430925	-0.286334
17.46	0.671783	-0.0226311	0.591714	-0.0566371	0.540493	-0.0907662	0.431793	-0.283287
17.47	0.671855	-0.022481	0.591881	-0.0565239	0.540749	-0.0904864	0.431793	-0.283321
17.48	0.671927	-0.0223312	0.592049	-0.0564108	0.541004	-0.0902081	0.432662	-0.280308
17.49	0.671999	-0.0221817	0.592217	-0.0562982	0.541258	-0.089932	0.432662	-0.280339
17.5	0.67207	-0.0220328	0.592384	-0.0561861	0.541512	-0.0896568	0.433531	-0.277358
17.51	0.672141	-0.0218841	0.59255	-0.0560744	0.541765	-0.0893837	0.433531	-0.277392
17.52	0.672211	-0.0217359	0.592717	-0.055963	0.542017	-0.0891121	0.433531	-0.277424
17.53	0.672281	-0.0215879	0.592883	-0.0558523	0.542268	-0.0888423	0.4344	-0.274474
17.54	0.67235	-0.0214404	0.593049	-0.0557417	0.542519	-0.0885739	0.4344	-0.274506
17.55	0.672419	-0.0212932	0.593214	-0.0556318	0.542769	-0.088307	0.435269	-0.271588
17.56	0.672486	-0.0211464	0.59338	-0.0555221	0.543019	-0.0880416	0.435269	-0.271621
17.57	0.672554	-0.021	0.593544	-0.0554131	0.543267	-0.0877779	0.436137	-0.268734
17.58	0.672621	-0.0208539	0.593709	-0.0553042	0.543515	-0.0875157	0.436138	-0.268764
17.59	0.672688	-0.0207081	0.593873	-0.055196	0.543763	-0.0872549	0.437006	-0.265908
17.6	0.672755	-0.0205627	0.594038	-0.0550879	0.544009	-0.0869961	0.437006	-0.26594
17.61	0.672821	-0.0204176	0.594201	-0.0549805	0.544255	-0.0867381	0.437006	-0.265971
17.62	0.672886	-0.0202728	0.594365	-0.0548733	0.5445	-0.0864822	0.437875	-0.263144
17.63	0.672951	-0.0201284	0.594528	-0.0547665	0.544745	-0.0862273	0.437875	-0.263174
17.64	0.673016	-0.0199843	0.594691	-0.0546602	0.544989	-0.0859738	0.438744	-0.260377
17.65	0.67308	-0.0198405	0.594853	-0.0545542	0.545233	-0.085722	0.438744	-0.260407
17.66	0.673143	-0.0196972	0.595016	-0.0544484	0.545475	-0.0854715	0.439613	-0.257639
17.67	0.673206	-0.0195541	0.595178	-0.0543434	0.545718	-0.0852224	0.439613	-0.25767
17.68	0.673269	-0.0194113	0.59534	-0.0542386	0.545959	-0.0849747	0.439816	-0.257049
17.69	0.673331	-0.0192688	0.595501	-0.0541344	0.546199	-0.0847289	0.440482	-0.25496
17.7	0.673393	-0.0191268	0.595662	-0.0540304	0.54644	-0.0844838	0.44135	-0.252249
17.71	0.673454	-0.0189849	0.595823	-0.0539267	0.546679	-0.0842404	0.44135	-0.252279
17.72	0.673515	-0.0188433	0.595984	-0.0538235	0.546918	-0.0839983	0.44135	-0.252309
17.73	0.673576	-0.0187021	0.596144	-0.0537207	0.547156	-0.0837572	0.442219	-0.249626
17.74	0.673636	-0.0185613	0.596304	-0.0536182	0.547394	-0.083518	0.442219	-0.249655
17.75	0.673695	-0.0184207	0.596464	-0.0535161	0.547631	-0.0832797	0.443088	-0.246999
17.76	0.673755	-0.0182803	0.596623	-0.0534144	0.547867	-0.0830428	0.443088	-0.247028
17.77	0.673813	-0.0181403	0.596782	-0.0533131	0.548103	-0.0828075	0.443956	-0.244401
17.78	0.673871	-0.0180006	0.596941	-0.0532122	0.548338	-0.0825734	0.443956	-0.24443
17.79	0.673929	-0.0178612	0.5971	-0.0531115	0.548573	-0.0823403	0.444798	-0.241911
17.8	0.673986	-0.017722	0.597258	-0.0530114	0.548807	-0.0821085	0.444825	-0.241856
17.81	0.674043	-0.0175831	0.597416	-0.0529114	0.54904	-0.0818782	0.444825	-0.241885
17.82	0.6741	-0.0174445	0.597574	-0.052812	0.549272	-0.0816491	0.445694	-0.239311
17.83	0.674155	-0.0173063	0.597732	-0.0527128	0.549504	-0.0814213	0.445695	-0.239338
17.84	0.674211	-0.0171683	0.597889	-0.0526139	0.549736	-0.0811945	0.44589	-0.238784
17.85	0.674266	-0.0170305	0.598046	-0.0525155	0.549967	-0.0809688	0.446563	-0.236819
17.86	0.674321	-0.016893	0.598203	-0.0524174	0.550197	-0.0807447	0.447432	-0.234298
17.87	0.674375	-0.0167558	0.598359	-0.0523196	0.550427	-0.0805217	0.447432	-0.234326
17.88	0.674429	-0.0166189	0.598516	-0.0522221	0.550656	-0.0802997	0.447432	-0.234353
17.89	0.674482	-0.0164822	0.598671	-0.0521251	0.550885	-0.0800789	0.448301	-0.231858
17.9	0.674535	-0.0163457	0.598827	-0.0520285	0.551113	-0.0798596	0.448301	-0.231885
17.91	0.674587	-0.0162096	0.598983	-0.0519321	0.55134	-0.0796414	0.449169	-0.229417
17.92	0.674639	-0.0160738	0.599138	-0.0518362	0.551567	-0.0794239	0.449169	-0.229443
17.93	0.674691	-0.0159381	0.599292	-0.0517404	0.551793	-0.0792081	0.44917	-0.229469
17.94	0.674742	-0.0158027	0.599447	-0.0516451	0.552019	-0.0789929	0.450038	-0.227026
17.95	0.674793	-0.0156675	0.599601	-0.0515503	0.552244	-0.0787794	0.450038	-0.227052
17.96	0.674843	-0.0155326	0.599756	-0.0514553	0.552469	-0.0785665	0.450907	-0.224635
17.97	0.674893	-0.0153979	0.599909	-0.0513612	0.552693	-0.078355	0.450907	-0.22466
17.98	0.674942	-0.0152635	0.600063	-0.0512673	0.552916	-0.0781447	0.451776	-0.222267
17.99	0.674991	-0.0151293	0.600216	-0.0511735	0.55314	-0.0779352	0.451776	-0.222293
18	0.67504	-0.0149954	0.600369	-0.0510803	0.553362	-0.0777269	0.451776	-0.222317
18.01	0.675088	-0.0148616	0.600522	-0.0509871	0.553584	-0.0775197	0.452645	-0.219949
18.02	0.675136	-0.0147282	0.600675	-0.0508946	0.553805	-0.0773136	0.452645	-0.219974
18.03	0.675183	-0.014595	0.600827	-0.0508022	0.554026	-0.0771086	0.453513	-0.217631
18.04	0.67523	-0.0144619	0.600979	-0.0507101	0.554246	-0.0769047	0.453514	-0.217655
18.05	0.675276	-0.0143291	0.601131	-0.0506182	0.554466	-0.0767014	0.454382	-0.215337
18.06	0.675322	-0.0141966	0.601282	-0.0505271	0.554685	-0.0764994	0.454382	-0.215361
18.07	0.675368	-0.0140642	0.601434	-0.050436	0.554904	-0.0762985	0.454382	-0.215385
18.08	0.675413	-0.013932	0.601585	-0.0503452	0.555122	-0.0760987	0.455251	-0.21309
18.09	0.675458	-0.0138001	0.601736	-0.0502547	0.555339	-0.0759	0.455251	-0.213115
18.1	0.675502	-0.0136683	0.601886	-0.0501646	0.555556	-0.0757021	0.456119	-0.210843
18.11	0.675546	-0.0135369	0.602037	-0.0500747	0.555773	-0.0755053	0.45612	-0.210866
18.12	0.675589	-0.0134056	0.602186	-0.0499853	0.555989	-0.0753092	0.456848	-0.208985
18.13	0.675632	-0.0132745	0.602336	-0.049896	0.556205	-0.0751142	0.456988	-0.208643
18.14	0.675675	-0.0131436	0.602486	-0.0498072	0.55642	-0.0749205	0.456989	-0.208666
18.15	0.675717	-0.0130129	0.602635	-0.0497185	0.556634	-0.0747273	0.457857	-0.206442
18.16	0.675759	-0.0128824	0.602784	-0.0496302	0.556848	-0.0745355	0.457858	-0.206464
18.17	0.6758	-0.0127521	0.602933	-0.0495423	0.557062	-0.0743444	0.457858	-0.206488
18.18	0.675841	-0.012622	0.603082	-0.0494545	0.557275	-0.0741543	0.458726	-0.204286
18.19	0.675882	-0.012492	0.60323	-0.0493671	0.557487	-0.073965	0.458727	-0.204308
18.2	0.675922	-0.0123623	0.603378	-0.0492801	0.557699	-0.073777	0.459595	-0.20213
18.21	0.675961	-0.0122328	0.603526	-0.0491932	0.557911	-0.0735894	0.459595	-0.202152
18.22	0.676001	-0.0121034	0.603674	-0.0491067	0.558122	-0.0734032	0.459595	-0.202175
18.23	0.676039	-0.0119743	0.603821	-0.0490204	0.558333	-0.0732174	0.460464	-0.200018
18.24	0.676078	-0.0118453	0.603968	-0.0489346	0.558542	-0.0730332	0.460464	-0.200041
18.25	0.676116	-0.0117165	0.604115	-0.048849	0.558752	-0.0728494	0.461333	-0.197906
18.26	0.676154	-0.0115879	0.604262	-0.0487636	0.558961	-0.0726668	0.461333	-0.197929
18.27	0.676191	-0.0114594	0.604408	-0.0486785	0.55917	-0.0724848	0.461333	-0.197951
18.28	0.676227	-0.0113311	0.604554	-0.0485938	0.559378	-0.0723037	0.462201	-0.195839
18.29	0.676264	-0.011203	0.6047	-0.0485093	0.559585	-0.0721236	0.462201	-0.195861
18.3	0.6763	-0.011075	0.604846	-0.048425	0.559792	-0.0719444	0.46307	-0.19377
18.31	0.676335	-0.0109473	0.604992	-0.048341	0.559999	-0.071766	0.46307	-0.193792
18.32	0.67637	-0.0108197	0.605137	-0.0482574	0.560205	-0.0715883	0.46307	-0.193814
18.33	0.676405	-0.0106922	0.605282	-0.0481739	0.560411	-0.0714118	0.463939	-0.191745
18.34	0.67644	-0.0105649	0.605427	-0.048091	0.560616	-0.071236	0.463939	-0.191766
18.35	0.676474	-0.0104377	0.605571	-0.048008	0.560821	-0.0710609	0.464808	-0.189718
18.36	0.676507	-0.0103108	0.605716	-0.0479255	0.561025	-0.0708867	0.464808	-0.189739
18.37	0.67654	-0.010184	0.60586	-0.0478434	0.56123	-0.0707132	0.464808	-0.189761
18.38	0.676573	-0.0100572	0.606004	-0.0477613	0.561433	-0.0705407	0.465676	-0.187735
18.39	0.676605	-0.00993074	0.606148	-0.0476794	0.561636	-0.0703691	0.465677	-0.187755
18.4	0.676637	-0.0098044	0.606291	-0.047598	0.561839	-0.0701979	0.466545	-0.18575
18.41	0.676668	-0.00967811	0.606434	-0.0475167	0.56204	-0.0700282	0.466545	-0.18577
18.42	0.676699	-0.00955207	0.606577	-0.0474359	0.562242	-0.0698586	0.466546	-0.185791
18.43	0.67673	-0.00942608	0.60672	-0.0473552	0.562443	-0.0696901	0.467414	-0.183806
18.44	0.67676	-0.00930026	0.606863	-0.0472747	0.562644	-0.0695224	0.467414	-0.183827
18.45	0.67679	-0.00917459	0.607005	-0.0471946	0.562845	-0.0693553	0.468283	-0.181862
18.46	0.676819	-0.00904908	0.607147	-0.0471147	0.563044	-0.0691891	0.468283	-0.181883
18.47	0.676848	-0.00892366	0.607289	-0.0470351	0.563244	-0.0690238	0.468283	-0.181903
18.48	0.676877	-0.00879839	0.607431	-0.0469556	0.563443	-0.0688591	0.469151	-0.17996
18.49	0.676905	-0.00867321	0.607572	-0.0468766	0.563641	-0.0686951	0.469152	-0.179979
18.5	0.676933	-0.0085482	0.607713	-0.0467977	0.563839	-0.0685322	0.469152	-0.179999
18.51	0.676961	-0.00842331	0.607854	-0.0467191	0.564037	-0.0683695	0.470021	-0.178075
18.52	0.676988	-0.00829853	0.607995	-0.0466407	0.564234	-0.0682082	0.470021	-0.178095
18.53	0.677014	-0.0081739	0.608136	-0.0465627	0.564431	-0.0680469	0.470206	-0.177703
18.54	0.677041	-0.00804934	0.608276	-0.0464848	0.564627	-0.0678871	0.470889	-0.176211
18.55	0.677066	-0.00792494	0.608416	-0.0464071	0.564824	-0.0677274	0.47089	-0.17623
18.56	0.677092	-0.00780063	0.608556	-0.0463298	0.565019	-0.0675688	0.471758	-0.174346
18.57	0.677117	-0.00767644	0.608696	-0.0462527	0.565214	-0.0674108	0.471758	-0.174366
18.58	0.677141	-0.00755239	0.608836	-0.0461756	0.565409	-0.0672534	0.471759	-0.174384
18.59	0.677165	-0.00742841	0.608975	-0.0460991	0.565603	-0.0670969	0.472627	-0.17252
18.6	0.677189	-0.00730455	0.609114	-0.0460228	0.565797	-0.066941	0.472627	-0.172539
18.61	0.677212	-0.00718082	0.609253	-0.0459467	0.565991	-0.0667857	0.473496	-0.170695
18.62	0.677236	-0.00705715	0.609391	-0.0458708	0.566183	-0.0666315	0.473496	-0.170714
18.63	0.677258	-0.00693361	0.60953	-0.0457951	0.566376	-0.0664776	0.473496	-0.170733
18.64	0.67728	-0.00681018	0.609669	-0.0457195	0.566568	-0.0663246	0.474364	-0.168908
18.65	0.677302	-0.00668681	0.609806	-0.0456445	0.56676	-0.0661719	0.474365	-0.168926
18.66	0.677324	-0.00656356	0.609944	-0.0455696	0.566952	-0.0660201	0.474365	-0.168945
18.67	0.677344	-0.00644042	0.610082	-0.0454949	0.567143	-0.0658691	0.475262	-0.167078
18.68	0.677365	-0.00631734	0.610219	-0.0454204	0.567333	-0.0657189	0.475445	-0.166716
18.69	0.677386	-0.00619437	0.610356	-0.0453462	0.567524	-0.0655691	0.475855	-0.165881
18.7	0.677405	-0.0060715	0.610493	-0.0452722	0.567713	-0.06542	0.476266	-0.165051
18.71	0.677425	-0.00594868	0.61063	-0.0451984	0.567903	-0.0652714	0.476675	-0.164227
18.72	0.677444	-0.00582597	0.610767	-0.0451249	0.568092	-0.0651237	0.477083	-0.163408
18.73	0.677462	-0.00570335	0.610903	-0.0450515	0.568281	-0.0649764	0.477264	-0.163058
18.74	0.67748	-0.00558081	0.611039	-0.0449784	0.568469	-0.0648302	0.477671	-0.162248
18.75	0.677498	-0.00545834	0.611175	-0.0449056	0.568657	-0.0646842	0.478078	-0.161443
18.76	0.677516	-0.00533594	0.611311	-0.0448329	0.568844	-0.0645391	0.478484	-0.160643
18.77	0.677533	-0.00521363	0.611447	-0.0447606	0.569032	-0.0643943	0.478889	-0.159849
18.78	0.677549	-0.00509139	0.611582	-0.0446883	0.569218	-0.0642503	0.479294	-0.15906
18.79	0.677566	-0.00496921	0.611717	-0.0446164	0.569405	-0.064107	0.479698	-0.158276
18.8	0.677582	-0.0048471	0.611852	-0.0445446	0.56959	-0.0639644	0.479875	-0.157943
18.81	0.677597	-0.00472509	0.611987	-0.044473	0.569776	-0.0638222	0.480278	-0.157167
18.82	0.677612	-0.00460312	0.612122	-0.0444017	0.569961	-0.0636807	0.48068	-0.156396
18.83	0.677627	-0.00448123	0.612256	-0.0443306	0.570146	-0.0635396	0.481081	-0.15563
18.84	0.677641	-0.00435939	0.61239	-0.0442598	0.57033	-0.0633996	0.481482	-0.15487
18.85	0.677655	-0.00423761	0.612524	-0.0441891	0.570515	-0.0632599	0.481658	-0.154547
18.86	0.677668	-0.0041159	0.612658	-0.0441186	0.570698	-0.0631207	0.482057	-0.153794
18.87	0.677682	-0.00399423	0.612792	-0.0440484	0.570882	-0.0629823	0.482456	-0.153046
18.88	0.677694	-0.00387263	0.612925	-0.0439784	0.571065	-0.0628442	0.482854	-0.152303
18.89	0.677707	-0.00375108	0.613059	-0.0439086	0.571247	-0.062707	0.483251	-0.151565
18.9	0.677719	-0.00362958	0.613191	-0.0438392	0.571429	-0.0625702	0.483648	-0.150831
18.91	0.67773	-0.00350814	0.613324	-0.0437697	0.571612	-0.0624339	0.483822	-0.15052
18.92	0.677741	-0.00338674	0.613457	-0.0437006	0.571793	-0.0622984	0.484217	-0.149794
18.93	0.677752	-0.00326539	0.613589	-0.0436317	0.571974	-0.0621633	0.484612	-0.149073
18.94	0.677763	-0.00314407	0.613722	-0.0435629	0.572155	-0.062029	0.485006	-0.148357
18.95	0.677772	-0.00302281	0.613854	-0.0434943	0.572335	-0.0618948	0.4854	-0.147644
18.96	0.677782	-0.00290159	0.613985	-0.0434261	0.572515	-0.0617618	0.485792	-0.146937
18.97	0.677791	-0.0027804	0.614117	-0.0433577	0.572695	-0.061629	0.485964	-0.146639
18.98	0.6778	-0.00265926	0.614249	-0.0432898	0.572874	-0.0614965	0.486356	-0.145938
18.99	0.677808	-0.00253816	0.61438	-0.0432222	0.573053	-0.0613648	0.486747	-0.145242
19	0.677816	-0.00241708	0.614511	-0.0431546	0.573232	-0.0612338	0.487137	-0.144551
19.01	0.677824	-0.00229603	0.614642	-0.0430874	0.57341	-0.0611031	0.487526	-0.143864
19.02	0.677831	-0.00217502	0.614773	-0.0430202	0.573588	-0.0609731	0.487696	-0.143574
19.03	0.677838	-0.00205404	0.614904	-0.0429533	0.573766	-0.0608436	0.488085	-0.142894
19.04	0.677844	-0.00193309	0.615034	-0.0428866	0.573943	-0.0607145	0.488473	-0.142218
19.05	0.67785	-0.00181215	0.615164	-0.0428202	0.57412	-0.060586	0.48886	-0.141546
19.06	0.677856	-0.00169124	0.615294	-0.0427537	0.574297	-0.060458	0.489246	-0.14088
19.07	0.677861	-0.00157035	0.615424	-0.0426877	0.574473	-0.0603307	0.489415	-0.140599
19.08	0.677866	-0.00144949	0.615553	-0.0426217	0.574649	-0.0602036	0.4898	-0.139938
19.09	0.677871	-0.00132864	0.615683	-0.0425559	0.574824	-0.0600773	0.490185	-0.139281
19.1	0.677875	-0.00120781	0.615812	-0.0424904	0.575	-0.0599514	0.490569	-0.138629
19.11	0.677879	-0.00108699	0.615941	-0.0424251	0.575174	-0.059826	0.490736	-0.138355
19.12	0.677882	-0.000966183	0.61607	-0.0423598	0.575349	-0.0597011	0.491119	-0.137709
19.13	0.677885	-0.000845392	0.616199	-0.042295	0.575523	-0.0595767	0.491501	-0.137067
19.14	0.677887	-0.000724606	0.616327	-0.0422302	0.575697	-0.0594529	0.491883	-0.136429
19.15	0.677889	-0.00060383	0.616456	-0.0421655	0.575871	-0.0593294	0.492049	-0.136161
19.16	0.677891	-0.000483058	0.616584	-0.0421011	0.576044	-0.0592067	0.492429	-0.135529
19.17	0.677893	-0.00036229	0.616712	-0.0420368	0.576217	-0.0590843	0.492809	-0.134901
19.18	0.677894	-0.000241525	0.61684	-0.0419728	0.576389	-0.0589622	0.493189	-0.134277
19.19	0.677894	-0.00012076	0.616967	-0.0419091	0.576562	-0.0588408	0.493353	-0.134016
19.2	0.677894	-1.37694e-010	0.617095	-0.0418454	0.576733	-0.0587201	0.493731	-0.133398
19.21	0.677894	-1.37694e-010	0.617222	-0.0417819	0.576905	-0.0585994	0.494109	-0.132784
19.22	0.677894	-1.37694e-010	0.617349	-0.0417187	0.577076	-0.0584796	0.494486	-0.132173
19.23	0.677894	-1.37694e-010	0.617476	-0.0416555	0.577247	-0.0583601	0.494649	-0.131918
19.24	0.677894	-1.37694e-010	0.617603	-0.0415926	0.577418	-0.058241	0.495025	-0.131313
19.25	0.677894	-1.37694e-010	0.617729	-0.04153	0.577588	-0.0581225	0.495401	-0.130713
19.26	0.677894	-1.37694e-010	0.617856	-0.0414673	0.577758	-0.0580043	0.495775	-0.130115
19.27	0.677894	-1.37694e-010	0.617982	-0.041405	0.577928	-0.0578868	0.495937	-0.129866
19.28	0.677894	-1.37694e-010	0.618108	-0.0413427	0.578097	-0.0577695	0.496311	-0.129275
19.29	0.677894	-1.37694e-010	0.618234	-0.0412806	0.578266	-0.0576529	0.496684	-0.128687
19.3	0.677894	-1.37694e-010	0.61836	-0.0412189	0.578435	-0.0575367	0.496845	-0.128441
19.31	0.677894	-1.37694e-010	0.618485	-0.0411572	0.578603	-0.0574209	0.497217	-0.127859
19.32	0.677894	-1.37694e-010	0.618611	-0.0410956	0.578771	-0.0573056	0.497588	-0.12728
19.33	0.677894	-1.37694e-010	0.618736	-0.0410345	0.578939	-0.0571907	0.497959	-0.126705
19.34	0.677894	-1.37694e-010	0.618861	-0.0409732	0.579107	-0.0570761	0.498119	-0.126465
19.35	0.677894	-1.37694e-010	0.618986	-0.0409124	0.579274	-0.0569621	0.498489	-0.125895
19.36	0.677894	-1.37694e-010	0.619111	-0.0408514	0.579441	-0.0568485	0.498858	-0.125329
19.37	0.677894	-1.37694e-010	0.619235	-0.0407909	0.579607	-0.0567353	0.499017	-0.125093
19.38	0.677894	-1.37694e-010	0.619359	-0.0407305	0.579774	-0.0566226	0.499385	-0.124532
19.39	0.677894	-1.37694e-010	0.619484	-0.0406701	0.579939	-0.0565104	0.499753	-0.123974
19.4	0.677894	-1.37694e-010	0.619608	-0.04061	0.580105	-0.0563985	0.500119	-0.12342
19.41	0.677894	-1.37694e-010	0.619732	-0.0405499	0.58027	-0.0562873	0.500277	-0.123189
19.42	0.677894	-1.37694e-010	0.619855	-0.0404903	0.580436	-0.0561761	0.500643	-0.12264
19.43	0.677894	-1.37694e-010	0.619979	-0.0404307	0.5806	-0.0560655	0.501008	-0.122094
19.44	0.677894	-1.37694e-010	0.620102	-0.0403712	0.580765	-0.0559555	0.501165	-0.121867
19.45	0.677894	-1.37694e-010	0.620225	-0.0403118	0.580929	-0.0558458	0.501529	-0.121326
19.46	0.677894	-1.37694e-010	0.620348	-0.0402528	0.581093	-0.0557362	0.501893	-0.120789
19.47	0.677894	-1.37694e-010	0.620471	-0.0401939	0.581256	-0.0556273	0.502049	-0.120565
19.48	0.677894	-1.37694e-010	0.620594	-0.0401352	0.581419	-0.055519	0.502412	-0.120033
19.49	0.677894	-1.37694e-010	0.620716	-0.0400765	0.581582	-0.0554109	0.502774	-0.119503
19.5	0.677894	-1.37694e-010	0.620839	-0.040018	0.581745	-0.055303	0.502929	-0.119283
19.51	0.677894	-1.37694e-010	0.620961	-0.0399598	0.581908	-0.0551958	0.50329	-0.118759
19.52	0.677894	-1.37694e-010	0.621083	-0.0399017	0.58207	-0.0550891	0.503651	-0.118237
19.53	0.677894	-1.37694e-010	0.621205	-0.0398437	0.582231	-0.0549827	0.50401	-0.117719
19.54	0.677894	-1.37694e-010	0.621326	-0.0397858	0.582393	-0.0548764	0.504165	-0.117503
19.55	0.677894	-1.37694e-010	0.621448	-0.0397282	0.582554	-0.0547708	0.504524	-0.11699
19.56	0.677894	-1.37694e-010	0.621569	-0.0396707	0.582716	-0.0546653	0.504882	-0.116479
19.57	0.677894	-1.37694e-010	0.621691	-0.0396133	0.582876	-0.0545605	0.505035	-0.116268
19.58	0.677894	-1.37694e-010	0.621812	-0.0395562	0.583037	-0.054456	0.505393	-0.115762
19.59	0.677894	-1.37694e-010	0.621933	-0.0394991	0.583197	-0.0543518	0.505546	-0.115552
19.6	0.677894	-1.37694e-010	0.622053	-0.0394422	0.583357	-0.0542479	0.505902	-0.115051
19.61	0.677894	-1.37694e-010	0.622174	-0.0393857	0.583516	-0.0541446	0.506258	-0.114552
19.62	0.677894	-1.37694e-010	0.622294	-0.039329	0.583676	-0.0540416	0.506613	-0.114057
19.63	0.677894	-1.37694e-010	0.622414	-0.0392726	0.583835	-0.0539391	0.506765	-0.113852
19.64	0.677894	-1.37694e-010	0.622535	-0.0392164	0.583993	-0.053837	0.507119	-0.11336
19.65	0.677894	-1.37694e-010	0.622654	-0.0391603	0.584152	-0.0537351	0.507473	-0.112872
19.66	0.677894	-1.37694e-010	0.622774	-0.0391043	0.58431	-0.0536336	0.507624	-0.112671
19.67	0.677894	-1.37694e-010	0.622894	-0.0390486	0.584468	-0.0535326	0.507976	-0.112187
19.68	0.677894	-1.37694e-010	0.623013	-0.0389929	0.584625	-0.0534319	0.508127	-0.111987
19.69	0.677894	-1.37694e-010	0.623132	-0.0389376	0.584783	-0.0533313	0.508478	-0.111507
19.7	0.677894	-1.37694e-010	0.623252	-0.038882	0.58494	-0.0532313	0.508829	-0.11103
19.71	0.677894	-1.37694e-010	0.623371	-0.0388269	0.585097	-0.0531315	0.50898	-0.110833
19.72	0.677894	-1.37694e-010	0.62349	-0.0387719	0.585253	-0.0530323	0.50933	-0.110361
19.73	0.677894	-1.37694e-010	0.623608	-0.0387171	0.585409	-0.0529335	0.50948	-0.110165
19.74	0.677894	-1.37694e-010	0.623727	-0.0386624	0.585566	-0.0528348	0.509912	-0.109582
19.75	0.677894	-1.37694e-010	0.623845	-0.0386077	0.585721	-0.0527365	0.510212	-0.109184
19.76	0.677894	-1.37694e-010	0.623963	-0.0385533	0.585877	-0.0526388	0.51051	-0.108788
19.77	0.677894	-1.37694e-010	0.624082	-0.0384989	0.586032	-0.0525412	0.510808	-0.108395
19.78	0.677894	-1.37694e-010	0.6242	-0.0384448	0.586187	-0.0524441	0.511104	-0.108005
19.79	0.677894	-1.37694e-010	0.624317	-0.0383908	0.586342	-0.0523472	0.5114	-0.107618
19.8	0.677894	-1.37694e-010	0.624435	-0.0383368	0.586496	-0.0522508	0.511695	-0.107233
19.81	0.677894	-1.37694e-010	0.624552	-0.0382832	0.58665	-0.0521545	0.511988	-0.106851
19.82	0.677894	-1.37694e-010	0.62467	-0.0382297	0.586804	-0.0520588	0.512281	-0.106471
19.83	0.677894	-1.37694e-010	0.624787	-0.0381763	0.586958	-0.0519633	0.512572	-0.106095
19.84	0.677894	-1.37694e-010	0.624904	-0.0381229	0.587111	-0.0518683	0.512863	-0.10572
19.85	0.677894	-1.37694e-010	0.625021	-0.0380698	0.587265	-0.0517733	0.513153	-0.105349
19.86	0.677894	-1.37694e-010	0.625138	-0.0380167	0.587417	-0.0516788	0.513442	-0.104979
19.87	0.677894	-1.37694e-010	0.625254	-0.0379638	0.58757	-0.0515847	0.51373	-0.104613
19.88	0.677894	-1.37694e-010	0.625371	-0.0379111	0.587722	-0.051491	0.514017	-0.104249
19.89	0.677894	-1.37694e-010	0.625487	-0.0378585	0.587874	-0.0513976	0.514303	-0.103887
19.9	0.677894	-1.37694e-010	0.625603	-0.0378061	0.588026	-0.0513044	0.514588	-0.103527
19.91	0.677894	-1.37694e-010	0.625719	-0.0377538	0.588178	-0.0512116	0.514873	-0.10317
19.92	0.677894	-1.37694e-010	0.625835	-0.0377015	0.588329	-0.051119	0.515156	-0.102816
19.93	0.677894	-1.37694e-010	0.62595	-0.0376496	0.58848	-0.0510269	0.515438	-0.102464
19.94	0.677894	-1.37694e-010	0.626066	-0.0375977	0.588631	-0.0509351	0.51572	-0.102114
19.95	0.677894	-1.37694e-010	0.626182	-0.0375457	0.588782	-0.0508434	0.516	-0.101767
19.96	0.677894	-1.37694e-010	0.626296	-0.0374943	0.588932	-0.0507523	0.516281	-0.101421
[truncated: 2,003 more rows]
