# Supplementary material for: Nanoalignment by critical Casimir torques
Source: Nat Commun. 2024 Jun 14;15:5086. doi: 10.1038/s41467-024-49220-1 (PMC11178905; doi:10.1038/s41467-024-49220-1)
Supplement: Supplementary file 11 — Source Data [file 41467_2024_49220_MOESM11_ESM.zip › fig5/python/data/Height_18.csv]

	0	1	2	3
0	0.0	184.62582397460932	35.5624084472656	0.0
1	2.0	183.23980712890625	34.18710327148435	0.1059490385124755
2	4.0	185.2775726318359	34.01956176757807	0.211898077024951
3	6.0	188.6087646484375	34.53570556640625	0.3178471155374265
4	8.0	188.68157958984372	34.68225097656253	0.423796154049902
5	10.0	187.12838745117188	35.72703552246091	0.5297451925623775
6	12.0	186.17898559570312	34.89080810546875	0.635694231074853
7	14.0	188.13595581054688	35.39703369140625	0.7416432695873285
8	16.0	187.2020721435547	34.734100341796875	0.847592308099804
9	18.0	185.67431640625	35.66293334960932	0.9535413466122796
10	20.0	191.78173828125	34.92372131347656	1.059490385124755
11	22.0	190.7570953369141	34.71876525878909	1.1654394236372303
12	24.0	192.77427673339844	33.400665283203125	1.271388462149706
13	26.0	193.18798828125	34.34596252441409	1.3773375006621815
14	28.0	197.04507446289065	32.662612915039034	1.483286539174657
15	30.0	198.0538482666016	33.9540100097656	1.5892355776871323
16	32.0	202.1639862060547	32.701385498046875	1.695184616199608
17	34.0	207.0109100341797	33.050048828125	1.8011336547120835
18	36.0	202.60598754882807	33.079803466796875	1.907082693224559
19	38.0	201.81509399414065	33.560272216796875	2.0130317317370348
20	40.0	201.1758728027344	33.23846435546875	2.11898077024951
21	42.0	199.1626892089844	32.83363342285159	2.2249298087619858
22	44.0	199.88717651367188	33.20762634277344	2.330878847274461
23	46.0	200.09375	33.12603759765625	2.4368278857869368
24	48.0	199.9376220703125	33.7796630859375	2.542776924299412
25	50.0	203.9700927734375	32.998321533203125	2.648725962811888
26	52.0	201.4757080078125	32.66998291015625	2.754675001324363
27	54.0	199.3148193359375	31.533126831054688	2.8606240398368388
28	56.0	199.64840698242188	33.32939147949219	2.966573078349314
29	58.0	202.9368438720703	33.13562011718756	3.0725221168617898
30	60.0	201.7928771972656	32.84921264648435	3.178471155374265
31	62.0	204.87103271484372	33.0406494140625	3.284420193886741
32	64.0	205.33001708984372	32.89973449707031	3.390369232399216
33	66.0	208.8016662597656	34.1812744140625	3.496318270911692
34	68.0	209.8641662597656	33.341796875	3.602267309424167
35	70.0	206.41416931152344	34.16067504882807	3.708216347936643
36	72.0	206.9227752685547	33.3890686035156	3.814165386449118
37	74.0	207.89083862304688	33.40193176269531	3.920114424961594
38	76.0	207.53363037109372	33.42350769042969	4.0260634634740695
39	78.0	211.13082885742188	32.5133056640625	4.132012501986544
40	80.0	212.3274383544922	34.506561279296875	4.23796154049902
41	82.0	207.40516662597656	33.28700256347656	4.343910579011496
42	84.0	204.44107055664065	33.5941467285156	4.449859617523972
43	86.0	203.1424865722656	33.41241455078125	4.555808656036446
44	88.0	201.4911346435547	32.689453125	4.661757694548922
45	90.0	202.7406311035156	32.51712036132807	4.767706733061398
46	92.0	203.42950439453125	32.4404296875	4.8736557715738735
47	94.0	202.22952270507807	33.609832763671875	4.979604810086348
48	96.0	201.09262084960932	33.43733215332031	5.085553848598824
49	98.0	202.00125122070312	33.27836608886719	5.1915028871113
50	100.0	204.61444091796875	33.17784118652344	5.297451925623776
51	102.0	203.2263336181641	33.22329711914065	5.40340096413625
52	104.0	196.814208984375	33.87069702148435	5.509350002648726
53	106.0	197.94451904296875	31.797714233398438	5.615299041161202
54	108.0	197.59185791015625	32.3258056640625	5.7212480796736775
55	110.0	199.7252349853516	32.9512634277344	5.827197118186152
56	112.0	200.6673278808594	31.893447875976562	5.933146156698628
57	114.0	196.8097076416016	34.13105773925781	6.039095195211104
58	116.0	197.3168487548828	33.17301940917969	6.14504423372358
59	118.0	197.05545043945312	32.91697692871091	6.250993272236054
60	120.0	195.0873260498047	32.34144592285159	6.35694231074853
61	122.0	196.4401092529297	33.91398620605469	6.462891349261006
62	124.0	196.9763031005859	33.62171936035159	6.568840387773482
63	126.0	197.57542419433597	33.864990234375	6.674789426285957
64	128.0	196.34654235839844	33.82864379882807	6.780738464798432
65	130.0	196.19175720214844	34.232635498046875	6.886687503310908
66	132.0	195.13333129882807	33.766616821289034	6.992636541823384
67	134.0	193.29576110839844	33.90943908691409	7.098585580335859
68	136.0	197.93359375	34.85549926757807	7.204534618848334
69	138.0	197.0280914306641	34.34344482421875	7.31048365736081
70	140.0	195.60972595214844	33.48304748535159	7.416432695873286
71	142.0	192.9984588623047	33.00233459472656	7.522381734385761
72	144.0	193.55616760253903	32.2586975097656	7.628330772898236
73	146.0	193.86752319335932	33.03533935546875	7.734279811410712
74	148.0	191.06820678710935	31.93060302734372	7.840228849923188
75	150.0	191.3702087402344	33.12083435058591	7.946177888435663
76	152.0	193.9517974853516	31.917694091796875	8.052126926948139
77	154.0	193.39788818359372	33.17008972167969	8.158075965460615
78	156.0	192.54934692382807	32.03688049316409	8.264025003973089
79	158.0	190.95755004882807	32.3272705078125	8.369974042485564
80	160.0	193.83937072753903	32.92765808105469	8.47592308099804
81	162.0	193.01556396484372	33.44999694824219	8.581872119510516
82	164.0	191.23057556152344	33.08514404296875	8.687821158022992
83	166.0	189.10601806640625	32.73643493652344	8.793770196535467
84	168.0	186.23318481445312	33.861785888671875	8.899719235047943
85	170.0	182.4489593505859	34.68731689453125	9.005668273560419
86	172.0	181.78131103515625	34.5274353027344	9.111617312072893
87	174.0	182.3730621337891	35.140380859375	9.217566350585368
88	176.0	181.5150604248047	33.83244323730469	9.323515389097844
89	178.0	179.27429199218753	33.968536376953125	9.42946442761032
90	180.0	181.23904418945312	35.715576171875	9.535413466122796
91	182.0	179.2664337158203	34.19313049316409	9.641362504635271
92	184.0	179.99819946289062	34.91737365722656	9.747311543147749
93	186.0	179.9996795654297	35.37165832519531	9.853260581660225
94	188.0	178.4918212890625	35.1454162597656	9.959209620172697
95	190.0	176.28076171875	34.30239868164065	10.065158658685172
96	192.0	174.9284210205078	37.09465026855469	10.171107697197648
97	194.0	172.03128051757812	34.51954650878909	10.277056735710124
98	196.0	166.799072265625	36.5782470703125	10.3830057742226
99	198.0	166.41064453125	37.5669860839844	10.488954812735075
100	200.0	165.10292053222656	37.8184509277344	10.594903851247553
101	202.0	165.0869140625	36.63288879394531	10.700852889760029
102	204.0	165.60659790039062	37.12728881835932	10.8068019282725
103	206.0	166.91403198242188	35.656524658203125	10.912750966784976
104	208.0	165.5582733154297	36.57733154296875	11.018700005297452
105	210.0	165.50567626953125	35.95068359375	11.124649043809928
106	212.0	165.2104949951172	36.78251647949219	11.230598082322404
107	214.0	165.49542236328125	36.90544128417969	11.33654712083488
108	216.0	165.86782836914065	35.70364379882807	11.442496159347357
109	218.0	164.44418334960935	34.03570556640625	11.54844519785983
110	220.0	164.52389526367188	34.55201721191409	11.654394236372305
111	230.0	158.77795410156253	34.5536193847656	12.184139428934683
112	232.0	157.9879913330078	34.89031982421875	12.29008846744716
113	234.0	157.55531311035156	37.2393798828125	12.396037505959637
114	236.0	158.4102325439453	36.62367248535159	12.501986544472109
115	238.0	157.9845733642578	37.11613464355469	12.607935582984584
116	240.0	157.5742340087891	37.18853759765625	12.71388462149706
117	242.0	158.105712890625	38.070770263671875	12.819833660009536
118	244.0	156.36712646484375	38.18939208984372	12.925782698522012
119	246.0	155.2598114013672	37.946533203125	13.031731737034487
120	248.0	153.0733642578125	38.0829162597656	13.137680775546963
121	250.0	153.2203369140625	38.84097290039065	13.24362981405944
122	252.0	154.79310607910156	37.19987487792969	13.349578852571916
123	254.0	151.8869171142578	38.08660888671875	13.455527891084389
124	256.0	150.60003662109375	38.126708984375	13.561476929596864
125	258.0	148.58123779296875	38.470230102539034	13.66742596810934
126	260.0	149.14425659179688	39.99775695800781	13.773375006621816
127	262.0	149.6245880126953	37.72509765625	13.879324045134291
128	264.0	145.9098663330078	38.48031616210935	13.985273083646767
129	266.0	147.42828369140625	38.32518005371091	14.091222122159245
130	268.0	147.474853515625	38.92572021484372	14.19717116067172
131	270.0	147.76437377929688	39.2979736328125	14.303120199184193
132	272.0	147.2869110107422	39.3038330078125	14.409069237696668
133	274.0	145.7771759033203	38.88801574707031	14.515018276209144
134	276.0	143.40089416503906	39.04154968261719	14.62096731472162
135	278.0	142.30487060546875	38.96923828125	14.726916353234095
136	280.0	140.81365966796875	39.5360412597656	14.832865391746571
137	282.0	140.03846740722656	39.90065002441409	14.938814430259049
138	284.0	141.50714111328125	39.84765625	15.044763468771524
139	286.0	143.9444580078125	39.70608520507807	15.150712507283997
140	288.0	143.72116088867188	39.66003417968756	15.256661545796472
141	290.0	142.96636962890625	39.6953125	15.362610584308948
142	292.0	144.55978393554688	39.29898071289065	15.468559622821424
143	294.0	146.00267028808597	39.84963989257807	15.5745086613339
144	296.0	146.4796905517578	38.83087158203125	15.680457699846375
145	298.0	141.7933807373047	38.20550537109372	15.78640673835885
146	300.0	140.00625610351562	38.36029052734372	15.892355776871328
147	302.0	140.62020874023438	39.60174560546875	15.9983048153838
148	304.0	140.2527313232422	39.69767761230469	16.104253853896278
149	306.0	140.763427734375	39.68751525878909	16.210202892408752
150	308.0	138.03610229492188	38.437225341796875	16.31615193092123
151	310.0	135.4766845703125	39.436004638671875	16.422100969433703
152	312.0	136.00503540039062	39.2120056152344	16.528050007946177
153	314.0	135.80593872070312	39.28289794921875	16.633999046458655
154	316.0	136.1514892578125	39.45124816894531	16.73994808497113
155	318.0	137.35531616210938	40.04721069335932	16.845897123483606
156	320.0	133.94261169433594	40.6351623535156	16.95184616199608
157	322.0	134.6473388671875	39.34498596191409	17.057795200508558
158	324.0	134.1862030029297	40.82046508789065	17.16374423902103
159	326.0	134.03952026367188	41.48358154296875	17.269693277533506
160	328.0	132.6399383544922	41.10317993164065	17.375642316045983
161	330.0	131.5380859375	40.28167724609372	17.481591354558457
162	332.0	131.1724395751953	40.64924621582031	17.587540393070935
163	334.0	128.94482421875	40.15727233886719	17.69348943158341
164	336.0	130.0276031494141	40.867950439453125	17.799438470095886
165	338.0	131.5123748779297	40.096206665039034	17.90538750860836
166	340.0	130.53500366210938	40.03744506835932	18.011336547120838
167	342.0	130.2691650390625	39.7217712402344	18.11728558563331
168	344.0	128.65591430664065	40.45463562011719	18.223234624145785
169	346.0	126.63980102539062	40.889663696289034	18.329183662658263
170	348.0	127.33689880371092	40.4803771972656	18.435132701170737
171	350.0	124.422119140625	40.11665344238281	18.54108173968321
172	352.0	124.7263641357422	41.19505310058591	18.64703077819569
173	354.0	120.33477020263672	41.68347167968756	18.75297981670817
174	356.0	116.67718505859376	41.93055725097656	18.85892885522064
175	358.0	116.32669830322266	41.820556640625	18.964877893733117
176	360.0	116.2958526611328	41.7704162597656	19.07082693224559
177	362.0	115.73152160644533	41.48188781738281	19.176775970758065
178	364.0	115.56689453125	42.11651611328125	19.282725009270543
179	366.0	110.9834213256836	42.641815185546875	19.388674047783017
180	368.0	110.69329833984376	41.389923095703125	19.49462308629549
181	370.0	110.50155639648438	41.031951904296875	19.600572124807968
182	372.0	109.08958435058594	42.96858215332031	19.70652116332045
183	374.0	106.1282501220703	45.29505920410159	19.81247020183292
184	376.0	104.57093048095702	46.238006591796875	19.918419240345397
185	378.0	103.44269561767578	45.822052001953125	20.02436827885787
186	380.0	104.56689453125	46.477752685546875	20.130317317370345
187	382.0	104.97329711914064	45.015380859375	20.236266355882822
188	384.0	100.80471801757812	46.07473754882807	20.342215394395296
189	386.0	99.65555572509764	45.44081115722656	20.44816443290777
190	388.0	99.5368423461914	45.21540832519531	20.554113471420248
191	390.0	99.61460113525392	45.72084045410159	20.660062509932725
192	392.0	100.90362548828124	45.90751647949219	20.7660115484452
193	394.0	100.41416931152344	45.664306640625	20.871960586957677
194	396.0	99.0783233642578	44.27066040039065	20.97790962547015
195	398.0	97.83246612548828	44.3072204589844	21.083858663982625
196	400.0	96.32095336914064	42.698745727539034	21.189807702495106
197	402.0	97.30200958251952	43.36103820800781	21.295756741007576
198	404.0	92.99839019775392	41.9825134277344	21.401705779520054
199	406.0	94.04634857177734	43.81219482421875	21.507654818032528
200	408.0	91.95055389404298	44.1566467285156	21.613603856545
201	410.0	92.84906005859376	44.01960754394531	21.71955289505748
202	412.0	89.69292449951172	45.62405395507807	21.825501933569956
203	414.0	90.3718719482422	44.75126647949219	21.93145097208243
204	416.0	91.53287506103516	44.50767517089844	22.037400010594904
205	418.0	90.609375	43.4951171875	22.143349049107385
206	420.0	86.07984924316406	44.972930908203125	22.249298087619856
207	422.0	84.13901519775392	43.89299011230469	22.355247126132333
208	424.0	83.88306427001953	44.47743225097656	22.461196164644807
209	426.0	81.83314514160156	43.418914794921875	22.56714520315728
210	428.0	81.30115509033203	43.93319702148435	22.67309424166976
211	430.0	81.9381561279297	43.83340454101565	22.779043280182236
212	432.0	78.2311248779297	44.34048461914065	22.88499231869471
213	434.0	75.84317016601561	43.907012939453125	22.990941357207184
214	436.0	74.62493896484375	43.945770263671875	23.09689039571966
215	438.0	73.84820556640624	44.62493896484372	23.202839434232136
216	440.0	74.02241516113281	43.780014038085994	23.30878847274461
217	442.0	71.79784393310547	43.95613098144531	23.414737511257087
218	444.0	71.89222717285156	44.36335754394531	23.52068654976956
219	446.0	72.71854400634767	44.02467346191409	23.62663558828204
220	448.0	74.20142364501953	44.43586730957031	23.732584626794512
221	450.0	78.66456604003908	43.464569091796875	23.83853366530699
222	452.0	77.44232177734375	43.12419128417969	23.944482703819464
223	454.0	72.9244842529297	44.62144470214844	24.05043174233194
224	456.0	73.0576171875	43.85935974121091	24.15638078084441
225	458.0	73.81974792480467	44.01123046875	24.26232981935689
226	460.0	75.77957916259764	44.16609191894531	24.368278857869367
227	462.0	70.31454467773438	44.42240905761719	24.47422789638184
228	464.0	70.68132019042969	44.194793701171875	24.58017693489432
229	466.0	69.24440002441406	43.45989990234372	24.686125973406792
230	468.0	67.80811309814453	44.848907470703125	24.79207501191927
231	470.0	68.33755493164062	45.13119506835932	24.898024050431744
232	472.0	67.36616516113281	44.87274169921875	25.003973088944218
233	474.0	66.03437805175781	44.14369201660159	25.10992212745669
234	476.0	65.25113677978516	43.85116577148435	25.21587116596917
235	478.0	62.51701354980469	44.33802795410159	25.321820204481646
236	480.0	61.4042091369629	43.95343017578125	25.42776924299412
237	482.0	61.55730438232423	43.11940002441409	25.5337182815066
238	484.0	60.91623306274414	44.30311584472656	25.639667320019072
239	486.0	57.83292388916016	43.71176147460932	25.74561635853155
240	488.0	58.89374542236328	44.203338623046875	25.851565397044023
241	490.0	57.10944747924805	42.89595031738281	25.957514435556497
242	492.0	56.47573471069336	44.92141723632807	26.06346347406897
243	494.0	56.18127441406249	43.68492126464844	26.16941251258145
244	496.0	53.82183837890625	44.7835998535156	26.275361551093926
245	498.0	54.11705017089844	43.79521179199219	26.3813105896064
246	500.0	52.780799865722656	46.5213928222656	26.48725962811888
247	502.0	52.24949264526367	45.70208740234372	26.59320866663135
248	504.0	53.42424774169922	44.16859436035159	26.69915770514383
249	506.0	52.23042297363281	43.5995178222656	26.805106743656303
250	508.0	51.46571731567382	43.26416015625	26.911055782168777
251	510.0	50.38327407836913	43.223648071289034	27.01700482068125
252	512.0	48.60305404663087	42.32318115234372	27.12295385919373
253	514.0	49.09922027587891	44.04006958007807	27.22890289770621
254	516.0	50.49584197998046	41.14494323730469	27.33485193621868
255	518.0	47.97369766235352	38.33547973632807	27.44080097473116
256	520.0	48.0195426940918	40.52032470703125	27.54675001324363
257	522.0	46.730987548828125	39.75999450683591	27.652699051756105
258	524.0	45.72853088378906	41.91882324218756	27.758648090268583
259	526.0	43.843936920166016	41.29615783691409	27.864597128781057
260	528.0	42.858306884765625	40.75279235839844	27.97054616729353
261	530.0	39.82994079589844	40.55828857421875	28.076495205806008
262	532.0	39.22443771362305	39.83476257324219	28.18244424431849
263	534.0	41.19126129150391	39.083465576171875	28.28839328283096
264	536.0	37.28125	39.10417175292969	28.39434232134344
