# Supplementary material for: Nanoalignment by critical Casimir torques
Source: Nat Commun. 2024 Jun 14;15:5086. doi: 10.1038/s41467-024-49220-1 (PMC11178905; doi:10.1038/s41467-024-49220-1)
Supplement: Supplementary file 11 — Source Data [file 41467_2024_49220_MOESM11_ESM.zip › fig5/python/data/Height_26.csv]

	0	1	2	3
0	0.0	240.7303466796875	48.135292053222656	0.0
1	2.0	240.724853515625	47.44951629638672	0.0662449074227418
2	4.0	239.35263061523438	47.7914123535156	0.1324898148454837
3	6.0	241.05679321289062	48.15899658203124	0.1987347222682256
4	8.0	241.70724487304688	47.66002655029296	0.2649796296909675
5	10.0	241.58712768554688	47.930572509765625	0.3312245371137094
6	12.0	241.4405517578125	48.062599182128906	0.3974694445364513
7	14.0	241.10806274414062	47.87694549560548	0.4637143519591931
8	16.0	243.078369140625	47.541381835937486	0.529959259381935
9	18.0	243.46160888671875	47.95101165771485	0.5962041668046769
10	20.0	241.36376953125	47.604591369628906	0.6624490742274188
11	22.0	242.26187133789062	47.30999755859376	0.7286939816501606
12	24.0	241.96392822265625	47.708045959472656	0.7949388890729026
13	26.0	239.89920043945312	47.65801239013672	0.8611837964956445
14	28.0	241.08932495117188	47.87066650390624	0.9274287039183864
15	30.0	240.24539184570312	48.41072845458984	0.9936736113411282
16	32.0	241.443115234375	48.03125	1.05991851876387
17	34.0	242.54617309570312	47.67353820800784	1.126163426186612
18	36.0	241.99703979492188	47.52197265625	1.1924083336093538
19	38.0	241.15240478515625	47.94625854492188	1.2586532410320956
20	40.0	238.75314331054688	47.39019775390624	1.3248981484548377
21	42.0	237.42770385742188	49.18868255615236	1.3911430558775797
22	44.0	235.61480712890625	46.967994689941406	1.4573879633003213
23	46.0	235.882080078125	48.60997772216796	1.5236328707230633
24	48.0	238.0400390625	48.274169921875	1.589877778145805
25	50.0	235.37246704101562	47.84313201904298	1.656122685568547
26	52.0	234.63784790039062	47.60758209228516	1.722367592991289
27	54.0	235.228759765625	47.548370361328125	1.7886125004140307
28	56.0	236.076416015625	47.9158935546875	1.8548574078367728
29	58.0	236.07095336914062	48.18183135986328	1.9211023152595144
30	60.0	232.8095703125	47.351036071777344	1.9873472226822564
31	62.0	230.97447204589844	47.429161071777344	2.0535921301049984
32	64.0	228.5641937255859	46.96234130859376	2.11983703752774
33	66.0	232.14904785156253	47.241355895996094	2.186081944950482
34	68.0	233.09800720214844	47.1533432006836	2.252326852373224
35	70.0	231.534912109375	49.06974029541016	2.3185717597959656
36	72.0	234.17343139648438	46.67132568359376	2.384816667218708
37	74.0	234.18582153320312	47.72545623779296	2.4510615746414497
38	76.0	237.2203369140625	48.43768310546877	2.517306482064192
39	78.0	237.54916381835938	47.50724029541016	2.5835513894869333
40	80.0	236.24530029296875	47.96762847900391	2.649796296909676
41	82.0	235.75137329101562	49.830078125	2.716041204332417
42	84.0	234.9339599609375	48.9228515625	2.782286111755159
43	86.0	235.335205078125	48.27166748046877	2.848531019177901
44	88.0	234.99349975585938	48.1987533569336	2.9147759266006426
45	90.0	234.57925415039062	47.02655029296877	2.9810208340233846
46	92.0	234.9613647460937	47.89058685302736	3.0472657414461266
47	94.0	235.625	47.7692108154297	3.113510648868868
48	96.0	235.88742065429688	47.319221496582045	3.17975555629161
49	98.0	234.40274047851562	47.50971221923828	3.246000463714352
50	100.0	232.85948181152344	47.2174072265625	3.312245371137094
51	102.0	234.25827026367188	48.42449951171877	3.378490278559836
52	104.0	233.91542053222656	46.819602966308594	3.444735185982578
53	106.0	234.90933227539062	47.37183380126952	3.5109800934053195
54	108.0	232.89910888671875	47.2528076171875	3.577225000828061
55	110.0	232.65464782714844	47.19467926025392	3.643469908250804
56	112.0	234.20547485351562	47.654426574707045	3.709714815673545
57	114.0	234.43783569335938	47.33599090576172	3.775959723096287
58	116.0	234.19412231445312	48.37517547607422	3.842204630519029
59	118.0	232.44354248046875	48.55582427978516	3.9084495379417694
60	120.0	231.3805694580078	48.530311584472656	3.9746944453645128
61	122.0	228.517578125	47.97438049316406	4.040939352787254
62	124.0	228.9118499755859	48.62018585205077	4.107184260209997
63	126.0	226.5984802246093	49.84971618652344	4.173429167632738
64	128.0	225.52706909179688	49.044212341308594	4.23967407505548
65	130.0	231.6129913330078	47.79864501953124	4.305918982478223
66	132.0	232.0493927001953	46.67398834228516	4.372163889900964
67	134.0	232.66412353515625	47.67877960205077	4.438408797323706
68	136.0	233.67417907714844	48.597015380859375	4.504653704746448
69	138.0	233.1625366210937	48.58466339111328	4.57089861216919
70	140.0	231.3095550537109	47.609901428222656	4.637143519591931
71	142.0	230.7640991210937	47.5317611694336	4.703388427014674
72	144.0	228.791259765625	46.914947509765625	4.769633334437415
73	146.0	226.99020385742188	47.42243957519533	4.835878241860157
74	148.0	228.71463012695312	47.61735534667967	4.902123149282899
75	150.0	231.8905639648437	46.82861328125	4.968368056705641
76	152.0	231.67173767089844	48.591270446777344	5.034612964128383
77	154.0	232.7353515625	47.87939453125	5.100857871551125
78	156.0	227.08126831054688	47.57298278808594	5.167102778973867
79	158.0	227.4886932373047	47.42300415039063	5.233347686396608
80	160.0	230.2820281982422	47.999389648437486	5.299592593819351
81	162.0	230.07769775390625	47.70140075683594	5.365837501242092
82	164.0	226.8883056640625	47.18003082275392	5.432082408664834
83	166.0	228.64862060546875	48.30803680419922	5.498327316087576
84	168.0	229.4642944335937	48.13377380371092	5.564572223510318
85	170.0	231.09324645996097	47.095245361328125	5.63081713093306
86	172.0	229.2714385986328	47.8594970703125	5.697062038355802
87	174.0	228.04824829101565	48.60192108154298	5.763306945778544
88	176.0	226.3218536376953	48.46287536621092	5.829551853201285
89	178.0	226.0767974853516	47.48101806640624	5.895796760624028
90	180.0	228.4620361328125	46.367637634277344	5.962041668046769
91	182.0	227.0758056640625	46.59191131591796	6.028286575469511
92	184.0	226.42898559570312	47.646240234375	6.094531482892253
93	186.0	228.0140686035156	47.408653259277344	6.160776390314995
94	188.0	228.70220947265625	47.6408233642578	6.227021297737736
95	190.0	229.71734619140625	47.39243316650391	6.293266205160479
96	192.0	230.407470703125	46.27783966064452	6.35951111258322
97	194.0	229.55210876464844	46.888946533203125	6.425756020005962
98	196.0	231.3735198974609	46.1453857421875	6.4920009274287045
99	198.0	227.8516387939453	47.588844299316406	6.558245834851446
100	200.0	224.7880401611328	46.9642639160156	6.624490742274188
101	202.0	226.1920928955078	47.480354309082045	6.69073564969693
102	204.0	225.8189239501953	47.74204254150391	6.756980557119672
103	206.0	227.716552734375	46.799102783203125	6.823225464542413
104	208.0	225.7977294921876	47.089385986328125	6.889470371965156
105	210.0	223.89520263671875	48.66461181640624	6.955715279387897
106	212.0	225.2091217041016	46.79190826416016	7.021960186810639
107	214.0	223.2571563720703	47.72600555419922	7.088205094233381
108	216.0	223.01319885253903	48.737342834472656	7.154450001656123
109	218.0	224.5254669189453	47.30538940429688	7.220694909078865
110	220.0	225.48309326171875	47.57114410400391	7.286939816501607
111	222.0	225.10418701171875	47.98674774169922	7.353184723924349
112	224.0	223.0479888916016	48.16861724853516	7.41942963134709
113	226.0	223.3463897705078	47.62890625	7.485674538769833
114	228.0	223.2275238037109	49.26876068115236	7.551919446192574
115	230.0	222.0780639648437	49.25347137451172	7.618164353615316
116	232.0	222.1446685791016	48.583740234375	7.684409261038058
117	234.0	222.9547271728516	48.50234222412112	7.7506541684608
118	236.0	222.3069610595703	47.664329528808594	7.816899075883541
119	238.0	223.4830780029297	47.257080078125	7.883143983306284
120	240.0	223.6207427978516	48.02426910400391	7.9493888907290255
121	242.0	223.6640625	47.26107025146485	8.015633798151768
122	244.0	222.93896484375	47.6754150390625	8.081878705574509
123	246.0	223.7267608642578	47.811073303222656	8.148123612997251
124	248.0	223.7586212158203	47.24381256103516	8.214368520419994
125	250.0	224.2769012451172	48.33385467529296	8.280613427842734
126	252.0	223.50672912597656	48.00040435791016	8.346858335265477
127	254.0	222.9374542236328	48.60784912109376	8.41310324268822
128	256.0	225.60877990722656	47.885841369628906	8.47934815011096
129	258.0	224.8964691162109	48.703948974609375	8.545593057533702
130	260.0	225.9102783203125	49.33360290527344	8.611837964956445
131	262.0	226.92071533203125	48.450721740722656	8.678082872379186
132	264.0	228.92825317382807	48.43891143798828	8.744327779801928
133	266.0	230.0002899169922	47.48185729980467	8.81057268722467
134	268.0	230.4127960205078	47.523681640625	8.876817594647411
135	270.0	231.120849609375	48.000732421875	8.943062502070154
136	272.0	232.8171539306641	47.53173065185548	9.009307409492896
137	274.0	232.25010681152344	47.74604034423828	9.075552316915635
138	276.0	233.57159423828125	48.55694580078124	9.14179722433838
139	278.0	233.0516357421876	50.101470947265625	9.208042131761122
140	280.0	233.50254821777344	48.812156677246094	9.274287039183864
141	282.0	233.4619140625	48.09600830078124	9.340531946606603
142	284.0	230.83541870117188	48.6750946044922	9.406776854029347
143	286.0	228.48992919921875	47.54116821289063	9.473021761452088
144	288.0	229.0798187255859	48.3379364013672	9.53926666887483
145	290.0	224.6932830810547	47.98846435546877	9.605511576297571
146	292.0	223.81874084472656	47.6456298828125	9.671756483720314
147	294.0	225.6590118408203	48.27068328857422	9.738001391143056
148	296.0	224.26495361328125	48.03549957275392	9.8042462985658
149	298.0	223.5476226806641	48.483978271484375	9.87049120598854
150	300.0	223.87969970703125	47.51944732666016	9.936736113411282
151	302.0	221.4846038818359	48.44083404541016	10.002981020834024
152	304.0	221.49012756347656	47.73738861083984	10.069225928256763
153	306.0	222.5793609619141	47.74495697021485	10.135470835679508
154	308.0	222.7218475341797	48.55923461914064	10.20171574310225
155	310.0	221.58453369140625	48.92633819580078	10.26796065052499
156	312.0	221.02197265625	48.40743255615236	10.334205557947731
157	314.0	218.93638610839844	49.21004486083984	10.400450465370476
158	316.0	220.1644592285156	48.0077667236328	10.466695372793216
159	318.0	217.2172088623047	48.636863708496094	10.53294028021596
160	320.0	217.2137908935547	47.18182373046877	10.5991851876387
161	322.0	216.5492706298828	47.672119140625	10.665430095061442
162	324.0	217.3351593017578	47.659309387207045	10.731675002484184
163	326.0	216.89707946777344	47.20489501953124	10.797919909906929
164	328.0	216.6890411376953	47.336303710937486	10.864164817329668
165	330.0	216.852279663086	47.55590057373048	10.93040972475241
166	332.0	218.78330993652344	48.93964385986328	10.996654632175153
167	334.0	219.8024139404297	48.9185028076172	11.062899539597892
168	336.0	218.0332183837891	47.38248443603516	11.129144447020636
169	338.0	217.4059600830078	46.89485931396485	11.195389354443378
170	340.0	217.5850372314453	47.03216552734376	11.26163426186612
171	342.0	217.498291015625	47.461692810058594	11.32787916928886
172	344.0	217.1332550048828	48.524658203125	11.394124076711604
173	346.0	217.416748046875	47.72402191162112	11.460368984134345
174	348.0	218.91944885253903	48.482398986816406	11.526613891557089
175	350.0	216.2796630859375	48.4316635131836	11.59285879897983
176	352.0	216.2593536376953	47.6616439819336	11.65910370640257
177	354.0	216.49169921875	48.043434143066406	11.725348613825313
178	356.0	217.43907165527344	47.39215087890624	11.791593521248055
179	358.0	216.48834228515625	48.28768157958984	11.857838428670796
180	360.0	216.8912811279297	48.0644760131836	11.924083336093538
181	362.0	215.7895965576172	47.964500427246094	11.99032824351628
182	364.0	215.0274658203125	47.82391357421877	12.05657315093902
183	366.0	213.4405059814453	47.59059143066406	12.122818058361764
184	368.0	212.6935272216797	48.37786102294922	12.189062965784506
185	370.0	208.8489227294922	47.895164489746094	12.255307873207247
186	372.0	208.51255798339844	47.1396484375	12.32155278062999
187	374.0	209.978271484375	47.85529327392578	12.387797688052732
188	376.0	208.6858673095703	47.841041564941406	12.454042595475473
189	378.0	208.20965576171875	47.860717773437486	12.520287502898215
190	380.0	209.0781402587891	47.768798828125	12.586532410320958
191	382.0	210.26324462890625	47.88838195800784	12.652777317743698
192	384.0	210.07632446289065	47.88568115234376	12.71902222516644
193	386.0	210.58544921875	47.70494079589844	12.785267132589183
194	388.0	212.53179931640625	47.776893615722656	12.851512040011924
195	390.0	211.22268676757807	47.74925994873048	12.917756947434668
196	392.0	210.63946533203125	47.70075988769533	12.984001854857407
197	394.0	209.52935791015625	47.23357391357422	13.05024676228015
198	396.0	210.84878540039065	47.61493682861328	13.116491669702892
199	398.0	208.9159698486328	47.91938018798828	13.182736577125636
200	400.0	209.8648681640625	48.24559783935548	13.248981484548375
201	402.0	207.72059631347656	49.01776885986328	13.315226391971118
202	404.0	207.212142944336	48.11109161376952	13.38147129939386
203	406.0	206.7137908935547	47.961463928222656	13.4477162068166
204	408.0	206.4410552978516	47.269325256347685	13.513961114239343
205	410.0	207.30419921875	47.88834381103516	13.580206021662086
206	412.0	207.1763153076172	47.48687744140624	13.646450929084828
207	414.0	207.0566558837891	47.201805114746094	13.712695836507567
208	416.0	206.8711700439453	47.170372009277344	13.778940743930312
209	418.0	206.94598388671875	46.64653778076172	13.845185651353052
210	420.0	208.4105224609375	47.48331451416016	13.911430558775796
211	422.0	207.7893524169922	47.24723052978516	13.977675466198535
212	424.0	207.3793334960937	47.204200744628906	14.043920373621278
213	426.0	207.8109741210937	46.987884521484375	14.11016528104402
214	428.0	207.4552001953125	47.85519409179688	14.176410188466765
215	430.0	208.11749267578125	48.76602935791016	14.242655095889504
216	432.0	206.6598358154297	48.835487365722656	14.308900003312246
217	434.0	206.43951416015625	47.34478759765624	14.375144910734988
218	436.0	206.1414794921876	47.127471923828125	14.44138981815773
219	438.0	205.0462188720703	46.86790466308594	14.507634725580472
220	440.0	204.9743499755859	47.16526794433594	14.573879633003214
221	442.0	207.0437164306641	48.82611083984376	14.640124540425957
222	444.0	205.5299835205078	48.81857299804688	14.706369447848695
223	446.0	203.70864868164065	49.05281829833984	14.77261435527144
224	448.0	206.54014587402344	47.366943359375	14.83885926269418
225	450.0	204.4638061523437	46.967994689941406	14.905104170116925
226	452.0	201.3239593505859	45.219970703125	14.971349077539664
227	454.0	202.7285919189453	46.7699737548828	15.037593984962406
228	456.0	202.63433837890625	47.1992645263672	15.103838892385149
229	458.0	204.0010223388672	47.31590270996094	15.170083799807893
230	460.0	203.88731384277344	47.38427734375	15.236328707230632
231	462.0	203.7349395751953	47.10920715332033	15.302573614653374
232	464.0	203.51913452148435	47.34578704833984	15.368818522076117
233	466.0	206.04229736328125	48.0713806152344	15.435063429498856
234	468.0	204.1617584228516	47.4315185546875	15.5013083369216
235	470.0	203.52772521972656	46.9432373046875	15.567553244344342
236	472.0	202.82696533203125	46.69085693359376	15.633798151767085
237	474.0	202.4644317626953	47.87399291992188	15.700043059189824
238	476.0	202.88429260253903	47.68790435791016	15.766287966612568
239	478.0	204.6125640869141	47.68600463867188	15.832532874035309
240	480.0	206.00274658203125	47.76825714111328	15.898777781458053
241	482.0	207.8494873046876	47.581321716308594	15.965022688880794
242	484.0	207.81944274902344	47.153358459472656	16.031267596303536
243	486.0	207.0061492919922	47.045448303222656	16.097512503726275
244	488.0	206.95790100097656	46.67108917236328	16.163757411149017
245	490.0	204.4807281494141	47.5775909423828	16.23000231857176
246	492.0	204.6015014648437	47.39744567871092	16.296247225994502
247	494.0	203.32041931152344	47.39967346191408	16.362492133417245
248	496.0	201.4948272705078	47.740333557128906	16.428737040839987
249	498.0	201.1936492919922	48.220802307128906	16.494981948262726
250	500.0	204.1018981933593	47.79383850097656	16.56122685568547
251	502.0	203.94598388671875	47.587669372558594	16.62747176310821
252	504.0	205.1981658935547	47.97541046142578	16.693716670530954
253	506.0	202.1406097412109	46.54296875	16.759961577953696
254	508.0	199.8543243408203	46.28221893310548	16.82620648537644
255	510.0	200.31793212890625	46.4424743652344	16.892451392799178
256	512.0	200.5814666748047	45.66326904296877	16.95869630022192
257	514.0	200.3421630859375	46.320091247558594	17.024941207644662
258	516.0	198.3982391357422	46.697509765625	17.091186115067405
259	518.0	196.8251953125	46.27179718017578	17.157431022490147
260	520.0	196.1994476318359	47.840293884277344	17.22367592991289
261	522.0	197.8899078369141	46.551002502441406	17.28992083733563
262	524.0	198.7967529296876	47.21173095703124	17.35616574475837
263	526.0	199.1593017578125	47.250450134277344	17.422410652181114
264	528.0	199.1160888671876	46.94625091552736	17.488655559603856
265	530.0	197.1586456298828	46.32513427734376	17.5549004670266
266	532.0	195.12365722656253	46.301544189453125	17.62114537444934
267	534.0	194.93931579589844	46.92137908935548	17.68739028187208
268	536.0	193.1712646484375	46.05067443847656	17.753635189294823
269	538.0	192.4300994873047	46.66192626953124	17.819880096717565
270	540.0	193.8172607421876	46.9935607910156	17.886125004140307
271	542.0	193.39761352539065	46.34136962890624	17.95236991156305
272	544.0	193.171142578125	46.05168914794922	18.018614818985792
273	546.0	192.8903350830078	47.008827209472656	18.08485972640853
274	548.0	193.91754150390625	47.587921142578125	18.15110463383128
275	550.0	193.0931396484375	46.04985809326172	18.217349541254016
276	552.0	194.1654815673828	46.62436676025392	18.28359444867676
277	554.0	192.3642578125	47.95278930664064	18.3498393560995
278	556.0	191.47131347656253	46.88775634765624	18.416084263522244
279	558.0	188.30349731445312	45.925666809082045	18.482329170944983
280	560.0	190.6284637451172	46.31648254394533	18.548574078367725
281	562.0	188.1266632080078	47.04967498779296	18.614818985790468
282	564.0	186.50958251953125	45.9297790527344	18.68106389321321
283	566.0	185.227783203125	45.917625427246094	18.74730880063596
284	568.0	184.80328369140625	45.27117919921877	18.81355370805869
285	570.0	186.6318206787109	46.4599838256836	18.87979861548144
286	572.0	187.92288208007807	45.918975830078125	18.946043522904176
287	574.0	187.48110961914065	45.43101501464844	19.01228843032692
288	576.0	187.67742919921875	45.40232849121092	19.07853333774966
289	578.0	187.16465759277344	45.1599578857422	19.144778245172404
290	580.0	186.94921875	47.38848876953124	19.211023152595143
291	582.0	185.6290283203125	46.171363830566406	19.277268060017885
292	584.0	184.64773559570312	45.32566833496094	19.343512967440628
293	586.0	183.81333923339844	45.1605987548828	19.40975787486337
294	588.0	184.86944580078125	44.46881103515624	19.47600278228612
295	590.0	184.60369873046875	44.58079528808594	19.54224768970885
296	592.0	184.55007934570312	45.198127746582045	19.6084925971316
297	594.0	187.1318206787109	45.37464904785156	19.674737504554336
298	596.0	187.8888702392578	44.74892425537109	19.74098241197708
299	598.0	187.1480712890625	45.27650451660156	19.80722731939982
300	600.0	186.8936767578125	44.79611206054688	19.873472226822564
301	602.0	188.5247802734375	47.076393127441406	19.939717134245303
302	604.0	188.9093017578125	46.98175811767578	20.00596204166805
303	606.0	188.0043334960937	46.324440002441406	20.072206949090788
304	608.0	188.17694091796875	46.11971282958984	20.13845185651353
305	610.0	189.7420196533203	47.302345275878906	20.20469676393628
306	612.0	190.87567138671875	46.78939056396485	20.27094167135901
307	614.0	189.12322998046875	45.80127716064452	20.33718657878176
308	616.0	188.34722900390625	46.2942352294922	20.4034314862045
309	618.0	188.5799560546876	47.0018310546875	20.46967639362724
310	620.0	186.9019775390625	46.297210693359375	20.53592130104998
311	622.0	188.9644012451172	48.24399566650391	20.602166208472724
312	624.0	187.2876892089844	48.52926635742188	20.668411115895463
313	626.0	184.4965209960937	45.309043884277344	20.73465602331821
314	628.0	183.98019409179688	45.5294189453125	20.80090093074095
315	630.0	183.5010528564453	47.220970153808594	20.86714583816369
316	632.0	184.2239532470703	47.43853759765624	20.93339074558644
317	634.0	185.2253875732422	48.067161560058594	20.99963565300917
318	636.0	184.05221557617188	45.465507507324205	21.06588056043192
319	638.0	184.2362670898437	45.56944274902344	21.13212546785466
320	640.0	184.11651611328125	45.86084747314452	21.198370375277403
321	642.0	182.1751708984375	45.6736297607422	21.26461528270014
322	644.0	184.2533721923828	46.21329498291016	21.330860190122884
323	646.0	187.396240234375	45.32794952392578	21.397105097545627
324	648.0	187.9869079589844	45.2869110107422	21.46335000496837
325	650.0	187.991943359375	45.36764526367188	21.52959491239111
326	652.0	189.502670288086	46.10445404052736	21.59583981981385
327	654.0	186.74859619140625	46.15184020996094	21.6620847272366
328	656.0	188.3267364501953	45.5980987548828	21.72832963465933
329	658.0	190.61404418945312	46.59202575683594	21.79457454208208
330	660.0	187.7777099609375	46.83654022216796	21.86081944950482
331	662.0	189.0567626953125	46.090858459472656	21.927064356927563
332	664.0	187.9907073974609	46.68587493896485	21.993309264350305
333	666.0	187.8968963623047	46.46162414550784	22.059554171773044
334	668.0	187.1318817138672	45.726936340332045	22.125799079195787
335	670.0	184.4006195068359	46.43157196044922	22.19204398661853
336	672.0	183.28421020507807	45.617767333984375	22.25828889404127
337	674.0	183.4208526611328	45.95233154296877	22.32453380146401
338	676.0	182.6352081298828	46.34737396240232	22.39077870888676
339	678.0	184.8651733398437	46.12226104736328	22.45702361630949
340	680.0	185.31671142578125	45.66319274902344	22.52326852373224
341	682.0	184.17486572265625	46.845733642578125	22.58951343115498
342	684.0	183.8473358154297	47.213264465332045	22.655758338577723
343	686.0	182.6715087890625	46.7969970703125	22.722003246000465
344	688.0	183.4902801513672	46.58388519287109	22.788248153423208
345	690.0	182.16297912597656	46.06248474121092	22.854493060845947
346	692.0	182.28927612304688	46.01219940185548	22.92073796826869
347	694.0	181.7048797607422	46.17105865478516	22.98698287569143
348	696.0	182.7083740234375	45.93065643310548	23.05322778311417
349	698.0	181.5538024902344	46.20247650146485	23.11947269053692
350	700.0	184.2624969482422	46.697395324707045	23.18571759795966
351	702.0	186.86227416992188	45.73155212402344	23.2519625053824
352	704.0	184.6198272705078	46.11090850830078	23.31820741280514
353	706.0	188.026123046875	45.61399841308594	23.384452320227883
354	708.0	188.09413146972656	45.38682556152344	23.450697227650625
355	710.0	188.5702972412109	45.70481872558594	23.516942135073368
356	712.0	190.25469970703125	46.341835021972656	23.58318704249611
357	714.0	190.3112030029297	47.622337341308594	23.64943194991885
358	716.0	190.1124725341797	46.983497619628906	23.71567685734159
359	718.0	190.4580535888672	46.72725677490232	23.78192176476433
360	720.0	191.91278076171875	47.46825408935548	23.84816667218708
361	722.0	194.6952209472656	46.59323120117188	23.91441157960982
362	724.0	194.5365600585937	46.096038818359375	23.98065648703256
363	726.0	195.23992919921875	46.34333801269533	24.0469013944553
364	728.0	195.5526123046876	46.776641845703125	24.113146301878043
365	730.0	198.30763244628903	46.25069427490232	24.179391209300785
366	732.0	199.44273376464844	46.31793212890624	24.245636116723528
367	734.0	198.74913024902344	46.65937042236328	24.31188102414627
368	736.0	198.237045288086	47.83048248291016	24.378125931569013
369	738.0	197.50477600097656	46.44205474853516	24.444370838991752
370	740.0	196.57241821289065	46.952911376953125	24.51061574641449
371	742.0	197.71961975097656	46.42900848388672	24.57686065383724
372	744.0	198.49703979492188	45.8653564453125	24.64310556125998
373	746.0	198.60943603515625	46.849830627441406	24.70935046868272
374	748.0	198.64927673339844	46.23671722412112	24.775595376105464
375	750.0	199.08966064453125	49.349853515625	24.841840283528203
376	752.0	198.4420623779297	47.07340240478516	24.908085190950946
377	754.0	199.73292541503903	47.19271087646485	24.974330098373688
378	756.0	198.6212158203125	46.30356597900391	25.04057500579643
379	758.0	199.06951904296875	46.77135467529296	25.106819913219173
380	760.0	196.70724487304688	46.96548461914064	25.173064820641915
381	762.0	194.1715087890625	47.09313201904298	25.23930972806465
382	764.0	193.1302947998047	48.37096405029296	25.3055546354874
383	766.0	191.5028839111328	49.62448120117188	25.37179954291014
384	768.0	190.92340087890625	49.19658660888672	25.43804445033288
385	770.0	190.848861694336	47.91088104248048	25.504289357755624
386	772.0	193.3943023681641	46.97821044921877	25.570534265178367
387	774.0	195.2813720703125	47.28485107421877	25.636779172601106
388	776.0	192.78689575195312	46.55410003662112	25.703024080023848
389	778.0	193.2269744873047	48.95926666259764	25.76926898744659
390	780.0	197.79660034179688	46.35546875	25.835513894869333
391	782.0	194.4279022216797	46.553443908691406	25.90175880229208
392	784.0	193.06382751464844	46.53400421142578	25.96800370971481
393	786.0	194.7249450683593	45.8556671142578	26.03424861713756
394	788.0	194.3049163818359	46.76026153564452	26.1004935245603
395	790.0	193.35435485839844	46.64453125	26.16673843198304
396	792.0	192.3350372314453	47.29781341552736	26.232983339405784
397	794.0	191.9130401611328	47.9647216796875	26.299228246828527
398	796.0	192.1871795654297	47.400367736816406	26.36547315425127
399	798.0	192.309326171875	46.991485595703125	26.431718061674008
400	800.0	191.4503173828125	47.422607421875	26.49796296909675
401	802.0	192.1819000244141	46.71410369873048	26.564207876519493
402	804.0	193.8176727294922	46.54144287109376	26.63045278394224
403	806.0	192.6020965576172	47.84951019287109	26.69669769136497
404	808.0	191.93267822265625	46.72368621826172	26.76294259878772
405	810.0	193.49745178222656	46.37974548339844	26.82918750621046
406	812.0	192.4236602783203	46.012428283691406	26.8954324136332
407	814.0	192.86280822753903	45.87932586669922	26.961677321055944
408	816.0	192.01316833496097	47.42415618896485	27.027922228478687
409	818.0	191.79966735839844	45.71026611328124	27.09416713590143
410	820.0	193.15295410156253	46.588897705078125	27.16041204332417
411	822.0	192.4389038085937	46.25911712646485	27.22665695074691
412	824.0	192.8856201171876	47.42249298095702	27.292901858169653
413	826.0	193.495346069336	46.626556396484375	27.3591467655924
414	828.0	196.7650756835937	48.33759307861328	27.42539167301513
415	830.0	195.67596435546875	46.33956146240232	27.49163658043788
416	832.0	195.7538452148437	46.98163604736328	27.557881487860623
417	834.0	194.891357421875	47.2139892578125	27.62412639528336
418	836.0	194.8323974609375	46.54427337646485	27.690371302706104
419	838.0	192.4668426513672	46.50440216064452	27.756616210128847
420	840.0	190.92852783203125	46.68221282958984	27.82286111755159
421	842.0	190.8883514404297	46.58008575439456	27.88910602497433
422	844.0	189.6326141357422	46.29970550537109	27.955350932397074
423	846.0	190.387924194336	46.55059051513672	28.021595839819813
424	848.0	191.38436889648435	46.24385833740232	28.08784074724256
425	850.0	191.2145233154297	47.42401885986328	28.15408565466529
426	852.0	191.4213104248047	46.815574645996094	28.22033056208804
427	854.0	191.08563232421875	47.15338134765624	28.286575469510783
428	856.0	190.9344024658203	47.24951171875	28.35282037693353
429	858.0	191.8380889892578	46.51534271240232	28.419065284356265
430	860.0	192.1719512939453	46.72686004638672	28.485310191779007
431	862.0	193.0323486328125	46.50273895263672	28.55155509920175
432	864.0	194.1452789306641	47.396583557128906	28.61780000662449
433	866.0	192.91514587402344	46.07611083984376	28.684044914047234
434	868.0	192.9480133056641	46.51312255859376	28.750289821469977
435	870.0	192.62940979003903	46.82862091064452	28.81653472889272
436	872.0	191.6112518310547	46.438697814941406	28.88277963631546
437	874.0	191.67919921875	46.4980926513672	28.9490245437382
438	876.0	191.89796447753903	46.636108398437486	29.015269451160943
439	878.0	193.22520446777344	46.56536865234376	29.08151435858369
440	880.0	193.0271759033203	46.86725616455077	29.147759266006428
441	882.0	192.94679260253903	46.97832489013672	29.214004173429167
442	884.0	191.81808471679688	46.93387603759764	29.28024908085191
443	886.0	190.9720916748047	46.51627349853516	29.34649398827465
444	888.0	191.612060546875	46.43797302246094	29.412738895697395
445	890.0	191.888427734375	46.18577575683594	29.478983803120137
446	892.0	191.9690399169922	46.448822021484375	29.54522871054288
447	894.0	190.92108154296875	46.14666748046877	29.61147361796562
448	896.0	190.442138671875	46.23912811279296	29.67771852538836
449	898.0	190.555908203125	46.74874114990232	29.743963432811103
450	900.0	190.174545288086	46.4253158569336	29.81020834023385
451	902.0	188.379623413086	46.60979461669922	29.87645324765659
452	904.0	188.08106994628903	47.61105346679688	29.94269815507933
453	906.0	187.07958984375	44.90911865234376	30.00894306250207
454	908.0	185.3515625	45.554832458496094	30.07518796992481
455	910.0	187.2493896484375	44.86519622802736	30.141432877347555
456	912.0	185.739486694336	45.61905670166016	30.207677784770297
457	914.0	185.7826385498047	47.13571166992188	30.27392269219304
458	916.0	184.9810028076172	46.166679382324205	30.340167599615786
459	918.0	185.4546661376953	46.1041259765625	30.40641250703852
460	920.0	186.137924194336	45.41229248046877	30.472657414461263
461	922.0	185.9872589111328	45.574592590332045	30.53890232188401
462	924.0	183.43603515625	45.69622802734376	30.60514722930675
463	926.0	180.5101318359375	47.020652770996094	30.67139213672949
464	928.0	180.77691650390625	46.915504455566406	30.73763704415224
465	930.0	180.6298828125	47.2041015625	30.80388195157497
466	932.0	179.2093200683593	46.26017761230467	30.870126858997715
467	934.0	178.32980346679688	45.3105010986328	30.936371766420457
468	936.0	176.88064575195312	45.38312530517578	31.0026166738432
469	938.0	177.08868408203125	45.90861511230467	31.068861581265946
470	940.0	175.89268493652344	45.774101257324205	31.135106488688685
471	942.0	176.8990020751953	45.549591064453125	31.201351396111423
472	944.0	175.0909881591797	45.78022003173828	31.26759630353417
473	946.0	173.3260955810547	45.667854309082045	31.33384121095691
474	948.0	171.62814331054688	45.87876892089844	31.40008611837965
475	950.0	172.80661010742188	45.61305236816406	31.4663310258024
476	952.0	174.154541015625	46.1864013671875	31.532575933225136
477	954.0	172.550537109375	46.2534408569336	31.598820840647875
478	956.0	168.1014862060547	46.10001373291016	31.665065748070617
479	958.0	166.68641662597656	45.4059295654297	31.73131065549336
480	960.0	168.5152130126953	46.09781646728516	31.797555562916106
481	962.0	166.705078125	45.33201599121092	31.863800470338845
482	964.0	166.8965759277344	44.756744384765625	31.930045377761587
483	966.0	167.4069061279297	45.36903381347656	31.99629028518433
484	968.0	167.18701171875	45.60197448730467	32.06253519260707
485	970.0	165.08172607421875	46.30320739746094	32.128780100029815
486	972.0	164.3890075683593	45.814361572265625	32.19502500745255
487	974.0	160.81912231445312	45.093292236328125	32.26126991487529
488	976.0	160.20245361328125	44.99388885498048	32.327514822298035
489	978.0	159.7561950683593	44.88983154296877	32.39375972972078
490	980.0	159.10879516601565	45.17596435546877	32.46000463714352
491	982.0	159.213623046875	45.024513244628906	32.52624954456626
492	984.0	158.07955932617188	45.15736389160156	32.592494451989005
493	986.0	159.13186645507807	44.9022979736328	32.65873935941175
494	988.0	158.5224456787109	45.876930236816406	32.72498426683449
495	990.0	157.2657165527344	45.05384826660156	32.79122917425723
496	992.0	156.4859619140625	45.25450134277344	32.857474081679975
497	994.0	155.00436401367188	44.846954345703125	32.92371898910272
498	996.0	152.77005004882812	44.487335205078125	32.98996389652545
499	998.0	153.3681640625	44.93073272705077	33.056208803948195
500	1000.0	153.1835479736328	44.91089630126952	33.12245371137094
501	1002.0	152.04624938964844	44.687049865722656	33.18869861879368
502	1004.0	153.76171875	44.75229644775392	33.25494352621642
503	1006.0	153.07669067382812	44.8501434326172	33.321188433639165
504	1008.0	152.5533905029297	45.451301574707045	33.38743334106191
505	1010.0	152.65623474121094	44.858734130859375	33.45367824848465
506	1012.0	152.24011230468753	44.54000854492188	33.51992315590739
507	1014.0	152.4546356201172	44.29335021972656	33.586168063330135
508	1016.0	151.4404144287109	45.13714599609376	33.65241297075288
509	1018.0	149.81753540039062	44.64543914794922	33.71865787817562
510	1020.0	147.4904022216797	45.09471130371092	33.784902785598355
511	1022.0	146.38690185546875	44.5873565673828	33.8511476930211
512	1024.0	145.2471466064453	44.93843841552736	33.91739260044384
513	1026.0	143.4834747314453	45.14063262939456	33.98363750786658
514	1028.0	145.84298706054688	45.13270568847656	34.049882415289325
515	1030.0	144.45823669433594	44.61534881591796	34.11612732271207
516	1032.0	144.1719970703125	45.47438049316406	34.18237223013481
517	1034.0	143.34869384765625	45.09319305419922	34.24861713755755
518	1036.0	143.1931610107422	44.81024932861328	34.314862044980295
519	1038.0	142.7188262939453	45.07038116455077	34.38110695240304
520	1040.0	143.07598876953125	44.760009765625	34.44735185982578
521	1042.0	143.1686553955078	44.77133941650391	34.51359676724852
522	1044.0	143.09872436523438	44.8675079345703	34.57984167467126
523	1046.0	142.4547576904297	45.24755096435548	34.646086582094
524	1048.0	141.68789672851562	44.71185302734376	34.71233148951674
525	1050.0	141.9880828857422	44.92202758789063	34.778576396939485
526	1052.0	142.37371826171875	45.6640167236328	34.84482130436223
527	1054.0	140.5735778808594	43.96932220458984	34.91106621178497
528	1056.0	137.624267578125	44.416778564453125	34.97731111920771
529	1058.0	137.17771911621094	44.55309295654298	35.043556026630455
530	1060.0	138.07125854492188	45.27344512939456	35.1098009340532
531	1062.0	137.66351318359375	44.894142150878906	35.17604584147594
532	1064.0	137.05897521972656	44.323280334472656	35.24229074889868
533	1066.0	136.67723083496097	44.61717987060548	35.308535656321425
534	1068.0	135.60140991210938	44.693992614746094	35.37478056374416
535	1070.0	135.6531219482422	44.6793212890625	35.4410254711669
536	1072.0	135.98681640625	44.752098083496094	35.507270378589645
537	1074.0	134.6519012451172	44.80574798583984	35.57351528601239
538	1076.0	132.6265106201172	43.99658203125	35.63976019343513
539	1078.0	133.3497009277344	44.9464111328125	35.70600510085787
540	1080.0	134.8374481201172	44.72705078125	35.772250008280615
541	1082.0	135.2305908203125	44.45538330078124	35.83849491570336
542	1084.0	135.40740966796875	44.85114288330078	35.9047398231261
543	1086.0	136.2333221435547	44.59648895263672	35.97098473054884
544	1088.0	135.4562225341797	44.832916259765625	36.03722963797159
545	1090.0	135.61293029785156	44.81432342529296	36.10347454539433
546	1092.0	135.83343505859375	44.35919952392578	36.16971945281706
547	1094.0	135.37039184570312	44.58319091796877	36.235964360239805
548	1096.0	134.82513427734375	44.527137756347685	36.30220926766255
549	1098.0	132.64590454101565	43.712646484375	36.36845417508529
550	1100.0	130.3919219970703	43.93463134765624	36.43469908250803
551	1102.0	129.0345916748047	44.50814056396485	36.500943989930775
552	1104.0	127.29725646972656	44.659217834472656	36.56718889735352
553	1106.0	127.29646301269531	44.65224456787109	36.63343380477626
554	1108.0	126.0509033203125	44.733497619628906	36.699678712199
555	1110.0	124.97526550292969	43.39129638671877	36.76592361962175
556	1112.0	125.126953125	43.94336700439456	36.83216852704449
557	1114.0	123.751953125	44.09634399414064	36.89841343446723
558	1116.0	124.27565002441409	44.41462707519533	36.964658341889965
559	1118.0	122.74050903320312	44.54904174804688	37.03090324931271
560	1120.0	122.26919555664065	44.48790740966796	37.09714815673545
561	1122.0	122.73001098632812	44.76885986328124	37.16339306415819
562	1124.0	123.05050659179688	44.319602966308594	37.229637971580935
563	1126.0	121.179931640625	44.73960113525392	37.29588287900368
564	1128.0	120.56973266601562	45.10616302490232	37.36212778642642
565	1130.0	120.67411804199219	44.75724029541016	37.42837269384916
566	1132.0	120.16368103027344	44.75015258789063	37.49461760127191
567	1134.0	119.71728515625	44.13986206054688	37.56086250869465
568	1136.0	115.904541015625	44.2371826171875	37.62710741611739
569	1138.0	112.81443786621094	43.79950714111328	37.69335232354013
570	1140.0	112.26861572265625	43.72858428955077	37.75959723096287
571	1142.0	112.34657287597656	43.73969268798828	37.82584213838561
572	1144.0	112.78849792480469	43.685882568359375	37.89208704580835
573	1146.0	112.44908142089844	43.675880432128906	37.958331953231095
574	1148.0	110.76741027832031	43.80047607421877	38.02457686065384
575	1150.0	109.47785949707031	43.93929290771485	38.09082176807658
576	1152.0	109.5592041015625	43.4551010131836	38.15706667549932
577	1154.0	109.59947204589844	43.61785888671877	38.22331158292207
578	1156.0	109.84516906738281	44.004432678222656	38.28955649034481
579	1158.0	109.02871704101562	43.14637756347656	38.35580139776755
580	1160.0	106.3388671875	43.11180114746094	38.42204630519029
581	1162.0	106.05239868164065	43.699592590332045	38.48829121261304
582	1164.0	105.43750762939456	43.51531982421877	38.55453612003577
583	1166.0	106.52621459960938	43.0543212890625	38.62078102745851
584	1168.0	104.63541412353516	43.220092773437486	38.687025934881255
585	1170.0	104.6884536743164	43.48163604736328	38.753270842304
586	1172.0	102.6736831665039	43.175170898437486	38.81951574972674
587	1174.0	98.38134002685548	43.65773010253908	38.88576065714948
588	1176.0	99.3967742919922	43.483154296875	38.95200556457223
589	1178.0	100.89127349853516	43.2509307861328	39.01825047199497
590	1180.0	96.69210052490232	42.788841247558594	39.08449537941771
591	1182.0	96.08059692382812	43.42899322509764	39.15074028684045
592	1184.0	96.8042221069336	42.830055236816406	39.2169851942632
593	1186.0	98.06621551513672	43.327674865722656	39.28323010168594
594	1188.0	96.5621566772461	43.09493255615236	39.34947500910867
595	1190.0	96.69976806640624	43.47730255126952	39.415719916531415
596	1192.0	97.11187744140624	43.519004821777344	39.48196482395416
597	1194.0	96.61700439453124	43.85840606689456	39.5482097313769
598	1196.0	96.10052490234376	43.48096466064452	39.61445463879964
599	1198.0	96.2437515258789	43.74840545654298	39.68069954622239
600	1200.0	96.00638580322266	43.2333984375	39.74694445364513
601	1202.0	94.43706512451172	43.15175628662112	39.81318936106787
602	1204.0	93.21319580078124	43.213600158691406	39.87943426849061
603	1206.0	92.97983551025392	42.491798400878906	39.94567917591336
604	1208.0	94.07454681396484	43.134498596191406	40.0119240833361
605	1210.0	94.57537078857422	43.790809631347685	40.07816899075884
606	1212.0	94.34664154052736	42.59546661376952	40.144413898181575
607	1214.0	93.4108657836914	42.71695709228516	40.21065880560432
608	1216.0	93.87530517578124	43.56011199951172	40.27690371302706
609	1218.0	92.4787368774414	42.54882049560548	40.3431486204498
610	1220.0	90.65120697021484	42.872100830078125	40.40939352787255
611	1222.0	90.31117248535156	43.18975067138672	40.47563843529529
612	1224.0	90.8847198486328	42.110572814941406	40.54188334271803
613	1226.0	88.99954986572266	42.59748077392578	40.60812825014077
614	1228.0	88.6407470703125	42.518333435058594	40.67437315756352
615	1230.0	85.71825408935548	43.1827087402344	40.74061806498626
616	1232.0	87.1343002319336	43.06763458251952	40.806862972409
617	1234.0	86.62698364257812	42.67398834228516	40.87310787983174
618	1236.0	81.72497558593749	42.764122009277344	40.93935278725448
619	1238.0	80.5064697265625	42.286262512207045	41.00559769467722
620	1240.0	79.4751205444336	42.68636322021485	41.07184260209996
621	1242.0	79.03223419189456	41.93004608154298	41.13808750952271
622	1244.0	78.69062042236328	41.195831298828125	41.20433241694545
623	1246.0	77.73660278320312	40.87252807617188	41.27057732436819
624	1248.0	77.26068115234376	41.11750030517578	41.33682223179093
625	1250.0	76.19387817382812	40.9432373046875	41.40306713921368
626	1252.0	76.06640625	41.00768280029296	41.46931204663642
627	1254.0	73.0401840209961	41.722343444824205	41.53555695405916
628	1256.0	70.6500473022461	42.0481719970703	41.6018018614819
629	1258.0	71.77513885498048	41.83836364746094	41.668046768904645
630	1260.0	72.1453857421875	42.076690673828125	41.73429167632738
631	1262.0	69.77031707763672	41.69253540039063	41.80053658375012
632	1264.0	67.2793197631836	41.963340759277344	41.86678149117287
633	1266.0	71.41038513183594	42.214630126953125	41.93302639859561
634	1268.0	70.64373016357422	41.642608642578125	41.99927130601835
635	1270.0	68.7567138671875	42.165863037109375	42.06551621344109
636	1272.0	69.74127197265624	41.96253967285156	42.13176112086384
637	1274.0	69.4262924194336	41.227027893066406	42.19800602828658
638	1276.0	65.99559020996094	42.291748046875	42.26425093570932
639	1278.0	63.94831085205077	42.020240783691406	42.33049584313206
640	1280.0	63.835609436035156	42.05197143554688	42.396740750554805
641	1282.0	62.80669403076172	42.32537841796877	42.46298565797755
642	1284.0	63.097389221191406	42.44292449951172	42.52923056540028
643	1286.0	61.9355926513672	41.99384307861328	42.59547547282303
644	1288.0	58.954986572265625	41.5781478881836	42.66172038024577
645	1290.0	57.47003936767578	41.82659912109376	42.72796528766851
646	1292.0	57.45738983154298	41.876861572265625	42.79421019509125
647	1294.0	56.97792053222656	41.537208557128906	42.860455102514
648	1296.0	56.99453735351561	41.467750549316406	42.92670000993674
649	1298.0	56.66640472412111	41.75473785400391	42.99294491735948
650	1300.0	56.03911590576172	42.17596435546877	43.05918982478222
651	1302.0	55.53594207763672	42.20538330078124	43.125434732204965
652	1304.0	56.978294372558594	42.32343292236328	43.19167963962771
653	1306.0	56.81714630126953	41.72106170654298	43.25792454705045
654	1308.0	57.14849853515625	41.60700225830078	43.32416945447319
655	1310.0	56.49798583984375	41.973731994628906	43.39041436189593
656	1312.0	56.78178405761719	41.67198944091796	43.45665926931867
657	1314.0	57.01929473876953	41.75970458984376	43.52290417674141
658	1316.0	56.35509490966797	42.030799865722656	43.58914908416416
659	1318.0	56.727394104003906	41.81185150146485	43.6553939915869
660	1320.0	54.949729919433594	42.14175415039063	43.72163889900964
661	1322.0	52.5330810546875	41.63934326171877	43.78788380643238
662	1324.0	51.11956024169922	41.8249969482422	43.854128713855125
663	1326.0	54.10777282714844	41.64729309082033	43.92037362127787
664	1328.0	51.85215759277344	41.9336395263672	43.98661852870061
665	1330.0	50.976043701171875	41.54214477539063	44.05286343612335
666	1332.0	52.98770141601561	41.4632110595703	44.11910834354609
667	1334.0	51.147674560546875	41.77635192871092	44.18535325096883
668	1336.0	50.19960784912111	42.397003173828125	44.25159815839157
669	1338.0	48.91706085205078	41.899169921875	44.31784306581432
670	1340.0	47.066505432128906	42.451316833496094	44.38408797323706
671	1342.0	46.364524841308594	42.30484008789063	44.4503328806598
672	1344.0	45.59748840332031	41.80690002441408	44.51657778808254
673	1346.0	46.26563262939453	42.358428955078125	44.582822695505286
674	1348.0	44.55357360839844	42.33033752441408	44.64906760292803
675	1350.0	46.36845397949219	42.25711822509764	44.71531251035077
676	1352.0	46.015106201171875	42.09520721435548	44.78155741777351
677	1354.0	45.84733581542969	42.54318237304688	44.847802325196255
678	1356.0	44.92738342285156	41.09014892578124	44.91404723261899
679	1358.0	43.585594177246094	41.2651824951172	44.98029214004173
680	1360.0	43.33977508544922	41.58763122558594	45.04653704746448
681	1362.0	43.7242431640625	41.58441162109376	45.11278195488722
682	1364.0	41.26770019531249	42.88462066650391	45.17902686230996
683	1366.0	41.66790008544922	43.44650268554688	45.2452717697327
684	1368.0	43.212127685546875	41.87733459472656	45.311516677155446
685	1370.0	43.80426025390625	40.11603546142578	45.37776158457819
686	1372.0	42.011932373046875	42.31462097167967	45.44400649200093
687	1374.0	41.750396728515625	40.9702377319336	45.51025139942367
688	1376.0	40.96543502807618	40.16545104980467	45.576496306846416
689	1378.0	40.39824676513672	40.08121490478516	45.64274121426916
690	1380.0	41.05010223388672	39.9384307861328	45.70898612169189
691	1382.0	39.72217559814453	40.632942199707045	45.77523102911464
692	1384.0	40.2755012512207	40.54317474365236	45.84147593653738
693	1386.0	39.21101379394531	41.595832824707045	45.90772084396012
694	1388.0	39.23245620727539	41.973320007324205	45.97396575138286
695	1390.0	39.00239562988281	40.75054168701172	46.040210658805606
696	1392.0	36.022308349609375	42.67829132080078	46.10645556622835
697	1394.0	38.83016204833984	41.72779083251952	46.17270047365109
698	1396.0	37.4808692932129	42.16766357421877	46.23894538107383
699	1398.0	36.15847778320312	43.11997222900391	46.305190288496576
700	1400.0	35.99835586547851	40.87857055664064	46.37143519591932
701	1402.0	35.13850784301759	39.113014221191406	46.43768010334206
702	1404.0	34.29022216796875	38.59515380859376	46.5039250107648
703	1406.0	32.78910827636719	37.0190658569336	46.57016991818754
704	1408.0	32.050724029541016	38.72920227050784	46.63641482561028
705	1410.0	32.490013122558594	38.47235870361328	46.70265973303302
706	1412.0	31.484817504882812	37.26600646972656	46.768904640455766
