# Supplementary material for: Nanoalignment by critical Casimir torques
Source: Nat Commun. 2024 Jun 14;15:5086. doi: 10.1038/s41467-024-49220-1 (PMC11178905; doi:10.1038/s41467-024-49220-1)
Supplement: Supplementary file 11 — Source Data [file 41467_2024_49220_MOESM11_ESM.zip › fig5/python/data/Height_30.csv]

	0	1	2	3
0	0.0	328.69842529296875	33.6562957763672	0.0
1	2.0	331.9491271972656	32.5570831298828	0.1017087062652563
2	4.0	335.4402770996094	31.611801147460938	0.2034174125305126
3	6.0	339.6371154785156	33.28498077392578	0.3051261187957689
4	8.0	338.3310546875	32.283531188964844	0.4068348250610252
5	10.0	338.6031799316406	32.682556152343764	0.5085435313262815
6	12.0	340.0491027832031	32.5098571777344	0.6102522375915378
7	14.0	337.22344970703125	32.60920715332033	0.7119609438567941
8	16.0	336.4629211425781	31.62286376953124	0.8136696501220504
9	18.0	336.2388916015625	32.145973205566406	0.9153783563873068
10	20.0	336.4836730957031	32.78816223144533	1.017087062652563
11	22.0	337.3300170898437	33.7422332763672	1.1187957689178192
12	24.0	338.3771667480469	32.883522033691406	1.2205044751830756
13	26.0	337.6404724121094	32.09052276611328	1.3222131814483318
14	28.0	337.1783142089844	31.150535583496094	1.4239218877135882
15	30.0	330.0975646972656	32.0606384277344	1.5256305939788444
16	32.0	332.32763671875	33.042564392089844	1.6273393002441008
17	34.0	336.38134765625	31.31584930419922	1.729048006509357
18	36.0	335.70166015625	32.560646057128906	1.8307567127746127
19	38.0	336.2571105957031	31.04913330078124	1.9324654190398696
20	40.0	327.7554931640625	32.62451171875	2.034174125305126
21	42.0	327.045166015625	33.409881591796875	2.1358828315703824
22	44.0	326.9273681640625	32.47510528564452	2.2375915378356384
23	46.0	327.5218200683594	33.4735870361328	2.3393002441008948
24	48.0	328.2820129394531	33.953369140625	2.441008950366151
25	50.0	329.4945068359375	32.983093261718764	2.542717656631408
26	52.0	329.2286071777344	32.34239196777344	2.644426362896664
27	54.0	329.8658447265625	32.849723815917955	2.74613506916192
28	56.0	329.8855895996094	33.65185546875	2.8478437754271764
29	58.0	327.00177001953125	33.6356201171875	2.949552481692433
30	60.0	326.3343200683594	33.45982360839844	3.0512611879576887
31	62.0	326.97857666015625	33.10108184814452	3.152969894222945
32	64.0	325.5472717285156	34.126976013183594	3.2546786004882016
33	66.0	324.4977722167969	32.394309997558594	3.356387306753458
34	68.0	326.76861572265625	33.33601379394533	3.458096013018714
35	70.0	324.6293029785156	33.8199920654297	3.5598047192839704
36	72.0	322.4735717773437	33.75361633300784	3.6615134255492254
37	74.0	322.2338256835937	32.984893798828125	3.763222131814483
38	76.0	324.0565795898437	32.727073669433594	3.864930838079739
39	78.0	326.25616455078125	31.892578125	3.966639544344996
40	80.0	329.7098693847656	29.424873352050767	4.068348250610252
41	82.0	330.7165222167969	30.64702606201172	4.170056956875508
42	84.0	333.61407470703125	32.072242736816406	4.271765663140765
43	86.0	335.2525939941406	31.3717498779297	4.373474369406021
44	88.0	334.2923278808594	31.673614501953125	4.475183075671277
45	90.0	335.2154235839844	31.492454528808597	4.576891781936533
46	92.0	336.6290283203125	31.305198669433597	4.6786004882017895
47	94.0	333.8377685546875	32.294647216796875	4.780309194467046
48	96.0	329.697265625	33.257347106933594	4.882017900732302
49	98.0	330.32666015625	33.02081298828124	4.983726606997559
50	100.0	332.0878295898437	32.38191223144533	5.085435313262815
51	102.0	335.8503112792969	32.10626220703124	5.187144019528072
52	104.0	337.0255432128906	31.883430480957017	5.288852725793327
53	106.0	334.7728271484375	31.54112243652344	5.390561432058584
54	108.0	329.6527099609375	32.30425262451172	5.49227013832384
55	110.0	331.40460205078125	32.2540283203125	5.593978844589096
56	112.0	329.6571350097656	32.0153045654297	5.695687550854353
57	114.0	327.3066711425781	32.04297637939456	5.797396257119609
58	116.0	327.1128234863281	32.97134399414064	5.899104963384866
59	118.0	326.3692321777344	33.279296875	6.000813669650122
60	120.0	327.0116882324219	33.3093719482422	6.1025223759153775
61	122.0	327.9783630371094	32.766510009765625	6.204231082180634
62	124.0	329.4965515136719	32.44847106933594	6.30593978844589
63	126.0	329.4736328125	32.4339141845703	6.407648494711147
64	128.0	332.0457763671875	32.34034729003908	6.509357200976403
65	130.0	335.6889343261719	32.153991699218764	6.61106590724166
66	132.0	334.4858093261719	31.72471618652344	6.712774613506916
67	134.0	335.63623046875	32.873748779296875	6.814483319772172
68	136.0	331.47235107421875	33.567649841308594	6.916192026037428
69	138.0	330.0327453613281	32.948089599609375	7.017900732302684
70	140.0	330.552978515625	32.38352966308594	7.119609438567941
71	142.0	328.7933349609375	32.902427673339844	7.221318144833197
72	144.0	328.48358154296875	34.83079528808594	7.323026851098453
73	146.0	332.9042358398437	33.8585205078125	7.42473555736371
74	148.0	336.176513671875	32.775077819824205	7.526444263628966
75	150.0	336.1251220703125	32.821533203125	7.628152969894223
76	152.0	337.06640625	32.702728271484375	7.729861676159478
77	154.0	334.9236145019531	32.81525421142578	7.831570382424735
78	156.0	335.6140441894531	33.4438934326172	7.933279088689991
79	158.0	335.62030029296875	33.30192565917967	8.034987794955248
80	160.0	335.5884094238281	32.503204345703125	8.136696501220504
81	162.0	334.4207763671875	32.97467041015624	8.23840520748576
82	164.0	333.9258728027344	34.405372619628906	8.340113913751017
83	166.0	335.3641357421875	32.278228759765625	8.441822620016273
84	168.0	334.2339782714844	31.024513244628903	8.54353132628153
85	170.0	333.8966064453125	32.658073425292955	8.645240032546786
86	172.0	332.8236083984375	32.811431884765625	8.746948738812042
87	174.0	333.845458984375	32.58948516845702	8.848657445077299
88	176.0	333.3895874023437	33.37030792236328	8.950366151342553
89	178.0	333.47930908203125	33.26190948486328	9.05207485760781
90	180.0	334.107177734375	32.67561340332033	9.153783563873066
91	182.0	332.552734375	33.254737854003906	9.255492270138324
92	184.0	331.6085205078125	33.69911193847656	9.35720097640358
93	186.0	330.2740173339844	34.21128845214844	9.458909682668835
94	188.0	327.4436340332031	34.812187194824205	9.560618388934092
95	190.0	327.0506591796875	33.727325439453125	9.662327095199348
96	192.0	325.7787780761719	34.581024169921875	9.764035801464605
97	194.0	325.9857788085937	34.75293731689456	9.86574450772986
98	196.0	327.450927734375	32.430442810058594	9.967453213995118
99	198.0	326.73583984375	34.047882080078125	10.069161920260374
100	200.0	325.9290466308594	34.986267089843764	10.17087062652563
101	202.0	327.5348205566406	34.35332489013672	10.272579332790889
102	204.0	326.5790405273437	33.5576629638672	10.374288039056143
103	206.0	326.1630249023437	33.282737731933594	10.4759967453214
104	208.0	325.1396484375	34.764190673828125	10.577705451586654
105	210.0	324.53204345703125	34.54312896728516	10.67941415785191
106	212.0	324.9417419433594	34.791381835937486	10.781122864117169
107	214.0	325.0751342773437	34.86368560791016	10.882831570382423
108	216.0	325.00103759765625	33.95506286621092	10.98454027664768
109	218.0	323.86376953125	34.74380493164064	11.086248982912936
110	220.0	324.2274169921875	34.39745330810548	11.187957689178193
111	222.0	322.7400207519531	34.4410858154297	11.289666395443447
112	224.0	321.6767272949219	34.10896301269533	11.391375101708704
113	226.0	323.1905822753906	33.172004699707045	11.493083807973962
114	228.0	321.19757080078125	33.42048645019533	11.594792514239218
115	230.0	321.3445129394531	34.2288360595703	11.696501220504476
116	232.0	321.6536865234375	34.130218505859375	11.798209926769731
117	234.0	321.3509216308594	35.115753173828125	11.899918633034988
118	236.0	319.641845703125	34.46030426025392	12.001627339300244
119	238.0	318.08746337890625	34.09300231933594	12.1033360455655
120	240.0	316.8525695800781	34.493309020996094	12.205044751830757
121	242.0	311.2208251953125	33.43911743164064	12.306753458096011
122	244.0	311.47735595703125	35.50342559814452	12.408462164361268
123	246.0	311.1761474609375	34.45985412597656	12.510170870626524
124	248.0	313.200927734375	34.4011688232422	12.61187957689178
125	250.0	311.8913879394531	35.372039794921875	12.713588283157035
126	252.0	313.05474853515625	35.45426940917967	12.815296989422292
127	254.0	312.6932983398437	33.853729248046875	12.91700569568755
128	256.0	311.48846435546875	34.41932678222656	13.018714401952806
129	258.0	311.9241943359375	34.771141052246094	13.120423108218064
130	260.0	312.05670166015625	34.98323059082033	13.22213181448332
131	262.0	312.2236022949219	34.5920867919922	13.323840520748575
132	264.0	312.4366149902344	34.21492004394533	13.425549227013832
133	266.0	311.73358154296875	34.582069396972656	13.527257933279088
134	268.0	311.4017944335937	33.5088806152344	13.628966639544345
135	270.0	311.0342102050781	34.569488525390625	13.7306753458096
136	272.0	312.3503723144531	33.103111267089844	13.832384052074856
137	274.0	313.4578857421875	31.6744384765625	13.934092758340112
138	276.0	314.54022216796875	33.34236145019533	14.035801464605369
139	278.0	312.8216552734375	34.09141540527344	14.137510170870623
140	280.0	317.2059936523437	34.203575134277344	14.23921887713588
141	282.0	322.3477783203125	33.438453674316406	14.340927583401138
142	284.0	320.7673645019531	32.90241241455077	14.442636289666394
143	286.0	317.8314819335937	34.726219177246094	14.54434499593165
144	288.0	320.4406433105469	33.20494079589844	14.646053702196909
145	290.0	317.8956298828125	35.00642395019533	14.747762408462163
146	292.0	313.0692443847656	34.366882324218764	14.84947111472742
147	294.0	319.33270263671875	33.73200225830078	14.951179820992676
148	296.0	319.6581420898437	34.275299072265625	15.052888527257933
149	298.0	317.833740234375	33.5300750732422	15.154597233523187
150	300.0	317.870849609375	35.275856018066406	15.256305939788446
151	302.0	314.217041015625	35.6166534423828	15.358014646053702
152	304.0	317.0535888671875	34.71995544433594	15.459723352318957
153	306.0	319.5961303710937	32.785491943359375	15.561432058584211
154	308.0	320.7355651855469	33.14048767089844	15.66314076484947
155	310.0	320.798583984375	33.17658996582033	15.764849471114726
156	312.0	321.5963134765625	33.00450134277344	15.866558177379982
157	314.0	320.51007080078125	31.2765655517578	15.96826688364524
158	316.0	321.1795654296875	33.06011199951172	16.069975589910495
159	318.0	322.58697509765625	32.989585876464844	16.17168429617575
160	320.0	321.989501953125	33.26869201660156	16.273393002441008
161	322.0	323.78863525390625	34.020874023437486	16.375101708706264
162	324.0	322.5147705078125	33.90032196044922	16.47681041497152
163	326.0	321.8597717285156	33.602409362792955	16.578519121236777
164	328.0	322.448974609375	34.654144287109375	16.680227827502033
165	330.0	323.62890625	34.351463317871094	16.78193653376729
166	332.0	323.4371643066406	33.95771789550784	16.883645240032546
167	334.0	321.496337890625	34.325775146484375	16.985353946297803
168	336.0	322.4808044433594	34.00711822509764	17.08706265256306
169	338.0	322.3791198730469	33.433723449707045	17.188771358828316
170	340.0	319.4211120605469	34.909454345703125	17.290480065093572
171	342.0	317.70660400390625	34.46832275390624	17.39218877135883
172	344.0	311.4954528808594	35.28392028808594	17.493897477624085
173	346.0	312.5416259765625	35.0019073486328	17.59560618388934
174	348.0	313.7207336425781	34.9285888671875	17.697314890154598
175	350.0	316.4271850585937	34.543121337890625	17.79902359641985
176	352.0	319.1503295898437	34.7522430419922	17.900732302685107
177	354.0	318.6354064941406	33.697166442871094	18.002441008950363
178	356.0	313.1015930175781	35.707740783691406	18.10414971521562
179	358.0	314.6621398925781	34.82777404785156	18.20585842148088
180	360.0	311.2418212890625	33.782600402832045	18.30756712774613
181	362.0	310.7925109863281	33.919471740722656	18.40927583401139
182	364.0	311.608154296875	33.6114501953125	18.510984540276645
183	366.0	309.6552734375	35.89069366455077	18.6126932465419
184	368.0	310.2848815917969	35.476257324218764	18.71440195280716
185	370.0	310.27838134765625	34.90525817871092	18.81611065907241
186	372.0	311.51092529296875	35.02773284912112	18.91781936533767
187	374.0	312.7099304199219	35.11005401611328	19.019528071602927
188	376.0	311.3197326660156	32.3768310546875	19.121236777868184
189	378.0	311.5458679199219	32.512779235839844	19.22294548413344
190	380.0	310.61846923828125	34.012672424316406	19.324654190398697
191	382.0	309.7356872558594	35.290184020996094	19.42636289666396
192	384.0	311.15582275390625	33.515739440917955	19.52807160292921
193	386.0	310.1600036621094	35.09210968017578	19.629780309194462
194	388.0	309.6746826171875	34.931579589843764	19.73148901545972
195	390.0	310.4862060546875	35.15583038330078	19.83319772172498
196	392.0	310.2908630371094	34.829620361328125	19.934906427990235
197	394.0	310.3277893066406	35.344322204589844	20.03661513425549
198	396.0	309.2226257324219	34.217323303222656	20.138323840520748
199	398.0	308.8559875488281	35.479347229003906	20.240032546786004
200	400.0	309.63824462890625	34.062828063964844	20.34174125305126
201	402.0	305.8269958496094	33.318786621093764	20.44344995931652
202	404.0	306.66583251953125	34.683502197265625	20.545158665581774
203	406.0	310.53692626953125	35.49269104003908	20.64686737184703
204	408.0	311.7388610839844	34.682243347167955	20.748576078112286
205	410.0	310.27362060546875	34.51618194580078	20.850284784377543
206	412.0	310.2504272460937	35.651481628417955	20.9519934906428
207	414.0	310.9811706542969	34.1944580078125	21.05370219690805
208	416.0	311.46826171875	33.597137451171875	21.15541090317331
209	418.0	310.24462890625	35.82658386230467	21.257119609438565
210	420.0	311.863037109375	35.649841308593764	21.35882831570382
211	422.0	311.0559387207031	35.388221740722656	21.46053702196908
212	424.0	312.446533203125	32.756736755371094	21.56224572823433
213	426.0	311.658447265625	33.32553863525392	21.66395443449959
214	428.0	311.1932067871094	35.09820556640624	21.765663140764847
215	430.0	311.1203918457031	35.0803985595703	21.867371847030103
216	432.0	312.6410217285156	33.77970123291016	21.96908055329536
217	434.0	310.9097900390625	35.52720642089844	22.070789259560616
218	436.0	315.357421875	34.8491668701172	22.17249796582588
219	438.0	312.0880126953125	34.888946533203125	22.27420667209113
220	440.0	311.6513671875	34.03661346435548	22.375915378356385
221	442.0	315.1635437011719	35.052734375	22.47762408462164
222	444.0	314.9315795898437	35.371208190917955	22.57933279088689
223	446.0	311.5994567871094	33.74781036376952	22.681041497152155
224	448.0	310.4512939453125	34.877418518066406	22.78275020341741
225	450.0	310.0699768066406	34.75634765625	22.884458909682667
226	452.0	311.7236022949219	33.74444580078124	22.986167615947924
227	454.0	313.0502319335937	34.78295135498048	23.08787632221318
228	456.0	311.2117614746094	34.531227111816406	23.18958502847844
229	458.0	309.1255187988281	34.20191192626952	23.291293734743693
230	460.0	304.8002014160156	33.2872009277344	23.39300244100895
231	462.0	304.4305419921875	34.683372497558594	23.49471114727421
232	464.0	299.6335144042969	35.434997558593764	23.596419853539462
233	466.0	299.97003173828125	34.49983215332033	23.69812855980472
234	468.0	296.7756652832031	34.02760314941408	23.79983726606997
235	470.0	299.0030517578125	33.89878082275392	23.90154597233523
236	472.0	298.32977294921875	35.92340087890624	24.003254678600488
237	474.0	300.1295166015625	36.18726348876952	24.104963384865744
238	476.0	299.0133056640625	34.556526184082045	24.206672091131
239	478.0	302.0673522949219	35.6760711669922	24.308380797396254
240	480.0	301.0921936035156	34.4468994140625	24.41008950366151
241	482.0	300.8685913085937	35.324058532714844	24.511798209926766
242	484.0	303.512451171875	34.97053527832033	24.613506916192023
243	486.0	304.0560302734375	34.56754302978516	24.71521562245728
244	488.0	306.6395874023437	35.59269714355467	24.816924328722536
245	490.0	305.04278564453125	33.932983398437486	24.918633034987792
246	492.0	305.0462341308594	32.980201721191406	25.02034174125305
247	494.0	300.2165222167969	32.852081298828125	25.122050447518305
248	496.0	300.86590576171875	32.214012145996094	25.22375915378356
249	498.0	299.07208251953125	33.97560119628906	25.325467860048818
250	500.0	301.1942138671875	33.46051025390624	25.42717656631408
251	502.0	302.7803955078125	33.641784667968764	25.52888527257933
252	504.0	306.954345703125	34.128929138183594	25.630593978844587
253	506.0	306.99676513671875	33.9860076904297	25.732302685109843
254	508.0	307.7608947753906	34.219207763671875	25.8340113913751
255	510.0	307.91754150390625	33.56485748291016	25.93572009764036
256	512.0	309.0545654296875	32.228515625	26.037428803905613
257	514.0	309.07666015625	33.058280944824205	26.13913751017087
258	516.0	310.6877746582031	33.578239440917955	26.240846216436125
259	518.0	310.7597351074219	32.874908447265625	26.34255492270138
260	520.0	310.4781494140625	32.774841308593764	26.44426362896664
261	522.0	310.8549194335937	32.01155090332033	26.54597233523189
262	524.0	309.9382019042969	33.068267822265625	26.64768104149715
263	526.0	310.2725524902344	33.342857360839844	26.749389747762407
264	528.0	308.8533630371094	32.655029296875	26.851098454027664
265	530.0	308.3671569824219	33.91949462890624	26.95280716029292
266	532.0	310.3584289550781	34.294944763183594	27.054515866558177
267	534.0	312.2161560058594	34.649566650390625	27.15622457282344
268	536.0	317.37371826171875	34.63663482666016	27.25793327908869
269	538.0	314.62860107421875	33.34931945800784	27.359641985353942
270	540.0	312.2485046386719	34.74042510986328	27.4613506916192
271	542.0	312.700439453125	34.40519714355467	27.56305939788445
272	544.0	313.1780090332031	35.20741271972656	27.66476810414971
273	546.0	312.2641296386719	35.2834014892578	27.766476810414968
274	548.0	311.08123779296875	35.451683044433594	27.868185516680224
275	550.0	315.29473876953125	35.3558654785156	27.96989422294548
276	552.0	317.3051452636719	34.846794128417955	28.071602929210737
277	554.0	317.00750732421875	35.01757049560548	28.173311635476
278	556.0	319.67047119140625	33.82307434082033	28.27502034174125
279	558.0	320.2557373046875	34.61619567871092	28.376729048006503
280	560.0	319.8331298828125	32.97697448730467	28.478437754271763
281	562.0	318.405517578125	33.365661621093764	28.58014646053702
282	564.0	316.4685974121094	33.61638641357422	28.68185516680228
283	566.0	315.92926025390625	34.9724578857422	28.78356387306753
284	568.0	312.1783447265625	33.58551788330078	28.88527257933279
285	570.0	311.071044921875	35.1564483642578	28.986981285598045
286	572.0	313.3613586425781	34.39354705810548	29.0886899918633
287	574.0	313.1064453125	35.118835449218764	29.19039869812856
288	576.0	310.2696228027344	35.4290008544922	29.29210740439381
289	578.0	309.8536376953125	35.355339050292955	29.39381611065907
290	580.0	310.03717041015625	35.216148376464844	29.495524816924327
291	582.0	307.42388916015625	34.88458251953124	29.597233523189583
292	584.0	308.06982421875	34.1486358642578	29.69894222945484
293	586.0	305.02398681640625	34.004180908203125	29.800650935720096
294	588.0	305.6475524902344	32.675178527832045	29.90235964198536
295	590.0	303.7465209960937	32.97541809082033	30.00406834825061
296	592.0	304.2066955566406	33.63117218017578	30.105777054515865
297	594.0	308.3587341308594	32.7958526611328	30.20748576078112
298	596.0	310.347412109375	33.4982452392578	30.30919446704637
299	598.0	312.185546875	32.9283447265625	30.410903173311635
300	600.0	310.2025451660156	34.793731689453125	30.51261187957689
301	602.0	309.82763671875	35.808708190917955	30.614320585842147
302	604.0	314.467529296875	33.92656707763672	30.716029292107404
303	606.0	313.54315185546875	35.1504821777344	30.817737998372657
304	608.0	311.7690124511719	34.7350311279297	30.91944670463792
305	610.0	313.92724609375	34.74163055419922	31.02115541090317
306	612.0	313.329345703125	35.35230255126952	31.122864117168422
307	614.0	312.6056823730469	34.64884185791016	31.22457282343368
308	616.0	310.8933410644531	34.10376739501952	31.32628152969894
309	618.0	316.5824279785156	34.39695739746094	31.427990235964195
310	620.0	314.88629150390625	35.048736572265625	31.52969894222945
311	622.0	312.9739685058594	34.1046142578125	31.631407648494708
312	624.0	311.13409423828125	33.822052001953125	31.733116354759964
313	626.0	310.3360900878906	35.11782836914064	31.83482506102522
314	628.0	309.6097412109375	34.64295959472656	31.93653376729048
315	630.0	310.7339172363281	34.200889587402315	32.038242473555734
316	632.0	311.0751953125	33.20426177978516	32.13995117982099
317	634.0	310.32373046875	34.55548858642578	32.241659886086246
318	636.0	310.0550537109375	34.210784912109375	32.3433685923515
319	638.0	308.54736328125	33.031585693359375	32.44507729861676
320	640.0	309.6161804199219	33.56426239013672	32.546786004882016
321	642.0	309.6106872558594	34.4390869140625	32.64849471114727
322	644.0	309.3956298828125	34.64649200439456	32.75020341741253
323	646.0	306.7557983398437	34.16307830810548	32.851912123677785
324	648.0	304.7041015625	33.72208404541016	32.95362082994304
325	650.0	302.9850769042969	35.35381317138672	33.0553295362083
326	652.0	303.21893310546875	35.723167419433594	33.157038242473554
327	654.0	304.2821655273437	34.90375518798828	33.25874694873881
328	656.0	300.5521850585937	35.13386535644533	33.36045565500407
329	658.0	295.30438232421875	34.278747558593764	33.46216436126932
330	660.0	301.4206237792969	33.722526550292955	33.56387306753458
331	662.0	299.0178527832031	34.94960784912112	33.66558177379984
332	664.0	300.0973205566406	35.6241455078125	33.76729048006509
333	666.0	300.1147155761719	35.29386138916016	33.86899918633035
334	668.0	301.80621337890625	35.48475646972656	33.970707892595605
335	670.0	304.2032470703125	35.4768524169922	34.07241659886086
336	672.0	304.5943298339844	34.28077697753908	34.17412530512612
337	674.0	298.61041259765625	34.5559539794922	34.275834011391375
338	676.0	299.4021301269531	35.529235839843764	34.37754271765663
339	678.0	299.6380615234375	35.101745605468764	34.47925142392189
340	680.0	301.7327575683594	35.29991149902344	34.580960130187144
341	682.0	301.15606689453125	34.483619689941406	34.6826688364524
342	684.0	301.5063781738281	34.058624267578125	34.78437754271766
343	686.0	303.27392578125	33.960784912109375	34.88608624898291
344	688.0	302.2561340332031	33.79118347167967	34.98779495524817
345	690.0	300.5423278808594	35.335670471191406	35.089503661513426
346	692.0	298.59716796875	34.1698760986328	35.19121236777868
347	694.0	297.201171875	32.90674591064452	35.29292107404394
348	696.0	299.144287109375	34.371940612792955	35.394629780309195
349	698.0	299.489990234375	35.073944091796875	35.49633848657445
350	700.0	299.7913818359375	34.15918731689456	35.5980471928397
351	702.0	300.90655517578125	32.500099182128906	35.69975589910496
352	704.0	300.5587158203125	34.39424133300784	35.801464605370214
353	706.0	296.7029113769531	32.358306884765625	35.90317331163547
354	708.0	296.6131591796875	33.559837341308594	36.00488201790073
355	710.0	298.31103515625	33.57494354248048	36.10659072416598
356	712.0	297.4187927246094	34.010284423828125	36.20829943043124
357	714.0	298.4427795410156	33.9876251220703	36.310008136696496
358	716.0	298.0827941894531	32.6217041015625	36.41171684296175
359	718.0	297.68511962890625	33.98625183105467	36.51342554922701
360	720.0	298.3883972167969	34.235076904296875	36.615134255492265
361	722.0	295.1586608886719	33.662956237792955	36.71684296175752
362	724.0	293.6610717773437	32.42314910888672	36.81855166802278
363	726.0	293.8281555175781	34.058380126953125	36.920260374288034
364	728.0	294.1649169921875	34.08722686767578	37.02196908055329
365	730.0	293.3319091796875	32.50860595703124	37.12367778681855
366	732.0	291.8661499023437	33.96458435058594	37.2253864930838
367	734.0	293.9098205566406	33.9434814453125	37.32709519934906
368	736.0	293.2787170410156	34.6363525390625	37.42880390561432
369	738.0	289.43829345703125	33.601593017578125	37.53051261187957
370	740.0	287.5910339355469	34.430816650390625	37.63222131814483
371	742.0	288.4325561523437	33.187049865722656	37.733930024410085
372	744.0	288.0677490234375	34.3919219970703	37.83563873067534
373	746.0	287.6547241210937	33.94122314453124	37.9373474369406
374	748.0	289.2434387207031	34.71638488769533	38.039056143205855
375	750.0	286.0678405761719	33.640777587890625	38.14076484947111
376	752.0	284.9960327148437	34.542449951171875	38.24247355573637
377	754.0	287.6297607421875	33.23954010009764	38.34418226200162
378	756.0	286.4691772460937	33.715110778808594	38.44589096826688
379	758.0	282.61248779296875	34.87677764892578	38.54759967453214
380	760.0	279.3843688964844	33.85089111328124	38.64930838079739
381	762.0	280.69830322265625	33.66368103027344	38.75101708706265
382	764.0	280.7919921875	32.106353759765625	38.85272579332791
383	766.0	278.4471130371094	32.4434509277344	38.95443449959316
384	768.0	280.1067199707031	33.425621032714844	39.05614320585842
385	770.0	279.2826538085937	33.305458068847685	39.15785191212368
386	772.0	278.0728454589844	33.309478759765625	39.25956061838893
387	774.0	275.9843444824219	33.59143829345702	39.36126932465419
388	776.0	273.16387939453125	33.252708435058594	39.46297803091944
389	778.0	274.262451171875	33.25191497802736	39.5646867371847
390	780.0	270.5277099609375	32.712745666503906	39.66639544344996
391	782.0	272.5133056640625	32.48476409912112	39.768104149715214
392	784.0	268.8121643066406	33.6622009277344	39.86981285598047
393	786.0	264.908447265625	35.15370178222656	39.97152156224573
394	788.0	269.1469421386719	33.75917816162112	40.07323026851098
395	790.0	272.6353759765625	34.6483917236328	40.17493897477624
396	792.0	273.84100341796875	35.0837860107422	40.276647681041496
397	794.0	272.82818603515625	33.04644775390624	40.37835638730675
398	796.0	273.6889343261719	33.320007324218764	40.48006509357201
399	798.0	271.89404296875	33.47663879394533	40.58177379983727
400	800.0	272.369140625	33.27001953125	40.68348250610252
401	802.0	267.4252319335937	34.98394012451172	40.78519121236778
402	804.0	267.56121826171875	35.44107818603516	40.88689991863304
403	806.0	263.803955078125	33.0041961669922	40.98860862489829
404	808.0	263.9003295898437	35.6323699951172	41.09031733116355
405	810.0	265.65576171875	35.934898376464844	41.1920260374288
406	812.0	264.1521911621094	36.8151092529297	41.29373474369406
407	814.0	265.48846435546875	36.50144958496094	41.39544344995932
408	816.0	267.51812744140625	35.0123748779297	41.49715215622457
409	818.0	271.6068420410156	34.037254333496094	41.59886086248983
410	820.0	272.6914978027344	34.94020080566406	41.700569568755085
411	822.0	272.5345153808594	34.129089355468764	41.80227827502034
412	824.0	273.2064208984375	34.46156311035156	41.9039869812856
413	826.0	272.25885009765625	33.93570709228516	42.005695687550855
414	828.0	277.4065246582031	33.93531036376952	42.1074043938161
415	830.0	279.0643310546875	33.83936309814452	42.20911310008136
416	832.0	276.6473693847656	33.023590087890625	42.31082180634662
417	834.0	276.523193359375	34.50822448730467	42.41253051261187
418	836.0	273.84063720703125	34.964576721191406	42.51423921887713
419	838.0	268.83319091796875	33.67789459228516	42.61594792514239
420	840.0	272.1566467285156	33.758323669433594	42.71765663140764
421	842.0	273.6611328125	34.859954833984375	42.8193653376729
422	844.0	273.87969970703125	35.562835693359375	42.92107404393816
423	846.0	271.592041015625	34.63803863525392	43.02278275020341
424	848.0	272.3290710449219	35.42738342285156	43.12449145646867
425	850.0	268.109619140625	35.63690948486328	43.226200162733925
426	852.0	270.5390014648437	35.538421630859375	43.32790886899918
427	854.0	270.53631591796875	33.72346496582033	43.42961757526444
428	856.0	268.10968017578125	33.89203643798828	43.531326281529694
429	858.0	269.31182861328125	33.747009277343764	43.63303498779495
430	860.0	271.6268920898437	34.637046813964844	43.73474369406021
431	862.0	272.8994140625	35.07371520996094	43.83645240032546
432	864.0	272.81524658203125	34.917358398437486	43.93816110659072
433	866.0	269.7337646484375	36.488525390625	44.039869812855976
434	868.0	271.5267944335937	34.90875244140624	44.14157851912123
435	870.0	269.6330261230469	35.30171966552736	44.24328722538649
436	872.0	268.7086181640625	36.71002197265624	44.34499593165175
437	874.0	265.8287353515625	38.11778259277344	44.446704637917
438	876.0	268.2357788085937	37.509452819824205	44.54841334418226
439	878.0	266.6168212890625	37.89850616455077	44.65012205044752
440	880.0	263.3900451660156	38.14893341064452	44.75183075671277
441	882.0	265.3360595703125	38.10609436035156	44.85353946297803
442	884.0	266.58819580078125	37.38421630859376	44.95524816924328
443	886.0	268.0531311035156	36.55255126953124	45.05695687550854
444	888.0	268.7060546875	36.74070739746094	45.1586655817738
445	890.0	268.865478515625	36.24468994140624	45.26037428803905
446	892.0	270.4532775878906	37.57948303222656	45.36208299430431
447	894.0	271.5686950683594	36.98799896240232	45.463791700569566
448	896.0	271.97979736328125	35.18449401855467	45.56550040683482
449	898.0	270.4158630371094	36.44317626953124	45.66720911310008
450	900.0	269.10760498046875	35.824188232421875	45.768917819365335
451	902.0	268.80487060546875	36.198020935058594	45.87062652563059
452	904.0	269.7181396484375	36.625823974609375	45.97233523189585
453	906.0	272.94439697265625	37.25599670410156	46.074043938161104
454	908.0	273.580078125	35.49566650390624	46.17575264442636
455	910.0	273.93328857421875	35.72357940673828	46.27746135069162
456	912.0	274.0399169921875	35.49217224121092	46.37917005695687
457	914.0	273.842529296875	35.737678527832045	46.48087876322213
458	916.0	273.100341796875	35.9912567138672	46.582587469487386
459	918.0	272.99200439453125	36.658050537109375	46.68429617575264
460	920.0	272.8843994140625	36.82681274414064	46.7860048820179
461	922.0	273.6430969238281	35.835716247558594	46.88771358828316
462	924.0	273.1597900390625	36.273712158203125	46.98942229454841
463	926.0	272.41796875	36.95912170410156	47.09113100081367
464	928.0	270.7663269042969	37.450958251953125	47.192839707078925
465	930.0	270.2890319824219	35.5545654296875	47.29454841334418
466	932.0	270.6588439941406	36.81951904296877	47.39625711960944
467	934.0	265.6479187011719	36.68084716796877	47.49796582587469
468	936.0	268.0992431640625	36.98789978027344	47.59967453213995
469	938.0	269.1348571777344	36.662742614746094	47.70138323840521
470	940.0	263.3019714355469	38.25216674804688	47.80309194467046
471	942.0	260.9047241210937	37.719116210937486	47.90480065093572
472	944.0	261.1442565917969	37.225494384765625	48.006509357200976
473	946.0	260.9375	37.76022338867188	48.10821806346623
474	948.0	262.36932373046875	36.93377685546877	48.20992676973149
475	950.0	263.999755859375	35.7181701660156	48.311635475996745
476	952.0	265.4257202148437	37.25870513916016	48.413344182262
477	954.0	267.5992126464844	35.64337921142578	48.51505288852726
478	956.0	270.9510803222656	36.73997497558594	48.61676159479251
479	958.0	271.613525390625	36.42506408691408	48.71847030105776
480	960.0	272.0834655761719	35.45906066894533	48.82017900732302
481	962.0	270.55126953125	36.60784912109376	48.92188771358828
482	964.0	273.1446533203125	36.24434661865236	49.02359641985353
483	966.0	274.06793212890625	36.109649658203125	49.12530512611879
484	968.0	275.6180114746094	36.77194213867188	49.227013832384046
485	970.0	274.67889404296875	35.059509277343764	49.3287225386493
486	972.0	274.24578857421875	36.027038574218764	49.43043124491456
487	974.0	271.5865173339844	36.33624267578124	49.532139951179815
488	976.0	272.7865905761719	35.707855224609375	49.63384865744507
489	978.0	272.7060852050781	36.178314208984375	49.73555736371033
490	980.0	270.5159912109375	34.54875183105467	49.837266069975584
491	982.0	273.36895751953125	36.29100799560548	49.93897477624084
492	984.0	274.3475646972656	36.009521484375	50.0406834825061
493	986.0	276.8861389160156	34.9666748046875	50.14239218877135
494	988.0	275.6879272460937	33.86885070800784	50.24410089503661
495	990.0	274.2784423828125	35.25691223144533	50.345809601301866
496	992.0	273.3597412109375	33.838020324707045	50.44751830756712
497	994.0	272.76806640625	36.72987365722656	50.54922701383238
498	996.0	273.987060546875	35.24790954589844	50.65093572009764
499	998.0	275.14178466796875	35.146812438964844	50.75264442636289
500	1000.0	273.9195861816406	36.42295837402344	50.85435313262815
501	1002.0	275.02056884765625	36.6172103881836	50.956061838893405
502	1004.0	271.3658447265625	35.91377258300784	51.05777054515866
503	1006.0	272.6578369140625	34.09405517578124	51.15947925142392
504	1008.0	273.29864501953125	36.41468048095702	51.26118795768917
505	1010.0	275.6952209472656	34.6768035888672	51.36289666395443
506	1012.0	275.9492492675781	36.53618621826172	51.46460537021969
507	1014.0	274.90106201171875	36.50522613525392	51.56631407648494
508	1016.0	273.083740234375	36.594512939453125	51.6680227827502
509	1018.0	275.7488708496094	36.70281982421877	51.769731489015456
510	1020.0	277.23028564453125	36.172210693359375	51.87144019528071
511	1022.0	277.8666381835937	35.24717712402344	51.97314890154597
512	1024.0	277.7908935546875	36.37684631347656	52.074857607811225
513	1026.0	278.6937866210937	35.87652587890624	52.17656631407648
514	1028.0	277.01678466796875	36.60391998291016	52.27827502034174
515	1030.0	277.6440734863281	36.57167053222656	52.379983726606994
516	1032.0	274.69903564453125	36.47889709472656	52.48169243287225
517	1034.0	272.5957946777344	37.24456787109376	52.58340113913751
518	1036.0	272.8455810546875	35.4947509765625	52.68510984540276
519	1038.0	270.9469299316406	37.608497619628906	52.78681855166802
520	1040.0	273.98370361328125	35.7612762451172	52.88852725793328
521	1042.0	273.9324951171875	35.536720275878906	52.99023596419853
522	1044.0	274.4162292480469	36.758148193359375	53.09194467046379
523	1046.0	275.69976806640625	36.190696716308594	53.193653376729046
524	1048.0	275.5273132324219	36.48323059082033	53.2953620829943
525	1050.0	276.54833984375	36.48030090332033	53.39707078925956
526	1052.0	277.17840576171875	36.41554260253908	53.498779495524815
527	1054.0	277.95196533203125	35.07069396972656	53.60048820179007
528	1056.0	277.1568298339844	35.639625549316406	53.70219690805533
529	1058.0	275.20819091796875	35.67291259765624	53.80390561432058
530	1060.0	274.279541015625	36.37368774414064	53.90561432058584
531	1062.0	275.2961730957031	36.8760223388672	54.0073230268511
532	1064.0	273.15887451171875	36.36954498291016	54.10903173311635
533	1066.0	270.0698547363281	36.87472534179688	54.21074043938161
534	1068.0	273.0614624023437	36.03028869628906	54.31244914564687
535	1070.0	275.05047607421875	36.1056671142578	54.41415785191212
536	1072.0	276.84991455078125	36.09053802490232	54.51586655817738
537	1074.0	277.4091796875	35.550636291503906	54.61757526444264
538	1076.0	275.9144897460937	36.960975646972656	54.71928397070789
539	1078.0	273.64190673828125	36.502319335937486	54.82099267697315
540	1080.0	270.322509765625	36.694068908691406	54.922701383238405
541	1082.0	271.0897216796875	36.97877502441408	55.02441008950365
542	1084.0	269.0863952636719	35.6458282470703	55.12611879576891
543	1086.0	269.2946472167969	35.69927978515624	55.22782750203417
544	1088.0	269.7318725585937	37.2935791015625	55.32953620829942
545	1090.0	270.9964599609375	36.138275146484375	55.43124491456468
546	1092.0	270.9120178222656	35.709251403808594	55.532953620829936
547	1094.0	270.0599670410156	35.0616149902344	55.63466232709519
548	1096.0	267.57666015625	36.96862030029296	55.73637103336045
549	1098.0	267.4867553710937	37.22715759277344	55.838079739625705
550	1100.0	266.1210632324219	37.70149993896485	55.93978844589096
551	1102.0	267.7783508300781	37.09870910644533	56.04149715215622
552	1104.0	262.3498840332031	36.36114501953124	56.143205858421474
553	1106.0	262.78533935546875	36.643310546875	56.24491456468673
554	1108.0	266.4517822265625	35.73614501953124	56.34662327095199
555	1110.0	268.1324768066406	35.46101379394533	56.44833197721725
556	1112.0	269.44091796875	34.45771026611328	56.5500406834825
557	1114.0	270.4093933105469	36.069709777832045	56.65174938974776
558	1116.0	266.850830078125	36.3080139160156	56.75345809601301
559	1118.0	263.9609680175781	35.0684509277344	56.85516680227827
560	1120.0	261.66583251953125	36.70399475097656	56.956875508543526
561	1122.0	261.1331481933594	37.05176544189456	57.05858421480878
562	1124.0	260.6227111816406	37.25215911865236	57.16029292107404
563	1126.0	261.7613525390625	37.7334899902344	57.262001627339295
564	1128.0	262.36297607421875	38.888450622558594	57.36371033360455
565	1130.0	263.6059875488281	36.13935852050784	57.46541903986981
566	1132.0	261.6605529785156	37.92355346679688	57.56712774613506
567	1134.0	263.16864013671875	37.3943328857422	57.66883645240032
568	1136.0	262.27752685546875	36.29034423828124	57.77054515866558
569	1138.0	263.971923828125	35.993202209472656	57.87225386493083
570	1140.0	262.7837829589844	34.02806854248048	57.97396257119609
571	1142.0	268.6193542480469	33.92899322509764	58.07567127746135
572	1144.0	267.02703857421875	35.99403381347656	58.1773799837266
573	1146.0	268.904541015625	37.552619934082045	58.27908868999186
574	1148.0	269.4774169921875	36.48892211914064	58.38079739625712
575	1150.0	268.28765869140625	35.79821014404298	58.48250610252237
576	1152.0	267.1098022460937	36.84490966796877	58.58421480878763
577	1154.0	268.57879638671875	36.088966369628906	58.685923515052885
578	1156.0	269.7279052734375	37.0338134765625	58.78763222131814
579	1158.0	265.01873779296875	36.32291412353516	58.8893409275834
580	1160.0	265.6826477050781	36.18907928466796	58.991049633848654
581	1162.0	268.669677734375	36.25140380859376	59.09275834011391
582	1164.0	268.19598388671875	37.47579193115236	59.19446704637917
583	1166.0	262.9875793457031	38.10400390625	59.29617575264442
584	1168.0	260.2557983398437	36.8947296142578	59.39788445890968
585	1170.0	261.0645751953125	36.1875457763672	59.499593165174936
586	1172.0	261.8633117675781	35.720703125	59.60130187144019
587	1174.0	261.8787841796875	37.93726348876952	59.70301057770545
588	1176.0	264.66851806640625	36.025360107421875	59.80471928397071
589	1178.0	264.83770751953125	36.5602264404297	59.90642799023596
590	1180.0	268.4883728027344	34.85488128662112	60.00813669650122
591	1182.0	264.7322082519531	35.711051940917955	60.10984540276648
592	1184.0	263.2259216308594	37.15010070800784	60.21155410903173
593	1186.0	265.07818603515625	36.11417388916016	60.31326281529699
594	1188.0	268.5258178710937	34.92454528808594	60.41497152156224
595	1190.0	268.0235900878906	35.34715270996094	60.5166802278275
596	1192.0	269.44317626953125	35.544311523437486	60.61838893409276
597	1194.0	262.3490600585937	37.26743316650391	60.72009764035801
598	1196.0	261.00054931640625	37.31461334228516	60.82180634662327
599	1198.0	260.9197692871094	37.80784606933594	60.923515052888526
600	1200.0	260.96905517578125	36.87803649902344	61.02522375915378
601	1202.0	261.7398986816406	37.43862915039063	61.12693246541904
602	1204.0	261.586181640625	38.40810394287109	61.228641171684295
603	1206.0	263.01885986328125	34.691314697265625	61.33034987794955
604	1208.0	261.5115966796875	36.67594146728516	61.43205858421481
605	1210.0	262.295166015625	36.49957275390624	61.53376729048006
606	1212.0	262.6001281738281	36.53436279296877	61.63547599674531
607	1214.0	262.2177124023437	35.756683349609375	61.73718470301057
608	1216.0	261.2909545898437	37.072486877441406	61.83889340927583
609	1218.0	260.39892578125	37.5045623779297	61.94060211554108
610	1220.0	259.6734619140625	36.469459533691406	62.04231082180634
611	1222.0	259.6542663574219	37.56153869628906	62.1440195280716
612	1224.0	258.90106201171875	35.79077911376952	62.24572823433685
613	1226.0	259.8038024902344	36.612525939941406	62.34743694060211
614	1228.0	259.39013671875	36.53353118896485	62.449145646867365
615	1230.0	259.0722351074219	36.33204650878906	62.55085435313262
616	1232.0	259.2590026855469	35.5500946044922	62.65256305939788
617	1234.0	260.2931213378906	35.607604980468764	62.754271765663134
618	1236.0	259.48565673828125	36.85093688964844	62.85598047192839
619	1238.0	261.0617370605469	38.02276611328124	62.95768917819365
620	1240.0	259.9395751953125	36.44625091552736	63.0593978844589
621	1242.0	259.56817626953125	36.8232650756836	63.16110659072416
622	1244.0	259.82916259765625	37.899879455566406	63.262815296989416
623	1246.0	259.5395202636719	37.14501953125	63.36452400325467
624	1248.0	259.8204040527344	36.123573303222656	63.46623270951993
625	1250.0	256.2442321777344	36.7835998535156	63.56794141578519
626	1252.0	257.43280029296875	36.47346496582033	63.66965012205044
627	1254.0	254.49969482421875	37.25398254394533	63.7713588283157
628	1256.0	255.9954833984375	37.96012878417967	63.87306753458096
629	1258.0	256.4810485839844	37.017913818359375	63.97477624084621
630	1260.0	252.45535278320312	36.388893127441406	64.07648494711147
631	1262.0	250.927734375	35.91576385498048	64.17819365337672
632	1264.0	252.9588623046875	36.832763671875	64.27990235964198
633	1266.0	258.0674133300781	36.2336883544922	64.38161106590724
634	1268.0	256.0448608398437	36.06533050537109	64.48331977217249
635	1270.0	254.98260498046875	37.61203002929688	64.58502847843775
636	1272.0	255.0941772460937	37.8981170654297	64.686737184703
637	1274.0	253.59469604492188	36.36346435546877	64.78844589096826
638	1276.0	249.9139404296875	38.15631866455077	64.89015459723352
639	1278.0	251.49075317382812	37.345314025878906	64.99186330349877
640	1280.0	249.4527587890625	38.86876678466796	65.09357200976403
641	1282.0	249.08255004882812	38.4736328125	65.19528071602929
642	1284.0	253.66729736328125	37.94158935546877	65.29698942229454
643	1286.0	254.45773315429688	38.06591796875	65.3986981285598
644	1288.0	253.39263916015625	34.9276123046875	65.50040683482506
645	1290.0	252.13961791992188	35.40497589111328	65.60211554109031
646	1292.0	252.36734008789062	38.10906982421877	65.70382424735557
647	1294.0	254.35665893554688	37.6834716796875	65.80553295362083
648	1296.0	258.4327392578125	36.80616760253908	65.90724165988608
649	1298.0	259.02008056640625	36.99063873291016	66.00895036615134
650	1300.0	257.77423095703125	37.667121887207045	66.1106590724166
651	1302.0	257.235595703125	36.69482421875	66.21236777868185
652	1304.0	256.30694580078125	35.650489807128906	66.31407648494711
653	1306.0	255.3699951171875	36.0518035888672	66.41578519121236
654	1308.0	254.1664428710937	36.975921630859375	66.51749389747762
655	1310.0	253.8441772460937	36.5839385986328	66.61920260374288
656	1312.0	249.8221435546875	35.979919433593764	66.72091131000813
657	1314.0	245.76397705078125	36.11280059814452	66.82262001627339
658	1316.0	247.24636840820312	37.49671173095702	66.92432872253865
659	1318.0	247.1180419921875	37.503196716308594	67.0260374288039
660	1320.0	245.34423828125	37.98445129394533	67.12774613506916
661	1322.0	251.4334716796875	36.98838806152344	67.22945484133442
662	1324.0	252.25909423828125	36.77222442626952	67.33116354759967
663	1326.0	255.63796997070312	38.02203369140624	67.43287225386493
664	1328.0	256.1488952636719	37.84800720214844	67.53458096013019
665	1330.0	257.2338256835937	37.56890106201172	67.63628966639544
666	1332.0	256.7997131347656	36.59174346923828	67.7379983726607
667	1334.0	257.6390380859375	36.866188049316406	67.83970707892595
668	1336.0	255.12872314453125	37.95445251464844	67.94141578519121
669	1338.0	256.81182861328125	38.10768127441408	68.04312449145647
670	1340.0	258.14630126953125	36.9058837890625	68.14483319772172
671	1342.0	259.12701416015625	37.36922454833984	68.24654190398698
672	1344.0	260.4399719238281	37.96055603027344	68.34825061025224
673	1346.0	258.55084228515625	37.18553924560548	68.44995931651749
674	1348.0	259.1207275390625	36.0713348388672	68.55166802278275
675	1350.0	257.68756103515625	35.480934143066406	68.653376729048
676	1352.0	257.9354248046875	37.37092590332033	68.75508543531326
677	1354.0	257.0839233398437	37.69969940185548	68.85679414157852
678	1356.0	257.0296325683594	38.433372497558594	68.95850284784377
679	1358.0	255.291748046875	37.271820068359375	69.06021155410903
680	1360.0	247.77899169921875	38.00830078125	69.16192026037429
681	1362.0	246.07684326171875	38.62101745605467	69.26362896663954
682	1364.0	247.32965087890625	36.55018615722656	69.3653376729048
683	1366.0	247.84146118164062	37.87554931640624	69.46704637917006
684	1368.0	245.842041015625	39.447296142578125	69.56875508543531
685	1370.0	244.46646118164062	37.82902526855467	69.67046379170057
686	1372.0	240.65838623046875	38.68962097167967	69.77217249796583
687	1374.0	239.5778656005859	38.86541748046877	69.87388120423108
688	1376.0	238.55099487304688	38.6557846069336	69.97558991049634
689	1378.0	238.2479553222656	38.063133239746094	70.0772986167616
690	1380.0	237.9938507080078	38.49201202392578	70.17900732302685
691	1382.0	236.7942047119141	38.94615173339844	70.28071602929211
692	1384.0	237.96237182617188	36.13116455078124	70.38242473555736
693	1386.0	234.78985595703125	37.18195343017578	70.48413344182262
694	1388.0	232.4468536376953	37.565704345703125	70.58584214808788
695	1390.0	234.53268432617188	37.417327880859375	70.68755085435313
696	1392.0	238.1970062255859	36.99822235107422	70.78925956061839
697	1394.0	240.47537231445312	38.01217651367188	70.89096826688365
698	1396.0	241.02178955078125	37.62032318115236	70.9926769731489
699	1398.0	242.63449096679688	36.27131652832033	71.09438567941416
700	1400.0	242.34091186523438	37.85206604003908	71.1960943856794
701	1402.0	243.47097778320312	38.1245346069336	71.29780309194466
702	1404.0	245.68362426757812	38.72197723388672	71.39951179820991
703	1406.0	245.86331176757812	39.12340545654298	71.50122050447517
704	1408.0	243.85580444335938	38.45172882080078	71.60292921074043
705	1410.0	244.72427368164062	37.44645690917967	71.70463791700568
706	1412.0	245.44989013671875	37.61020660400391	71.80634662327094
707	1414.0	246.24432373046875	37.100074768066406	71.9080553295362
708	1416.0	243.86233520507812	37.46520233154298	72.00976403580145
709	1418.0	242.0377197265625	36.97329711914064	72.11147274206671
710	1420.0	241.6385498046876	37.80870056152344	72.21318144833197
711	1422.0	241.0739898681641	36.34362030029296	72.31489015459722
712	1424.0	240.06216430664065	37.10177612304688	72.41659886086248
713	1426.0	241.9598083496093	37.91049957275392	72.51830756712774
714	1428.0	241.634765625	37.11019134521485	72.62001627339299
715	1430.0	242.70574951171875	37.9622039794922	72.72172497965825
716	1432.0	242.02133178710938	37.38263702392578	72.8234336859235
717	1434.0	243.64059448242188	38.368499755859375	72.92514239218876
718	1436.0	242.92929077148438	37.6492156982422	73.02685109845402
719	1438.0	241.6219482421876	36.94451904296877	73.12855980471927
720	1440.0	245.57809448242188	37.74398040771485	73.23026851098453
721	1442.0	245.75759887695312	37.492218017578125	73.33197721724979
722	1444.0	245.74887084960938	38.08851623535156	73.43368592351504
723	1446.0	243.7899169921875	38.23724365234376	73.5353946297803
724	1448.0	243.77947998046875	38.35081481933594	73.63710333604556
725	1450.0	241.58950805664065	36.99266052246094	73.73881204231081
726	1452.0	243.40792846679688	36.10009765625	73.84052074857607
727	1454.0	244.00888061523438	38.41069793701172	73.94222945484132
728	1456.0	238.8136444091797	39.0563201904297	74.04393816110658
729	1458.0	239.7862091064453	39.2953643798828	74.14564686737184
730	1460.0	233.1592712402344	39.0462188720703	74.2473555736371
731	1462.0	230.9784698486328	40.11095428466796	74.34906427990235
732	1464.0	229.9453125	39.81623077392578	74.4507729861676
733	1466.0	228.70535278320312	39.09251403808594	74.55248169243286
734	1468.0	227.19024658203125	39.228202819824205	74.65419039869812
735	1470.0	229.5031280517578	38.42969512939456	74.75589910496338
736	1472.0	228.31993103027344	38.24241638183594	74.85760781122863
737	1474.0	228.09771728515625	38.81501770019533	74.95931651749389
738	1476.0	229.0101776123047	39.117286682128906	75.06102522375915
739	1478.0	229.5025787353516	37.81470489501952	75.1627339300244
740	1480.0	227.7122802734375	38.53257751464844	75.26444263628966
741	1482.0	227.48989868164065	39.44657135009764	75.36615134255491
742	1484.0	229.0399932861328	39.311561584472656	75.46786004882017
743	1486.0	227.3519897460937	39.273712158203125	75.56956875508543
744	1488.0	227.6871795654297	39.416679382324205	75.67127746135068
745	1490.0	229.3054656982422	39.41899871826172	75.77298616761594
746	1492.0	227.84359741210932	39.1749267578125	75.8746948738812
747	1494.0	228.250244140625	38.7769775390625	75.97640358014645
748	1496.0	227.58401489257807	39.13491821289063	76.07811228641171
749	1498.0	227.3789978027344	37.01847076416016	76.17982099267697
750	1500.0	226.9598693847656	37.64925384521485	76.28152969894222
751	1502.0	222.2518310546876	37.334716796875	76.38323840520748
752	1504.0	219.46588134765625	38.97504425048828	76.48494711147274
753	1506.0	214.91409301757807	39.45138549804688	76.58665581773799
754	1508.0	213.27137756347656	39.12694549560548	76.68836452400325
755	1510.0	214.4269256591797	40.1339111328125	76.7900732302685
756	1512.0	213.7573699951172	40.298217773437486	76.89178193653376
757	1514.0	213.23068237304688	39.43453216552736	76.99349064279902
758	1516.0	212.82827758789065	39.840850830078125	77.09519934906427
759	1518.0	208.5652008056641	39.69554901123048	77.19690805532953
760	1520.0	210.06866455078125	38.63134765625	77.29861676159479
761	1522.0	212.31785583496097	38.95018768310548	77.40032546786004
762	1524.0	213.85484313964844	39.94084930419922	77.5020341741253
763	1526.0	213.95751953125	40.709320068359375	77.60374288039056
764	1528.0	213.95947265625	40.85878753662112	77.70545158665581
765	1530.0	214.1706085205078	39.64054107666016	77.80716029292107
766	1532.0	213.6321258544922	40.14864349365236	77.90886899918632
767	1534.0	213.4719696044922	39.67428588867188	78.01057770545158
768	1536.0	210.9397888183593	39.863868713378906	78.11228641171684
769	1538.0	210.6208038330078	39.33982849121092	78.2139951179821
770	1540.0	209.349609375	39.21817779541016	78.31570382424735
771	1542.0	210.2518310546876	40.311859130859375	78.4174125305126
772	1544.0	212.08773803710932	39.01938629150391	78.51912123677786
773	1546.0	209.99363708496097	40.03279876708984	78.62082994304312
774	1548.0	211.22586059570312	39.655494689941406	78.72253864930838
775	1550.0	211.3063812255859	39.48819732666016	78.82424735557363
776	1552.0	208.4984893798828	40.12541198730467	78.92595606183889
777	1554.0	213.5725555419922	40.711212158203125	79.02766476810415
778	1556.0	213.9697723388672	38.03773498535156	79.1293734743694
779	1558.0	215.95425415039065	40.304176330566406	79.23108218063466
780	1560.0	213.7375946044922	40.50188446044922	79.33279088689991
781	1562.0	213.8879852294922	41.22895050048828	79.43449959316517
782	1564.0	214.4627685546876	40.109741210937486	79.53620829943043
783	1566.0	215.5879364013672	39.01717376708984	79.63791700569568
784	1568.0	214.13389587402344	40.02359771728516	79.73962571196094
785	1570.0	214.14910888671875	40.430458068847685	79.8413344182262
786	1572.0	214.7938842773437	40.978202819824205	79.94304312449145
787	1574.0	213.6323699951172	40.03643798828124	80.04475183075671
788	1576.0	213.73155212402344	39.9991455078125	80.14646053702197
789	1578.0	213.4851226806641	40.32613372802736	80.24816924328722
790	1580.0	212.13150024414065	39.6500244140625	80.34987794955248
791	1582.0	213.0789337158203	39.81855010986328	80.45158665581774
792	1584.0	213.6973419189453	39.021850585937486	80.55329536208299
793	1586.0	213.24932861328125	40.4173889160156	80.65500406834825
794	1588.0	211.62928771972656	40.0112762451172	80.7567127746135
795	1590.0	210.9698486328125	40.07415771484376	80.85842148087876
796	1592.0	210.87290954589844	39.6156311035156	80.96013018714402
797	1594.0	208.2795867919922	40.40348052978516	81.06183889340927
798	1596.0	210.9006195068359	39.63402557373048	81.16354759967453
799	1598.0	211.76988220214844	38.81005096435548	81.26525630593979
800	1600.0	209.04153442382807	40.14292907714844	81.36696501220504
801	1602.0	211.43801879882807	40.70720672607422	81.4686737184703
802	1604.0	210.60206604003903	39.44182586669922	81.57038242473556
803	1606.0	208.1332092285156	40.02120971679688	81.67209113100081
804	1608.0	210.1436309814453	40.306526184082045	81.77379983726607
805	1610.0	209.44491577148435	40.28842926025392	81.87550854353132
806	1612.0	210.62017822265625	40.1768798828125	81.97721724979658
807	1614.0	207.98211669921875	40.4932556152344	82.07892595606184
808	1616.0	206.57199096679688	40.36982727050784	82.1806346623271
809	1618.0	209.1830596923828	38.88978576660156	82.28234336859235
810	1620.0	207.2719268798828	40.39939880371092	82.3840520748576
811	1622.0	207.1536407470703	40.361595153808594	82.48576078112286
812	1624.0	210.7589263916016	40.15424346923828	82.58746948738812
813	1626.0	209.3634033203125	40.254241943359375	82.68917819365338
814	1628.0	205.268798828125	38.86036682128906	82.79088689991863
815	1630.0	202.97418212890625	40.44529724121092	82.89259560618389
816	1632.0	203.35607910156253	40.45098876953124	82.99430431244915
817	1634.0	200.372314453125	41.31494903564452	83.0960130187144
818	1636.0	197.856674194336	41.207366943359375	83.19772172497966
819	1638.0	197.58209228515625	41.27191925048828	83.29943043124491
820	1640.0	198.0196075439453	41.098609924316406	83.40113913751017
821	1642.0	197.4261016845703	40.95475006103516	83.50284784377543
822	1644.0	197.7056121826172	41.24341583251952	83.60455655004068
823	1646.0	197.6997833251953	41.371612548828125	83.70626525630594
824	1648.0	197.83706665039065	41.05747985839844	83.8079739625712
825	1650.0	197.0316162109375	40.062530517578125	83.90968266883645
826	1652.0	193.01708984375	40.06465911865236	84.01139137510171
827	1654.0	193.839111328125	39.4873275756836	84.11310008136695
828	1656.0	192.40542602539065	40.58635711669922	84.21480878763221
829	1658.0	191.2803192138672	40.76840972900391	84.31651749389746
830	1660.0	188.09295654296875	41.732521057128906	84.41822620016272
831	1662.0	189.32167053222656	41.75094604492188	84.51993490642798
832	1664.0	189.69561767578125	40.636497497558594	84.62164361269323
833	1666.0	188.7802581787109	41.64566802978516	84.72335231895849
834	1668.0	182.76397705078125	41.80406951904298	84.82506102522375
835	1670.0	182.03184509277344	41.92710113525392	84.926769731489
836	1672.0	181.99084472656253	41.8877182006836	85.02847843775426
837	1674.0	182.2826385498047	41.597450256347685	85.13018714401952
838	1676.0	182.0075225830078	41.870483398437486	85.23189585028477
839	1678.0	182.24853515625	41.98662567138672	85.33360455655003
840	1680.0	181.9716033935547	41.48731231689456	85.43531326281528
841	1682.0	182.22186279296875	41.917366027832045	85.53702196908054
842	1684.0	181.05288696289065	41.18602752685548	85.6387306753458
843	1686.0	181.9983367919922	41.68691253662112	85.74043938161105
844	1688.0	181.1434326171876	41.76910400390624	85.84214808787631
845	1690.0	180.3947906494141	40.64582061767578	85.94385679414157
846	1692.0	178.5652770996093	38.21315002441408	86.04556550040682
847	1694.0	175.45339965820312	41.814208984375	86.14727420667208
848	1696.0	171.99351501464844	42.35581207275392	86.24898291293734
849	1698.0	172.9437866210937	42.221282958984375	86.35069161920259
850	1700.0	170.19650268554688	42.78250885009764	86.45240032546785
851	1702.0	169.46002197265625	42.04962158203124	86.5541090317331
852	1704.0	167.8829498291016	42.89134979248048	86.65581773799836
853	1706.0	173.30374145507807	42.15493774414064	86.75752644426362
854	1708.0	173.7141876220703	42.26141357421877	86.85923515052887
855	1710.0	168.0221710205078	42.2547607421875	86.96094385679413
856	1712.0	168.0919647216797	42.09054565429688	87.06265256305939
857	1714.0	166.86297607421875	42.8133544921875	87.16436126932464
858	1716.0	166.8939971923828	42.145729064941406	87.2660699755899
859	1718.0	166.7156982421876	42.775367736816406	87.36777868185516
860	1720.0	166.30128479003903	42.54335784912112	87.46948738812041
861	1722.0	163.85308837890625	42.14350128173828	87.57119609438567
862	1724.0	165.9232635498047	42.06884765625	87.67290480065093
863	1726.0	165.0284423828125	41.707740783691406	87.77461350691618
864	1728.0	164.09246826171875	41.5740966796875	87.87632221318144
865	1730.0	162.06338500976562	42.07445526123048	87.9780309194467
866	1732.0	164.18675231933594	42.27146911621092	88.07973962571195
867	1734.0	160.89111328125	41.16493988037109	88.18144833197721
868	1736.0	158.27203369140625	41.84169006347656	88.28315703824246
869	1738.0	154.5587158203125	42.20376586914064	88.38486574450772
870	1740.0	155.52456665039062	42.89879608154298	88.48657445077298
871	1742.0	157.50711059570312	42.56877136230467	88.58828315703823
872	1744.0	160.66722106933594	41.4970932006836	88.68999186330349
873	1746.0	161.49993896484375	41.58173370361328	88.79170056956875
874	1748.0	154.69631958007812	43.50049591064452	88.893409275834
875	1750.0	152.9590606689453	42.13262176513672	88.99511798209926
876	1752.0	151.3229217529297	42.50499725341796	89.09682668836452
877	1754.0	155.84640502929688	43.00392150878906	89.19853539462977
878	1756.0	155.6446075439453	42.85202026367188	89.30024410089503
879	1758.0	158.98907470703125	41.53887176513672	89.40195280716028
880	1760.0	159.9003143310547	42.653594970703125	89.50366151342554
881	1762.0	159.88865661621094	41.68546295166016	89.6053702196908
882	1764.0	161.0500640869141	41.47482299804688	89.70707892595605
883	1766.0	163.35704040527344	42.0684814453125	89.80878763222131
884	1768.0	165.1446990966797	42.29518127441408	89.91049633848657
885	1770.0	166.3075561523437	42.03607940673828	90.01220504475182
886	1772.0	167.24351501464844	42.6899642944336	90.11391375101708
887	1774.0	169.07286071777344	42.71158599853516	90.21562245728234
888	1776.0	167.4844207763672	42.10977935791016	90.3173311635476
889	1778.0	168.7227783203125	42.02008056640624	90.41903986981283
890	1780.0	172.1095123291016	42.840858459472656	90.5207485760781
891	1782.0	172.54383850097656	42.0937042236328	90.62245728234336
892	1784.0	167.8082733154297	41.599098205566406	90.72416598860862
893	1786.0	166.89163208007807	43.11476135253908	90.82587469487387
894	1788.0	166.5591278076172	42.853851318359375	90.92758340113912
895	1790.0	167.05029296875	42.89194488525392	91.0292921074044
896	1792.0	163.9671173095703	41.394508361816406	91.13100081366964
897	1794.0	160.85459899902344	41.899658203125	91.2327095199349
898	1796.0	161.93972778320312	42.0997009277344	91.33441822620016
899	1798.0	159.6137237548828	42.51392364501952	91.4361269324654
900	1800.0	157.0934295654297	42.99766540527344	91.53783563873068
901	1802.0	160.52691650390625	42.22217559814452	91.63954434499593
902	1804.0	160.36651611328125	41.889259338378906	91.74125305126118
903	1806.0	156.95751953125	42.051605224609375	91.84296175752644
904	1808.0	156.0276336669922	41.94007873535156	91.9446704637917
905	1810.0	159.7968292236328	41.805213928222656	92.04637917005697
906	1812.0	161.3852996826172	41.429161071777344	92.1480878763222
907	1814.0	163.4583282470703	41.2002182006836	92.24979658258746
908	1816.0	161.92698669433594	41.871955871582045	92.35150528885272
909	1818.0	163.38375854492188	41.43131256103516	92.45321399511798
910	1820.0	161.62503051757812	42.44200897216796	92.55492270138323
911	1822.0	161.6069793701172	42.40446472167967	92.65663140764848
912	1824.0	162.27581787109375	42.17169952392578	92.75834011391376
913	1826.0	159.6741485595703	41.997100830078125	92.860048820179
914	1828.0	161.96160888671875	41.5657501220703	92.96175752644426
915	1830.0	161.36895751953125	41.28060150146485	93.06346623270952
916	1832.0	161.24122619628906	41.25283050537109	93.16517493897476
917	1834.0	161.2871856689453	41.89766693115236	93.26688364524004
918	1836.0	164.88653564453125	42.0296173095703	93.36859235150528
919	1838.0	164.37496948242188	41.9834213256836	93.47030105777054
920	1840.0	165.716796875	42.483154296875	93.5720097640358
921	1842.0	165.921875	42.33908081054688	93.67371847030104
922	1844.0	163.4329528808594	42.187385559082045	93.77542717656632
923	1846.0	165.659912109375	41.997932434082045	93.87713588283157
924	1848.0	166.0469207763672	42.33702850341796	93.97884458909682
925	1850.0	165.78338623046875	43.16468048095702	94.08055329536208
926	1852.0	163.51278686523438	42.13883972167967	94.18226200162734
927	1854.0	162.326416015625	41.2344207763672	94.2839707078926
928	1856.0	162.8329620361328	41.99444580078124	94.38567941415783
929	1858.0	163.28967285156253	42.1916961669922	94.4873881204231
930	1860.0	162.7368927001953	42.27619171142578	94.58909682668836
931	1862.0	160.01951599121094	42.17743682861328	94.69080553295362
932	1864.0	158.1540374755859	42.09603118896485	94.79251423921887
933	1866.0	155.88916015625	43.02955627441408	94.89422294548412
934	1868.0	158.980224609375	42.84933471679688	94.9959316517494
935	1870.0	158.60025024414065	42.05859375	95.09764035801464
936	1872.0	161.96347045898438	41.7502899169922	95.1993490642799
937	1874.0	161.6213226318359	41.77586364746094	95.30105777054516
938	1876.0	162.33700561523438	41.8182373046875	95.4027664768104
939	1878.0	163.12365722656253	42.530540466308594	95.50447518307568
940	1880.0	165.8588104248047	42.5133514404297	95.60618388934093
941	1882.0	164.55920410156253	42.17082214355467	95.70789259560618
942	1884.0	165.34835815429688	42.493431091308594	95.80960130187144
943	1886.0	166.7101287841797	42.45928192138672	95.9113100081367
944	1888.0	166.54283142089844	42.726051330566406	96.01301871440197
945	1890.0	165.73757934570312	43.05763244628906	96.1147274206672
946	1892.0	163.6319580078125	41.894416809082045	96.21643612693246
947	1894.0	165.15516662597656	42.3063201904297	96.31814483319772
948	1896.0	163.939208984375	41.90253448486328	96.41985353946298
949	1898.0	164.41969299316406	41.548126220703125	96.52156224572823
950	1900.0	162.32730102539062	42.225379943847685	96.62327095199348
951	1902.0	161.14173889160156	42.30096435546877	96.72497965825876
952	1904.0	160.4952392578125	41.663841247558594	96.826688364524
953	1906.0	160.5030975341797	41.48235321044922	96.92839707078926
954	1908.0	160.1501922607422	41.7811279296875	97.03010577705452
955	1910.0	160.66522216796875	42.1797103881836	97.13181448331976
956	1912.0	160.17291259765625	41.87711334228516	97.233523189585
957	1914.0	157.78067016601565	42.38348388671877	97.33523189585028
958	1916.0	153.74499511718753	42.64279174804688	97.43694060211553
959	1918.0	151.09555053710938	42.85752868652344	97.53864930838078
960	1920.0	150.60740661621094	42.50506591796877	97.64035801464604
961	1922.0	147.12527465820312	43.15348815917967	97.7420667209113
962	1924.0	146.25613403320312	43.250450134277344	97.84377542717657
963	1926.0	146.02383422851562	43.1150360107422	97.9454841334418
964	1928.0	144.71165466308597	43.065223693847685	98.04719283970708
965	1930.0	142.8251953125	43.40885162353516	98.14890154597232
966	1932.0	143.9247283935547	43.430511474609375	98.25061025223758
967	1934.0	145.05250549316406	43.43839263916016	98.35231895850283
968	1936.0	143.91102600097656	43.305809020996094	98.45402766476808
969	1938.0	142.88722229003906	43.36888885498048	98.55573637103336
970	1940.0	141.41491699218753	43.70979309082033	98.6574450772986
971	1942.0	141.0861663818359	44.0473175048828	98.75915378356386
972	1944.0	144.03273010253906	43.03927612304688	98.86086248982912
973	1946.0	143.6077880859375	43.43116760253908	98.96257119609436
974	1948.0	142.72950744628906	43.86417388916016	99.06427990235964
975	1950.0	137.32965087890625	44.00984954833984	99.16598860862489
976	1952.0	134.58349609375	44.07560729980467	99.26769731489014
977	1954.0	132.95069885253906	43.27244567871092	99.3694060211554
978	1956.0	131.0221405029297	43.09107971191408	99.47111472742066
979	1958.0	130.13497924804688	43.149391174316406	99.57282343368593
980	1960.0	130.35171508789062	43.2016830444336	99.67453213995115
981	1962.0	129.41043090820312	43.545654296875	99.77624084621642
982	1964.0	130.05064392089844	43.47690582275392	99.87794955248168
983	1966.0	127.85740661621094	43.87191009521485	99.97965825874694
984	1968.0	129.20925903320312	42.79161071777344	100.0813669650122
985	1970.0	130.10931396484375	43.527610778808594	100.18307567127744
986	1972.0	128.75503540039062	43.7627182006836	100.2847843775427
987	1974.0	125.01741027832031	44.18205261230467	100.38649308380796
988	1976.0	121.35731506347656	44.45249176025392	100.48820179007322
989	1978.0	120.19866943359375	44.0994110107422	100.58991049633848
990	1980.0	119.93125915527344	44.08616638183594	100.69161920260372
991	1982.0	118.52655029296875	45.45613861083984	100.793327908869
992	1984.0	118.20681762695312	45.44770050048828	100.89503661513425
993	1986.0	117.90731811523438	46.523712158203125	100.9967453213995
994	1988.0	116.78538513183594	46.88856506347656	101.09845402766476
995	1990.0	113.5185546875	46.012428283691406	101.20016273393
996	1992.0	112.3628921508789	45.1077423095703	101.30187144019528
997	1994.0	110.77542877197266	44.68096923828124	101.40358014646053
998	1996.0	104.4752655029297	45.178314208984375	101.50528885272578
999	1998.0	102.8837890625	45.7098388671875	101.60699755899104
1000	2000.0	101.07310485839844	45.6063232421875	101.7087062652563
1001	2002.0	100.2666244506836	46.533790588378906	101.81041497152157
1002	2004.0	98.69415283203124	45.045936584472656	101.9121236777868
1003	2006.0	97.79398345947266	44.51896667480467	102.01383238405208
1004	2008.0	99.43806457519533	44.93133544921877	102.11554109031732
1005	2010.0	94.52330780029295	44.566650390625	102.21724979658258
1006	2012.0	93.139892578125	45.32017517089844	102.31895850284783
1007	2014.0	94.1880340576172	44.77535247802736	102.42066720911308
1008	2016.0	90.667724609375	45.1124267578125	102.52237591537836
1009	2018.0	92.79464721679688	44.70896911621092	102.6240846216436
1010	2020.0	94.55072784423828	44.6849670410156	102.72579332790886
1011	2022.0	96.7053680419922	45.15777587890624	102.82750203417412
1012	2024.0	93.08937072753908	45.6930389404297	102.92921074043936
1013	2026.0	93.19901275634768	44.9299774169922	103.03091944670464
1014	2028.0	92.72454071044922	44.9753875732422	103.13262815296989
1015	2030.0	93.97692108154298	45.5912170410156	103.23433685923514
1016	2032.0	92.87753295898438	45.2073516845703	103.3360455655004
1017	2034.0	93.63118743896484	44.37241363525392	103.43775427176566
1018	2036.0	95.9311752319336	44.95347595214844	103.53946297803093
1019	2038.0	93.57760620117188	44.80465698242188	103.64117168429615
1020	2040.0	91.29273986816406	44.84249877929688	103.74288039056142
1021	2042.0	88.86238861083984	45.33934020996094	103.84458909682668
1022	2044.0	88.91727447509764	45.419921875	103.94629780309194
1023	2046.0	86.8056640625	47.21612548828124	104.0480065093572
1024	2048.0	85.79104614257812	46.570343017578125	104.14971521562244
1025	2050.0	85.19879150390624	46.1128158569336	104.2514239218877
1026	2052.0	86.8108139038086	46.24475860595702	104.35313262815296
1027	2054.0	87.03356933593749	46.18660736083984	104.45484133441822
1028	2056.0	87.52619171142578	46.62765502929688	104.55655004068348
1029	2058.0	86.68682861328124	46.713844299316406	104.65825874694872
1030	2060.0	85.749755859375	45.56551361083984	104.759967453214
1031	2062.0	86.7867202758789	46.55484008789063	104.86167615947925
1032	2064.0	86.33001708984376	46.45578002929688	104.9633848657445
1033	2066.0	83.56040954589844	45.30043029785156	105.06509357200976
1034	2068.0	84.10037231445312	45.98380279541016	105.166802278275
1035	2070.0	81.9046936035156	45.56318664550784	105.26851098454028
1036	2072.0	80.49899291992188	45.5299072265625	105.37021969080553
1037	2074.0	81.40485382080078	45.583778381347685	105.47192839707078
1038	2076.0	81.96988677978516	44.9986572265625	105.57363710333604
1039	2078.0	81.8602523803711	46.08006286621092	105.6753458096013
1040	2080.0	82.6077423095703	46.1297607421875	105.77705451586657
1041	2082.0	82.22497558593749	45.22645568847656	105.8787632221318
1042	2084.0	81.62187957763672	45.55953216552736	105.98047192839708
1043	2086.0	82.34090423583984	44.9633331298828	106.08218063466232
1044	2088.0	83.7191467285156	46.24666595458984	106.18388934092758
1045	2090.0	84.28215789794922	46.57237243652344	106.28559804719283
1046	2092.0	82.73521423339844	45.4280242919922	106.38730675345808
1047	2094.0	83.92517852783205	45.97663879394533	106.48901545972336
1048	2096.0	81.8715591430664	45.83467102050784	106.5907241659886
1049	2098.0	83.1448516845703	45.7705307006836	106.69243287225386
1050	2100.0	82.91975402832033	45.892723083496094	106.79414157851912
1051	2102.0	82.0953369140625	45.9907684326172	106.89585028478436
1052	2104.0	82.1645965576172	45.05329895019533	106.99755899104964
1053	2106.0	81.8866729736328	45.72086334228516	107.09926769731489
1054	2108.0	81.88047790527344	45.3714141845703	107.20097640358014
1055	2110.0	81.19938659667967	45.60457611083984	107.3026851098454
1056	2112.0	81.48252868652344	45.2652587890625	107.40439381611066
1057	2114.0	84.49217224121092	46.3969955444336	107.50610252237593
1058	2116.0	81.8477020263672	45.67954254150391	107.60781122864115
1059	2118.0	79.46356201171876	45.64149475097656	107.70951993490642
1060	2120.0	79.1667251586914	45.26604461669922	107.81122864117168
1061	2122.0	77.138427734375	44.41709899902344	107.91293734743694
1062	2124.0	77.87027740478516	44.16245269775392	108.0146460537022
1063	2126.0	77.319091796875	44.9169921875	108.11635475996744
1064	2128.0	76.34429931640624	45.61907958984376	108.2180634662327
1065	2130.0	78.14453125	46.2251434326172	108.31977217249796
1066	2132.0	77.83725738525392	45.181419372558594	108.42148087876322
1067	2134.0	75.90494537353516	46.08849334716796	108.52318958502848
1068	2136.0	79.52460479736328	45.63687896728516	108.62489829129372
1069	2138.0	78.97802734375	44.91354370117188	108.726606997559
1070	2140.0	77.81681823730467	46.36949157714844	108.82831570382425
1071	2142.0	76.15682220458984	45.00572967529296	108.9300244100895
1072	2144.0	76.17169189453124	45.2034454345703	109.03173311635476
1073	2146.0	76.33789825439456	44.84294128417967	109.13344182262
1074	2148.0	73.92645263671875	44.23052978515624	109.23515052888528
1075	2150.0	74.38290405273439	44.375030517578125	109.33685923515053
1076	2152.0	72.713623046875	45.262474060058594	109.43856794141578
1077	2154.0	72.942138671875	45.26751708984376	109.54027664768104
1078	2156.0	74.90433502197266	44.3694610595703	109.6419853539463
1079	2158.0	74.94893646240233	45.29075622558594	109.74369406021157
1080	2160.0	76.41517639160156	45.023887634277344	109.8454027664768
1081	2162.0	78.58797454833984	45.3007354736328	109.94711147274208
1082	2164.0	78.18055725097656	45.29608154296877	110.04882017900732
1083	2166.0	79.41096496582033	45.90375518798828	110.15052888527256
1084	2168.0	81.77692413330078	45.70590972900391	110.25223759153782
1085	2170.0	79.54721832275392	46.15259552001952	110.35394629780308
1086	2172.0	81.33726501464844	45.03074645996094	110.45565500406832
1087	2174.0	82.9590759277344	44.63102722167967	110.5573637103336
1088	2176.0	83.24195861816406	45.57618713378906	110.65907241659885
1089	2178.0	82.23572540283205	45.78047943115236	110.7607811228641
1090	2180.0	80.95233154296876	45.89070129394533	110.86248982912936
1091	2182.0	78.7740478515625	45.07464599609376	110.96419853539462
1092	2184.0	78.2373962402344	44.14147186279296	111.06590724165989
1093	2186.0	81.199462890625	44.5888671875	111.16761594792511
1094	2188.0	80.34275817871092	45.37025451660156	111.26932465419038
1095	2190.0	79.6426696777344	45.12786865234376	111.37103336045564
1096	2192.0	82.4541473388672	45.295288085937486	111.4727420667209
1097	2194.0	79.28633880615236	45.530906677246094	111.57445077298615
1098	2196.0	79.5517349243164	45.171669006347685	111.6761594792514
1099	2198.0	75.83763122558594	45.20201110839844	111.77786818551668
1100	2200.0	70.86109161376953	46.83028411865236	111.87957689178192
1101	2202.0	71.3694076538086	45.612449645996094	111.98128559804718
1102	2204.0	71.58001708984375	46.4907455444336	112.08299430431244
1103	2206.0	70.2407455444336	46.21099853515624	112.18470301057768
1104	2208.0	68.65470886230467	45.95542144775392	112.28641171684296
1105	2210.0	69.25249481201172	46.50733947753908	112.3881204231082
1106	2212.0	70.16735839843749	46.47062683105467	112.48982912937346
1107	2214.0	70.3639907836914	46.90665435791016	112.59153783563872
1108	2216.0	70.11836242675781	46.546875	112.69324654190396
1109	2218.0	69.9892807006836	46.41949462890624	112.79495524816925
1110	2220.0	68.55491638183594	46.23106384277344	112.89666395443447
1111	2222.0	66.2057876586914	45.43695068359376	112.99837266069974
1112	2224.0	67.38089752197266	45.84102630615236	113.100081366965
1113	2226.0	66.1749038696289	45.136817932128906	113.20179007323026
1114	2228.0	65.81972503662111	45.32359313964844	113.30349877949553
1115	2230.0	63.76643371582033	44.83807373046877	113.40520748576076
1116	2232.0	62.22032928466797	46.093109130859375	113.50691619202604
1117	2234.0	60.88219451904298	45.1889877319336	113.60862489829128
1118	2236.0	61.01777648925781	46.773963928222656	113.71033360455654
1119	2238.0	60.082763671875	45.136268615722656	113.8120423108218
1120	2240.0	59.670379638671875	46.01544189453124	113.91375101708704
1121	2242.0	54.98767852783203	46.566200256347685	114.01545972335232
1122	2244.0	54.71306610107422	46.826301574707045	114.11716842961756
1123	2246.0	56.79883575439453	44.974853515625	114.21887713588282
1124	2248.0	56.90900421142578	45.086647033691406	114.32058584214808
1125	2250.0	55.944732666015625	45.95076751708984	114.42229454841332
1126	2252.0	55.467201232910156	46.171661376953125	114.5240032546786
1127	2254.0	55.1378173828125	46.10052490234376	114.62571196094385
1128	2256.0	55.035789489746094	47.40074920654298	114.7274206672091
1129	2258.0	55.36651611328125	46.541786193847685	114.82912937347436
1130	2260.0	57.15275573730469	46.23786926269533	114.93083807973962
1131	2262.0	55.257080078125	47.31175994873048	115.03254678600489
1132	2264.0	53.787391662597656	46.55287170410156	115.13425549227011
1133	2266.0	54.449989318847656	46.99560546875	115.23596419853538
1134	2268.0	52.69267272949219	46.330841064453125	115.33767290480064
1135	2270.0	54.2408447265625	47.13941955566406	115.4393816110659
1136	2272.0	54.76263427734375	46.657470703125	115.54109031733115
1137	2274.0	53.61822509765625	46.887351989746094	115.6427990235964
1138	2276.0	54.80998229980469	45.686370849609375	115.74450772986168
1139	2278.0	53.586326599121094	45.2483673095703	115.84621643612692
1140	2280.0	52.025474548339844	46.24942779541016	115.94792514239218
1141	2282.0	53.20331573486328	46.24679565429688	116.04963384865744
1142	2284.0	53.33318328857422	47.26235961914064	116.15134255492268
1143	2286.0	51.71461486816406	45.54526519775392	116.25305126118796
1144	2288.0	50.5732421875	45.748908996582045	116.3547599674532
1145	2290.0	52.07518005371094	47.917755126953125	116.45646867371846
1146	2292.0	52.41155242919922	47.33924865722656	116.55817737998372
1147	2294.0	48.98125076293945	47.7446517944336	116.65988608624896
1148	2296.0	50.62879180908203	47.80773162841796	116.76159479251425
1149	2298.0	50.99414825439453	47.9661407470703	116.86330349877947
1150	2300.0	53.60442352294922	48.090087890625	116.96501220504474
1151	2302.0	56.47697448730469	46.7324447631836	117.06672091131
1152	2304.0	55.73821258544922	47.19983673095702	117.16842961757526
1153	2306.0	53.207313537597656	46.85083770751952	117.27013832384053
1154	2308.0	51.036033630371094	47.048583984375	117.37184703010576
1155	2310.0	52.367767333984375	47.910789489746094	117.47355573637104
1156	2312.0	45.768718719482415	47.294525146484375	117.57526444263628
1157	2314.0	44.47798156738281	47.70654296875	117.67697314890154
1158	2316.0	45.35965347290039	48.9001922607422	117.7786818551668
1159	2318.0	50.74525451660156	47.72838592529296	117.88039056143204
1160	2320.0	44.65087127685547	47.64536285400391	117.98209926769732
