# Supplementary material for: Nanoalignment by critical Casimir torques
Source: Nat Commun. 2024 Jun 14;15:5086. doi: 10.1038/s41467-024-49220-1 (PMC11178905; doi:10.1038/s41467-024-49220-1)
Supplement: Supplementary file 11 — Source Data [file 41467_2024_49220_MOESM11_ESM.zip › fig5/python/data/Height_36_1.csv]

	0	1	2	3
0	0.0	424.37646484375	28.603157043457017	0.0
1	1.0	424.8063049316406	28.727516174316406	0.119552872257756
2	2.0	425.4451599121094	29.248809814453125	0.239105744515512
3	3.0	426.3619689941406	29.593856811523438	0.358658616773268
4	4.0	424.9089355468751	27.11540985107422	0.478211489031024
5	5.0	425.52075195312494	29.27082061767578	0.59776436128878
6	6.0	425.3371276855469	29.454986572265625	0.717317233546536
7	7.0	427.2855529785156	28.993797302246094	0.836870105804292
8	8.0	426.33209228515625	29.093177795410156	0.956422978062048
9	9.0	425.9763183593751	28.677444458007827	1.075975850319804
10	10.0	426.2144165039063	27.792503356933594	1.19552872257756
11	11.0	428.7973327636718	29.919990539550767	1.315081594835316
12	12.0	429.74261474609375	29.95669555664064	1.434634467093072
13	13.0	432.1036682128906	29.113449096679673	1.554187339350828
14	14.0	436.3367614746094	29.405120849609375	1.673740211608584
15	15.0	435.9753417968751	27.81957244873047	1.79329308386634
16	16.0	438.55364990234375	26.41333770751953	1.912845956124096
17	17.0	440.0248107910156	28.452865600585938	2.032398828381852
18	18.0	436.8243408203125	29.08826446533203	2.151951700639608
19	19.0	435.8190307617187	28.596389770507827	2.271504572897364
20	20.0	434.4491271972656	28.905723571777344	2.39105744515512
21	21.0	432.6754455566406	28.37322998046875	2.510610317412876
22	22.0	431.8878479003906	28.7779541015625	2.630163189670632
23	23.0	429.9176940917969	28.602066040039077	2.749716061928388
24	24.0	430.9310302734375	28.268981933593764	2.869268934186144
25	25.0	429.2603454589844	26.465774536132812	2.9888218064439
26	26.0	431.3739013671875	27.495086669921875	3.108374678701656
27	27.0	428.7497863769531	30.1663360595703	3.227927550959412
28	28.0	427.5608520507813	28.811126708984375	3.347480423217168
29	29.0	428.2869567871094	28.080368041992188	3.467033295474924
30	30.0	428.45068359375	30.39102172851561	3.58658616773268
31	31.0	427.31048583984375	29.897567749023438	3.706139039990436
32	32.0	426.8917846679688	30.24140167236328	3.825691912248192
33	33.0	425.7475280761718	28.432044982910156	3.945244784505948
34	34.0	424.49127197265625	28.90654754638672	4.064797656763704
35	35.0	423.2019958496094	29.062141418457017	4.18435052902146
36	36.0	421.8820190429688	29.319488525390625	4.303903401279216
37	37.0	421.5416259765625	29.7225341796875	4.423456273536972
38	38.0	421.9434814453125	29.498947143554688	4.543009145794728
39	39.0	421.3570251464844	26.260543823242188	4.662562018052484
40	40.0	421.2720031738282	26.081512451171875	4.78211489031024
41	41.0	424.4739685058594	27.597564697265625	4.901667762567996
42	42.0	423.2745666503906	25.54141235351561	5.021220634825752
43	43.0	424.1744689941406	27.319091796875	5.140773507083508
44	44.0	422.5025024414063	26.49100494384767	5.260326379341264
45	45.0	424.4168395996094	26.308502197265625	5.37987925159902
46	46.0	425.0274658203125	26.241180419921875	5.499432123856776
47	47.0	422.6111450195312	27.483139038085938	5.618984996114532
48	48.0	423.0705871582031	28.599769592285156	5.738537868372288
49	49.0	424.51177978515625	26.075164794921875	5.858090740630044
50	50.0	425.9280395507813	27.017105102539077	5.9776436128878
51	51.0	425.2118225097656	28.738052368164062	6.097196485145556
52	52.0	425.0025329589844	28.05255889892578	6.216749357403312
53	53.0	424.4874572753906	29.01641082763672	6.336302229661068
54	54.0	421.71899414062494	27.614608764648438	6.455855101918824
55	55.0	423.35302734375	28.262306213378906	6.57540797417658
56	56.0	422.6546020507813	27.19858551025392	6.694960846434336
57	57.0	419.2840270996094	25.879013061523438	6.814513718692092
58	58.0	421.0845336914063	27.151351928710923	6.934066590949848
59	59.0	422.3572692871094	28.542861938476562	7.053619463207604
60	60.0	423.4148864746094	28.11864471435547	7.17317233546536
61	61.0	422.6711730957031	27.261642456054688	7.292725207723116
62	62.0	423.50830078125	27.607398986816406	7.412278079980872
63	63.0	426.0365295410156	29.585777282714844	7.531830952238628
64	64.0	427.6037902832031	27.889404296875	7.651383824496384
65	65.0	426.9515380859375	28.910690307617188	7.77093669675414
66	66.0	431.03607177734375	28.790245056152358	7.890489569011896
67	67.0	434.04595947265625	29.0421142578125	8.010042441269652
68	68.0	436.3940734863282	28.572410583496094	8.129595313527409
69	69.0	433.9915161132813	28.293670654296875	8.249148185785163
70	70.0	431.57318115234375	29.020843505859375	8.36870105804292
71	71.0	432.6882934570312	29.337760925292955	8.488253930300676
72	72.0	432.3053283691406	26.0797119140625	8.607806802558432
73	73.0	430.6785888671875	28.05414581298828	8.727359674816189
74	74.0	430.8591613769531	28.966278076171875	8.846912547073943
75	75.0	434.3766174316406	29.487564086914077	8.9664654193317
76	76.0	437.48345947265625	27.994308471679673	9.086018291589456
77	77.0	438.3268127441406	27.276611328125	9.205571163847212
78	78.0	438.8771057128906	28.07463836669922	9.325124036104969
79	79.0	440.99829101562494	27.46035766601561	9.444676908362725
80	80.0	439.9167785644531	27.477966308593764	9.56422978062048
81	81.0	438.5858459472656	27.6774139404297	9.683782652878236
82	82.0	436.4441223144531	27.418319702148438	9.803335525135992
83	83.0	435.3621826171875	28.12899780273439	9.922888397393749
84	84.0	428.9611206054688	29.43114471435547	10.042441269651505
85	85.0	428.0794677734375	29.063377380371094	10.16199414190926
86	86.0	431.8844909667969	29.1534423828125	10.281547014167016
87	87.0	430.32229614257807	29.80438995361328	10.401099886424772
88	88.0	429.2904357910156	27.06229400634767	10.520652758682528
89	89.0	427.4380493164063	28.781280517578125	10.640205630940285
90	90.0	426.0290527343751	29.074005126953125	10.75975850319804
91	91.0	427.4847412109375	27.39415740966797	10.879311375455796
92	92.0	429.3995666503906	28.31280517578125	10.998864247713552
93	93.0	431.4776611328125	25.932357788085938	11.118417119971308
94	94.0	432.234375	27.239288330078125	11.237969992229065
95	95.0	433.03610229492193	27.160240173339844	11.35752286448682
96	96.0	437.6038208007813	26.5181884765625	11.477075736744576
97	97.0	437.16802978515625	26.308761596679673	11.596628609002332
98	98.0	436.8034362792969	27.58977508544922	11.716181481260088
99	99.0	436.4294128417969	27.400146484375	11.835734353517845
100	100.0	438.3061218261718	27.589675903320327	11.9552872257756
101	101.0	441.1864013671875	26.217041015625	12.074840098033356
102	102.0	441.9812011718751	27.161468505859375	12.194392970291112
103	103.0	441.75384521484375	26.02938842773439	12.313945842548868
104	104.0	442.3127136230469	28.717987060546875	12.433498714806625
105	105.0	442.3234252929688	27.823593139648438	12.55305158706438
106	106.0	441.40063476562494	28.505722045898438	12.672604459322136
107	107.0	440.81372070312494	28.6707763671875	12.792157331579892
108	108.0	441.5166015625	28.8193817138672	12.911710203837648
109	109.0	440.2741394042969	27.954765319824205	13.031263076095405
110	110.0	440.5406188964844	28.15583038330078	13.15081594835316
111	111.0	440.7484436035156	26.282081604003906	13.270368820610916
112	112.0	439.5128173828125	26.484893798828125	13.389921692868672
113	113.0	440.4715576171875	26.22821044921875	13.509474565126428
114	114.0	443.6022949218751	27.340179443359375	13.629027437384185
115	115.0	444.8811645507813	26.721252441406236	13.74858030964194
116	116.0	445.67114257812494	27.618675231933594	13.868133181899696
117	117.0	442.76763916015625	27.995323181152358	13.987686054157452
118	118.0	441.3948669433594	25.67479705810547	14.107238926415208
119	119.0	441.7666931152344	28.727371215820327	14.226791798672965
120	120.0	441.7555236816406	28.6290283203125	14.34634467093072
121	121.0	443.0791931152344	27.632568359375	14.465897543188476
122	122.0	445.3831176757813	26.344711303710923	14.585450415446232
123	123.0	447.3668212890625	26.501121520996094	14.705003287703988
124	124.0	451.44671630859375	26.47515106201172	14.824556159961745
125	125.0	446.9294433593751	27.0943603515625	14.9441090322195
126	126.0	443.4347839355469	27.136672973632812	15.063661904477256
127	127.0	443.1188049316406	27.370254516601562	15.183214776735012
128	128.0	442.154296875	28.576759338378906	15.302767648992768
129	129.0	442.7725524902344	28.12737274169922	15.422320521250525
130	130.0	446.6614990234375	27.913619995117188	15.54187339350828
131	131.0	447.5052795410156	27.472930908203125	15.661426265766035
132	132.0	443.1206359863282	28.10098266601561	15.780979138023792
133	133.0	442.4315490722656	27.816833496093764	15.900532010281548
134	134.0	445.1638183593751	26.342559814453125	16.020084882539305
135	135.0	442.6453857421875	28.3414764404297	16.13963775479706
136	136.0	442.0818176269531	28.010284423828125	16.259190627054817
137	137.0	442.92767333984375	27.844253540039077	16.37874349931257
138	138.0	441.2821350097656	27.953811645507827	16.498296371570326
139	139.0	443.33734130859375	26.605552673339844	16.617849243828083
140	140.0	439.5358886718751	23.73619842529297	16.73740211608584
141	141.0	442.9048461914063	25.97156524658203	16.856954988343595
142	142.0	442.8313598632813	26.86377716064453	16.97650786060135
143	143.0	442.75140380859375	28.07168579101561	17.096060732859108
144	144.0	440.0343627929688	28.173141479492188	17.215613605116864
145	145.0	441.52587890625	27.81572723388672	17.33516647737462
146	146.0	438.6449890136718	28.356651306152358	17.454719349632377
147	147.0	436.1694641113282	26.118240356445312	17.574272221890133
148	148.0	437.86428833007807	27.394088745117188	17.693825094147886
149	149.0	437.8026123046875	26.663070678710923	17.813377966405643
150	150.0	438.3381042480469	25.77251434326172	17.9329308386634
151	151.0	440.42578125	25.7061004638672	18.052483710921155
152	152.0	436.5187683105469	23.129440307617188	18.17203658317891
153	153.0	439.3542480468751	24.05030059814453	18.291589455436668
154	154.0	436.2488403320312	26.65233612060547	18.411142327694424
155	155.0	436.4518432617187	24.58478546142578	18.53069519995218
156	156.0	430.56488037109375	30.230735778808594	18.650248072209937
157	157.0	429.095703125	27.880447387695312	18.769800944467693
158	158.0	431.78033447265625	28.472503662109375	18.88935381672545
159	159.0	432.35595703125	26.366378784179673	19.008906688983203
160	160.0	431.5867614746094	26.794754028320327	19.12845956124096
161	161.0	434.4356689453125	29.6170654296875	19.248012433498715
162	162.0	433.8263244628906	31.1041259765625	19.36756530575647
163	163.0	435.1242065429688	30.167984008789062	19.487118178014228
164	164.0	433.5535888671875	29.50617218017578	19.606671050271984
165	165.0	435.85162353515625	27.621017456054688	19.72622392252974
166	166.0	431.36529541015625	28.177627563476562	19.845776794787497
167	167.0	432.3536376953125	28.607620239257812	19.965329667045253
168	168.0	430.02056884765625	29.24651336669922	20.08488253930301
169	169.0	428.7330322265625	28.8543701171875	20.204435411560763
170	170.0	426.1629638671875	28.830276489257812	20.32398828381852
171	171.0	427.4625244140625	29.418212890625	20.443541156076275
172	172.0	428.0416870117187	29.606910705566406	20.56309402833403
173	173.0	427.8039855957031	26.44427490234375	20.682646900591788
174	174.0	427.7447509765625	29.045425415039077	20.802199772849544
175	175.0	431.0271606445312	27.86712646484375	20.9217526451073
176	176.0	424.9088134765625	28.037071228027358	21.041305517365057
177	177.0	425.0514221191406	27.873191833496094	21.160858389622813
178	178.0	424.2905883789063	27.13243865966797	21.28041126188057
179	179.0	425.00146484375	28.535606384277344	21.39996413413832
180	180.0	424.5173339843751	27.963554382324205	21.51951700639608
181	181.0	423.1831359863282	28.390602111816406	21.639069878653835
182	182.0	421.80078125	26.334495544433594	21.75862275091159
183	183.0	419.66552734375	25.281768798828125	21.878175623169348
184	184.0	419.7730712890625	27.90103149414064	21.997728495427104
185	185.0	415.5167846679688	27.25030517578125	22.11728136768486
186	186.0	414.4181213378906	28.153167724609375	22.236834239942617
187	187.0	413.64154052734375	29.419479370117188	22.356387112200373
188	188.0	415.6438598632813	27.626136779785156	22.47593998445813
189	189.0	412.2326049804688	28.84593963623047	22.59549285671588
190	190.0	413.4560546875	24.79082489013672	22.71504572897364
191	191.0	411.4068908691406	28.918785095214844	22.834598601231395
192	192.0	414.0435791015625	26.503189086914077	22.95415147348915
193	193.0	411.4586791992187	25.832931518554688	23.073704345746908
194	194.0	413.9888610839844	25.5264129638672	23.193257218004664
195	195.0	412.4908752441406	27.82543182373047	23.31281009026242
196	196.0	411.6255493164063	28.925354003906236	23.432362962520177
197	197.0	411.3056640625	28.893104553222656	23.551915834777933
198	198.0	409.4484558105469	27.813949584960938	23.67146870703569
199	199.0	407.9631042480469	27.563514709472656	23.79102157929344
200	200.0	406.46490478515625	27.4980926513672	23.9105744515512
201	201.0	405.1616821289063	26.284759521484375	24.030127323808955
202	202.0	407.6121826171875	24.69426727294922	24.14968019606671
203	203.0	405.4567565917969	27.523880004882812	24.269233068324468
204	204.0	404.8356323242187	26.24657440185547	24.388785940582224
205	205.0	401.88186645507807	26.797027587890625	24.50833881283998
206	206.0	399.7467651367187	26.83379364013672	24.627891685097737
207	207.0	395.6011962890625	27.309577941894545	24.747444557355493
208	208.0	395.8880004882813	26.948219299316406	24.86699742961325
209	209.0	394.9660339355469	22.99925994873047	24.986550301871
210	210.0	397.3719177246094	22.116966247558594	25.10610317412876
211	211.0	401.7085571289063	22.437469482421875	25.225656046386515
212	212.0	403.2263183593751	27.738311767578125	25.34520891864427
213	213.0	403.5729370117187	26.726417541503906	25.464761790902028
214	214.0	400.5202026367187	28.39715576171875	25.584314663159784
215	215.0	404.6692810058594	28.29450225830078	25.70386753541754
216	216.0	404.7351379394531	23.425735473632812	25.823420407675297
217	217.0	403.8455200195312	23.833641052246094	25.942973279933053
218	218.0	399.0748901367187	25.514663696289062	26.06252615219081
219	219.0	397.8392333984375	28.036300659179673	26.18207902444856
220	220.0	398.4033203125	28.49618530273439	26.30163189670632
221	221.0	401.62493896484375	28.427146911621108	26.421184768964075
222	222.0	397.07611083984375	29.71118927001953	26.54073764122183
223	223.0	394.7945861816406	29.000259399414077	26.660290513479588
224	224.0	395.1763916015625	28.034339904785156	26.779843385737344
225	225.0	398.2996215820312	28.582717895507827	26.8993962579951
226	226.0	398.6657409667969	28.620559692382812	27.018949130252857
227	227.0	398.6759948730469	28.630516052246094	27.138502002510613
228	228.0	401.2243652343751	27.3935546875	27.25805487476837
229	229.0	398.22760009765625	28.907760620117188	27.37760774702612
230	230.0	399.0520324707031	28.1893310546875	27.49716061928388
231	231.0	397.9940185546875	24.355430603027358	27.616713491541635
232	232.0	398.6256103515625	22.904258728027344	27.73626636379939
233	233.0	396.2328186035156	22.678329467773438	27.855819236057147
234	234.0	397.5426025390625	20.017051696777344	27.975372108314904
235	235.0	396.07614135742193	20.77435302734375	28.09492498057266
236	236.0	396.3861083984375	21.461578369140625	28.214477852830417
237	237.0	397.6561584472656	19.781494140625	28.334030725088173
238	238.0	398.74066162109375	22.218353271484375	28.45358359734593
239	239.0	395.8416137695312	24.45214080810547	28.57313646960368
240	240.0	394.8252868652344	27.028602600097642	28.69268934186144
241	241.0	393.3971252441406	25.818084716796875	28.812242214119195
242	242.0	391.5430908203125	26.22051239013672	28.93179508637695
243	243.0	390.9303283691406	25.897819519042983	29.051347958634707
244	244.0	390.5067138671875	27.7764892578125	29.170900830892464
245	245.0	392.0246887207031	28.8023681640625	29.29045370315022
246	246.0	390.8211975097656	25.58475494384767	29.410006575407976
247	247.0	392.1608581542969	28.197097778320327	29.529559447665733
248	248.0	395.6964721679688	29.27838134765625	29.64911231992349
249	249.0	395.6451110839844	27.082534790039077	29.76866519218124
250	250.0	397.0747375488282	27.175994873046875	29.888218064439
251	251.0	394.712890625	28.604995727539077	30.007770936696755
252	252.0	396.6498718261718	27.135490417480483	30.12732380895451
253	253.0	398.9417114257813	29.800994873046875	30.246876681212267
254	254.0	400.5516052246094	25.590904235839844	30.366429553470024
255	255.0	405.3245239257813	27.315887451171875	30.48598242572778
256	256.0	403.6926879882813	27.19025421142578	30.605535297985536
257	257.0	400.7919006347656	29.02478790283203	30.725088170243293
258	258.0	399.4992980957031	29.46463775634767	30.84464104250105
259	259.0	398.8101806640625	27.903686523437486	30.9641939147588
260	260.0	401.8873596191406	27.62328338623047	31.08374678701656
261	261.0	405.326171875	29.161407470703125	31.203299659274315
262	262.0	403.2764892578125	27.2384033203125	31.32285253153207
263	263.0	404.2482604980469	26.265495300292955	31.442405403789827
264	264.0	405.99951171875	28.59872436523439	31.561958276047584
265	265.0	405.3580322265625	29.245666503906236	31.68151114830534
266	266.0	406.55767822265625	30.751754760742188	31.801064020563096
267	267.0	403.7258605957031	31.420494079589844	31.920616892820853
268	268.0	401.6893310546875	31.280059814453125	32.04016976507861
269	269.0	399.0612182617187	29.367721557617188	32.159722637336365
270	270.0	395.95355224609375	30.93231201171875	32.27927550959412
271	271.0	393.7117614746094	29.904396057128906	32.39882838185188
272	272.0	393.0259399414063	30.856590270996094	32.518381254109634
273	273.0	396.6458740234375	30.099021911621108	32.63793412636739
274	274.0	396.8731689453125	30.30389404296875	32.75748699862514
275	275.0	395.43505859375	31.524864196777344	32.877039870882896
276	276.0	395.2138671875	29.374153137207045	32.99659274314065
277	277.0	393.10668945312494	31.210922241210923	33.11614561539841
278	278.0	389.4936218261718	31.147682189941406	33.235698487656165
279	279.0	389.7716369628906	29.709701538085938	33.35525135991392
280	280.0	389.40869140625	31.120201110839844	33.47480423217168
281	281.0	387.1257934570312	31.5125732421875	33.594357104429434
282	282.0	386.9942932128906	30.612731933593764	33.71390997668719
283	283.0	383.646484375	31.969207763671875	33.83346284894495
284	284.0	382.6461486816406	30.284461975097642	33.9530157212027
285	285.0	381.74313354492193	31.750686645507827	34.07256859346046
286	286.0	381.1349182128906	32.124237060546875	34.192121465718216
287	287.0	384.4796142578125	31.67168426513672	34.31167433797597
288	288.0	383.2330322265625	28.323013305664062	34.43122721023373
289	289.0	381.2458496093751	30.424606323242188	34.550780082491485
290	290.0	384.2110290527344	29.878768920898438	34.67033295474924
291	291.0	384.48779296875	29.699783325195312	34.789885827007
292	292.0	381.48043823242193	30.734458923339844	34.909438699264754
293	293.0	380.5123291015625	31.060325622558594	35.02899157152251
294	294.0	379.95361328125	31.395576477050767	35.14854444378027
295	295.0	382.7934265136718	28.3760986328125	35.268097316038016
296	296.0	382.0173339843751	28.75747680664064	35.38765018829577
297	297.0	382.2712402343751	28.82801055908203	35.50720306055353
298	298.0	381.8928833007813	31.613304138183594	35.626755932811285
299	299.0	380.0560302734375	30.339813232421875	35.74630880506904
300	300.0	380.0642089843751	31.4168701171875	35.8658616773268
301	301.0	378.8609924316406	31.65888214111328	35.985414549584554
302	302.0	378.2119140625	30.742103576660156	36.10496742184231
303	303.0	378.6295776367187	28.875282287597642	36.22452029410007
304	304.0	379.2643737792969	31.233436584472656	36.34407316635782
305	305.0	378.4014892578125	32.47138214111328	36.46362603861558
306	306.0	375.2420043945312	31.543601989746094	36.583178910873336
307	307.0	375.7811584472656	30.56561279296875	36.70273178313109
308	308.0	379.8555908203125	30.580230712890625	36.82228465538885
309	309.0	380.36129760742193	30.68759155273439	36.941837527646605
310	310.0	383.66607666015625	28.62139892578125	37.06139039990436
311	311.0	379.2271728515625	27.826370239257812	37.18094327216212
312	312.0	378.94137573242193	28.140785217285156	37.300496144419874
313	313.0	376.7069091796875	28.547698974609375	37.42004901667763
314	314.0	376.6077270507813	25.646461486816406	37.53960188893539
315	315.0	377.6228637695312	27.618690490722656	37.659154761193136
316	316.0	378.2142028808594	29.202255249023438	37.77870763345089
317	317.0	377.6282653808594	28.379776000976562	37.89826050570865
318	318.0	375.8517150878906	29.296958923339844	38.017813377966405
319	319.0	374.603515625	27.773796081542983	38.13736625022416
320	320.0	378.1291809082031	27.698043823242188	38.25691912248192
321	321.0	376.9595642089844	27.366340637207045	38.37647199473968
322	322.0	379.89935302734375	28.432006835937486	38.49602486699743
323	323.0	378.95709228515625	25.649963378906236	38.61557773925519
324	324.0	375.0051574707031	29.564064025878906	38.73513061151294
325	325.0	374.1307067871094	30.219703674316406	38.8546834837707
326	326.0	376.9784240722656	29.799697875976562	38.974236356028456
327	327.0	376.6198120117187	28.474578857421875	39.09378922828621
328	328.0	376.3498229980469	30.20990753173828	39.21334210054397
329	329.0	370.3566589355469	29.597030639648438	39.332894972801725
330	330.0	370.21286010742193	30.059654235839844	39.45244784505948
331	331.0	367.7122192382813	26.319084167480483	39.57200071731724
332	332.0	369.4542236328125	28.617408752441406	39.691553589574994
333	333.0	367.3082885742187	30.378067016601562	39.81110646183275
334	334.0	363.6970520019531	30.027450561523438	39.93065933409051
335	335.0	365.7861328125	31.418106079101562	40.050212206348256
336	336.0	365.2723083496094	31.57373809814453	40.16976507860601
337	337.0	364.5606384277344	30.605041503906236	40.28931795086377
338	338.0	363.91796875	32.28466796875	40.408870823121525
339	339.0	365.4468383789063	29.26665496826172	40.52842369537928
340	340.0	365.9907836914063	28.765884399414077	40.64797656763704
341	341.0	366.9679870605469	27.316421508789062	40.7675294398948
342	342.0	367.5393371582031	27.546035766601562	40.88708231215255
343	343.0	366.15356445312494	31.044448852539077	41.00663518441031
344	344.0	361.6207275390625	27.645767211914077	41.12618805666806
345	345.0	359.9245300292969	29.61846160888672	41.24574092892582
346	346.0	360.50881958007807	28.64169311523439	41.365293801183576
347	347.0	360.2296447753906	29.21552276611328	41.48484667344133
348	348.0	359.6844787597656	28.926193237304673	41.60439954569909
349	349.0	357.2994079589844	29.514221191406236	41.723952417956845
350	350.0	356.08596801757807	28.274276733398438	41.8435052902146
351	351.0	357.8912353515625	30.909339904785156	41.96305816247236
352	352.0	359.41845703125	28.141098022460938	42.082611034730114
353	353.0	358.7610778808594	29.93924713134767	42.20216390698787
354	354.0	359.5956115722656	29.634834289550767	42.32171677924563
355	355.0	359.8161621093751	30.213645935058594	42.44126965150338
356	356.0	359.89599609375	30.405540466308594	42.56082252376113
357	357.0	359.49505615234375	31.240798950195312	42.68037539601889
358	358.0	359.3741149902344	31.395050048828125	42.799928268276645
359	359.0	357.45211791992193	31.852378845214844	42.9194811405344
360	360.0	357.5642395019531	32.28058624267578	43.03903401279216
361	361.0	355.8190612792969	32.448394775390625	43.15858688504992
362	362.0	354.2461853027344	33.053581237792955	43.27813975730767
363	363.0	357.046875	31.99626922607422	43.39769262956543
364	364.0	357.31005859375	33.07764434814453	43.51724550182318
365	365.0	357.8226623535156	31.15222930908203	43.63679837408094
366	366.0	358.6784362792969	31.250366210937486	43.756351246338696
367	367.0	358.65911865234375	31.579254150390625	43.87590411859645
368	368.0	358.6307067871094	32.59698486328125	43.99545699085421
369	369.0	356.33447265625	33.162742614746094	44.115009863111965
370	370.0	358.9777221679688	31.572364807128906	44.23456273536972
371	371.0	359.1546020507813	30.174880981445312	44.35411560762748
372	372.0	358.4089965820312	32.948791503906236	44.473668479885234
373	373.0	358.55181884765625	32.47012329101561	44.59322135214299
374	374.0	358.91888427734375	31.183563232421875	44.71277422440075
375	375.0	360.3903198242187	28.495498657226562	44.8323270966585
376	376.0	363.2920837402344	32.89891815185547	44.95187996891625
377	377.0	363.4879455566406	33.27643585205077	45.07143284117401
378	378.0	362.3612365722656	32.925170898437486	45.190985713431765
379	379.0	361.1383972167969	31.75018310546875	45.31053858568952
380	380.0	363.6422424316406	31.764793395996094	45.43009145794728
381	381.0	364.6085510253906	32.49040222167967	45.54964433020504
382	382.0	364.7684020996094	32.518310546875	45.66919720246279
383	383.0	369.27099609375	32.670135498046875	45.78875007472055
384	384.0	372.1787109375	31.753593444824205	45.9083029469783
385	385.0	371.66015625	32.533302307128906	46.02785581923606
386	386.0	370.39154052734375	32.78666687011719	46.147408691493816
387	387.0	372.4076232910156	30.764320373535156	46.26696156375157
388	388.0	374.7497863769531	30.99311065673828	46.38651443600933
389	389.0	373.8587951660156	31.756286621093764	46.506067308267085
390	390.0	375.1112060546875	30.826080322265625	46.62562018052484
391	391.0	375.9871520996094	31.11782836914064	46.7451730527826
392	392.0	374.9549560546875	30.85669708251953	46.864725925040354
393	393.0	375.32739257812494	31.464614868164062	46.98427879729811
394	394.0	373.1526184082031	31.466522216796875	47.103831669555866
395	395.0	375.4429626464844	29.39131927490233	47.22338454181362
396	396.0	376.6038513183594	29.892234802246094	47.34293741407137
397	397.0	376.2823181152344	30.557640075683594	47.46249028632913
398	398.0	373.3172912597656	31.424102783203125	47.582043158586885
399	399.0	371.0777282714844	31.553718566894545	47.70159603084464
400	400.0	371.17034912109375	28.37899780273439	47.8211489031024
401	401.0	374.5785827636718	29.51318359375	47.94070177536016
402	402.0	378.7000122070312	27.487663269042983	48.06025464761791
403	403.0	378.5817260742187	27.544334411621108	48.17980751987567
404	404.0	376.2518005371094	28.858512878417955	48.29936039213342
405	405.0	375.6186218261718	29.583984375	48.41891326439118
406	406.0	370.8648986816406	28.974342346191406	48.538466136648935
407	407.0	370.4660034179688	27.972244262695312	48.65801900890669
408	408.0	371.47094726562494	29.214233398437486	48.77757188116445
409	409.0	374.0153503417969	28.700401306152358	48.89712475342221
410	410.0	373.9841003417969	30.181312561035156	49.01667762567996
411	411.0	370.8678894042969	30.761863708496094	49.13623049793772
412	412.0	371.8233642578125	30.7024688720703	49.25578337019547
413	413.0	373.1759033203125	28.92095947265625	49.37533624245323
414	414.0	374.7770080566406	31.212196350097642	49.494889114710986
415	415.0	375.60595703125	31.413009643554688	49.61444198696874
416	416.0	376.2349243164063	31.669479370117188	49.73399485922649
417	417.0	377.1988830566406	31.813339233398438	49.85354773148425
418	418.0	379.0378723144531	31.881622314453125	49.973100603742
419	419.0	377.5620422363282	31.977386474609375	50.09265347599976
420	420.0	378.5773620605469	32.457603454589844	50.21220634825752
421	421.0	380.0172424316406	31.519256591796875	50.33175922051527
422	422.0	374.3820190429688	31.58169555664064	50.45131209277303
423	423.0	375.2482604980469	31.263244628906236	50.57086496503079
424	424.0	375.9112854003906	31.138954162597642	50.69041783728854
425	425.0	376.43505859375	31.355979919433594	50.8099707095463
426	426.0	376.21685791015625	31.70777130126953	50.929523581804055
427	427.0	377.0791931152344	29.894989013671875	51.04907645406181
428	428.0	376.69140625	30.56479644775392	51.16862932631957
429	429.0	375.19873046875	29.05199432373047	51.28818219857733
430	430.0	376.3293762207031	28.567115783691406	51.40773507083508
431	431.0	375.8572082519531	29.950660705566406	51.52728794309284
432	432.0	374.5599670410156	30.824371337890625	51.64684081535059
433	433.0	380.2466125488282	30.26952362060547	51.76639368760835
434	434.0	378.4016418457031	30.416633605957017	51.885946559866106
435	435.0	376.6348571777344	28.930503845214844	52.00549943212386
436	436.0	373.7454528808594	29.830833435058594	52.12505230438162
437	437.0	372.8079528808594	31.644897460937486	52.24460517663937
438	438.0	371.7823791503906	30.544960021972656	52.36415804889712
439	439.0	372.7742919921875	29.245330810546875	52.48371092115488
440	440.0	374.61450195312494	29.500404357910156	52.60326379341264
441	441.0	376.7095031738282	28.93389129638672	52.72281666567039
442	442.0	376.9303894042969	27.772926330566406	52.84236953792815
443	443.0	378.5617370605469	31.6295166015625	52.96192241018591
444	444.0	378.8580627441406	31.61172485351561	53.08147528244366
445	445.0	377.75903320312494	31.413681030273438	53.20102815470142
446	446.0	380.0140686035156	31.46208953857422	53.320581026959175
447	447.0	381.3169555664063	31.30341339111328	53.44013389921693
448	448.0	385.3800354003906	30.377769470214844	53.55968677147469
449	449.0	383.89642333984375	30.912635803222656	53.67923964373245
450	450.0	384.6873474121094	30.625007629394545	53.7987925159902
451	451.0	382.13772583007807	29.209602355957017	53.91834538824796
452	452.0	384.20016479492193	30.25823211669922	54.03789826050571
453	453.0	379.9520263671875	31.157196044921875	54.15745113276347
454	454.0	379.32861328125	29.950859069824205	54.277004005021226
455	455.0	375.0993957519531	30.893470764160156	54.39655687727898
456	456.0	376.2086791992187	30.763442993164062	54.51610974953674
457	457.0	377.3214721679688	32.19744110107422	54.63566262179449
458	458.0	375.8845214843751	31.433868408203125	54.75521549405224
459	459.0	375.3961486816406	30.372528076171875	54.87476836631
460	460.0	376.6509399414063	31.837013244628906	54.99432123856776
461	461.0	380.1673889160156	32.39336395263672	55.11387411082551
462	462.0	379.7847595214844	31.822837829589844	55.23342698308327
463	463.0	378.9542541503906	32.25450897216797	55.35297985534103
464	464.0	376.6441345214844	31.528228759765625	55.47253272759878
465	465.0	378.3681640625	32.63665771484375	55.59208559985654
466	466.0	379.6092834472656	31.532135009765625	55.711638472114295
467	467.0	380.48852539062494	32.124732971191406	55.83119134437205
468	468.0	381.17895507812494	28.762184143066406	55.95074421662981
469	469.0	381.3952331542969	32.09014129638672	56.07029708888757
470	470.0	384.7160949707031	31.691612243652358	56.18984996114532
471	471.0	385.8246765136718	31.663299560546875	56.30940283340308
472	472.0	383.4215698242187	31.389205932617188	56.42895570566083
473	473.0	383.5245971679688	32.08586883544922	56.54850857791859
474	474.0	387.61157226562494	31.105377197265625	56.668061450176346
475	475.0	386.10162353515625	31.498397827148438	56.7876143224341
476	476.0	381.2767028808594	30.923080444335938	56.90716719469186
477	477.0	381.3670349121094	29.939361572265625	57.02672006694961
478	478.0	380.4432067871094	29.25592041015625	57.14627293920736
479	479.0	378.8301696777344	32.09989929199219	57.26582581146512
480	480.0	376.9053955078125	31.27774047851561	57.38537868372288
481	481.0	377.9380187988282	31.820663452148438	57.50493155598063
482	482.0	377.0815734863282	31.208114624023438	57.62448442823839
483	483.0	378.9330139160156	31.381454467773438	57.74403730049615
484	484.0	376.4693298339844	31.0460205078125	57.8635901727539
485	485.0	377.7391052246094	32.269203186035156	57.98314304501166
486	486.0	379.1199951171875	31.794906616210923	58.102695917269415
487	487.0	383.4397583007813	30.36270141601561	58.22224878952717
488	488.0	382.7374877929688	30.970520019531236	58.34180166178493
489	489.0	380.70727539062494	31.450881958007827	58.46135453404269
490	490.0	379.7419128417969	30.64392852783203	58.58090740630044
491	491.0	376.3971252441406	30.225814819335938	58.7004602785582
492	492.0	377.1085205078125	29.454017639160156	58.82001315081595
493	493.0	377.61083984375	29.84638214111328	58.93956602307371
494	494.0	376.28265380859375	28.096160888671875	59.059118895331466
495	495.0	372.9866638183594	29.961448669433594	59.17867176758922
496	496.0	374.3429260253906	30.801506042480483	59.29822463984698
497	497.0	373.3074951171875	29.03131103515625	59.417777512104735
498	498.0	375.25387573242193	26.829200744628906	59.53733038436248
499	499.0	373.9251403808594	30.861335754394545	59.65688325662024
500	500.0	371.4370422363282	33.055572509765625	59.776436128878
501	501.0	370.80755615234375	32.20808410644531	59.89598900113575
502	502.0	372.6766052246094	32.047279357910156	60.01554187339351
503	503.0	373.7211608886718	30.564720153808594	60.13509474565127
504	504.0	369.4191284179688	28.75286865234375	60.25464761790902
505	505.0	367.83343505859375	30.761581420898438	60.37420049016678
506	506.0	368.6080017089844	27.382278442382812	60.493753362424535
507	507.0	370.8673706054688	28.259017944335938	60.61330623468229
508	508.0	373.01879882812494	32.55643463134767	60.73285910694005
509	509.0	372.6413269042969	32.98333740234375	60.85241197919781
510	510.0	373.0799255371094	32.322814941406236	60.97196485145556
511	511.0	370.0901489257813	32.332923889160156	61.09151772371332
512	512.0	369.1215515136718	32.460845947265625	61.21107059597107
513	513.0	366.1567993164063	32.98193359375	61.33062346822883
514	514.0	365.7632446289063	32.05616760253908	61.450176340486586
515	515.0	363.5718078613282	32.775367736816406	61.56972921274434
516	516.0	362.8676452636718	33.257652282714844	61.6892820850021
517	517.0	363.9117736816406	32.35663604736328	61.808834957259855
518	518.0	367.5010681152344	31.516799926757812	61.9283878295176
519	519.0	363.2409667968751	31.951995849609375	62.04794070177536
520	520.0	365.1422729492187	32.345916748046875	62.16749357403312
521	521.0	364.5167236328125	32.07049560546875	62.28704644629087
522	522.0	362.8872985839844	32.688087463378906	62.40659931854863
523	523.0	361.41403198242193	32.65496826171875	62.52615219080639
524	524.0	363.2477722167969	31.867027282714844	62.64570506306414
525	525.0	362.04248046875	31.660430908203125	62.7652579353219
526	526.0	364.3199157714844	31.608474731445312	62.884810807579655
527	527.0	361.3946533203125	32.08466339111328	63.00436367983741
528	528.0	364.72387695312494	30.498428344726562	63.12391655209517
529	529.0	365.0091247558594	31.088890075683594	63.24346942435293
530	530.0	368.8873596191406	26.9078826904297	63.36302229661068
531	531.0	368.6956176757813	25.975448608398438	63.48257516886844
532	532.0	365.68841552734375	27.135665893554688	63.60212804112619
533	533.0	369.91796875	26.018920898437486	63.72168091338395
534	534.0	369.8004760742187	26.590072631835938	63.841233785641705
535	535.0	370.84521484375	27.621452331542983	63.96078665789946
536	536.0	369.7760009765625	28.65936279296875	64.08033953015722
537	537.0	371.5276184082031	29.25006103515625	64.19989240241497
538	538.0	372.0986328125	32.31029510498048	64.31944527467273
539	539.0	373.4038391113282	31.225334167480483	64.43899814693049
540	540.0	370.59033203125	31.9362030029297	64.55855101918824
541	541.0	368.5029296875	31.21489715576172	64.678103891446
542	542.0	364.2417602539063	29.226913452148438	64.79765676370376
543	543.0	367.5122680664063	30.37344360351561	64.91720963596151
544	544.0	365.1748046875	32.02537536621092	65.03676250821927
545	545.0	369.12213134765625	31.65264892578125	65.15631538047703
546	546.0	373.7635803222656	30.06079864501953	65.27586825273478
547	547.0	369.9721984863282	30.977890014648438	65.39542112499254
548	548.0	368.1714477539063	32.06245422363281	65.51497399725028
549	549.0	366.4772338867187	31.426956176757812	65.63452686950804
550	550.0	365.36273193359375	32.377052307128906	65.75407974176579
551	551.0	369.69918823242193	31.9556884765625	65.87363261402355
552	552.0	372.6275329589844	31.540771484375	65.9931854862813
553	553.0	372.8021545410156	31.026870727539077	66.11273835853906
554	554.0	372.9295349121094	31.91571807861328	66.23229123079682
555	555.0	375.13793945312494	29.740898132324205	66.35184410305457
556	556.0	375.2234802246094	30.24755096435547	66.47139697531233
557	557.0	375.6893310546875	31.47329711914064	66.59094984757009
558	558.0	380.9152221679688	31.76361083984375	66.71050271982784
559	559.0	377.3746643066406	27.735816955566406	66.8300555920856
560	560.0	376.5584411621094	28.382225036621108	66.94960846434336
561	561.0	378.6310729980469	27.427627563476562	67.06916133660111
562	562.0	378.1856384277344	30.399444580078125	67.18871420885887
563	563.0	380.3931274414063	30.307174682617188	67.30826708111663
564	564.0	380.3287963867187	31.059165954589844	67.42781995337438
565	565.0	379.53512573242193	27.20526123046875	67.54737282563214
566	566.0	377.2360839843751	28.844970703125	67.6669256978899
567	567.0	376.0132751464844	29.491592407226562	67.78647857014765
568	568.0	377.9162902832031	32.314056396484375	67.9060314424054
569	569.0	379.8492126464844	30.477897644042983	68.02558431466316
570	570.0	379.36572265625	32.671058654785156	68.14513718692092
571	571.0	376.8784790039063	31.46478271484375	68.26469005917868
572	572.0	379.2997131347656	30.847625732421875	68.38424293143643
573	573.0	383.37506103515625	31.240142822265625	68.50379580369419
574	574.0	384.2537231445312	29.881057739257812	68.62334867595195
575	575.0	382.0899963378906	27.742301940917955	68.7429015482097
576	576.0	380.71142578125	30.145416259765625	68.86245442046746
577	577.0	377.9752502441406	30.90679168701172	68.98200729272521
578	578.0	379.5572204589844	30.56884002685547	69.10156016498297
579	579.0	380.681640625	31.236228942871094	69.22111303724073
580	580.0	384.0667419433594	30.348739624023438	69.34066590949848
581	581.0	388.02874755859375	31.35942840576172	69.46021878175624
582	582.0	388.0513305664063	31.465568542480483	69.579771654014
583	583.0	386.70993041992193	32.100341796875	69.69932452627175
584	584.0	386.3416442871094	30.511886596679673	69.81887739852951
585	585.0	384.4627685546875	30.819313049316406	69.93843027078726
586	586.0	387.85247802734375	30.644645690917955	70.05798314304502
587	587.0	388.5428161621094	31.398094177246094	70.17753601530278
588	588.0	386.08935546875	29.695335388183594	70.29708888756053
589	589.0	381.62231445312494	28.33760833740233	70.41664175981828
590	590.0	379.9586486816406	31.012420654296875	70.53619463207603
591	591.0	382.70993041992193	30.681327819824205	70.65574750433379
592	592.0	380.3584899902344	31.69715118408203	70.77530037659155
593	593.0	379.9871520996094	30.274055480957017	70.8948532488493
594	594.0	383.2942504882813	28.793548583984375	71.01440612110706
595	595.0	381.9020080566406	29.430267333984375	71.13395899336481
596	596.0	381.80084228515625	30.20264434814453	71.25351186562257
597	597.0	382.5964660644531	30.39657592773439	71.37306473788033
598	598.0	381.47290039062494	30.225074768066406	71.49261761013808
599	599.0	377.7418212890625	29.86469268798828	71.61217048239584
600	600.0	376.20263671875	29.051605224609375	71.7317233546536
601	601.0	373.89547729492193	27.26338958740233	71.85127622691135
602	602.0	372.5711669921875	27.822479248046875	71.97082909916911
603	603.0	374.83837890625	30.53006744384767	72.09038197142686
604	604.0	376.1148986816406	28.77367401123047	72.20993484368462
605	605.0	374.4737243652344	29.708541870117188	72.32948771594238
606	606.0	373.5794677734375	30.509216308593764	72.44904058820013
607	607.0	373.7437438964844	30.918037414550767	72.56859346045789
608	608.0	372.6307678222656	32.74522399902344	72.68814633271565
609	609.0	374.3552551269531	31.013244628906236	72.8076992049734
610	610.0	374.1356506347656	30.36270141601561	72.92725207723116
611	611.0	370.76507568359375	30.396026611328125	73.04680494948892
612	612.0	370.1607666015625	31.371726989746094	73.16635782174667
613	613.0	365.4858093261718	32.007942199707045	73.28591069400443
614	614.0	358.9832763671875	32.50239562988281	73.40546356626218
615	615.0	356.3800048828125	32.14556121826172	73.52501643851994
616	616.0	355.8208923339844	32.4503173828125	73.6445693107777
617	617.0	354.0162048339844	32.26244354248048	73.76412218303545
618	618.0	355.2037353515625	32.02165222167967	73.88367505529321
619	619.0	352.78466796875	29.596229553222656	74.00322792755097
620	620.0	348.3845520019531	32.079978942871094	74.12278079980872
621	621.0	347.482177734375	32.306297302246094	74.24233367206648
622	622.0	345.5729675292969	32.024085998535156	74.36188654432424
623	623.0	345.5782165527344	31.63768768310547	74.48143941658199
624	624.0	347.0683898925781	32.51069641113281	74.60099228883975
625	625.0	345.384521484375	30.747947692871094	74.7205451610975
626	626.0	345.7328186035156	32.285186767578125	74.84009803335526
627	627.0	347.6107482910156	32.20751953125	74.95965090561302
628	628.0	347.0476989746094	33.042320251464844	75.07920377787077
629	629.0	348.0066223144531	32.17578125	75.19875665012852
630	630.0	346.8034362792969	32.884773254394545	75.31830952238627
631	631.0	351.1372985839844	32.56375885009764	75.43786239464403
632	632.0	354.8482666015625	32.03881072998048	75.55741526690178
633	633.0	356.1693420410156	32.6231689453125	75.67696813915954
634	634.0	355.67184448242193	33.046363830566406	75.7965210114173
635	635.0	356.0775146484375	32.837379455566406	75.91607388367505
636	636.0	355.8529357910156	32.798187255859375	76.03562675593281
637	637.0	356.2086181640625	32.64579772949219	76.15517962819057
638	638.0	353.8852233886718	32.97908020019531	76.27473250044832
639	639.0	354.8812255859375	31.584548950195312	76.39428537270608
640	640.0	353.8062744140625	32.98664093017578	76.51383824496384
641	641.0	353.5788574218751	32.673065185546875	76.63339111722159
642	642.0	355.9227600097656	32.50324249267578	76.75294398947935
643	643.0	355.2711181640625	31.74494171142578	76.8724968617371
644	644.0	355.6565246582031	31.183883666992188	76.99204973399486
645	645.0	349.4765014648437	31.754653930664062	77.11160260625262
646	646.0	344.820556640625	29.707313537597642	77.23115547851037
647	647.0	341.1424560546875	32.61128997802736	77.35070835076813
648	648.0	336.46484375	34.392417907714844	77.47026122302589
649	649.0	334.4915466308594	33.9231719970703	77.58981409528364
650	650.0	335.8886413574219	34.45934295654298	77.7093669675414
651	651.0	339.3912353515625	32.047981262207045	77.82891983979916
652	652.0	337.84600830078125	33.374725341796875	77.94847271205691
653	653.0	335.34344482421875	33.109741210937486	78.06802558431467
654	654.0	331.4349060058594	34.247474670410156	78.18757845657242
655	655.0	326.07568359375	33.45741271972656	78.30713132883018
656	656.0	326.0883483886719	33.51033020019531	78.42668420108794
657	657.0	326.28466796875	33.27442932128906	78.5462370733457
658	658.0	324.2984313964844	34.22759246826172	78.66578994560345
659	659.0	317.0941467285156	34.10038757324219	78.7853428178612
660	660.0	318.4749755859375	33.39637756347656	78.90489569011896
661	661.0	316.5543518066406	33.12216186523439	79.02444856237672
662	662.0	315.3584289550781	34.14823150634767	79.14400143463448
663	663.0	313.7572631835937	33.780723571777344	79.26355430689223
664	664.0	317.5339660644531	33.73748016357422	79.38310717914999
665	665.0	316.1401062011719	33.868988037109375	79.50266005140774
666	666.0	315.1485290527344	34.5067138671875	79.6222129236655
667	667.0	317.1516418457031	33.470817565917955	79.74176579592326
668	668.0	316.1180114746094	33.714927673339844	79.86131866818101
669	669.0	313.81842041015625	33.20533752441408	79.98087154043877
670	670.0	311.42559814453125	33.869606018066406	80.10042441269651
671	671.0	311.345458984375	33.12604522705077	80.21997728495427
672	672.0	310.4412841796875	33.714393615722656	80.33953015721202
673	673.0	310.7242736816406	33.95594787597656	80.45908302946978
674	674.0	308.7987060546875	34.89752960205077	80.57863590172754
675	675.0	309.38525390625	33.609840393066406	80.6981887739853
676	676.0	307.57977294921875	33.686012268066406	80.81774164624305
677	677.0	308.5411376953125	34.73722839355469	80.9372945185008
678	678.0	306.87518310546875	35.231544494628906	81.05684739075856
679	679.0	303.8431396484375	34.81044006347656	81.17640026301632
680	680.0	299.4747009277344	34.90558624267578	81.29595313527408
681	681.0	299.0614929199219	34.90912628173828	81.41550600753183
682	682.0	297.1042785644531	33.70435333251953	81.53505887978959
683	683.0	297.4042663574219	32.334877014160156	81.65461175204734
684	684.0	299.1067199707031	34.798744201660156	81.7741646243051
685	685.0	299.8289794921875	35.05587005615236	81.89371749656286
686	686.0	300.1368103027344	34.639076232910156	82.01327036882061
687	687.0	303.91229248046875	33.98694610595702	82.13282324107837
688	688.0	301.5456237792969	34.25658416748048	82.25237611333613
689	689.0	300.9999694824219	34.28549957275392	82.37192898559388
690	690.0	298.7902526855469	34.60556030273439	82.49148185785164
691	691.0	296.4678039550781	33.68983459472656	82.6110347301094
692	692.0	298.0473937988281	34.187110900878906	82.73058760236715
693	693.0	295.7668151855469	33.61778259277344	82.85014047462491
694	694.0	292.87371826171875	33.69180297851561	82.96969334688266
695	695.0	293.2243957519531	33.83930206298828	83.08924621914042
696	696.0	299.3181457519531	34.69940948486328	83.20879909139818
697	697.0	300.3982849121094	34.32427978515625	83.32835196365593
698	698.0	300.8780822753906	35.034629821777344	83.44790483591369
699	699.0	300.9716491699219	34.33925628662111	83.56745770817145
700	700.0	299.4079284667969	34.796882629394545	83.6870105804292
701	701.0	299.4689636230469	35.185768127441406	83.80656345268696
702	702.0	300.9808959960937	35.278533935546875	83.92611632494472
703	703.0	301.1363220214844	33.96538543701172	84.04566919720247
704	704.0	308.5567626953125	34.82257080078125	84.16522206946023
705	705.0	310.7333374023437	30.782814025878906	84.28477494171798
706	706.0	313.3791809082031	31.894363403320327	84.40432781397574
707	707.0	313.7674865722656	32.29633331298828	84.5238806862335
708	708.0	313.69940185546875	33.77000427246094	84.64343355849125
709	709.0	316.0345764160156	34.320640563964844	84.76298643074901
710	710.0	317.3291931152344	32.97815704345702	84.88253930300677
711	711.0	321.42840576171875	34.21111297607422	85.00209217526451
712	712.0	323.3222961425781	34.243171691894545	85.12164504752226
713	713.0	321.1615295410156	34.9019775390625	85.24119791978002
714	714.0	323.2151184082031	32.788414001464844	85.36075079203778
715	715.0	322.9192810058594	33.678581237792955	85.48030366429553
716	716.0	321.2794189453125	34.33882904052736	85.59985653655329
717	717.0	320.6346435546875	34.751548767089844	85.71940940881105
718	718.0	318.2133178710937	33.11116027832033	85.8389622810688
719	719.0	317.3872985839844	33.44554901123047	85.95851515332656
720	720.0	319.22686767578125	33.87925720214844	86.07806802558432
721	721.0	316.3374328613281	34.39531707763672	86.19762089784207
722	722.0	316.09991455078125	34.197242736816406	86.31717377009983
723	723.0	319.3695373535156	34.140098571777344	86.43672664235758
724	724.0	321.4753723144531	34.194496154785156	86.55627951461534
725	725.0	323.7682800292969	32.74669647216797	86.6758323868731
726	726.0	324.6643371582031	33.610877990722656	86.79538525913085
727	727.0	327.5370483398437	33.4846954345703	86.91493813138861
728	728.0	330.5876159667969	33.984062194824205	87.03449100364637
729	729.0	329.14520263671875	33.184906005859375	87.15404387590412
730	730.0	329.0097961425781	32.23285675048828	87.27359674816188
731	731.0	328.4154968261719	33.45527648925781	87.39314962041963
732	732.0	327.902099609375	32.96426391601561	87.51270249267739
733	733.0	329.580810546875	32.78590393066406	87.63225536493515
734	734.0	327.3905639648437	32.40995025634767	87.7518082371929
735	735.0	329.4205017089844	31.628311157226562	87.87136110945066
736	736.0	328.9630126953125	32.94349670410156	87.99091398170842
737	737.0	326.6871643066406	33.06486511230467	88.11046685396617
738	738.0	325.7723083496094	32.720542907714844	88.23001972622393
739	739.0	323.5497131347656	33.751609802246094	88.34957259848169
740	740.0	324.8821716308594	34.096778869628906	88.46912547073944
741	741.0	320.118896484375	34.004493713378906	88.5886783429972
742	742.0	323.0185241699219	33.553466796875	88.70823121525495
743	743.0	324.5304870605469	34.09088897705077	88.82778408751271
744	744.0	324.5087890625	34.838706970214844	88.94733695977047
745	745.0	324.8116149902344	34.76203155517578	89.06688983202822
746	746.0	324.0050354003906	34.268768310546875	89.18644270428598
747	747.0	322.6176452636719	34.13220977783203	89.30599557654374
748	748.0	323.12030029296875	34.552337646484375	89.4255484488015
749	749.0	322.2558898925781	34.1871337890625	89.54510132105925
750	750.0	316.6041564941406	34.80448150634767	89.664654193317
751	751.0	314.994384765625	34.809120178222656	89.78420706557475
752	752.0	315.5331115722656	34.106483459472656	89.9037599378325
753	753.0	315.3179626464844	34.60792541503908	90.02331281009026
754	754.0	315.95166015625	34.733177185058594	90.14286568234802
755	755.0	315.2442932128906	34.567657470703125	90.26241855460576
756	756.0	314.526123046875	34.702606201171875	90.38197142686352
757	757.0	316.6240234375	33.611106872558594	90.50152429912129
758	758.0	316.263427734375	35.02208709716797	90.62107717137904
759	759.0	313.7601013183594	30.385520935058594	90.7406300436368
760	760.0	314.9526672363281	34.93072509765625	90.86018291589455
761	761.0	314.8985595703125	34.95099639892578	90.97973578815233
762	762.0	312.53692626953125	33.173370361328125	91.09928866041008
763	763.0	314.5746154785156	33.75682830810547	91.21884153266782
764	764.0	312.0748291015625	32.91404724121092	91.33839440492558
765	765.0	310.9366760253906	32.9576873779297	91.45794727718334
766	766.0	309.247802734375	34.251770019531236	91.5775001494411
767	767.0	310.8314819335937	32.81454467773439	91.69705302169884
768	768.0	311.6333312988281	30.214126586914077	91.8166058939566
769	769.0	310.7253112792969	33.25122833251953	91.93615876621436
770	770.0	313.3251037597656	32.85848999023439	92.05571163847212
771	771.0	312.3327331542969	30.480873107910156	92.17526451072987
772	772.0	315.2249450683594	31.672859191894545	92.29481738298765
773	773.0	315.7575988769531	31.826759338378906	92.4143702552454
774	774.0	319.03302001953125	30.619041442871094	92.53392312750314
775	775.0	316.8966064453125	31.056838989257812	92.6534759997609
776	776.0	318.8487854003906	30.939064025878906	92.77302887201866
777	777.0	320.3849182128906	31.074081420898438	92.8925817442764
778	778.0	322.1215515136719	30.344322204589844	93.01213461653415
779	779.0	327.030029296875	30.6230926513672	93.13168748879193
780	780.0	328.4476318359375	29.989807128906236	93.25124036104968
781	781.0	328.6841125488281	29.518150329589844	93.37079323330744
782	782.0	327.48345947265625	30.884674072265625	93.4903461055652
783	783.0	322.66802978515625	29.977890014648438	93.60989897782297
784	784.0	324.6205444335937	29.404426574707045	93.72945185008072
785	785.0	325.4124450683594	31.6112060546875	93.84900472233846
786	786.0	321.6166381835937	31.102706909179673	93.96855759459622
787	787.0	321.471923828125	30.340599060058594	94.08811046685398
788	788.0	321.02496337890625	32.489624023437486	94.20766333911172
789	789.0	316.12890625	33.25939178466797	94.32721621136947
790	790.0	316.060546875	32.39899444580078	94.44676908362725
791	791.0	315.5796203613281	32.32276153564453	94.566321955885
792	792.0	315.0624694824219	32.70513153076172	94.68587482814274
793	793.0	314.4521484375	32.882286071777344	94.8054277004005
794	794.0	313.5096740722656	32.36174774169922	94.92498057265826
795	795.0	311.93634033203125	31.58404541015625	95.044533444916
796	796.0	313.97906494140625	30.332603454589844	95.16408631717375
797	797.0	313.8270263671875	33.51637268066406	95.28363918943153
798	798.0	313.1529235839844	31.619354248046875	95.40319206168928
799	799.0	312.92755126953125	31.752799987792955	95.52274493394704
800	800.0	309.1270446777344	33.92601776123047	95.6422978062048
801	801.0	309.096923828125	33.984344482421875	95.76185067846257
802	802.0	309.9808654785156	33.85186767578125	95.88140355072032
803	803.0	307.5400390625	33.5430908203125	96.00095642297806
804	804.0	306.3020324707031	34.704650878906236	96.12050929523582
805	805.0	309.9183654785156	33.49936676025392	96.24006216749358
806	806.0	309.3604431152344	33.87109375	96.35961503975132
807	807.0	308.5390625	33.53192901611328	96.47916791200907
808	808.0	309.0451965332031	33.38385772705077	96.59872078426685
809	809.0	309.10284423828125	33.278968811035156	96.7182736565246
810	810.0	308.9964294433594	33.22368621826172	96.83782652878236
811	811.0	311.3909606933594	33.005676269531236	96.95737940104011
812	812.0	310.5208740234375	33.889099121093764	97.07693227329788
813	813.0	309.3647155761719	32.828575134277344	97.19648514555564
814	814.0	308.71954345703125	32.313804626464844	97.31603801781338
815	815.0	311.63037109375	33.365142822265625	97.43559089007114
816	816.0	311.2402648925781	32.913970947265625	97.5551437623289
817	817.0	310.04132080078125	33.19009399414064	97.67469663458664
818	818.0	309.3105163574219	32.92382049560547	97.7942495068444
819	819.0	309.0643615722656	33.80931854248048	97.91380237910217
820	820.0	307.6717834472656	35.074485778808594	98.03335525135992
821	821.0	308.0038146972656	33.60887908935547	98.15290812361768
822	822.0	309.1789245605469	32.480285644531236	98.27246099587543
823	823.0	309.2154846191406	32.38936614990233	98.3920138681332
824	824.0	308.6469421386719	32.377418518066406	98.51156674039096
825	825.0	303.41754150390625	32.18368530273439	98.6311196126487
826	826.0	302.85302734375	33.858177185058594	98.75067248490646
827	827.0	303.36114501953125	34.20751953125	98.87022535716422
828	828.0	299.927490234375	34.84693145751953	98.98977822942196
829	829.0	304.89263916015625	34.756378173828125	99.10933110167971
830	830.0	304.2054138183594	34.26036834716797	99.22888397393749
831	831.0	301.9495849609375	34.52899169921875	99.34843684619524
832	832.0	299.103759765625	35.031822204589844	99.46798971845298
833	833.0	299.7436218261719	34.50709533691408	99.58754259071074
834	834.0	302.3801574707031	33.75733184814453	99.7070954629685
835	835.0	304.49041748046875	34.65486145019531	99.82664833522624
836	836.0	302.5599670410156	31.967910766601562	99.946201207484
837	837.0	306.3023986816406	34.67809295654298	100.06575407974177
838	838.0	304.9003601074219	34.48403930664064	100.18530695199952
839	839.0	300.0605773925781	33.63660430908203	100.30485982425728
840	840.0	300.6895446777344	33.30895233154298	100.42441269651503
841	841.0	298.7988586425781	34.50334930419922	100.5439655687728
842	842.0	296.9864807128906	33.815284729003906	100.66351844103056
843	843.0	296.5494384765625	33.0361328125	100.7830713132883
844	844.0	296.6786804199219	32.3173828125	100.90262418554606
845	845.0	298.2898864746094	33.75187683105469	101.02217705780382
846	846.0	297.865234375	33.113868713378906	101.14172993006156
847	847.0	296.8138732910156	32.11077117919922	101.26128280231931
848	848.0	296.88055419921875	33.16282653808594	101.38083567457709
849	849.0	294.99072265625	33.92085266113281	101.50038854683484
850	850.0	293.814208984375	34.14501953125	101.6199414190926
851	851.0	292.5441589355469	33.32528686523439	101.73949429135035
852	852.0	292.1084289550781	35.23751068115236	101.85904716360812
853	853.0	289.4053955078125	34.9683837890625	101.97860003586588
854	854.0	292.64501953125	34.602317810058594	102.09815290812362
855	855.0	295.4105224609375	33.533752441406236	102.21770578038138
856	856.0	294.53179931640625	33.511848449707045	102.33725865263914
857	857.0	294.5389709472656	34.660522460937486	102.45681152489688
858	858.0	295.3661499023437	32.64287567138672	102.57636439715463
859	859.0	297.0587158203125	33.014099121093764	102.6959172694124
860	860.0	295.3124694824219	31.475997924804673	102.81547014167016
861	861.0	295.1639404296875	33.55205535888672	102.93502301392792
862	862.0	296.7139892578125	33.79493713378906	103.05457588618567
863	863.0	299.5078125	35.20098114013672	103.17412875844344
864	864.0	300.54913330078125	35.19667816162111	103.2936816307012
865	865.0	300.3226318359375	34.83271789550783	103.41323450295894
866	866.0	302.4194030761719	34.66798400878906	103.5327873752167
867	867.0	302.544677734375	34.650794982910156	103.65234024747446
868	868.0	300.32916259765625	34.62785339355469	103.7718931197322
869	869.0	298.8052062988281	34.307151794433594	103.89144599198995
870	870.0	300.35693359375	34.456787109375	104.01099886424772
871	871.0	300.49810791015625	34.38055419921875	104.13055173650548
872	872.0	298.5844421386719	34.79140472412111	104.25010460876324
873	873.0	297.5272827148437	34.085205078125	104.36965748102098
874	874.0	299.06884765625	35.159629821777344	104.48921035327874
875	875.0	296.7137145996094	34.522216796875	104.60876322553648
876	876.0	298.22882080078125	33.34532165527344	104.72831609779423
877	877.0	296.9120483398437	32.46379852294922	104.847868970052
878	878.0	296.9272766113281	34.036231994628906	104.96742184230976
879	879.0	295.97076416015625	34.10260009765625	105.08697471456752
880	880.0	298.0184631347656	33.62799835205077	105.20652758682527
881	881.0	297.8577880859375	34.01206207275392	105.32608045908304
882	882.0	299.1518249511719	35.07660675048828	105.4456333313408
883	883.0	300.46435546875	33.587318420410156	105.56518620359854
884	884.0	299.4615173339844	34.88300323486328	105.6847390758563
885	885.0	298.5703430175781	34.14288330078125	105.80429194811406
886	886.0	297.4317321777344	33.887123107910156	105.9238448203718
887	887.0	299.5094909667969	33.78057861328125	106.04339769262955
888	888.0	299.994384765625	33.14389801025392	106.16295056488732
889	889.0	297.7304382324219	31.78589630126953	106.28250343714508
890	890.0	298.9515075683594	33.96309661865236	106.40205630940284
891	891.0	298.7787780761719	33.76802062988281	106.5216091816606
892	892.0	298.62017822265625	33.987274169921875	106.64116205391836
893	893.0	297.5242004394531	33.566955566406236	106.7607149261761
894	894.0	301.3507080078125	34.956207275390625	106.88026779843386
895	895.0	299.0619812011719	35.382415771484375	106.99982067069162
896	896.0	297.8065185546875	33.868568420410156	107.11937354294938
897	897.0	297.7426452636719	34.09414672851561	107.23892641520712
898	898.0	296.4984130859375	33.73640441894531	107.35847928746487
899	899.0	299.4807434082031	35.28379821777344	107.47803215972264
900	900.0	301.6983947753906	34.7239532470703	107.5975850319804
901	901.0	299.0058898925781	35.118438720703125	107.71713790423816
902	902.0	298.5269775390625	33.945892333984375	107.83669077649591
903	903.0	297.6657409667969	34.273567199707045	107.95624364875368
904	904.0	294.9945068359375	34.336814880371094	108.07579652101144
905	905.0	297.3894348144531	33.911949157714844	108.19534939326918
906	906.0	296.2265930175781	33.97346496582033	108.31490226552694
907	907.0	297.3948669433594	34.54448699951172	108.4344551377847
908	908.0	297.3436279296875	33.706565856933594	108.55400801004244
909	909.0	297.4230651855469	34.32731628417967	108.6735608823002
910	910.0	297.2902526855469	33.457275390625	108.79311375455796
911	911.0	300.8106994628906	34.697479248046875	108.91266662681572
912	912.0	303.0071105957031	34.19097137451172	109.03221949907348
913	913.0	302.68359375	33.990020751953125	109.15177237133122
914	914.0	304.38385009765625	34.58644104003908	109.27132524358898
915	915.0	302.30224609375	33.266143798828125	109.39087811584672
916	916.0	298.1538391113281	34.08197021484375	109.51043098810447
917	917.0	292.0292053222656	34.164306640625	109.62998386036224
918	918.0	290.6809387207031	34.45787048339844	109.74953673262
919	919.0	292.85992431640625	33.829368591308594	109.86908960487776
920	920.0	290.86968994140625	34.55575561523439	109.98864247713551
921	921.0	291.8873291015625	34.69888305664064	110.10819534939328
922	922.0	292.6163024902344	35.036796569824205	110.22774822165104
923	923.0	292.1190795898437	34.68321990966797	110.34730109390878
924	924.0	290.8586730957031	34.680152893066406	110.46685396616654
925	925.0	290.24664306640625	35.334556579589844	110.5864068384243
926	926.0	293.9412536621094	34.60200500488281	110.70595971068204
927	927.0	290.4783020019531	35.294158935546875	110.8255125829398
928	928.0	289.99737548828125	35.327178955078125	110.94506545519756
929	929.0	290.4116516113281	35.06365966796875	111.06461832745532
930	930.0	289.35797119140625	35.359954833984375	111.18417119971308
931	931.0	287.0297241210937	34.7332763671875	111.30372407197083
932	932.0	290.9396057128906	35.14427947998048	111.4232769442286
933	933.0	292.31268310546875	33.38665771484375	111.54282981648636
934	934.0	292.7728271484375	34.40742492675781	111.6623826887441
935	935.0	294.3390808105469	33.73890686035156	111.78193556100186
936	936.0	292.8167419433594	34.25913238525392	111.90148843325962
937	937.0	292.6274108886719	34.12190246582033	112.02104130551736
938	938.0	294.3040466308594	33.653167724609375	112.14059417777511
939	939.0	294.7315979003906	33.92707061767578	112.26014705003288
940	940.0	297.2864990234375	33.976036071777344	112.37969992229064
941	941.0	297.7249755859375	34.315116882324205	112.4992527945484
942	942.0	299.3835144042969	34.9454345703125	112.61880566680615
943	943.0	298.8285217285156	34.477226257324205	112.73835853906392
944	944.0	299.4772644042969	34.95926666259764	112.85791141132168
945	945.0	301.6023254394531	34.20487213134767	112.97746428357942
946	946.0	306.1256408691406	34.19342041015625	113.09701715583718
947	947.0	306.3140563964844	34.1129150390625	113.21657002809494
948	948.0	305.9903259277344	33.867851257324205	113.33612290035268
949	949.0	300.6905212402344	33.84905242919922	113.45567577261043
950	950.0	301.6490478515625	33.56756591796875	113.5752286448682
951	951.0	300.69482421875	33.267234802246094	113.69478151712596
952	952.0	300.5247497558594	32.43485260009764	113.81433438938372
953	953.0	298.6329650878906	33.435089111328125	113.93388726164147
954	954.0	295.6421203613281	32.425895690917955	114.05344013389922
955	955.0	298.8179016113281	33.579185485839844	114.17299300615696
956	956.0	299.7619934082031	33.555519104003906	114.29254587841471
957	957.0	303.62750244140625	32.239532470703125	114.41209875067248
958	958.0	305.3513488769531	33.95253753662111	114.53165162293024
959	959.0	301.5957336425781	33.69570159912111	114.651204495188
960	960.0	306.1184997558594	34.43152618408203	114.77075736744575
961	961.0	308.8296203613281	33.92089080810547	114.89031023970352
962	962.0	308.2939147949219	34.058738708496094	115.00986311196128
963	963.0	309.40533447265625	33.56514739990233	115.12941598421902
964	964.0	309.0705871582031	33.566734313964844	115.24896885647678
965	965.0	304.7925720214844	32.61767578125	115.36852172873454
966	966.0	302.2441101074219	31.744544982910156	115.48807460099228
967	967.0	302.4916076660156	34.38475799560547	115.60762747325003
968	968.0	301.5538024902344	32.494178771972656	115.7271803455078
969	969.0	301.2743835449219	34.114768981933594	115.84673321776556
970	970.0	300.20318603515625	33.421852111816406	115.96628609002332
971	971.0	300.748046875	33.270042419433594	116.08583896228107
972	972.0	300.5905456542969	32.02127838134767	116.20539183453884
973	973.0	299.1086120605469	33.406677246093764	116.3249447067966
974	974.0	301.2400817871094	33.13301849365236	116.44449757905434
975	975.0	300.5574035644531	32.81798553466797	116.5640504513121
976	976.0	304.71923828125	32.926208496093764	116.68360332356986
977	977.0	307.271484375	33.73638916015625	116.8031561958276
978	978.0	307.8323059082031	33.53292083740233	116.92270906808535
979	979.0	307.05535888671875	32.801673889160156	117.04226194034312
980	980.0	305.1004943847656	34.202293395996094	117.16181481260088
981	981.0	300.1933898925781	34.081275939941406	117.28136768485864
982	982.0	299.2657165527344	33.018882751464844	117.4009205571164
983	983.0	304.1932983398437	34.319152832031236	117.52047342937416
984	984.0	301.6344299316406	34.814567565917955	117.6400263016319
985	985.0	299.1960754394531	34.88290405273439	117.75957917388966
986	986.0	297.6014404296875	34.75398254394531	117.87913204614742
987	987.0	297.3477783203125	34.16852569580078	117.99868491840516
988	988.0	293.5384216308594	33.914955139160156	118.11823779066292
989	989.0	294.93505859375	34.56358337402344	118.23779066292067
990	990.0	293.3983154296875	34.27196502685547	118.35734353517844
991	991.0	294.1513366699219	34.056419372558594	118.4768964074362
992	992.0	290.2279052734375	35.11572265625	118.59644927969396
993	993.0	291.5892639160156	34.805091857910156	118.71600215195171
994	994.0	292.35772705078125	34.94935607910156	118.83555502420948
995	995.0	291.046875	34.67156982421875	118.9551078964672
996	996.0	293.244140625	34.47382354736328	119.07466076872495
997	997.0	293.0419311523437	33.76892852783203	119.19421364098272
998	998.0	288.8396911621094	34.79280090332033	119.31376651324048
999	999.0	285.6635131835937	34.22315979003908	119.43331938549824
1000	1000.0	284.2904052734375	34.45399475097656	119.552872257756
1001	1001.0	285.0830078125	34.88988494873047	119.67242513001376
1002	1002.0	282.874755859375	35.02783966064453	119.7919780022715
1003	1003.0	285.1196594238281	34.690162658691406	119.91153087452926
1004	1004.0	284.2917175292969	35.70992279052736	120.03108374678702
1005	1005.0	283.9629211425781	34.978385925292955	120.15063661904476
1006	1006.0	283.1830139160156	35.324684143066406	120.27018949130252
1007	1007.0	285.6441955566406	34.384033203125	120.38974236356027
1008	1008.0	285.1676330566406	33.08242034912111	120.50929523581804
1009	1009.0	291.3410339355469	33.439819335937486	120.6288481080758
1010	1010.0	285.4869384765625	35.038108825683594	120.74840098033356
1011	1011.0	286.52911376953125	35.53720092773439	120.86795385259131
1012	1012.0	287.843017578125	34.00544738769531	120.98750672484908
1013	1013.0	285.3078308105469	34.71909332275392	121.10705959710684
1014	1014.0	284.1524658203125	35.42790222167967	121.22661246936458
1015	1015.0	284.4512939453125	35.15172576904298	121.34616534162234
1016	1016.0	284.4590148925781	34.70270538330078	121.4657182138801
1017	1017.0	285.64434814453125	34.156036376953125	121.58527108613784
1018	1018.0	288.9853515625	34.87786865234375	121.7048239583956
1019	1019.0	287.83746337890625	34.51286315917967	121.82437683065336
1020	1020.0	291.2004089355469	34.37268829345702	121.94392970291112
1021	1021.0	284.0492858886719	33.587028503417955	122.06348257516888
1022	1022.0	283.5775756835937	34.320457458496094	122.18303544742663
1023	1023.0	282.991455078125	34.31812286376953	122.3025883196844
1024	1024.0	281.6586608886719	34.296852111816406	122.42214119194216
1025	1025.0	281.2203063964844	34.43358612060547	122.5416940641999
1026	1026.0	278.5022277832031	33.99410247802736	122.66124693645766
1027	1027.0	279.12811279296875	31.101760864257812	122.7807998087154
1028	1028.0	277.036376953125	33.997772216796875	122.90035268097316
1029	1029.0	276.4545593261719	34.193519592285156	123.01990555323091
1030	1030.0	278.1145324707031	33.627769470214844	123.13945842548868
1031	1031.0	278.0445861816406	31.300193786621108	123.25901129774644
1032	1032.0	281.3233947753906	31.787727355957017	123.3785641700042
1033	1033.0	281.4351501464844	33.243675231933594	123.49811704226197
1034	1034.0	283.7945251464844	33.93950653076172	123.61766991451972
1035	1035.0	283.864990234375	34.043479919433594	123.73722278677744
1036	1036.0	284.0455627441406	34.11908721923828	123.8567756590352
1037	1037.0	283.3115539550781	34.48412322998048	123.97632853129296
1038	1038.0	286.3328857421875	33.1680908203125	124.09588140355072
1039	1039.0	286.9256591796875	34.0382080078125	124.21543427580848
1040	1040.0	287.5263061523437	34.68556213378906	124.33498714806623
1041	1041.0	288.49334716796875	35.83148956298828	124.454540020324
1042	1042.0	291.8363342285156	34.60066223144531	124.57409289258176
1043	1043.0	290.57427978515625	35.043846130371094	124.6936457648395
1044	1044.0	289.3433532714844	35.536582946777344	124.81319863709726
1045	1045.0	289.0764465332031	35.48328399658203	124.932751509355
1046	1046.0	289.15484619140625	35.60002136230467	125.05230438161276
1047	1047.0	290.2422790527344	35.016380310058594	125.17185725387051
1048	1048.0	293.4913024902344	35.362037658691406	125.29141012612828
1049	1049.0	290.99957275390625	34.570182800292955	125.41096299838604
1050	1050.0	288.39520263671875	34.80705261230467	125.5305158706438
1051	1051.0	288.13018798828125	34.30149841308594	125.65006874290157
1052	1052.0	290.7540283203125	35.203857421875	125.76962161515932
1053	1053.0	291.1907958984375	33.94952392578125	125.88917448741708
1054	1054.0	290.9565734863281	33.57383728027344	126.00872735967482
1055	1055.0	291.6274108886719	34.724769592285156	126.12828023193258
1056	1056.0	292.0106506347656	35.024421691894545	126.24783310419032
1057	1057.0	292.1279296875	35.043434143066406	126.36738597644808
1058	1058.0	287.7980651855469	34.788169860839844	126.48693884870583
1059	1059.0	291.9196472167969	32.73370361328125	126.6064917209636
1060	1060.0	292.68682861328125	34.03148651123047	126.72604459322136
1061	1061.0	290.1847839355469	35.23944091796875	126.84559746547912
1062	1062.0	292.9963684082031	35.07787322998048	126.96515033773689
1063	1063.0	293.9628295898437	35.00599670410156	127.08470320999464
1064	1064.0	292.7398376464844	35.064552307128906	127.2042560822524
1065	1065.0	292.7510986328125	34.846458435058594	127.32380895451014
1066	1066.0	295.4564819335937	34.32246398925781	127.4433618267679
1067	1067.0	297.1156921386719	33.723785400390625	127.56291469902564
1068	1068.0	295.05450439453125	33.77429962158203	127.6824675712834
1069	1069.0	294.6537780761719	34.80694580078125	127.80202044354117
1070	1070.0	297.4527587890625	34.116325378417955	127.92157331579892
1071	1071.0	298.3843994140625	34.86544036865236	128.0411261880567
1072	1072.0	297.5787048339844	34.22483825683594	128.16067906031444
1073	1073.0	298.7904357910156	35.129905700683594	128.28023193257218
1074	1074.0	299.1196594238281	35.293792724609375	128.39978480482995
1075	1075.0	299.4228210449219	35.43335723876953	128.5193376770877
1076	1076.0	299.3897705078125	34.81224822998048	128.63889054934546
1077	1077.0	299.2723999023437	34.550331115722656	128.7584434216032
1078	1078.0	301.3061828613281	34.817237854003906	128.87799629386095
1079	1079.0	303.36181640625	33.50743865966797	128.99754916611872
1080	1080.0	301.4390563964844	34.66773223876953	129.1171020383765
1081	1081.0	299.3870849609375	35.17523956298828	129.23665491063423
1082	1082.0	298.668212890625	34.723854064941406	129.356207782892
1083	1083.0	299.2946472167969	33.840904235839844	129.47576065514974
1084	1084.0	298.8398742675781	35.32476043701172	129.5953135274075
1085	1085.0	300.30401611328125	33.09311676025392	129.71486639966523
1086	1086.0	301.3136901855469	34.91729736328125	129.83441927192305
1087	1087.0	300.7838134765625	34.94789123535156	129.95397214418077
1088	1088.0	299.6814880371094	34.675384521484375	130.07352501643854
1089	1089.0	299.6079406738281	33.34174346923828	130.19307788869628
1090	1090.0	301.3075561523437	34.559547424316406	130.31263076095405
1091	1091.0	303.2991943359375	34.78529357910156	130.4321836332118
1092	1092.0	307.1952819824219	34.8828125	130.55173650546956
1093	1093.0	299.9024963378906	34.615692138671875	130.6712893777273
1094	1094.0	298.1407775878906	34.69951629638672	130.79084224998508
1095	1095.0	299.1192626953125	35.237937927246094	130.91039512224282
1096	1096.0	295.241455078125	33.892059326171875	131.02994799450056
1097	1097.0	294.2288818359375	35.25164794921875	131.14950086675833
1098	1098.0	293.9466247558594	34.59370422363281	131.26905373901607
1099	1099.0	290.0146789550781	35.153656005859375	131.38860661127384
1100	1100.0	291.3280334472656	35.663421630859375	131.5081594835316
1101	1101.0	290.7339782714844	34.98277282714844	131.62771235578936
1102	1102.0	291.09307861328125	33.961151123046875	131.7472652280471
1103	1103.0	287.18017578125	35.114532470703125	131.86681810030487
1104	1104.0	287.1268005371094	34.65650939941408	131.9863709725626
1105	1105.0	290.8038024902344	34.27773284912111	132.10592384482038
1106	1106.0	289.56378173828125	35.038787841796875	132.22547671707812
1107	1107.0	289.5570983886719	35.31913757324219	132.3450295893359
1108	1108.0	288.6102600097656	35.882720947265625	132.46458246159364
1109	1109.0	290.252685546875	35.42919158935547	132.5841353338514
1110	1110.0	289.9041748046875	35.26881408691408	132.70368820610915
1111	1111.0	289.49273681640625	34.9259033203125	132.82324107836692
1112	1112.0	286.74493408203125	34.97007751464844	132.94279395062466
1113	1113.0	288.0717163085937	35.118568420410156	133.06234682288243
1114	1114.0	287.64947509765625	35.12638854980467	133.18189969514015
1115	1115.0	285.9140014648437	35.315299987792955	133.30145256739794
1116	1116.0	285.631591796875	34.96771240234375	133.4210054396557
1117	1117.0	283.2935485839844	35.283477783203125	133.54055831191346
1118	1118.0	283.1638488769531	35.30290985107422	133.6601111841712
1119	1119.0	285.07586669921875	35.71514892578125	133.77966405642897
1120	1120.0	289.243896484375	34.72351837158203	133.8992169286867
1121	1121.0	285.14013671875	35.298614501953125	134.01876980094448
1122	1122.0	280.8013916015625	34.20635986328125	134.13832267320225
1123	1123.0	280.27178955078125	34.16900634765625	134.25787554546
1124	1124.0	278.0380859375	33.793334960937486	134.37742841771774
1125	1125.0	277.16339111328125	35.14784240722656	134.4969812899755
1126	1126.0	279.7123718261719	34.574363708496094	134.61653416223325
1127	1127.0	281.1705322265625	34.658317565917955	134.73608703449102
1128	1128.0	278.75665283203125	34.229591369628906	134.85563990674876
1129	1129.0	281.4394226074219	35.30360412597656	134.97519277900653
1130	1130.0	279.35943603515625	33.23460388183594	135.09474565126428
1131	1131.0	281.0563049316406	34.5605926513672	135.21429852352205
1132	1132.0	283.370361328125	35.06523895263672	135.3338513957798
1133	1133.0	283.802490234375	34.6617431640625	135.45340426803756
1134	1134.0	282.5903625488281	34.40230560302736	135.5729571402953
1135	1135.0	283.0890808105469	35.167320251464844	135.69251001255307
1136	1136.0	284.53497314453125	35.62379455566406	135.8120628848108
1137	1137.0	286.4686889648437	34.68840026855469	135.93161575706856
1138	1138.0	283.3417358398437	35.456604003906236	136.05116862932633
1139	1139.0	283.69512939453125	35.24390411376953	136.17072150158407
1140	1140.0	283.4463195800781	35.662254333496094	136.29027437384184
1141	1141.0	286.2626953125	35.30912780761719	136.40982724609958
1142	1142.0	284.7174377441406	35.057304382324205	136.52938011835735
1143	1143.0	285.5149230957031	35.382469177246094	136.6489329906151
1144	1144.0	284.9580078125	34.526916503906236	136.76848586287286
1145	1145.0	285.2758483886719	34.573646545410156	136.8880387351306
1146	1146.0	283.41650390625	34.987937927246094	137.00759160738838
1147	1147.0	283.0567932128906	35.58564758300783	137.12714447964612
1148	1148.0	280.3628845214844	35.25360870361328	137.2466973519039
1149	1149.0	277.4088134765625	35.54336547851561	137.36625022416163
1150	1150.0	278.1505126953125	34.57823181152344	137.4858030964194
1151	1151.0	275.0182800292969	34.821105957031236	137.60535596867717
1152	1152.0	273.093017578125	35.024940490722656	137.72490884093492
1153	1153.0	275.3701477050781	34.92291259765625	137.84446171319266
1154	1154.0	276.2613525390625	34.868621826171875	137.96401458545043
1155	1155.0	271.55889892578125	35.577857971191406	138.08356745770817
1156	1156.0	269.163818359375	35.23574829101561	138.20312032996594
1157	1157.0	268.0852966308594	35.60370635986328	138.32267320222368
1158	1158.0	265.80401611328125	34.574737548828125	138.44222607448145
1159	1159.0	264.5710144042969	34.802024841308594	138.5617789467392
1160	1160.0	262.85321044921875	35.384338378906236	138.68133181899697
1161	1161.0	265.8972473144531	34.822731018066406	138.8008846912547
1162	1162.0	267.6135559082031	35.29890441894531	138.92043756351248
1163	1163.0	267.5941162109375	35.190673828125	139.03999043577022
1164	1164.0	263.53887939453125	34.98529815673828	139.159543308028
1165	1165.0	263.8712158203125	36.09442901611328	139.27909618028573
1166	1166.0	266.24444580078125	36.470848083496094	139.3986490525435
1167	1167.0	268.3734436035156	35.40038299560547	139.51820192480125
1168	1168.0	272.5194702148437	35.77705383300783	139.63775479705902
1169	1169.0	272.3071594238281	35.64253234863281	139.75730766931676
1170	1170.0	272.02520751953125	35.60975646972656	139.87686054157453
1171	1171.0	267.8840026855469	35.43219757080078	139.99641341383227
1172	1172.0	268.4640197753906	35.58447265625	140.11596628609004
1173	1173.0	266.9965209960937	35.41770935058594	140.23551915834778
1174	1174.0	264.3553161621094	35.599037170410156	140.35507203060556
1175	1175.0	264.0782165527344	35.291053771972656	140.4746249028633
1176	1176.0	261.369384765625	35.64293670654298	140.59417777512107
1177	1177.0	261.4142150878906	35.24433135986328	140.7137306473788
1178	1178.0	259.9107971191406	35.123497009277344	140.83328351963655
1179	1179.0	261.64752197265625	35.15766906738281	140.95283639189432
1180	1180.0	262.54156494140625	35.09620666503908	141.07238926415206
1181	1181.0	263.41705322265625	35.522369384765625	141.19194213640984
1182	1182.0	258.4994201660156	35.601539611816406	141.31149500866758
1183	1183.0	258.0645446777344	35.400665283203125	141.43104788092535
1184	1184.0	257.6649475097656	35.8931884765625	141.5506007531831
1185	1185.0	256.5040588378906	35.99555969238281	141.67015362544086
1186	1186.0	256.6324157714844	36.0145263671875	141.7897064976986
1187	1187.0	255.8629150390625	36.66542053222656	141.90925936995637
1188	1188.0	254.1932373046875	35.93661499023439	142.02881224221412
1189	1189.0	251.81234741210938	35.26258087158203	142.1483651144719
1190	1190.0	252.68801879882812	36.183753967285156	142.26791798672963
1191	1191.0	253.39999389648438	36.38483428955077	142.3874708589874
1192	1192.0	255.66983032226562	35.82404327392578	142.50702373124514
1193	1193.0	255.01919555664062	35.84979248046875	142.6265766035029
1194	1194.0	253.62393188476562	36.07872772216797	142.74612947576065
1195	1195.0	253.03857421875	35.808921813964844	142.86568234801842
1196	1196.0	253.23904418945312	36.11040496826172	142.98523522027617
1197	1197.0	251.40151977539062	35.535888671875	143.10478809253394
1198	1198.0	252.75454711914062	35.85909271240233	143.22434096479168
1199	1199.0	252.08544921875	34.488136291503906	143.34389383704945
1200	1200.0	254.38864135742188	34.03955078125	143.4634467093072
1201	1201.0	252.81356811523438	35.105125427246094	143.58299958156496
1202	1202.0	253.80474853515625	35.84821319580078	143.7025524538227
1203	1203.0	252.46139526367188	35.778770446777344	143.82210532608048
1204	1204.0	254.0848388671875	35.70207214355469	143.94165819833822
1205	1205.0	252.68389892578125	35.503440856933594	144.061211070596
1206	1206.0	251.41851806640625	35.483856201171875	144.18076394285373
1207	1207.0	253.8983154296875	35.94810485839844	144.3003168151115
1208	1208.0	253.28079223632812	36.38700103759764	144.41986968736924
1209	1209.0	254.12045288085938	36.22132110595702	144.539422559627
1210	1210.0	252.02877807617188	36.08872985839844	144.65897543188476
1211	1211.0	249.08404541015625	35.925170898437486	144.77852830414253
1212	1212.0	250.06002807617188	35.66663360595702	144.89808117640027
1213	1213.0	252.51956176757812	35.790016174316406	145.01763404865804
1214	1214.0	252.1201171875	35.890441894531236	145.13718692091578
1215	1215.0	252.29470825195312	35.28524780273439	145.25673979317355
1216	1216.0	252.90972900390625	35.79653930664064	145.3762926654313
1217	1217.0	251.130859375	35.87255859375	145.49584553768906
1218	1218.0	252.92236328125	36.17088317871092	145.6153984099468
1219	1219.0	252.334228515625	35.95037078857422	145.73495128220455
1220	1220.0	251.44192504882812	35.41650390625	145.85450415446232
1221	1221.0	250.244384765625	35.707176208496094	145.97405702672006
1222	1222.0	251.38302612304688	36.06507110595702	146.09360989897783
1223	1223.0	249.96774291992188	36.2081298828125	146.21316277123557
1224	1224.0	249.78671264648438	35.646636962890625	146.33271564349334
1225	1225.0	252.8924560546875	35.964500427246094	146.4522685157511
1226	1226.0	251.985107421875	35.533416748046875	146.57182138800886
1227	1227.0	256.2898254394531	36.39286804199219	146.6913742602666
1228	1228.0	253.185546875	35.585479736328125	146.81092713252437
1229	1229.0	250.57565307617188	36.076179504394545	146.9304800047821
1230	1230.0	251.94314575195312	35.996063232421875	147.05003287703988
1231	1231.0	252.80642700195312	36.051368713378906	147.16958574929762
1232	1232.0	253.05960083007812	36.19052124023439	147.2891386215554
1233	1233.0	250.62118530273438	35.66304779052736	147.40869149381314
1234	1234.0	250.15872192382812	37.03592681884767	147.5282443660709
1235	1235.0	250.0369873046875	36.013671875	147.64779723832865
1236	1236.0	250.32455444335938	36.12226104736328	147.76735011058642
1237	1237.0	249.78192138671875	34.8634033203125	147.88690298284416
1238	1238.0	251.83663940429688	35.265869140625	148.00645585510193
1239	1239.0	251.262451171875	35.482177734375	148.12600872735968
1240	1240.0	251.00619506835938	35.288917541503906	148.24556159961745
1241	1241.0	252.4285888671875	35.428741455078125	148.3651144718752
1242	1242.0	251.51687622070312	36.0469970703125	148.48466734413296
1243	1243.0	250.1085205078125	36.68016815185547	148.6042202163907
1244	1244.0	250.59039306640625	36.175506591796875	148.72377308864847
1245	1245.0	251.40020751953125	36.20389556884767	148.8433259609062
1246	1246.0	251.94027709960938	36.542015075683594	148.96287883316398
1247	1247.0	252.0009155273437	35.73219299316406	149.08243170542173
1248	1248.0	253.58892822265625	36.106262207031236	149.2019845776795
1249	1249.0	252.80050659179688	35.32656097412111	149.32153744993724
1250	1250.0	254.04727172851562	35.859153747558594	149.441090322195
1251	1251.0	251.24658203125	35.65338134765625	149.56064319445275
1252	1252.0	249.38656616210938	36.192466735839844	149.68019606671052
1253	1253.0	253.05886840820312	35.34992218017578	149.79974893896826
1254	1254.0	252.25637817382812	35.798126220703125	149.91930181122603
1255	1255.0	258.8587341308594	34.49384307861328	150.03885468348378
1256	1256.0	259.4614562988281	35.870269775390625	150.15840755574155
1257	1257.0	256.3199462890625	36.45015716552736	150.2779604279993
1258	1258.0	255.84933471679688	36.087463378906236	150.39751330025703
1259	1259.0	256.8287353515625	35.504730224609375	150.5170661725148
1260	1260.0	257.4784240722656	35.76873016357422	150.63661904477254
1261	1261.0	258.7291259765625	34.777610778808594	150.75617191703031
1262	1262.0	259.1510314941406	35.09400177001953	150.87572478928806
1263	1263.0	260.2940979003906	36.00459289550783	150.99527766154583
1264	1264.0	261.5850524902344	35.54722595214844	151.11483053380357
1265	1265.0	264.7067565917969	35.84846496582033	151.23438340606134
1266	1266.0	263.89044189453125	35.152793884277344	151.35393627831908
1267	1267.0	258.6952209472656	35.74002838134767	151.47348915057685
1268	1268.0	259.09686279296875	34.89984893798828	151.5930420228346
1269	1269.0	255.53662109375	36.65567016601561	151.71259489509237
1270	1270.0	253.37472534179688	36.57811737060547	151.8321477673501
1271	1271.0	254.09542846679688	35.500083923339844	151.95170063960788
1272	1272.0	253.3983764648437	36.26832580566406	152.07125351186562
1273	1273.0	250.69412231445312	35.722503662109375	152.1908063841234
1274	1274.0	251.27487182617188	35.5225830078125	152.31035925638113
1275	1275.0	253.11569213867188	35.295867919921875	152.4299121286389
1276	1276.0	250.27438354492188	34.859458923339844	152.54946500089665
1277	1277.0	250.87887573242188	35.234245300292955	152.66901787315442
1278	1278.0	251.11962890625	35.00169372558594	152.78857074541216
1279	1279.0	250.37472534179688	35.46284484863281	152.90812361766993
1280	1280.0	250.01205444335938	35.47193908691408	153.02767648992767
1281	1281.0	245.2994079589844	34.53099060058594	153.14722936218544
1282	1282.0	243.7854461669922	35.40799713134767	153.26678223444318
1283	1283.0	243.9160003662109	35.961463928222656	153.38633510670095
1284	1284.0	246.31918334960938	36.410057067871094	153.5058879789587
1285	1285.0	244.052978515625	35.834259033203125	153.62544085121647
1286	1286.0	239.01412963867188	36.631591796875	153.7449937234742
1287	1287.0	237.90155029296875	35.882385253906236	153.86454659573198
1288	1288.0	240.2664337158203	34.968345642089844	153.98409946798972
1289	1289.0	242.5961761474609	34.88470458984375	154.1036523402475
1290	1290.0	241.03384399414065	35.93408203125	154.22320521250523
1291	1291.0	240.67410278320312	35.904052734375	154.342758084763
1292	1292.0	237.8264312744141	36.07123565673828	154.46231095702075
1293	1293.0	238.1241455078125	35.39618682861328	154.58186382927852
1294	1294.0	237.5930938720703	36.21385955810547	154.70141670153626
1295	1295.0	236.5952911376953	36.44105529785156	154.82096957379403
1296	1296.0	235.5569305419922	36.597129821777344	154.94052244605177
1297	1297.0	232.14007568359372	37.02603149414064	155.06007531830954
1298	1298.0	231.22293090820312	36.80613708496094	155.17962819056729
1299	1299.0	231.88954162597656	36.866859436035156	155.29918106282503
1300	1300.0	231.27435302734372	36.099937438964844	155.4187339350828
1301	1301.0	231.6937561035156	36.43914794921875	155.53828680734054
1302	1302.0	230.3623046875	35.832984924316406	155.6578396795983
1303	1303.0	228.5517425537109	35.738685607910156	155.77739255185605
1304	1304.0	228.73498535156253	36.86669921875	155.89694542411382
1305	1305.0	227.9407196044922	36.73406982421875	156.01649829637157
1306	1306.0	229.8707275390625	36.155143737792955	156.13605116862934
1307	1307.0	232.811279296875	36.051025390625	156.25560404088708
1308	1308.0	234.270263671875	36.443946838378906	156.37515691314485
1309	1309.0	231.47067260742188	35.99574279785156	156.4947097854026
1310	1310.0	230.3102874755859	35.59284973144531	156.61426265766036
1311	1311.0	231.18521118164065	35.47663879394531	156.7338155299181
1312	1312.0	227.44323730468756	36.098548889160156	156.85336840217587
1313	1313.0	228.3462371826172	37.40897369384767	156.97292127443362
1314	1314.0	226.5430450439453	35.754791259765625	157.0924741466914
1315	1315.0	225.45497131347656	37.23439025878906	157.21202701894913
1316	1316.0	223.9692840576172	36.042755126953125	157.3315798912069
1317	1317.0	222.63562011718756	37.27578735351561	157.45113276346464
1318	1318.0	222.2408142089844	38.03966522216797	157.5706856357224
1319	1319.0	223.3346710205078	36.94403839111328	157.69023850798015
1320	1320.0	221.1774749755859	36.09325408935547	157.80979138023793
1321	1321.0	223.1785125732422	37.804466247558594	157.92934425249567
1322	1322.0	222.31011962890625	37.04151916503908	158.04889712475344
1323	1323.0	220.873779296875	37.935791015625	158.16844999701118
1324	1324.0	221.74386596679688	37.34791564941408	158.28800286926895
1325	1325.0	220.1680908203125	37.025665283203125	158.4075557415267
1326	1326.0	220.35107421875	37.11994171142578	158.52710861378446
1327	1327.0	220.99234008789065	37.56732940673828	158.6466614860422
1328	1328.0	220.9309844970703	37.38627624511719	158.76621435829998
1329	1329.0	220.3760986328125	37.76201629638672	158.88576723055772
1330	1330.0	219.6828765869141	38.59259796142578	159.0053201028155
1331	1331.0	220.0579376220703	37.967987060546875	159.12487297507323
1332	1332.0	220.2659149169922	37.98016357421875	159.244425847331
1333	1333.0	221.02392578125	37.16259002685547	159.36397871958874
1334	1334.0	219.7611846923828	37.06661224365236	159.4835315918465
1335	1335.0	222.34605407714844	36.80169677734375	159.60308446410426
1336	1336.0	223.75646972656253	38.099769592285156	159.72263733636203
1337	1337.0	223.27600097656253	37.93030548095702	159.84219020861977
1338	1338.0	221.82408142089844	37.25582122802736	159.96174308087754
1339	1339.0	221.72833251953125	36.96759796142578	160.08129595313528
1340	1340.0	221.7113037109375	36.57192993164064	160.20084882539302
1341	1341.0	222.3639678955078	36.652015686035156	160.3204016976508
1342	1342.0	221.3784942626953	37.620666503906236	160.43995456990854
1343	1343.0	217.96722412109372	37.381378173828125	160.5595074421663
1344	1344.0	218.9991607666016	38.53228759765625	160.67906031442405
1345	1345.0	218.2760467529297	37.899452209472656	160.79861318668182
1346	1346.0	216.5507049560547	37.62097930908203	160.91816605893956
1347	1347.0	217.7091827392578	38.5518798828125	161.03771893119733
1348	1348.0	217.5177001953125	38.737281799316406	161.15727180345507
1349	1349.0	218.0644378662109	38.375083923339844	161.27682467571285
1350	1350.0	216.8265686035156	37.952423095703125	161.3963775479706
1351	1351.0	214.6299743652344	38.11337280273439	161.51593042022836
1352	1352.0	214.9352264404297	38.02867126464844	161.6354832924861
1353	1353.0	218.54364013671875	37.843475341796875	161.75503616474387
1354	1354.0	215.59436035156253	37.932838439941406	161.8745890370016
1355	1355.0	216.5839080810547	38.63642883300783	161.99414190925938
1356	1356.0	218.06896972656253	37.613441467285156	162.11369478151713
1357	1357.0	216.96800231933597	37.971336364746094	162.2332476537749
1358	1358.0	218.45298767089844	35.61488342285156	162.35280052603264
1359	1359.0	215.8584899902344	37.917625427246094	162.4723533982904
1360	1360.0	216.63092041015625	38.19086456298828	162.59190627054815
1361	1361.0	218.04653930664065	35.39251708984375	162.71145914280592
1362	1362.0	218.2549285888672	38.44945526123047	162.83101201506366
1363	1363.0	223.7665100097656	37.010559082031236	162.95056488732143
1364	1364.0	225.53504943847656	36.52519989013672	163.07011775957918
1365	1365.0	222.894287109375	36.62822723388672	163.18967063183695
1366	1366.0	224.0655212402344	36.91102600097656	163.3092235040947
1367	1367.0	223.5570373535156	38.00476837158203	163.42877637635246
1368	1368.0	226.08526611328125	37.12605285644531	163.5483292486102
1369	1369.0	222.9073638916016	35.5126953125	163.66788212086797
1370	1370.0	225.1120758056641	36.80564880371092	163.78743499312571
1371	1371.0	224.23692321777344	36.948280334472656	163.90698786538348
1372	1372.0	226.7105865478516	37.35282897949219	164.02654073764123
1373	1373.0	226.0068206787109	36.01854705810547	164.146093609899
1374	1374.0	229.3058319091797	36.920623779296875	164.26564648215674
1375	1375.0	229.44921875	37.229621887207045	164.3851993544145
1376	1376.0	230.81314086914065	36.25273895263672	164.50475222667225
1377	1377.0	230.74969482421875	37.43537902832033	164.62430509893002
1378	1378.0	227.9065704345703	36.54779052734375	164.74385797118777
1379	1379.0	227.57989501953125	36.58917999267578	164.86341084344554
1380	1380.0	225.99913024902344	36.63301086425781	164.98296371570328
1381	1381.0	228.77099609375	37.75507354736328	165.10251658796102
1382	1382.0	229.3805694580078	37.85595703125	165.2220694602188
1383	1383.0	230.70999145507807	37.70240783691408	165.34162233247653
1384	1384.0	230.29330444335932	35.757911682128906	165.4611752047343
1385	1385.0	230.54043579101565	36.47345733642578	165.58072807699205
1386	1386.0	230.90490722656253	35.971466064453125	165.70028094924982
1387	1387.0	230.83883666992188	37.94728088378906	165.81983382150756
1388	1388.0	229.4171600341797	37.24627685546875	165.93938669376533
1389	1389.0	228.4892578125	37.584350585937486	166.05893956602307
1390	1390.0	227.4694061279297	37.049835205078125	166.17849243828084
1391	1391.0	226.4470672607422	36.60382080078125	166.29804531053858
1392	1392.0	228.30267333984372	36.477088928222656	166.41759818279635
1393	1393.0	229.457748413086	37.620544433593764	166.5371510550541
1394	1394.0	228.1154632568359	38.6670379638672	166.65670392731187
1395	1395.0	225.18618774414065	38.22557830810547	166.7762567995696
1396	1396.0	224.99151611328125	37.54820251464844	166.89580967182738
1397	1397.0	222.66738891601565	36.84286499023439	167.01536254408512
1398	1398.0	223.58848571777344	37.70405578613281	167.1349154163429
1399	1399.0	225.14154052734372	37.2877655029297	167.25446828860063
1400	1400.0	227.0681915283203	35.83064270019531	167.3740211608584
1401	1401.0	226.0500640869141	35.46454620361328	167.49357403311615
1402	1402.0	226.45997619628903	36.31895446777344	167.61312690537392
1403	1403.0	227.5199432373047	36.40460968017578	167.73267977763166
1404	1404.0	227.67124938964844	36.948890686035156	167.85223264988943
1405	1405.0	229.7589111328125	36.857238769531236	167.97178552214717
1406	1406.0	230.5536956787109	36.86289978027344	168.09133839440494
1407	1407.0	230.2610321044922	37.739044189453125	168.21089126666268
1408	1408.0	229.2960662841797	37.6236572265625	168.33044413892046
1409	1409.0	229.49790954589844	37.35128021240233	168.4499970111782
1410	1410.0	230.60321044921875	37.22289276123047	168.56954988343597
1411	1411.0	229.1875762939453	36.21918487548828	168.6891027556937
1412	1412.0	232.06546020507807	37.54798889160156	168.80865562795148
1413	1413.0	232.00942993164065	36.02861022949219	168.92820850020922
1414	1414.0	234.256103515625	37.22978973388672	169.047761372467
1415	1415.0	230.30044555664065	36.27422332763672	169.16731424472474
1416	1416.0	228.6562347412109	36.860870361328125	169.2868671169825
1417	1417.0	228.7820281982422	37.42739868164064	169.40641998924025
1418	1418.0	229.390869140625	37.510498046875	169.52597286149802
1419	1419.0	228.9337921142578	37.00761413574219	169.64552573375576
1420	1420.0	227.58969116210935	38.38139343261719	169.76507860601353
1421	1421.0	228.565673828125	37.53973388671875	169.88463147827127
1422	1422.0	228.94435119628903	37.581604003906236	170.00418435052902
1423	1423.0	229.4794464111328	36.75712585449219	170.1237372227868
1424	1424.0	226.4229736328125	36.504180908203125	170.24329009504453
1425	1425.0	223.2906646728516	37.032798767089844	170.3628429673023
1426	1426.0	219.8707427978516	36.339080810546875	170.48239583956004
1427	1427.0	219.5709381103516	36.215057373046875	170.6019487118178
1428	1428.0	221.37493896484372	37.667572021484375	170.72150158407555
1429	1429.0	220.71893310546875	36.89099884033203	170.84105445633332
1430	1430.0	219.06396484375	37.806030273437486	170.96060732859107
1431	1431.0	216.0706787109375	36.471435546875	171.08016020084884
1432	1432.0	217.1490936279297	38.565704345703125	171.19971307310658
1433	1433.0	215.4503936767578	36.94147491455077	171.31926594536435
1434	1434.0	218.24269104003903	38.828025817871094	171.4388188176221
1435	1435.0	218.15684509277344	38.60694122314453	171.55837168987986
1436	1436.0	216.2030334472656	37.53138732910156	171.6779245621376
1437	1437.0	214.63818359375	38.18843078613281	171.79747743439538
1438	1438.0	217.75183105468756	38.92357635498048	171.91703030665312
1439	1439.0	219.2097930908203	36.014129638671875	172.0365831789109
1440	1440.0	218.7939300537109	37.502777099609375	172.15613605116863
1441	1441.0	218.85264587402344	37.523963928222656	172.2756889234264
1442	1442.0	215.41665649414065	37.90508270263672	172.39524179568414
1443	1443.0	215.051498413086	38.91958618164064	172.5147946679419
1444	1444.0	217.8680877685547	38.574554443359375	172.63434754019966
1445	1445.0	215.11193847656253	37.55359649658203	172.75390041245743
1446	1446.0	216.4598846435547	35.816734313964844	172.87345328471517
1447	1447.0	218.21348571777344	38.637245178222656	172.99300615697294
1448	1448.0	218.77003479003903	38.277503967285156	173.11255902923068
1449	1449.0	219.0844268798828	37.082061767578125	173.23211190148845
1450	1450.0	217.6544952392578	38.89962005615236	173.3516647737462
1451	1451.0	217.5021820068359	38.411842346191406	173.47121764600396
1452	1452.0	219.20887756347656	37.280128479003906	173.5907705182617
1453	1453.0	217.2815704345703	37.69517517089844	173.71032339051948
1454	1454.0	212.94085693359372	37.414611816406236	173.82987626277722
1455	1455.0	214.08123779296875	38.36070251464844	173.949429135035
1456	1456.0	211.43426513671875	38.181976318359375	174.06898200729273
1457	1457.0	214.67266845703125	39.014007568359375	174.1885348795505
1458	1458.0	215.6222076416016	37.57847595214844	174.30808775180824
1459	1459.0	215.3743591308594	37.48225402832033	174.42764062406602
1460	1460.0	216.4387969970703	38.64009094238281	174.54719349632376
1461	1461.0	216.3299865722656	37.03565979003908	174.6667463685815
1462	1462.0	212.460693359375	36.259582519531236	174.78629924083927
1463	1463.0	213.56121826171875	35.61244201660156	174.905852113097
1464	1464.0	212.70965576171875	37.269775390625	175.02540498535478
1465	1465.0	213.1133270263672	37.89043426513672	175.14495785761252
1466	1466.0	213.3898468017578	36.66352081298828	175.2645107298703
1467	1467.0	216.14739990234372	38.4182891845703	175.38406360212804
1468	1468.0	213.381103515625	36.89727020263672	175.5036164743858
1469	1469.0	213.3707275390625	35.40415954589844	175.62316934664355
1470	1470.0	213.4977874755859	36.82317352294922	175.74272221890132
1471	1471.0	213.70062255859372	36.3585205078125	175.86227509115906
1472	1472.0	213.6511993408203	36.696014404296875	175.98182796341683
1473	1473.0	213.5380401611328	36.737892150878906	176.10138083567458
1474	1474.0	212.34425354003903	37.02774047851561	176.22093370793235
1475	1475.0	209.9944610595703	38.32830047607422	176.3404865801901
1476	1476.0	211.2110748291016	37.806488037109375	176.46003945244786
1477	1477.0	210.771240234375	38.046058654785156	176.5795923247056
1478	1478.0	213.0668487548828	36.32456207275392	176.69914519696337
1479	1479.0	213.84068298339844	37.800697326660156	176.8186980692211
1480	1480.0	214.54669189453125	37.157798767089844	176.93825094147888
1481	1481.0	214.10081481933597	37.047302246093764	177.05780381373663
1482	1482.0	212.3831024169922	38.33242034912111	177.1773566859944
1483	1483.0	215.62208557128903	38.771057128906236	177.29690955825214
1484	1484.0	216.19253540039065	36.99384307861328	177.4164624305099
1485	1485.0	214.5616912841797	36.60011291503908	177.53601530276765
1486	1486.0	212.1647491455078	37.324378967285156	177.65556817502542
1487	1487.0	213.8329620361328	37.509010314941406	177.77512104728316
1488	1488.0	212.72521972656253	37.450294494628906	177.89467391954094
1489	1489.0	211.0269317626953	38.043785095214844	178.01422679179868
1490	1490.0	210.94686889648435	38.796844482421875	178.13377966405645
1491	1491.0	209.8510284423828	37.97100830078125	178.2533325363142
1492	1492.0	212.5755615234375	37.06599426269531	178.37288540857196
1493	1493.0	210.1631317138672	37.12714385986328	178.4924382808297
1494	1494.0	210.3980255126953	37.05988311767578	178.61199115308747
1495	1495.0	208.82635498046875	37.466453552246094	178.73154402534522
1496	1496.0	206.32801818847656	37.452674865722656	178.851096897603
1497	1497.0	206.83154296875	37.50418853759764	178.97064976986073
1498	1498.0	204.9462432861328	37.62339019775392	179.0902026421185
1499	1499.0	202.53440856933597	38.727622985839844	179.20975551437624
1500	1500.0	198.88140869140625	37.339500427246094	179.329308386634
1501	1501.0	201.8333740234375	39.174293518066406	179.44886125889175
1502	1502.0	199.96221923828125	38.92910766601561	179.5684141311495
1503	1503.0	197.9897918701172	36.737281799316406	179.68796700340727
1504	1504.0	197.5331573486328	38.173439025878906	179.807519875665
1505	1505.0	198.343505859375	38.81243896484375	179.92707274792278
1506	1506.0	198.0833740234375	38.39589691162111	180.04662562018052
1507	1507.0	198.1327667236328	38.356781005859375	180.1661784924383
1508	1508.0	195.2565460205078	38.21063232421875	180.28573136469603
1509	1509.0	193.38070678710935	38.7564697265625	180.4052842369538
1510	1510.0	192.9865875244141	39.77753448486328	180.52483710921155
1511	1511.0	195.33489990234372	38.670349121093764	180.6443899814693
1512	1512.0	193.38514709472656	39.781768798828125	180.76394285372703
1513	1513.0	198.2646331787109	38.93256378173828	180.88349572598483
1514	1514.0	198.4690704345703	38.57244110107422	181.00304859824257
1515	1515.0	199.3201141357422	38.89795684814453	181.12260147050037
1516	1516.0	200.01715087890625	38.81866455078125	181.24215434275808
1517	1517.0	198.9685821533203	38.59149169921875	181.36170721501583
1518	1518.0	200.01843261718756	38.5481719970703	181.4812600872736
1519	1519.0	200.1070556640625	39.10315704345702	181.60081295953137
1520	1520.0	199.9295959472656	38.52949523925781	181.7203658317891
1521	1521.0	201.2494354248047	39.77450561523439	181.83991870404688
1522	1522.0	198.5859832763672	38.53829193115236	181.95947157630465
1523	1523.0	196.9806060791016	38.28299713134767	182.0790244485624
1524	1524.0	194.78575134277344	37.760772705078125	182.1985773208201
1525	1525.0	195.57550048828125	39.125709533691406	182.3181301930779
1526	1526.0	193.73226928710935	40.51080322265625	182.43768306533565
1527	1527.0	194.31387329101565	40.26329040527344	182.55723593759345
1528	1528.0	189.6432342529297	39.151123046875	182.6767888098512
1529	1529.0	187.9460601806641	38.64068603515625	182.79634168210893
1530	1530.0	185.6911773681641	40.296882629394545	182.91589455436667
1531	1531.0	186.1198272705078	39.982551574707045	183.03544742662444
1532	1532.0	185.00701904296875	40.06281280517578	183.1550002988822
1533	1533.0	184.60610961914065	40.901634216308594	183.27455317114
1534	1534.0	182.3076629638672	38.417091369628906	183.3941060433977
1535	1535.0	181.54681396484372	39.238853454589844	183.51365891565547
1536	1536.0	180.1204071044922	39.172935485839844	183.6332117879132
1537	1537.0	178.56158447265625	40.541145324707045	183.75276466017095
1538	1538.0	180.02197265625	39.238098144531236	183.87231753242872
1539	1539.0	179.12872314453125	39.64794921875	183.9918704046865
1540	1540.0	177.44537353515625	40.95989990234375	184.11142327694424
1541	1541.0	177.3883056640625	40.19721984863281	184.230976149202
1542	1542.0	177.07501220703125	41.0469207763672	184.35052902145972
1543	1543.0	173.2219390869141	40.14155578613281	184.4700818937175
1544	1544.0	172.8555450439453	40.279052734375	184.5896347659753
1545	1545.0	171.1170196533203	39.936119079589844	184.709187638233
1546	1546.0	170.00279235839844	40.684356689453125	184.8287405104908
1547	1547.0	169.79931640625	40.634605407714844	184.9482933827485
1548	1548.0	164.1702880859375	40.19184875488281	185.0678462550063
1549	1549.0	161.78237915039062	41.41864776611328	185.18739912726403
1550	1550.0	160.55105590820312	42.78135681152344	185.3069519995218
1551	1551.0	157.995361328125	43.07588195800784	185.42650487177957
1552	1552.0	158.6133728027344	44.10973358154298	185.5460577440373
1553	1553.0	160.20567321777344	43.23821258544922	185.66561061629503
1554	1554.0	161.46495056152344	43.173065185546875	185.78516348855285
1555	1555.0	161.97183227539062	43.891326904296875	185.90471636081057
1556	1556.0	162.513427734375	43.61273956298828	186.02426923306837
1557	1557.0	164.55555725097656	43.22417449951172	186.14382210532608
1558	1558.0	161.87124633789062	43.353309631347685	186.26337497758385
1559	1559.0	164.79722595214844	43.033470153808594	186.3829278498416
1560	1560.0	162.796630859375	43.545257568359375	186.50248072209936
1561	1561.0	165.8202667236328	44.097373962402315	186.6220335943571
1562	1562.0	162.96212768554688	44.74659729003908	186.74158646661488
1563	1563.0	165.2864990234375	43.714988708496094	186.86113933887265
1564	1564.0	164.19680786132812	43.08512878417967	186.9806922111304
1565	1565.0	165.2445068359375	43.49815368652344	187.10024508338813
1566	1566.0	165.29672241210938	43.58592224121092	187.2197979556459
1567	1567.0	167.6653747558594	43.544525146484375	187.33935082790364
1568	1568.0	170.6477508544922	44.442955017089844	187.4589037001614
1569	1569.0	170.0341033935547	43.154327392578125	187.5784565724192
1570	1570.0	170.5041656494141	44.123229980468764	187.69800944467693
1571	1571.0	168.7255859375	45.46929168701172	187.81756231693467
1572	1572.0	168.3519287109375	44.99037170410156	187.93711518919244
1573	1573.0	166.1807403564453	43.311309814453125	188.05666806145015
1574	1574.0	166.5112762451172	43.403045654296875	188.17622093370795
1575	1575.0	169.98663330078125	43.475303649902315	188.2957738059657
1576	1576.0	169.19216918945312	43.15570831298828	188.4153266782235
1577	1577.0	167.8939666748047	43.97557067871092	188.5348795504812
1578	1578.0	165.16070556640625	43.676239013671875	188.65443242273895
1579	1579.0	163.50955200195312	43.505096435546875	188.77398529499672
1580	1580.0	162.39376831054688	43.76070404052736	188.8935381672545
1581	1581.0	160.35430908203125	42.845184326171875	189.01309103951223
1582	1582.0	157.4182891845703	42.63154602050784	189.13264391177
1583	1583.0	160.7467803955078	43.419639587402315	189.25219678402772
1584	1584.0	160.40228271484375	43.0885467529297	189.3717496562855
1585	1585.0	160.4251708984375	43.591453552246094	189.4913025285433
1586	1586.0	159.74176025390625	43.94737243652344	189.610855400801
1587	1587.0	156.55029296875	43.20015716552736	189.7304082730588
1588	1588.0	153.86614990234375	42.99375915527344	189.8499611453165
1589	1589.0	150.67596435546875	43.49317169189456	189.96951401757428
1590	1590.0	151.32772827148435	43.44622039794922	190.08906688983205
1591	1591.0	154.0776824951172	43.470092773437486	190.2086197620898
1592	1592.0	154.68710327148435	43.62725067138672	190.32817263434757
1593	1593.0	153.38504028320312	42.761344909667955	190.4477255066053
1594	1594.0	152.81149291992188	43.295623779296875	190.56727837886305
1595	1595.0	151.47549438476562	42.68580627441408	190.6868312511208
1596	1596.0	150.64022827148435	43.579437255859375	190.80638412337856
1597	1597.0	153.8479156494141	43.156951904296875	190.92593699563636
1598	1598.0	153.90725708007812	43.42286682128906	191.04548986789408
1599	1599.0	153.8341064453125	42.2774658203125	191.16504274015185
1600	1600.0	149.73327636718753	43.502716064453125	191.2845956124096
1601	1601.0	149.7057647705078	43.734901428222656	191.40414848466736
1602	1602.0	149.83438110351562	41.8151092529297	191.5237013569251
1603	1603.0	147.50601196289062	43.14857482910156	191.64325422918287
1604	1604.0	145.15924072265625	43.382965087890625	191.7628071014406
1605	1605.0	145.79086303710938	42.010223388671875	191.8823599736984
1606	1606.0	143.21719360351562	43.52600860595702	192.00191284595613
1607	1607.0	140.89538574218753	44.01040649414064	192.1214657182139
1608	1608.0	138.86196899414065	42.69916534423828	192.24101859047164
1609	1609.0	137.19094848632812	42.359191894531236	192.3605714627294
1610	1610.0	138.01171875	42.583168029785156	192.48012433498715
1611	1611.0	135.86712646484375	42.378379821777344	192.59967720724487
1612	1612.0	137.43695068359375	42.17967224121092	192.7192300795027
1613	1613.0	137.4327392578125	42.377471923828125	192.83878295176044
1614	1614.0	136.4642333984375	41.97216033935547	192.95833582401815
1615	1615.0	137.20896911621094	42.6938018798828	193.07788869627595
1616	1616.0	138.647705078125	42.310241699218764	193.1974415685337
1617	1617.0	142.91566467285156	42.75189971923828	193.31699444079143
1618	1618.0	140.75167846679688	42.386505126953125	193.4365473130492
1619	1619.0	138.65753173828125	42.119239807128906	193.55610018530697
1620	1620.0	139.2181854248047	41.78424835205077	193.67565305756472
1621	1621.0	135.92648315429688	41.708595275878906	193.7952059298225
1622	1622.0	137.25015258789062	41.46247863769531	193.91475880208023
1623	1623.0	135.85574340820312	41.43675231933594	194.034311674338
1624	1624.0	135.9592742919922	41.08238220214844	194.1538645465957
1625	1625.0	132.5491485595703	42.31343841552736	194.27341741885348
1626	1626.0	133.24722290039062	42.57679748535156	194.39297029111123
1627	1627.0	131.7711639404297	40.74864959716797	194.512523163369
1628	1628.0	132.20333862304688	41.302032470703125	194.6320760356268
1629	1629.0	132.0156707763672	41.3811798095703	194.7516289078845
1630	1630.0	131.49827575683594	41.95563507080078	194.87118178014228
1631	1631.0	128.78907775878906	41.91426849365236	194.9907346524
1632	1632.0	126.2930908203125	42.77092742919922	195.1102875246578
1633	1633.0	127.98074340820312	42.1812744140625	195.22984039691556
1634	1634.0	129.7330322265625	41.700653076171875	195.3493932691733
1635	1635.0	131.09530639648438	42.13111877441408	195.46894614143105
1636	1636.0	125.90385437011719	43.275077819824205	195.5884990136888
1637	1637.0	122.96627807617188	42.39549255371092	195.70805188594656
1638	1638.0	122.83590698242188	42.68162536621092	195.82760475820436
1639	1639.0	121.75703430175781	43.126640319824205	195.94715763046207
1640	1640.0	122.57798767089844	42.81562042236328	196.06671050271984
1641	1641.0	124.64193725585938	42.89966583251952	196.1862633749776
1642	1642.0	124.14179992675781	42.48681640625	196.30581624723536
1643	1643.0	124.35232543945312	42.917755126953125	196.4253691194931
1644	1644.0	126.11776733398438	43.800323486328125	196.54492199175087
1645	1645.0	127.96812438964844	42.370544433593764	196.6644748640086
1646	1646.0	128.75315856933594	42.726257324218764	196.7840277362664
1647	1647.0	125.65052795410156	42.65167999267578	196.90358060852407
1648	1648.0	125.826171875	42.795196533203125	197.0231334807819
1649	1649.0	125.93435668945312	42.57265472412112	197.14268635303964
1650	1650.0	124.99462890625	42.1664581298828	197.2622392252974
1651	1651.0	124.89845275878906	42.573387145996094	197.38179209755515
1652	1652.0	122.74787902832031	42.525611877441406	197.5013449698129
1653	1653.0	124.80076599121094	43.155158996582045	197.62089784207063
1654	1654.0	126.82888793945312	42.228965759277344	197.74045071432843
1655	1655.0	124.51043701171875	43.22329711914064	197.86000358658617
1656	1656.0	123.8934326171875	42.38525390625	197.97955645884397
1657	1657.0	124.49134826660156	42.026275634765625	198.0991093311017
1658	1658.0	124.29537963867188	43.284339904785156	198.21866220335943
1659	1659.0	125.27105712890625	42.438629150390625	198.3382150756172
1660	1660.0	124.59523010253906	42.9903564453125	198.45776794787497
1661	1661.0	126.02102661132812	43.26250457763672	198.5773208201327
1662	1662.0	125.88235473632812	43.12355041503908	198.69687369239048
1663	1663.0	126.33969116210938	43.000816345214844	198.81642656464825
1664	1664.0	123.00714111328125	42.6814422607422	198.935979436906
1665	1665.0	123.81985473632812	42.829963684082045	199.0555323091637
1666	1666.0	121.096435546875	43.894836425781236	199.17508518142148
1667	1667.0	122.28323364257812	42.985626220703125	199.29463805367925
1668	1668.0	123.01812744140625	42.128074645996094	199.414190925937
1669	1669.0	124.29452514648438	42.72852325439456	199.5337437981948
1670	1670.0	123.2921142578125	42.384742736816406	199.6532966704525
1671	1671.0	122.1600341796875	42.952392578125	199.77284954271028
1672	1672.0	123.2171630859375	43.094879150390625	199.892402414968
1673	1673.0	123.49105834960938	43.2421875	200.0119552872258
1674	1674.0	121.63043212890625	42.9479217529297	200.13150815948356
1675	1675.0	119.39501953125	42.63893127441408	200.2510610317413
1676	1676.0	119.24041748046875	42.93398284912112	200.37061390399904
1677	1677.0	121.86116027832031	43.248313903808594	200.4901667762568
1678	1678.0	122.19868469238281	42.458801269531236	200.60971964851456
1679	1679.0	122.82037353515625	43.16127014160156	200.72927252077235
1680	1680.0	121.80995178222656	42.584693908691406	200.84882539303007
1681	1681.0	120.58343505859375	43.25959777832033	200.96837826528784
1682	1682.0	118.35382080078125	42.80414581298828	201.0879311375456
1683	1683.0	119.25482177734375	43.21752166748048	201.20748400980332
1684	1684.0	117.63003540039062	42.653358459472656	201.3270368820611
1685	1685.0	115.2812042236328	41.91407775878906	201.4465897543189
1686	1686.0	116.79945373535156	41.56470489501953	201.5661426265766
1687	1687.0	117.62657165527344	42.88142395019533	201.6856954988344
1688	1688.0	116.42277526855467	42.39014434814452	201.8052483710921
1689	1689.0	119.16288757324219	42.50096130371092	201.9248012433499
1690	1690.0	121.137939453125	42.5625915527344	202.04435411560763
1691	1691.0	119.07218933105469	43.191734313964844	202.1639069878654
1692	1692.0	118.20550537109375	42.970542907714844	202.28345986012317
1693	1693.0	115.63695526123048	42.57331848144533	202.4030127323809
1694	1694.0	115.75729370117188	42.66357421875	202.52256560463863
1695	1695.0	115.2831573486328	43.1819305419922	202.64211847689643
1696	1696.0	113.15808868408205	42.59131622314452	202.76167134915417
1697	1697.0	114.60975646972656	42.623146057128906	202.88122422141197
1698	1698.0	113.7475814819336	42.728210449218764	203.00077709366968
1699	1699.0	109.80168151855467	43.86314392089844	203.12032996592745
1700	1700.0	113.11971282958984	43.227134704589844	203.2398828381852
1701	1701.0	113.283447265625	42.734886169433594	203.35943571044297
1702	1702.0	108.49121856689456	42.53223419189456	203.4789885827007
1703	1703.0	108.2152862548828	42.9499969482422	203.59854145495848
1704	1704.0	109.10223388671876	42.86090850830078	203.71809432721625
1705	1705.0	110.52167510986328	44.152191162109375	203.837647199474
1706	1706.0	111.3524169921875	43.72687530517578	203.95720007173173
1707	1707.0	108.0979461669922	42.967163085937486	204.07675294398948
1708	1708.0	107.79490661621092	42.944061279296875	204.19630581624725
1709	1709.0	109.40867614746094	43.25568389892578	204.315858688505
1710	1710.0	110.3828125	44.10707092285156	204.4354115607628
1711	1711.0	107.89903259277344	42.23793029785156	204.5549644330205
1712	1712.0	107.84073638916016	43.212799072265625	204.67451730527827
1713	1713.0	107.63391876220705	42.64430236816406	204.794070177536
1714	1714.0	107.82280731201172	42.073158264160156	204.91362304979376
1715	1715.0	108.1186752319336	42.7510681152344	205.03317592205156
1716	1716.0	108.89344787597656	42.3893280029297	205.1527287943093
1717	1717.0	108.5597686767578	42.9134063720703	205.27228166656704
1718	1718.0	110.29388427734376	42.023406982421875	205.3918345388248
1719	1719.0	108.56986236572266	43.415069580078125	205.51138741108252
1720	1720.0	108.1186294555664	42.750579833984375	205.63094028334032
1721	1721.0	108.27692413330078	43.52259826660156	205.7504931555981
1722	1722.0	107.7685775756836	42.9779815673828	205.87004602785584
1723	1723.0	106.66068267822266	43.553565979003906	205.9895989001136
1724	1724.0	105.6438217163086	42.39521789550784	206.10915177237132
1725	1725.0	104.28944396972656	42.7423095703125	206.2287046446291
1726	1726.0	106.6175842285156	42.901397705078125	206.3482575168869
1727	1727.0	106.917724609375	43.75034332275392	206.4678103891446
1728	1728.0	107.4994201660156	43.453147888183594	206.5873632614024
1729	1729.0	105.91058349609376	43.530334472656236	206.7069161336601
1730	1730.0	104.32998657226562	43.591667175292955	206.8264690059179
1731	1731.0	103.2317123413086	43.11852264404298	206.94602187817563
1732	1732.0	104.19007873535156	43.04857635498048	207.0655747504334
1733	1733.0	106.17729949951172	43.295494079589844	207.18512762269117
1734	1734.0	107.12980651855467	42.58512878417967	207.3046804949489
1735	1735.0	106.6896743774414	43.152000427246094	207.42423336720665
1736	1736.0	102.13282012939456	43.053871154785156	207.5437862394644
1737	1737.0	102.47224426269533	43.18635559082033	207.66333911172217
1738	1738.0	102.7065200805664	42.66526794433594	207.78289198397997
1739	1739.0	103.25229644775392	43.5719451904297	207.90244485623768
1740	1740.0	105.22164916992188	42.587738037109375	208.02199772849545
1741	1741.0	106.90934753417967	43.165863037109375	208.1415506007532
1742	1742.0	109.18563079833984	42.8279266357422	208.26110347301096
1743	1743.0	106.4227066040039	42.187805175781236	208.3806563452687
1744	1744.0	106.474853515625	43.267578125	208.50020921752647
1745	1745.0	108.62187957763672	42.932746887207045	208.61976208978425
1746	1746.0	107.76577758789062	43.927124023437486	208.739314962042
1747	1747.0	108.75916290283205	43.3927764892578	208.85886783429973
1748	1748.0	108.72639465332033	43.45326232910156	208.97842070655747
1749	1749.0	107.40616607666016	43.0135498046875	209.09797357881524
1750	1750.0	106.16083526611328	42.73419952392578	209.21752645107296
1751	1751.0	106.40954589843749	41.988739013671875	209.3370793233308
1752	1752.0	107.69278717041016	44.61425018310548	209.4566321955885
1753	1753.0	105.41143035888672	44.231781005859375	209.57618506784627
1754	1754.0	101.21134185791016	43.969871520996094	209.695737940104
1755	1755.0	99.59112548828124	42.989990234375	209.81529081236175
1756	1756.0	99.93067169189456	44.19374847412112	209.93484368461952
1757	1757.0	99.17118072509764	42.9063720703125	210.0543965568773
1758	1758.0	96.5618438720703	43.017578125	210.17394942913504
1759	1759.0	98.29866790771484	42.508087158203125	210.2935023013928
1760	1760.0	99.1020050048828	42.779319763183594	210.41305517365052
1761	1761.0	98.9595947265625	42.007965087890625	210.53260804590832
1762	1762.0	99.11123657226562	42.09434509277344	210.6521609181661
1763	1763.0	99.51924133300784	42.442466735839844	210.77171379042383
1764	1764.0	99.26776123046876	42.212646484375	210.8912666626816
1765	1765.0	98.62639617919922	41.86375427246094	211.01081953493932
1766	1766.0	99.73035430908205	41.894805908203125	211.1303724071971
1767	1767.0	99.5553207397461	42.4163360595703	211.24992527945489
1768	1768.0	101.78253936767578	43.704650878906236	211.3694781517126
1769	1769.0	104.4983673095703	41.85804748535156	211.4890310239704
1770	1770.0	102.83892059326172	42.03514099121092	211.6085838962281
1771	1771.0	102.41561889648438	42.7332763671875	211.72813676848588
1772	1772.0	102.65943908691408	42.704437255859375	211.8476896407436
1773	1773.0	102.92550659179688	42.1607666015625	211.9672425130014
1774	1774.0	103.05619049072266	42.70130920410156	212.08679538525917
1775	1775.0	101.82804107666016	44.23242950439456	212.2063482575169
1776	1776.0	102.7701187133789	43.193725585937486	212.32590112977465
1777	1777.0	103.40534210205077	43.482879638671875	212.4454540020324
1778	1778.0	102.04919433593749	44.41020965576172	212.56500687429016
1779	1779.0	102.04950714111328	43.053001403808594	212.68455974654796
1780	1780.0	99.70799255371092	43.281089782714844	212.80411261880568
1781	1781.0	99.63511657714844	41.07257843017578	212.92366549106345
1782	1782.0	99.37667083740232	42.00340270996094	213.0432183633212
1783	1783.0	98.5475387573242	42.682464599609375	213.16277123557896
1784	1784.0	94.6529541015625	42.781272888183594	213.2823241078367
1785	1785.0	96.7226104736328	42.582550048828125	213.40187698009447
1786	1786.0	95.42536163330078	43.42411041259764	213.5214298523522
1787	1787.0	92.65055847167967	44.18682098388672	213.64098272461
1788	1788.0	92.03392791748048	42.52510070800784	213.76053559686773
1789	1789.0	91.3748550415039	44.027282714843764	213.88008846912547
1790	1790.0	92.4869918823242	44.58882904052736	213.99964134138324
1791	1791.0	94.9600830078125	43.46157836914064	214.11919421364095
1792	1792.0	95.87462615966795	43.25543975830078	214.23874708589875
1793	1793.0	97.52442932128906	42.960906982421875	214.3582999581565
1794	1794.0	97.5874252319336	42.78050231933594	214.47785283041424
1795	1795.0	98.32608032226562	42.4703826904297	214.597405702672
1796	1796.0	101.15958404541016	43.199279785156236	214.71695857492975
1797	1797.0	103.33029174804688	42.45933532714844	214.83651144718752
1798	1798.0	102.85753631591795	42.70774841308594	214.9560643194453
1799	1799.0	100.11107635498048	42.52891540527344	215.07561719170303
1800	1800.0	102.53705596923828	42.667205810546875	215.1951700639608
1801	1801.0	105.99885559082033	42.47273254394533	215.31472293621852
1802	1802.0	106.5105972290039	41.77469635009764	215.43427580847631
1803	1803.0	108.41537475585938	44.023468017578125	215.55382868073409
1804	1804.0	106.4108657836914	43.336936950683594	215.67338155299183
1805	1805.0	105.1512451171875	42.5338134765625	215.7929344252496
1806	1806.0	102.99454498291016	42.552421569824205	215.9124872975073
1807	1807.0	106.0532684326172	42.39684295654298	216.03204016976508
1808	1808.0	108.68962097167967	42.95838928222656	216.15159304202285
1809	1809.0	110.92028045654298	42.79197692871092	216.2711459142806
1810	1810.0	111.62143707275392	42.434944152832045	216.3906987865384
1811	1811.0	106.90123748779295	42.03216552734375	216.5102516587961
1812	1812.0	108.17989349365236	42.72980499267578	216.62980453105388
1813	1813.0	106.85051727294922	42.44377136230467	216.7493574033116
1814	1814.0	107.16703033447266	42.317565917968764	216.8689102755694
1815	1815.0	107.7963409423828	43.7061767578125	216.98846314782716
1816	1816.0	107.87028503417967	43.128448486328125	217.1080160200849
1817	1817.0	106.89910888671876	42.33220672607422	217.22756889234265
1818	1818.0	107.3185806274414	42.07344818115236	217.3471217646004
1819	1819.0	105.4634246826172	42.54533386230467	217.46667463685816
1820	1820.0	104.91751098632812	43.198181152343764	217.58622750911596
1821	1821.0	105.87572479248048	41.87149047851561	217.70578038137367
1822	1822.0	100.32020568847656	41.735260009765625	217.82533325363144
1823	1823.0	97.2989730834961	42.278160095214844	217.9448861258892
1824	1824.0	96.24851989746094	43.01896667480467	218.06443899814693
1825	1825.0	93.91316223144533	42.25880432128906	218.1839918704047
1826	1826.0	94.49353027343749	43.293434143066406	218.30354474266244
1827	1827.0	93.98562622070312	43.4464874267578	218.4230976149202
1828	1828.0	92.6629638671875	42.778907775878906	218.54265048717795
1829	1829.0	92.90721130371092	43.54429626464844	218.6622033594357
1830	1830.0	91.40313720703124	43.26014709472656	218.78175623169344
1831	1831.0	90.16429138183594	42.565467834472656	218.90130910395123
1832	1832.0	86.58499908447266	42.25470733642578	219.02086197620895
1833	1833.0	91.16189575195312	42.060302734375	219.14041484846675
1834	1834.0	91.42958068847656	42.48723602294922	219.2599677207245
1835	1835.0	95.3638687133789	43.01305389404298	219.37952059298223
1836	1836.0	98.55219268798828	43.036293029785156	219.49907346524
1837	1837.0	94.3765640258789	43.662986755371094	219.61862633749777
1838	1838.0	95.80368041992188	43.03456115722656	219.73817920975551
1839	1839.0	93.00569915771484	43.2431640625	219.85773208201329
1840	1840.0	94.67326354980467	42.289939880371094	219.97728495427103
1841	1841.0	91.3371124267578	43.14647674560548	220.0968378265288
1842	1842.0	91.14095306396484	43.71119689941408	220.2163906987865
1843	1843.0	91.45155334472656	43.637809753417955	220.3359435710443
1844	1844.0	91.40370178222656	42.82646942138672	220.45549644330205
1845	1845.0	90.6558074951172	43.11042785644533	220.57504931555985
1846	1846.0	91.2107925415039	44.234710693359375	220.6946021878176
1847	1847.0	91.19918060302736	43.017730712890625	220.8141550600753
1848	1848.0	91.1161651611328	43.81416320800784	220.93370793233308
1849	1849.0	93.96730041503908	44.14492034912112	221.05326080459085
1850	1850.0	96.55039978027344	43.033752441406236	221.1728136768486
1851	1851.0	95.72447204589844	43.340972900390625	221.2923665491064
1852	1852.0	95.77667999267578	43.397430419921875	221.4119194213641
1853	1853.0	95.7189483642578	42.55625915527344	221.53147229362187
1854	1854.0	100.37730407714844	42.4873962402344	221.6510251658796
1855	1855.0	98.25038146972656	42.96610260009764	221.7705780381374
1856	1856.0	99.788330078125	41.933868408203125	221.89013091039516
1857	1857.0	100.06013488769533	42.07418060302736	222.0096837826529
1858	1858.0	98.17410278320312	43.0426483154297	222.12923665491064
1859	1859.0	99.86389923095702	42.693885803222656	222.2487895271684
1860	1860.0	102.02011108398438	43.409217834472656	222.36834239942613
1861	1861.0	102.1821517944336	42.744407653808594	222.48789527168395
1862	1862.0	103.77784729003908	43.776451110839844	222.60744814394167
1863	1863.0	103.63875579833984	43.329772949218764	222.72700101619944
1864	1864.0	105.01217651367188	43.38502502441408	222.8465538884572
1865	1865.0	106.11566162109376	42.63428497314452	222.96610676071492
1866	1866.0	105.79576110839844	41.853363037109375	223.0856596329727
1867	1867.0	105.17854309082033	43.3130340576172	223.20521250523043
1868	1868.0	104.71707153320312	43.2454071044922	223.3247653774882
1869	1869.0	106.11312103271484	43.66449737548828	223.44431824974595
1870	1870.0	106.07884216308594	42.714698791503906	223.5638711220037
1871	1871.0	103.99232482910156	43.021697998046875	223.68342399426143
1872	1872.0	104.67382049560548	42.4571228027344	223.80297686651923
1873	1873.0	102.87960815429688	42.340293884277344	223.92252973877697
1874	1874.0	103.00751495361328	41.95159149169922	224.04208261103477
1875	1875.0	104.8916015625	42.9859619140625	224.16163548329249
1876	1876.0	101.32760620117188	42.847473144531236	224.28118835555023
1877	1877.0	101.61614227294922	42.481056213378906	224.400741227808
1878	1878.0	105.32525634765624	42.4871826171875	224.52029410006577
1879	1879.0	105.16413879394533	42.198944091796875	224.6398469723235
1880	1880.0	105.67286682128906	42.51243591308594	224.75939984458128
1881	1881.0	107.79590606689456	42.66706848144533	224.87895271683905
1882	1882.0	106.83504486083984	43.146110534667955	224.9985055890968
1883	1883.0	106.56334686279295	42.770591735839844	225.1180584613545
1884	1884.0	101.39395904541016	43.071937561035156	225.2376113336123
1885	1885.0	98.63536834716795	42.77490234375	225.35716420587005
1886	1886.0	100.7668914794922	43.41291809082033	225.47671707812785
1887	1887.0	97.12394714355467	42.7150421142578	225.5962699503856
1888	1888.0	97.39525604248048	43.41447448730467	225.71582282264333
1889	1889.0	95.72097778320312	43.473937988281236	225.83537569490107
1890	1890.0	98.76551818847656	43.0718231201172	225.95492856715884
1891	1891.0	97.34402465820312	43.5435791015625	226.0744814394166
1892	1892.0	92.93325805664064	43.968994140625	226.1940343116744
1893	1893.0	92.95036315917967	43.156005859375	226.3135871839321
1894	1894.0	92.32044982910156	43.85386657714844	226.43314005618987
1895	1895.0	92.74117279052736	42.426658630371094	226.5526929284476
1896	1896.0	92.6649169921875	43.88227081298828	226.67224580070535
1897	1897.0	92.31240844726562	42.460998535156236	226.79179867296315
1898	1898.0	91.12786865234376	43.76349639892578	226.9113515452209
1899	1899.0	92.14906311035156	43.350135803222656	227.03090441747864
1900	1900.0	92.8145751953125	44.464691162109375	227.1504572897364
1901	1901.0	93.4539794921875	43.11524963378906	227.27001016199412
1902	1902.0	96.98419952392578	42.705627441406236	227.38956303425192
1903	1903.0	96.56417083740232	43.361328125	227.5091159065097
1904	1904.0	95.84029388427734	43.774658203125	227.62866877876743
1905	1905.0	96.55287170410156	43.121208190917955	227.7482216510252
1906	1906.0	92.94711303710938	43.19651794433594	227.86777452328292
1907	1907.0	92.62347412109376	42.92456817626952	227.9873273955407
1908	1908.0	94.44686889648438	43.31951141357422	228.10688026779843
1909	1909.0	93.12501525878906	42.622863769531236	228.2264331400562
1910	1910.0	94.69990539550784	42.991455078125	228.34598601231397
1911	1911.0	93.79493713378906	42.64347839355467	228.4655388845717
1912	1912.0	90.44221496582033	42.271263122558594	228.58509175682943
1913	1913.0	90.69497680664064	42.85765075683594	228.70464462908723
1914	1914.0	91.56671905517578	43.6421356201172	228.82419750134497
1915	1915.0	93.16717529296876	43.883460998535156	228.94375037360277
1916	1916.0	91.34381103515624	42.57048797607422	229.06330324586048
1917	1917.0	91.4140625	42.373809814453125	229.18285611811825
1918	1918.0	91.2104034423828	43.91810607910156	229.302408990376
1919	1919.0	91.08324432373048	44.143493652343764	229.42196186263376
1920	1920.0	91.85749053955077	42.87494659423828	229.5415147348915
1921	1921.0	90.4111557006836	44.31333923339844	229.66106760714928
1922	1922.0	89.6919174194336	44.473487854003906	229.78062047940705
1923	1923.0	87.30831146240232	43.88770294189456	229.9001733516648
1924	1924.0	86.56029510498048	42.61497497558594	230.01972622392253
1925	1925.0	88.29164123535156	42.9736785888672	230.1392790961803
1926	1926.0	87.050537109375	44.18323516845702	230.25883196843805
1927	1927.0	85.40648651123048	42.765953063964844	230.37838484069584
1928	1928.0	85.92002868652344	41.76591491699219	230.4979377129536
1929	1929.0	86.4736328125	43.787254333496094	230.61749058521133
1930	1930.0	90.37924957275392	43.090690612792955	230.73704345746907
1931	1931.0	91.10765075683594	42.764251708984375	230.85659632972684
1932	1932.0	90.62255096435548	43.426353454589844	230.97614920198455
1933	1933.0	92.63224029541016	42.02407836914064	231.09570207424235
1934	1934.0	96.67446899414064	42.9394073486328	231.2152549465001
1935	1935.0	93.19618225097656	42.3561248779297	231.33480781875787
1936	1936.0	92.43898010253908	43.375526428222656	231.4543606910156
1937	1937.0	99.13450622558594	41.763206481933594	231.57391356327335
1938	1938.0	99.82600402832033	43.053428649902315	231.69346643553112
1939	1939.0	97.291748046875	43.32445526123048	231.8130193077889
1940	1940.0	96.8730697631836	42.895416259765625	231.93257218004663
1941	1941.0	96.1356964111328	42.82740783691408	232.0521250523044
1942	1942.0	93.06047058105467	43.71803283691408	232.17167792456212
1943	1943.0	91.34294891357422	42.83811950683594	232.29123079681992
1944	1944.0	91.20616912841795	43.360618591308594	232.4107836690777
1945	1945.0	96.52928161621092	43.288841247558594	232.53033654133543
1946	1946.0	100.1053466796875	40.899993896484375	232.6498894135932
1947	1947.0	102.0322494506836	43.419944763183594	232.76944228585091
1948	1948.0	104.9293212890625	42.62934112548828	232.88899515810868
1949	1949.0	103.77043151855467	42.18049621582033	233.00854803036643
1950	1950.0	103.42998504638672	42.54383850097656	233.1281009026242
1951	1951.0	102.23383331298828	42.95919036865236	233.24765377488197
1952	1952.0	103.4508285522461	42.309265136718764	233.3672066471397
1953	1953.0	102.346435546875	43.171730041503906	233.48675951939745
1954	1954.0	101.13396453857422	41.64618682861328	233.6063123916552
1955	1955.0	100.50822448730467	42.4446563720703	233.72586526391297
1956	1956.0	100.93202209472656	42.233184814453125	233.84541813617076
1957	1957.0	100.96336364746094	43.0321044921875	233.96497100842848
1958	1958.0	98.93253326416016	43.24748229980467	234.08452388068625
1959	1959.0	95.62191772460938	43.2156982421875	234.204076752944
1960	1960.0	97.6011962890625	42.424461364746094	234.32362962520176
1961	1961.0	100.06934356689456	41.29142761230467	234.4431824974595
1962	1962.0	101.3514175415039	41.902320861816406	234.56273536971727
1963	1963.0	103.52027130126952	42.58348083496094	234.68228824197504
1964	1964.0	107.2859115600586	42.566619873046875	234.8018411142328
1965	1965.0	107.77040100097656	43.32086944580078	234.92139398649053
1966	1966.0	109.15737915039062	43.408630371093764	235.0409468587483
1967	1967.0	111.09506225585938	42.66747283935548	235.16049973100604
1968	1968.0	107.9518356323242	41.751075744628906	235.2800526032638
1969	1969.0	106.79115295410156	42.433502197265625	235.39960547552155
1970	1970.0	107.34495544433594	42.9095764160156	235.51915834777927
1971	1971.0	107.08306121826172	42.736442565917955	235.63871122003707
1972	1972.0	107.94416046142578	42.286018371582045	235.75826409229484
1973	1973.0	108.93742370605467	42.738975524902315	235.87781696455255
1974	1974.0	105.84213256835938	42.45353698730467	235.99736983681035
1975	1975.0	106.556640625	43.12181854248048	236.1169227090681
1976	1976.0	105.58358764648438	43.249176025390625	236.23647558132583
1977	1977.0	102.500732421875	43.096794128417955	236.3560284535836
1978	1978.0	100.3619613647461	42.51991271972656	236.47558132584135
1979	1979.0	99.68821716308594	41.01519012451172	236.59513419809912
1980	1980.0	100.3086166381836	42.197082519531236	236.7146870703569
1981	1981.0	99.83356475830078	42.71357727050784	236.83423994261463
1982	1982.0	101.8350524902344	42.246643066406236	236.9537928148724
1983	1983.0	105.61907958984376	42.279754638671875	237.07334568713011
1984	1984.0	104.95868682861328	42.79554748535156	237.1928985593879
1985	1985.0	105.24908447265624	42.6833953857422	237.31245143164568
1986	1986.0	104.02023315429688	42.13389587402344	237.43200430390343
1987	1987.0	103.40641784667967	42.868896484375	237.5515571761612
1988	1988.0	101.40459442138672	43.777229309082045	237.6711100484189
1989	1989.0	99.52133178710938	43.00809478759764	237.79066292067668
1990	1990.0	99.55630493164064	43.34410095214844	237.9102157929344
1991	1991.0	99.48011779785156	43.35472106933594	238.0297686651922
1992	1992.0	99.2821044921875	42.2698516845703	238.14932153744996
1993	1993.0	101.83028411865236	41.508567810058594	238.2688744097077
1994	1994.0	99.90759277343749	42.016143798828125	238.38842728196545
1995	1995.0	99.75878143310548	43.138000488281236	238.5079801542232
1996	1996.0	102.4913101196289	42.32151794433594	238.62753302648096
1997	1997.0	102.40679931640624	42.26483917236328	238.74708589873876
1998	1998.0	100.84326171875	43.19425964355467	238.86663877099647
[truncated: 228 more rows]
