# Supplementary material for: Nanoalignment by critical Casimir torques
Source: Nat Commun. 2024 Jun 14;15:5086. doi: 10.1038/s41467-024-49220-1 (PMC11178905; doi:10.1038/s41467-024-49220-1)
Supplement: Supplementary file 11 — Source Data [file 41467_2024_49220_MOESM11_ESM.zip › fig5/python/data/Height_36.csv]

	0	1	2	3
0	0.0	437.6062011718751	59.44859313964844	0.0
1	1.0	437.9434509277344	59.26145935058594	0.119552872257756
2	2.0	438.9235229492187	59.89093017578125	0.239105744515512
3	3.0	439.85931396484375	59.56309509277344	0.358658616773268
4	4.0	437.2977600097656	57.24712371826172	0.478211489031024
5	5.0	439.2047729492187	59.697792053222656	0.59776436128878
6	6.0	438.89456176757807	60.31556701660156	0.717317233546536
7	7.0	440.5705871582031	59.485221862792955	0.836870105804292
8	8.0	439.7903747558594	59.171714782714844	0.956422978062048
9	9.0	439.1565856933594	58.957115173339844	1.075975850319804
10	10.0	439.0232238769531	58.28169250488281	1.19552872257756
11	11.0	441.5881042480469	60.90258026123047	1.315081594835316
12	12.0	441.9158630371094	61.07819366455077	1.434634467093072
13	13.0	443.72875976562494	60.41608428955077	1.554187339350828
14	14.0	448.9632263183594	59.909828186035156	1.673740211608584
15	15.0	448.37405395507807	58.81340026855469	1.79329308386634
16	16.0	451.5298461914063	57.986175537109375	1.912845956124096
17	17.0	452.9071044921875	60.100807189941406	2.032398828381852
18	18.0	449.7249755859375	60.10993957519531	2.151951700639608
19	19.0	448.2752075195312	59.03083801269531	2.271504572897364
20	20.0	446.6118774414063	59.643562316894545	2.39105744515512
21	21.0	444.92816162109375	59.65198516845702	2.510610317412876
22	22.0	444.2106018066406	60.50007629394531	2.630163189670632
23	23.0	442.4040527343751	60.012542724609375	2.749716061928388
24	24.0	443.10650634765625	59.77906036376953	2.869268934186144
25	25.0	441.7027587890625	57.81718444824219	2.9888218064439
26	26.0	443.6439514160156	58.84442138671875	3.108374678701656
27	27.0	441.4577636718751	61.20922088623047	3.227927550959412
28	28.0	440.8395996093751	59.502227783203125	3.347480423217168
29	29.0	441.3977966308594	58.57276153564453	3.467033295474924
30	30.0	441.521484375	61.217445373535156	3.58658616773268
31	31.0	440.8224182128906	60.576316833496094	3.706139039990436
32	32.0	440.8079528808594	60.764427185058594	3.825691912248192
33	33.0	438.5821228027344	57.890754699707045	3.945244784505948
34	34.0	437.7320251464844	59.914146423339844	4.064797656763704
35	35.0	436.4878845214844	60.08687591552736	4.18435052902146
36	36.0	434.6686401367187	60.72006988525392	4.303903401279216
37	37.0	434.23779296875	60.366065979003906	4.423456273536972
38	38.0	435.2073059082031	60.38549041748048	4.543009145794728
39	39.0	434.3684387207031	57.829765319824205	4.662562018052484
40	40.0	434.4416809082031	57.265960693359375	4.78211489031024
41	41.0	437.37744140625	57.97935485839844	4.901667762567996
42	42.0	436.572265625	56.506950378417955	5.021220634825752
43	43.0	437.5552673339844	58.83013916015625	5.140773507083508
44	44.0	435.00335693359375	57.75419616699219	5.260326379341264
45	45.0	437.58734130859375	57.03491973876953	5.37987925159902
46	46.0	438.3899841308594	56.57656097412111	5.499432123856776
47	47.0	434.70513916015625	58.405921936035156	5.618984996114532
48	48.0	435.6656494140625	59.0499267578125	5.738537868372288
49	49.0	437.28247070312494	56.671234130859375	5.858090740630044
50	50.0	439.5125427246094	57.43482971191408	5.9776436128878
51	51.0	438.3716125488282	59.5166015625	6.097196485145556
52	52.0	438.0076599121094	58.512825012207045	6.216749357403312
53	53.0	438.0336608886718	59.401512145996094	6.336302229661068
54	54.0	434.62210083007807	58.90715026855469	6.455855101918824
55	55.0	436.23043823242193	59.0850830078125	6.57540797417658
56	56.0	435.1275939941406	58.161537170410156	6.694960846434336
57	57.0	432.0597534179688	57.05071258544922	6.814513718692092
58	58.0	433.61810302734375	58.539306640625	6.934066590949848
59	59.0	435.29248046875	59.67539978027344	7.053619463207604
60	60.0	436.1853637695312	58.78246307373047	7.17317233546536
61	61.0	435.7618408203125	58.4505157470703	7.292725207723116
62	62.0	436.30084228515625	58.7418212890625	7.412278079980872
63	63.0	439.76168823242193	60.47969818115236	7.531830952238628
64	64.0	440.5977783203125	58.447349548339844	7.651383824496384
65	65.0	439.9710693359375	59.20746612548828	7.77093669675414
66	66.0	443.0960998535156	60.50299835205077	7.890489569011896
67	67.0	446.15625	59.74238586425781	8.010042441269652
68	68.0	449.0951232910156	59.328582763671875	8.129595313527409
69	69.0	446.13616943359375	58.84639739990233	8.249148185785163
70	70.0	443.3782653808594	60.50161743164064	8.36870105804292
71	71.0	444.5164794921875	60.763267517089844	8.488253930300676
72	72.0	444.8204956054688	56.999122619628906	8.607806802558432
73	73.0	443.5719604492187	59.38255310058594	8.727359674816189
74	74.0	442.9917297363282	60.56786346435547	8.846912547073943
75	75.0	446.61810302734375	60.043518066406236	8.9664654193317
76	76.0	450.6148376464844	58.98198699951172	9.086018291589456
77	77.0	451.7619934082031	58.15318298339844	9.205571163847212
78	78.0	451.93264770507807	58.934478759765625	9.325124036104969
79	79.0	453.8070373535156	57.7666473388672	9.444676908362725
80	80.0	452.8582763671875	58.059906005859375	9.56422978062048
81	81.0	451.7626037597656	58.03478240966797	9.683782652878236
82	82.0	448.8273315429688	58.41297149658203	9.803335525135992
83	83.0	447.58935546875	58.96533203125	9.922888397393749
84	84.0	441.9981384277344	59.93016815185547	10.042441269651505
85	85.0	441.0809020996094	59.780784606933594	10.16199414190926
86	86.0	444.18774414062494	60.26697540283203	10.281547014167016
87	87.0	442.5231933593751	60.779960632324205	10.401099886424772
88	88.0	442.0942993164063	58.52423858642578	10.520652758682528
89	89.0	440.4798278808594	59.6209716796875	10.640205630940285
90	90.0	439.34381103515625	59.091712951660156	10.75975850319804
91	91.0	440.0752868652344	58.06024169921875	10.879311375455796
92	92.0	441.6335144042969	59.20758819580078	10.998864247713552
93	93.0	444.25973510742193	57.06584167480467	11.118417119971308
94	94.0	444.2945251464844	58.90491485595702	11.237969992229065
95	95.0	445.0065307617187	58.78667449951172	11.35752286448682
96	96.0	450.3094177246094	57.64567565917967	11.477075736744576
97	97.0	449.66802978515625	57.483917236328125	11.596628609002332
98	98.0	449.42974853515625	58.644371032714844	11.716181481260088
99	99.0	448.7902221679688	58.48591613769531	11.835734353517845
100	100.0	451.3440856933594	59.19395446777344	11.9552872257756
101	101.0	453.76174926757807	57.536354064941406	12.074840098033356
102	102.0	455.1637573242187	57.79994201660156	12.194392970291112
103	103.0	454.9528808593751	56.719825744628906	12.313945842548868
104	104.0	455.498046875	58.78588104248048	12.433498714806625
105	105.0	454.8640441894531	57.595848083496094	12.55305158706438
106	106.0	454.2749633789063	59.03062438964844	12.672604459322136
107	107.0	453.5646667480469	59.39334869384767	12.792157331579892
108	108.0	454.9576110839844	59.374816894531236	12.911710203837648
109	109.0	453.2689514160156	59.07583618164064	13.031263076095405
110	110.0	453.4739685058594	59.143241882324205	13.15081594835316
111	111.0	453.5407409667969	57.05918884277344	13.270368820610916
112	112.0	452.0296020507813	58.24811553955077	13.389921692868672
113	113.0	453.0579833984375	57.41358184814453	13.509474565126428
114	114.0	456.5769042968751	58.00103759765625	13.629027437384185
115	115.0	457.4187011718751	57.85980987548828	13.74858030964194
116	116.0	458.0810546875	59.260467529296875	13.868133181899696
117	117.0	456.05960083007807	58.688484191894545	13.987686054157452
118	118.0	453.8462524414063	56.135169982910156	14.107238926415208
119	119.0	454.8414611816406	59.60047912597656	14.226791798672965
120	120.0	455.0753173828125	59.36294555664064	14.34634467093072
121	121.0	455.9230651855469	58.512916564941406	14.465897543188476
122	122.0	457.8177490234375	57.52700805664064	14.585450415446232
123	123.0	459.7199401855469	57.95306396484375	14.705003287703988
124	124.0	463.6560668945312	58.006507873535156	14.824556159961745
125	125.0	458.9681701660156	58.49649047851561	14.9441090322195
126	126.0	455.9449462890625	57.75188446044922	15.063661904477256
127	127.0	455.6487731933594	58.09546661376953	15.183214776735012
128	128.0	455.3892822265625	59.27204895019531	15.302767648992768
129	129.0	455.8493652343751	58.751487731933594	15.422320521250525
130	130.0	458.7702331542969	59.442039489746094	15.54187339350828
131	131.0	459.89645385742193	58.49761199951172	15.661426265766035
132	132.0	456.1321716308594	58.75017547607422	15.780979138023792
133	133.0	455.43362426757807	58.30280303955077	15.900532010281548
134	134.0	457.97509765625	57.412902832031236	16.020084882539305
135	135.0	455.8933410644531	59.11876678466797	16.13963775479706
136	136.0	455.1732482910156	58.638153076171875	16.259190627054817
137	137.0	455.8631591796875	58.56365203857422	16.37874349931257
138	138.0	454.3141479492187	58.13380432128906	16.498296371570326
139	139.0	455.8232421875	57.67631530761719	16.617849243828083
140	140.0	452.39208984375	54.460533142089844	16.73740211608584
141	141.0	456.1402282714844	57.061790466308594	16.856954988343595
142	142.0	456.13870239257807	57.70611572265625	16.97650786060135
143	143.0	455.5809631347656	58.37137603759764	17.096060732859108
144	144.0	452.3538208007813	59.413452148437486	17.215613605116864
145	145.0	454.6901245117187	58.276916503906236	17.33516647737462
146	146.0	451.7598571777344	59.63185119628906	17.454719349632377
147	147.0	448.63861083984375	57.35478210449219	17.574272221890133
148	148.0	450.96801757812494	59.083953857421875	17.693825094147886
149	149.0	450.8630371093751	58.251556396484375	17.813377966405643
150	150.0	450.76879882812494	57.27497863769531	17.9329308386634
151	151.0	452.37353515625	56.25971221923828	18.052483710921155
152	152.0	449.8226318359375	53.677711486816406	18.17203658317891
153	153.0	452.0339660644531	54.52809143066406	18.291589455436668
154	154.0	448.87594604492193	58.275550842285156	18.411142327694424
155	155.0	449.4137573242187	55.492462158203125	18.53069519995218
156	156.0	442.6862792968751	61.211570739746094	18.650248072209937
157	157.0	441.2015686035156	59.084716796875	18.769800944467693
158	158.0	443.93267822265625	60.61970520019531	18.88935381672545
159	159.0	444.8203125	57.437713623046875	19.008906688983203
160	160.0	444.30853271484375	57.99077606201172	19.12845956124096
161	161.0	446.6091613769531	60.19989776611328	19.248012433498715
162	162.0	446.2609252929688	61.96503448486328	19.36756530575647
163	163.0	447.40161132812494	60.71015930175781	19.487118178014228
164	164.0	445.35943603515625	60.86643981933594	19.606671050271984
165	165.0	447.9035339355469	58.697845458984375	19.72622392252974
166	166.0	443.2986450195312	59.70697021484375	19.845776794787497
167	167.0	444.1495971679688	60.454925537109375	19.965329667045253
168	168.0	442.0796813964844	60.70386505126953	20.08488253930301
169	169.0	441.5080261230469	59.49771118164064	20.204435411560763
170	170.0	439.5614013671875	58.71302795410156	20.32398828381852
171	171.0	440.84692382812494	59.789276123046875	20.443541156076275
172	172.0	441.08984375	59.997093200683594	20.56309402833403
173	173.0	440.6793212890625	57.54458618164064	20.682646900591788
174	174.0	440.9056701660156	59.82318878173828	20.802199772849544
175	175.0	442.98657226562494	59.63668060302736	20.9217526451073
176	176.0	437.9552917480469	59.37268829345702	21.041305517365057
177	177.0	438.0113525390625	58.826622009277344	21.160858389622813
178	178.0	436.7732849121094	58.0771484375	21.28041126188057
179	179.0	438.0944824218751	59.32777404785156	21.39996413413832
180	180.0	437.5025939941406	58.75384521484375	21.51951700639608
181	181.0	435.56292724609375	59.919525146484375	21.639069878653835
182	182.0	434.6189575195312	57.31809997558594	21.75862275091159
183	183.0	432.51708984375	56.586448669433594	21.878175623169348
184	184.0	431.9505004882813	58.91814422607422	21.997728495427104
185	185.0	427.9069213867187	58.876640319824205	22.11728136768486
186	186.0	426.4617004394531	59.91106414794922	22.236834239942617
187	187.0	425.6015625	60.445350646972656	22.356387112200373
188	188.0	427.7366943359375	59.44548034667967	22.47593998445813
189	189.0	425.2372131347656	59.56437683105469	22.59549285671588
190	190.0	426.1907348632813	55.77169036865236	22.71504572897364
191	191.0	424.47875976562494	59.561279296875	22.834598601231395
192	192.0	426.1063232421875	58.43125915527344	22.95415147348915
193	193.0	423.84765625	56.820159912109375	23.073704345746908
194	194.0	426.9270935058594	57.14613342285156	23.193257218004664
195	195.0	425.2380065917969	58.790702819824205	23.31281009026242
196	196.0	425.0955505371094	59.64712524414064	23.432362962520177
197	197.0	424.4881286621094	59.344261169433594	23.551915834777933
198	198.0	422.8514099121094	58.27899169921875	23.67146870703569
199	199.0	421.3630371093751	58.94149780273439	23.79102157929344
200	200.0	419.5100708007813	59.152191162109375	23.9105744515512
201	201.0	417.9349365234375	57.59600830078125	24.030127323808955
202	202.0	420.0008850097656	56.109352111816406	24.14968019606671
203	203.0	418.2380371093751	58.603782653808594	24.269233068324468
204	204.0	417.427734375	57.41869354248048	24.388785940582224
205	205.0	414.3006591796875	58.2579345703125	24.50833881283998
206	206.0	411.94848632812494	59.064880371093764	24.627891685097737
207	207.0	408.70947265625	58.211570739746094	24.747444557355493
208	208.0	408.7892761230469	57.96910095214844	24.86699742961325
209	209.0	408.1338806152344	54.443946838378906	24.986550301871
210	210.0	409.8737182617187	52.93687438964844	25.10610317412876
211	211.0	414.7045593261718	53.478271484375	25.225656046386515
212	212.0	416.17193603515625	59.248176574707045	25.34520891864427
213	213.0	416.0259399414063	57.93399047851561	25.464761790902028
214	214.0	412.5704345703125	60.47923278808594	25.584314663159784
215	215.0	417.2954711914063	59.4827423095703	25.70386753541754
216	216.0	417.36962890625	54.93666076660156	25.823420407675297
217	217.0	416.85791015625	55.57776641845702	25.942973279933053
218	218.0	411.8787231445312	56.83094024658203	26.06252615219081
219	219.0	410.5439453125	59.16326904296875	26.18207902444856
220	220.0	410.9516906738282	59.89636993408203	26.30163189670632
221	221.0	413.8702392578125	59.96177673339844	26.421184768964075
222	222.0	410.32321166992193	60.55049133300783	26.54073764122183
223	223.0	408.2884216308594	59.592681884765625	26.660290513479588
224	224.0	408.2232971191406	58.3172607421875	26.779843385737344
225	225.0	410.8279724121094	59.69854736328125	26.8993962579951
226	226.0	411.2044067382813	59.554664611816406	27.018949130252857
227	227.0	410.8484191894531	59.851776123046875	27.138502002510613
228	228.0	413.6424560546875	59.412925720214844	27.25805487476837
229	229.0	410.72875976562494	60.254425048828125	27.37760774702612
230	230.0	411.58154296875	60.06411743164064	27.49716061928388
231	231.0	410.62744140625	55.320098876953125	27.616713491541635
232	232.0	410.88873291015625	52.879302978515625	27.73626636379939
233	233.0	409.6379699707031	54.11405181884767	27.855819236057147
234	234.0	410.4977111816406	50.788368225097656	27.975372108314904
235	235.0	409.09521484375	51.935791015625	28.09492498057266
236	236.0	409.39553833007807	52.721290588378906	28.214477852830417
237	237.0	410.5269775390625	51.03070831298828	28.334030725088173
238	238.0	411.7434387207031	53.02742004394531	28.45358359734593
239	239.0	408.4016723632813	55.58631134033203	28.57313646960368
240	240.0	407.6907348632813	57.884765625	28.69268934186144
241	241.0	406.32348632812494	56.12335968017578	28.812242214119195
242	242.0	404.9681396484375	57.73725128173828	28.93179508637695
243	243.0	403.3933105468751	57.07317352294922	29.051347958634707
244	244.0	403.6348571777344	58.9130859375	29.170900830892464
245	245.0	406.1236267089844	59.791679382324205	29.29045370315022
246	246.0	403.9194946289063	56.61250305175781	29.410006575407976
247	247.0	405.8113708496094	59.51287078857422	29.529559447665733
248	248.0	408.6791687011718	59.624969482421875	29.64911231992349
249	249.0	408.6422424316406	57.90387725830078	29.76866519218124
250	250.0	409.8004760742187	58.49491119384767	29.888218064439
251	251.0	407.4237060546875	59.20277404785156	30.007770936696755
252	252.0	409.2019653320312	58.048675537109375	30.12732380895451
253	253.0	411.2010192871094	60.832458496093764	30.246876681212267
254	254.0	413.56665039062494	57.09483337402344	30.366429553470024
255	255.0	418.0260620117187	58.71797180175781	30.48598242572778
256	256.0	416.84381103515625	58.621887207031236	30.605535297985536
257	257.0	413.0913696289063	60.57040405273439	30.725088170243293
258	258.0	411.7474670410156	60.58863830566406	30.84464104250105
259	259.0	411.3724365234375	59.13763427734375	30.9641939147588
260	260.0	415.2181396484375	58.915771484375	31.08374678701656
261	261.0	417.78314208984375	59.97923278808594	31.203299659274315
262	262.0	415.8961791992187	58.95059204101561	31.32285253153207
263	263.0	416.9840087890625	56.8238525390625	31.442405403789827
264	264.0	418.96096801757807	59.807533264160156	31.561958276047584
265	265.0	418.0856323242187	60.51548767089844	31.68151114830534
266	266.0	419.96774291992193	61.94037628173828	31.801064020563096
267	267.0	415.8440856933594	62.532737731933594	31.920616892820853
268	268.0	413.20404052734375	62.27397155761719	32.04016976507861
269	269.0	410.8814697265625	60.72283935546875	32.159722637336365
270	270.0	408.8010559082031	61.668914794921875	32.27927550959412
271	271.0	407.0950927734375	61.19737243652344	32.39882838185188
272	272.0	405.8758544921875	61.843223571777344	32.518381254109634
273	273.0	409.1697387695312	61.0553436279297	32.63793412636739
274	274.0	409.7928771972656	61.45551300048828	32.75748699862514
275	275.0	408.4840698242187	61.990234375	32.877039870882896
276	276.0	407.9453125	60.44983673095702	32.99659274314065
277	277.0	406.4372253417969	61.89466857910156	33.11614561539841
278	278.0	402.4151611328125	62.212860107421875	33.235698487656165
279	279.0	403.1647033691406	61.21112823486328	33.35525135991392
280	280.0	402.68453979492193	62.12127685546875	33.47480423217168
281	281.0	399.2079162597656	63.13465881347656	33.594357104429434
282	282.0	398.6755676269531	62.219871520996094	33.71390997668719
283	283.0	395.9132385253906	62.61811065673828	33.83346284894495
284	284.0	394.9933166503906	61.75148010253908	33.9530157212027
285	285.0	395.0401306152344	63.140464782714844	34.07256859346046
286	286.0	394.9039611816406	63.367919921875	34.192121465718216
287	287.0	396.4634704589844	62.46912384033203	34.31167433797597
288	288.0	395.0909729003906	59.575706481933594	34.43122721023373
289	289.0	394.0611877441406	61.708534240722656	34.550780082491485
290	290.0	395.6226501464844	61.41999053955077	34.67033295474924
291	291.0	396.1185607910156	61.17853546142578	34.789885827007
292	292.0	394.5386657714844	61.83057403564453	34.909438699264754
293	293.0	394.2078552246094	62.24730682373047	35.02899157152251
294	294.0	393.5979309082031	62.60105895996094	35.14854444378027
295	295.0	395.1649475097656	59.86758422851561	35.268097316038016
296	296.0	394.33520507812494	59.81092071533203	35.38765018829577
297	297.0	394.8573303222656	59.921775817871094	35.50720306055353
298	298.0	394.9874572753906	62.44705963134767	35.626755932811285
299	299.0	392.5751953125	61.69472503662111	35.74630880506904
300	300.0	393.9105224609375	62.717445373535156	35.8658616773268
301	301.0	391.5558471679688	61.64424896240233	35.985414549584554
302	302.0	391.2974853515625	61.22029113769531	36.10496742184231
303	303.0	391.4408874511718	59.78900146484375	36.22452029410007
304	304.0	392.39752197265625	61.82559204101561	36.34407316635782
305	305.0	391.09887695312494	61.56257629394531	36.46362603861558
306	306.0	388.580078125	62.746253967285156	36.583178910873336
307	307.0	389.0751037597656	61.674720764160156	36.70273178313109
308	308.0	393.3181152343751	61.73651885986328	36.82228465538885
309	309.0	393.28857421875	61.65619659423828	36.941837527646605
310	310.0	395.5570983886718	60.48454284667967	37.06139039990436
311	311.0	392.1976623535156	58.75676727294922	37.18094327216212
312	312.0	391.5316162109375	58.94982147216797	37.300496144419874
313	313.0	389.8390197753906	59.56439971923828	37.42004901667763
314	314.0	389.5749511718751	56.11442565917967	37.53960188893539
315	315.0	391.5179443359375	57.992103576660156	37.659154761193136
316	316.0	391.4769592285156	59.64966583251953	37.77870763345089
317	317.0	391.7044372558594	58.9317626953125	37.89826050570865
318	318.0	388.5112609863282	60.37340545654298	38.017813377966405
319	319.0	388.2789306640625	59.16543579101561	38.13736625022416
320	320.0	390.8273010253906	58.59613800048828	38.25691912248192
321	321.0	390.2293395996094	58.691871643066406	38.37647199473968
322	322.0	392.65771484375	59.69025421142578	38.49602486699743
323	323.0	392.0111083984375	56.499725341796875	38.61557773925519
324	324.0	388.2872009277344	60.78150177001953	38.73513061151294
325	325.0	387.6012268066406	61.11823272705077	38.8546834837707
326	326.0	389.9617614746094	60.987030029296875	38.974236356028456
327	327.0	389.8723449707031	59.216712951660156	39.09378922828621
328	328.0	389.3982238769531	61.33936309814453	39.21334210054397
329	329.0	382.3736877441406	61.04212951660156	39.332894972801725
330	330.0	381.8903808593751	61.53523254394531	39.45244784505948
331	331.0	380.2911987304688	58.07254791259764	39.57200071731724
332	332.0	381.75091552734375	60.03878021240233	39.691553589574994
333	333.0	379.5433349609375	61.959205627441406	39.81110646183275
334	334.0	376.9893493652344	61.078918457031236	39.93065933409051
335	335.0	378.2232666015625	62.679176330566406	40.050212206348256
336	336.0	378.1833496093751	62.48725128173828	40.16976507860601
337	337.0	377.5889892578125	61.532745361328125	40.28931795086377
338	338.0	377.3425292968751	62.979064941406236	40.408870823121525
339	339.0	378.3919067382813	60.26515197753908	40.52842369537928
340	340.0	378.8611450195312	59.5704345703125	40.64797656763704
341	341.0	379.2840576171875	58.414695739746094	40.7675294398948
342	342.0	380.0863037109375	59.18998718261719	40.88708231215255
343	343.0	379.1724548339844	62.34023284912111	41.00663518441031
344	344.0	375.2655029296875	57.76539611816406	41.12618805666806
345	345.0	372.8316955566406	60.613182067871094	41.24574092892582
346	346.0	373.2127990722656	59.742515563964844	41.365293801183576
347	347.0	372.5872497558594	60.548255920410156	41.48484667344133
348	348.0	372.3278808593751	59.80731201171875	41.60439954569909
349	349.0	370.2996215820312	60.44917297363281	41.723952417956845
350	350.0	369.19573974609375	59.092903137207045	41.8435052902146
351	351.0	371.6077880859375	61.75940704345702	41.96305816247236
352	352.0	372.23922729492193	58.6783447265625	42.082611034730114
353	353.0	371.8314514160156	60.972633361816406	42.20216390698787
354	354.0	372.2196044921875	60.69373321533203	42.32171677924563
355	355.0	372.67016601562494	61.5496826171875	42.44126965150338
356	356.0	373.1332092285156	61.25273895263672	42.56082252376113
357	357.0	373.2491149902344	61.88402557373047	42.68037539601889
358	358.0	373.1440734863282	61.971580505371094	42.799928268276645
359	359.0	371.0227966308594	62.91484832763672	42.9194811405344
360	360.0	371.0845642089844	63.11766052246094	43.03903401279216
361	361.0	368.2993469238282	63.795738220214844	43.15858688504992
362	362.0	366.2254943847656	63.300941467285156	43.27813975730767
363	363.0	369.9910583496094	62.863311767578125	43.39769262956543
364	364.0	370.37106323242193	64.04547882080078	43.51724550182318
365	365.0	371.20043945312494	62.053627014160156	43.63679837408094
366	366.0	372.21704101562494	62.45977020263672	43.756351246338696
367	367.0	372.1129455566406	62.593589782714844	43.87590411859645
368	368.0	371.9505004882813	63.43785095214844	43.99545699085421
369	369.0	369.0970458984375	63.72662353515625	44.115009863111965
370	370.0	372.1542053222656	63.28704071044922	44.23456273536972
371	371.0	372.2892761230469	61.621315002441406	44.35411560762748
372	372.0	371.34475708007807	64.30105590820312	44.473668479885234
373	373.0	371.8697204589844	64.3925552368164	44.59322135214299
374	374.0	372.6973876953125	62.34595489501953	44.71277422440075
375	375.0	373.8603515625	59.76825714111328	44.8323270966585
376	376.0	377.1488952636718	63.324317932128906	44.95187996891625
377	377.0	377.5426330566406	63.482643127441406	45.07143284117401
378	378.0	375.9758911132813	62.072052001953125	45.190985713431765
379	379.0	374.3501892089844	62.08027648925781	45.31053858568952
380	380.0	377.0797424316406	62.10993957519531	45.43009145794728
381	381.0	378.5928955078125	63.566680908203125	45.54964433020504
382	382.0	378.6285095214844	63.633216857910156	45.66919720246279
383	383.0	381.1472167968751	63.09064483642578	45.78875007472055
384	384.0	384.3152770996094	62.99138641357422	45.9083029469783
385	385.0	383.2593383789063	63.40733337402344	46.02785581923606
386	386.0	382.4085693359375	63.2734375	46.147408691493816
387	387.0	385.4097900390625	61.8770751953125	46.26696156375157
388	388.0	388.4069824218751	62.060630798339844	46.38651443600933
389	389.0	387.3238525390625	63.22899627685547	46.506067308267085
390	390.0	388.7438049316406	61.751640319824205	46.62562018052484
391	391.0	389.3854675292969	62.082145690917955	46.7451730527826
392	392.0	388.1343078613282	61.99616241455077	46.864725925040354
393	393.0	388.8992919921875	62.11902618408203	46.98427879729811
394	394.0	386.5692443847656	62.5511016845703	47.103831669555866
395	395.0	388.5696716308594	60.50050354003908	47.22338454181362
396	396.0	389.3403015136718	61.396034240722656	47.34293741407137
397	397.0	389.3187561035156	61.66542816162111	47.46249028632913
398	398.0	386.60180664062494	62.467552185058594	47.582043158586885
399	399.0	383.1641845703125	62.87701416015625	47.70159603084464
400	400.0	383.4838562011718	59.453277587890625	47.8211489031024
401	401.0	387.8238830566406	60.29512786865236	47.94070177536016
402	402.0	392.0196228027344	58.18485260009764	48.06025464761791
403	403.0	391.8626403808594	58.15727996826172	48.17980751987567
404	404.0	388.8952941894531	60.14409637451172	48.29936039213342
405	405.0	387.8950500488282	60.684486389160156	48.41891326439118
406	406.0	383.65960693359375	59.5833282470703	48.538466136648935
407	407.0	383.15551757812494	59.13029479980467	48.65801900890669
408	408.0	383.73583984375	60.27873992919922	48.77757188116445
409	409.0	387.1765747070312	59.42579650878906	48.89712475342221
410	410.0	387.3076171875	61.092376708984375	49.01667762567996
411	411.0	383.12426757812494	61.91357421875	49.13623049793772
412	412.0	383.8735656738282	62.38349914550783	49.25578337019547
413	413.0	387.18383789062494	60.39832305908203	49.37533624245323
414	414.0	388.7509765625	62.154319763183594	49.494889114710986
415	415.0	388.8788146972656	62.17964935302736	49.61444198696874
416	416.0	389.61645507812494	62.365745544433594	49.73399485922649
417	417.0	390.18383789062494	61.80055236816406	49.85354773148425
418	418.0	392.3297119140625	61.71186065673828	49.973100603742
419	419.0	390.3777465820312	61.626251220703125	50.09265347599976
420	420.0	391.5968627929688	61.83067321777344	50.21220634825752
421	421.0	393.5893249511718	62.713294982910156	50.33175922051527
422	422.0	387.6023254394531	63.4693603515625	50.45131209277303
423	423.0	388.71606445312494	61.85669708251953	50.57086496503079
424	424.0	389.24243164062494	61.588020324707045	50.69041783728854
425	425.0	389.3592224121094	61.994300842285156	50.8099707095463
426	426.0	389.6011352539063	62.1373291015625	50.929523581804055
427	427.0	390.0636901855469	61.1334686279297	51.04907645406181
428	428.0	389.7984619140625	61.77251434326172	51.16862932631957
429	429.0	388.35375976562494	60.27215576171875	51.28818219857733
430	430.0	389.0362243652344	59.62313842773439	51.40773507083508
431	431.0	389.18850708007807	61.29075622558594	51.52728794309284
432	432.0	387.9271545410156	61.837577819824205	51.64684081535059
433	433.0	393.26684570312494	60.9429931640625	51.76639368760835
434	434.0	391.7950134277344	61.53691864013672	51.885946559866106
435	435.0	389.83715820312494	60.20284271240233	52.00549943212386
436	436.0	387.5833435058594	60.848167419433594	52.12505230438162
437	437.0	385.7536621093751	62.62293243408203	52.24460517663937
438	438.0	383.6348876953125	61.83177185058594	52.36415804889712
439	439.0	385.9012756347656	60.42864990234375	52.48371092115488
440	440.0	388.1076354980469	60.6522216796875	52.60326379341264
441	441.0	389.6222229003906	60.24952697753908	52.72281666567039
442	442.0	390.0793151855469	58.70146942138672	52.84236953792815
443	443.0	392.1004028320312	61.876121520996094	52.96192241018591
444	444.0	392.5163879394531	62.289398193359375	53.08147528244366
445	445.0	390.26177978515625	61.92268371582033	53.20102815470142
446	446.0	394.02197265625	62.5086669921875	53.320581026959175
447	447.0	394.5876464843751	62.71540069580078	53.44013389921693
448	448.0	396.5735778808594	61.96082305908203	53.55968677147469
449	449.0	395.47387695312494	62.01585388183594	53.67923964373245
450	450.0	396.1381530761718	61.811363220214844	53.7987925159902
451	451.0	394.3704528808594	60.56494140625	53.91834538824796
452	452.0	395.7633361816406	61.62929534912111	54.03789826050571
453	453.0	393.3674621582031	61.87071990966797	54.15745113276347
454	454.0	392.1109313964844	61.127227783203125	54.277004005021226
455	455.0	388.9480285644531	61.83196258544922	54.39655687727898
456	456.0	389.4278564453125	61.510192871093764	54.51610974953674
457	457.0	390.3499450683594	62.25259399414064	54.63566262179449
458	458.0	389.2583923339844	62.243827819824205	54.75521549405224
459	459.0	389.1773986816406	61.339500427246094	54.87476836631
460	460.0	389.77172851562494	62.286964416503906	54.99432123856776
461	461.0	393.7674560546875	63.06275177001953	55.11387411082551
462	462.0	393.3438415527344	62.73036193847656	55.23342698308327
463	463.0	392.3040771484375	62.251930236816406	55.35297985534103
464	464.0	389.9398193359375	61.438903808593764	55.47253272759878
465	465.0	391.3015441894531	61.6680908203125	55.59208559985654
466	466.0	392.9357604980469	62.356712341308594	55.711638472114295
467	467.0	394.4095153808594	62.964599609375	55.83119134437205
468	468.0	394.0350341796875	59.35401916503908	55.95074421662981
469	469.0	394.7467346191406	63.338951110839844	56.07029708888757
470	470.0	396.7965393066406	62.288902282714844	56.18984996114532
471	471.0	397.3555908203125	62.37060546875	56.30940283340308
472	472.0	395.6383972167969	62.21813201904298	56.42895570566083
473	473.0	395.8238830566406	62.81284332275392	56.54850857791859
474	474.0	399.18161010742193	61.97657775878906	56.668061450176346
475	475.0	397.6838684082031	62.41468811035156	56.7876143224341
476	476.0	394.12060546875	61.93553924560547	56.90716719469186
477	477.0	393.7872009277344	60.92613983154298	57.02672006694961
478	478.0	394.0544433593751	60.01525115966797	57.14627293920736
479	479.0	391.9246215820312	61.82774353027344	57.26582581146512
480	480.0	389.83813476562494	61.434356689453125	57.38537868372288
481	481.0	390.611328125	61.503204345703125	57.50493155598063
482	482.0	389.9665222167969	61.167152404785156	57.62448442823839
483	483.0	392.0799560546875	61.60965728759764	57.74403730049615
484	484.0	390.0119018554688	61.02726745605469	57.8635901727539
485	485.0	390.8370361328125	61.773162841796875	57.98314304501166
486	486.0	392.20504760742193	61.97705078125	58.102695917269415
487	487.0	394.8161315917969	61.564361572265625	58.22224878952717
488	488.0	394.9310607910156	61.791809082031236	58.34180166178493
489	489.0	393.8089599609375	62.542442321777344	58.46135453404269
490	490.0	393.0875549316406	62.299354553222656	58.58090740630044
491	491.0	390.1346435546875	61.370483398437486	58.7004602785582
492	492.0	390.35302734375	60.44110107421875	58.82001315081595
493	493.0	391.2028198242187	61.21807861328125	58.93956602307371
494	494.0	389.7557678222656	59.37396240234375	59.059118895331466
495	495.0	384.94143676757807	61.26780700683594	59.17867176758922
496	496.0	387.7061767578125	62.035972595214844	59.29822463984698
497	497.0	387.5831298828125	60.506507873535156	59.417777512104735
498	498.0	388.4669189453125	58.215950012207045	59.53733038436248
499	499.0	387.3946533203125	62.13190460205077	59.65688325662024
500	500.0	382.7320251464844	63.635337829589844	59.776436128878
501	501.0	382.59716796875	62.64509582519531	59.89598900113575
502	502.0	384.9107666015625	62.96709442138672	60.01554187339351
503	503.0	387.3739318847656	61.992919921875	60.13509474565127
504	504.0	380.87109375	60.789894104003906	60.25464761790902
505	505.0	379.03225708007807	61.89833068847656	60.37420049016678
506	506.0	380.9427185058594	59.30329132080078	60.493753362424535
507	507.0	383.2192687988282	59.82299041748048	60.61330623468229
508	508.0	385.98245239257807	63.68885803222656	60.73285910694005
509	509.0	385.2926940917969	63.473388671875	60.85241197919781
510	510.0	386.2861328125	63.218620300292955	60.97196485145556
511	511.0	381.6607360839844	62.72174835205077	61.09151772371332
512	512.0	380.5586853027344	63.016288757324205	61.21107059597107
513	513.0	379.0210266113282	63.57518768310547	61.33062346822883
514	514.0	378.4543762207031	63.206062316894545	61.450176340486586
515	515.0	377.4562072753906	63.11847686767578	61.56972921274434
516	516.0	376.6516723632813	62.67494201660156	61.6892820850021
517	517.0	377.6656799316406	63.16624450683594	61.808834957259855
518	518.0	379.3052673339844	62.408935546875	61.9283878295176
519	519.0	377.0137939453125	62.362220764160156	62.04794070177536
520	520.0	378.2864685058594	63.232551574707045	62.16749357403312
521	521.0	377.9822692871094	63.326194763183594	62.28704644629087
522	522.0	377.0433044433594	62.90876007080078	62.40659931854863
523	523.0	374.56201171875	62.62323760986328	62.52615219080639
524	524.0	377.02661132812494	62.576255798339844	62.64570506306414
525	525.0	375.0577392578125	61.823829650878906	62.7652579353219
526	526.0	377.8651123046875	62.537322998046875	62.884810807579655
527	527.0	374.0623474121094	62.55131530761719	63.00436367983741
528	528.0	377.2729797363282	61.711181640625	63.12391655209517
529	529.0	378.0093688964844	62.470245361328125	63.24346942435293
530	530.0	381.16015625	58.533653259277344	63.36302229661068
531	531.0	381.5694274902344	57.684440612792955	63.48257516886844
532	532.0	378.4800109863282	58.582611083984375	63.60212804112619
533	533.0	382.7992248535156	57.184242248535156	63.72168091338395
534	534.0	382.20404052734375	58.28446197509764	63.841233785641705
535	535.0	383.1382446289063	59.13911437988281	63.96078665789946
536	536.0	381.19436645507807	60.96306610107422	64.08033953015722
537	537.0	383.2032470703125	61.16055297851561	64.19989240241497
538	538.0	384.8233337402344	63.496551513671875	64.31944527467273
539	539.0	386.8357238769531	62.204368591308594	64.43899814693049
540	540.0	382.22760009765625	63.31718444824219	64.55855101918824
541	541.0	379.68408203125	62.60865020751953	64.678103891446
542	542.0	377.6013488769531	60.0957489013672	64.79765676370376
543	543.0	379.7511291503906	61.70061492919922	64.91720963596151
544	544.0	378.328125	63.108177185058594	65.03676250821927
545	545.0	380.4718933105469	63.137451171875	65.15631538047703
546	546.0	387.0382385253906	61.436927795410156	65.27586825273478
547	547.0	381.8926696777344	62.36616516113281	65.39542112499254
548	548.0	379.6761169433594	63.370391845703125	65.51497399725028
549	549.0	378.4296875	62.613548278808594	65.63452686950804
550	550.0	378.22412109375	63.20207977294922	65.75407974176579
551	551.0	381.01879882812494	63.14764404296875	65.87363261402355
552	552.0	384.72463989257807	62.747833251953125	65.9931854862813
553	553.0	385.75024414062494	62.15130615234375	66.11273835853906
554	554.0	386.3955993652344	63.007423400878906	66.23229123079682
555	555.0	388.2066955566406	60.988739013671875	66.35184410305457
556	556.0	388.0997314453125	61.65792083740233	66.47139697531233
557	557.0	388.9915771484375	62.174934387207045	66.59094984757009
558	558.0	393.99951171875	62.772621154785156	66.71050271982784
559	559.0	391.0354919433594	58.506385803222656	66.8300555920856
560	560.0	389.9006042480469	59.35901641845702	66.94960846434336
561	561.0	391.8269042968751	57.430213928222656	67.06916133660111
562	562.0	391.6155700683594	61.1256103515625	67.18871420885887
563	563.0	393.3500061035156	61.152854919433594	67.30826708111663
564	564.0	393.6730041503906	62.081809997558594	67.42781995337438
565	565.0	392.20602416992193	57.642723083496094	67.54737282563214
566	566.0	390.9683532714844	59.82889556884767	67.6669256978899
567	567.0	389.01168823242193	60.670936584472656	67.78647857014765
568	568.0	390.6827392578125	61.86094665527344	67.9060314424054
569	569.0	392.8692321777344	61.69068908691408	68.02558431466316
570	570.0	392.7839355468751	62.74751281738281	68.14513718692092
571	571.0	389.96588134765625	61.92761993408203	68.26469005917868
572	572.0	392.77563476562494	62.155723571777344	68.38424293143643
573	573.0	395.5625915527344	62.54022216796875	68.50379580369419
574	574.0	395.5960388183594	61.27842712402344	68.62334867595195
575	575.0	394.8454895019531	58.526123046875	68.7429015482097
576	576.0	393.4858703613282	61.06572723388672	68.86245442046746
577	577.0	391.2825317382813	61.445739746093764	68.98200729272521
578	578.0	392.7830505371094	61.640869140625	69.10156016498297
579	579.0	394.0047607421875	62.48173522949219	69.22111303724073
580	580.0	395.8782653808594	61.397705078125	69.34066590949848
581	581.0	400.6753540039063	62.30265808105469	69.46021878175624
582	582.0	400.4932861328125	62.509376525878906	69.579771654014
583	583.0	398.7322692871094	63.16099548339844	69.69932452627175
584	584.0	397.7391662597656	62.11180114746094	69.81887739852951
585	585.0	395.8583984375	61.973731994628906	69.93843027078726
586	586.0	400.2603149414063	61.75323486328125	70.05798314304502
587	587.0	400.9681701660156	62.39872741699219	70.17753601530278
588	588.0	397.8734130859375	61.302955627441406	70.29708888756053
589	589.0	394.30953979492193	59.34481811523439	70.41664175981828
590	590.0	393.3122558593751	62.292213439941406	70.53619463207603
591	591.0	394.8923339843751	61.98095703125	70.65574750433379
592	592.0	393.7838439941406	62.614524841308594	70.77530037659155
593	593.0	392.9107360839844	61.1110076904297	70.8948532488493
594	594.0	395.3449096679688	60.3955535888672	71.01440612110706
595	595.0	394.1798400878906	60.62279510498048	71.13395899336481
596	596.0	394.4197692871094	61.270965576171875	71.25351186562257
597	597.0	394.4871826171875	61.523048400878906	71.37306473788033
598	598.0	393.9344177246094	61.475196838378906	71.49261761013808
599	599.0	391.16796875	60.98477172851561	71.61217048239584
600	600.0	388.95434570312494	60.411155700683594	71.7317233546536
601	601.0	387.4685668945312	58.28221130371092	71.85127622691135
602	602.0	385.595703125	59.265350341796875	71.97082909916911
603	603.0	388.6180114746094	61.49727630615236	72.09038197142686
604	604.0	388.9176940917969	60.047630310058594	72.20993484368462
605	605.0	387.8230895996094	60.946533203125	72.32948771594238
606	606.0	386.69921875	61.27085876464844	72.44904058820013
607	607.0	387.0738525390625	61.8690185546875	72.56859346045789
608	608.0	385.7420959472656	63.579864501953125	72.68814633271565
609	609.0	388.2425537109375	61.90087127685547	72.8076992049734
610	610.0	388.3155212402344	61.7486572265625	72.92725207723116
611	611.0	381.73193359375	61.90454864501953	73.04680494948892
612	612.0	381.1125183105469	62.452156066894545	73.16635782174667
613	613.0	378.3719177246094	63.3935546875	73.28591069400443
614	614.0	372.5768127441406	63.57290649414064	73.40546356626218
615	615.0	369.0902099609375	63.41510772705077	73.52501643851994
616	616.0	368.48388671875	63.74372100830078	73.6445693107777
617	617.0	365.6924743652344	62.997528076171875	73.76412218303545
618	618.0	368.3679199218751	63.31050109863281	73.88367505529321
619	619.0	364.5044860839844	61.002784729003906	74.00322792755097
620	620.0	362.2795104980469	63.086883544921875	74.12278079980872
621	621.0	361.3902893066406	62.764762878417955	74.24233367206648
622	622.0	358.5560302734375	62.28487396240233	74.36188654432424
623	623.0	358.77142333984375	61.94956970214844	74.48143941658199
624	624.0	360.9363098144531	62.79863739013672	74.60099228883975
625	625.0	358.6590881347656	61.518104553222656	74.7205451610975
626	626.0	358.6857299804688	62.12599182128906	74.84009803335526
627	627.0	361.6697082519531	63.127288818359375	74.95965090561302
628	628.0	360.9187927246094	63.11988830566406	75.07920377787077
629	629.0	362.5815124511718	63.55329132080078	75.19875665012852
630	630.0	361.0065002441406	62.82360076904298	75.31830952238627
631	631.0	363.5707702636718	63.16768646240233	75.43786239464403
632	632.0	367.1138000488282	62.80467224121092	75.55741526690178
633	633.0	368.5439453125	62.982826232910156	75.67696813915954
634	634.0	367.8517456054688	63.04325866699219	75.7965210114173
635	635.0	368.03735351562494	63.43214416503908	75.91607388367505
636	636.0	368.0936279296875	63.15098571777344	76.03562675593281
637	637.0	368.6382751464844	63.89922332763672	76.15517962819057
638	638.0	365.7982177734375	63.27774047851561	76.27473250044832
639	639.0	366.8185119628906	62.86758422851561	76.39428537270608
640	640.0	366.0052795410156	62.967803955078125	76.51383824496384
641	641.0	365.4693298339844	62.69692993164064	76.63339111722159
642	642.0	368.3914184570312	63.169372558593764	76.75294398947935
643	643.0	367.75006103515625	63.614112854003906	76.8724968617371
644	644.0	368.0584716796875	62.862709045410156	76.99204973399486
645	645.0	362.8345642089844	63.07681274414064	77.11160260625262
646	646.0	357.72845458984375	61.05973815917967	77.23115547851037
647	647.0	354.58911132812494	63.66497039794922	77.35070835076813
648	648.0	349.5018310546875	64.2301483154297	77.47026122302589
649	649.0	347.9893493652344	64.60983276367188	77.58981409528364
650	650.0	348.6723327636719	64.177978515625	77.7093669675414
651	651.0	351.8899536132813	63.380836486816406	77.82891983979916
652	652.0	350.0884704589844	63.805885314941406	77.94847271205691
653	653.0	347.8149108886719	63.645973205566406	78.06802558431467
654	654.0	345.5379943847656	64.01244354248048	78.18757845657242
655	655.0	339.08404541015625	64.3652114868164	78.30713132883018
656	656.0	339.1749267578125	64.24821472167967	78.42668420108794
657	657.0	339.6769104003906	64.72872161865236	78.5462370733457
658	658.0	337.052490234375	64.43161010742188	78.66578994560345
659	659.0	331.61480712890625	64.9188003540039	78.7853428178612
660	660.0	330.8750915527344	64.35089111328125	78.90489569011896
661	661.0	330.4061584472656	64.13614654541016	79.02444856237672
662	662.0	329.4916687011719	63.95366668701172	79.14400143463448
663	663.0	326.72442626953125	64.10376739501953	79.26355430689223
664	664.0	331.6767578125	64.56393432617188	79.38310717914999
665	665.0	330.1395263671875	64.55696868896484	79.50266005140774
666	666.0	328.9394836425781	63.82949829101561	79.6222129236655
667	667.0	331.2544250488281	63.91120910644531	79.74176579592326
668	668.0	330.2306823730469	64.21316528320312	79.86131866818101
669	669.0	326.6776428222656	63.12329864501953	79.98087154043877
670	670.0	324.77374267578125	65.07435607910156	80.10042441269651
671	671.0	324.3009338378906	64.26458740234375	80.21997728495427
672	672.0	323.15142822265625	64.21598052978516	80.33953015721202
673	673.0	324.2830810546875	64.55536651611328	80.45908302946978
674	674.0	321.3467102050781	64.46279907226562	80.57863590172754
675	675.0	322.7508850097656	64.54279327392578	80.6981887739853
676	676.0	319.86285400390625	63.47343444824219	80.81774164624305
677	677.0	321.2391967773437	64.49568939208984	80.9372945185008
678	678.0	319.1614685058594	64.90640258789062	81.05684739075856
679	679.0	316.5303649902344	65.29161834716797	81.17640026301632
680	680.0	313.6845092773437	64.18937683105469	81.29595313527408
681	681.0	312.70880126953125	64.39568328857422	81.41550600753183
682	682.0	309.8998413085937	64.48653411865236	81.53505887978959
683	683.0	310.3258056640625	62.62432098388672	81.65461175204734
684	684.0	312.86358642578125	63.95176696777344	81.7741646243051
685	685.0	314.2343444824219	64.63587188720705	81.89371749656286
686	686.0	314.7469482421875	64.43781280517578	82.01327036882061
687	687.0	316.5874938964844	64.99163055419922	82.13282324107837
688	688.0	315.7254943847656	65.07115173339844	82.25237611333613
689	689.0	315.2698974609375	64.62982177734375	82.37192898559388
690	690.0	312.5917663574219	64.45430755615236	82.49148185785164
691	691.0	309.2479858398437	64.27671813964844	82.6110347301094
692	692.0	310.3924255371094	64.08349609375	82.73058760236715
693	693.0	308.4268493652344	64.49287414550783	82.85014047462491
694	694.0	306.87115478515625	64.08877563476562	82.96969334688266
695	695.0	306.9181213378906	64.63404083251953	83.08924621914042
696	696.0	313.2585144042969	64.78589630126953	83.20879909139818
697	697.0	314.3545837402344	64.18074798583984	83.32835196365593
698	698.0	314.9823913574219	65.02853393554688	83.44790483591369
699	699.0	314.8419189453125	64.20999145507812	83.56745770817145
700	700.0	313.6068420410156	64.59661865234375	83.6870105804292
701	701.0	313.7992858886719	64.87506866455077	83.80656345268696
702	702.0	314.3257751464844	66.00580596923828	83.92611632494472
703	703.0	315.33026123046875	64.49598693847656	84.04566919720247
704	704.0	320.59197998046875	65.19026947021484	84.16522206946023
705	705.0	323.8744812011719	62.051574707031236	84.28477494171798
706	706.0	326.68896484375	62.256622314453125	84.40432781397574
707	707.0	326.828857421875	62.69999694824219	84.5238806862335
708	708.0	326.003173828125	63.8278045654297	84.64343355849125
709	709.0	330.1050720214844	64.59791564941408	84.76298643074901
710	710.0	331.142822265625	63.981575012207045	84.88253930300677
711	711.0	333.4494934082031	64.0162353515625	85.00209217526451
712	712.0	335.9281616210937	64.55955505371092	85.12164504752226
713	713.0	333.65435791015625	64.53309631347656	85.24119791978002
714	714.0	334.8962707519531	63.02594757080078	85.36075079203778
715	715.0	335.0198974609375	63.717742919921875	85.48030366429553
716	716.0	333.4820556640625	64.07720947265625	85.59985653655329
717	717.0	332.8988342285156	64.09728240966797	85.71940940881105
718	718.0	331.3846740722656	63.864837646484375	85.8389622810688
719	719.0	331.0587463378906	64.4311752319336	85.95851515332656
720	720.0	332.54791259765625	64.31871032714844	86.07806802558432
721	721.0	330.450927734375	64.85083770751953	86.19762089784207
722	722.0	329.8595886230469	64.44019317626953	86.31717377009983
723	723.0	332.8885192871094	64.74727630615236	86.43672664235758
724	724.0	333.7242431640625	63.9368438720703	86.55627951461534
725	725.0	336.1515197753906	63.79261016845702	86.6758323868731
726	726.0	337.8827819824219	64.7851791381836	86.79538525913085
727	727.0	341.051025390625	64.56111907958984	86.91493813138861
728	728.0	343.9019470214844	63.39378356933594	87.03449100364637
729	729.0	341.78472900390625	63.89186096191408	87.15404387590412
730	730.0	341.8095092773437	62.708038330078125	87.27359674816188
731	731.0	341.65155029296875	64.31570434570312	87.39314962041963
732	732.0	340.8561096191406	63.69277191162111	87.51270249267739
733	733.0	342.20574951171875	63.01142883300783	87.63225536493515
734	734.0	340.7903137207031	63.501640319824205	87.7518082371929
735	735.0	342.7399597167969	62.21259307861328	87.87136110945066
736	736.0	342.1478881835937	63.19569396972656	87.99091398170842
737	737.0	339.9042358398437	64.00653076171875	88.11046685396617
738	738.0	339.2384338378906	63.61311340332033	88.23001972622393
739	739.0	335.81231689453125	64.18013000488281	88.34957259848169
740	740.0	337.7157287597656	64.11908721923828	88.46912547073944
741	741.0	333.0458679199219	64.33930969238281	88.5886783429972
742	742.0	334.7287902832031	63.1436767578125	88.70823121525495
743	743.0	337.7375793457031	64.01611328125	88.82778408751271
744	744.0	337.2247009277344	64.47492218017578	88.94733695977047
745	745.0	337.2530212402344	64.46987915039062	89.06688983202822
746	746.0	336.6423034667969	64.24821472167967	89.18644270428598
747	747.0	334.87945556640625	64.4097900390625	89.30599557654374
748	748.0	335.7805480957031	64.28943634033203	89.4255484488015
749	749.0	334.6291198730469	64.55780029296875	89.54510132105925
750	750.0	330.9304504394531	64.39736938476562	89.664654193317
751	751.0	328.3051147460937	64.43833923339844	89.78420706557475
752	752.0	329.9428100585937	64.59664916992188	89.9037599378325
753	753.0	329.4272766113281	64.5028305053711	90.02331281009026
754	754.0	330.07037353515625	64.29739379882812	90.14286568234802
755	755.0	329.3460693359375	63.84562683105469	90.26241855460576
756	756.0	327.52508544921875	64.60213470458984	90.38197142686352
757	757.0	330.473388671875	64.34015655517578	90.50152429912129
758	758.0	330.4101867675781	64.12114715576172	90.62107717137904
759	759.0	326.6474609375	61.078636169433594	90.7406300436368
760	760.0	328.40106201171875	64.52155303955077	90.86018291589455
761	761.0	327.97296142578125	64.86971282958984	90.97973578815233
762	762.0	325.5116577148437	63.92523956298828	91.09928866041008
763	763.0	328.2218933105469	63.25913238525392	91.21884153266782
764	764.0	324.69293212890625	63.445716857910156	91.33839440492558
765	765.0	324.1519470214844	63.847557067871094	91.45794727718334
766	766.0	322.4087219238281	64.22928619384767	91.5775001494411
767	767.0	324.2117614746094	64.03347778320312	91.69705302169884
768	768.0	324.6311950683594	61.65952301025392	91.8166058939566
769	769.0	324.0469970703125	63.646263122558594	91.93615876621436
770	770.0	325.9501342773437	63.148193359375	92.05571163847212
771	771.0	324.9522705078125	61.72663116455077	92.17526451072987
772	772.0	328.36724853515625	62.42997741699219	92.29481738298765
773	773.0	328.8211669921875	62.43531799316406	92.4143702552454
774	774.0	331.2012939453125	61.315513610839844	92.53392312750314
775	775.0	330.0539855957031	61.54639434814453	92.6534759997609
776	776.0	331.460693359375	61.334098815917955	92.77302887201866
777	777.0	332.5849609375	61.92642211914064	92.8925817442764
778	778.0	334.5123291015625	61.19939422607422	93.01213461653415
779	779.0	339.6910705566406	61.613250732421875	93.13168748879193
780	780.0	342.375732421875	60.261375427246094	93.25124036104968
781	781.0	342.7066955566406	59.968757629394545	93.37079323330744
782	782.0	340.300048828125	61.5328369140625	93.4903461055652
783	783.0	334.82391357421875	60.79222106933594	93.60989897782297
784	784.0	337.3645935058594	59.91847229003908	93.72945185008072
785	785.0	339.137451171875	62.54497528076172	93.84900472233846
786	786.0	333.008056640625	62.37627410888672	93.96855759459622
787	787.0	333.2948608398437	61.2940673828125	94.08811046685398
788	788.0	333.3101501464844	63.608268737792955	94.20766333911172
789	789.0	330.3475646972656	64.24200439453124	94.32721621136947
790	790.0	330.0997619628906	63.600433349609375	94.44676908362725
791	791.0	329.5835876464844	63.275543212890625	94.566321955885
792	792.0	328.2073974609375	63.036949157714844	94.68587482814274
793	793.0	327.06793212890625	63.731590270996094	94.8054277004005
794	794.0	326.3236389160156	63.25718688964844	94.92498057265826
795	795.0	325.1414794921875	63.175880432128906	95.044533444916
796	796.0	326.9774780273437	61.579078674316406	95.16408631717375
797	797.0	326.5212097167969	63.28350830078125	95.28363918943153
798	798.0	326.43817138671875	62.35623931884767	95.40319206168928
799	799.0	325.7025146484375	62.44879913330078	95.52274493394704
800	800.0	322.8267822265625	64.85282897949219	95.6422978062048
801	801.0	322.702880859375	64.52783203125	95.76185067846257
802	802.0	323.4515075683594	64.63240814208984	95.88140355072032
803	803.0	319.46075439453125	63.90624237060547	96.00095642297806
804	804.0	319.0216064453125	64.8091812133789	96.12050929523582
805	805.0	323.103759765625	64.76792144775392	96.24006216749358
806	806.0	322.941650390625	64.47860717773439	96.35961503975132
807	807.0	321.7514343261719	64.24817657470705	96.47916791200907
808	808.0	321.9613647460937	64.37338256835938	96.59872078426685
809	809.0	322.7179260253906	64.16329956054688	96.7182736565246
810	810.0	322.6669616699219	64.45706939697266	96.83782652878236
811	811.0	324.14727783203125	64.1760025024414	96.95737940104011
812	812.0	323.72003173828125	64.87271881103516	97.07693227329788
813	813.0	323.1213684082031	63.682518005371094	97.19648514555564
814	814.0	322.2705383300781	63.29820251464844	97.31603801781338
815	815.0	324.0072021484375	63.96388244628906	97.43559089007114
816	816.0	324.2955322265625	63.795928955078125	97.5551437623289
817	817.0	323.3536071777344	64.33242797851561	97.67469663458664
818	818.0	322.7930908203125	64.19928741455077	97.7942495068444
819	819.0	322.18670654296875	64.44950866699219	97.91380237910217
820	820.0	320.0851745605469	64.90894317626953	98.03335525135992
821	821.0	320.536865234375	64.35246276855469	98.15290812361768
822	822.0	322.8531799316406	63.41357421875	98.27246099587543
823	823.0	322.6375427246094	63.534454345703125	98.3920138681332
824	824.0	322.38238525390625	63.168556213378906	98.51156674039096
825	825.0	316.0617980957031	63.16057586669922	98.6311196126487
826	826.0	316.2455749511719	64.14327239990233	98.75067248490646
827	827.0	316.5683898925781	64.90272521972656	98.87022535716422
828	828.0	314.4793395996094	64.9370346069336	98.98977822942196
829	829.0	317.5732116699219	65.13553619384767	99.10933110167971
830	830.0	316.7344055175781	64.20404052734375	99.22888397393749
831	831.0	315.873779296875	64.5663070678711	99.34843684619524
832	832.0	312.7183837890625	65.5715103149414	99.46798971845298
833	833.0	313.5862731933594	64.37474060058594	99.58754259071074
834	834.0	316.3320617675781	64.21561431884767	99.7070954629685
835	835.0	317.2948303222656	64.63848876953124	99.82664833522624
836	836.0	315.4928894042969	63.04236602783203	99.946201207484
837	837.0	318.3531799316406	64.68490600585938	100.06575407974177
838	838.0	317.3792724609375	64.48379516601561	100.18530695199952
839	839.0	313.9759216308594	64.3297653198242	100.30485982425728
840	840.0	314.7110290527344	64.00697326660156	100.42441269651503
841	841.0	311.9677124023437	64.71420288085938	100.5439655687728
842	842.0	309.78582763671875	63.98686981201172	100.66351844103056
843	843.0	309.5032043457031	63.38217926025392	100.7830713132883
844	844.0	309.2974548339844	63.22920989990233	100.90262418554606
845	845.0	311.5187072753906	63.36522674560547	101.02217705780382
846	846.0	310.6239013671875	62.97584533691408	101.14172993006156
847	847.0	309.4809875488281	62.582160949707045	101.26128280231931
848	848.0	309.50128173828125	63.72847747802736	101.38083567457709
849	849.0	308.7730407714844	64.56232452392578	101.50038854683484
850	850.0	306.9800720214844	64.63195037841795	101.6199414190926
851	851.0	305.58282470703125	63.914794921875	101.73949429135035
852	852.0	304.5057373046875	64.93634033203124	101.85904716360812
853	853.0	301.9920654296875	65.1831283569336	101.97860003586588
854	854.0	305.2729187011719	64.57765197753908	102.09815290812362
855	855.0	308.2254333496094	64.12100982666016	102.21770578038138
856	856.0	307.5594177246094	64.78706359863281	102.33725865263914
857	857.0	307.2780456542969	65.38491821289062	102.45681152489688
858	858.0	308.3319091796875	63.57463836669922	102.57636439715463
859	859.0	309.6914367675781	63.86479187011719	102.6959172694124
860	860.0	308.6314697265625	62.20577239990233	102.81547014167016
861	861.0	308.67681884765625	64.49202728271484	102.93502301392792
862	862.0	309.66339111328125	64.95072937011719	103.05457588618567
863	863.0	313.1348571777344	65.35774993896484	103.17412875844344
864	864.0	314.4350280761719	65.56694793701172	103.2936816307012
865	865.0	314.1955261230469	64.97342681884767	103.41323450295894
866	866.0	315.5154724121094	65.03784942626953	103.5327873752167
867	867.0	315.6320495605469	65.48941040039062	103.65234024747446
868	868.0	314.50347900390625	64.84783172607422	103.7718931197322
869	869.0	311.9540100097656	64.23542785644531	103.89144599198995
870	870.0	314.42706298828125	64.67391204833984	104.01099886424772
871	871.0	314.8636474609375	64.72799682617188	104.13055173650548
872	872.0	311.5355834960937	64.91735839843749	104.25010460876324
873	873.0	310.65533447265625	64.61866760253908	104.36965748102098
874	874.0	312.3484191894531	65.3366470336914	104.48921035327874
875	875.0	310.05828857421875	65.53905487060547	104.60876322553648
876	876.0	311.416748046875	63.12339782714844	104.72831609779423
877	877.0	310.0033569335937	62.926918029785156	104.847868970052
878	878.0	309.6407165527344	64.93052673339844	104.96742184230976
879	879.0	309.5768127441406	65.29199981689455	105.08697471456752
880	880.0	310.8502502441406	63.55158996582033	105.20652758682527
881	881.0	310.27984619140625	63.89701843261719	105.32608045908304
882	882.0	313.0725402832031	65.288818359375	105.4456333313408
883	883.0	314.4793701171875	64.46810913085938	105.56518620359854
884	884.0	313.4290771484375	64.55935668945312	105.6847390758563
885	885.0	312.44512939453125	63.92388153076172	105.80429194811406
886	886.0	309.9829406738281	63.821319580078125	105.9238448203718
887	887.0	313.32049560546875	64.00326538085938	106.04339769262955
888	888.0	314.166748046875	64.00540924072266	106.16295056488732
889	889.0	311.00177001953125	62.39525604248048	106.28250343714508
890	890.0	312.38873291015625	64.5857162475586	106.40205630940284
891	891.0	311.8790588378906	63.48719787597656	106.5216091816606
892	892.0	312.2590637207031	63.420082092285156	106.64116205391836
893	893.0	310.3179931640625	63.3096923828125	106.7607149261761
894	894.0	315.36279296875	65.51689910888672	106.88026779843386
895	895.0	312.40789794921875	65.47689819335938	106.99982067069162
896	896.0	310.3524780273437	63.984596252441406	107.11937354294938
897	897.0	310.4771728515625	64.15416717529295	107.23892641520712
898	898.0	309.9803771972656	64.56564331054688	107.35847928746487
899	899.0	313.68408203125	64.95272827148438	107.47803215972264
900	900.0	315.2222900390625	64.85042572021484	107.5975850319804
901	901.0	312.3963928222656	65.30548095703124	107.71713790423816
902	902.0	311.8763122558594	63.791046142578125	107.83669077649591
903	903.0	310.40338134765625	64.56295013427734	107.95624364875368
904	904.0	308.7084350585937	65.52416229248048	108.07579652101144
905	905.0	310.3966979980469	64.75209045410156	108.19534939326918
906	906.0	309.529052734375	64.91053771972656	108.31490226552694
907	907.0	310.3712158203125	65.32828521728516	108.4344551377847
908	908.0	310.3094177246094	64.22261047363281	108.55400801004244
909	909.0	310.67724609375	64.72904968261719	108.6735608823002
910	910.0	310.5075378417969	63.37060546875	108.79311375455796
911	911.0	314.7071533203125	64.81929779052736	108.91266662681572
912	912.0	316.6297302246094	64.49762725830078	109.03221949907348
913	913.0	316.0095520019531	64.22900390625	109.15177237133122
914	914.0	317.2615051269531	65.14117431640624	109.27132524358898
915	915.0	315.88897705078125	63.72173309326172	109.39087811584672
916	916.0	310.99072265625	64.29503631591795	109.51043098810447
917	917.0	305.111328125	65.2826919555664	109.62998386036224
918	918.0	303.25762939453125	65.1583023071289	109.74953673262
919	919.0	305.48974609375	64.23417663574219	109.86908960487776
920	920.0	303.8044738769531	65.6248550415039	109.98864247713551
921	921.0	304.818115234375	64.7911605834961	110.10819534939328
922	922.0	305.5443115234375	66.18473052978516	110.22774822165104
923	923.0	305.1803283691406	65.40750122070312	110.34730109390878
924	924.0	303.1017761230469	64.81647491455077	110.46685396616654
925	925.0	302.5095520019531	66.14826965332033	110.5864068384243
926	926.0	306.0730895996094	65.20215606689455	110.70595971068204
927	927.0	303.2418518066406	65.97147369384767	110.8255125829398
928	928.0	303.06988525390625	65.94485473632812	110.94506545519756
929	929.0	303.0140380859375	65.43090057373047	111.06461832745532
930	930.0	301.4687194824219	65.81185150146484	111.18417119971308
931	931.0	299.9028015136719	65.7204360961914	111.30372407197083
932	932.0	303.16571044921875	64.99015808105469	111.4232769442286
933	933.0	305.5198059082031	64.4761962890625	111.54282981648636
934	934.0	305.625	64.82303619384767	111.6623826887441
935	935.0	308.0055236816406	64.10435485839844	111.78193556100186
936	936.0	305.7522888183594	64.61029815673828	111.90148843325962
937	937.0	305.1248474121094	64.49999237060547	112.02104130551736
938	938.0	307.1312255859375	64.6499252319336	112.14059417777511
939	939.0	307.5882568359375	64.54508209228516	112.26014705003288
940	940.0	309.7073669433594	64.76608276367188	112.37969992229064
941	941.0	310.46728515625	64.69361877441408	112.4992527945484
942	942.0	313.1350402832031	65.25090789794922	112.61880566680615
943	943.0	312.4057922363281	64.45489501953124	112.73835853906392
944	944.0	313.65362548828125	65.10086059570312	112.85791141132168
945	945.0	315.2398681640625	64.6451416015625	112.97746428357942
946	946.0	318.0898132324219	64.2530746459961	113.09701715583718
947	947.0	317.9591064453125	64.25289916992188	113.21657002809494
948	948.0	317.7613525390625	64.22631072998048	113.33612290035268
949	949.0	314.3677978515625	64.37360382080078	113.45567577261043
950	950.0	315.1224670410156	64.17505645751953	113.5752286448682
951	951.0	314.4327697753906	64.19298553466797	113.69478151712596
952	952.0	314.1507263183594	63.427642822265625	113.81433438938372
953	953.0	311.6159362792969	63.74604034423828	113.93388726164147
954	954.0	308.9398193359375	62.96073150634767	114.05344013389922
955	955.0	311.67706298828125	63.95021057128906	114.17299300615696
956	956.0	313.4770202636719	64.55477142333984	114.29254587841471
957	957.0	315.9364624023437	63.19129180908203	114.41209875067248
958	958.0	317.7232971191406	64.31829833984375	114.53165162293024
959	959.0	315.209228515625	64.36715698242188	114.651204495188
960	960.0	318.1358337402344	64.85302734375	114.77075736744575
961	961.0	321.4602966308594	64.9091796875	114.89031023970352
962	962.0	320.6752624511719	64.73965454101561	115.00986311196128
963	963.0	322.701171875	64.61844635009764	115.12941598421902
964	964.0	322.44439697265625	64.68824768066406	115.24896885647678
965	965.0	316.9253234863281	63.55987548828125	115.36852172873454
966	966.0	315.03375244140625	62.770835876464844	115.48807460099228
967	967.0	315.746826171875	64.99481201171875	115.60762747325003
968	968.0	314.7098693847656	63.61095428466797	115.7271803455078
969	969.0	314.59765625	64.62271118164064	115.84673321776556
970	970.0	313.9332580566406	64.1563720703125	115.96628609002332
971	971.0	314.3240661621094	63.933494567871094	116.08583896228107
972	972.0	314.1446838378906	63.21688842773439	116.20539183453884
973	973.0	312.0270690917969	64.10734558105469	116.3249447067966
974	974.0	314.8262939453125	64.2088394165039	116.44449757905434
975	975.0	313.9313659667969	63.96099090576172	116.5640504513121
976	976.0	316.6018981933594	63.614662170410156	116.68360332356986
977	977.0	319.5079345703125	64.12667083740233	116.8031561958276
978	978.0	320.2177124023437	64.13087463378906	116.92270906808535
979	979.0	319.23101806640625	63.650421142578125	117.04226194034312
980	980.0	317.48492431640625	64.29349517822266	117.16181481260088
981	981.0	314.0721130371094	64.31012725830078	117.28136768485864
982	982.0	313.2056884765625	63.40991973876953	117.4009205571164
983	983.0	316.8145751953125	64.44686889648438	117.52047342937416
984	984.0	315.97857666015625	65.2071762084961	117.6400263016319
985	985.0	312.9717712402344	64.72250366210938	117.75957917388966
986	986.0	310.43359375	64.65953063964844	117.87913204614742
987	987.0	310.1093139648437	64.75068664550783	117.99868491840516
988	988.0	306.8240966796875	64.39474487304688	118.11823779066292
989	989.0	308.1505126953125	65.00605010986328	118.23779066292067
990	990.0	306.4027404785156	64.41149902343749	118.35734353517844
991	991.0	307.4442138671875	64.90368652343749	118.4768964074362
992	992.0	302.9166259765625	65.48589324951172	118.59644927969396
993	993.0	304.40545654296875	65.29457092285156	118.71600215195171
994	994.0	305.2072448730469	64.88239288330078	118.83555502420948
995	995.0	303.5614013671875	65.18971252441408	118.9551078964672
996	996.0	306.0385437011719	64.5740737915039	119.07466076872495
997	997.0	306.13592529296875	64.3533935546875	119.19421364098272
998	998.0	301.5781555175781	65.32330322265625	119.31376651324048
999	999.0	299.1542053222656	65.00245666503908	119.43331938549824
1000	1000.0	297.4018249511719	64.66771697998048	119.552872257756
1001	1001.0	298.5101318359375	65.2618637084961	119.67242513001376
1002	1002.0	296.5580444335937	64.86795806884767	119.7919780022715
1003	1003.0	298.956298828125	64.95159912109376	119.91153087452926
1004	1004.0	298.0496520996094	66.03043365478516	120.03108374678702
1005	1005.0	298.0909729003906	64.77299499511719	120.15063661904476
1006	1006.0	296.65692138671875	65.65120697021484	120.27018949130252
1007	1007.0	299.2624206542969	64.82661437988281	120.38974236356027
1008	1008.0	298.7879333496094	63.814323425292955	120.50929523581804
1009	1009.0	303.50848388671875	64.1067123413086	120.6288481080758
1010	1010.0	299.6603698730469	65.04010772705077	120.74840098033356
1011	1011.0	300.119140625	66.03728485107422	120.86795385259131
1012	1012.0	300.692138671875	64.33522033691408	120.98750672484908
1013	1013.0	299.1448059082031	64.68374633789062	121.10705959710684
1014	1014.0	297.6823425292969	66.02843475341795	121.22661246936458
1015	1015.0	298.3131408691406	65.00660705566406	121.34616534162234
1016	1016.0	298.06591796875	64.71503448486328	121.4657182138801
1017	1017.0	298.7158203125	64.9771499633789	121.58527108613784
1018	1018.0	301.4709777832031	65.32776641845702	121.7048239583956
1019	1019.0	300.4135131835937	65.74945831298828	121.82437683065336
1020	1020.0	303.5000915527344	64.57465362548828	121.94392970291112
1021	1021.0	297.55877685546875	63.84466552734375	122.06348257516888
1022	1022.0	296.944580078125	64.84220886230467	122.18303544742663
1023	1023.0	296.0025329589844	64.24469757080078	122.3025883196844
1024	1024.0	294.15240478515625	64.59610748291016	122.42214119194216
1025	1025.0	294.32720947265625	64.50871276855469	122.5416940641999
1026	1026.0	291.50372314453125	65.23388671875	122.66124693645766
1027	1027.0	292.4171447753906	62.05640411376953	122.7807998087154
1028	1028.0	290.5722961425781	64.81521606445312	122.90035268097316
1029	1029.0	289.658447265625	64.9902572631836	123.01990555323091
1030	1030.0	291.3334350585937	64.7674331665039	123.13945842548868
1031	1031.0	291.4620666503906	62.046775817871094	123.25901129774644
1032	1032.0	294.6259460449219	62.396514892578125	123.3785641700042
1033	1033.0	294.7828063964844	63.78822326660156	123.49811704226197
1034	1034.0	297.10284423828125	64.25102996826172	123.61766991451972
1035	1035.0	297.1029968261719	64.37706756591795	123.73722278677744
1036	1036.0	297.3619079589844	64.66289520263672	123.8567756590352
1037	1037.0	296.87957763671875	64.93470764160156	123.97632853129296
1038	1038.0	299.234619140625	63.853431701660156	124.09588140355072
1039	1039.0	300.0721740722656	65.09298706054688	124.21543427580848
1040	1040.0	300.30712890625	65.45987701416016	124.33498714806623
1041	1041.0	301.1622619628906	66.6545639038086	124.454540020324
1042	1042.0	304.7419128417969	64.75529479980467	124.57409289258176
1043	1043.0	303.1790466308594	65.05694580078125	124.6936457648395
1044	1044.0	302.05596923828125	66.10611724853516	124.81319863709726
1045	1045.0	301.575927734375	65.9754409790039	124.932751509355
1046	1046.0	301.98162841796875	65.6310806274414	125.05230438161276
1047	1047.0	303.5664978027344	65.48538208007812	125.17185725387051
1048	1048.0	306.1569519042969	65.04314422607422	125.29141012612828
1049	1049.0	303.328857421875	64.52267456054688	125.41096299838604
1050	1050.0	300.7450866699219	65.70591735839844	125.5305158706438
1051	1051.0	300.7110900878906	64.82157135009764	125.65006874290157
1052	1052.0	303.07354736328125	64.78911590576172	125.76962161515932
1053	1053.0	303.66796875	64.4635009765625	125.88917448741708
1054	1054.0	302.9986267089844	64.0128173828125	126.00872735967482
1055	1055.0	303.6022644042969	64.95770263671875	126.12828023193258
1056	1056.0	304.6002502441406	64.8894271850586	126.24783310419032
1057	1057.0	304.6802062988281	65.0587387084961	126.36738597644808
1058	1058.0	300.499755859375	65.75894927978516	126.48693884870583
1059	1059.0	304.9048767089844	63.61607360839844	126.6064917209636
1060	1060.0	306.12255859375	64.39305114746094	126.72604459322136
1061	1061.0	302.933837890625	65.5079345703125	126.84559746547912
1062	1062.0	306.0807800292969	65.00955963134767	126.96515033773689
1063	1063.0	307.2068786621094	65.7173080444336	127.08470320999464
1064	1064.0	305.4956359863281	64.8271255493164	127.2042560822524
1065	1065.0	305.7908935546875	64.61043548583984	127.32380895451014
1066	1066.0	308.829345703125	64.88799285888672	127.4433618267679
1067	1067.0	310.1199951171875	64.46266174316406	127.56291469902564
1068	1068.0	307.7615966796875	64.89976501464844	127.6824675712834
1069	1069.0	307.2073669433594	65.21862030029295	127.80202044354117
1070	1070.0	310.5589294433594	64.70931243896484	127.92157331579892
1071	1071.0	311.0730895996094	64.73905944824219	128.0411261880567
1072	1072.0	310.90020751953125	64.62791442871092	128.16067906031444
1073	1073.0	311.39813232421875	64.53497314453124	128.28023193257218
1074	1074.0	312.2480773925781	65.0376205444336	128.39978480482995
1075	1075.0	313.212890625	65.90335845947266	128.5193376770877
1076	1076.0	312.9931640625	64.82295989990233	128.63889054934546
1077	1077.0	313.1266174316406	64.5180892944336	128.7584434216032
1078	1078.0	315.4084777832031	65.32785034179688	128.87799629386095
1079	1079.0	316.5201416015625	64.05562591552736	128.99754916611872
1080	1080.0	315.552001953125	64.77845001220705	129.1171020383765
1081	1081.0	313.5807189941406	65.00946044921875	129.23665491063423
1082	1082.0	311.5311279296875	64.50145721435547	129.356207782892
1083	1083.0	313.1617126464844	63.73009490966797	129.47576065514974
1084	1084.0	311.5631103515625	65.04496002197266	129.5953135274075
1085	1085.0	314.2355651855469	63.907043457031236	129.71486639966523
1086	1086.0	315.3749694824219	64.84599304199219	129.83441927192305
1087	1087.0	314.4790954589844	65.43978881835938	129.95397214418077
1088	1088.0	314.13140869140625	64.64930725097656	130.07352501643854
1089	1089.0	313.7680969238281	63.914955139160156	130.19307788869628
1090	1090.0	315.3758850097656	64.71228790283203	130.31263076095405
1091	1091.0	316.6228942871094	65.75797271728516	130.4321836332118
1092	1092.0	319.22998046875	64.89818572998048	130.55173650546956
1093	1093.0	313.7723693847656	65.01712036132812	130.6712893777273
1094	1094.0	310.92254638671875	64.54138183593749	130.79084224998508
1095	1095.0	312.0010681152344	65.16097259521484	130.91039512224282
1096	1096.0	308.7182006835937	64.40869140625	131.02994799450056
1097	1097.0	306.65625	65.32559204101561	131.14950086675833
1098	1098.0	307.0984802246094	64.86541748046875	131.26905373901607
1099	1099.0	302.5302124023437	65.69221496582033	131.38860661127384
1100	1100.0	303.7224426269531	65.4871826171875	131.5081594835316
1101	1101.0	303.36163330078125	65.56214141845702	131.62771235578936
1102	1102.0	303.48651123046875	64.40148162841795	131.7472652280471
1103	1103.0	300.2572021484375	65.71011352539062	131.86681810030487
1104	1104.0	300.1051330566406	65.09820556640624	131.9863709725626
1105	1105.0	302.9288330078125	64.44810485839844	132.10592384482038
1106	1106.0	302.2036437988281	65.37222290039062	132.22547671707812
1107	1107.0	302.5872802734375	65.13500213623047	132.3450295893359
1108	1108.0	301.1202087402344	65.67584991455077	132.46458246159364
1109	1109.0	302.5323791503906	65.93527221679688	132.5841353338514
1110	1110.0	302.15484619140625	65.83939361572266	132.70368820610915
1111	1111.0	301.976806640625	65.34786224365236	132.82324107836692
1112	1112.0	299.7609558105469	65.64093780517578	132.94279395062466
1113	1113.0	300.8374938964844	65.3623275756836	133.06234682288243
1114	1114.0	300.71240234375	65.92880249023439	133.18189969514015
1115	1115.0	299.39794921875	65.78314208984375	133.30145256739794
1116	1116.0	299.1851501464844	65.0628204345703	133.4210054396557
1117	1117.0	296.9489440917969	65.62641143798828	133.54055831191346
1118	1118.0	296.63623046875	65.25086212158203	133.6601111841712
1119	1119.0	298.4659729003906	66.08744049072266	133.77966405642897
1120	1120.0	301.6671447753906	65.00159454345702	133.8992169286867
1121	1121.0	298.8230895996094	65.38555145263672	134.01876980094448
1122	1122.0	293.7047424316406	64.77606201171875	134.13832267320225
1123	1123.0	293.2452087402344	65.28976440429688	134.25787554546
1124	1124.0	290.4757385253906	64.38253784179688	134.37742841771774
1125	1125.0	290.4844970703125	65.53313446044922	134.4969812899755
1126	1126.0	293.2694702148437	65.85862731933594	134.61653416223325
1127	1127.0	294.041748046875	65.61064147949219	134.73608703449102
1128	1128.0	291.6589660644531	65.0455856323242	134.85563990674876
1129	1129.0	294.29888916015625	66.44334411621092	134.97519277900653
1130	1130.0	292.87225341796875	64.1576919555664	135.09474565126428
1131	1131.0	293.90838623046875	65.300048828125	135.21429852352205
1132	1132.0	297.493408203125	64.89427947998048	135.3338513957798
1133	1133.0	297.97021484375	64.85088348388672	135.45340426803756
1134	1134.0	296.14013671875	64.02395629882812	135.5729571402953
1135	1135.0	296.45172119140625	66.36060333251953	135.69251001255307
1136	1136.0	298.2058410644531	66.30970001220705	135.8120628848108
1137	1137.0	299.7421875	65.38592529296875	135.93161575706856
1138	1138.0	296.8884582519531	66.0802993774414	136.05116862932633
1139	1139.0	297.57049560546875	65.94486999511719	136.17072150158407
1140	1140.0	297.51861572265625	65.9762954711914	136.29027437384184
1141	1141.0	299.5334167480469	65.96158599853516	136.40982724609958
1142	1142.0	298.6029968261719	65.63585662841795	136.52938011835735
1143	1143.0	298.9236145019531	65.97852325439455	136.6489329906151
1144	1144.0	298.847900390625	64.91290283203124	136.76848586287286
1145	1145.0	299.3638610839844	64.67412567138672	136.8880387351306
1146	1146.0	297.6273803710937	65.05281066894531	137.00759160738838
1147	1147.0	295.9776611328125	66.57302856445312	137.12714447964612
1148	1148.0	293.7644958496094	66.15159606933594	137.2466973519039
1149	1149.0	290.67431640625	65.83566284179688	137.36625022416163
1150	1150.0	291.3607177734375	65.29215240478516	137.4858030964194
1151	1151.0	287.77740478515625	64.97990417480467	137.60535596867717
1152	1152.0	285.6344299316406	65.25153350830078	137.72490884093492
1153	1153.0	287.8861999511719	64.69184112548828	137.84446171319266
1154	1154.0	289.0014038085937	65.55506896972656	137.96401458545043
1155	1155.0	284.8365478515625	66.59976196289062	138.08356745770817
1156	1156.0	282.9410705566406	65.97792816162111	138.20312032996594
1157	1157.0	282.0254821777344	65.85375213623047	138.32267320222368
1158	1158.0	278.38201904296875	65.36092376708984	138.44222607448145
1159	1159.0	277.3348388671875	65.35840606689455	138.5617789467392
1160	1160.0	276.3181457519531	66.21344757080078	138.68133181899697
1161	1161.0	278.44293212890625	65.39130401611328	138.8008846912547
1162	1162.0	281.15264892578125	66.04345703125	138.92043756351248
1163	1163.0	280.9858093261719	67.24185943603516	139.03999043577022
1164	1164.0	276.8779296875	65.68504333496094	139.159543308028
1165	1165.0	277.4618530273437	66.88490295410156	139.27909618028573
1166	1166.0	279.3360290527344	67.4742889404297	139.3986490525435
1167	1167.0	281.8041687011719	67.09468841552736	139.51820192480125
1168	1168.0	284.9511413574219	65.988037109375	139.63775479705902
1169	1169.0	284.7945861816406	65.98566436767578	139.75730766931676
1170	1170.0	284.6409606933594	65.86510467529295	139.87686054157453
1171	1171.0	281.7536926269531	66.6978530883789	139.99641341383227
1172	1172.0	281.7114562988281	67.26537322998048	140.11596628609004
1173	1173.0	279.6685791015625	65.97611999511719	140.23551915834778
1174	1174.0	277.8050231933594	66.3540267944336	140.35507203060556
1175	1175.0	277.4876403808594	65.980712890625	140.4746249028633
1176	1176.0	273.5047607421875	66.6226806640625	140.59417777512107
1177	1177.0	273.92828369140625	66.5159454345703	140.7137306473788
1178	1178.0	272.50201416015625	66.35917663574219	140.83328351963655
1179	1179.0	273.9134216308594	65.80113983154298	140.95283639189432
1180	1180.0	275.1679382324219	66.07329559326172	141.07238926415206
1181	1181.0	276.6085510253906	66.94084167480467	141.19194213640984
1182	1182.0	270.9951477050781	66.68952178955077	141.31149500866758
1183	1183.0	270.504150390625	66.61376953125	141.43104788092535
1184	1184.0	269.9790344238281	66.24533081054688	141.5506007531831
1185	1185.0	269.037841796875	66.2592544555664	141.67015362544086
1186	1186.0	268.8788452148437	66.93809509277344	141.7897064976986
1187	1187.0	267.9796142578125	67.34481811523439	141.90925936995637
1188	1188.0	267.1820068359375	66.38592529296875	142.02881224221412
1189	1189.0	265.3996887207031	66.76797485351561	142.1483651144719
1190	1190.0	266.0562438964844	67.76026153564453	142.26791798672963
1191	1191.0	266.4390869140625	68.0207290649414	142.3874708589874
1192	1192.0	268.4132080078125	66.89823913574219	142.50702373124514
1193	1193.0	267.7866516113281	67.1852264404297	142.6265766035029
1194	1194.0	266.5603942871094	67.60626983642578	142.74612947576065
1195	1195.0	266.5101013183594	66.54144287109376	142.86568234801842
1196	1196.0	266.2471923828125	68.12518310546875	142.98523522027617
1197	1197.0	264.6384582519531	67.89636993408203	143.10478809253394
1198	1198.0	265.60260009765625	67.86334228515625	143.22434096479168
1199	1199.0	265.788330078125	64.36668395996094	143.34389383704945
1200	1200.0	268.2656555175781	64.36151123046875	143.4634467093072
1201	1201.0	266.4751281738281	64.83179473876953	143.58299958156496
1202	1202.0	266.8225402832031	67.53204345703124	143.7025524538227
1203	1203.0	265.61114501953125	67.674560546875	143.82210532608048
1204	1204.0	267.47540283203125	66.67792510986328	143.94165819833822
1205	1205.0	266.2063903808594	66.2766876220703	144.061211070596
1206	1206.0	264.7490234375	66.30517578125	144.18076394285373
1207	1207.0	267.2000427246094	67.32503509521484	144.3003168151115
1208	1208.0	266.3134765625	67.96714019775392	144.41986968736924
1209	1209.0	267.03790283203125	67.89687347412111	144.539422559627
1210	1210.0	265.2588806152344	67.59237670898438	144.65897543188476
1211	1211.0	262.56280517578125	67.54688262939455	144.77852830414253
1212	1212.0	263.206298828125	67.04435729980467	144.89808117640027
1213	1213.0	265.80133056640625	67.7685775756836	145.01763404865804
1214	1214.0	265.5157775878906	66.76046752929688	145.13718692091578
1215	1215.0	266.0960388183594	66.17807769775392	145.25673979317355
1216	1216.0	266.3751525878906	66.4327163696289	145.3762926654313
1217	1217.0	264.4461975097656	67.8692626953125	145.49584553768906
1218	1218.0	266.262451171875	66.8549575805664	145.6153984099468
1219	1219.0	265.5735168457031	67.6493148803711	145.73495128220455
1220	1220.0	264.8836669921875	67.4933853149414	145.85450415446232
1221	1221.0	263.51934814453125	67.13388061523439	145.97405702672006
1222	1222.0	264.4892883300781	67.92537689208984	146.09360989897783
1223	1223.0	263.5071105957031	67.79502868652344	146.21316277123557
1224	1224.0	263.4801940917969	67.19922637939455	146.33271564349334
1225	1225.0	265.98956298828125	67.5275650024414	146.4522685157511
1226	1226.0	265.369140625	67.39190673828125	146.57182138800886
1227	1227.0	268.4373779296875	67.37305450439455	146.6913742602666
1228	1228.0	266.397216796875	66.67327880859376	146.81092713252437
1229	1229.0	263.8033752441406	67.73651123046875	146.9304800047821
1230	1230.0	265.2519226074219	68.15995025634767	147.05003287703988
1231	1231.0	265.6235656738281	67.9190673828125	147.16958574929762
1232	1232.0	266.0272827148437	68.33682250976562	147.2891386215554
1233	1233.0	264.0704650878906	66.11316680908203	147.40869149381314
1234	1234.0	263.4763488769531	68.03533172607422	147.5282443660709
1235	1235.0	263.2515563964844	67.48297882080078	147.64779723832865
1236	1236.0	263.6644287109375	67.85507202148438	147.76735011058642
1237	1237.0	262.7407531738281	65.64762115478516	147.88690298284416
1238	1238.0	265.1977233886719	67.07720947265625	148.00645585510193
1239	1239.0	264.6685485839844	67.55194091796875	148.12600872735968
1240	1240.0	264.0188903808594	66.9649658203125	148.24556159961745
1241	1241.0	265.9647827148437	67.86822509765625	148.3651144718752
1242	1242.0	264.8200988769531	67.93506622314453	148.48466734413296
1243	1243.0	263.57470703125	68.15937805175781	148.6042202163907
1244	1244.0	263.8051147460937	67.74140930175781	148.72377308864847
1245	1245.0	264.754150390625	68.22554779052736	148.8433259609062
1246	1246.0	265.0490417480469	68.55453491210938	148.96287883316398
1247	1247.0	265.5340270996094	66.56433868408203	149.08243170542173
1248	1248.0	266.53228759765625	66.96527099609376	149.2019845776795
1249	1249.0	266.0855407714844	66.6005630493164	149.32153744993724
1250	1250.0	267.3482360839844	67.34765625	149.441090322195
1251	1251.0	264.58514404296875	67.7243881225586	149.56064319445275
1252	1252.0	262.685302734375	67.37777709960938	149.68019606671052
1253	1253.0	266.5093688964844	66.65093994140624	149.79974893896826
1254	1254.0	265.4151306152344	68.08588409423828	149.91930181122603
1255	1255.0	271.4945678710937	64.85003662109376	150.03885468348378
1256	1256.0	272.0121154785156	67.35570526123047	150.15840755574155
1257	1257.0	268.74395751953125	67.55953216552736	150.2779604279993
1258	1258.0	267.81402587890625	67.42890167236328	150.39751330025703
1259	1259.0	269.251220703125	65.92648315429688	150.5170661725148
1260	1260.0	270.2734680175781	66.88589477539062	150.63661904477254
1261	1261.0	271.1521301269531	66.21573638916016	150.75617191703031
1262	1262.0	271.91864013671875	66.63929748535156	150.87572478928806
1263	1263.0	272.8853454589844	66.96884155273439	150.99527766154583
1264	1264.0	274.2442626953125	66.52301025390624	151.11483053380357
1265	1265.0	278.55670166015625	67.04171752929688	151.23438340606134
1266	1266.0	277.023193359375	66.08341979980467	151.35393627831908
1267	1267.0	270.90447998046875	67.00565338134767	151.47348915057685
1268	1268.0	271.21636962890625	65.52652740478516	151.5930420228346
1269	1269.0	267.7218933105469	67.88709259033203	151.71259489509237
1270	1270.0	266.2052001953125	68.21393585205077	151.8321477673501
1271	1271.0	267.73779296875	66.0077133178711	151.95170063960788
1272	1272.0	266.3930969238281	67.00936126708984	152.07125351186562
1273	1273.0	263.8147277832031	67.70004272460938	152.1908063841234
1274	1274.0	264.9159240722656	67.29144287109376	152.31035925638113
1275	1275.0	266.9583435058594	65.80780792236328	152.4299121286389
1276	1276.0	263.14996337890625	65.11434173583984	152.54946500089665
1277	1277.0	263.7362060546875	65.38806152343749	152.66901787315442
1278	1278.0	264.1707763671875	65.8502731323242	152.78857074541216
1279	1279.0	263.3675537109375	65.73451232910156	152.90812361766993
1280	1280.0	263.2914123535156	66.71714019775392	153.02767648992767
1281	1281.0	258.7195129394531	65.11656188964844	153.14722936218544
1282	1282.0	256.8007202148437	65.6694107055664	153.26678223444318
1283	1283.0	257.16851806640625	67.1930465698242	153.38633510670095
1284	1284.0	259.8496398925781	67.39893341064453	153.5058879789587
1285	1285.0	257.52032470703125	67.0625228881836	153.62544085121647
1286	1286.0	251.53152465820312	67.46129608154298	153.7449937234742
1287	1287.0	251.1542358398437	67.0914077758789	153.86454659573198
1288	1288.0	253.47573852539062	65.15667724609376	153.98409946798972
1289	1289.0	255.982177734375	66.21885681152344	154.1036523402475
1290	1290.0	254.31643676757812	67.27298736572266	154.22320521250523
1291	1291.0	253.5968017578125	67.18653106689455	154.342758084763
1292	1292.0	251.09719848632812	66.99843597412111	154.46231095702075
1293	1293.0	251.42242431640625	66.3487777709961	154.58186382927852
1294	1294.0	250.57009887695312	67.0646743774414	154.70141670153626
1295	1295.0	249.81607055664062	67.94962310791016	154.82096957379403
1296	1296.0	248.45895385742188	68.47496795654298	154.94052244605177
1297	1297.0	245.54754638671875	67.62602996826172	155.06007531830954
1298	1298.0	244.303451538086	67.6727066040039	155.17962819056729
1299	1299.0	245.77020263671875	68.0963592529297	155.29918106282503
1300	1300.0	245.1910400390625	67.10009002685547	155.4187339350828
1301	1301.0	245.47488403320312	67.36648559570312	155.53828680734054
1302	1302.0	243.9482421875	67.03760528564453	155.6578396795983
1303	1303.0	241.7734222412109	67.21078491210938	155.77739255185605
1304	1304.0	241.83169555664065	68.32378387451172	155.89694542411382
1305	1305.0	240.8815155029297	68.45954132080078	156.01649829637157
1306	1306.0	243.2784881591797	67.07122802734375	156.13605116862934
1307	1307.0	245.7410888671875	66.88204956054688	156.25560404088708
1308	1308.0	247.138427734375	67.346435546875	156.37515691314485
1309	1309.0	244.8142547607422	66.71109771728516	156.4947097854026
1310	1310.0	243.0373992919922	66.55731201171875	156.61426265766036
1311	1311.0	244.2755889892578	66.52362060546875	156.7338155299181
1312	1312.0	240.4873962402344	68.01852416992188	156.85336840217587
1313	1313.0	241.36413574218756	69.25907135009764	156.97292127443362
1314	1314.0	239.2946624755859	67.3717041015625	157.0924741466914
1315	1315.0	238.03224182128903	68.84953308105469	157.21202701894913
1316	1316.0	236.7095184326172	66.96296691894531	157.3315798912069
1317	1317.0	235.19509887695312	68.30828857421875	157.45113276346464
1318	1318.0	235.2660369873047	69.06330871582033	157.5706856357224
1319	1319.0	235.61322021484372	68.06320190429688	157.69023850798015
1320	1320.0	234.2796173095703	67.77164459228516	157.80979138023793
1321	1321.0	235.64080810546875	68.51556396484375	157.92934425249567
1322	1322.0	235.0670928955078	68.42962646484375	158.04889712475344
1323	1323.0	233.8063201904297	69.38887786865236	158.16844999701118
1324	1324.0	234.41058349609372	68.71380615234375	158.28800286926895
1325	1325.0	233.71083068847656	69.39888763427734	158.4075557415267
1326	1326.0	233.3956756591797	69.27337646484375	158.52710861378446
1327	1327.0	234.09558105468756	69.37470245361328	158.6466614860422
1328	1328.0	234.06553649902344	69.10179138183594	158.76621435829998
1329	1329.0	233.6781463623047	69.50965881347656	158.88576723055772
1330	1330.0	233.39859008789065	69.79337310791016	159.0053201028155
1331	1331.0	233.6924285888672	69.67098236083984	159.12487297507323
1332	1332.0	233.79577636718756	69.91336822509764	159.244425847331
1333	1333.0	234.32073974609372	69.12158203125	159.36397871958874
1334	1334.0	233.4796142578125	68.96849822998048	159.4835315918465
1335	1335.0	235.2038726806641	68.1183090209961	159.60308446410426
1336	1336.0	236.05386352539065	68.837890625	159.72263733636203
1337	1337.0	235.523681640625	69.11775207519531	159.84219020861977
1338	1338.0	234.91271972656253	68.46672058105469	159.96174308087754
1339	1339.0	234.8636016845703	67.99344635009764	160.08129595313528
1340	1340.0	234.7269287109375	68.0601577758789	160.20084882539302
1341	1341.0	235.27404785156253	67.93981933593749	160.3204016976508
1342	1342.0	234.5850067138672	68.9429702758789	160.43995456990854
1343	1343.0	231.2090301513672	68.53227996826172	160.5595074421663
1344	1344.0	232.98870849609372	69.56842041015625	160.67906031442405
1345	1345.0	232.4587554931641	69.46895599365236	160.79861318668182
1346	1346.0	230.4152374267578	68.77713775634767	160.91816605893956
1347	1347.0	231.5775146484375	69.46315002441408	161.03771893119733
1348	1348.0	230.8418884277344	69.40567016601561	161.15727180345507
1349	1349.0	231.9317626953125	69.33685302734375	161.27682467571285
1350	1350.0	230.51223754882807	69.06625366210938	161.3963775479706
1351	1351.0	227.65838623046875	68.962646484375	161.51593042022836
1352	1352.0	227.8573455810547	68.74658203125	161.6354832924861
1353	1353.0	232.39683532714844	69.45035552978516	161.75503616474387
1354	1354.0	228.6578826904297	68.79611206054688	161.8745890370016
1355	1355.0	229.4861297607422	69.19849395751953	161.99414190925938
1356	1356.0	232.1016540527344	68.76847076416016	162.11369478151713
1357	1357.0	230.6736297607422	68.7701416015625	162.2332476537749
1358	1358.0	231.90087890625	67.67208099365236	162.35280052603264
1359	1359.0	229.0622100830078	68.64791107177734	162.4723533982904
1360	1360.0	230.34103393554688	69.06070709228516	162.59190627054815
1361	1361.0	231.537353515625	66.41740417480467	162.71145914280592
1362	1362.0	231.9117431640625	69.17032623291016	162.83101201506366
1363	1363.0	236.35379028320312	68.23863983154298	162.95056488732143
1364	1364.0	238.4684600830078	68.2770233154297	163.07011775957918
1365	1365.0	235.2696990966797	67.84555053710938	163.18967063183695
1366	1366.0	236.3269195556641	68.22726440429688	163.3092235040947
1367	1367.0	235.7158203125	68.9908905029297	163.42877637635246
1368	1368.0	238.36785888671875	68.81951141357422	163.5483292486102
1369	1369.0	236.164306640625	66.7900619506836	163.66788212086797
1370	1370.0	237.75827026367188	68.30415344238281	163.78743499312571
1371	1371.0	236.74118041992188	68.5357666015625	163.90698786538348
1372	1372.0	239.7462310791016	69.15032958984375	164.02654073764123
1373	1373.0	238.9322662353516	67.91127014160156	164.146093609899
1374	1374.0	242.1408233642578	68.5683822631836	164.26564648215674
1375	1375.0	242.66482543945312	68.76376342773439	164.3851993544145
1376	1376.0	244.15098571777344	67.31616973876953	164.50475222667225
1377	1377.0	243.7447052001953	68.31240844726562	164.62430509893002
1378	1378.0	241.00100708007807	68.21076202392578	164.74385797118777
1379	1379.0	240.73687744140625	68.71980285644531	164.86341084344554
1380	1380.0	238.7332000732422	68.56085205078125	164.98296371570328
1381	1381.0	241.5469970703125	69.51889038085938	165.10251658796102
1382	1382.0	242.74627685546875	69.07676696777344	165.2220694602188
1383	1383.0	243.6658172607422	68.67422485351561	165.34162233247653
1384	1384.0	243.65484619140625	66.7865982055664	165.4611752047343
1385	1385.0	244.19317626953125	67.66316986083984	165.58072807699205
1386	1386.0	244.531967163086	66.80994415283203	165.70028094924982
1387	1387.0	243.8154144287109	68.95455932617188	165.81983382150756
1388	1388.0	242.6367340087891	68.51460266113281	165.93938669376533
1389	1389.0	241.29342651367188	69.49298858642578	166.05893956602307
1390	1390.0	240.24090576171875	68.80284881591795	166.17849243828084
1391	1391.0	238.81431579589844	68.00631713867188	166.29804531053858
1392	1392.0	240.85336303710935	67.64253234863281	166.41759818279635
1393	1393.0	242.1882781982422	68.87358093261719	166.5371510550541
1394	1394.0	240.90171813964844	70.37054443359376	166.65670392731187
1395	1395.0	237.6109619140625	69.46084594726562	166.7762567995696
1396	1396.0	236.99676513671875	68.85366821289062	166.89580967182738
1397	1397.0	235.2082672119141	68.24240112304688	167.01536254408512
1398	1398.0	235.53521728515625	68.79644012451172	167.1349154163429
1399	1399.0	237.76708984375	68.55601501464844	167.25446828860063
1400	1400.0	240.1558074951172	67.87767028808594	167.3740211608584
1401	1401.0	238.39556884765625	66.81596374511719	167.49357403311615
1402	1402.0	239.69483947753903	68.60040283203124	167.61312690537392
1403	1403.0	240.784423828125	68.71719360351561	167.73267977763166
1404	1404.0	240.76385498046875	68.97097778320312	167.85223264988943
1405	1405.0	242.9651031494141	68.38423156738281	167.97178552214717
1406	1406.0	243.89610290527344	68.28123474121092	168.09133839440494
1407	1407.0	243.1376953125	68.8619155883789	168.21089126666268
1408	1408.0	242.259033203125	69.18756866455077	168.33044413892046
1409	1409.0	242.25440979003903	68.7725830078125	168.4499970111782
1410	1410.0	243.5538024902344	68.62657165527344	168.56954988343597
1411	1411.0	242.2666931152344	67.59431457519531	168.6891027556937
1412	1412.0	245.15328979492188	68.56082153320312	168.80865562795148
1413	1413.0	245.0653686523437	67.26864624023439	168.92820850020922
1414	1414.0	247.26922607421875	68.41981506347656	169.047761372467
1415	1415.0	243.49839782714844	67.5972671508789	169.16731424472474
1416	1416.0	241.40223693847656	68.1807861328125	169.2868671169825
1417	1417.0	241.52780151367188	68.43575286865236	169.40641998924025
1418	1418.0	242.05409240722656	69.06558227539062	169.52597286149802
1419	1419.0	242.1626739501953	68.55484008789062	169.64552573375576
1420	1420.0	240.4564208984375	69.73213958740233	169.76507860601353
1421	1421.0	240.94676208496097	68.81173706054688	169.88463147827127
1422	1422.0	241.76779174804688	68.95445251464844	170.00418435052902
1423	1423.0	242.87487792968756	68.11860656738281	170.1237372227868
1424	1424.0	239.1835174560547	68.46598815917967	170.24329009504453
1425	1425.0	235.57421875	68.25947570800783	170.3628429673023
1426	1426.0	233.37115478515625	68.57115936279295	170.48239583956004
1427	1427.0	233.1269073486328	68.38475799560547	170.6019487118178
1428	1428.0	234.0798797607422	69.17440032958984	170.72150158407555
1429	1429.0	233.9513397216797	68.55635833740233	170.84105445633332
1430	1430.0	233.052490234375	69.39056396484375	170.96060732859107
1431	1431.0	229.9286651611328	67.67069244384767	171.08016020084884
1432	1432.0	230.82034301757807	69.15921783447266	171.19971307310658
1433	1433.0	228.9385528564453	68.02478027343749	171.31926594536435
1434	1434.0	232.11328125	69.83841705322266	171.4388188176221
1435	1435.0	232.147705078125	69.6192398071289	171.55837168987986
1436	1436.0	229.6464080810547	68.25128173828125	171.6779245621376
1437	1437.0	227.5337371826172	69.00271606445312	171.79747743439538
1438	1438.0	231.21041870117188	69.70628356933594	171.91703030665312
1439	1439.0	232.769775390625	67.80709838867188	172.0365831789109
1440	1440.0	232.3505859375	68.6581039428711	172.15613605116863
1441	1441.0	232.3849334716797	68.997314453125	172.2756889234264
1442	1442.0	227.99327087402344	68.77424621582033	172.39524179568414
1443	1443.0	227.9258728027344	69.47879791259764	172.5147946679419
1444	1444.0	231.19825744628903	69.23426055908203	172.63434754019966
1445	1445.0	227.7962341308594	68.71228027343749	172.75390041245743
1446	1446.0	229.69430541992188	66.80091857910156	172.87345328471517
1447	1447.0	232.4055938720703	69.71087646484375	172.99300615697294
1448	1448.0	232.7384796142578	69.79631805419922	173.11255902923068
1449	1449.0	232.7005157470703	68.94821166992188	173.23211190148845
1450	1450.0	231.53503417968756	69.57611846923828	173.3516647737462
1451	1451.0	231.2032165527344	69.26032257080078	173.47121764600396
1452	1452.0	232.17266845703125	68.05128479003908	173.5907705182617
1453	1453.0	231.32752990722656	68.80624389648438	173.71032339051948
1454	1454.0	225.22174072265625	67.96287536621092	173.82987626277722
1455	1455.0	226.28240966796875	69.60150146484375	173.949429135035
1456	1456.0	224.37759399414065	69.2586669921875	174.06898200729273
1457	1457.0	227.15890502929688	69.80899047851561	174.1885348795505
1458	1458.0	228.4830780029297	68.71699523925781	174.30808775180824
1459	1459.0	228.38775634765625	68.0870132446289	174.42764062406602
1460	1460.0	229.08441162109372	68.94534301757812	174.54719349632376
1461	1461.0	229.2168426513672	67.29405975341795	174.6667463685815
1462	1462.0	225.0686798095703	68.36699676513672	174.78629924083927
1463	1463.0	227.68692016601565	66.74993896484375	174.905852113097
1464	1464.0	227.01104736328125	69.0503158569336	175.02540498535478
1465	1465.0	226.03306579589844	69.06748962402344	175.14495785761252
1466	1466.0	227.27795410156253	67.47186279296875	175.2645107298703
1467	1467.0	229.17909240722656	68.60370635986328	175.38406360212804
1468	1468.0	227.43304443359372	68.41690826416016	175.5036164743858
1469	1469.0	227.2653045654297	66.96646881103516	175.62316934664355
1470	1470.0	227.1859588623047	68.67584228515625	175.74272221890132
1471	1471.0	227.7236785888672	67.94953155517578	175.86227509115906
1472	1472.0	228.0406494140625	68.06771850585938	175.98182796341683
1473	1473.0	227.745361328125	68.02085113525392	176.10138083567458
1474	1474.0	224.68487548828125	68.99407196044922	176.22093370793235
1475	1475.0	221.9447021484375	69.23800659179688	176.3404865801901
1476	1476.0	223.8184967041016	69.1860122680664	176.46003945244786
1477	1477.0	222.86511230468756	69.07670593261719	176.5795923247056
1478	1478.0	227.0953521728516	68.05924224853516	176.69914519696337
1479	1479.0	227.402587890625	69.25027465820312	176.8186980692211
1480	1480.0	227.9097137451172	68.42333221435547	176.93825094147888
1481	1481.0	227.94140625	68.14766693115236	177.05780381373663
1482	1482.0	224.9842987060547	70.07376098632812	177.1773566859944
1483	1483.0	228.2234039306641	69.4380111694336	177.29690955825214
1484	1484.0	229.1410369873047	67.56140899658203	177.4164624305099
1485	1485.0	228.34425354003903	67.76342010498048	177.53601530276765
1486	1486.0	225.0333251953125	68.934326171875	177.65556817502542
1487	1487.0	227.6250762939453	68.5993423461914	177.77512104728316
1488	1488.0	225.49429321289065	68.7476806640625	177.89467391954094
1489	1489.0	223.16360473632807	69.17404174804688	178.01422679179868
1490	1490.0	223.5505218505859	69.93619537353516	178.13377966405645
1491	1491.0	222.29837036132807	68.8541259765625	178.2533325363142
1492	1492.0	225.72036743164065	69.31974792480467	178.37288540857196
1493	1493.0	222.53407287597656	68.45114135742188	178.4924382808297
1494	1494.0	223.41098022460932	68.38761901855469	178.61199115308747
1495	1495.0	220.9307861328125	68.30332946777344	178.73154402534522
1496	1496.0	218.9893035888672	69.00534057617188	178.851096897603
1497	1497.0	219.51593017578125	68.64997100830078	178.97064976986073
1498	1498.0	217.70904541015625	69.29924774169922	179.0902026421185
1499	1499.0	216.23426818847656	69.43858337402344	179.20975551437624
1500	1500.0	212.756576538086	68.14586639404298	179.329308386634
1501	1501.0	215.01187133789065	69.37055969238281	179.44886125889175
1502	1502.0	212.81675720214844	69.3719482421875	179.5684141311495
1503	1503.0	212.19908142089844	67.61014556884767	179.68796700340727
1504	1504.0	210.634521484375	69.67603302001953	179.807519875665
1505	1505.0	211.8814849853516	69.71247100830078	179.92707274792278
1506	1506.0	211.7872772216797	69.48416900634767	180.04662562018052
1507	1507.0	211.8499755859375	69.47562408447266	180.1661784924383
1508	1508.0	208.03033447265625	69.69137573242188	180.28573136469603
1509	1509.0	204.8413543701172	69.51844024658203	180.4052842369538
1510	1510.0	204.84146118164065	70.64961242675781	180.52483710921155
1511	1511.0	208.09780883789065	70.15963745117188	180.6443899814693
1512	1512.0	204.96566772460932	70.49058532714844	180.76394285372703
1513	1513.0	211.8780517578125	69.55789947509764	180.88349572598483
1514	1514.0	211.8909454345703	69.63777923583984	181.00304859824257
1515	1515.0	212.8670196533203	69.4991226196289	181.12260147050037
1516	1516.0	213.6458435058594	69.65045928955077	181.24215434275808
1517	1517.0	212.3647918701172	69.140869140625	181.36170721501583
1518	1518.0	212.9470977783203	68.6543960571289	181.4812600872736
1519	1519.0	212.8845062255859	69.52529907226562	181.60081295953137
1520	1520.0	212.6034698486328	68.56787872314453	181.7203658317891
1521	1521.0	214.33726501464844	69.78579711914064	181.83991870404688
1522	1522.0	212.05169677734372	69.54400634765625	181.95947157630465
1523	1523.0	210.4408416748047	69.52491760253908	182.0790244485624
1524	1524.0	207.66143798828125	69.43609619140624	182.1985773208201
1525	1525.0	208.25396728515625	70.47139739990233	182.3181301930779
1526	1526.0	205.1034240722656	71.14753723144533	182.43768306533565
1527	1527.0	206.0531005859375	70.96880340576172	182.55723593759345
1528	1528.0	202.82850646972656	70.21380615234375	182.6767888098512
1529	1529.0	201.5958404541016	70.13292694091795	182.79634168210893
1530	1530.0	198.8802947998047	70.75973510742188	182.91589455436667
1531	1531.0	199.57537841796875	70.40228271484375	183.03544742662444
1532	1532.0	197.4651641845703	70.2070541381836	183.1550002988822
1533	1533.0	197.0929107666016	71.3127899169922	183.27455317114
1534	1534.0	195.91644287109372	69.51270294189455	183.3941060433977
1535	1535.0	194.8341522216797	70.46308135986328	183.51365891565547
1536	1536.0	192.53819274902344	70.6573715209961	183.6332117879132
1537	1537.0	190.78582763671875	71.16807556152344	183.75276466017095
1538	1538.0	192.3784637451172	70.56761169433594	183.87231753242872
1539	1539.0	191.9548492431641	70.9450454711914	183.9918704046865
1540	1540.0	190.0450897216797	71.3469009399414	184.11142327694424
1541	1541.0	189.4116973876953	70.77302551269531	184.230976149202
1542	1542.0	188.981185913086	71.49993896484376	184.35052902145972
1543	1543.0	186.32736206054688	71.1893539428711	184.4700818937175
1544	1544.0	185.9889678955078	71.33716583251952	184.5896347659753
1545	1545.0	185.24986267089844	70.82376098632812	184.709187638233
1546	1546.0	183.72604370117188	70.81842041015625	184.8287405104908
1547	1547.0	183.34312438964844	70.73374938964844	184.9482933827485
1548	1548.0	176.79861450195312	71.19463348388672	185.0678462550063
1549	1549.0	173.830810546875	71.97230529785156	185.18739912726403
1550	1550.0	173.38705444335932	73.8321228027344	185.3069519995218
1551	1551.0	171.2600250244141	74.6031951904297	185.42650487177957
1552	1552.0	171.95465087890625	75.31871032714844	185.5460577440373
1553	1553.0	173.09768676757807	74.29118347167967	185.66561061629503
1554	1554.0	174.26165771484372	74.38401794433594	185.78516348855285
1555	1555.0	174.8797149658203	75.38776397705077	185.90471636081057
1556	1556.0	175.62124633789065	74.77288055419922	186.02426923306837
1557	1557.0	177.97952270507807	74.84944152832033	186.14382210532608
1558	1558.0	174.8432159423828	74.28449249267578	186.26337497758385
1559	1559.0	178.59100341796875	74.1210479736328	186.3829278498416
1560	1560.0	175.79205322265625	74.40925598144533	186.50248072209936
1561	1561.0	179.76271057128903	75.3200454711914	186.6220335943571
1562	1562.0	175.90618896484372	76.06697082519533	186.74158646661488
1563	1563.0	179.1952362060547	75.42160034179688	186.86113933887265
1564	1564.0	177.7313537597656	74.44244384765624	186.9806922111304
1565	1565.0	179.1323699951172	75.1152114868164	187.10024508338813
1566	1566.0	179.40118408203125	75.62285614013672	187.2197979556459
1567	1567.0	180.3850860595703	74.56307220458984	187.33935082790364
1568	1568.0	184.5390472412109	75.99095916748048	187.4589037001614
1569	1569.0	183.90008544921875	74.00113677978516	187.5784565724192
1570	1570.0	183.83758544921875	74.78966522216795	187.69800944467693
1571	1571.0	182.1743621826172	75.83808135986328	187.81756231693467
1572	1572.0	181.5182647705078	76.05999755859376	187.93711518919244
1573	1573.0	179.7728729248047	74.73038482666016	188.05666806145015
1574	1574.0	179.9822540283203	74.29287719726562	188.17622093370795
1575	1575.0	182.94032287597656	74.22303771972656	188.2957738059657
1576	1576.0	181.9610595703125	73.6275405883789	188.4153266782235
1577	1577.0	181.1948699951172	74.997314453125	188.5348795504812
1578	1578.0	179.2371063232422	75.43646240234376	188.65443242273895
1579	1579.0	177.3856964111328	74.82366943359376	188.77398529499672
1580	1580.0	175.6832733154297	75.06828308105467	188.8935381672545
1581	1581.0	173.4416961669922	73.3021545410156	189.01309103951223
1582	1582.0	171.1036376953125	73.69075775146484	189.13264391177
1583	1583.0	173.0407867431641	74.57829284667967	189.25219678402772
1584	1584.0	172.9015350341797	74.34844207763672	189.3717496562855
1585	1585.0	172.65203857421875	75.08812713623048	189.4913025285433
1586	1586.0	172.28672790527344	75.9349670410156	189.610855400801
1587	1587.0	170.31646728515625	74.53699493408205	189.7304082730588
1588	1588.0	167.01458740234375	73.99275970458984	189.8499611453165
1589	1589.0	164.1628875732422	74.88553619384768	189.96951401757428
1590	1590.0	164.90808105468753	74.20291900634768	190.08906688983205
1591	1591.0	167.4420928955078	74.32637786865236	190.2086197620898
1592	1592.0	168.20558166503906	74.50208282470705	190.32817263434757
1593	1593.0	166.00531005859375	73.482421875	190.4477255066053
1594	1594.0	165.1307830810547	74.130615234375	190.56727837886305
1595	1595.0	164.57516479492188	73.29241180419922	190.6868312511208
1596	1596.0	164.3968505859375	74.64232635498048	190.80638412337856
1597	1597.0	167.07037353515625	73.97156524658205	190.92593699563636
1598	1598.0	167.36016845703125	74.28236389160156	191.04548986789408
1599	1599.0	166.5708770751953	72.93106842041016	191.16504274015185
1600	1600.0	163.54649353027344	75.3418884277344	191.2845956124096
1601	1601.0	163.70347595214844	75.373779296875	191.40414848466736
1602	1602.0	163.3466796875	72.96305847167967	191.5237013569251
1603	1603.0	161.02847290039062	74.1257781982422	191.64325422918287
1604	1604.0	158.5002593994141	74.15470886230467	191.7628071014406
1605	1605.0	158.94845581054688	72.36415100097656	191.8823599736984
1606	1606.0	156.31813049316406	74.7660903930664	192.00191284595613
1607	1607.0	154.54779052734375	75.55448150634768	192.1214657182139
1608	1608.0	152.69117736816406	73.98395538330078	192.24101859047164
1609	1609.0	149.9746856689453	72.84391021728516	192.3605714627294
1610	1610.0	151.3115997314453	73.18873596191408	192.48012433498715
1611	1611.0	148.50831604003906	72.54595947265624	192.59967720724487
1612	1612.0	150.6402587890625	72.8095703125	192.7192300795027
1613	1613.0	150.78216552734375	73.01437377929688	192.83878295176044
1614	1614.0	149.5556640625	72.5419921875	192.95833582401815
1615	1615.0	149.7422332763672	73.32413482666016	193.07788869627595
1616	1616.0	152.45591735839844	73.30669403076172	193.1974415685337
1617	1617.0	156.5239715576172	73.7689971923828	193.31699444079143
1618	1618.0	154.4974822998047	73.25796508789062	193.4365473130492
1619	1619.0	152.34634399414065	72.77074432373048	193.55610018530697
1620	1620.0	153.13829040527344	72.89685821533205	193.67565305756472
1621	1621.0	149.17840576171875	72.36260986328124	193.7952059298225
1622	1622.0	150.1153106689453	72.36843872070312	193.91475880208023
1623	1623.0	148.53680419921875	71.93492126464844	194.034311674338
1624	1624.0	148.809814453125	71.736083984375	194.1538645465957
1625	1625.0	146.5330352783203	73.76863861083984	194.27341741885348
1626	1626.0	146.76394653320312	73.9884033203125	194.39297029111123
1627	1627.0	144.91708374023438	72.0078125	194.512523163369
1628	1628.0	145.56814575195312	72.72049713134768	194.6320760356268
1629	1629.0	146.0411376953125	72.94325256347656	194.7516289078845
1630	1630.0	144.88735961914065	73.285400390625	194.87118178014228
1631	1631.0	141.42282104492188	72.22833251953124	194.9907346524
1632	1632.0	139.57603454589844	74.04390716552736	195.1102875246578
1633	1633.0	141.373779296875	73.0692901611328	195.22984039691556
1634	1634.0	143.09925842285156	72.31437683105467	195.3493932691733
1635	1635.0	144.39318847656253	73.10104370117188	195.46894614143105
1636	1636.0	139.60980224609375	74.6477279663086	195.5884990136888
1637	1637.0	135.900146484375	73.50000762939456	195.70805188594656
1638	1638.0	136.0612335205078	73.7461853027344	195.82760475820436
1639	1639.0	134.6934509277344	73.67630767822266	195.94715763046207
1640	1640.0	135.6954040527344	73.86990356445312	196.06671050271984
1641	1641.0	138.20037841796875	74.4355239868164	196.1862633749776
1642	1642.0	137.569091796875	73.41497802734376	196.30581624723536
1643	1643.0	137.7914581298828	74.4864273071289	196.4253691194931
1644	1644.0	139.58242797851562	75.00333404541016	196.54492199175087
1645	1645.0	141.13247680664065	73.50774383544922	196.6644748640086
1646	1646.0	142.06015014648435	73.3639450073242	196.7840277362664
1647	1647.0	139.1302947998047	73.90194702148438	196.90358060852407
1648	1648.0	139.14004516601565	74.06966400146484	197.0231334807819
1649	1649.0	139.3365936279297	73.973876953125	197.14268635303964
1650	1650.0	138.40789794921875	73.0747299194336	197.2622392252974
1651	1651.0	138.58450317382812	73.46525573730467	197.38179209755515
1652	1652.0	135.89572143554688	73.10388183593749	197.5013449698129
1653	1653.0	138.31336975097656	74.2624740600586	197.62089784207063
1654	1654.0	139.9917755126953	73.39417266845702	197.74045071432843
1655	1655.0	138.1881561279297	74.16876983642578	197.86000358658617
1656	1656.0	137.6925506591797	73.5503921508789	197.97955645884397
1657	1657.0	138.2686309814453	73.1216278076172	198.0991093311017
1658	1658.0	138.1074371337891	74.2813720703125	198.21866220335943
1659	1659.0	139.02600097656253	73.43917846679688	198.3382150756172
1660	1660.0	138.19549560546875	73.9515686035156	198.45776794787497
1661	1661.0	139.43142700195312	74.38617706298828	198.5773208201327
1662	1662.0	138.98377990722656	74.2634506225586	198.69687369239048
1663	1663.0	139.632080078125	74.12969207763672	198.81642656464825
1664	1664.0	136.67950439453125	73.5878677368164	198.935979436906
1665	1665.0	137.46737670898438	73.45208740234376	199.0555323091637
1666	1666.0	133.28257751464844	74.6656265258789	199.17508518142148
1667	1667.0	134.27684020996097	73.7359390258789	199.29463805367925
1668	1668.0	136.9140167236328	73.37451171875	199.414190925937
1669	1669.0	138.06317138671875	73.63976287841795	199.5337437981948
1670	1670.0	137.1648406982422	73.03343963623048	199.6532966704525
1671	1671.0	134.10655212402344	73.28401947021484	199.77284954271028
1672	1672.0	136.7845001220703	73.9508056640625	199.892402414968
1673	1673.0	137.0915069580078	74.4901123046875	200.0119552872258
1674	1674.0	134.11834716796875	73.55386352539062	200.13150815948356
1675	1675.0	132.0712432861328	73.04230499267578	200.2510610317413
1676	1676.0	132.27255249023438	73.47600555419922	200.37061390399904
1677	1677.0	133.91224670410156	73.83826446533205	200.4901667762568
1678	1678.0	135.22808837890625	73.33101654052736	200.60971964851456
1679	1679.0	136.03955078125	74.01224517822266	200.72927252077235
1680	1680.0	134.61544799804688	72.9963150024414	200.84882539303007
1681	1681.0	133.17347717285156	73.92877197265624	200.96837826528784
1682	1682.0	131.91799926757812	73.37325286865236	201.0879311375456
1683	1683.0	132.4225311279297	73.82456970214844	201.20748400980332
1684	1684.0	131.1432647705078	73.6953353881836	201.3270368820611
1685	1685.0	128.170166015625	73.11474609375	201.4465897543189
1686	1686.0	129.6336212158203	72.84415435791016	201.5661426265766
1687	1687.0	130.81906127929688	74.15042114257812	201.6856954988344
1688	1688.0	129.4192047119141	73.5395278930664	201.8052483710921
1689	1689.0	132.25502014160156	72.59503936767578	201.9248012433499
1690	1690.0	133.8415069580078	73.27435302734376	202.04435411560763
1691	1691.0	132.98382568359375	73.87165069580078	202.1639069878654
1692	1692.0	131.8539581298828	74.3746871948242	202.28345986012317
1693	1693.0	128.90805053710938	74.2957763671875	202.4030127323809
1694	1694.0	129.23904418945312	74.1684112548828	202.52256560463863
1695	1695.0	128.77418518066406	74.13098907470705	202.64211847689643
1696	1696.0	125.98748779296875	73.21253204345702	202.76167134915417
1697	1697.0	127.63490295410156	73.32471466064452	202.88122422141197
1698	1698.0	126.79403686523438	73.7215347290039	203.00077709366968
1699	1699.0	123.61686706542969	75.23001861572266	203.12032996592745
1700	1700.0	126.08909606933594	74.25320434570312	203.2398828381852
1701	1701.0	126.54315185546875	73.50361633300784	203.35943571044297
1702	1702.0	122.02885437011719	73.40619659423828	203.4789885827007
1703	1703.0	122.38420104980469	73.93588256835938	203.59854145495848
1704	1704.0	122.56550598144531	73.97090911865236	203.71809432721625
1705	1705.0	123.67681884765625	75.6198043823242	203.837647199474
1706	1706.0	124.220703125	75.41732788085938	203.95720007173173
1707	1707.0	122.07575988769531	73.7111587524414	204.07675294398948
1708	1708.0	121.39537048339844	74.51258087158205	204.19630581624725
1709	1709.0	123.12319946289062	74.30662536621092	204.315858688505
1710	1710.0	123.3345947265625	75.2359848022461	204.4354115607628
1711	1711.0	121.72592163085938	73.3184051513672	204.5549644330205
1712	1712.0	122.29093933105469	74.61468505859376	204.67451730527827
1713	1713.0	121.79808044433594	74.0873794555664	204.794070177536
1714	1714.0	121.9849853515625	73.07614135742188	204.91362304979376
1715	1715.0	121.94915771484375	73.66546630859376	205.03317592205156
1716	1716.0	122.63417053222656	73.28346252441408	205.1527287943093
1717	1717.0	122.245849609375	73.94995880126952	205.27228166656704
1718	1718.0	124.17060852050781	73.4705581665039	205.3918345388248
1719	1719.0	122.58901977539062	74.64392089843749	205.51138741108252
1720	1720.0	122.00447082519531	73.5976333618164	205.63094028334032
1721	1721.0	122.15388488769531	74.57930755615236	205.7504931555981
1722	1722.0	122.09576416015625	74.39322662353516	205.87004602785584
1723	1723.0	119.98040771484375	74.6623992919922	205.9895989001136
1724	1724.0	118.08302307128906	73.46717834472656	206.10915177237132
1725	1725.0	117.174560546875	73.26920318603516	206.2287046446291
1726	1726.0	120.78218078613281	74.4270248413086	206.3482575168869
1727	1727.0	120.66767883300781	75.4903259277344	206.4678103891446
1728	1728.0	121.65647888183594	74.98788452148438	206.5873632614024
1729	1729.0	119.38038635253906	74.32553100585938	206.7069161336601
1730	1730.0	117.65927124023438	74.13214111328124	206.8264690059179
1731	1731.0	116.38269805908205	73.48019409179688	206.94602187817563
1732	1732.0	116.85762786865236	73.85558319091795	207.0655747504334
1733	1733.0	118.58282470703125	74.21664428710938	207.18512762269117
1734	1734.0	120.91950988769531	73.96128082275392	207.3046804949489
1735	1735.0	120.05513000488281	74.02286529541016	207.42423336720665
1736	1736.0	115.57689666748048	74.27340698242188	207.5437862394644
1737	1737.0	115.6660385131836	74.3444137573242	207.66333911172217
1738	1738.0	115.08517456054688	73.5774154663086	207.78289198397997
1739	1739.0	116.48052978515624	74.20636749267578	207.90244485623768
1740	1740.0	117.37547302246094	73.49739837646484	208.02199772849545
1741	1741.0	120.80638122558594	74.3086166381836	208.1415506007532
1742	1742.0	123.10211181640625	73.74275207519533	208.26110347301096
1743	1743.0	118.95611572265625	72.74652862548828	208.3806563452687
1744	1744.0	119.60525512695312	73.8687973022461	208.50020921752647
1745	1745.0	122.25056457519531	73.61199951171876	208.61976208978425
1746	1746.0	122.00489807128906	75.28713989257812	208.739314962042
1747	1747.0	122.36872863769531	74.31558227539062	208.85886783429973
1748	1748.0	122.45210266113281	74.21292114257812	208.97842070655747
1749	1749.0	120.93128967285156	73.83914184570312	209.09797357881524
1750	1750.0	118.7132568359375	73.6480712890625	209.21752645107296
1751	1751.0	119.797607421875	73.15534973144533	209.3370793233308
1752	1752.0	121.98139953613281	76.02489471435548	209.4566321955885
1753	1753.0	119.25154113769531	74.97857666015624	209.57618506784627
1754	1754.0	115.59509277343749	75.3473129272461	209.695737940104
1755	1755.0	113.9119644165039	74.48944854736328	209.81529081236175
1756	1756.0	113.8047103881836	75.4468002319336	209.93484368461952
1757	1757.0	112.7026138305664	74.23387145996094	210.0543965568773
1758	1758.0	109.73654174804688	73.9074478149414	210.17394942913504
1759	1759.0	111.51842498779295	73.92530822753908	210.2935023013928
1760	1760.0	112.18153381347656	74.18355560302736	210.41305517365052
1761	1761.0	112.42185974121092	73.171142578125	210.53260804590832
1762	1762.0	111.979248046875	73.46790313720705	210.6521609181661
1763	1763.0	112.60871124267578	73.61624908447266	210.77171379042383
1764	1764.0	112.7888641357422	73.365478515625	210.8912666626816
1765	1765.0	111.38080596923828	73.03299713134768	211.01081953493932
1766	1766.0	112.89273071289062	73.4260025024414	211.1303724071971
1767	1767.0	112.6585998535156	73.90821075439456	211.24992527945489
1768	1768.0	115.28161621093749	75.10015106201172	211.3694781517126
1769	1769.0	117.10194396972656	72.7332763671875	211.4890310239704
1770	1770.0	115.4330825805664	72.75447845458984	211.6085838962281
1771	1771.0	115.39978790283205	73.64489746093749	211.72813676848588
1772	1772.0	115.32147979736328	74.02880859375	211.8476896407436
1773	1773.0	115.75125885009764	72.98465728759764	211.9672425130014
1774	1774.0	116.23751831054688	73.2545394897461	212.08679538525917
1775	1775.0	115.59674835205077	75.7059097290039	212.2063482575169
1776	1776.0	116.25067138671876	74.5363540649414	212.32590112977465
1777	1777.0	117.01103210449219	74.3720932006836	212.4454540020324
1778	1778.0	115.79058837890624	76.13022613525392	212.56500687429016
1779	1779.0	115.47734832763672	74.06765747070312	212.68455974654796
1780	1780.0	113.25724029541016	74.61943817138672	212.80411261880568
1781	1781.0	112.81854248046876	72.67594146728516	212.92366549106345
1782	1782.0	112.4903335571289	73.68287658691408	213.0432183633212
1783	1783.0	111.24958801269533	73.86355590820312	213.16277123557896
1784	1784.0	107.51630401611328	74.005615234375	213.2823241078367
1785	1785.0	109.73127746582033	73.23993682861328	213.40187698009447
1786	1786.0	108.14813995361328	74.72714233398438	213.5214298523522
1787	1787.0	106.13005828857422	75.28170013427734	213.64098272461
1788	1788.0	106.1163101196289	73.92462158203124	213.76053559686773
1789	1789.0	105.15950775146484	75.36846923828124	213.88008846912547
1790	1790.0	106.02767944335938	75.76898193359376	213.99964134138324
1791	1791.0	107.47864532470705	74.88279724121092	214.11919421364095
1792	1792.0	108.27417755126952	74.55702972412112	214.23874708589875
1793	1793.0	110.68202209472656	73.7903289794922	214.3582999581565
1794	1794.0	110.46566009521484	73.6454086303711	214.47785283041424
1795	1795.0	111.42816162109376	73.17568969726562	214.597405702672
1796	1796.0	114.84342193603516	74.6875228881836	214.71695857492975
1797	1797.0	116.64690399169922	73.09925079345702	214.83651144718752
1798	1798.0	115.66519165039062	73.52716064453124	214.9560643194453
1799	1799.0	113.8071746826172	74.2587890625	215.07561719170303
1800	1800.0	115.24362182617188	73.65918731689456	215.1951700639608
1801	1801.0	119.09341430664065	73.6642608642578	215.31472293621852
1802	1802.0	119.67398071289062	72.36744689941408	215.43427580847631
1803	1803.0	122.20867919921875	75.089599609375	215.55382868073409
1804	1804.0	119.63462829589844	74.43494415283205	215.67338155299183
1805	1805.0	116.80101776123048	73.4634780883789	215.7929344252496
1806	1806.0	115.7583465576172	72.76937103271484	215.9124872975073
1807	1807.0	118.58609008789062	73.45211791992188	216.03204016976508
1808	1808.0	122.48092651367188	73.87826538085938	216.15159304202285
1809	1809.0	124.68643188476562	74.0556869506836	216.2711459142806
1810	1810.0	124.76809692382812	73.36800384521484	216.3906987865384
1811	1811.0	120.48039245605469	73.18025970458984	216.5102516587961
1812	1812.0	122.12434387207031	73.68695068359376	216.62980453105388
1813	1813.0	119.99327087402344	73.35919189453124	216.7493574033116
1814	1814.0	120.90748596191409	73.20339965820312	216.8689102755694
1815	1815.0	121.85285949707031	74.9201431274414	216.98846314782716
1816	1816.0	121.77691650390625	74.23101806640624	217.1080160200849
1817	1817.0	120.05534362792969	73.02217864990232	217.22756889234265
1818	1818.0	120.6431884765625	73.0816650390625	217.3471217646004
1819	1819.0	117.36842346191409	73.32870483398438	217.46667463685816
1820	1820.0	117.77140808105469	73.68128204345702	217.58622750911596
1821	1821.0	117.58950805664065	72.55448150634768	217.70578038137367
1822	1822.0	113.59393310546876	73.09720611572266	217.82533325363144
1823	1823.0	109.87158203125	73.6330108642578	217.9448861258892
1824	1824.0	108.69945526123048	74.44810485839844	218.06443899814693
1825	1825.0	107.30914306640624	73.42228698730467	218.1839918704047
1826	1826.0	107.73272705078124	74.4908447265625	218.30354474266244
1827	1827.0	107.1676483154297	74.92865753173828	218.4230976149202
1828	1828.0	106.32762908935548	73.73103332519533	218.54265048717795
1829	1829.0	106.59921264648438	74.56646728515624	218.6622033594357
1830	1830.0	105.03119659423828	74.78133392333984	218.78175623169344
1831	1831.0	102.15760040283205	73.15076446533205	218.90130910395123
1832	1832.0	99.74177551269533	73.3413543701172	219.02086197620895
1833	1833.0	104.90237426757812	72.706298828125	219.14041484846675
1834	1834.0	105.32989501953124	73.7672119140625	219.2599677207245
1835	1835.0	108.26046752929688	74.18274688720705	219.37952059298223
1836	1836.0	111.72706604003908	73.8667221069336	219.49907346524
1837	1837.0	107.5284118652344	74.92887115478516	219.61862633749777
1838	1838.0	108.53170013427734	73.87574768066406	219.73817920975551
1839	1839.0	106.85516357421876	74.67691040039062	219.85773208201329
1840	1840.0	107.58267211914064	73.55279541015624	219.97728495427103
1841	1841.0	105.07638549804688	74.67940521240232	220.0968378265288
1842	1842.0	104.74495697021484	75.1219482421875	220.2163906987865
1843	1843.0	105.35291290283205	75.12225341796876	220.3359435710443
1844	1844.0	105.04337310791016	74.08013153076172	220.45549644330205
1845	1845.0	103.97311401367188	74.4418029785156	220.57504931555985
1846	1846.0	104.47566986083984	75.0386734008789	220.6946021878176
1847	1847.0	103.93077850341795	73.986328125	220.8141550600753
1848	1848.0	104.69153594970705	75.24034881591795	220.93370793233308
1849	1849.0	106.47502899169922	75.49301147460938	221.05326080459085
1850	1850.0	109.28675842285156	74.3037109375	221.1728136768486
1851	1851.0	108.90756225585938	74.57362365722656	221.2923665491064
1852	1852.0	108.70468139648438	74.8407745361328	221.4119194213641
1853	1853.0	108.68589019775392	73.93154907226562	221.53147229362187
1854	1854.0	113.84290313720705	74.16791534423828	221.6510251658796
1855	1855.0	111.09768676757812	73.75005340576172	221.7705780381374
1856	1856.0	113.33766174316406	73.3506851196289	221.89013091039516
1857	1857.0	113.83428955078124	73.82627868652344	222.0096837826529
1858	1858.0	111.32949066162112	74.19061279296876	222.12923665491064
1859	1859.0	113.56414794921876	74.40290069580078	222.2487895271684
1860	1860.0	115.96817779541016	74.58566284179688	222.36834239942613
1861	1861.0	115.72808074951172	73.73016357421876	222.48789527168395
1862	1862.0	117.05274963378906	74.17607879638672	222.60744814394167
1863	1863.0	116.80216217041016	73.99053955078124	222.72700101619944
1864	1864.0	117.95426940917969	73.6472396850586	222.8465538884572
1865	1865.0	118.2733154296875	73.18634033203124	222.96610676071492
1866	1866.0	117.52827453613281	72.46794891357422	223.0856596329727
1867	1867.0	118.71865844726562	74.17525482177734	223.20521250523043
1868	1868.0	118.4549560546875	73.6348876953125	223.3247653774882
1869	1869.0	119.20950317382812	74.47496795654298	223.44431824974595
1870	1870.0	118.8853759765625	73.4235076904297	223.5638711220037
1871	1871.0	117.10765075683594	73.5467758178711	223.68342399426143
1872	1872.0	117.35658264160156	73.00524902343749	223.80297686651923
1873	1873.0	115.71503448486328	72.82770538330078	223.92252973877697
1874	1874.0	115.97909545898438	72.1676025390625	224.04208261103477
1875	1875.0	117.77104187011719	73.49492645263672	224.16163548329249
1876	1876.0	114.72924041748048	74.51949310302736	224.28118835555023
1877	1877.0	114.95691680908205	73.81449127197266	224.400741227808
1878	1878.0	117.428955078125	73.3514404296875	224.52029410006577
1879	1879.0	117.29139709472656	73.25701904296876	224.6398469723235
1880	1880.0	117.77520751953125	73.26412200927734	224.75939984458128
1881	1881.0	121.30088806152344	73.77254486083984	224.87895271683905
1882	1882.0	120.20381164550781	74.4797592163086	224.9985055890968
1883	1883.0	119.47103881835938	73.83670043945312	225.1180584613545
1884	1884.0	114.53437042236328	74.40747833251952	225.2376113336123
1885	1885.0	111.93982696533205	74.13391876220705	225.35716420587005
1886	1886.0	114.49376678466795	75.53302764892578	225.47671707812785
1887	1887.0	110.1512680053711	73.73014068603516	225.5962699503856
1888	1888.0	110.05016326904298	74.50492095947266	225.71582282264333
1889	1889.0	108.56222534179688	74.5502471923828	225.83537569490107
1890	1890.0	112.05955505371092	74.37417602539062	225.95492856715884
1891	1891.0	109.95919799804688	74.79419708251952	226.0744814394166
1892	1892.0	106.2472915649414	74.99996185302736	226.1940343116744
1893	1893.0	106.27947998046876	74.27154541015624	226.3135871839321
1894	1894.0	105.86166381835938	75.22000122070312	226.43314005618987
1895	1895.0	106.17721557617188	73.74077606201172	226.5526929284476
1896	1896.0	106.35604095458984	75.44363403320312	226.67224580070535
1897	1897.0	106.19546508789062	73.86664581298828	226.79179867296315
1898	1898.0	104.77862548828124	75.26458740234376	226.9113515452209
1899	1899.0	105.98380279541016	74.74349212646484	227.03090441747864
1900	1900.0	106.0947265625	75.7528305053711	227.1504572897364
1901	1901.0	106.95433807373048	74.24700927734376	227.27001016199412
1902	1902.0	109.72369384765624	73.27043151855467	227.38956303425192
1903	1903.0	109.58226013183594	74.46858978271484	227.5091159065097
1904	1904.0	108.40771484375	75.19271087646484	227.62866877876743
1905	1905.0	109.21448516845702	73.81065368652344	227.7482216510252
1906	1906.0	106.47308349609376	74.5351333618164	227.86777452328292
1907	1907.0	106.0615234375	73.91649627685548	227.9873273955407
1908	1908.0	107.21439361572266	74.63519287109376	228.10688026779843
1909	1909.0	106.6979751586914	73.50361633300784	228.2264331400562
1910	1910.0	107.60916137695312	74.46973419189456	228.34598601231397
1911	1911.0	106.87655639648438	74.09173583984376	228.4655388845717
1912	1912.0	103.18659210205077	73.31487274169922	228.58509175682943
1913	1913.0	104.17704010009764	74.05013275146484	228.70464462908723
1914	1914.0	105.49951171875	75.1531982421875	228.82419750134497
1915	1915.0	106.27866363525392	74.99255371093749	228.94375037360277
1916	1916.0	105.03680419921876	74.0711441040039	229.06330324586048
1917	1917.0	104.13836669921876	73.37957763671876	229.18285611811825
1918	1918.0	105.12911224365236	75.59835815429688	229.302408990376
1919	1919.0	104.89630889892578	75.37418365478516	229.42196186263376
1920	1920.0	105.5409164428711	74.10232543945312	229.5415147348915
1921	1921.0	103.25321197509764	74.74208068847656	229.66106760714928
1922	1922.0	102.45389556884768	75.08319854736328	229.78062047940705
1923	1923.0	100.73812866210938	75.1482162475586	229.9001733516648
1924	1924.0	99.6066665649414	73.642578125	230.01972622392253
1925	1925.0	101.45525360107422	73.81725311279295	230.1392790961803
1926	1926.0	100.7080993652344	75.34493255615236	230.25883196843805
1927	1927.0	99.11156463623048	74.13948822021484	230.37838484069584
1928	1928.0	99.339599609375	72.6485595703125	230.4979377129536
1929	1929.0	100.10931396484376	75.36089324951172	230.61749058521133
1930	1930.0	102.56058502197266	73.76398468017578	230.73704345746907
1931	1931.0	103.66333770751952	73.76010894775392	230.85659632972684
1932	1932.0	104.18074798583984	74.59293365478516	230.97614920198455
1933	1933.0	106.2302703857422	72.85023498535156	231.09570207424235
1934	1934.0	109.37305450439456	74.0498046875	231.2152549465001
1935	1935.0	106.58747863769533	73.38259887695312	231.33480781875787
1936	1936.0	105.71170806884768	74.238037109375	231.4543606910156
1937	1937.0	112.38230895996094	73.04624938964844	231.57391356327335
1938	1938.0	113.43232727050784	74.80555725097656	231.69346643553112
1939	1939.0	110.01158142089844	73.960205078125	231.8130193077889
1940	1940.0	109.60145568847656	73.61385345458984	231.93257218004663
1941	1941.0	108.87826538085938	74.025146484375	232.0521250523044
1942	1942.0	106.4452896118164	74.97390747070312	232.17167792456212
1943	1943.0	104.6910400390625	73.94027709960938	232.29123079681992
1944	1944.0	105.04703521728516	74.35755157470705	232.4107836690777
1945	1945.0	108.8967056274414	74.73108673095702	232.53033654133543
1946	1946.0	113.37867736816406	72.38455200195312	232.6498894135932
1947	1947.0	115.35986328125	74.97495269775392	232.76944228585091
1948	1948.0	117.64463806152344	73.4390640258789	232.88899515810868
1949	1949.0	116.1863021850586	72.67312622070312	233.00854803036643
1950	1950.0	116.40401458740232	73.3625717163086	233.1281009026242
1951	1951.0	115.67415618896484	73.87731933593749	233.24765377488197
1952	1952.0	116.51617431640624	73.04473876953124	233.3672066471397
1953	1953.0	115.9067611694336	74.13471221923828	233.48675951939745
1954	1954.0	114.53987121582033	73.08237457275392	233.6063123916552
1955	1955.0	113.46875	74.16184997558594	233.72586526391297
1956	1956.0	114.0397186279297	73.55192565917967	233.84541813617076
1957	1957.0	114.23365020751952	74.32464599609376	233.96497100842848
1958	1958.0	111.62571716308594	74.8638916015625	234.08452388068625
1959	1959.0	108.18864440917967	74.7659454345703	234.204076752944
1960	1960.0	110.37461853027344	73.71705627441408	234.32362962520176
1961	1961.0	113.15851593017578	72.47088623046876	234.4431824974595
1962	1962.0	114.59500885009764	73.20213317871092	234.56273536971727
1963	1963.0	116.2132873535156	73.4930648803711	234.68228824197504
1964	1964.0	120.38548278808594	73.83062744140624	234.8018411142328
1965	1965.0	121.69071960449219	74.37020111083984	234.92139398649053
1966	1966.0	122.92402648925781	74.60768127441408	235.0409468587483
1967	1967.0	124.51547241210938	73.85587310791016	235.16049973100604
1968	1968.0	121.54690551757812	72.89055633544922	235.2800526032638
1969	1969.0	119.96490478515625	73.22418212890624	235.39960547552155
1970	1970.0	120.70100402832031	74.076171875	235.51915834777927
1971	1971.0	120.74403381347656	73.89908599853516	235.63871122003707
1972	1972.0	121.40403747558594	73.65017700195312	235.75826409229484
1973	1973.0	122.592041015625	73.49398803710938	235.87781696455255
1974	1974.0	118.12510681152344	73.2306900024414	235.99736983681035
1975	1975.0	119.38615417480469	73.88172149658205	236.1169227090681
1976	1976.0	117.75114440917969	73.84066009521484	236.23647558132583
1977	1977.0	116.36569213867188	73.82955169677734	236.3560284535836
1978	1978.0	113.62615966796876	74.43190002441408	236.47558132584135
1979	1979.0	112.57869720458984	72.2734603881836	236.59513419809912
1980	1980.0	113.6497344970703	73.59656524658205	236.7146870703569
1981	1981.0	113.24633026123048	74.4401168823242	236.83423994261463
1982	1982.0	115.33614349365236	73.4037170410156	236.9537928148724
1983	1983.0	117.35148620605469	73.13394927978516	237.07334568713011
1984	1984.0	117.30516052246094	73.8355484008789	237.1928985593879
1985	1985.0	117.42958068847656	73.65418243408205	237.31245143164568
1986	1986.0	116.97000885009764	73.10221099853516	237.43200430390343
1987	1987.0	116.57749176025392	73.54907989501952	237.5515571761612
1988	1988.0	114.63034057617188	75.622802734375	237.6711100484189
1989	1989.0	113.31027221679688	74.5177764892578	237.79066292067668
1990	1990.0	113.18550872802736	75.02725982666016	237.9102157929344
1991	1991.0	112.4570541381836	74.9030990600586	238.0297686651922
1992	1992.0	112.74628448486328	73.83056640625	238.14932153744996
1993	1993.0	114.88568878173828	72.72909545898438	238.2688744097077
1994	1994.0	113.56220245361328	73.5065155029297	238.38842728196545
1995	1995.0	114.0923843383789	75.06031036376952	238.5079801542232
1996	1996.0	115.13837432861328	73.77410888671876	238.62753302648096
1997	1997.0	115.32562255859376	73.75763702392578	238.74708589873876
1998	1998.0	114.9019775390625	75.40057373046876	238.86663877099647
[truncated: 225 more rows]
