# Supplementary material for: Nanoalignment by critical Casimir torques
Source: Nat Commun. 2024 Jun 14;15:5086. doi: 10.1038/s41467-024-49220-1 (PMC11178905; doi:10.1038/s41467-024-49220-1)
Supplement: Supplementary file 11 — Source Data [file 41467_2024_49220_MOESM11_ESM.zip › fig5/python/data/Long_distance_Movement.csv]

	0	1	2	3
0	0.0	559.885986328125	104.65443481445311	0.0
1	2.0	559.1232299804688	104.48844970703124	0.1194243745148384
2	4.0	554.7537841796875	105.16914428710936	0.2388487490296769
3	6.0	554.1693725585938	103.91978515624999	0.3582731235445154
4	8.0	554.8917846679688	103.58299316406249	0.4776974980593539
5	10.0	553.5911254882812	103.05265869140624	0.5971218725741924
6	12.0	555.6504516601562	104.06547607421874	0.7165462470890309
7	14.0	557.1375732421875	106.47581542968749	0.8359706216038694
8	16.0	557.1918334960938	106.93785156249999	0.9553949961187078
9	18.0	556.5584106445312	104.62733520507811	1.0748193706335465
10	20.0	555.9130859375	103.52122558593749	1.1942437451483847
11	22.0	551.55126953125	103.29036010742186	1.3136681196632232
12	24.0	548.2220458984375	103.35481323242186	1.4330924941780618
13	26.0	547.7346801757812	104.41813720703124	1.5525168686929005
14	28.0	546.7113037109375	104.65522827148436	1.6719412432077387
15	30.0	546.5653686523438	104.78770507812499	1.7913656177225772
16	32.0	547.1261596679688	105.47456420898436	1.910789992237416
17	34.0	546.9761352539062	103.47047485351561	2.0302143667522543
18	36.0	545.1749877929688	103.62229980468749	2.1496387412670925
19	38.0	540.24072265625	103.42527832031249	2.269063115781931
20	40.0	540.5989990234375	101.74815429687499	2.388487490296769
21	42.0	542.0343017578125	101.06074584960936	2.507911864811608
22	44.0	540.779296875	102.44050659179686	2.6273362393264463
23	46.0	539.4271850585938	102.73020996093749	2.746760613841285
24	48.0	540.55322265625	103.37266601562499	2.866184988356124
25	50.0	543.6998291015625	103.38435424804686	2.985609362870962
26	52.0	544.8643188476562	103.19670166015624	3.105033737385801
27	54.0	546.7380981445312	104.20509399414061	3.224458111900639
28	56.0	543.7421875	103.02681030273436	3.343882486415477
29	58.0	544.28955078125	102.95835937499999	3.463306860930316
30	60.0	543.90625	101.82969726562499	3.5827312354451544
31	62.0	540.125732421875	101.80363525390624	3.702155609959993
32	64.0	542.6920776367188	101.40403808593749	3.8215799844748313
33	66.0	539.03466796875	101.82002319335936	3.94100435898967
34	68.0	540.5641479492188	103.23573364257811	4.060428733504509
35	70.0	543.324951171875	105.40602172851561	4.179853108019347
36	72.0	541.7650146484375	102.68946899414061	4.299277482534185
37	74.0	542.1265258789062	105.90889038085936	4.418701857049023
38	76.0	543.8738403320312	104.16416992187499	4.538126231563862
39	78.0	544.4977416992188	103.48805297851561	4.657550606078701
40	80.0	544.4390258789062	105.58082641601561	4.776974980593539
41	82.0	546.205322265625	105.21669067382811	4.896399355108378
42	84.0	544.6668090820312	105.63438476562499	5.015823729623216
43	86.0	543.4842529296875	102.75499023437499	5.135248104138054
44	88.0	543.3818969726562	106.05720581054686	5.254672478652893
45	90.0	543.973876953125	106.31691040039061	5.374096853167732
46	92.0	544.2598876953125	107.87275756835936	5.49352122768257
47	94.0	542.951904296875	106.06352294921874	5.612945602197408
48	96.0	542.398193359375	102.85319580078124	5.732369976712247
49	98.0	543.971923828125	105.40416015624999	5.851794351227086
50	100.0	547.3937377929688	104.86619628906249	5.971218725741924
51	102.0	547.87939453125	104.87791503906249	6.090643100256762
52	104.0	547.764404296875	103.91792358398436	6.210067474771601
53	106.0	542.4639892578125	105.16264404296874	6.329491849286439
54	108.0	536.31884765625	105.40309204101561	6.448916223801278
55	110.0	543.12451171875	104.81984008789061	6.568340598316117
56	112.0	546.7348022460938	107.11607421874999	6.687764972830955
57	114.0	546.22265625	104.42063964843749	6.807189347345793
58	116.0	544.3700561523438	106.44200195312499	6.926613721860631
59	118.0	545.8936157226562	103.60878051757811	7.046038096375471
60	120.0	546.0999755859375	105.21263183593749	7.165462470890309
61	122.0	543.8563842773438	107.99275268554686	7.284886845405147
62	124.0	541.303955078125	104.01518310546874	7.404311219919986
63	126.0	538.31298828125	103.26542724609368	7.523735594434824
64	128.0	537.7993774414062	102.94886840820311	7.6431599689496625
65	130.0	537.1452026367188	103.52818359374999	7.762584343464501
66	132.0	538.534423828125	104.28657592773436	7.88200871797934
67	134.0	535.0750732421875	103.02031005859368	8.001433092494178
68	136.0	538.0825805664062	103.85380615234368	8.120857467009017
69	138.0	537.3909912109375	107.28031982421874	8.240281841523855
70	140.0	536.9489135742188	104.65098632812499	8.359706216038694
71	142.0	537.946533203125	104.59141601562499	8.479130590553533
72	144.0	541.4584350585938	104.13166870117186	8.59855496506837
73	146.0	541.5912475585938	106.43257202148436	8.71797933958321
74	148.0	543.5957641601562	106.64357055664061	8.837403714098047
75	150.0	541.6339111328125	104.25270141601561	8.956828088612886
76	152.0	543.2863159179688	103.22200073242186	9.076252463127725
77	154.0	543.775634765625	104.11650146484368	9.195676837642562
78	156.0	543.4003295898438	102.79240478515624	9.3151012121574
79	158.0	538.8634033203125	105.56001342773436	9.43452558667224
80	160.0	538.942626953125	103.79020751953124	9.553949961187078
81	162.0	535.8760986328125	103.88853515624999	9.673374335701917
82	164.0	535.7299194335938	103.17369140624999	9.792798710216756
83	166.0	535.5833129882812	104.39781249999999	9.912223084731592
84	168.0	538.169189453125	103.69261230468749	10.031647459246432
85	170.0	533.748779296875	103.11644042968749	10.151071833761272
86	172.0	533.9351806640625	106.22084106445311	10.270496208276109
87	174.0	534.0006103515625	105.93183959960936	10.389920582790948
88	176.0	534.3778076171875	104.00584472656249	10.509344957305784
89	178.0	533.7213745117188	104.35572875976561	10.628769331820624
90	180.0	535.9129638671875	104.74522460937499	10.748193706335464
91	182.0	537.0279541015625	107.61900390624999	10.8676180808503
92	184.0	536.5222778320312	104.38832153320311	10.98704245536514
93	186.0	539.4624633789062	104.42967285156249	11.10646682987998
94	188.0	544.3815307617188	106.89964355468749	11.225891204394816
95	190.0	545.2689819335938	106.80052246093749	11.345315578909656
96	192.0	543.1201171875	102.24955810546874	11.464739953424496
97	194.0	543.61279296875	104.37602294921874	11.584164327939332
98	196.0	544.2587890625	103.92875732421874	11.703588702454171
99	198.0	542.269287109375	103.92485107421874	11.82301307696901
100	200.0	545.9420166015625	102.82289184570311	11.942437451483848
101	202.0	546.7898559570312	103.40922607421874	12.061861825998689
102	204.0	547.5466918945312	103.17588867187499	12.181286200513524
103	206.0	548.74365234375	103.92063964843749	12.300710575028363
104	208.0	547.74560546875	104.28215087890624	12.420134949543202
105	210.0	546.6412353515625	103.28276123046874	12.53955932405804
106	212.0	546.2260131835938	102.74278320312499	12.65898369857288
107	214.0	547.1066284179688	104.23716796874999	12.778408073087718
108	216.0	546.2488403320312	105.04390014648436	12.897832447602555
109	218.0	547.1343383789062	103.49342407226561	13.017256822117394
110	220.0	547.2960205078125	104.16163696289061	13.136681196632232
111	222.0	548.5702514648438	104.30528320312499	13.25610557114707
112	224.0	552.54736328125	104.66832031249999	13.37552994566191
113	226.0	552.1588745117188	104.14561523437499	13.494954320176747
114	228.0	549.0108642578125	106.67939819335936	13.614378694691586
115	230.0	546.92138671875	103.51039184570311	13.733803069206424
116	232.0	549.2968139648438	103.58271850585936	13.853227443721265
117	234.0	549.896484375	103.11406005859368	13.972651818236102
118	236.0	551.7374267578125	104.17097534179686	14.09207619275094
119	238.0	551.093505859375	103.01023925781249	14.211500567265778
120	240.0	552.754150390625	104.07478393554686	14.330924941780616
121	242.0	553.2700805664062	103.30763305664061	14.450349316295457
122	244.0	553.0007934570312	103.34507812499999	14.569773690810294
123	246.0	553.453857421875	103.88853515624999	14.689198065325131
124	248.0	555.5804443359375	102.35984863281249	14.808622439839972
125	250.0	552.2811279296875	104.50776733398436	14.92804681435481
126	252.0	548.5635986328125	102.89012207031249	15.047471188869649
127	254.0	552.144775390625	102.82728637695311	15.166895563384488
128	256.0	553.8822021484375	103.01799072265624	15.286319937899323
129	258.0	553.2861328125	102.84141601562499	15.405744312414164
130	260.0	556.6856689453125	102.95768798828124	15.525168686929002
131	262.0	556.3287963867188	102.97203124999999	15.64459306144384
132	264.0	557.674560546875	103.97276367187499	15.76401743595868
133	266.0	558.583251953125	103.91514648437499	15.883441810473515
134	268.0	555.0704956054688	103.61332763671874	16.002866184988356
135	270.0	559.7001953125	103.79090942382811	16.122290559503195
136	272.0	556.6502685546875	104.29270996093749	16.241714934018034
137	274.0	555.2864990234375	102.82557739257811	16.36113930853287
138	276.0	555.7907104492188	102.86869873046874	16.48056368304771
139	278.0	552.2057495117188	103.52705444335936	16.59998805756255
140	280.0	553.3367919921875	103.25975097656249	16.719412432077387
141	282.0	552.22802734375	103.53923095703124	16.838836806592226
142	284.0	546.9743041992188	104.66700805664061	16.958261181107066
143	286.0	547.896484375	104.50721801757811	17.0776855556219
144	288.0	547.2982788085938	107.00141967773436	17.19710993013674
145	290.0	546.8438110351562	104.32807983398436	17.31653430465158
146	292.0	546.0186767578125	104.40785278320311	17.43595867916642
147	294.0	545.7445068359375	104.73011840820311	17.555383053681258
148	296.0	547.5735473632812	105.75059570312499	17.674807428196093
149	298.0	546.4915161132812	105.46788085937499	17.794231802710932
150	300.0	546.8446655273438	104.84285034179686	17.91365617722577
151	302.0	546.291748046875	103.92002929687499	18.03308055174061
152	304.0	546.28466796875	104.57237304687499	18.15250492625545
153	306.0	545.3544921875	105.53273071289061	18.27192930077029
154	308.0	543.0630493164062	105.27867187499999	18.391353675285124
155	310.0	537.4775390625	104.00444091796874	18.510778049799963
156	312.0	538.488525390625	104.80607666015624	18.630202424314803
157	314.0	540.8306274414062	105.17002929687499	18.74962679882964
158	316.0	539.2711181640625	102.13078369140624	18.86905117334448
159	318.0	538.7366333007812	102.37046874999999	18.98847554785932
160	320.0	539.0979614257812	102.16310180664061	19.107899922374155
161	322.0	543.4031372070312	104.56468261718749	19.227324296888995
162	324.0	544.60205078125	102.32814086914061	19.346748671403837
163	326.0	546.27587890625	102.19529785156249	19.466173045918676
164	328.0	546.4598388671875	102.23729003906249	19.585597420433512
165	330.0	547.5665893554688	103.47389282226561	19.705021794948347
166	332.0	550.9215087890625	103.35817016601561	19.824446169463187
167	334.0	550.9385375976562	103.20271362304686	19.943870543978026
168	336.0	551.0184936523438	104.25376953124999	20.063294918492865
169	338.0	552.22265625	103.64079345703124	20.182719293007704
170	340.0	549.1585693359375	103.19981445312499	20.302143667522543
171	342.0	548.2134399414062	103.71794189453124	20.42156804203738
172	344.0	549.30810546875	104.52858032226561	20.540992416552218
173	346.0	550.3836669921875	104.99708618164061	20.660416791067057
174	348.0	549.77392578125	106.31010498046874	20.779841165581896
175	350.0	547.8244018554688	104.07453979492186	20.89926554009673
176	352.0	547.4713134765625	102.77482666015624	21.01868991461157
177	354.0	542.8546142578125	106.07896484374999	21.13811428912641
178	356.0	538.5109252929688	104.27806152343749	21.25753866364125
179	358.0	536.5609130859375	103.64234985351561	21.376963038156088
180	360.0	532.931884765625	106.00901855468749	21.496387412670927
181	362.0	533.9586181640625	103.92259277343749	21.615811787185766
182	364.0	532.7188110351562	103.65965332031249	21.7352361617006
183	366.0	535.9345703125	103.83488525390624	21.85466053621544
184	368.0	537.011474609375	103.47993530273436	21.97408491073028
185	370.0	539.598876953125	104.85655273437499	22.09350928524512
186	372.0	540.98828125	102.17308105468749	22.21293365975996
187	374.0	543.851318359375	103.26094116210936	22.3323580342748
188	376.0	542.1956176757812	103.46534790039061	22.451782408789636
189	378.0	540.1323852539062	104.38493408203124	22.571206783304472
190	380.0	536.9738159179688	103.98783935546874	22.69063115781931
191	382.0	533.462646484375	103.58927978515624	22.81005553233415
192	384.0	532.4529418945312	102.82685913085936	22.92947990684899
193	386.0	537.2392578125	103.90577758789061	23.048904281363825
194	388.0	539.4031372070312	103.36457885742186	23.168328655878664
195	390.0	538.5145263671875	102.90754760742186	23.287753030393503
196	392.0	538.4100341796875	103.54985107421874	23.407177404908342
197	394.0	533.0299072265625	103.18302978515624	23.52660177942318
198	396.0	530.8532104492188	104.12965454101561	23.64602615393802
199	398.0	530.3817138671875	105.90058959960936	23.765450528452856
200	400.0	530.9166870117188	103.64765991210936	23.88487490296769
201	402.0	531.1918334960938	105.30113281249999	24.00429927748253
202	404.0	531.0994262695312	103.29563964843749	24.123723651997373
203	406.0	531.1686401367188	103.58091796874999	24.243148026512213
204	408.0	532.550048828125	103.61808837890624	24.362572401027048
205	410.0	533.2573852539062	103.54246582031249	24.481996775541887
206	412.0	535.0271606445312	103.79823364257811	24.601421150056726
207	414.0	535.3984375	102.60823120117186	24.720845524571565
208	416.0	534.636474609375	103.39827026367186	24.840269899086405
209	418.0	532.9678955078125	103.56938232421874	24.959694273601244
210	420.0	532.8624267578125	103.56324829101561	25.07911864811608
211	422.0	530.1924438476562	104.52821411132811	25.19854302263092
212	424.0	527.6810302734375	102.31907714843749	25.31796739714576
213	426.0	529.5077514648438	103.40098632812499	25.4373917716606
214	428.0	529.6478881835938	104.76561035156249	25.55681614617544
215	430.0	530.5221557617188	104.65513671874999	25.67624052069027
216	432.0	533.0107421875	103.99003662109368	25.79566489520511
217	434.0	531.9343872070312	102.94001831054686	25.91508926971995
218	436.0	531.7913208007812	104.16963256835936	26.03451364423479
219	438.0	532.290771484375	104.71275390624999	26.153938018749628
220	440.0	534.6898803710938	102.76292480468749	26.273362393264467
221	442.0	536.968017578125	102.15745605468749	26.392786767779302
222	444.0	532.9933471679688	102.60960449218749	26.51221114229414
223	446.0	536.5663452148438	102.57334960937499	26.63163551680898
224	448.0	539.3975830078125	102.86381591796874	26.75105989132382
225	450.0	538.1466064453125	103.78431762695311	26.87048426583866
226	452.0	535.9461669921875	103.50825561523436	26.989908640353494
227	454.0	532.0048828125	103.83216918945311	27.109333014868334
228	456.0	530.287353515625	104.36467041015624	27.228757389383173
229	458.0	530.9514770507812	104.11860717773436	27.34818176389801
230	460.0	530.0419311523438	103.92167724609368	27.46760613841285
231	462.0	530.7240600585938	103.44612182617186	27.58703051292769
232	464.0	531.1119384765625	103.38871826171874	27.70645488744253
233	466.0	530.376220703125	103.58369506835936	27.825879261957365
234	468.0	526.9712524414062	103.52125610351561	27.945303636472204
235	470.0	527.994384765625	105.37901367187499	28.064728010987043
236	472.0	528.8050537109375	106.81211914062499	28.18415238550188
237	474.0	529.1702270507812	106.13365234374999	28.30357676001672
238	476.0	525.9450073242188	103.07768310546874	28.42300113453156
239	478.0	526.1203002929688	102.57185424804686	28.5424255090464
240	480.0	524.8168334960938	102.89909423828124	28.661849883561235
241	482.0	529.18896484375	102.58885253906249	28.781274258076078
242	484.0	531.0709228515625	103.27104248046874	28.900698632590917
243	486.0	529.4863891601562	104.37974609374999	29.02012300710575
244	488.0	529.919921875	104.13972534179686	29.139547381620588
245	490.0	525.9444580078125	104.87126220703124	29.258971756135427
246	492.0	528.7344970703125	104.27684082031249	29.378396130650263
247	494.0	526.3143310546875	102.46769775390624	29.497820505165105
248	496.0	530.322021484375	104.36109985351561	29.617244879679944
249	498.0	530.7626342773438	103.33677734374999	29.73666925419478
250	500.0	530.4441528320312	103.24995483398436	29.85609362870962
251	502.0	530.563720703125	103.64683593749999	29.975518003224455
252	504.0	531.6207885742188	106.99610961914061	30.094942377739297
253	506.0	530.9492797851562	104.19603027343749	30.214366752254136
254	508.0	530.2603149414062	103.57673706054686	30.333791126768972
255	510.0	530.2653198242188	103.61439575195311	30.45321550128381
256	512.0	530.2462158203125	103.83604492187499	30.57263987579865
257	514.0	531.5031127929688	103.98985351562499	30.69206425031349
258	516.0	530.9612426757812	103.37999023437499	30.81148862482833
259	518.0	531.8707885742188	105.05049194335936	30.930912999343168
260	520.0	533.6903686523438	105.23637451171874	31.050337373858003
261	522.0	533.962890625	103.72236694335936	31.16976174837284
262	524.0	535.3381958007812	102.95460571289061	31.28918612288768
263	526.0	538.4537963867188	103.62394775390624	31.40861049740252
264	528.0	542.8350830078125	105.03758300781249	31.52803487191736
265	530.0	543.9104614257812	103.19004882812499	31.6474592464322
266	532.0	542.16357421875	102.99769653320311	31.766883620947038
267	534.0	542.5274658203125	102.82444824218749	31.886307995461877
268	536.0	546.0848999023438	104.11030639648436	32.00573236997671
269	538.0	546.2628784179688	103.85456909179686	32.12515674449155
270	540.0	545.176513671875	103.22300781249999	32.24458111900639
271	542.0	544.8805541992188	103.42564453124999	32.364005493521226
272	544.0	543.3471069335938	103.26854003906249	32.48342986803607
273	546.0	543.589111328125	103.03962768554686	32.602854242550904
274	548.0	539.8326416015625	102.21861328124999	32.72227861706574
275	550.0	542.1676025390625	102.67973388671874	32.84170299158058
276	552.0	541.98681640625	101.34233154296874	32.96112736609542
277	554.0	539.2083740234375	101.96614135742186	33.08055174061026
278	556.0	536.7206420898438	103.20176757812499	33.1999761151251
279	558.0	533.3825073242188	103.32081665039061	33.31940048963994
280	560.0	536.3463134765625	103.05650390624999	33.438824864154775
281	562.0	534.862060546875	104.09867919921874	33.55824923866961
282	564.0	532.540771484375	103.58659423828124	33.67767361318445
283	566.0	535.46435546875	103.46141113281249	33.79709798769929
284	568.0	534.8179321289062	104.04469360351561	33.91652236221413
285	570.0	533.7080688476562	104.40721191406249	34.03594673672897
286	572.0	534.6596069335938	104.02183593749999	34.1553711112438
287	574.0	534.5831298828125	104.36525024414061	34.274795485758645
288	576.0	538.91943359375	103.30589355468749	34.39421986027348
289	578.0	541.4488525390625	102.32405151367186	34.51364423478832
290	580.0	539.3815307617188	103.03877319335936	34.63306860930316
291	582.0	541.4677124023438	101.71470703124999	34.752492983817994
292	584.0	538.2822875976562	104.01445068359368	34.87191735833284
293	586.0	538.8334350585938	102.50254882812499	34.99134173284767
294	588.0	538.895751953125	104.64875854492186	35.110766107362515
295	590.0	537.8700561523438	106.16703857421874	35.23019048187735
296	592.0	538.220947265625	107.52204956054686	35.349614856392186
297	594.0	537.615478515625	105.77308715820311	35.46903923090703
298	596.0	539.8858032226562	105.92076171874999	35.588463605421865
299	598.0	541.03515625	103.00932373046874	35.70788797993671
300	600.0	543.51806640625	102.20201171874999	35.82731235445154
301	602.0	544.1260986328125	104.05516113281249	35.946736728966385
302	604.0	542.3042602539062	102.34840454101561	36.06616110348122
303	606.0	544.0789794921875	105.65089477539061	36.18558547799606
304	608.0	544.6106567382812	104.13270629882811	36.3050098525109
305	610.0	544.3658447265625	103.31004394531249	36.424434227025735
306	612.0	542.9102783203125	104.62544311523436	36.54385860154058
307	614.0	541.4677124023438	103.07316650390624	36.66328297605541
308	616.0	539.0733032226562	103.96659912109368	36.78270735057025
309	618.0	542.5057373046875	101.41398681640624	36.90213172508509
310	620.0	543.890380859375	101.65562499999999	37.02155609959993
311	622.0	543.607666015625	104.54982055664061	37.14098047411477
312	624.0	544.90087890625	104.60459960937499	37.260404848629605
313	626.0	545.04052734375	104.46583618164061	37.37982922314444
314	628.0	541.1554565429688	102.62507690429686	37.49925359765928
315	630.0	536.7479248046875	102.93507446289061	37.61867797217412
316	632.0	533.0794677734375	104.66117919921874	37.73810234668896
317	634.0	532.9262084960938	103.76426757812499	37.8575267212038
318	636.0	531.1360473632812	104.47230590820311	37.97695109571864
319	638.0	529.958740234375	103.93504394531249	38.09637547023348
320	640.0	531.0277709960938	104.54307617187499	38.21579984474831
321	642.0	528.190673828125	103.60423339843749	38.335224219263154
322	644.0	526.6773071289062	102.38999999999999	38.45464859377799
323	646.0	527.723388671875	103.78898681640624	38.57407296829283
324	648.0	528.7094116210938	104.31697143554686	38.69349734280767
325	650.0	529.6134033203125	104.20259155273436	38.8129217173225
326	652.0	530.0874633789062	104.79646362304686	38.93234609183735
327	654.0	530.699462890625	103.40806640624999	39.05177046635218
328	656.0	529.2557373046875	103.71104492187499	39.171194840867024
329	658.0	528.9557495117188	103.88133300781249	39.29061921538186
330	660.0	528.750244140625	103.54151977539061	39.410043589896695
331	662.0	529.6017456054688	103.66328491210936	39.52946796441154
332	664.0	528.2969970703125	103.58604492187499	39.64889233892637
333	666.0	530.6201782226562	103.92897094726561	39.768316713441216
334	668.0	531.0415649414062	105.24110473632811	39.88774108795605
335	670.0	530.24755859375	104.01161254882811	40.007165462470894
336	672.0	530.3783569335938	104.14344848632811	40.12658983698573
337	674.0	528.7628784179688	104.84175170898436	40.246014211500565
338	676.0	524.6555786132812	105.33082641601561	40.36543858601541
339	678.0	525.2410278320312	103.51588500976561	40.48486296053024
340	680.0	525.7589721679688	103.04734863281249	40.604287335045086
341	682.0	524.7911987304688	103.28172363281249	40.72371170955992
342	684.0	524.2142944335938	102.85368408203124	40.84313608407476
343	686.0	520.6962280273438	103.40239013671874	40.9625604585896
344	688.0	524.2665405273438	102.75584472656249	41.08198483310444
345	690.0	526.65625	104.26304687499999	41.20140920761928
346	692.0	524.7921752929688	103.48088134765624	41.320833582134114
347	694.0	523.3973388671875	103.32402099609368	41.44025795664895
348	696.0	521.5525512695312	105.28062499999999	41.55968233116379
349	698.0	523.4503173828125	103.56132568359368	41.67910670567863
350	700.0	522.502197265625	102.53715576171874	41.79853108019347
351	702.0	518.2396850585938	104.61866821289061	41.91795545470831
352	704.0	520.1580200195312	102.74522460937499	42.03737982922314
353	706.0	516.4548950195312	103.75407470703124	42.156804203737984
354	708.0	514.8853149414062	103.05259765624999	42.27622857825282
355	710.0	513.654052734375	103.77534545898436	42.39565295276766
356	712.0	510.8733215332031	104.09309448242186	42.5150773272825
357	714.0	511.4313964843751	103.01799072265624	42.63450170179734
358	716.0	510.66448974609375	103.03828491210936	42.753926076312176
359	718.0	514.2767333984375	103.90434326171874	42.87335045082701
360	720.0	515.3501586914062	104.03523315429686	42.992774825341854
361	722.0	517.1133422851562	105.29478515624999	43.11219919985669
362	724.0	515.584228515625	103.74598754882811	43.23162357437153
363	726.0	522.509521484375	104.88459838867186	43.35104794888637
364	728.0	520.9930419921875	104.17289794921874	43.4704723234012
365	730.0	520.5081787109375	103.81419433593749	43.589896697916046
366	732.0	519.5943603515625	103.69566406249999	43.70932107243088
367	734.0	524.2281494140625	102.72685302734368	43.828745446945724
368	736.0	518.75341796875	103.36946166992186	43.94816982146056
369	738.0	517.825439453125	103.93949951171874	44.0675941959754
370	740.0	519.4638671875	102.96189941406249	44.18701857049024
371	742.0	517.778076171875	104.00563110351561	44.306442945005074
372	744.0	519.5941772460938	103.70860351562499	44.42586731951992
373	746.0	520.2874145507812	103.96058715820311	44.54529169403475
374	748.0	521.7012939453125	103.59379638671874	44.6647160685496
375	750.0	519.3750610351562	103.35932983398436	44.78414044306443
376	752.0	523.2334594726562	103.53938354492186	44.90356481757927
377	754.0	522.7599487304688	103.54002441406249	45.02298919209411
378	756.0	520.2579345703125	103.58396972656249	45.142413566608944
379	758.0	519.3838500976562	102.66285766601561	45.26183794112379
380	760.0	515.455322265625	103.24351562499999	45.38126231563862
381	762.0	515.348388671875	103.28730834960936	45.50068669015346
382	764.0	514.359130859375	102.76292480468749	45.6201110646683
383	766.0	512.5519409179688	102.03074707031249	45.739535439183136
384	768.0	514.1913452148438	104.11180175781249	45.85895981369798
385	770.0	516.1675415039062	102.96537841796874	45.978384188212814
386	772.0	515.1742553710938	104.32981933593749	46.09780856272765
387	774.0	512.6299438476562	104.89430297851561	46.21723293724249
388	776.0	512.6394653320312	105.20643676757811	46.33665731175733
389	778.0	510.6807861328125	104.93925537109368	46.45608168627217
390	780.0	512.0083618164062	104.34031738281249	46.575506060787006
391	782.0	512.8928833007812	104.71495117187499	46.69493043530184
392	784.0	512.1181640625	103.47480834960936	46.814354809816685
393	786.0	511.1494140625	104.20591796874999	46.93377918433152
394	788.0	515.24853515625	104.04441894531249	47.05320355884636
395	790.0	516.005615234375	104.34989990234368	47.1726279333612
396	792.0	515.8719482421875	104.30265869140624	47.29205230787604
397	794.0	517.2503662109375	103.53855957031249	47.41147668239088
398	796.0	519.7609252929688	103.87611450195311	47.53090105690571
399	798.0	517.880126953125	103.43190063476561	47.65032543142056
400	800.0	520.182373046875	103.61106933593749	47.76974980593539
401	802.0	521.8770141601562	103.15336669921874	47.88917418045023
402	804.0	522.583251953125	103.60099853515624	48.00859855496507
403	806.0	523.4981689453125	103.08021606445311	48.128022929479904
404	808.0	520.6165771484375	102.87464965820311	48.24744730399475
405	810.0	523.1815185546875	103.00666870117186	48.36687167850958
406	812.0	523.6447143554688	103.86506713867186	48.486296053024425
407	814.0	523.009765625	103.46846069335936	48.60572042753926
408	816.0	523.34130859375	102.25602783203124	48.725144802054096
409	818.0	521.7852783203125	102.67659057617186	48.84456917656894
410	820.0	521.9572143554688	102.92656005859368	48.963993551083774
411	822.0	522.4090576171875	102.19395507812499	49.08341792559862
412	824.0	519.9586181640625	103.85224975585936	49.20284230011345
413	826.0	518.7266235351562	103.66038574218749	49.322266674628295
414	828.0	518.1182861328125	104.11970581054686	49.44169104914313
415	830.0	517.4566040039062	103.21254028320311	49.56111542365797
416	832.0	515.2490844726562	104.27183593749999	49.68053979817281
417	834.0	515.390869140625	103.32911743164061	49.799964172687645
418	836.0	516.819580078125	105.78529418945311	49.91938854720249
419	838.0	515.5081787109375	103.47984374999999	50.03881292171732
420	840.0	514.4512939453125	103.41447509765624	50.15823729623216
421	842.0	512.9439697265625	103.28276123046874	50.277661670747
422	844.0	514.52978515625	103.92729248046874	50.39708604526184
423	846.0	516.82080078125	105.64140380859368	50.51651041977668
424	848.0	515.4740600585938	103.74607910156249	50.63593479429152
425	850.0	514.8334350585938	103.54939331054686	50.75535916880635
426	852.0	516.1853637695312	104.00395263671874	50.87478354332119
427	854.0	514.9684448242188	103.35166992187499	50.99420791783603
428	856.0	514.994384765625	103.32554687499999	51.11363229235087
429	858.0	515.3311767578125	103.97984374999999	51.23305666686571
430	860.0	515.0176391601562	104.40016235351561	51.35248104138054
431	862.0	515.5753173828125	103.72117675781249	51.471905415895385
432	864.0	515.6223754882812	103.42448486328124	51.59132979041022
433	866.0	517.59423828125	103.09898437499999	51.71075416492506
434	868.0	519.1951904296875	104.98677124023436	51.8301785394399
435	870.0	516.7806396484375	103.61467041015624	51.94960291395474
436	872.0	516.8662109375	103.50523437499999	52.06902728846958
437	874.0	517.1537475585938	103.14805664062499	52.18845166298441
438	876.0	515.3179931640625	104.69187988281249	52.307876037499256
439	878.0	515.2685546875	104.17463745117186	52.42730041201409
440	880.0	513.92529296875	103.45948852539061	52.54672478652893
441	882.0	515.0149536132812	104.02937377929686	52.66614916104377
442	884.0	514.0415649414062	103.85005249023436	52.785573535558605
443	886.0	513.372314453125	104.68379272460936	52.90499791007345
444	888.0	509.25024414062494	103.94978393554686	53.02442228458828
445	890.0	508.8347167968751	104.28169311523436	53.143846659103126
446	892.0	509.56646728515625	103.37336791992186	53.26327103361796
447	894.0	507.8807373046875	104.41777099609368	53.3826954081328
448	896.0	509.1743774414063	103.69352783203124	53.50211978264764
449	898.0	508.5126953125	106.08964599609368	53.62154415716248
450	900.0	505.9905395507813	103.69712890624999	53.74096853167732
451	902.0	506.75537109375	103.86872924804686	53.86039290619215
452	904.0	505.0245971679688	104.76548828124999	53.979817280707
453	906.0	503.1560974121094	102.95741333007811	54.09924165522183
454	908.0	498.9324951171875	103.14305175781249	54.21866602973667
455	910.0	504.83325195312494	105.04075683593749	54.33809040425151
456	912.0	504.4309997558594	103.53923095703124	54.457514778766345
457	914.0	505.1642456054688	104.78013671874999	54.57693915328119
458	916.0	499.9389343261718	105.16154541015624	54.69636352779602
459	918.0	498.39645385742193	103.76155151367186	54.81578790231086
460	920.0	497.7073059082031	105.09999145507811	54.9352122768257
461	922.0	498.4991149902344	103.00215209960936	55.05463665134054
462	924.0	499.3175964355469	103.63121093749999	55.17406102585538
463	926.0	499.7338562011718	104.73945678710936	55.293485400370216
464	928.0	499.6957092285156	105.01564086914061	55.41290977488505
465	930.0	499.1071777343751	103.15593017578124	55.53233414939989
466	932.0	500.8457946777344	102.99192871093749	55.65175852391473
467	934.0	502.5534362792969	103.81065429687499	55.77118289842957
468	936.0	505.1173706054688	104.44151367187499	55.89060727294441
469	938.0	508.11468505859375	103.96717895507811	56.01003164745925
470	940.0	506.9866943359375	103.24745239257811	56.129456021974086
471	942.0	508.3181762695312	103.19944824218749	56.24888039648892
472	944.0	505.8731994628906	104.01826538085936	56.36830477100376
473	946.0	507.31155395507807	103.79603637695311	56.4877291455186
474	948.0	503.7151489257813	102.65147460937499	56.60715352003344
475	950.0	505.1268310546875	103.28627075195311	56.72657789454828
476	952.0	509.072265625	102.85893310546874	56.84600226906311
477	954.0	506.8716735839844	103.39659179687499	56.96542664357796
478	956.0	504.2174987792969	103.26002563476561	57.08485101809279
479	958.0	501.4600524902344	103.89677490234368	57.204275392607634
480	960.0	500.15142822265625	104.36262573242186	57.32369976712247
481	962.0	502.9407043457031	102.98457397460936	57.443124141637306
482	964.0	501.8786010742187	103.40309204101561	57.56254851615215
483	966.0	501.1174621582031	103.22422851562499	57.68197289066698
484	968.0	498.3209228515625	103.43776000976561	57.80139726518183
485	970.0	499.33981323242193	104.05650390624999	57.92082163969666
486	972.0	497.8829650878906	103.59812988281249	58.0402460142115
487	974.0	494.05856323242193	102.68467773437499	58.15967038872634
488	976.0	495.9334411621094	103.83451904296874	58.279094763241176
489	978.0	496.44873046875	104.14030517578124	58.39851913775602
490	980.0	491.9073181152344	103.19157470703124	58.51794351227085
491	982.0	490.2425537109375	103.64125122070311	58.6373678867857
492	984.0	491.9183044433594	103.84834350585936	58.75679226130053
493	986.0	492.0483093261718	102.94297851562499	58.87621663581537
494	988.0	487.36322021484375	106.45604003906249	58.99564101033021
495	990.0	483.5006103515625	104.17979492187499	59.115065384845046
496	992.0	482.1236572265625	103.26307739257811	59.23448975935989
497	994.0	482.1907348632813	104.48802246093749	59.35391413387472
498	996.0	482.2547302246094	104.55390991210936	59.47333850838956
499	998.0	482.2790527343751	103.85444702148436	59.5927628829044
500	1000.0	480.4576110839844	103.89024414062499	59.71218725741924
501	1002.0	481.0903015136718	103.41764892578124	59.83161163193408
502	1004.0	480.2789306640625	104.44609130859368	59.95103600644892
503	1006.0	480.51165771484375	103.54747070312499	60.07046038096375
504	1008.0	478.4427490234375	102.45127929687499	60.1898847554786
505	1010.0	480.6922302246094	102.64286865234368	60.30930912999343
506	1012.0	482.5076293945312	103.48338378906249	60.42873350450827
507	1014.0	477.7208251953125	102.94297851562499	60.54815787902311
508	1016.0	477.61157226562494	101.77507080078124	60.66758225353795
509	1018.0	476.4636840820312	103.04039062499999	60.78700662805279
510	1020.0	475.35748291015625	102.04759277343749	60.90643100256762
511	1022.0	479.7293090820312	103.06248535156249	61.02585537708247
512	1024.0	480.4840087890625	104.61589111328124	61.1452797515973
513	1026.0	483.7610168457031	104.08784545898436	61.26470412611214
514	1028.0	483.3924865722656	104.43879760742186	61.38412850062698
515	1030.0	482.3390197753906	104.16752685546874	61.50355287514181
516	1032.0	484.4288940429688	103.40226806640624	61.62297724965666
517	1034.0	484.625	104.21901000976561	61.74240162417149
518	1036.0	485.4207458496094	104.78779663085936	61.861825998686335
519	1038.0	483.2086486816406	105.46885742187499	61.98125037320117
520	1040.0	482.5295104980469	105.15919555664061	62.100674747716006
521	1042.0	482.7734375	103.33265747070311	62.22009912223085
522	1044.0	482.3421936035156	104.19502319335936	62.33952349674568
523	1046.0	480.9464721679688	101.91526855468749	62.45894787126053
524	1048.0	480.1712036132813	102.98887695312499	62.57837224577536
525	1050.0	479.2838745117187	102.61109985351561	62.6977966202902
526	1052.0	479.1498718261718	102.11348022460936	62.81722099480504
527	1054.0	481.07763671875	102.79979003906249	62.93664536931988
528	1056.0	477.9400024414063	103.38545288085936	63.05606974383472
529	1058.0	479.2964172363282	103.93125976562499	63.17549411834956
530	1060.0	481.1390075683594	103.87818969726561	63.2949184928644
531	1062.0	479.01220703125	103.46577514648436	63.41434286737923
532	1064.0	480.92523193359375	103.28257812499999	63.53376724189407
533	1066.0	476.81884765625	102.75154174804686	63.65319161640891
534	1068.0	478.5046691894531	102.11821044921874	63.77261599092375
535	1070.0	480.2049865722656	102.86821044921874	63.89204036543859
536	1072.0	479.83813476562494	102.64543212890624	64.01146473995342
537	1074.0	478.5782470703125	102.08293212890624	64.13088911446826
538	1076.0	477.4210815429688	103.93284667968749	64.2503134889831
539	1078.0	479.2053833007813	102.14567626953124	64.36973786349795
540	1080.0	478.39849853515625	103.14656127929686	64.48916223801278
541	1082.0	475.2291564941406	102.67228759765624	64.60858661252762
542	1084.0	475.1083068847656	102.43190063476561	64.72801098704245
543	1086.0	476.7955932617187	101.96745361328124	64.84743536155729
544	1088.0	477.4666748046875	101.35047973632811	64.96685973607214
545	1090.0	476.50726318359375	103.60563720703124	65.08628411058697
546	1092.0	474.9685058593751	103.17744506835936	65.20570848510181
547	1094.0	473.7650146484375	102.08976806640624	65.32513285961664
548	1096.0	473.1734619140625	102.03285278320311	65.44455723413148
549	1098.0	468.7405090332031	102.39836181640624	65.56398160864633
550	1100.0	467.7503051757813	103.07972778320311	65.68340598316117
551	1102.0	468.625	102.55864013671874	65.802830357676
552	1104.0	467.3575134277344	103.62794555664061	65.92225473219084
553	1106.0	466.8579406738282	103.46467651367186	66.04167910670567
554	1108.0	466.27197265625	104.28251708984368	66.16110348122052
555	1110.0	466.0108337402344	103.16996826171874	66.28052785573536
556	1112.0	465.5643310546875	101.79621948242186	66.3999522302502
557	1114.0	466.24026489257807	103.22984374999999	66.51937660476503
558	1116.0	464.4801635742187	103.12641967773436	66.63880097927988
559	1118.0	464.6979064941406	102.55430664062499	66.75822535379471
560	1120.0	463.2376403808594	102.40931762695311	66.87764972830955
561	1122.0	462.20941162109375	102.89274658203124	66.99707410282439
562	1124.0	460.74749755859375	103.45845092773436	67.11649847733922
563	1126.0	463.3544921875	102.70668090820311	67.23592285185407
564	1128.0	462.6325683593751	103.29930175781249	67.3553472263689
565	1130.0	464.2670593261718	103.14875854492186	67.47477160088374
566	1132.0	466.2105407714844	105.08250488281249	67.59419597539858
567	1134.0	465.09619140625	103.76615966796874	67.71362034991341
568	1136.0	462.5531311035156	103.41178955078124	67.83304472442826
569	1138.0	461.79248046875	101.93061889648436	67.9524690989431
570	1140.0	460.81292724609375	102.72575439453124	68.07189347345793
571	1142.0	463.2370605468751	102.80241455078124	68.19131784797277
572	1144.0	462.4034729003906	103.75724853515624	68.3107422224876
573	1146.0	460.4073791503906	102.33436645507811	68.43016659700245
574	1148.0	459.7048339843751	102.33674682617186	68.54959097151729
575	1150.0	459.1271667480469	102.27079833984368	68.66901534603213
576	1152.0	454.9349365234375	102.77305664062499	68.78843972054696
577	1154.0	456.7685546875	103.99351562499999	68.9078640950618
578	1156.0	455.7520446777344	102.28956665039061	69.02728846957665
579	1158.0	451.6642456054688	104.26088012695311	69.14671284409148
580	1160.0	451.4808654785156	103.77970947265624	69.26613721860632
581	1162.0	450.5446777343751	102.94364990234368	69.38556159312115
582	1164.0	449.7183837890625	102.99772705078124	69.50498596763599
583	1166.0	447.8795471191406	99.17594970703124	69.62441034215084
584	1168.0	446.2010803222656	102.77507080078124	69.74383471666567
585	1170.0	447.4991455078125	104.13279785156249	69.86325909118051
586	1172.0	450.4459838867187	103.60096801757811	69.98268346569535
587	1174.0	443.48486328125	104.04270996093749	70.10210784021018
588	1176.0	439.1795349121094	102.25962890624999	70.22153221472503
589	1178.0	443.4139709472656	101.86726440429686	70.34095658923987
590	1180.0	441.69241333007807	102.30906738281249	70.4603809637547
591	1182.0	441.95556640625	103.51054443359368	70.57980533826954
592	1184.0	442.1834106445312	104.06871093749999	70.69922971278437
593	1186.0	439.9832153320312	101.41587890624999	70.81865408729922
594	1188.0	441.4074096679688	102.62699951171874	70.93807846181406
595	1190.0	437.5383605957031	102.90782226562499	71.0575028363289
596	1192.0	434.8536071777344	104.93016113281249	71.17692721084373
597	1194.0	436.59692382812494	102.56391967773436	71.29635158535858
598	1196.0	435.2274169921875	102.55839599609368	71.41577595987341
599	1198.0	433.1306762695312	101.41392578124999	71.53520033438825
600	1200.0	433.8260803222656	103.49800170898436	71.65462470890309
601	1202.0	427.6115112304688	102.21812499999999	71.77404908341792
602	1204.0	428.4639587402344	101.79203857421874	71.89347345793277
603	1206.0	430.2998962402344	100.99745239257811	72.0128978324476
604	1208.0	432.67523193359375	101.51243652343749	72.13232220696244
605	1210.0	433.6711730957031	102.02555908203124	72.25174658147728
606	1212.0	433.02563476562494	103.27348388671874	72.37117095599211
607	1214.0	431.6448059082031	102.59593261718749	72.49059533050696
608	1216.0	431.2981567382813	102.61384643554686	72.6100197050218
609	1218.0	428.6116333007813	103.17479003906249	72.72944407953663
610	1220.0	430.2696533203125	101.97541870117186	72.84886845405147
611	1222.0	431.5211181640625	104.13560546874999	72.9682928285663
612	1224.0	434.46966552734375	103.58384765624999	73.08771720308116
613	1226.0	433.9515075683594	103.95799316406249	73.20714157759599
614	1228.0	431.4073486328125	103.33735717773436	73.32656595211083
615	1230.0	430.42620849609375	102.58650268554686	73.44599032662566
616	1232.0	425.4689331054688	103.05763305664061	73.5654147011405
617	1234.0	425.7096557617187	101.82618774414061	73.68483907565535
618	1236.0	424.2548828125	102.41279663085936	73.80426345017018
619	1238.0	423.4461059570312	102.28398193359368	73.92368782468502
620	1240.0	423.1965942382813	102.96504272460936	74.04311219919985
621	1242.0	421.2672119140625	102.08369506835936	74.16253657371469
622	1244.0	418.4634399414063	102.94834960937499	74.28196094822954
623	1246.0	419.1634521484375	102.01103271484368	74.40138532274437
624	1248.0	416.3894042968751	103.01350463867186	74.52080969725921
625	1250.0	416.2566223144531	101.11485351562499	74.64023407177405
626	1252.0	415.43548583984375	101.09281982421874	74.75965844628888
627	1254.0	417.2546386718751	103.60246337890624	74.87908282080373
628	1256.0	418.2406921386718	103.72340454101561	74.99850719531857
629	1258.0	419.7756042480469	102.33799804687499	75.1179315698334
630	1260.0	420.9998168945312	100.88981689453124	75.23735594434824
631	1262.0	419.2723388671875	101.43562377929686	75.35678031886307
632	1264.0	418.00708007812494	102.19822753906249	75.47620469337792
633	1266.0	418.9019165039063	102.47374023437499	75.59562906789276
634	1268.0	418.51947021484375	102.45896972656249	75.7150534424076
635	1270.0	418.8160400390625	101.97447265624999	75.83447781692243
636	1272.0	419.0128173828125	102.69462646484368	75.95390219143728
637	1274.0	417.4278259277344	100.98457397460936	76.07332656595212
638	1276.0	418.17816162109375	101.60984863281249	76.19275094046695
639	1278.0	417.5202636718751	101.05867065429686	76.31217531498179
640	1280.0	414.5858154296875	101.46666015624999	76.43159968949662
641	1282.0	414.1827392578125	101.82414306640624	76.55102406401147
642	1284.0	414.1232604980469	100.58299316406249	76.67044843852631
643	1286.0	414.5373840332031	101.99058593749999	76.78987281304114
644	1288.0	414.5966796875	101.05171264648436	76.90929718755598
645	1290.0	415.2999267578125	107.02070678710936	77.02872156207081
646	1292.0	414.7496032714844	105.06425537109368	77.14814593658566
647	1294.0	417.2351989746094	101.31843627929686	77.2675703111005
648	1296.0	419.3525390625	102.63639892578124	77.38699468561533
649	1298.0	418.7808532714844	102.70951904296874	77.50641906013017
650	1300.0	416.4757385253906	101.33723510742186	77.625843434645
651	1302.0	412.0044250488282	100.73729003906249	77.74526780915986
652	1304.0	409.8938903808594	101.33366455078124	77.86469218367469
653	1306.0	408.70697021484375	101.23545898437499	77.98411655818953
654	1308.0	406.43743896484375	102.06657470703124	78.10354093270436
655	1310.0	405.7077026367187	101.60725463867186	78.2229653072192
656	1312.0	403.7296752929688	102.06053222656249	78.34238968173405
657	1314.0	401.5760498046875	101.76499999999999	78.46181405624888
658	1316.0	402.6069641113282	102.76924194335936	78.58123843076372
659	1318.0	403.0802001953125	103.33845581054686	78.70066280527855
660	1320.0	402.6622619628906	101.57280029296874	78.82008717979339
661	1322.0	403.2281799316406	101.76374877929686	78.93951155430824
662	1324.0	405.1031494140625	101.75550903320311	79.05893592882308
663	1326.0	407.9248046875	102.43180908203124	79.17836030333791
664	1328.0	405.4667053222656	101.61058105468749	79.29778467785275
665	1330.0	405.8677978515625	101.46070922851561	79.41720905236758
666	1332.0	406.1180725097656	102.37571777343749	79.53663342688243
667	1334.0	410.44946289062494	102.73704589843749	79.65605780139727
668	1336.0	416.015625	101.78547729492186	79.7754821759121
669	1338.0	417.6594848632813	103.20072998046874	79.89490655042694
670	1340.0	419.5252685546875	102.94529785156249	80.01433092494179
671	1342.0	419.0088806152344	102.57408203124999	80.13375529945662
672	1344.0	420.00091552734375	101.59419311523436	80.25317967397146
673	1346.0	418.9491271972656	102.04142822265624	80.3726040484863
674	1348.0	419.74713134765625	102.93144287109368	80.49202842300113
675	1350.0	419.6863098144531	101.80308593749999	80.61145279751598
676	1352.0	421.1544189453125	101.13542236328124	80.73087717203082
677	1354.0	422.6448364257813	101.03361572265624	80.85030154654565
678	1356.0	420.55368041992193	101.70365966796874	80.96972592106049
679	1358.0	424.9800415039063	102.57643188476561	81.08915029557532
680	1360.0	424.18212890625	101.97776855468749	81.20857467009017
681	1362.0	423.31201171875	101.16716064453124	81.32799904460501
682	1364.0	424.74261474609375	101.14177001953124	81.44742341911984
683	1366.0	424.134765625	100.26283325195311	81.56684779363468
684	1368.0	420.5515136718751	101.44734252929686	81.68627216814951
685	1370.0	421.2381896972656	101.14833129882811	81.80569654266436
686	1372.0	419.9302368164063	101.82286132812499	81.9251209171792
687	1374.0	420.1248474121094	101.36467041015624	82.04454529169404
688	1376.0	417.9075927734375	104.32334960937499	82.16396966620887
689	1378.0	413.5963134765625	103.18635620117186	82.2833940407237
690	1380.0	410.52075195312494	100.98173583984368	82.40281841523856
691	1382.0	409.5834655761718	100.96559204101561	82.52224278975339
692	1384.0	407.3836364746094	101.58757080078124	82.64166716426823
693	1386.0	406.8876953125	100.28923095703124	82.76109153878306
694	1388.0	402.9226074218751	103.05491699218749	82.8805159132979
695	1390.0	400.62890625	103.56443847656249	82.99994028781275
696	1392.0	399.7933044433594	102.48594726562499	83.11936466232758
697	1394.0	399.40625	101.88829101562499	83.23878903684242
698	1396.0	397.1836853027344	101.54859985351561	83.35821341135726
699	1398.0	399.25244140625	101.50050415039061	83.47763778587209
700	1400.0	400.3297424316406	100.92262329101561	83.59706216038694
701	1402.0	399.3555908203125	100.92350830078124	83.71648653490178
702	1404.0	398.3009338378906	100.30128540039061	83.83591090941661
703	1406.0	395.37991333007807	100.51698364257811	83.95533528393145
704	1408.0	391.6315307617187	101.68293823242186	84.07475965844628
705	1410.0	394.7551574707031	103.25163330078124	84.19418403296113
706	1412.0	395.5034790039063	102.26847900390624	84.31360840747597
707	1414.0	396.23577880859375	103.70335449218749	84.4330327819908
708	1416.0	395.8991394042969	101.92729248046874	84.55245715650564
709	1418.0	390.7186279296875	101.58293212890624	84.67188153102049
710	1420.0	390.8294677734375	102.44352783203124	84.79130590553532
711	1422.0	391.0206604003906	103.78923095703124	84.91073028005016
712	1424.0	389.6949768066406	103.66645874023436	85.030154654565
713	1426.0	389.6518859863282	102.75849975585936	85.14957902907983
714	1428.0	390.3960266113282	100.74189819335936	85.26900340359468
715	1430.0	388.2536010742187	103.88176025390624	85.38842777810952
716	1432.0	390.7130126953125	100.84928955078124	85.50785215262435
717	1434.0	389.1545104980469	102.07188476562499	85.62727652713919
718	1436.0	389.8157348632813	102.41020263671874	85.74670090165402
719	1438.0	391.4942626953125	104.17918457031249	85.86612527616887
720	1440.0	390.22552490234375	103.64405883789061	85.98554965068371
721	1442.0	389.7862548828125	103.59709228515624	86.10497402519854
722	1444.0	393.3160095214844	103.54939331054686	86.22439839971338
723	1446.0	390.5794067382813	102.57920898437499	86.34382277422822
724	1448.0	389.2034301757813	104.56053222656249	86.46324714874306
725	1450.0	390.2359008789063	104.15943969726561	86.5826715232579
726	1452.0	388.3029479980469	105.21608032226561	86.70209589777274
727	1454.0	386.9099426269531	105.44572509765624	86.82152027228757
728	1456.0	384.1536865234375	106.14155639648436	86.94094464680241
729	1458.0	385.3589477539063	102.98988403320311	87.06036902131726
730	1460.0	384.1971435546875	99.76997436523436	87.17979339583209
731	1462.0	385.7578125	102.35307373046874	87.29921777034693
732	1464.0	385.98876953125	100.28105224609368	87.41864214486176
733	1466.0	388.2152404785156	100.13438476562499	87.5380665193766
734	1468.0	388.42681884765625	101.15019287109368	87.65749089389145
735	1470.0	385.60845947265625	99.85691894531249	87.77691526840628
736	1472.0	385.63305664062494	100.53001464843749	87.89633964292112
737	1474.0	385.7974853515625	99.46415771484368	88.01576401743596
738	1476.0	385.5568237304688	100.92881835937499	88.13518839195079
739	1478.0	383.7552490234375	99.26158203124999	88.25461276646564
740	1480.0	381.8950805664063	104.70723022460936	88.37403714098048
741	1482.0	380.17132568359375	107.08934082031249	88.49346151549531
742	1484.0	380.89477539062494	103.53251708984368	88.61288589001015
743	1486.0	375.69732666015625	101.09233154296874	88.73231026452498
744	1488.0	378.78814697265625	101.30290283203124	88.85173463903983
745	1490.0	376.9328918457031	101.76960815429686	88.97115901355467
746	1492.0	380.0300292968751	100.78266967773436	89.0905833880695
747	1494.0	380.0860900878906	100.89027465820311	89.21000776258434
748	1496.0	378.56494140625	102.46192993164061	89.32943213709919
749	1498.0	382.2151184082031	100.14860595703124	89.44885651161403
750	1500.0	384.6366271972656	101.03169311523436	89.56828088612886
751	1502.0	383.9929199218751	99.71104492187499	89.6877052606437
752	1504.0	381.62548828125	101.74342407226561	89.80712963515853
753	1506.0	383.28540039062494	100.18495239257811	89.92655400967338
754	1508.0	385.39282226562494	102.97309936523436	90.04597838418822
755	1510.0	385.9718017578125	102.43785156249999	90.16540275870304
756	1512.0	386.43774414062494	102.91786254882811	90.28482713321787
757	1514.0	387.9764404296875	99.57609619140624	90.40425150773272
758	1516.0	387.5966796875	99.60508789062499	90.52367588224756
759	1518.0	386.37109375	100.63353027343749	90.6431002567624
760	1520.0	385.76654052734375	101.14439453124999	90.76252463127724
761	1522.0	385.8255920410156	101.16401733398436	90.88194900579208
762	1524.0	387.3851318359375	102.45958007812499	91.00137338030692
763	1526.0	387.7937011718751	100.80195678710936	91.12079775482177
764	1528.0	388.3586120605469	104.94664062499999	91.2402221293366
765	1530.0	386.1529846191406	107.25160278320311	91.35964650385144
766	1532.0	388.5245056152344	101.71919311523436	91.47907087836629
767	1534.0	385.45239257812494	99.70042480468749	91.59849525288112
768	1536.0	385.2912292480469	99.77809204101561	91.71791962739596
769	1538.0	385.4575805664063	100.70057739257811	91.8373440019108
770	1540.0	386.4859924316406	100.86174072265624	91.95676837642564
771	1542.0	385.69143676757807	103.22151245117186	92.07619275094046
772	1544.0	387.5884704589844	99.30635131835936	92.1956171254553
773	1546.0	389.5864562988282	100.89637817382811	92.31504149997016
774	1548.0	387.7820739746094	98.16905273437499	92.434465874485
775	1550.0	387.09954833984375	100.97905029296874	92.55389024899982
776	1552.0	388.7901306152344	101.26460327148436	92.67331462351466
777	1554.0	386.64990234375	100.47728027343749	92.79273899802948
778	1556.0	385.9542846679688	100.00346435546874	92.91216337254434
779	1558.0	386.3586730957031	103.41569580078124	93.03158774705918
780	1560.0	386.9480590820312	102.91059936523436	93.151012121574
781	1562.0	384.70404052734375	101.86470092773436	93.27043649608883
782	1564.0	387.0270996093751	103.13829101562499	93.38986087060368
783	1566.0	387.3849182128906	100.84919799804686	93.50928524511852
784	1568.0	385.24847412109375	102.11006225585936	93.62870961963336
785	1570.0	386.2030334472656	100.02397216796874	93.7481339941482
786	1572.0	389.6162109375	101.32417358398436	93.86755836866304
787	1574.0	389.9692687988282	100.78981079101561	93.98698274317788
788	1576.0	387.5852355957031	99.61949218749999	94.10640711769273
789	1578.0	387.3702697753906	102.39897216796874	94.22583149220756
790	1580.0	389.0599060058594	100.99537719726561	94.3452558667224
791	1582.0	385.7417602539063	100.58195556640624	94.46468024123725
792	1584.0	385.0513916015625	100.21766723632811	94.58410461575208
793	1586.0	384.9126281738282	101.10594238281249	94.70352899026692
794	1588.0	383.76266479492193	100.79856933593749	94.82295336478175
795	1590.0	384.0608825683594	103.43174804687499	94.9423777392966
796	1592.0	381.5919189453125	101.23655761718749	95.06180211381142
797	1594.0	380.0714721679688	101.57804931640624	95.18122648832627
798	1596.0	384.4343872070312	100.52775634765624	95.30065086284112
799	1598.0	378.2405090332031	101.49757446289061	95.42007523735596
800	1600.0	378.6997680664063	102.41661132812499	95.53949961187078
801	1602.0	378.7574462890625	101.29609741210936	95.65892398638562
802	1604.0	381.0748596191406	101.25386108398436	95.77834836090048
803	1606.0	382.55126953125	100.65074218749999	95.8977727354153
804	1608.0	383.7887268066406	101.07746948242186	96.01719710993014
805	1610.0	385.9200744628906	99.31193603515624	96.13662148444496
806	1612.0	386.6081848144531	102.78465332031249	96.2560458589598
807	1614.0	384.6324462890625	101.09904541015624	96.37547023347466
808	1616.0	380.8257751464844	101.15031494140624	96.4948946079895
809	1618.0	379.8118591308594	101.81803955078124	96.61431898250432
810	1620.0	376.1409912109375	101.10484374999999	96.73374335701916
811	1622.0	375.0735168457031	102.06797851562499	96.853167731534
812	1624.0	373.6700134277344	102.41294921874999	96.97259210604884
813	1626.0	373.3912963867187	101.35160888671874	97.09201648056369
814	1628.0	371.7692260742187	102.59343017578124	97.21144085507852
815	1630.0	370.7862243652344	103.36949218749999	97.33086522959336
816	1632.0	371.0445861816406	104.10981811523436	97.4502896041082
817	1634.0	370.8941040039063	103.24818481445311	97.56971397862304
818	1636.0	370.6869812011718	102.30418457031249	97.68913835313788
819	1638.0	369.18505859375	101.01973022460936	97.80856272765271
820	1640.0	366.0377502441406	100.35292114257811	97.92798710216756
821	1642.0	370.3892211914063	101.19062866210936	98.04741147668238
822	1644.0	370.7757568359375	103.84608520507811	98.16683585119723
823	1646.0	371.2099609375	105.48890747070311	98.28626022571208
824	1648.0	371.8928833007813	104.06810058593749	98.4056846002269
825	1650.0	373.3742980957031	102.36082519531249	98.52510897474174
826	1652.0	373.3933105468751	102.52482666015624	98.6445333492566
827	1654.0	375.0394287109375	101.04997314453124	98.76395772377144
828	1656.0	379.82131958007807	102.37052978515624	98.88338209828626
829	1658.0	376.9298095703125	100.60166992187499	99.0028064728011
830	1660.0	377.3992919921875	100.40428222656249	99.12223084731592
831	1662.0	377.2103576660156	100.82670654296874	99.24165522183078
832	1664.0	378.7456665039063	101.81718505859368	99.36107959634562
833	1666.0	380.1364746093751	101.57511962890624	99.48050397086044
834	1668.0	381.1861877441406	100.92616333007811	99.59992834537528
835	1670.0	384.9061279296875	100.18809570312499	99.71935271989013
836	1672.0	384.7693481445312	101.76860107421874	99.83877709440496
837	1674.0	383.5218811035156	100.37510742187499	99.9582014689198
838	1676.0	381.2463684082031	99.96617187499999	100.07762584343465
839	1678.0	381.2286987304688	100.27134765624999	100.19705021794948
840	1680.0	381.7249755859375	99.90766967773436	100.31647459246432
841	1682.0	384.4671020507813	102.59465087890624	100.43589896697917
842	1684.0	385.3294677734375	100.58680786132811	100.555323341494
843	1686.0	386.2087402343751	100.43406738281249	100.67474771600884
844	1688.0	387.8943176269531	99.14381469726561	100.79417209052367
845	1690.0	391.1066589355469	100.32612670898436	100.91359646503852
846	1692.0	389.0103759765625	103.72135986328124	101.03302083955336
847	1694.0	387.9793090820312	102.57762207031249	101.1524452140682
848	1696.0	387.3082580566406	100.53477539062499	101.27186958858304
849	1698.0	387.09368896484375	100.02391113281249	101.39129396309788
850	1700.0	385.6361083984375	102.12727416992186	101.5107183376127
851	1702.0	386.9308471679688	100.09977783203124	101.63014271212757
852	1704.0	388.3648376464844	99.81800903320311	101.7495670866424
853	1706.0	390.1105651855469	102.39759887695311	101.86899146115722
854	1708.0	388.5421447753906	103.66902221679686	101.98841583567206
855	1710.0	390.3888854980469	101.39555419921874	102.1078402101869
856	1712.0	391.5540771484375	102.29313720703124	102.22726458470174
857	1714.0	389.33786010742193	106.19087280273436	102.34668895921658
858	1716.0	393.3682861328125	103.50401367187499	102.4661133337314
859	1718.0	391.4825439453125	101.45619262695311	102.58553770824624
860	1720.0	390.9018249511718	100.48259033203124	102.70496208276109
861	1722.0	390.5901794433594	101.51103271484368	102.82438645727592
862	1724.0	390.9037170410156	100.82307495117186	102.94381083179076
863	1726.0	393.1496887207031	103.11229003906249	103.0632352063056
864	1728.0	396.1300659179688	103.05113281249999	103.18265958082044
865	1730.0	396.0337219238282	103.35450805664061	103.30208395533528
866	1732.0	396.6399230957031	100.93418945312499	103.42150832985013
867	1734.0	395.6190490722656	100.51969970703124	103.54093270436496
868	1736.0	395.0661926269531	100.83952392578124	103.6603570788798
869	1738.0	393.9933471679688	100.60633911132811	103.77978145339463
870	1740.0	394.0213012695312	100.87162841796874	103.89920582790948
871	1742.0	394.00537109375	100.61109985351561	104.01863020242432
872	1744.0	391.1576843261718	103.85453857421874	104.13805457693915
873	1746.0	389.15432739257807	102.72828735351561	104.257478951454
874	1748.0	387.96380615234375	99.72255004882811	104.37690332596884
875	1750.0	388.3050842285156	102.57395996093749	104.49632770048368
876	1752.0	389.1053161621094	101.21290649414061	104.61575207499853
877	1754.0	391.9720458984375	101.31456054687499	104.73517644951336
878	1756.0	391.2146606445312	100.61787475585936	104.85460082402818
879	1758.0	389.8328247070312	103.98423828124999	104.97402519854302
880	1760.0	387.8721618652344	100.91734374999999	105.09344957305788
881	1762.0	391.4157714843751	100.40849365234368	105.2128739475727
882	1764.0	389.4210510253906	100.27391113281249	105.33229832208754
883	1766.0	387.90063476562494	102.76792968749999	105.45172269660236
884	1768.0	388.88031005859375	102.61772216796874	105.5711470711172
885	1770.0	389.0378723144531	99.29573120117186	105.69057144563206
886	1772.0	386.8243408203125	100.78779663085936	105.8099958201469
887	1774.0	390.0675964355469	101.14015258789061	105.92942019466172
888	1776.0	389.9642028808594	102.27378906249999	106.04884456917657
889	1778.0	387.9640502929688	100.97337402343749	106.1682689436914
890	1780.0	387.6682739257813	99.88212646484368	106.28769331820624
891	1782.0	388.4100341796875	100.22117675781249	106.40711769272107
892	1784.0	389.1433105468751	99.71650756835936	106.52654206723592
893	1786.0	389.6751403808594	101.33897460937499	106.64596644175076
894	1788.0	390.3773193359375	100.83400024414061	106.7653908162656
895	1790.0	388.9454040527344	100.60484374999999	106.88481519078044
896	1792.0	391.6500549316406	102.39231933593749	107.00423956529528
897	1794.0	393.9090576171875	102.42436279296874	107.12366393981011
898	1796.0	390.8004455566406	103.86647094726561	107.24308831432496
899	1798.0	390.1369934082031	103.06440795898436	107.3625126888398
900	1800.0	389.1208801269531	101.78062499999999	107.48193706335464
901	1802.0	387.6838073730469	100.06419433593749	107.60136143786949
902	1804.0	386.1319274902344	102.76762451171874	107.7207858123843
903	1806.0	386.2174072265625	102.48460449218749	107.84021018689914
904	1808.0	386.0611572265625	102.39164794921874	107.959634561414
905	1810.0	386.7249145507813	100.43022216796874	108.07905893592884
906	1812.0	387.3666687011718	100.90788330078124	108.19848331044366
907	1814.0	387.66302490234375	100.18058837890624	108.3179076849585
908	1816.0	387.71780395507807	100.74803222656249	108.43733205947332
909	1818.0	386.09274291992193	101.53736938476561	108.55675643398818
910	1820.0	388.03317260742193	101.01133789062499	108.67618080850302
911	1822.0	385.37884521484375	102.97825683593749	108.79560518301786
912	1824.0	386.64111328125	99.62742675781249	108.91502955753268
913	1826.0	385.5889892578125	101.34913696289061	109.03445393204753
914	1828.0	385.02563476562494	102.66264404296874	109.15387830656238
915	1830.0	385.33102416992193	103.80555786132811	109.2733026810772
916	1832.0	387.42211914062494	102.84828247070311	109.39272705559203
917	1834.0	383.8493652343751	100.40525878906249	109.51215143010688
918	1836.0	383.3406066894531	99.23039306640624	109.63157580462172
919	1838.0	385.87524414062494	101.27003540039061	109.75100017913655
920	1840.0	388.4674072265625	104.44630493164061	109.8704245536514
921	1842.0	391.76196289062494	102.64732421874999	109.98984892816624
922	1844.0	389.0705261230469	104.84751953124999	110.10927330268107
923	1846.0	388.6299743652344	106.49855102539061	110.22869767719592
924	1848.0	387.0261230468751	103.75077880859368	110.34812205171076
925	1850.0	385.9998474121094	100.83302368164061	110.4675464262256
926	1852.0	387.7771606445312	101.81626953124999	110.58697080074045
927	1854.0	388.0291137695312	102.62602294921874	110.70639517525528
928	1856.0	390.95504760742193	102.33100952148436	110.8258195497701
929	1858.0	389.4197692871094	100.65831054687499	110.94524392428497
930	1860.0	386.46578979492193	101.53099121093749	111.0646682987998
931	1862.0	385.7229614257813	100.25206054687499	111.18409267331462
932	1864.0	386.3326721191406	102.08067382812499	111.30351704782946
933	1866.0	387.25103759765625	105.07872070312499	111.4229414223443
934	1868.0	388.14166259765625	101.78221191406249	111.54236579685914
935	1880.0	392.4740905761718	102.30470336914061	112.25891204394816
936	1882.0	396.5882263183594	101.03254760742186	112.378336418463
937	1884.0	396.9949645996094	103.27330078124999	112.49776079297784
938	1886.0	396.94281005859375	102.74552978515624	112.61718516749268
939	1888.0	396.7730102539063	101.90123046874999	112.73660954200751
940	1890.0	396.6019592285156	101.96122802734368	112.85603391652236
941	1892.0	394.8619384765625	101.92994750976561	112.9754582910372
942	1894.0	393.0687561035156	103.75511230468749	113.09488266555203
943	1896.0	392.97161865234375	102.56422485351561	113.21430704006688
944	1898.0	393.7105102539063	101.18455566406249	113.33373141458172
945	1900.0	391.21588134765625	101.08885253906249	113.45315578909656
946	1902.0	389.8606262207031	100.73313964843749	113.5725801636114
947	1904.0	387.18011474609375	101.59513916015624	113.69200453812624
948	1906.0	384.49951171875	102.04313720703124	113.81142891264108
949	1908.0	384.30377197265625	101.90876831054686	113.93085328715593
950	1910.0	384.8956298828125	105.19715942382811	114.05027766167076
951	1912.0	384.7976379394531	103.85044921874999	114.16970203618558
952	1914.0	382.603515625	100.67759765624999	114.28912641070042
953	1916.0	382.1340637207031	101.38249267578124	114.40855078521528
954	1918.0	383.7139587402344	100.41011108398436	114.5279751597301
955	1920.0	384.16162109375	100.64765991210936	114.64739953424494
956	1922.0	385.1078186035156	100.66783203124999	114.76682390875978
957	1924.0	383.9559020996094	100.04151977539061	114.8862482832746
958	1926.0	387.9653625488282	100.75499023437499	115.00567265778946
959	1928.0	387.69067382812494	104.45448364257811	115.1250970323043
960	1930.0	388.8425598144531	101.98484863281249	115.24452140681912
961	1932.0	389.36813354492193	101.63490356445311	115.36394578133395
962	1934.0	389.2033996582031	101.70552124023436	115.4833701558488
963	1936.0	391.2864990234375	100.59434570312499	115.60279453036364
964	1938.0	390.6129760742187	99.79216064453124	115.72221890487847
965	1940.0	388.1600036621094	102.13227905273436	115.84164327939332
966	1942.0	387.4584045410156	100.80098022460936	115.96106765390816
967	1944.0	389.0466308593751	100.48896850585936	116.080492028423
968	1946.0	387.3777465820312	102.60228027343749	116.19991640293784
969	1948.0	386.93753051757807	103.11320556640624	116.31934077745268
970	1950.0	385.81243896484375	103.70201171874999	116.43876515196752
971	1952.0	386.9681396484375	100.54838623046874	116.55818952648237
972	1954.0	384.4246520996094	100.79975952148436	116.6776139009972
973	1956.0	384.05810546875	100.23249877929686	116.79703827551204
974	1958.0	386.5978088378906	101.12950195312499	116.91646265002689
975	1960.0	386.2113952636718	100.72804321289061	117.03588702454172
976	1962.0	386.7049560546875	100.28590454101561	117.15531139905654
977	1964.0	387.3229064941406	100.22206176757811	117.2747357735714
978	1966.0	390.0583496093751	102.35307373046874	117.39416014808624
979	1968.0	387.0965576171875	104.87022460937499	117.51358452260106
980	1970.0	388.2426452636718	101.44093383789061	117.6330088971159
981	1972.0	388.8697204589844	101.74015869140624	117.75243327163074
982	1974.0	386.4736328125	101.26655639648436	117.8718576461456
983	1976.0	383.26361083984375	101.96040405273436	117.99128202066042
984	1978.0	386.7956848144531	105.22068847656249	118.11070639517526
985	1980.0	385.3809509277344	102.55711425781249	118.23013076969008
986	1982.0	388.3761291503906	101.13401855468749	118.34955514420491
987	1984.0	387.7953186035156	100.66236938476561	118.46897951871978
988	1986.0	388.8459167480469	102.31211914062499	118.5884038932346
989	1988.0	389.86938476562494	100.40425170898436	118.70782826774943
990	1990.0	389.25784301757807	101.42311157226561	118.82725264226428
991	1992.0	388.86041259765625	102.25785888671874	118.94667701677912
992	1994.0	389.08343505859375	101.71904052734368	119.06610139129396
993	1996.0	389.9392089843751	102.58958496093749	119.1855257658088
994	1998.0	389.1481628417969	101.74446166992186	119.30495014032364
995	2000.0	389.31390380859375	101.33094848632811	119.42437451483848
996	2002.0	389.494140625	102.86753906249999	119.54379888935333
997	2004.0	387.6014709472656	101.75083984374999	119.66322326386816
998	2006.0	387.0849609375	102.36213745117186	119.782647638383
999	2008.0	387.6765747070312	103.84611572265624	119.90207201289785
1000	2010.0	387.4188232421875	102.65193237304686	120.02149638741268
1001	2012.0	387.7036437988282	102.06788696289061	120.1409207619275
1002	2014.0	387.3973693847656	101.87803710937499	120.26034513644235
1003	2016.0	386.2224121093751	102.23716796874999	120.3797695109572
1004	2018.0	385.3489990234375	101.11735595703124	120.49919388547202
1005	2020.0	380.9021911621094	100.58018554687499	120.61861825998686
1006	2022.0	382.1588134765625	101.44850219726561	120.7380426345017
1007	2024.0	382.76611328125	100.37535156249999	120.85746700901656
1008	2026.0	383.43942260742193	99.02491821289061	120.97689138353138
1009	2028.0	386.5418090820312	102.40705932617186	121.09631575804622
1010	2030.0	386.1295776367187	99.53447021484368	121.21574013256104
1011	2032.0	385.19067382812494	100.38243164062499	121.3351645070759
1012	2034.0	386.3435974121094	100.56767333984368	121.45458888159074
1013	2036.0	386.33935546875	103.16416992187499	121.57401325610556
1014	2038.0	385.94918823242193	101.79017700195311	121.6934376306204
1015	2040.0	386.68063354492193	101.43309082031249	121.81286200513524
1016	2042.0	385.91888427734375	100.63713134765624	121.9322863796501
1017	2044.0	386.04241943359375	105.43486083984368	122.05171075416492
1018	2046.0	388.3216857910156	106.14952148437499	122.17113512867977
1019	2048.0	388.1507263183594	107.00267089843749	122.2905595031946
1020	2050.0	389.3050537109375	107.06098999023436	122.40998387770944
1021	2052.0	388.3911437988282	100.53834594726561	122.52940825222429
1022	2054.0	387.9077453613282	100.15040649414061	122.64883262673912
1023	2056.0	388.4018249511718	102.41304077148436	122.76825700125396
1024	2058.0	387.8062744140625	103.00050415039061	122.8876813757688
1025	2060.0	388.2032165527344	101.85997070312499	123.00710575028364
1026	2062.0	388.48046875	99.07698120117186	123.12653012479848
1027	2064.0	387.8555603027344	99.79225219726561	123.24595449931331
1028	2066.0	387.04541015625	99.73091186523436	123.36537887382816
1029	2068.0	387.9089965820312	101.58955444335936	123.48480324834298
1030	2070.0	387.7055969238282	100.26695312499999	123.60422762285782
1031	2072.0	387.5589904785156	100.79356445312499	123.72365199737268
1032	2074.0	388.6097106933594	101.68244995117186	123.8430763718875
1033	2076.0	390.0516357421875	100.97364868164061	123.96250074640234
1034	2078.0	389.26373291015625	104.87806762695311	124.08192512091718
1035	2080.0	389.6824951171875	101.14234985351561	124.201349495432
1036	2082.0	388.4400939941406	101.04393066406249	124.32077386994686
1037	2084.0	389.27444458007807	101.26393188476561	124.4401982444617
1038	2086.0	390.4660339355469	101.33757080078124	124.55962261897652
1039	2088.0	390.2194213867187	104.72087158203124	124.67904699349135
1040	2090.0	389.0567321777344	103.24000610351561	124.7984713680062
1041	2092.0	388.49731445312494	102.63609374999999	124.91789574252104
1042	2094.0	386.5286254882813	102.09916748046874	125.03732011703588
1043	2096.0	385.5222473144531	101.37150634765624	125.15674449155073
1044	2098.0	382.66644287109375	100.64115966796874	125.27616886606556
1045	2100.0	385.9703979492187	101.23143066406249	125.3955932405804
1046	2102.0	381.2347412109375	103.29386962890624	125.51501761509525
1047	2104.0	380.5375671386718	100.13166870117186	125.63444198961008
1048	2106.0	382.08697509765625	100.45146240234368	125.75386636412492
1049	2108.0	379.8151245117187	100.07884277343749	125.87329073863977
1050	2110.0	383.3678283691406	100.30598510742186	125.9927151131546
1051	2112.0	384.19534301757807	99.97163452148436	126.11213948766944
1052	2114.0	386.22073364257807	100.61946166992186	126.23156386218427
1053	2116.0	386.8893127441406	102.54692138671874	126.35098823669912
1054	2118.0	387.7660217285156	101.94978393554686	126.47041261121394
1055	2120.0	387.9538574218751	101.33766235351561	126.5898369857288
1056	2122.0	389.1356506347656	101.26121582031249	126.70926136024364
1057	2124.0	390.66986083984375	102.61186279296874	126.82868573475848
1058	2126.0	394.1876525878906	100.79811157226561	126.9481101092733
1059	2128.0	391.68115234375	103.93055786132811	127.06753448378814
1060	2130.0	395.8591918945312	104.26707519531249	127.186958858303
1061	2132.0	390.3837890625	101.31944335937499	127.30638323281782
1062	2134.0	392.1964111328125	103.08732666015624	127.42580760733266
1063	2136.0	393.0128173828125	101.30418457031249	127.5452319818475
1064	2138.0	392.3727416992187	102.61082519531249	127.66465635636231
1065	2140.0	389.3247985839844	100.77162231445311	127.78408073087718
1066	2142.0	389.3479309082031	100.54585327148436	127.903505105392
1067	2144.0	389.1954345703125	101.14683593749999	128.02292947990685
1068	2146.0	388.7504577636718	102.00410522460936	128.14235385442169
1069	2148.0	389.9938659667969	101.88664306640624	128.26177822893652
1070	2150.0	388.6496887207031	102.08808959960936	128.38120260345136
1071	2152.0	388.03759765625	99.73790039062499	128.5006269779662
1072	2154.0	387.1781921386718	100.40550292968749	128.62005135248106
1073	2156.0	386.34814453125	101.88789428710936	128.7394757269959
1074	2158.0	384.9969482421875	104.51042236328124	128.85890010151073
1075	2160.0	385.9598388671875	106.92524780273436	128.97832447602556
1076	2162.0	388.4775390625	106.57908691406249	129.0977488505404
1077	2164.0	386.2879638671875	102.51066650390624	129.21717322505523
1078	2166.0	386.77874755859375	100.98149169921874	129.33659759957007
1079	2168.0	386.2976684570312	99.36186279296874	129.4560219740849
1080	2170.0	385.4763183593751	99.98072875976561	129.57544634859974
1081	2172.0	383.6687927246094	99.85707153320311	129.69487072311458
1082	2174.0	381.18872070312494	99.93083251953124	129.81429509762944
1083	2176.0	381.8634033203125	99.42439331054686	129.93371947214428
1084	2178.0	383.2442932128906	99.10557617187499	130.0531438466591
1085	2180.0	384.5164184570312	103.19010986328124	130.17256822117395
1086	2182.0	380.2649230957031	102.57612670898436	130.29199259568878
1087	2184.0	380.7353515625	103.10020507812499	130.41141697020362
1088	2186.0	377.4200134277344	104.91264404296874	130.53084134471845
1089	2188.0	375.9644775390625	103.61680664062499	130.6502657192333
1090	2190.0	377.5287780761718	100.70390380859368	130.76969009374812
1091	2192.0	376.4839172363282	103.55036987304686	130.88911446826296
1092	2194.0	378.5831604003906	100.30448974609368	131.00853884277782
1093	2196.0	380.1519775390625	102.60484374999999	131.12796321729266
1094	2198.0	382.1134948730469	106.77488769531249	131.2473875918075
1095	2200.0	378.1763916015625	106.21324218749999	131.36681196632233
1096	2202.0	377.10162353515625	103.96574462890624	131.48623634083717
1097	2204.0	378.2785339355469	102.41349853515624	131.605660715352
1098	2206.0	378.6465759277344	101.89778198242186	131.72508508986684
1099	2208.0	377.2496337890625	102.52284301757811	131.84450946438167
1100	2210.0	377.2433471679688	102.96177734374999	131.9639338388965
1101	2212.0	376.8565368652344	103.95634521484368	132.08335821341134
1102	2214.0	374.2067260742187	103.72386230468749	132.2027825879262
1103	2216.0	372.9651489257813	103.29844726562499	132.32220696244104
1104	2218.0	375.6300354003906	103.10185302734368	132.44163133695588
1105	2220.0	377.1178588867187	103.41416992187499	132.56105571147071
1106	2222.0	377.3327941894531	101.13996948242186	132.68048008598555
1107	2224.0	376.2765502929688	102.11711181640624	132.7999044605004
1108	2226.0	379.3556823730469	101.23664916992186	132.91932883501522
1109	2228.0	375.9586181640625	105.03434814453124	133.03875320953006
1110	2230.0	374.4432067871094	101.95634521484368	133.1581775840449
1111	2232.0	373.9750671386718	102.36094726562499	133.27760195855976
1112	2234.0	373.1701965332031	102.74748291015624	133.3970263330746
1113	2236.0	372.8922729492187	103.39708007812499	133.51645070758943
1114	2238.0	374.21185302734375	104.62474121093749	133.63587508210426
1115	2240.0	373.8148498535156	103.31834472656249	133.7552994566191
1116	2242.0	373.1574096679688	102.77842773437499	133.8747238311339
1117	2244.0	372.59173583984375	102.31388916015624	133.99414820564877
1118	2246.0	372.1693420410156	106.92408813476561	134.1135725801636
1119	2248.0	371.6512145996094	103.96803344726561	134.23299695467844
1120	2250.0	371.5715942382813	105.24473632812499	134.35242132919328
1121	2252.0	372.83148193359375	105.18232788085936	134.47184570370814
1122	2254.0	374.50433349609375	102.97493041992186	134.59127007822298
1123	2256.0	375.7021484375	103.41111816406249	134.7106944527378
1124	2258.0	376.10400390625	103.13725341796874	134.83011882725265
1125	2260.0	376.4499511718751	104.77571166992186	134.94954320176748
1126	2262.0	379.3557739257813	101.90785278320311	135.06896757628232
1127	2264.0	376.7586364746094	101.82899536132811	135.18839195079715
1128	2266.0	374.57073974609375	101.57572998046874	135.307816325312
1129	2268.0	375.9908447265625	102.38063110351561	135.42724069982685
1130	2270.0	377.8002014160156	102.31813110351561	135.54666507434166
1131	2272.0	373.5529174804688	103.23210205078124	135.66608944885652
1132	2274.0	375.87493896484375	104.18992675781249	135.78551382337136
1133	2276.0	375.3636474609375	103.85063232421874	135.9049381978862
1134	2278.0	375.9518127441406	102.95909179687499	136.02436257240103
1135	2280.0	378.1857604980469	104.44847167968749	136.14378694691587
1136	2282.0	379.6456909179688	102.21971191406249	136.2632113214307
1137	2284.0	380.4123229980469	102.94630493164061	136.38263569594554
1138	2286.0	380.3327026367187	101.22624267578124	136.50206007046037
1139	2288.0	378.2546386718751	102.25666870117186	136.6214844449752
1140	2290.0	377.2587890625	104.76417602539061	136.74090881949004
1141	2292.0	377.6729431152344	103.92585815429686	136.8603331940049
1142	2294.0	376.7286682128906	102.66032470703124	136.97975756851974
1143	2296.0	373.7461853027344	105.00569213867186	137.09918194303458
1144	2298.0	373.60107421875	101.89848388671874	137.21860631754942
1145	2300.0	374.8260192871094	101.55552734374999	137.33803069206425
1146	2302.0	374.0251770019531	101.62059082031249	137.4574550665791
1147	2304.0	377.5380859375	101.40654052734368	137.57687944109392
1148	2306.0	381.23950195312494	101.15330566406249	137.69630381560876
1149	2308.0	383.8846435546875	100.54759277343749	137.8157281901236
1150	2310.0	385.5550842285156	100.04841674804686	137.93515256463846
1151	2312.0	386.1481933593751	99.84788574218749	138.0545769391533
1152	2314.0	387.6177673339844	99.69703735351561	138.17400131366813
1153	2316.0	386.7332763671875	100.02525390624999	138.29342568818296
1154	2318.0	385.34765625	98.70402587890624	138.4128500626978
1155	2320.0	385.7599487304688	100.79985107421874	138.53227443721264
1156	2322.0	386.76467895507807	102.92204345703124	138.65169881172747
1157	2324.0	388.1983947753906	102.49610961914061	138.7711231862423
1158	2326.0	388.3175659179688	103.09626831054686	138.89054756075714
1159	2328.0	390.9333801269531	101.05513061523436	139.00997193527198
1160	2330.0	389.56051635742193	103.62999023437499	139.12939630978684
1161	2332.0	390.2708129882813	102.47087158203124	139.24882068430168
1162	2334.0	388.33978271484375	102.47636474609368	139.3682450588165
1163	2336.0	389.1307373046875	101.69615234374999	139.48766943333135
1164	2338.0	389.3382263183594	100.58375610351561	139.60709380784618
1165	2340.0	388.58203125	102.42793334960936	139.72651818236102
1166	2342.0	387.4664916992187	102.14527954101561	139.84594255687583
1167	2344.0	386.7405090332031	103.93321289062499	139.9653669313907
1168	2346.0	384.01782226562494	100.06330932617186	140.08479130590553
1169	2348.0	385.3556518554688	102.64311279296874	140.20421568042036
1170	2350.0	386.37005615234375	100.04438842773436	140.32364005493525
1171	2352.0	387.37231445312494	100.09886230468749	140.44306442945006
1172	2354.0	388.4617614746094	105.03559936523436	140.5624888039649
1173	2356.0	386.9548339843751	104.85551513671874	140.68191317847973
1174	2358.0	386.1182861328125	103.09962524414061	140.80133755299457
1175	2360.0	383.7809753417969	102.10203613281249	140.9207619275094
1176	2362.0	385.7413940429688	102.05430664062499	141.04018630202424
1177	2364.0	385.6524658203125	99.63578857421874	141.15961067653907
1178	2366.0	385.2890625	100.78199829101561	141.2790350510539
1179	2368.0	382.5921936035156	99.53804077148436	141.39845942556877
1180	2370.0	385.2322387695312	100.41600097656249	141.5178838000836
1181	2372.0	382.0769348144531	98.84800781249999	141.63730817459845
1182	2374.0	382.8737487792969	99.57542480468749	141.75673254911328
1183	2376.0	382.5894775390625	99.82905639648436	141.87615692362812
1184	2378.0	384.3328857421875	100.41551269531249	141.99558129814295
1185	2380.0	383.6257629394531	101.64650024414061	142.1150056726578
1186	2382.0	384.6159973144531	103.33586181640624	142.23443004717262
1187	2384.0	382.8008728027344	103.15855468749999	142.35385442168746
1188	2386.0	383.5465393066406	99.69856323242186	142.4732787962023
1189	2388.0	383.2935791015625	98.26561035156249	142.59270317071716
1190	2390.0	385.2163696289063	100.85972656249999	142.712127545232
1191	2392.0	387.7076721191406	99.97914184570311	142.83155191974683
1192	2394.0	386.2044677734375	100.57994140624999	142.95097629426166
1193	2396.0	384.7474060058594	98.88230957031249	143.0704006687765
1194	2412.0	387.9259948730469	102.18150390624999	144.0257956648952
1195	2414.0	388.72653198242193	99.95027221679686	144.14522003941005
1196	2416.0	390.0794982910156	101.54237426757811	144.26464441392488
1197	2418.0	391.6408996582031	100.27388061523436	144.38406878843972
1198	2420.0	390.1148071289063	101.43852294921874	144.50349316295456
1199	2422.0	386.6384277343751	98.68895019531249	144.6229175374694
1200	2424.0	384.7207946777344	98.60307373046874	144.74234191198423
1201	2426.0	385.7005004882813	100.65034545898436	144.86176628649906
1202	2428.0	386.9630126953125	99.95973266601561	144.98119066101393
1203	2430.0	388.4049072265625	100.09358276367186	145.10061503552876
1204	2432.0	393.08200073242193	100.09181274414061	145.2200394100436
1205	2434.0	394.9803161621094	101.56092895507811	145.33946378455843
1206	2436.0	396.5481567382813	101.82545532226561	145.45888815907327
1207	2438.0	391.75592041015625	101.54637207031249	145.5783125335881
1208	2440.0	391.7935791015625	100.84071411132811	145.69773690810294
1209	2442.0	389.4007873535156	101.81773437499999	145.81716128261775
1210	2444.0	389.26657104492193	102.69923461914061	145.9365856571326
1211	2446.0	388.1328125	98.73622192382811	146.05601003164745
1212	2448.0	388.2582702636718	99.23521484374999	146.1754344061623
1213	2450.0	388.3472595214844	100.54026855468749	146.29485878067717
1214	2452.0	388.2449645996094	101.45253051757811	146.41428315519198
1215	2454.0	388.62152099609375	102.25444091796874	146.53370752970682
1216	2456.0	387.44189453125	103.50596679687499	146.65313190422165
1217	2458.0	387.5087890625	104.34251464843749	146.7725562787365
1218	2460.0	384.35107421875	99.38145507812499	146.89198065325132
1219	2462.0	386.3786621093751	100.94551147460936	147.01140502776616
1220	2464.0	388.7752990722656	101.04634155273436	147.130829402281
1221	2466.0	392.6881713867187	102.24256958007811	147.25025377679586
1222	2468.0	390.3078918457031	102.27003540039061	147.3696781513107
1223	2470.0	387.1593933105469	101.25303710937499	147.48910252582553
1224	2472.0	386.0144653320312	99.55839599609368	147.60852690034037
1225	2474.0	388.3204040527344	99.60981811523436	147.7279512748552
1226	2476.0	389.46188354492193	100.98484863281249	147.84737564937004
1227	2478.0	389.96411132812494	100.82002319335936	147.96680002388487
1228	2480.0	391.7867431640625	102.20100463867186	148.0862243983997
1229	2482.0	391.6424865722656	100.92048706054686	148.20564877291454
1230	2484.0	391.0757446289063	100.89268554687499	148.32507314742938
1231	2486.0	389.3843688964844	100.92280639648436	148.44449752194424
1232	2488.0	388.7065734863282	100.64488281249999	148.56392189645908
1233	2490.0	388.6185302734375	101.28178466796874	148.6833462709739
1234	2492.0	387.6613159179688	102.45713867187499	148.80277064548875
1235	2494.0	388.7648010253906	103.58549560546874	148.92219502000358
1236	2496.0	387.4963989257813	101.85694946289061	149.04161939451842
1237	2498.0	388.7725524902344	100.90351928710936	149.16104376903326
1238	2500.0	387.3894653320312	99.75154174804686	149.2804681435481
1239	2502.0	384.95697021484375	99.77818359374999	149.39989251806293
1240	2504.0	387.7289733886718	100.56004394531249	149.51931689257776
1241	2506.0	385.9427185058594	100.94166625976561	149.63874126709263
1242	2508.0	387.0862426757813	100.13392700195311	149.75816564160746
1243	2510.0	385.69622802734375	99.20243896484368	149.8775900161223
1244	2512.0	384.2777404785156	98.42781127929686	149.99701439063713
1245	2514.0	384.3172912597656	101.11531127929686	150.11643876515197
1246	2516.0	386.2191162109375	100.54289306640624	150.2358631396668
1247	2518.0	386.66845703125	102.63511718749999	150.35528751418164
1248	2520.0	387.1217346191406	104.77287353515624	150.47471188869648
1249	2522.0	388.6050415039063	102.76902832031249	150.5941362632113
1250	2524.0	388.0782775878906	104.14897216796874	150.71356063772615
1251	2526.0	387.2351989746094	101.96507324218749	150.832985012241
1252	2528.0	386.14306640625	102.99888671874999	150.95240938675585
1253	2530.0	385.8263549804688	99.77571166992186	151.07183376127068
1254	2532.0	386.5823059082031	98.95448364257811	151.19125813578552
1255	2534.0	386.53619384765625	99.96562255859368	151.31068251030035
1256	2536.0	384.99810791015625	104.31904663085936	151.4301068848152
1257	2538.0	382.9304809570312	101.05998291015624	151.54953125933002
1258	2540.0	383.9407958984375	98.71116699218749	151.66895563384486
1259	2542.0	383.5187377929688	100.11708129882811	151.7883800083597
1260	2544.0	382.6279296875	100.89509643554686	151.90780438287456
1261	2546.0	383.3049926757813	99.95506347656249	152.0272287573894
1262	2548.0	384.1046447753906	100.22874511718749	152.14665313190423
1263	2550.0	384.84368896484375	100.30036987304686	152.26607750641907
1264	2552.0	382.3827209472656	100.65303100585936	152.3855018809339
1265	2554.0	379.9381408691406	100.85304321289061	152.50492625544874
1266	2556.0	376.09661865234375	102.39781249999999	152.62435062996357
1267	2558.0	377.4488830566406	101.64592041015624	152.7437750044784
1268	2560.0	380.07321166992193	100.80827392578124	152.86319937899324
1269	2562.0	382.11840820312494	99.24885620117186	152.98262375350808
1270	2564.0	381.8238830566406	99.59727539062499	153.10204812802294
1271	2566.0	379.04299926757807	101.27455200195311	153.22147250253778
1272	2568.0	378.70239257812494	101.60301269531249	153.3408968770526
1273	2570.0	378.69244384765625	100.97251953124999	153.46032125156745
1274	2572.0	378.2965087890625	100.68333496093749	153.57974562608229
1275	2574.0	377.2171020507813	100.67161621093749	153.69917000059712
1276	2576.0	376.5974731445312	100.98539794921874	153.81859437511196
1277	2578.0	375.9063720703125	103.05467285156249	153.9380187496268
1278	2580.0	375.6155395507813	101.68998779296874	154.05744312414163
1279	2582.0	376.3806762695312	101.12666381835936	154.17686749865646
1280	2584.0	376.4105224609375	101.68147338867186	154.29629187317133
1281	2586.0	377.5758056640625	101.82652343749999	154.41571624768616
1282	2588.0	375.8043823242187	102.02894653320311	154.535140622201
1283	2590.0	378.4429931640625	100.82295288085936	154.65456499671583
1284	2592.0	377.2726745605469	100.86412109374999	154.77398937123067
1285	2594.0	381.0993957519531	99.91694702148436	154.8934137457455
1286	2596.0	379.9227600097656	100.91957153320311	155.01283812026034
1287	2598.0	379.8820190429688	100.73011840820311	155.13226249477518
1288	2600.0	380.4886169433594	100.94285644531249	155.25168686929
1289	2602.0	377.3678894042969	102.26237548828124	155.37111124380488
1290	2604.0	376.4937744140625	102.34938110351561	155.4905356183197
1291	2606.0	374.1343383789063	102.89982666015624	155.60995999283455
1292	2608.0	375.52386474609375	101.02381958007811	155.72938436734938
1293	2610.0	377.2830505371094	101.14109863281249	155.84880874186422
1294	2612.0	380.2110290527344	99.91667236328124	155.96823311637905
1295	2614.0	381.00689697265625	100.20216430664061	156.0876574908939
1296	2616.0	382.29443359375	100.41786254882811	156.20708186540872
1297	2618.0	379.3873901367187	103.69310058593749	156.32650623992356
1298	2620.0	378.98187255859375	100.06910766601561	156.4459306144384
1299	2622.0	381.5069274902344	99.19029296874999	156.56535498895326
1300	2624.0	379.8352355957031	103.86082519531249	156.6847793634681
1301	2626.0	382.3805236816406	100.98774780273436	156.80420373798293
1302	2628.0	381.3250732421875	100.60160888671874	156.92362811249777
1303	2630.0	382.15161132812494	99.97291625976561	157.0430524870126
1304	2632.0	380.6857299804688	102.16581787109368	157.16247686152744
1305	2634.0	381.6804504394531	101.49156249999999	157.28190123604227
1306	2636.0	379.4407043457031	102.31465209960936	157.4013256105571
1307	2638.0	381.4263916015625	100.24528564453124	157.52074998507194
1308	2640.0	382.0548400878906	99.42710937499999	157.64017435958678
1309	2642.0	381.9559020996094	98.17298950195311	157.75959873410164
1310	2644.0	380.80474853515625	100.07841552734368	157.87902310861648
1311	2646.0	375.7357482910156	101.24934448242186	157.99844748313132
1312	2648.0	377.1202392578125	101.72270263671874	158.11787185764615
1313	2650.0	375.6838684082031	104.42253173828124	158.237296232161
1314	2652.0	376.3011474609375	102.12953247070311	158.35672060667582
1315	2654.0	381.4321899414063	100.57933105468749	158.47614498119066
1316	2656.0	378.8074951171875	100.93895019531249	158.5955693557055
1317	2658.0	376.30859375	101.39143432617186	158.71499373022033
1318	2660.0	373.9445190429688	101.61296142578124	158.83441810473516
1319	2662.0	375.1365051269531	100.21730102539061	158.95384247925003
1320	2664.0	378.9731140136718	99.83097900390624	159.07326685376486
1321	2666.0	378.8044128417969	100.16609252929686	159.1926912282797
1322	2668.0	380.62301635742193	101.30192626953124	159.3121156027945
1323	2670.0	380.8932800292969	100.58732666015624	159.43153997730937
1324	2672.0	383.75531005859375	99.02348388671874	159.5509643518242
1325	2674.0	383.6603393554688	99.25425781249999	159.67038872633904
1326	2676.0	382.7439270019531	99.77378906249999	159.78981310085388
1327	2678.0	379.3237915039063	100.24726928710936	159.9092374753687
1328	2680.0	377.8474731445312	100.99992431640624	160.02866184988358
1329	2682.0	380.04876708984375	100.11924804687499	160.1480862243984
1330	2684.0	381.9430236816406	99.63307250976561	160.26751059891325
1331	2686.0	379.4552612304688	100.13804687499999	160.38693497342808
1332	2688.0	382.0567321777344	98.92173828124999	160.50635934794292
1333	2690.0	380.39453125	100.17872680664061	160.62578372245775
1334	2692.0	380.27880859375	99.31858886718749	160.7452080969726
1335	2694.0	378.16021728515625	101.72016967773436	160.86463247148745
1336	2696.0	377.9299011230469	102.02211059570311	160.98405684600226
1337	2698.0	376.4601745605469	104.37651123046874	161.1034812205171
1338	2700.0	375.7882690429688	104.12364257812499	161.22290559503196
1339	2702.0	376.88989257812494	101.89302124023436	161.3423299695468
1340	2704.0	381.7623596191406	99.46202148437499	161.46175434406163
1341	2706.0	381.1467590332031	99.38288940429686	161.58117871857647
1342	2708.0	380.9668884277344	101.16438354492186	161.7006030930913
1343	2710.0	380.4521484375	100.76261962890624	161.82002746760614
1344	2712.0	381.8756408691406	99.69761718749999	161.93945184212097
1345	2714.0	379.73541259765625	100.49479736328124	162.0588762166358
1346	2716.0	380.18304443359375	102.00752319335936	162.17830059115065
1347	2718.0	377.47698974609375	102.02391113281249	162.29772496566548
1348	2720.0	380.4967041015625	101.10563720703124	162.41714934018034
1349	2722.0	379.8933105468751	100.52592529296874	162.53657371469518
1350	2724.0	379.4436645507813	99.35087646484368	162.65599808921002
1351	2726.0	380.19677734375	100.92173828124999	162.77542246372485
1352	2728.0	377.5675659179688	103.87959350585936	162.8948468382397
1353	2730.0	376.91595458984375	101.45088256835936	163.01427121275452
1354	2732.0	377.08990478515625	100.51988281249999	163.13369558726936
1355	2734.0	380.458984375	104.32847656249999	163.2531199617842
1356	2736.0	381.8128662109375	103.14982666015624	163.37254433629903
1357	2738.0	384.05084228515625	101.73326171874999	163.49196871081386
1358	2740.0	386.0717468261718	102.17308105468749	163.61139308532873
1359	2742.0	385.0505676269531	100.59507812499999	163.73081745984356
1360	2744.0	384.59088134765625	99.31303466796874	163.8502418343584
1361	2746.0	383.7726440429688	99.80744995117186	163.96966620887324
1362	2748.0	383.0467834472656	100.09907592773436	164.08909058338807
1363	2750.0	381.8686218261718	100.16749633789061	164.2085149579029
1364	2752.0	383.1217956542969	104.23042358398436	164.32793933241774
1365	2754.0	383.283203125	103.38063110351561	164.44736370693258
1366	2756.0	384.0934753417969	100.29289306640624	164.5667880814474
1367	2758.0	384.46783447265625	103.07957519531249	164.68621245596228
1368	2760.0	383.1522521972656	100.48887695312499	164.8056368304771
1369	2762.0	378.3031311035156	101.89741577148436	164.92506120499195
1370	2764.0	377.3289794921875	101.77949584960936	165.04448557950678
1371	2766.0	376.7538146972656	101.98429931640624	165.16390995402162
1372	2768.0	376.4645385742187	101.83500732421874	165.28333432853643
1373	2770.0	380.3078002929688	101.62858642578124	165.4027587030513
1374	2772.0	381.60641479492193	101.43150390624999	165.52218307756613
1375	2774.0	384.3096923828125	105.23313964843749	165.64160745208096
1376	2776.0	384.22387695312494	103.60978759765624	165.7610318265958
1377	2778.0	385.1634521484375	102.49534667968749	165.88045620111066
1378	2780.0	386.6207885742187	102.08195556640624	165.9998805756255
1379	2782.0	384.8034057617187	100.81333984374999	166.11930495014033
1380	2784.0	383.4635620117187	101.85520996093749	166.23872932465517
1381	2786.0	381.32855224609375	101.26487792968749	166.35815369917
1382	2788.0	381.97076416015625	101.28019775390624	166.47757807368484
1383	2790.0	380.51196289062494	100.45188964843749	166.59700244819967
1384	2792.0	378.9298400878906	99.85240234374999	166.7164268227145
1385	2794.0	374.9528198242187	102.37452758789061	166.83585119722937
1386	2796.0	376.5436401367187	100.55113281249999	166.95527557174418
1387	2798.0	376.39456176757807	100.71571411132811	167.07469994625905
1388	2800.0	376.5597839355469	101.35752929687499	167.19412432077388
1389	2802.0	376.9996337890625	99.93791259765624	167.31354869528872
1390	2804.0	377.5485229492187	100.37236083984368	167.43297306980355
1391	2806.0	377.01019287109375	101.07933105468749	167.5523974443184
1392	2808.0	376.02581787109375	100.88652099609368	167.67182181883322
1393	2810.0	374.4791564941406	101.86357177734368	167.79124619334806
1394	2812.0	377.1812744140625	101.53407348632811	167.9106705678629
1395	2814.0	375.91943359375	102.46843017578124	168.03009494237773
1396	2816.0	374.7210693359375	102.74281372070311	168.14951931689257
1397	2818.0	374.6471557617187	101.46781982421874	168.26894369140743
1398	2820.0	374.57135009765625	100.75944580078124	168.38836806592226
1399	2822.0	374.6458129882813	103.07142700195311	168.5077924404371
1400	2824.0	376.5838623046875	100.95933593749999	168.62721681495194
1401	2826.0	379.7916259765625	101.83226074218749	168.74664118946677
1402	2828.0	381.2279357910156	100.23939575195311	168.8660655639816
1403	2830.0	381.3742370605469	99.91853393554686	168.98548993849644
1404	2832.0	384.4279479980469	101.00712646484368	169.10491431301128
1405	2834.0	384.6939697265625	99.71717895507811	169.2243386875261
1406	2836.0	381.6450805664063	104.22190917968749	169.34376306204098
1407	2838.0	380.1259765625	100.57249511718749	169.4631874365558
1408	2840.0	379.7730102539063	100.74180664062499	169.58261181107065
1409	2842.0	381.1634826660156	100.34645141601561	169.70203618558548
1410	2844.0	380.1637268066406	101.16124023437499	169.82146056010032
1411	2846.0	380.69830322265625	104.89772094726561	169.94088493461516
1412	2848.0	379.7028503417969	101.75004638671874	170.06030930913
1413	2850.0	380.6236572265625	102.90757812499999	170.17973368364483
1414	2852.0	382.7624511718751	99.90437377929686	170.29915805815966
1415	2854.0	385.55883789062494	101.96196044921874	170.4185824326745
1416	2856.0	385.3623046875	103.37785400390624	170.53800680718936
1417	2858.0	380.9807434082031	101.59404052734368	170.6574311817042
1418	2860.0	378.8877868652344	100.69297851562499	170.77685555621903
1419	2862.0	377.9407348632813	101.78593505859368	170.89627993073387
1420	2864.0	377.8433227539063	100.67982543945311	171.0157043052487
1421	2866.0	376.18167114257807	100.53978027343749	171.13512867976354
1422	2868.0	374.1432495117187	104.18754638671874	171.25455305427838
1423	2870.0	374.33206176757807	104.39845336914061	171.3739774287932
1424	2872.0	376.1555786132813	103.99687255859368	171.49340180330805
1425	2874.0	374.8298950195312	105.36497558593749	171.61282617782288
1426	2876.0	376.7367858886718	100.77732910156249	171.73225055233775
1427	2878.0	381.4930725097656	100.19966186523436	171.85167492685258
1428	2880.0	379.1514587402344	101.81916870117186	171.97109930136742
1429	2882.0	377.00885009765625	102.73924316406249	172.09052367588225
1430	2884.0	375.69635009765625	102.97087158203124	172.2099480503971
1431	2886.0	378.34368896484375	101.68400634765624	172.32937242491192
1432	2888.0	378.5625	101.09568847656249	172.44879679942676
1433	2890.0	379.5550537109375	100.52864135742186	172.5682211739416
1434	2892.0	381.7370605468751	100.42210449218749	172.68764554845643
1435	2894.0	382.7663879394531	101.30561889648436	172.80706992297127
1436	2896.0	381.0762939453125	99.43629516601561	172.92649429748613
1437	2898.0	378.9441833496094	103.78459228515624	173.04591867200097
1438	2900.0	377.6090698242187	101.36177124023436	173.1653430465158
1439	2902.0	380.6466064453125	98.80329956054686	173.28476742103064
1440	2904.0	380.4012145996094	99.50654663085936	173.40419179554547
1441	2906.0	378.4065856933594	101.57975830078124	173.5236161700603
1442	2908.0	381.5076904296875	101.05558837890624	173.64304054457514
1443	2910.0	382.08227539062494	104.70610107421874	173.76246491908998
1444	2912.0	383.4050292968751	100.27229370117186	173.8818892936048
1445	2914.0	386.29827880859375	102.56062377929686	174.00131366811968
1446	2916.0	386.5279541015625	101.53190673828124	174.1207380426345
1447	2918.0	384.9409790039063	101.43675292968749	174.24016241714935
1448	2920.0	385.36468505859375	101.03428710937499	174.3595867916642
1449	2922.0	385.2574462890625	101.85514892578124	174.47901116617902
1450	2924.0	388.4050598144531	101.44123901367186	174.59843554069386
1451	2926.0	387.9998474121094	100.64302124023436	174.7178599152087
1452	2928.0	389.8823547363282	101.72398437499999	174.83728428972353
1453	2930.0	390.7591857910156	102.88502563476561	174.95670866423836
1454	2932.0	390.1324462890625	101.63285888671874	175.0761330387532
1455	2934.0	388.97164916992193	102.59278930664061	175.19555741326806
1456	2936.0	387.1897583007813	101.66990722656249	175.3149817877829
1457	2938.0	385.23040771484375	102.16935791015624	175.43440616229773
1458	2940.0	387.1788330078125	103.10835327148436	175.55383053681257
1459	2942.0	387.8023071289063	104.11128295898436	175.6732549113274
1460	2944.0	388.41040039062494	102.90498413085936	175.79267928584224
1461	2946.0	387.5628051757813	103.22959960937499	175.91210366035708
1462	2948.0	388.66351318359375	103.17976440429686	176.0315280348719
1463	2950.0	386.49508666992193	106.97627319335936	176.15095240938675
1464	2952.0	384.76977539062494	103.19505371093749	176.27037678390158
1465	2954.0	386.2390136718751	107.16197265624999	176.38980115841645
1466	2956.0	386.41802978515625	106.22508300781249	176.50922553293128
1467	2958.0	387.6592712402344	102.40235961914061	176.62864990744612
1468	2960.0	387.7688903808594	102.72325195312499	176.74807428196095
1469	2962.0	387.0991821289063	102.63356079101561	176.8674986564758
1470	2964.0	387.4175415039063	100.63127197265624	176.98692303099062
1471	2966.0	389.4532470703125	101.05308593749999	177.10634740550546
1472	2968.0	386.7141723632813	99.87791503906249	177.2257717800203
1473	2970.0	386.8779296875	103.48368896484368	177.34519615453513
1474	2972.0	385.6876220703125	102.19480957031249	177.46462052904997
1475	2974.0	382.4236755371094	99.25184692382811	177.58404490356483
1476	2976.0	382.8620605468751	99.27754272460936	177.70346927807967
1477	2978.0	387.5404357910156	99.91566528320311	177.8228936525945
1478	2980.0	388.7327880859375	102.71019042968749	177.94231802710934
1479	2982.0	388.5802001953125	102.17576660156249	178.06174240162417
1480	2984.0	388.0018615722656	100.65058959960936	178.181166776139
1481	2986.0	390.5252075195312	100.92817749023436	178.30059115065384
1482	2988.0	389.0911254882813	103.03520263671874	178.42001552516868
1483	2990.0	389.0230407714844	101.16587890624999	178.53943989968352
1484	2992.0	389.6186218261718	103.07588256835936	178.65886427419838
1485	2994.0	390.2780151367187	102.98429931640624	178.7782886487132
1486	2996.0	391.87493896484375	102.23069824218749	178.89771302322805
1487	2998.0	394.05661010742193	101.92042602539061	179.01713739774289
1488	3000.0	393.02563476562494	104.03151000976561	179.13656177225772
1489	3002.0	392.3949279785156	102.55064453124999	179.25598614677256
1490	3004.0	393.64358520507807	101.87913574218749	179.3754105212874
1491	3006.0	396.6321105957031	100.90696777343749	179.49483489580223
1492	3008.0	394.8006896972656	101.22319091796874	179.61425927031706
1493	3010.0	394.8532409667969	100.58744873046874	179.7336836448319
1494	3012.0	392.5747375488282	101.03587402343749	179.85310801934676
1495	3014.0	389.0300292968751	102.00437988281249	179.9725323938616
1496	3016.0	387.1311645507813	101.46763671874999	180.09195676837643
1497	3018.0	388.1736755371094	102.33351196289061	180.21138114289127
1498	3020.0	388.50198364257807	104.34318603515624	180.3308055174061
1499	3022.0	388.66790771484375	103.91990722656249	180.4502298919209
1500	3024.0	386.33831787109375	101.45372070312499	180.56965426643575
1501	3026.0	384.6160278320312	101.19096435546874	180.6890786409506
1502	3028.0	385.1512145996094	101.41703857421874	180.80850301546545
1503	3030.0	385.43450927734375	102.20732177734368	180.92792738998028
1504	3032.0	386.1746215820312	102.69383300781249	181.04735176449515
1505	3034.0	386.16311645507807	100.79496826171874	181.16677613901
1506	3036.0	389.0624084472656	101.07862915039061	181.2862005135248
1507	3038.0	386.79010009765625	100.91914428710936	181.40562488803965
1508	3040.0	386.71099853515625	100.45173706054686	181.5250492625545
1509	3042.0	386.1793212890625	99.56211914062499	181.64447363706927
1510	3044.0	386.0234375	101.03517211914061	181.76389801158416
1511	3046.0	387.1358642578125	101.13920654296874	181.883322386099
1512	3048.0	388.81350708007807	100.11021484374999	182.00274676061383
1513	3050.0	390.5716552734375	102.28767456054686	182.12217113512867
1514	3052.0	390.28411865234375	101.33024658203124	182.24159550964356
1515	3054.0	390.4582824707031	101.94200195312499	182.3610198841584
1516	3056.0	389.4165649414063	101.85713256835936	182.4804442586732
1517	3058.0	390.6071472167969	102.60337890624999	182.59986863318804
1518	3060.0	389.9624328613282	100.27146972656249	182.71929300770287
1519	3062.0	387.7409973144531	100.70942749023436	182.8387173822177
1520	3064.0	388.1970214843751	101.31117309570311	182.95814175673252
1521	3066.0	388.1083984375	100.97908081054686	183.07756613124735
1522	3068.0	386.7959899902344	102.06663574218749	183.19699050576224
1523	3070.0	385.9074096679688	102.11546386718749	183.31641488027708
1524	3072.0	384.6932067871094	100.17723144531249	183.43583925479192
1525	3074.0	384.5454711914063	101.70866455078124	183.55526362930675
1526	3076.0	384.1349182128906	99.47764648437499	183.6746880038216
1527	3078.0	385.2737121582031	104.25471557617186	183.7941123783364
1528	3080.0	383.8775329589844	104.33409179687499	183.9135367528513
1529	3082.0	386.1022033691406	100.87272705078124	184.0329611273661
1530	3084.0	387.72583007812494	100.23216308593749	184.15238550188093
1531	3086.0	386.6095886230469	100.98301757812499	184.27180987639576
1532	3088.0	384.9370727539063	101.50712646484368	184.3912342509106
1533	3090.0	386.54638671875	101.64686645507811	184.51065862542544
1534	3092.0	385.9220886230469	101.95927490234368	184.6300829999403
1535	3094.0	386.4113159179688	102.48823608398436	184.74950737445516
1536	3096.0	383.7994079589844	101.14588989257811	184.86893174897
1537	3098.0	383.47509765625	102.22969116210936	184.9883561234848
1538	3100.0	384.921875	101.65055908203124	185.10778049799964
1539	3102.0	387.9576110839844	102.45838989257811	185.22720487251448
1540	3104.0	386.8111267089844	100.43464721679686	185.3466292470293
1541	3106.0	389.0701904296875	100.74324096679686	185.46605362154412
1542	3108.0	388.8268737792969	102.50914062499999	185.58547799605896
1543	3110.0	388.14453125	102.58216918945311	185.70490237057385
1544	3112.0	387.6188659667969	101.96766723632811	185.82432674508868
1545	3114.0	383.9463806152344	99.95741333007811	185.94375111960352
1546	3116.0	385.56350708007807	100.33143676757811	186.06317549411835
1547	3118.0	386.2555236816406	100.51841796874999	186.1825998686332
1548	3120.0	383.2711486816406	100.78901733398436	186.30202424314805
1549	3122.0	385.2068481445312	102.88819946289061	186.4214486176629
1550	3124.0	385.5160217285156	103.15251220703124	186.5408729921777
1551	3126.0	383.7620849609375	100.05445922851561	186.66029736669253
1552	3128.0	380.4953002929688	103.29136718749999	186.77972174120737
1553	3130.0	383.5957946777344	107.03999389648436	186.89914611572223
1554	3132.0	385.0237121582031	100.28004516601561	187.01857049023707
1555	3134.0	387.0056152343751	102.33396972656249	187.1379948647519
1556	3136.0	388.0999450683594	100.84214843749999	187.25741923926677
1557	3138.0	387.9826354980469	102.77040161132811	187.3768436137816
1558	3140.0	385.2995605468751	100.56053222656249	187.4962679882964
1559	3142.0	383.3258361816406	101.11180175781249	187.61569236281125
1560	3144.0	381.7277526855469	100.98100341796874	187.73511673732608
1561	3146.0	381.7398376464844	100.81169189453124	187.8545411118409
1562	3148.0	381.82220458984375	100.68971313476561	187.97396548635575
1563	3150.0	377.2593383789063	102.26719726562499	188.09338986087064
1564	3152.0	374.8636474609375	101.69334472656249	188.21281423538545
1565	3154.0	371.5404052734375	101.60240234374999	188.3322386099003
1566	3156.0	371.59594726562494	101.68244995117186	188.45166298441512
1567	3158.0	372.4280700683594	102.87007202148436	188.57108735893
1568	3160.0	374.0300292968751	103.68208374023436	188.6905117334448
1569	3162.0	372.4078674316406	104.32084716796874	188.80993610795963
1570	3164.0	370.9836730957031	103.41325439453124	188.9293604824745
1571	3166.0	372.4115295410156	101.48848022460936	189.0487848569893
1572	3168.0	372.02685546875	102.90535034179686	189.16820923150416
1573	3170.0	373.7047424316406	101.84129394531249	189.287633606019
1574	3172.0	371.9296875	100.59019531249999	189.40705798053384
1575	3174.0	370.6685180664063	101.42942871093749	189.52648235504867
1576	3176.0	371.1827697753906	101.61323608398436	189.6459067295635
1577	3178.0	372.6867370605469	100.65586914062499	189.76533110407837
1578	3180.0	374.9280395507813	102.07862915039061	189.8847554785932
1579	3182.0	375.4851684570312	102.89738525390624	190.004179853108
1580	3184.0	373.4779052734375	103.35063232421874	190.12360422762285
1581	3186.0	372.2253417968751	101.85649169921874	190.24302860213768
1582	3188.0	372.8370361328125	104.04786743164061	190.36245297665252
1583	3190.0	370.7400207519531	102.77128662109368	190.48187735116736
1584	3192.0	374.1528015136718	100.74046386718749	190.60130172568225
1585	3194.0	372.3810729980469	102.33094848632811	190.72072610019703
1586	3196.0	371.2799072265625	102.03730834960936	190.8401504747119
1587	3198.0	368.7876586914063	101.34184326171874	190.95957484922675
1588	3200.0	368.5643310546875	102.50715698242186	191.0789992237416
1589	3202.0	370.7294006347656	102.66111816406249	191.1984235982564
1590	3204.0	370.0575256347656	103.16807617187499	191.31784797277123
1591	3206.0	370.5104370117187	102.74525512695311	191.43727234728607
1592	3208.0	370.9477844238282	103.13145507812499	191.55669672180093
1593	3210.0	369.1165771484375	102.01322998046874	191.67612109631577
1594	3212.0	369.42868041992193	101.21754516601561	191.7955454708306
1595	3214.0	369.5279846191406	102.34672607421874	191.91496984534544
1596	3216.0	370.84671020507807	103.55275024414061	192.03439421986027
1597	3218.0	371.94384765625	102.71525634765624	192.1538185943751
1598	3220.0	372.9679565429688	104.16868652343749	192.27324296888995
1599	3222.0	370.921875	102.87461914062499	192.3926673434048
1600	3224.0	367.84075927734375	104.30860961914061	192.5120917179196
1601	3226.0	366.7120666503906	101.80174316406249	192.63151609243448
1602	3228.0	367.8321533203125	102.41462768554686	192.7509404669493
1603	3230.0	365.5981140136718	102.97795166015624	192.87036484146412
1604	3232.0	365.3874511718751	103.19511474609368	192.989789215979
1605	3234.0	361.3685302734375	101.88243164062499	193.10921359049385
1606	3236.0	359.9013061523437	102.19560302734368	193.22863796500863
1607	3238.0	358.00146484375	101.77272094726561	193.3480623395235
1608	3240.0	356.5440979003906	101.53651489257811	193.46748671403836
1609	3242.0	355.0320739746094	101.08619750976561	193.5869110885532
1610	3244.0	354.9283142089844	101.94545043945311	193.706335463068
1611	3246.0	352.1166076660156	101.45417846679686	193.8257598375829
1612	3248.0	350.8587951660156	101.09343017578124	193.9451842120977
1613	3250.0	349.1048278808594	100.69383300781249	194.0646085866125
1614	3252.0	344.23260498046875	100.72004760742186	194.18403296112737
1615	3254.0	345.3309326171875	100.23613037109368	194.3034573356422
1616	3256.0	344.3512878417969	100.51976074218749	194.42288171015704
1617	3258.0	347.377685546875	99.84672607421874	194.54230608467188
1618	3260.0	347.6498413085937	100.11644042968749	194.6617304591867
1619	3262.0	348.4701538085937	101.17695678710936	194.78115483370155
1620	3264.0	348.7887268066406	100.34034790039061	194.9005792082164
1621	3266.0	352.7039794921875	101.14631713867186	195.02000358273125
1622	3268.0	351.4053955078125	101.40095581054686	195.13942795724608
1623	3270.0	348.79571533203125	101.09324707031249	195.2588523317609
1624	3272.0	349.9286804199219	100.36021484374999	195.37827670627576
1625	3274.0	348.33575439453125	104.86396850585936	195.4977010807906
1626	3276.0	346.63983154296875	102.03215087890624	195.61712545530543
1627	3278.0	345.4589233398437	103.69291748046874	195.73654982982023
1628	3280.0	348.580078125	103.03358520507811	195.8559742043351
1629	3282.0	345.0564270019531	101.29664672851561	195.97539857884996
1630	3284.0	343.1237487792969	100.43910278320311	196.0948229533648
1631	3286.0	345.1628723144531	102.79521240234368	196.21424732787963
1632	3288.0	341.3241882324219	105.59425415039061	196.33367170239447
1633	3290.0	342.8688659667969	101.32777465820311	196.4530960769093
1634	3292.0	342.9270935058594	102.33677734374999	196.5725204514241
1635	3294.0	340.62158203125	100.58955444335936	196.69194482593895
1636	3296.0	340.1739501953125	100.83711303710936	196.8113692004538
1637	3298.0	338.6923828125	102.97862304687499	196.93079357496865
1638	3300.0	338.68682861328125	102.49394287109368	197.05021794948348
1639	3302.0	338.0849609375	102.40696777343749	197.16964232399832
1640	3304.0	337.0802001953125	101.77397216796874	197.2890666985132
1641	3306.0	339.120361328125	101.81443847656249	197.408491073028
1642	3308.0	339.067626953125	101.68177856445311	197.52791544754285
1643	3310.0	339.5329284667969	101.03328002929686	197.6473398220577
1644	3312.0	339.2923278808594	101.36015380859368	197.76676419657247
1645	3314.0	339.1047058105469	101.79145874023436	197.88618857108736
1646	3316.0	340.6395263671875	104.21424926757811	198.0056129456022
1647	3318.0	341.180419921875	106.41673339843749	198.12503732011703
1648	3320.0	338.5044250488281	106.71504272460936	198.24446169463187
1649	3322.0	336.75299072265625	101.18010009765624	198.3638860691467
1650	3324.0	335.12811279296875	101.10878051757811	198.4833104436616
1651	3326.0	335.1026916503906	101.04295410156249	198.6027348181764
1652	3328.0	338.0244140625	104.08915771484368	198.72215919269124
1653	3330.0	338.6148681640625	105.75294555664061	198.84158356720607
1654	3332.0	338.987548828125	103.15080322265624	198.9610079417209
1655	3334.0	340.0693359375	101.58351196289061	199.08043231623572
1656	3336.0	339.18878173828125	104.36167968749999	199.19985669075055
1657	3338.0	338.5941772460937	105.29557861328124	199.3192810652654
1658	3340.0	339.8450622558594	105.42051757812499	199.43870543978025
1659	3342.0	340.9628601074219	104.80366577148436	199.55812981429509
1660	3344.0	342.867919921875	102.39689697265624	199.67755418880995
1661	3346.0	344.4866027832031	102.71269287109368	199.7969785633248
1662	3348.0	344.2022399902344	104.24894775390624	199.9164029378396
1663	3350.0	344.1723022460937	104.72255004882811	200.03582731235448
1664	3352.0	344.9467163085937	103.97480834960936	200.1552516868693
1665	3354.0	343.6083679199219	105.88258422851561	200.27467606138413
1666	3356.0	343.2848815917969	101.55979980468749	200.39410043589896
1667	3358.0	346.9083557128906	100.42540039062499	200.5135248104138
1668	3360.0	347.8111267089844	100.89872802734368	200.63294918492863
1669	3362.0	348.1476135253906	101.08903564453124	200.75237355944347
1670	3364.0	347.8328857421875	100.53706420898436	200.87179793395836
1671	3366.0	345.2779846191406	100.82121337890624	200.9912223084732
1672	3368.0	348.24761962890625	100.14341796874999	201.110646682988
1673	3370.0	347.1429443359375	103.37052978515624	201.23007105750284
1674	3372.0	347.9967956542969	102.19578613281249	201.34949543201768
1675	3374.0	347.77008056640625	101.32420410156249	201.4689198065325
1676	3376.0	347.98114013671875	101.06401123046874	201.58834418104732
1677	3378.0	351.0394897460937	100.13295043945311	201.70776855556215
1678	3380.0	349.81671142578125	102.69963134765624	201.82719293007705
1679	3382.0	350.9828491210937	100.59013427734368	201.94661730459188
1680	3384.0	350.5122375488281	103.41813720703124	202.06604167910672
1681	3386.0	352.8079528808594	104.42768920898436	202.18546605362155
1682	3388.0	351.1845703125	103.06138671874999	202.3048904281364
1683	3390.0	348.9967346191406	102.74180664062499	202.4243148026512
1684	3392.0	349.49462890625	100.95527709960936	202.5437391771661
1685	3394.0	349.474853515625	103.34288085937499	202.6631635516809
1686	3396.0	347.9749450683594	100.78846801757811	202.78258792619573
1687	3398.0	348.7008361816406	101.50181640624999	202.90201230071057
1688	3400.0	348.75830078125	100.28559936523436	203.0214366752254
1689	3402.0	345.17535400390625	104.65217651367186	203.14086104974027
1690	3404.0	342.2129821777344	106.27479614257811	203.2602854242551
1691	3406.0	343.5677490234375	102.85005249023436	203.37970979876997
1692	3408.0	346.24481201171875	103.76246704101561	203.4991341732848
1693	3410.0	347.5309143066406	103.94789184570311	203.6185585477996
1694	3412.0	350.48760986328125	101.30595458984368	203.73798292231444
1695	3414.0	350.8293762207031	102.08641113281249	203.85740729682928
1696	3416.0	350.6268310546875	103.06828369140624	203.9768316713441
1697	3418.0	352.86102294921875	100.97749389648436	204.09625604585892
1698	3420.0	348.4833374023437	101.79002441406249	204.2156804203738
1699	3422.0	349.89654541015625	102.84336914062499	204.33510479488865
1700	3424.0	349.7040710449219	101.06858886718749	204.4545291694035
1701	3426.0	354.5982971191406	102.53694213867186	204.57395354391832
1702	3428.0	352.505859375	102.59346069335936	204.6933779184332
1703	3430.0	354.2431335449219	103.91755737304686	204.812802292948
1704	3432.0	351.5384216308594	101.87596191406249	204.93222666746283
1705	3434.0	352.4831237792969	103.45091308593749	205.0516510419777
1706	3436.0	349.94195556640625	105.00120605468749	205.1710754164925
1707	3438.0	349.8828430175781	101.16755737304686	205.2904997910073
1708	3440.0	350.6273498535156	101.00425781249999	205.40992416552217
1709	3442.0	350.19549560546875	103.58015502929686	205.52934854003703
1710	3444.0	350.7934265136719	101.09394897460936	205.64877291455187
1711	3446.0	350.97222900390625	102.08268798828124	205.7681972890667
1712	3448.0	349.7575988769531	102.11192382812499	205.88762166358157
1713	3450.0	350.4554748535156	102.57823242187499	206.0070460380964
1714	3452.0	351.1190490722656	102.01564086914061	206.1264704126112
1715	3454.0	349.56036376953125	105.65828002929686	206.24589478712605
1716	3456.0	350.73321533203125	100.32344116210936	206.36531916164088
1717	3458.0	353.7549133300781	103.49964965820311	206.4847435361557
1718	3460.0	350.88238525390625	101.71977294921874	206.60416791067055
1719	3462.0	349.4847412109375	101.64616455078124	206.72359228518545
1720	3464.0	346.2822570800781	105.51573242187499	206.84301665970025
1721	3466.0	344.3697814941406	106.82392944335936	206.9624410342151
1722	3468.0	341.66943359375	104.75697387695311	207.08186540872995
1723	3470.0	340.2429504394531	105.35069335937499	207.2012897832448
1724	3472.0	340.73388671875	103.91429199218749	207.3207141577596
1725	3474.0	341.5567626953125	101.70698608398436	207.44013853227443
1726	3476.0	340.9322509765625	102.61033691406249	207.55956290678927
1727	3478.0	340.5175476074219	102.41816772460936	207.6789872813041
1728	3480.0	339.4681091308594	101.10066284179686	207.79841165581897
1729	3482.0	338.675537109375	101.98619140624999	207.9178360303338
1730	3484.0	338.27606201171875	103.15617431640624	208.03726040484864
1731	3486.0	336.6672668457031	103.75175537109368	208.15668477936347
1732	3488.0	337.0469970703125	104.92186035156249	208.2761091538783
1733	3490.0	338.870361328125	103.09236206054686	208.39553352839317
1734	3492.0	340.5431213378906	101.98158325195311	208.514957902908
1735	3494.0	342.79736328125	102.90925659179686	208.6343822774228
1736	3496.0	342.4254455566406	100.67738403320311	208.75380665193765
1737	3498.0	344.43798828125	102.61750854492186	208.8732310264525
1738	3500.0	340.48760986328125	101.04667724609368	208.99265540096732
1739	3502.0	341.6767883300781	103.11085571289061	209.1120797754822
1740	3504.0	345.9488220214844	102.34574951171874	209.23150414999705
1741	3506.0	340.218994140625	101.35621704101561	209.35092852451183
1742	3508.0	341.1582946777344	106.42112792968749	209.4703528990267
1743	3510.0	341.413330078125	102.56904663085936	209.58977727354156
1744	3512.0	339.4783935546875	101.74415649414061	209.7092016480564
1745	3514.0	339.65106201171875	102.09037841796874	209.8286260225712
1746	3516.0	338.3883056640625	101.35069335937499	209.94805039708604
1747	3518.0	339.0086364746094	102.21919311523436	210.06747477160087
1748	3520.0	338.66656494140625	101.96550048828124	210.1868991461157
1749	3522.0	338.2537841796875	103.93476928710936	210.30632352063057
1750	3524.0	337.5411071777344	99.94310058593749	210.4257478951454
1751	3526.0	337.2159118652344	100.69422973632811	210.54517226966024
1752	3528.0	335.6566772460937	101.19856323242186	210.66459664417508
1753	3530.0	338.5736694335937	104.38237060546874	210.7840210186899
1754	3532.0	339.0933532714844	101.53596557617186	210.90344539320475
1755	3534.0	338.90087890625	100.91545166015624	211.0228697677196
1756	3536.0	340.1574401855469	101.51902832031249	211.1422941422344
1757	3538.0	339.4266967773437	103.60588134765624	211.26171851674928
1758	3540.0	339.5149230957031	101.99253906249999	211.3811428912641
1759	3542.0	338.4473876953125	103.45417846679686	211.50056726577893
1760	3544.0	340.3297119140625	102.80793823242186	211.6199916402938
1761	3546.0	342.2637023925781	101.60670532226561	211.73941601480865
1762	3548.0	347.2701721191406	101.28233398437499	211.85884038932343
1763	3550.0	346.5018615722656	101.74632324218749	211.9782647638383
1764	3552.0	340.8742980957031	101.07441772460936	212.09768913835316
1765	3554.0	339.7287292480469	101.04225219726561	212.217113512868
1766	3556.0	339.0154724121094	102.06013549804686	212.3365378873828
1767	3558.0	338.5675048828125	102.22068847656249	212.45596226189767
1768	3560.0	338.77032470703125	101.99424804687499	212.5753866364125
1769	3562.0	341.43408203125	101.34962524414061	212.6948110109273
1770	3564.0	339.9096984863281	102.28907836914061	212.81423538544215
1771	3566.0	339.39208984375	102.89411987304686	212.933659759957
1772	3568.0	339.1788330078125	102.65855468749999	213.05308413447185
1773	3570.0	339.4239501953125	100.88136352539061	213.17250850898668
1774	3572.0	338.50933837890625	101.75807250976561	213.29193288350152
1775	3574.0	340.7640991210937	100.31404174804686	213.41135725801635
1776	3576.0	340.461181640625	100.73878540039061	213.5307816325312
1777	3578.0	339.6993408203125	102.54014648437499	213.65020600704605
1778	3580.0	339.3014221191406	101.27717651367186	213.7696303815609
1779	3582.0	339.5924987792969	101.70369018554686	213.88905475607567
1780	3584.0	341.4320068359375	100.47972167968749	214.00847913059056
1781	3586.0	340.5789489746094	101.98390258789061	214.1279035051054
1782	3588.0	342.722900390625	100.89424194335936	214.24732787962023
1783	3590.0	341.6350402832031	100.03163208007811	214.36675225413504
1784	3592.0	341.2269592285156	101.09812988281249	214.4861766286499
1785	3594.0	342.31884765625	100.09516967773436	214.60560100316476
1786	3596.0	340.40350341796875	101.51109374999999	214.7250253776796
1787	3598.0	339.17706298828125	101.42796386718749	214.84444975219444
1788	3600.0	339.453857421875	104.05729736328124	214.96387412670927
1789	3602.0	340.3285827636719	105.90705932617186	215.0832985012241
1790	3604.0	339.567626953125	103.22270263671874	215.2027228757389
1791	3606.0	340.3302917480469	101.89872802734368	215.32214725025375
1792	3608.0	341.2301940917969	100.31880249023436	215.4415716247686
1793	3610.0	343.4849853515625	101.14830078124999	215.56099599928345
1794	3612.0	340.224365234375	104.01524414062499	215.68042037379828
1795	3614.0	342.9067077636719	103.48222412109368	215.79984474831312
1796	3616.0	343.06475830078125	102.86460937499999	215.919269122828
1797	3618.0	343.5567626953125	100.64308227539061	216.0386934973428
1798	3620.0	342.6926574707031	101.55430664062499	216.15811787185768
1799	3622.0	343.4713439941406	99.97950805664061	216.2775422463725
1800	3624.0	347.6164245605469	101.90794433593749	216.39696662088733
1801	3626.0	345.3016357421875	103.26619018554686	216.51639099540216
1802	3628.0	343.4330139160156	99.62144531249999	216.635815369917
1803	3630.0	343.6883239746094	100.29200805664061	216.75523974443183
1804	3632.0	345.1941833496094	101.98265136718749	216.87466411894667
1805	3634.0	344.5141296386719	100.97764648437499	216.9940884934615
1806	3636.0	344.1578674316406	102.06230224609368	217.1135128679764
1807	3638.0	345.3638916015625	103.37651123046874	217.2329372424912
1808	3640.0	345.97979736328125	103.37461914062499	217.35236161700604
1809	3642.0	348.08514404296875	102.35710205078124	217.47178599152087
1810	3644.0	348.13250732421875	102.16621459960936	217.5912103660357
1811	3646.0	349.7074279785156	100.87712158203124	217.71063474055052
1812	3648.0	348.6825561523437	102.43388427734368	217.83005911506535
1813	3650.0	349.0809631347656	102.71861328124999	217.94948348958025
1814	3652.0	350.0279846191406	100.88597167968749	218.06890786409505
1815	3654.0	346.37115478515625	101.29341186523436	218.1883322386099
1816	3656.0	347.7334289550781	102.84260620117186	218.30775661312475
1817	3658.0	347.95672607421875	103.38575805664061	218.4271809876396
1818	3660.0	348.53570556640625	102.86454833984368	218.5466053621544
1819	3662.0	345.46319580078125	101.97737182617186	218.6660297366693
1820	3664.0	342.3431396484375	101.65290893554686	218.7854541111841
1821	3666.0	342.4462890625	101.32417358398436	218.90487848569893
1822	3668.0	340.2553100585937	102.06636108398436	219.02430286021377
1823	3670.0	340.89996337890625	101.09773315429686	219.1437272347286
1824	3672.0	341.7708740234375	100.97593749999999	219.26315160924344
1825	3674.0	346.60528564453125	101.31901611328124	219.3825759837583
1826	3676.0	348.098876953125	103.18598999023436	219.50200035827316
1827	3678.0	346.48779296875	105.47956909179686	219.621424732788
1828	3680.0	344.17138671875	101.20539916992186	219.7408491073028
1829	3682.0	343.21795654296875	101.63438476562499	219.86027348181764
1830	3684.0	345.9312744140625	105.11640991210936	219.97969785633248
1831	3686.0	344.6310729980469	102.57524169921874	220.0991222308473
1832	3688.0	340.1397705078125	102.08610595703124	220.21854660536212
1833	3690.0	340.1545104980469	101.22813476562499	220.33797097987696
1834	3692.0	339.89044189453125	100.42710937499999	220.45739535439185
1835	3694.0	338.63824462890625	101.32231201171874	220.57681972890668
1836	3696.0	338.543701171875	101.66178955078124	220.69624410342152
1837	3698.0	338.7110595703125	101.75404418945311	220.8156684779364
1838	3700.0	340.52459716796875	101.03505004882811	220.9350928524512
1839	3702.0	342.4754333496094	102.26805175781249	221.05451722696603
1840	3704.0	343.8150634765625	101.47764648437499	221.1739416014809
1841	3706.0	349.0347900390625	101.17759765624999	221.2933659759957
1842	3708.0	350.4605712890625	100.38398803710936	221.41279035051053
1843	3710.0	350.3973388671875	101.32457031249999	221.53221472502537
1844	3712.0	350.2313232421875	102.85008300781249	221.6516390995402
1845	3714.0	349.8727111816406	104.77497924804686	221.77106347405507
1846	3716.0	350.6952209472656	108.17686523437499	221.8904878485699
1847	3718.0	349.0611877441406	107.24394287109368	222.00991222308477
1848	3720.0	347.89727783203125	106.76359619140624	222.1293365975996
1849	3722.0	347.23406982421875	99.78669799804686	222.2487609721144
1850	3724.0	347.7490234375	102.59806884765624	222.36818534662925
1851	3726.0	343.2388610839844	101.01106323242186	222.48760972114408
1852	3728.0	349.1827697753906	100.69233764648436	222.6070340956589
1853	3730.0	347.7994384765625	102.67662109374999	222.72645847017372
1854	3732.0	351.2548828125	101.84208740234368	222.8458828446886
1855	3734.0	351.4017639160156	101.29740966796874	222.96530721920345
1856	3736.0	350.5205383300781	100.06880249023436	223.0847315937183
1857	3738.0	349.4778137207031	100.12162841796874	223.20415596823312
1858	3740.0	349.41949462890625	103.05006469726561	223.323580342748
1859	3742.0	350.0352478027344	100.15306152343749	223.4430047172628
1860	3744.0	350.20123291015625	100.53825439453124	223.56242909177763
1861	3746.0	349.1478881835937	100.09367431640624	223.68185346629247
1862	3748.0	348.9217224121094	103.22108520507811	223.8012778408073
1863	3750.0	346.7086486816406	104.21244873046874	223.9207022153221
1864	3752.0	345.854736328125	103.02415527343749	224.040126589837
1865	3754.0	349.2681884765625	100.16581787109368	224.15955096435184
1866	3756.0	350.29302978515625	99.95851196289061	224.27897533886667
1867	3758.0	348.7159423828125	102.20326293945311	224.3983997133815
1868	3760.0	350.5260925292969	101.71031249999999	224.51782408789637
1869	3762.0	350.576416015625	103.77265991210936	224.6372484624112
1870	3764.0	347.7845764160156	103.13493408203124	224.756672836926
1871	3766.0	343.7452392578125	100.45063842773436	224.87609721144085
1872	3768.0	345.57861328125	99.01319946289061	224.9955215859557
1873	3770.0	345.0809631347656	98.57780517578124	225.1149459604705
1874	3772.0	344.2081298828125	99.13581909179686	225.23437033498536
1875	3774.0	347.07281494140625	101.31941284179686	225.35379470950025
1876	3776.0	342.3843688964844	99.01905883789061	225.47321908401503
1877	3778.0	343.0135803222656	99.59462036132811	225.5926434585299
1878	3780.0	341.1028137207031	98.59474243164061	225.71206783304476
1879	3782.0	339.789306640625	100.05485595703124	225.8314922075596
1880	3784.0	341.5966796875	99.56675781249999	225.9509165820744
1881	3786.0	343.8529052734375	100.60487426757811	226.07034095658923
1882	3788.0	339.97186279296875	100.58213867187499	226.18976533110407
1883	3790.0	340.9990539550781	100.12867797851561	226.3091897056189
1884	3792.0	339.9970092773437	100.73680175781249	226.42861408013377
1885	3794.0	339.83203125	100.87754882812499	226.5480384546486
1886	3796.0	339.7481384277344	101.20335449218749	226.66746282916344
1887	3798.0	339.718994140625	102.78370727539061	226.78688720367828
1888	3800.0	339.8570861816406	100.65147460937499	226.9063115781931
1889	3802.0	338.9601135253906	101.75486816406249	227.02573595270795
1890	3804.0	339.2264709472656	101.28138793945311	227.1451603272228
1891	3806.0	339.8005676269531	100.09785522460936	227.2645847017376
1892	3808.0	343.7676696777344	99.09236206054686	227.38400907625245
1893	3810.0	346.5646057128906	100.25047363281249	227.5034334507673
1894	3812.0	346.3363037109375	100.77656616210936	227.62285782528213
1895	3814.0	342.2203674316406	101.15074218749999	227.742282199797
1896	3816.0	342.208984375	99.83058227539061	227.86170657431185
1897	3818.0	342.2531433105469	100.32188476562499	227.98113094882663
1898	3820.0	342.148193359375	102.74906982421874	228.1005553233415
1899	3822.0	339.7804260253906	100.28111328124999	228.21997969785636
1900	3824.0	336.9687194824219	100.63536132812499	228.3394040723712
1901	3826.0	335.623779296875	101.98820556640624	228.458828446886
1902	3828.0	334.9707336425781	101.67814697265624	228.57825282140084
1903	3830.0	330.33660888671875	102.06739868164061	228.6976771959157
1904	3832.0	330.99237060546875	100.99809326171874	228.8171015704305
1905	3834.0	329.49365234375	101.96800292968749	228.93652594494537
1906	3836.0	331.2928466796875	102.11232055664061	229.0559503194602
1907	3838.0	329.441650390625	101.60746826171874	229.17537469397504
1908	3840.0	329.0009155273437	101.54429687499999	229.29479906848988
1909	3842.0	332.6309814453125	100.70219482421874	229.41422344300472
1910	3844.0	333.0084533691406	102.60264648437499	229.53364781751955
1911	3846.0	330.762939453125	102.01127685546874	229.6530721920344
1912	3848.0	331.954833984375	101.69493164062499	229.7724965665492
1913	3850.0	333.2218322753906	101.20677246093749	229.8919209410641
1914	3852.0	332.71612548828125	100.40269531249999	230.0113453155789
1915	3854.0	334.63677978515625	101.58140624999999	230.13076969009376
1916	3856.0	335.0486755371094	99.79087890624999	230.2501940646086
1917	3858.0	334.3724060058594	100.27446044921874	230.36961843912343
1918	3860.0	334.600830078125	99.92564453124999	230.48904281363824
1919	3862.0	333.6719970703125	102.63591064453124	230.6084671881531
1920	3864.0	334.248779296875	100.61390747070311	230.72789156266796
1921	3866.0	336.66259765625	102.25410522460936	230.8473159371828
1922	3868.0	334.9588317871094	102.08824218749999	230.9667403116976
1923	3870.0	334.78045654296875	100.76554931640624	231.08616468621247
1924	3872.0	336.5625	99.88411010742186	231.2055890607273
1925	3874.0	338.158447265625	101.13908447265624	231.3250134352421
1926	3876.0	339.1561584472656	102.21342529296874	231.44443780975695
1927	3878.0	339.5455017089844	101.12910522460936	231.5638621842718
1928	3880.0	339.66668701171875	100.67488159179686	231.68328655878665
1929	3882.0	337.7355041503906	101.47789062499999	231.80271093330148
1930	3884.0	336.301513671875	101.64219726562499	231.92213530781632
1931	3886.0	335.1392822265625	102.22618164062499	232.04155968233115
1932	3888.0	336.08135986328125	103.76869262695311	232.160984056846
1933	3890.0	336.6042785644531	99.47251953124999	232.28040843136085
1934	3892.0	335.3078918457031	104.82896484374999	232.3998328058757
1935	3894.0	336.810546875	102.42009033203124	232.51925718039053
1936	3896.0	339.7452087402344	100.40141357421874	232.63868155490536
1937	3898.0	339.3808898925781	101.84129394531249	232.7581059294202
1938	3900.0	338.1612548828125	100.29170288085936	232.87753030393503
1939	3902.0	339.27557373046875	101.60014404296874	232.99695467844987
1940	3904.0	340.6247253417969	100.13047851562499	233.1163790529647
1941	3906.0	340.4828491210937	101.95414794921874	233.23580342747957
1942	3908.0	340.04156494140625	101.38246215820311	233.3552278019944
1943	3910.0	339.26129150390625	100.87437499999999	233.47465217650924
1944	3912.0	337.830322265625	101.98771728515624	233.59407655102407
1945	3914.0	337.2361145019531	101.21351684570311	233.7135009255389
1946	3916.0	337.88153076171875	102.43547119140624	233.83292530005372
1947	3918.0	339.2479858398437	101.15712036132811	233.95234967456855
1948	3920.0	339.7857666015625	100.04246582031249	234.07177404908344
1949	3922.0	341.9599914550781	99.99192871093749	234.19119842359825
1950	3924.0	341.3821105957031	100.31050170898436	234.3106227981131
1951	3926.0	341.33331298828125	100.87950195312499	234.43004717262792
1952	3928.0	342.27899169921875	102.81056274414061	234.5494715471428
1953	3930.0	341.88018798828125	103.03898681640624	234.6688959216576
1954	3932.0	340.2792358398437	100.62553466796874	234.7883202961725
1955	3934.0	340.6944274902344	100.44407714843749	234.9077446706873
1956	3936.0	339.400390625	100.37855590820311	235.02716904520213
1957	3938.0	337.5318298339844	100.10566772460936	235.14659341971696
1958	3940.0	340.76959228515625	99.76072753906249	235.2660177942318
1959	3942.0	341.5770568847656	101.65272583007811	235.38544216874664
1960	3944.0	341.3866271972656	99.26435913085936	235.50486654326147
1961	3946.0	340.7618408203125	104.62260498046874	235.6242909177763
1962	3948.0	340.4830017089844	103.94960083007811	235.7437152922912
1963	3950.0	340.46533203125	102.23930419921874	235.863139666806
1964	3952.0	339.1070251464844	100.51466430664061	235.98256404132084
1965	3954.0	338.4581604003906	100.77580322265624	236.10198841583568
1966	3956.0	339.8858642578125	100.02977050781249	236.2214127903505
1967	3958.0	336.783203125	100.25227416992186	236.34083716486532
1968	3960.0	337.595458984375	99.85130371093749	236.46026153938016
1969	3962.0	338.45770263671875	101.10282958984368	236.57968591389505
1970	3964.0	339.107177734375	104.98292602539061	236.69911028840983
1971	3966.0	339.4420471191406	100.20350708007811	236.8185346629247
1972	3968.0	339.59014892578125	100.35203613281249	236.93795903743955
1973	3970.0	340.2603759765625	104.00602783203124	237.0573834119544
1974	3972.0	345.4130554199219	103.72068847656249	237.17680778646923
1975	3974.0	348.714111328125	101.02891601562499	237.2962321609841
1976	3976.0	347.70904541015625	100.37373413085936	237.4156565354989
1977	3978.0	347.1348876953125	101.68541015624999	237.53508091001373
1978	3980.0	349.1965026855469	100.55693115234368	237.65450528452857
1979	3982.0	349.9486999511719	101.30546630859368	237.7739296590434
1980	3984.0	349.258056640625	100.82041992187499	237.89335403355824
1981	3986.0	350.1681213378906	100.92555297851561	238.0127784080731
1982	3988.0	350.03631591796875	101.59654296874999	238.13220278258797
1983	3990.0	353.06719970703125	101.01298583984368	238.2516271571028
1984	3992.0	351.0907592773437	101.37034667968749	238.3710515316176
1985	3994.0	350.3448791503906	100.37825073242186	238.49047590613245
1986	3996.0	349.0181884765625	103.00090087890624	238.60990028064728
1987	3998.0	349.8509826660156	102.34812988281249	238.7293246551621
1988	4000.0	348.7019958496094	103.55632080078124	238.84874902967692
1989	4002.0	347.43017578125	102.08680786132811	238.9681734041918
1990	4004.0	349.2652282714844	99.27665771484368	239.08759777870665
1991	4006.0	351.24755859375	101.12800659179686	239.2070221532215
1992	4008.0	350.09930419921875	101.06294311523436	239.32644652773632
1993	4010.0	347.0909423828125	105.52385009765624	239.4458709022512
1994	4012.0	342.1150817871094	106.81300415039061	239.565295276766
1995	4014.0	344.8193664550781	105.88053955078124	239.68471965128083
1996	4016.0	345.1196594238281	105.70137084960936	239.8041440257957
1997	4018.0	348.9355773925781	99.78910888671874	239.9235684003105
1998	4020.0	348.525390625	99.84751953124999	240.0429927748253
[truncated: 3,938 more rows]
