# Supplementary material for: Nanoalignment by critical Casimir torques
Source: Nat Commun. 2024 Jun 14;15:5086. doi: 10.1038/s41467-024-49220-1 (PMC11178905; doi:10.1038/s41467-024-49220-1)
Supplement: Supplementary file 11 — Source Data [file 41467_2024_49220_MOESM11_ESM.zip › fig5/python/data/potential_map.dat]

# Potential landscape for triangle with rectangle at the bottom.
# parameters: sigma=0.0015	Debye_length=10nm	xi=0.08688	disk_rad=1.2e-006
# x	y	z	potential
2	-2	0.677894	3.92381
2.05	-2	0.677894	3.92381
2.1	-2	0.677894	3.92381
2.15	-2	0.677894	3.92381
2.2	-2	0.677894	3.92381
2.25	-2	0.677894	3.92381
2.3	-2	0.677894	3.92381
2.35	-2	0.677894	3.92381
2.4	-2	0.677894	3.92381
2.45	-2	0.677894	3.92381
2.5	-2	0.677894	3.92381
2.55	-2	0.677894	3.92381
2.6	-2	0.677894	3.92381
2.65	-2	0.677894	3.92381
2.7	-2	0.677894	3.92381
2.75	-2	0.677894	3.92381
2.8	-2	0.677894	3.92381
2.85	-2	0.677894	3.92381
2.9	-2	0.677894	3.92381
2.95	-2	0.677894	3.92381
3	-2	0.677894	3.92381
3.05	-2	0.677894	3.92381
3.1	-2	0.677894	3.92381
3.15	-2	0.677894	3.92381
3.2	-2	0.677894	3.92381
3.25	-2	0.677894	3.92381
3.3	-2	0.677894	3.92381
3.35	-2	0.677894	3.92381
3.4	-2	0.677894	3.92381
3.45	-2	0.677894	3.92381
3.5	-2	0.677894	3.92381
3.55	-2	0.677894	3.92381
3.6	-2	0.677894	3.92381
3.65	-2	0.677894	3.92381
3.7	-2	0.677894	3.92381
3.75	-2	0.677894	3.92381
3.8	-2	0.677894	3.92381
3.85	-2	0.677894	3.92381
3.9	-2	0.677894	3.92381
3.95	-2	0.677894	3.92381
4	-2	0.677894	3.92381
4.05	-2	0.677894	3.92381
4.1	-2	0.677894	3.92381
4.15	-2	0.677894	3.92381
4.2	-2	0.677894	3.92381
4.25	-2	0.677894	3.92381
4.3	-2	0.677894	3.92381
4.35	-2	0.677894	3.92381
4.4	-2	0.677894	3.92381
4.45	-2	0.677894	3.92381
4.5	-2	0.677894	3.92381
4.55	-2	0.677894	3.92381
4.6	-2	0.677894	3.92381
4.65	-2	0.677894	3.92381
4.7	-2	0.677894	3.92381
4.75	-2	0.677894	3.92381
4.8	-2	0.677894	3.92381
4.85	-2	0.677894	3.92381
4.9	-2	0.677894	3.92381
4.95	-2	0.677894	3.92381
5	-2	0.677894	3.92381
5.05	-2	0.677894	3.92381
5.1	-2	0.677894	3.92381
5.15	-2	0.677894	3.92381
5.2	-2	0.677894	3.92381
5.25	-2	0.677894	3.92381
5.3	-2	0.677894	3.92381
5.35	-2	0.677894	3.92381
5.4	-2	0.677894	3.92381
5.45	-2	0.677894	3.92381
5.5	-2	0.677894	3.92381
5.55	-2	0.677894	3.92381
5.6	-2	0.677894	3.92381
5.65	-2	0.677894	3.92381
5.7	-2	0.677894	3.92381
5.75	-2	0.677894	3.92381
5.8	-2	0.677894	3.92381
5.85	-2	0.677894	3.92381
5.9	-2	0.677894	3.92381
5.95	-2	0.677894	3.92381
6	-2	0.677894	3.92381
6.05	-2	0.677894	3.92381
6.1	-2	0.677894	3.92381
6.15	-2	0.677894	3.92381
6.2	-2	0.677894	3.92381
6.25	-2	0.677894	3.92381
6.3	-2	0.677894	3.92381
6.35	-2	0.677894	3.92381
6.4	-2	0.677894	3.92381
6.45	-2	0.677894	3.92381
6.5	-2	0.677894	3.92381
6.55	-2	0.677894	3.92381
6.6	-2	0.677894	3.92381
6.65	-2	0.677894	3.92381
6.7	-2	0.677894	3.92381
6.75	-2	0.677894	3.92381
6.8	-2	0.677894	3.92381
6.85	-2	0.677894	3.92381
6.9	-2	0.677894	3.92381
6.95	-2	0.677894	3.92381
7	-2	0.677894	3.92381
7.05	-2	0.677894	3.92381
7.1	-2	0.677894	3.92381
7.15	-2	0.677894	3.92381
7.2	-2	0.677894	3.92381
7.25	-2	0.677894	3.92381
7.3	-2	0.677894	3.92381
7.35	-2	0.677894	3.92381
7.4	-2	0.677894	3.92381
7.45	-2	0.677894	3.92381
7.5	-2	0.677894	3.92381
7.55	-2	0.677894	3.92381
7.6	-2	0.677894	3.92381
7.65	-2	0.677894	3.92381
7.7	-2	0.677894	3.92381
7.75	-2	0.677894	3.92381
7.8	-2	0.677894	3.92381
7.85	-2	0.677894	3.92381
7.9	-2	0.677894	3.92381
7.95	-2	0.677894	3.92381
8	-2	0.677894	3.92381
2	-1.95	0.677894	3.92381
2.05	-1.95	0.677894	3.92381
2.1	-1.95	0.677894	3.92381
2.15	-1.95	0.677894	3.92381
2.2	-1.95	0.677894	3.92381
2.25	-1.95	0.677894	3.92381
2.3	-1.95	0.677894	3.92381
2.35	-1.95	0.677894	3.92381
2.4	-1.95	0.677894	3.92381
2.45	-1.95	0.677894	3.92381
2.5	-1.95	0.677894	3.92381
2.55	-1.95	0.677894	3.92381
2.6	-1.95	0.677894	3.92381
2.65	-1.95	0.677894	3.92381
2.7	-1.95	0.677894	3.92381
2.75	-1.95	0.677894	3.92381
2.8	-1.95	0.677894	3.92381
2.85	-1.95	0.677894	3.92381
2.9	-1.95	0.677894	3.92381
2.95	-1.95	0.677894	3.92381
3	-1.95	0.677894	3.92381
3.05	-1.95	0.677894	3.92381
3.1	-1.95	0.677894	3.92381
3.15	-1.95	0.677894	3.92381
3.2	-1.95	0.677894	3.92381
3.25	-1.95	0.677894	3.92381
3.3	-1.95	0.677894	3.92381
3.35	-1.95	0.677894	3.92381
3.4	-1.95	0.677894	3.92381
3.45	-1.95	0.677894	3.92381
3.5	-1.95	0.677894	3.92381
3.55	-1.95	0.677894	3.92381
3.6	-1.95	0.677894	3.92381
3.65	-1.95	0.677894	3.92381
3.7	-1.95	0.677894	3.92381
3.75	-1.95	0.677894	3.92381
3.8	-1.95	0.677894	3.92381
3.85	-1.95	0.677894	3.92381
3.9	-1.95	0.677894	3.92381
3.95	-1.95	0.677894	3.92381
4	-1.95	0.677894	3.92381
4.05	-1.95	0.677894	3.92381
4.1	-1.95	0.677894	3.92381
4.15	-1.95	0.677894	3.92381
4.2	-1.95	0.677894	3.92381
4.25	-1.95	0.677894	3.92381
4.3	-1.95	0.677894	3.92381
4.35	-1.95	0.677894	3.92381
4.4	-1.95	0.677894	3.92381
4.45	-1.95	0.677894	3.92381
4.5	-1.95	0.677894	3.92381
4.55	-1.95	0.677894	3.92381
4.6	-1.95	0.677894	3.92381
4.65	-1.95	0.677894	3.92381
4.7	-1.95	0.677894	3.92381
4.75	-1.95	0.677894	3.92381
4.8	-1.95	0.677894	3.92381
4.85	-1.95	0.677894	3.92381
4.9	-1.95	0.677894	3.92381
4.95	-1.95	0.677894	3.92381
5	-1.95	0.677894	3.92381
5.05	-1.95	0.677894	3.92381
5.1	-1.95	0.677894	3.92381
5.15	-1.95	0.677894	3.92381
5.2	-1.95	0.677894	3.92381
5.25	-1.95	0.677894	3.92381
5.3	-1.95	0.677894	3.92381
5.35	-1.95	0.677894	3.92381
5.4	-1.95	0.677894	3.92381
5.45	-1.95	0.677894	3.92381
5.5	-1.95	0.677894	3.92381
5.55	-1.95	0.677894	3.92381
5.6	-1.95	0.677894	3.92381
5.65	-1.95	0.677894	3.92381
5.7	-1.95	0.677894	3.92381
5.75	-1.95	0.677894	3.92381
5.8	-1.95	0.677894	3.92381
5.85	-1.95	0.677894	3.92381
5.9	-1.95	0.677894	3.92381
5.95	-1.95	0.677894	3.92381
6	-1.95	0.677894	3.92381
6.05	-1.95	0.677894	3.92381
6.1	-1.95	0.677894	3.92381
6.15	-1.95	0.677894	3.92381
6.2	-1.95	0.677894	3.92381
6.25	-1.95	0.677894	3.92381
6.3	-1.95	0.677894	3.92381
6.35	-1.95	0.677894	3.92381
6.4	-1.95	0.677894	3.92381
6.45	-1.95	0.677894	3.92381
6.5	-1.95	0.677894	3.92381
6.55	-1.95	0.677894	3.92381
6.6	-1.95	0.677894	3.92381
6.65	-1.95	0.677894	3.92381
6.7	-1.95	0.677894	3.92381
6.75	-1.95	0.677894	3.92381
6.8	-1.95	0.677894	3.92381
6.85	-1.95	0.677894	3.92381
6.9	-1.95	0.677894	3.92381
6.95	-1.95	0.677894	3.92381
7	-1.95	0.677894	3.92381
7.05	-1.95	0.677894	3.92381
7.1	-1.95	0.677894	3.92381
7.15	-1.95	0.677894	3.92381
7.2	-1.95	0.677894	3.92381
7.25	-1.95	0.677894	3.92381
7.3	-1.95	0.677894	3.92381
7.35	-1.95	0.677894	3.92381
7.4	-1.95	0.677894	3.92381
7.45	-1.95	0.677894	3.92381
7.5	-1.95	0.677894	3.92381
7.55	-1.95	0.677894	3.92381
7.6	-1.95	0.677894	3.92381
7.65	-1.95	0.677894	3.92381
7.7	-1.95	0.677894	3.92381
7.75	-1.95	0.677894	3.92381
7.8	-1.95	0.677894	3.92381
7.85	-1.95	0.677894	3.92381
7.9	-1.95	0.677894	3.92381
7.95	-1.95	0.677894	3.92381
8	-1.95	0.677894	3.92381
2	-1.9	0.677894	3.92381
2.05	-1.9	0.677894	3.92381
2.1	-1.9	0.677894	3.92381
2.15	-1.9	0.677894	3.92381
2.2	-1.9	0.677894	3.92381
2.25	-1.9	0.677894	3.92381
2.3	-1.9	0.677894	3.92381
2.35	-1.9	0.677894	3.92381
2.4	-1.9	0.677894	3.92381
2.45	-1.9	0.677894	3.92381
2.5	-1.9	0.677894	3.92381
2.55	-1.9	0.677894	3.92381
2.6	-1.9	0.677894	3.92381
2.65	-1.9	0.677894	3.92381
2.7	-1.9	0.677894	3.92381
2.75	-1.9	0.677894	3.92381
2.8	-1.9	0.677894	3.92381
2.85	-1.9	0.677894	3.92381
2.9	-1.9	0.677894	3.92381
2.95	-1.9	0.677894	3.92381
3	-1.9	0.677894	3.92381
3.05	-1.9	0.677894	3.92381
3.1	-1.9	0.677894	3.92381
3.15	-1.9	0.677894	3.92381
3.2	-1.9	0.677894	3.92381
3.25	-1.9	0.677894	3.92381
3.3	-1.9	0.677894	3.92381
3.35	-1.9	0.677894	3.92381
3.4	-1.9	0.677894	3.92381
3.45	-1.9	0.677894	3.92381
3.5	-1.9	0.677894	3.92381
3.55	-1.9	0.677894	3.92381
3.6	-1.9	0.677894	3.92381
3.65	-1.9	0.677894	3.92381
3.7	-1.9	0.677894	3.92381
3.75	-1.9	0.677894	3.92381
3.8	-1.9	0.677894	3.92381
3.85	-1.9	0.677894	3.92381
3.9	-1.9	0.677894	3.92381
3.95	-1.9	0.677894	3.92381
4	-1.9	0.677894	3.92381
4.05	-1.9	0.677894	3.92381
4.1	-1.9	0.677894	3.92381
4.15	-1.9	0.677894	3.92381
4.2	-1.9	0.677894	3.92381
4.25	-1.9	0.677894	3.92381
4.3	-1.9	0.677894	3.92381
4.35	-1.9	0.677894	3.92381
4.4	-1.9	0.677894	3.92381
4.45	-1.9	0.677894	3.92381
4.5	-1.9	0.677894	3.92381
4.55	-1.9	0.677894	3.92381
4.6	-1.9	0.677894	3.92381
4.65	-1.9	0.677894	3.92381
4.7	-1.9	0.677894	3.92381
4.75	-1.9	0.677894	3.92381
4.8	-1.9	0.677894	3.92381
4.85	-1.9	0.677894	3.92381
4.9	-1.9	0.677894	3.92381
4.95	-1.9	0.677894	3.92381
5	-1.9	0.677894	3.92381
5.05	-1.9	0.677894	3.92381
5.1	-1.9	0.677894	3.92381
5.15	-1.9	0.677894	3.92381
5.2	-1.9	0.677894	3.92381
5.25	-1.9	0.677894	3.92381
5.3	-1.9	0.677894	3.92381
5.35	-1.9	0.677894	3.92381
5.4	-1.9	0.677894	3.92381
5.45	-1.9	0.677894	3.92381
5.5	-1.9	0.677894	3.92381
5.55	-1.9	0.677894	3.92381
5.6	-1.9	0.677894	3.92381
5.65	-1.9	0.677894	3.92381
5.7	-1.9	0.677894	3.92381
5.75	-1.9	0.677894	3.92381
5.8	-1.9	0.677894	3.92381
5.85	-1.9	0.677894	3.92381
5.9	-1.9	0.677894	3.92381
5.95	-1.9	0.677894	3.92381
6	-1.9	0.677894	3.92381
6.05	-1.9	0.677894	3.92381
6.1	-1.9	0.677894	3.92381
6.15	-1.9	0.677894	3.92381
6.2	-1.9	0.677894	3.92381
6.25	-1.9	0.677894	3.92381
6.3	-1.9	0.677894	3.92381
6.35	-1.9	0.677894	3.92381
6.4	-1.9	0.677894	3.92381
6.45	-1.9	0.677894	3.92381
6.5	-1.9	0.677894	3.92381
6.55	-1.9	0.677894	3.92381
6.6	-1.9	0.677894	3.92381
6.65	-1.9	0.677894	3.92381
6.7	-1.9	0.677894	3.92381
6.75	-1.9	0.677894	3.92381
6.8	-1.9	0.677894	3.92381
6.85	-1.9	0.677894	3.92381
6.9	-1.9	0.677894	3.92381
6.95	-1.9	0.677894	3.92381
7	-1.9	0.677894	3.92381
7.05	-1.9	0.677894	3.92381
7.1	-1.9	0.677894	3.92381
7.15	-1.9	0.677894	3.92381
7.2	-1.9	0.677894	3.92381
7.25	-1.9	0.677894	3.92381
7.3	-1.9	0.677894	3.92381
7.35	-1.9	0.677894	3.92381
7.4	-1.9	0.677894	3.92381
7.45	-1.9	0.677894	3.92381
7.5	-1.9	0.677894	3.92381
7.55	-1.9	0.677894	3.92381
7.6	-1.9	0.677894	3.92381
7.65	-1.9	0.677894	3.92381
7.7	-1.9	0.677894	3.92381
7.75	-1.9	0.677894	3.92381
7.8	-1.9	0.677894	3.92381
7.85	-1.9	0.677894	3.92381
7.9	-1.9	0.677894	3.92381
7.95	-1.9	0.677894	3.92381
8	-1.9	0.677894	3.92381
2	-1.85	0.677894	3.92381
2.05	-1.85	0.677894	3.92381
2.1	-1.85	0.677894	3.92381
2.15	-1.85	0.677894	3.92381
2.2	-1.85	0.677894	3.92381
2.25	-1.85	0.677894	3.92381
2.3	-1.85	0.677894	3.92381
2.35	-1.85	0.677894	3.92381
2.4	-1.85	0.677894	3.92381
2.45	-1.85	0.677894	3.92381
2.5	-1.85	0.677894	3.92381
2.55	-1.85	0.677894	3.92381
2.6	-1.85	0.677894	3.92381
2.65	-1.85	0.677894	3.92381
2.7	-1.85	0.677894	3.92381
2.75	-1.85	0.677894	3.92381
2.8	-1.85	0.677894	3.92381
2.85	-1.85	0.677894	3.92381
2.9	-1.85	0.677894	3.92381
2.95	-1.85	0.677894	3.92381
3	-1.85	0.677894	3.92381
3.05	-1.85	0.677894	3.92381
3.1	-1.85	0.677894	3.92381
3.15	-1.85	0.677894	3.92381
3.2	-1.85	0.677894	3.92381
3.25	-1.85	0.677894	3.92381
3.3	-1.85	0.677894	3.92381
3.35	-1.85	0.677894	3.92381
3.4	-1.85	0.677894	3.92381
3.45	-1.85	0.677894	3.92381
3.5	-1.85	0.677894	3.92381
3.55	-1.85	0.677894	3.92381
3.6	-1.85	0.677894	3.92381
3.65	-1.85	0.677894	3.92381
3.7	-1.85	0.677894	3.92381
3.75	-1.85	0.677894	3.92381
3.8	-1.85	0.677894	3.92381
3.85	-1.85	0.677894	3.92381
3.9	-1.85	0.677894	3.92381
3.95	-1.85	0.677894	3.92381
4	-1.85	0.677894	3.92381
4.05	-1.85	0.677894	3.92381
4.1	-1.85	0.677894	3.92381
4.15	-1.85	0.677894	3.92381
4.2	-1.85	0.677894	3.92381
4.25	-1.85	0.677894	3.92381
4.3	-1.85	0.677894	3.92381
4.35	-1.85	0.677894	3.92381
4.4	-1.85	0.677894	3.92381
4.45	-1.85	0.677894	3.92381
4.5	-1.85	0.677894	3.92381
4.55	-1.85	0.677894	3.92381
4.6	-1.85	0.677894	3.92381
4.65	-1.85	0.677894	3.92381
4.7	-1.85	0.677894	3.92381
4.75	-1.85	0.677894	3.92381
4.8	-1.85	0.677894	3.92381
4.85	-1.85	0.677894	3.92381
4.9	-1.85	0.677894	3.92381
4.95	-1.85	0.677894	3.92381
5	-1.85	0.677894	3.92381
5.05	-1.85	0.677894	3.92381
5.1	-1.85	0.677894	3.92381
5.15	-1.85	0.677894	3.92381
5.2	-1.85	0.677894	3.92381
5.25	-1.85	0.677894	3.92381
5.3	-1.85	0.677894	3.92381
5.35	-1.85	0.677894	3.92381
5.4	-1.85	0.677894	3.92381
5.45	-1.85	0.677894	3.92381
5.5	-1.85	0.677894	3.92381
5.55	-1.85	0.677894	3.92381
5.6	-1.85	0.677894	3.92381
5.65	-1.85	0.677894	3.92381
5.7	-1.85	0.677894	3.92381
5.75	-1.85	0.677894	3.92381
5.8	-1.85	0.677894	3.92381
5.85	-1.85	0.677894	3.92381
5.9	-1.85	0.677894	3.92381
5.95	-1.85	0.677894	3.92381
6	-1.85	0.677894	3.92381
6.05	-1.85	0.677894	3.92381
6.1	-1.85	0.677894	3.92381
6.15	-1.85	0.677894	3.92381
6.2	-1.85	0.677894	3.92381
6.25	-1.85	0.677894	3.92381
6.3	-1.85	0.677894	3.92381
6.35	-1.85	0.677894	3.92381
6.4	-1.85	0.677894	3.92381
6.45	-1.85	0.677894	3.92381
6.5	-1.85	0.677894	3.92381
6.55	-1.85	0.677894	3.92381
6.6	-1.85	0.677894	3.92381
6.65	-1.85	0.677894	3.92381
6.7	-1.85	0.677894	3.92381
6.75	-1.85	0.677894	3.92381
6.8	-1.85	0.677894	3.92381
6.85	-1.85	0.677894	3.92381
6.9	-1.85	0.677894	3.92381
6.95	-1.85	0.677894	3.92381
7	-1.85	0.677894	3.92381
7.05	-1.85	0.677894	3.92381
7.1	-1.85	0.677894	3.92381
7.15	-1.85	0.677894	3.92381
7.2	-1.85	0.677894	3.92381
7.25	-1.85	0.677894	3.92381
7.3	-1.85	0.677894	3.92381
7.35	-1.85	0.677894	3.92381
7.4	-1.85	0.677894	3.92381
7.45	-1.85	0.677894	3.92381
7.5	-1.85	0.677894	3.92381
7.55	-1.85	0.677894	3.92381
7.6	-1.85	0.677894	3.92381
7.65	-1.85	0.677894	3.92381
7.7	-1.85	0.677894	3.92381
7.75	-1.85	0.677894	3.92381
7.8	-1.85	0.677894	3.92381
7.85	-1.85	0.677894	3.92381
7.9	-1.85	0.677894	3.92381
7.95	-1.85	0.677894	3.92381
8	-1.85	0.677894	3.92381
2	-1.8	0.677894	3.92381
2.05	-1.8	0.677894	3.92381
2.1	-1.8	0.677894	3.92381
2.15	-1.8	0.677894	3.92381
2.2	-1.8	0.677894	3.92381
2.25	-1.8	0.677894	3.92381
2.3	-1.8	0.677894	3.92381
2.35	-1.8	0.677894	3.92381
2.4	-1.8	0.677894	3.92381
2.45	-1.8	0.677894	3.92381
2.5	-1.8	0.677894	3.92381
2.55	-1.8	0.677894	3.92381
2.6	-1.8	0.677894	3.92381
2.65	-1.8	0.677894	3.92381
2.7	-1.8	0.677894	3.92381
2.75	-1.8	0.677894	3.92381
2.8	-1.8	0.677894	3.92381
2.85	-1.8	0.677894	3.92381
2.9	-1.8	0.677894	3.92381
2.95	-1.8	0.677894	3.92381
3	-1.8	0.677894	3.92381
3.05	-1.8	0.677894	3.92381
3.1	-1.8	0.677894	3.92381
3.15	-1.8	0.677894	3.92381
3.2	-1.8	0.677894	3.92381
3.25	-1.8	0.677894	3.92381
3.3	-1.8	0.677894	3.92381
3.35	-1.8	0.677894	3.92381
3.4	-1.8	0.677894	3.92381
3.45	-1.8	0.677894	3.92381
3.5	-1.8	0.677894	3.92381
3.55	-1.8	0.677894	3.92381
3.6	-1.8	0.677894	3.92381
3.65	-1.8	0.677894	3.92381
3.7	-1.8	0.677894	3.92381
3.75	-1.8	0.677894	3.92381
3.8	-1.8	0.677894	3.92381
3.85	-1.8	0.677894	3.92381
3.9	-1.8	0.677894	3.92381
3.95	-1.8	0.677894	3.92381
4	-1.8	0.677894	3.92381
4.05	-1.8	0.677894	3.92381
4.1	-1.8	0.677894	3.92381
4.15	-1.8	0.677894	3.92381
4.2	-1.8	0.677894	3.92381
4.25	-1.8	0.677894	3.92381
4.3	-1.8	0.677894	3.92381
4.35	-1.8	0.677894	3.92381
4.4	-1.8	0.677894	3.92381
4.45	-1.8	0.677894	3.92381
4.5	-1.8	0.677894	3.92381
4.55	-1.8	0.677894	3.92381
4.6	-1.8	0.677894	3.92381
4.65	-1.8	0.677894	3.92381
4.7	-1.8	0.677894	3.92381
4.75	-1.8	0.677894	3.92381
4.8	-1.8	0.677894	3.92381
4.85	-1.8	0.677894	3.92381
4.9	-1.8	0.677894	3.92381
4.95	-1.8	0.677894	3.92381
5	-1.8	0.677894	3.92381
5.05	-1.8	0.677894	3.92381
5.1	-1.8	0.677894	3.92381
5.15	-1.8	0.677894	3.92381
5.2	-1.8	0.677894	3.92381
5.25	-1.8	0.677894	3.92381
5.3	-1.8	0.677894	3.92381
5.35	-1.8	0.677894	3.92381
5.4	-1.8	0.677894	3.92381
5.45	-1.8	0.677894	3.92381
5.5	-1.8	0.677894	3.92381
5.55	-1.8	0.677894	3.92381
5.6	-1.8	0.677894	3.92381
5.65	-1.8	0.677894	3.92381
5.7	-1.8	0.677894	3.92381
5.75	-1.8	0.677894	3.92381
5.8	-1.8	0.677894	3.92381
5.85	-1.8	0.677894	3.92381
5.9	-1.8	0.677894	3.92381
5.95	-1.8	0.677894	3.92381
6	-1.8	0.677894	3.92381
6.05	-1.8	0.677894	3.92381
6.1	-1.8	0.677894	3.92381
6.15	-1.8	0.677894	3.92381
6.2	-1.8	0.677894	3.92381
6.25	-1.8	0.677894	3.92381
6.3	-1.8	0.677894	3.92381
6.35	-1.8	0.677894	3.92381
6.4	-1.8	0.677894	3.92381
6.45	-1.8	0.677894	3.92381
6.5	-1.8	0.677894	3.92381
6.55	-1.8	0.677894	3.92381
6.6	-1.8	0.677894	3.92381
6.65	-1.8	0.677894	3.92381
6.7	-1.8	0.677894	3.92381
6.75	-1.8	0.677894	3.92381
6.8	-1.8	0.677894	3.92381
6.85	-1.8	0.677894	3.92381
6.9	-1.8	0.677894	3.92381
6.95	-1.8	0.677894	3.92381
7	-1.8	0.677894	3.92381
7.05	-1.8	0.677894	3.92381
7.1	-1.8	0.677894	3.92381
7.15	-1.8	0.677894	3.92381
7.2	-1.8	0.677894	3.92381
7.25	-1.8	0.677894	3.92381
7.3	-1.8	0.677894	3.92381
7.35	-1.8	0.677894	3.92381
7.4	-1.8	0.677894	3.92381
7.45	-1.8	0.677894	3.92381
7.5	-1.8	0.677894	3.92381
7.55	-1.8	0.677894	3.92381
7.6	-1.8	0.677894	3.92381
7.65	-1.8	0.677894	3.92381
7.7	-1.8	0.677894	3.92381
7.75	-1.8	0.677894	3.92381
7.8	-1.8	0.677894	3.92381
7.85	-1.8	0.677894	3.92381
7.9	-1.8	0.677894	3.92381
7.95	-1.8	0.677894	3.92381
8	-1.8	0.677894	3.92381
2	-1.75	0.677894	3.92381
2.05	-1.75	0.677894	3.92381
2.1	-1.75	0.677894	3.92381
2.15	-1.75	0.677894	3.92381
2.2	-1.75	0.677894	3.92381
2.25	-1.75	0.677894	3.92381
2.3	-1.75	0.677894	3.92381
2.35	-1.75	0.677894	3.92381
2.4	-1.75	0.677894	3.92381
2.45	-1.75	0.677894	3.92381
2.5	-1.75	0.677894	3.92381
2.55	-1.75	0.677894	3.92381
2.6	-1.75	0.677894	3.92381
2.65	-1.75	0.677894	3.92381
2.7	-1.75	0.677894	3.92381
2.75	-1.75	0.677894	3.92381
2.8	-1.75	0.677894	3.92381
2.85	-1.75	0.677894	3.92381
2.9	-1.75	0.677894	3.92381
2.95	-1.75	0.677894	3.92381
3	-1.75	0.677894	3.92381
3.05	-1.75	0.677894	3.92381
3.1	-1.75	0.677894	3.92381
3.15	-1.75	0.677894	3.92381
3.2	-1.75	0.677894	3.92381
3.25	-1.75	0.677894	3.92381
3.3	-1.75	0.677894	3.92381
3.35	-1.75	0.677894	3.92381
3.4	-1.75	0.677894	3.92381
3.45	-1.75	0.677894	3.92381
3.5	-1.75	0.677894	3.92381
3.55	-1.75	0.677894	3.92381
3.6	-1.75	0.677894	3.92381
3.65	-1.75	0.677894	3.92381
3.7	-1.75	0.677894	3.92381
3.75	-1.75	0.677894	3.92381
3.8	-1.75	0.677894	3.92381
3.85	-1.75	0.677894	3.92381
3.9	-1.75	0.677894	3.92381
3.95	-1.75	0.677894	3.92381
4	-1.75	0.677894	3.92381
4.05	-1.75	0.677894	3.92381
4.1	-1.75	0.677894	3.92381
4.15	-1.75	0.677894	3.92381
4.2	-1.75	0.677894	3.92381
4.25	-1.75	0.677894	3.92381
4.3	-1.75	0.677894	3.92381
4.35	-1.75	0.677894	3.92381
4.4	-1.75	0.677894	3.92381
4.45	-1.75	0.677894	3.92381
4.5	-1.75	0.677894	3.92381
4.55	-1.75	0.677894	3.92381
4.6	-1.75	0.677894	3.92381
4.65	-1.75	0.677894	3.92381
4.7	-1.75	0.677894	3.92381
4.75	-1.75	0.677894	3.92381
4.8	-1.75	0.677894	3.92381
4.85	-1.75	0.677894	3.92381
4.9	-1.75	0.677894	3.92381
4.95	-1.75	0.677894	3.92381
5	-1.75	0.677894	3.92381
5.05	-1.75	0.677894	3.92381
5.1	-1.75	0.677894	3.92381
5.15	-1.75	0.677894	3.92381
5.2	-1.75	0.677894	3.92381
5.25	-1.75	0.677894	3.92381
5.3	-1.75	0.677894	3.92381
5.35	-1.75	0.677894	3.92381
5.4	-1.75	0.677894	3.92381
5.45	-1.75	0.677894	3.92381
5.5	-1.75	0.677894	3.92381
5.55	-1.75	0.677894	3.92381
5.6	-1.75	0.677894	3.92381
5.65	-1.75	0.677894	3.92381
5.7	-1.75	0.677894	3.92381
5.75	-1.75	0.677894	3.92381
5.8	-1.75	0.677894	3.92381
5.85	-1.75	0.677894	3.92381
5.9	-1.75	0.677894	3.92381
5.95	-1.75	0.677894	3.92381
6	-1.75	0.677894	3.92381
6.05	-1.75	0.677894	3.92381
6.1	-1.75	0.677894	3.92381
6.15	-1.75	0.677894	3.92381
6.2	-1.75	0.677894	3.92381
6.25	-1.75	0.677894	3.92381
6.3	-1.75	0.677894	3.92381
6.35	-1.75	0.677894	3.92381
6.4	-1.75	0.677894	3.92381
6.45	-1.75	0.677894	3.92381
6.5	-1.75	0.677894	3.92381
6.55	-1.75	0.677894	3.92381
6.6	-1.75	0.677894	3.92381
6.65	-1.75	0.677894	3.92381
6.7	-1.75	0.677894	3.92381
6.75	-1.75	0.677894	3.92381
6.8	-1.75	0.677894	3.92381
6.85	-1.75	0.677894	3.92381
6.9	-1.75	0.677894	3.92381
6.95	-1.75	0.677894	3.92381
7	-1.75	0.677894	3.92381
7.05	-1.75	0.677894	3.92381
7.1	-1.75	0.677894	3.92381
7.15	-1.75	0.677894	3.92381
7.2	-1.75	0.677894	3.92381
7.25	-1.75	0.677894	3.92381
7.3	-1.75	0.677894	3.92381
7.35	-1.75	0.677894	3.92381
7.4	-1.75	0.677894	3.92381
7.45	-1.75	0.677894	3.92381
7.5	-1.75	0.677894	3.92381
7.55	-1.75	0.677894	3.92381
7.6	-1.75	0.677894	3.92381
7.65	-1.75	0.677894	3.92381
7.7	-1.75	0.677894	3.92381
7.75	-1.75	0.677894	3.92381
7.8	-1.75	0.677894	3.92381
7.85	-1.75	0.677894	3.92381
7.9	-1.75	0.677894	3.92381
7.95	-1.75	0.677894	3.92381
8	-1.75	0.677894	3.92381
2	-1.7	0.677894	3.92381
2.05	-1.7	0.677894	3.92381
2.1	-1.7	0.677894	3.92381
2.15	-1.7	0.677894	3.92381
2.2	-1.7	0.677894	3.92381
2.25	-1.7	0.677894	3.92381
2.3	-1.7	0.677894	3.92381
2.35	-1.7	0.677894	3.92381
2.4	-1.7	0.677894	3.92381
2.45	-1.7	0.677894	3.92381
2.5	-1.7	0.677894	3.92381
2.55	-1.7	0.677894	3.92381
2.6	-1.7	0.677894	3.92381
2.65	-1.7	0.677894	3.92381
2.7	-1.7	0.677894	3.92381
2.75	-1.7	0.677894	3.92381
2.8	-1.7	0.677894	3.92381
2.85	-1.7	0.677894	3.92381
2.9	-1.7	0.677894	3.92381
2.95	-1.7	0.677894	3.92381
3	-1.7	0.677894	3.92381
3.05	-1.7	0.677894	3.92381
3.1	-1.7	0.677894	3.92381
3.15	-1.7	0.677894	3.92381
3.2	-1.7	0.677894	3.92381
3.25	-1.7	0.677894	3.92381
3.3	-1.7	0.677894	3.92381
3.35	-1.7	0.677894	3.92381
3.4	-1.7	0.677894	3.92381
3.45	-1.7	0.677894	3.92381
3.5	-1.7	0.677894	3.92381
3.55	-1.7	0.677894	3.92381
3.6	-1.7	0.677894	3.92381
3.65	-1.7	0.677894	3.92381
3.7	-1.7	0.677894	3.92381
3.75	-1.7	0.677894	3.92381
3.8	-1.7	0.677894	3.92381
3.85	-1.7	0.677894	3.92381
3.9	-1.7	0.677894	3.92381
3.95	-1.7	0.677894	3.92381
4	-1.7	0.677894	3.92381
4.05	-1.7	0.677894	3.92381
4.1	-1.7	0.677894	3.92381
4.15	-1.7	0.677894	3.92381
4.2	-1.7	0.677894	3.92381
4.25	-1.7	0.677894	3.92381
4.3	-1.7	0.677894	3.92381
4.35	-1.7	0.677894	3.92381
4.4	-1.7	0.677894	3.92381
4.45	-1.7	0.677894	3.92381
4.5	-1.7	0.677894	3.92381
4.55	-1.7	0.677894	3.92381
4.6	-1.7	0.677894	3.92381
4.65	-1.7	0.677894	3.92381
4.7	-1.7	0.677894	3.92381
4.75	-1.7	0.677894	3.92381
4.8	-1.7	0.677894	3.92381
4.85	-1.7	0.677894	3.92381
4.9	-1.7	0.677894	3.92381
4.95	-1.7	0.677894	3.92381
5	-1.7	0.677894	3.92381
5.05	-1.7	0.677894	3.92381
5.1	-1.7	0.677894	3.92381
5.15	-1.7	0.677894	3.92381
5.2	-1.7	0.677894	3.92381
5.25	-1.7	0.677894	3.92381
5.3	-1.7	0.677894	3.92381
5.35	-1.7	0.677894	3.92381
5.4	-1.7	0.677894	3.92381
5.45	-1.7	0.677894	3.92381
5.5	-1.7	0.677894	3.92381
5.55	-1.7	0.677894	3.92381
5.6	-1.7	0.677894	3.92381
5.65	-1.7	0.677894	3.92381
5.7	-1.7	0.677894	3.92381
5.75	-1.7	0.677894	3.92381
5.8	-1.7	0.677894	3.92381
5.85	-1.7	0.677894	3.92381
5.9	-1.7	0.677894	3.92381
5.95	-1.7	0.677894	3.92381
6	-1.7	0.677894	3.92381
6.05	-1.7	0.677894	3.92381
6.1	-1.7	0.677894	3.92381
6.15	-1.7	0.677894	3.92381
6.2	-1.7	0.677894	3.92381
6.25	-1.7	0.677894	3.92381
6.3	-1.7	0.677894	3.92381
6.35	-1.7	0.677894	3.92381
6.4	-1.7	0.677894	3.92381
6.45	-1.7	0.677894	3.92381
6.5	-1.7	0.677894	3.92381
6.55	-1.7	0.677894	3.92381
6.6	-1.7	0.677894	3.92381
6.65	-1.7	0.677894	3.92381
6.7	-1.7	0.677894	3.92381
6.75	-1.7	0.677894	3.92381
6.8	-1.7	0.677894	3.92381
6.85	-1.7	0.677894	3.92381
6.9	-1.7	0.677894	3.92381
6.95	-1.7	0.677894	3.92381
7	-1.7	0.677894	3.92381
7.05	-1.7	0.677894	3.92381
7.1	-1.7	0.677894	3.92381
7.15	-1.7	0.677894	3.92381
7.2	-1.7	0.677894	3.92381
7.25	-1.7	0.677894	3.92381
7.3	-1.7	0.677894	3.92381
7.35	-1.7	0.677894	3.92381
7.4	-1.7	0.677894	3.92381
7.45	-1.7	0.677894	3.92381
7.5	-1.7	0.677894	3.92381
7.55	-1.7	0.677894	3.92381
7.6	-1.7	0.677894	3.92381
7.65	-1.7	0.677894	3.92381
7.7	-1.7	0.677894	3.92381
7.75	-1.7	0.677894	3.92381
7.8	-1.7	0.677894	3.92381
7.85	-1.7	0.677894	3.92381
7.9	-1.7	0.677894	3.92381
7.95	-1.7	0.677894	3.92381
8	-1.7	0.677894	3.92381
2	-1.65	0.677894	3.92381
2.05	-1.65	0.677894	3.92381
2.1	-1.65	0.677894	3.92381
2.15	-1.65	0.677894	3.92381
2.2	-1.65	0.677894	3.92381
2.25	-1.65	0.677894	3.92381
2.3	-1.65	0.677894	3.92381
2.35	-1.65	0.677894	3.92381
2.4	-1.65	0.677894	3.92381
2.45	-1.65	0.677894	3.92381
2.5	-1.65	0.677894	3.92381
2.55	-1.65	0.677894	3.92381
2.6	-1.65	0.677894	3.92381
2.65	-1.65	0.677894	3.92381
2.7	-1.65	0.677894	3.92381
2.75	-1.65	0.677894	3.92381
2.8	-1.65	0.677894	3.92381
2.85	-1.65	0.677894	3.92381
2.9	-1.65	0.677894	3.92381
2.95	-1.65	0.677894	3.92381
3	-1.65	0.677894	3.92381
3.05	-1.65	0.677894	3.92381
3.1	-1.65	0.677894	3.92381
3.15	-1.65	0.677894	3.92381
3.2	-1.65	0.677894	3.92381
3.25	-1.65	0.677894	3.92381
3.3	-1.65	0.677894	3.92381
3.35	-1.65	0.677894	3.92381
3.4	-1.65	0.677894	3.92381
3.45	-1.65	0.677894	3.92381
3.5	-1.65	0.677894	3.92381
3.55	-1.65	0.677894	3.92381
3.6	-1.65	0.677894	3.92381
3.65	-1.65	0.677894	3.92381
3.7	-1.65	0.677894	3.92381
3.75	-1.65	0.677894	3.92381
3.8	-1.65	0.677894	3.92381
3.85	-1.65	0.677894	3.92381
3.9	-1.65	0.677894	3.92381
3.95	-1.65	0.677894	3.92381
4	-1.65	0.677894	3.92381
4.05	-1.65	0.677894	3.92381
4.1	-1.65	0.677894	3.92381
4.15	-1.65	0.677894	3.92381
4.2	-1.65	0.677894	3.92381
4.25	-1.65	0.677894	3.92381
4.3	-1.65	0.677894	3.92381
4.35	-1.65	0.677894	3.92381
4.4	-1.65	0.677894	3.92381
4.45	-1.65	0.677894	3.92381
4.5	-1.65	0.677894	3.92381
4.55	-1.65	0.677894	3.92381
4.6	-1.65	0.677894	3.92381
4.65	-1.65	0.677894	3.92381
4.7	-1.65	0.677894	3.92381
4.75	-1.65	0.677894	3.92381
4.8	-1.65	0.677894	3.92381
4.85	-1.65	0.677894	3.92381
4.9	-1.65	0.677894	3.92381
4.95	-1.65	0.677894	3.92381
5	-1.65	0.677894	3.92381
5.05	-1.65	0.677894	3.92381
5.1	-1.65	0.677894	3.92381
5.15	-1.65	0.677894	3.92381
5.2	-1.65	0.677894	3.92381
5.25	-1.65	0.677894	3.92381
5.3	-1.65	0.677894	3.92381
5.35	-1.65	0.677894	3.92381
5.4	-1.65	0.677894	3.92381
5.45	-1.65	0.677894	3.92381
5.5	-1.65	0.677894	3.92381
5.55	-1.65	0.677894	3.92381
5.6	-1.65	0.677894	3.92381
5.65	-1.65	0.677894	3.92381
5.7	-1.65	0.677894	3.92381
5.75	-1.65	0.677894	3.92381
5.8	-1.65	0.677894	3.92381
5.85	-1.65	0.677894	3.92381
5.9	-1.65	0.677894	3.92381
5.95	-1.65	0.677894	3.92381
6	-1.65	0.677894	3.92381
6.05	-1.65	0.677894	3.92381
6.1	-1.65	0.677894	3.92381
6.15	-1.65	0.677894	3.92381
6.2	-1.65	0.677894	3.92381
6.25	-1.65	0.677894	3.92381
6.3	-1.65	0.677894	3.92381
6.35	-1.65	0.677894	3.92381
6.4	-1.65	0.677894	3.92381
6.45	-1.65	0.677894	3.92381
6.5	-1.65	0.677894	3.92381
6.55	-1.65	0.677894	3.92381
6.6	-1.65	0.677894	3.92381
6.65	-1.65	0.677894	3.92381
6.7	-1.65	0.677894	3.92381
6.75	-1.65	0.677894	3.92381
6.8	-1.65	0.677894	3.92381
6.85	-1.65	0.677894	3.92381
6.9	-1.65	0.677894	3.92381
6.95	-1.65	0.677894	3.92381
7	-1.65	0.677894	3.92381
7.05	-1.65	0.677894	3.92381
7.1	-1.65	0.677894	3.92381
7.15	-1.65	0.677894	3.92381
7.2	-1.65	0.677894	3.92381
7.25	-1.65	0.677894	3.92381
7.3	-1.65	0.677894	3.92381
7.35	-1.65	0.677894	3.92381
7.4	-1.65	0.677894	3.92381
7.45	-1.65	0.677894	3.92381
7.5	-1.65	0.677894	3.92381
7.55	-1.65	0.677894	3.92381
7.6	-1.65	0.677894	3.92381
7.65	-1.65	0.677894	3.92381
7.7	-1.65	0.677894	3.92381
7.75	-1.65	0.677894	3.92381
7.8	-1.65	0.677894	3.92381
7.85	-1.65	0.677894	3.92381
7.9	-1.65	0.677894	3.92381
7.95	-1.65	0.677894	3.92381
8	-1.65	0.677894	3.92381
2	-1.6	0.677894	3.92381
2.05	-1.6	0.677894	3.92381
2.1	-1.6	0.677894	3.92381
2.15	-1.6	0.677894	3.92381
2.2	-1.6	0.677894	3.92381
2.25	-1.6	0.677894	3.92381
2.3	-1.6	0.677894	3.92381
2.35	-1.6	0.677894	3.92381
2.4	-1.6	0.677894	3.92381
2.45	-1.6	0.677894	3.92381
2.5	-1.6	0.677894	3.92381
2.55	-1.6	0.677894	3.92381
2.6	-1.6	0.677894	3.92381
2.65	-1.6	0.677894	3.92381
2.7	-1.6	0.677894	3.92381
2.75	-1.6	0.677894	3.92381
2.8	-1.6	0.677894	3.92381
2.85	-1.6	0.677894	3.92381
2.9	-1.6	0.677894	3.92381
2.95	-1.6	0.677894	3.92381
3	-1.6	0.677894	3.92381
3.05	-1.6	0.677894	3.92381
3.1	-1.6	0.677894	3.92381
3.15	-1.6	0.677894	3.92381
3.2	-1.6	0.677894	3.92381
3.25	-1.6	0.677894	3.92381
3.3	-1.6	0.677894	3.92381
3.35	-1.6	0.677894	3.92381
3.4	-1.6	0.677894	3.92381
3.45	-1.6	0.677894	3.92381
3.5	-1.6	0.677894	3.92381
3.55	-1.6	0.677894	3.92381
3.6	-1.6	0.677894	3.92381
3.65	-1.6	0.677894	3.92381
3.7	-1.6	0.677894	3.92381
3.75	-1.6	0.677894	3.92381
3.8	-1.6	0.677894	3.92381
3.85	-1.6	0.677894	3.92381
3.9	-1.6	0.677894	3.92381
3.95	-1.6	0.677894	3.92381
4	-1.6	0.677894	3.92381
4.05	-1.6	0.677894	3.92381
4.1	-1.6	0.677894	3.92381
4.15	-1.6	0.677894	3.92381
4.2	-1.6	0.677894	3.92381
4.25	-1.6	0.677894	3.92381
4.3	-1.6	0.677894	3.92381
4.35	-1.6	0.677894	3.92381
4.4	-1.6	0.677894	3.92381
4.45	-1.6	0.677894	3.92381
4.5	-1.6	0.677894	3.92381
4.55	-1.6	0.677894	3.92381
4.6	-1.6	0.677894	3.92381
4.65	-1.6	0.677894	3.92381
4.7	-1.6	0.677894	3.92381
4.75	-1.6	0.677894	3.92381
4.8	-1.6	0.677894	3.92381
4.85	-1.6	0.677894	3.92381
4.9	-1.6	0.677894	3.92381
4.95	-1.6	0.677894	3.92381
5	-1.6	0.677894	3.92381
5.05	-1.6	0.677894	3.92381
5.1	-1.6	0.677894	3.92381
5.15	-1.6	0.677894	3.92381
5.2	-1.6	0.677894	3.92381
5.25	-1.6	0.677894	3.92381
5.3	-1.6	0.677894	3.92381
5.35	-1.6	0.677894	3.92381
5.4	-1.6	0.677894	3.92381
5.45	-1.6	0.677894	3.92381
5.5	-1.6	0.677894	3.92381
5.55	-1.6	0.677894	3.92381
5.6	-1.6	0.677894	3.92381
5.65	-1.6	0.677894	3.92381
5.7	-1.6	0.677894	3.92381
5.75	-1.6	0.677894	3.92381
5.8	-1.6	0.677894	3.92381
5.85	-1.6	0.677894	3.92381
5.9	-1.6	0.677894	3.92381
5.95	-1.6	0.677894	3.92381
6	-1.6	0.677894	3.92381
6.05	-1.6	0.677894	3.92381
6.1	-1.6	0.677894	3.92381
6.15	-1.6	0.677894	3.92381
6.2	-1.6	0.677894	3.92381
6.25	-1.6	0.677894	3.92381
6.3	-1.6	0.677894	3.92381
6.35	-1.6	0.677894	3.92381
6.4	-1.6	0.677894	3.92381
6.45	-1.6	0.677894	3.92381
6.5	-1.6	0.677894	3.92381
6.55	-1.6	0.677894	3.92381
6.6	-1.6	0.677894	3.92381
6.65	-1.6	0.677894	3.92381
6.7	-1.6	0.677894	3.92381
6.75	-1.6	0.677894	3.92381
6.8	-1.6	0.677894	3.92381
6.85	-1.6	0.677894	3.92381
6.9	-1.6	0.677894	3.92381
6.95	-1.6	0.677894	3.92381
7	-1.6	0.677894	3.92381
7.05	-1.6	0.677894	3.92381
7.1	-1.6	0.677894	3.92381
7.15	-1.6	0.677894	3.92381
7.2	-1.6	0.677894	3.92381
7.25	-1.6	0.677894	3.92381
7.3	-1.6	0.677894	3.92381
7.35	-1.6	0.677894	3.92381
7.4	-1.6	0.677894	3.92381
7.45	-1.6	0.677894	3.92381
7.5	-1.6	0.677894	3.92381
7.55	-1.6	0.677894	3.92381
7.6	-1.6	0.677894	3.92381
7.65	-1.6	0.677894	3.92381
7.7	-1.6	0.677894	3.92381
7.75	-1.6	0.677894	3.92381
7.8	-1.6	0.677894	3.92381
7.85	-1.6	0.677894	3.92381
7.9	-1.6	0.677894	3.92381
7.95	-1.6	0.677894	3.92381
8	-1.6	0.677894	3.92381
2	-1.55	0.677894	3.92381
2.05	-1.55	0.677894	3.92381
2.1	-1.55	0.677894	3.92381
2.15	-1.55	0.677894	3.92381
2.2	-1.55	0.677894	3.92381
2.25	-1.55	0.677894	3.92381
2.3	-1.55	0.677894	3.92381
2.35	-1.55	0.677894	3.92381
2.4	-1.55	0.677894	3.92381
2.45	-1.55	0.677894	3.92381
2.5	-1.55	0.677894	3.92381
2.55	-1.55	0.677894	3.92381
2.6	-1.55	0.677894	3.92381
2.65	-1.55	0.677894	3.92381
2.7	-1.55	0.677894	3.92381
2.75	-1.55	0.677894	3.92381
2.8	-1.55	0.677894	3.92381
2.85	-1.55	0.677894	3.92381
2.9	-1.55	0.677894	3.92381
2.95	-1.55	0.677894	3.92381
3	-1.55	0.677894	3.92381
3.05	-1.55	0.677894	3.92381
3.1	-1.55	0.677894	3.92381
3.15	-1.55	0.677894	3.92381
3.2	-1.55	0.677894	3.92381
3.25	-1.55	0.677894	3.92381
3.3	-1.55	0.677894	3.92381
3.35	-1.55	0.677894	3.92381
3.4	-1.55	0.677894	3.92381
3.45	-1.55	0.677894	3.92381
3.5	-1.55	0.677894	3.92381
3.55	-1.55	0.677894	3.92381
3.6	-1.55	0.677894	3.92381
3.65	-1.55	0.677894	3.92381
3.7	-1.55	0.677894	3.92381
3.75	-1.55	0.677894	3.92381
3.8	-1.55	0.677894	3.92381
3.85	-1.55	0.677894	3.92381
3.9	-1.55	0.677894	3.92381
3.95	-1.55	0.677894	3.92381
4	-1.55	0.677894	3.92381
4.05	-1.55	0.677894	3.92381
4.1	-1.55	0.677894	3.92381
4.15	-1.55	0.677894	3.92381
4.2	-1.55	0.677894	3.92381
4.25	-1.55	0.677894	3.92381
4.3	-1.55	0.677894	3.92381
4.35	-1.55	0.677894	3.92381
4.4	-1.55	0.677894	3.92381
4.45	-1.55	0.677894	3.92381
4.5	-1.55	0.677894	3.92381
4.55	-1.55	0.677894	3.92381
4.6	-1.55	0.677894	3.92381
4.65	-1.55	0.677894	3.92381
4.7	-1.55	0.677894	3.92381
4.75	-1.55	0.677894	3.92381
4.8	-1.55	0.677894	3.92381
4.85	-1.55	0.677894	3.92381
4.9	-1.55	0.677894	3.92381
4.95	-1.55	0.677894	3.92381
5	-1.55	0.677894	3.92381
5.05	-1.55	0.677894	3.92381
5.1	-1.55	0.677894	3.92381
5.15	-1.55	0.677894	3.92381
5.2	-1.55	0.677894	3.92381
5.25	-1.55	0.677894	3.92381
5.3	-1.55	0.677894	3.92381
5.35	-1.55	0.677894	3.92381
5.4	-1.55	0.677894	3.92381
5.45	-1.55	0.677894	3.92381
5.5	-1.55	0.677894	3.92381
5.55	-1.55	0.677894	3.92381
5.6	-1.55	0.677894	3.92381
5.65	-1.55	0.677894	3.92381
5.7	-1.55	0.677894	3.92381
5.75	-1.55	0.677894	3.92381
5.8	-1.55	0.677894	3.92381
5.85	-1.55	0.677894	3.92381
5.9	-1.55	0.677894	3.92381
5.95	-1.55	0.677894	3.92381
6	-1.55	0.677894	3.92381
6.05	-1.55	0.677894	3.92381
6.1	-1.55	0.677894	3.92381
6.15	-1.55	0.677894	3.92381
6.2	-1.55	0.677894	3.92381
6.25	-1.55	0.677894	3.92381
6.3	-1.55	0.677894	3.92381
6.35	-1.55	0.677894	3.92381
6.4	-1.55	0.677894	3.92381
6.45	-1.55	0.677894	3.92381
6.5	-1.55	0.677894	3.92381
6.55	-1.55	0.677894	3.92381
6.6	-1.55	0.677894	3.92381
6.65	-1.55	0.677894	3.92381
6.7	-1.55	0.677894	3.92381
6.75	-1.55	0.677894	3.92381
6.8	-1.55	0.677894	3.92381
6.85	-1.55	0.677894	3.92381
6.9	-1.55	0.677894	3.92381
6.95	-1.55	0.677894	3.92381
7	-1.55	0.677894	3.92381
7.05	-1.55	0.677894	3.92381
7.1	-1.55	0.677894	3.92381
7.15	-1.55	0.677894	3.92381
7.2	-1.55	0.677894	3.92381
7.25	-1.55	0.677894	3.92381
7.3	-1.55	0.677894	3.92381
7.35	-1.55	0.677894	3.92381
7.4	-1.55	0.677894	3.92381
7.45	-1.55	0.677894	3.92381
7.5	-1.55	0.677894	3.92381
7.55	-1.55	0.677894	3.92381
7.6	-1.55	0.677894	3.92381
7.65	-1.55	0.677894	3.92381
7.7	-1.55	0.677894	3.92381
7.75	-1.55	0.677894	3.92381
7.8	-1.55	0.677894	3.92381
7.85	-1.55	0.677894	3.92381
7.9	-1.55	0.677894	3.92381
7.95	-1.55	0.677894	3.92381
8	-1.55	0.677894	3.92381
2	-1.5	0.677894	3.92381
2.05	-1.5	0.677894	3.92381
2.1	-1.5	0.677894	3.92381
2.15	-1.5	0.677894	3.92381
2.2	-1.5	0.677894	3.92381
2.25	-1.5	0.677894	3.92381
2.3	-1.5	0.677894	3.92381
2.35	-1.5	0.677894	3.92381
2.4	-1.5	0.677894	3.92381
2.45	-1.5	0.677894	3.92381
2.5	-1.5	0.677894	3.92381
2.55	-1.5	0.677894	3.92381
2.6	-1.5	0.677894	3.92381
2.65	-1.5	0.677894	3.92381
2.7	-1.5	0.677894	3.92381
2.75	-1.5	0.677894	3.92381
2.8	-1.5	0.677894	3.92381
2.85	-1.5	0.677894	3.92381
2.9	-1.5	0.677894	3.92381
2.95	-1.5	0.677894	3.92381
3	-1.5	0.677894	3.92381
3.05	-1.5	0.677894	3.92381
3.1	-1.5	0.677894	3.92381
3.15	-1.5	0.677894	3.92381
3.2	-1.5	0.677894	3.92381
3.25	-1.5	0.677894	3.92381
3.3	-1.5	0.677894	3.92381
3.35	-1.5	0.677894	3.92381
3.4	-1.5	0.677894	3.92381
3.45	-1.5	0.677894	3.92381
3.5	-1.5	0.677894	3.92381
3.55	-1.5	0.677894	3.92381
3.6	-1.5	0.677894	3.92381
3.65	-1.5	0.677894	3.92381
3.7	-1.5	0.677894	3.92381
3.75	-1.5	0.677894	3.92381
3.8	-1.5	0.677894	3.92381
3.85	-1.5	0.677894	3.92381
3.9	-1.5	0.677894	3.92381
3.95	-1.5	0.677894	3.92381
4	-1.5	0.677894	3.92381
4.05	-1.5	0.677894	3.92381
4.1	-1.5	0.677894	3.92381
4.15	-1.5	0.677894	3.92381
4.2	-1.5	0.677894	3.92381
4.25	-1.5	0.677894	3.92381
4.3	-1.5	0.677894	3.92381
4.35	-1.5	0.677894	3.92381
4.4	-1.5	0.677894	3.92381
4.45	-1.5	0.677894	3.92381
4.5	-1.5	0.677894	3.92381
4.55	-1.5	0.677894	3.92381
4.6	-1.5	0.677894	3.92381
4.65	-1.5	0.677894	3.92381
4.7	-1.5	0.677894	3.92381
4.75	-1.5	0.677894	3.92381
4.8	-1.5	0.677894	3.92381
4.85	-1.5	0.677894	3.92381
4.9	-1.5	0.677894	3.92381
4.95	-1.5	0.677894	3.92381
5	-1.5	0.677894	3.92381
5.05	-1.5	0.677894	3.92381
5.1	-1.5	0.677894	3.92381
5.15	-1.5	0.677894	3.92381
5.2	-1.5	0.677894	3.92381
5.25	-1.5	0.677894	3.92381
5.3	-1.5	0.677894	3.92381
5.35	-1.5	0.677894	3.92381
5.4	-1.5	0.677894	3.92381
5.45	-1.5	0.677894	3.92381
5.5	-1.5	0.677894	3.92381
5.55	-1.5	0.677894	3.92381
5.6	-1.5	0.677894	3.92381
5.65	-1.5	0.677894	3.92381
5.7	-1.5	0.677894	3.92381
5.75	-1.5	0.677894	3.92381
5.8	-1.5	0.677894	3.92381
5.85	-1.5	0.677894	3.92381
5.9	-1.5	0.677894	3.92381
5.95	-1.5	0.677894	3.92381
6	-1.5	0.677894	3.92381
6.05	-1.5	0.677894	3.92381
6.1	-1.5	0.677894	3.92381
6.15	-1.5	0.677894	3.92381
6.2	-1.5	0.677894	3.92381
6.25	-1.5	0.677894	3.92381
6.3	-1.5	0.677894	3.92381
6.35	-1.5	0.677894	3.92381
6.4	-1.5	0.677894	3.92381
6.45	-1.5	0.677894	3.92381
6.5	-1.5	0.677894	3.92381
6.55	-1.5	0.677894	3.92381
6.6	-1.5	0.677894	3.92381
6.65	-1.5	0.677894	3.92381
6.7	-1.5	0.677894	3.92381
6.75	-1.5	0.677894	3.92381
6.8	-1.5	0.677894	3.92381
6.85	-1.5	0.677894	3.92381
6.9	-1.5	0.677894	3.92381
6.95	-1.5	0.677894	3.92381
7	-1.5	0.677894	3.92381
7.05	-1.5	0.677894	3.92381
7.1	-1.5	0.677894	3.92381
7.15	-1.5	0.677894	3.92381
7.2	-1.5	0.677894	3.92381
7.25	-1.5	0.677894	3.92381
7.3	-1.5	0.677894	3.92381
7.35	-1.5	0.677894	3.92381
7.4	-1.5	0.677894	3.92381
7.45	-1.5	0.677894	3.92381
7.5	-1.5	0.677894	3.92381
7.55	-1.5	0.677894	3.92381
7.6	-1.5	0.677894	3.92381
7.65	-1.5	0.677894	3.92381
7.7	-1.5	0.677894	3.92381
7.75	-1.5	0.677894	3.92381
7.8	-1.5	0.677894	3.92381
7.85	-1.5	0.677894	3.92381
7.9	-1.5	0.677894	3.92381
7.95	-1.5	0.677894	3.92381
8	-1.5	0.677894	3.92381
2	-1.45	0.677894	3.92381
2.05	-1.45	0.677894	3.92381
2.1	-1.45	0.677894	3.92381
2.15	-1.45	0.677894	3.92381
2.2	-1.45	0.677894	3.92381
2.25	-1.45	0.677894	3.92381
2.3	-1.45	0.677894	3.92381
2.35	-1.45	0.677894	3.92381
2.4	-1.45	0.677894	3.92381
2.45	-1.45	0.677894	3.92381
2.5	-1.45	0.677894	3.92381
2.55	-1.45	0.677894	3.92381
2.6	-1.45	0.677894	3.92381
2.65	-1.45	0.677894	3.92381
2.7	-1.45	0.677894	3.92381
2.75	-1.45	0.677894	3.92381
2.8	-1.45	0.677894	3.92381
2.85	-1.45	0.677894	3.92381
2.9	-1.45	0.677894	3.92381
2.95	-1.45	0.677894	3.92381
3	-1.45	0.677894	3.92381
3.05	-1.45	0.677894	3.92381
3.1	-1.45	0.677894	3.92381
3.15	-1.45	0.677894	3.92381
3.2	-1.45	0.677894	3.92381
3.25	-1.45	0.677894	3.92381
3.3	-1.45	0.677894	3.92381
3.35	-1.45	0.677894	3.92381
3.4	-1.45	0.677894	3.92381
3.45	-1.45	0.677894	3.92381
3.5	-1.45	0.677894	3.92381
3.55	-1.45	0.677894	3.92381
3.6	-1.45	0.677894	3.92381
3.65	-1.45	0.677894	3.92381
3.7	-1.45	0.677894	3.92381
3.75	-1.45	0.677894	3.92381
3.8	-1.45	0.677894	3.92381
3.85	-1.45	0.677894	3.92381
3.9	-1.45	0.677894	3.92381
3.95	-1.45	0.677894	3.92381
4	-1.45	0.677894	3.92381
4.05	-1.45	0.677894	3.92381
4.1	-1.45	0.677894	3.92381
4.15	-1.45	0.677894	3.92381
4.2	-1.45	0.677894	3.92381
4.25	-1.45	0.677894	3.92381
4.3	-1.45	0.677894	3.92381
4.35	-1.45	0.677894	3.92381
4.4	-1.45	0.677894	3.92381
4.45	-1.45	0.677894	3.92381
4.5	-1.45	0.677894	3.92381
4.55	-1.45	0.677894	3.92381
4.6	-1.45	0.677894	3.92381
4.65	-1.45	0.677894	3.92381
4.7	-1.45	0.677894	3.92381
4.75	-1.45	0.677894	3.92381
4.8	-1.45	0.677894	3.92381
4.85	-1.45	0.677894	3.92381
4.9	-1.45	0.677894	3.92381
4.95	-1.45	0.677894	3.92381
5	-1.45	0.677894	3.92381
5.05	-1.45	0.677894	3.92381
5.1	-1.45	0.677894	3.92381
5.15	-1.45	0.677894	3.92381
5.2	-1.45	0.677894	3.92381
5.25	-1.45	0.677894	3.92381
5.3	-1.45	0.677894	3.92381
5.35	-1.45	0.677894	3.92381
5.4	-1.45	0.677894	3.92381
5.45	-1.45	0.677894	3.92381
5.5	-1.45	0.677894	3.92381
5.55	-1.45	0.677894	3.92381
5.6	-1.45	0.677894	3.92381
5.65	-1.45	0.677894	3.92381
5.7	-1.45	0.677894	3.92381
5.75	-1.45	0.677894	3.92381
5.8	-1.45	0.677894	3.92381
5.85	-1.45	0.677894	3.92381
5.9	-1.45	0.677894	3.92381
5.95	-1.45	0.677894	3.92381
6	-1.45	0.677894	3.92381
6.05	-1.45	0.677894	3.92381
6.1	-1.45	0.677894	3.92381
6.15	-1.45	0.677894	3.92381
6.2	-1.45	0.677894	3.92381
6.25	-1.45	0.677894	3.92381
6.3	-1.45	0.677894	3.92381
6.35	-1.45	0.677894	3.92381
6.4	-1.45	0.677894	3.92381
6.45	-1.45	0.677894	3.92381
6.5	-1.45	0.677894	3.92381
6.55	-1.45	0.677894	3.92381
6.6	-1.45	0.677894	3.92381
6.65	-1.45	0.677894	3.92381
6.7	-1.45	0.677894	3.92381
6.75	-1.45	0.677894	3.92381
6.8	-1.45	0.677894	3.92381
6.85	-1.45	0.677894	3.92381
6.9	-1.45	0.677894	3.92381
6.95	-1.45	0.677894	3.92381
7	-1.45	0.677894	3.92381
7.05	-1.45	0.677894	3.92381
7.1	-1.45	0.677894	3.92381
7.15	-1.45	0.677894	3.92381
7.2	-1.45	0.677894	3.92381
7.25	-1.45	0.677894	3.92381
7.3	-1.45	0.677894	3.92381
7.35	-1.45	0.677894	3.92381
7.4	-1.45	0.677894	3.92381
7.45	-1.45	0.677894	3.92381
7.5	-1.45	0.677894	3.92381
7.55	-1.45	0.677894	3.92381
7.6	-1.45	0.677894	3.92381
7.65	-1.45	0.677894	3.92381
7.7	-1.45	0.677894	3.92381
7.75	-1.45	0.677894	3.92381
7.8	-1.45	0.677894	3.92381
7.85	-1.45	0.677894	3.92381
7.9	-1.45	0.677894	3.92381
7.95	-1.45	0.677894	3.92381
8	-1.45	0.677894	3.92381
2	-1.4	0.677894	3.92381
2.05	-1.4	0.677894	3.92381
2.1	-1.4	0.677894	3.92381
2.15	-1.4	0.677894	3.92381
2.2	-1.4	0.677894	3.92381
2.25	-1.4	0.677894	3.92381
2.3	-1.4	0.677894	3.92381
2.35	-1.4	0.677894	3.92381
2.4	-1.4	0.677894	3.92381
2.45	-1.4	0.677894	3.92381
2.5	-1.4	0.677894	3.92381
2.55	-1.4	0.677894	3.92381
2.6	-1.4	0.677894	3.92381
2.65	-1.4	0.677894	3.92381
2.7	-1.4	0.677894	3.92381
2.75	-1.4	0.677894	3.92381
2.8	-1.4	0.677894	3.92381
2.85	-1.4	0.677894	3.92381
2.9	-1.4	0.677894	3.92381
2.95	-1.4	0.677894	3.92381
3	-1.4	0.677894	3.92381
3.05	-1.4	0.677894	3.92381
3.1	-1.4	0.677894	3.92381
3.15	-1.4	0.677894	3.92381
3.2	-1.4	0.677894	3.92381
3.25	-1.4	0.677894	3.92381
3.3	-1.4	0.677894	3.92381
3.35	-1.4	0.677894	3.92381
3.4	-1.4	0.677894	3.92381
3.45	-1.4	0.677894	3.92381
3.5	-1.4	0.677894	3.92381
3.55	-1.4	0.677894	3.92381
3.6	-1.4	0.677894	3.92381
3.65	-1.4	0.677894	3.92381
3.7	-1.4	0.677894	3.92381
3.75	-1.4	0.677894	3.92381
3.8	-1.4	0.677894	3.92381
3.85	-1.4	0.677894	3.92381
3.9	-1.4	0.677894	3.92381
3.95	-1.4	0.677894	3.92381
4	-1.4	0.677894	3.92381
4.05	-1.4	0.677894	3.92381
4.1	-1.4	0.677894	3.92381
4.15	-1.4	0.677894	3.92381
4.2	-1.4	0.677894	3.92381
4.25	-1.4	0.677894	3.92381
4.3	-1.4	0.677894	3.92381
4.35	-1.4	0.677894	3.92381
4.4	-1.4	0.677894	3.92381
4.45	-1.4	0.677894	3.92381
4.5	-1.4	0.677894	3.92381
4.55	-1.4	0.677894	3.92381
4.6	-1.4	0.677894	3.92381
4.65	-1.4	0.677894	3.92381
4.7	-1.4	0.677894	3.92381
4.75	-1.4	0.677894	3.92381
4.8	-1.4	0.677894	3.92381
4.85	-1.4	0.677894	3.92381
4.9	-1.4	0.677894	3.92381
4.95	-1.4	0.677894	3.92381
5	-1.4	0.677894	3.92381
5.05	-1.4	0.677894	3.92381
5.1	-1.4	0.677894	3.92381
5.15	-1.4	0.677894	3.92381
5.2	-1.4	0.677894	3.92381
5.25	-1.4	0.677894	3.92381
5.3	-1.4	0.677894	3.92381
5.35	-1.4	0.677894	3.92381
5.4	-1.4	0.677894	3.92381
5.45	-1.4	0.677894	3.92381
5.5	-1.4	0.677894	3.92381
5.55	-1.4	0.677894	3.92381
5.6	-1.4	0.677894	3.92381
5.65	-1.4	0.677894	3.92381
5.7	-1.4	0.677894	3.92381
5.75	-1.4	0.677894	3.92381
5.8	-1.4	0.677894	3.92381
5.85	-1.4	0.677894	3.92381
5.9	-1.4	0.677894	3.92381
5.95	-1.4	0.677894	3.92381
6	-1.4	0.677894	3.92381
6.05	-1.4	0.677894	3.92381
6.1	-1.4	0.677894	3.92381
6.15	-1.4	0.677894	3.92381
6.2	-1.4	0.677894	3.92381
6.25	-1.4	0.677894	3.92381
6.3	-1.4	0.677894	3.92381
6.35	-1.4	0.677894	3.92381
6.4	-1.4	0.677894	3.92381
6.45	-1.4	0.677894	3.92381
6.5	-1.4	0.677894	3.92381
6.55	-1.4	0.677894	3.92381
6.6	-1.4	0.677894	3.92381
6.65	-1.4	0.677894	3.92381
6.7	-1.4	0.677894	3.92381
6.75	-1.4	0.677894	3.92381
6.8	-1.4	0.677894	3.92381
6.85	-1.4	0.677894	3.92381
6.9	-1.4	0.677894	3.92381
6.95	-1.4	0.677894	3.92381
7	-1.4	0.677894	3.92381
7.05	-1.4	0.677894	3.92381
7.1	-1.4	0.677894	3.92381
7.15	-1.4	0.677894	3.92381
7.2	-1.4	0.677894	3.92381
7.25	-1.4	0.677894	3.92381
7.3	-1.4	0.677894	3.92381
7.35	-1.4	0.677894	3.92381
7.4	-1.4	0.677894	3.92381
7.45	-1.4	0.677894	3.92381
7.5	-1.4	0.677894	3.92381
7.55	-1.4	0.677894	3.92381
7.6	-1.4	0.677894	3.92381
7.65	-1.4	0.677894	3.92381
7.7	-1.4	0.677894	3.92381
7.75	-1.4	0.677894	3.92381
7.8	-1.4	0.677894	3.92381
7.85	-1.4	0.677894	3.92381
7.9	-1.4	0.677894	3.92381
7.95	-1.4	0.677894	3.92381
8	-1.4	0.677894	3.92381
2	-1.35	0.677894	3.92381
2.05	-1.35	0.677894	3.92381
2.1	-1.35	0.677894	3.92381
2.15	-1.35	0.677894	3.92381
2.2	-1.35	0.677894	3.92381
2.25	-1.35	0.677894	3.92381
2.3	-1.35	0.677894	3.92381
2.35	-1.35	0.677894	3.92381
2.4	-1.35	0.677894	3.92381
2.45	-1.35	0.677894	3.92381
2.5	-1.35	0.677894	3.92381
2.55	-1.35	0.677894	3.92381
2.6	-1.35	0.677894	3.92381
2.65	-1.35	0.677894	3.92381
2.7	-1.35	0.677894	3.92381
2.75	-1.35	0.677894	3.92381
2.8	-1.35	0.677894	3.92381
2.85	-1.35	0.677894	3.92381
2.9	-1.35	0.677894	3.92381
2.95	-1.35	0.677894	3.92381
3	-1.35	0.677894	3.92381
3.05	-1.35	0.677894	3.92381
3.1	-1.35	0.677894	3.92381
3.15	-1.35	0.677894	3.92381
3.2	-1.35	0.677894	3.92381
3.25	-1.35	0.677894	3.92381
3.3	-1.35	0.677894	3.92381
3.35	-1.35	0.677894	3.92381
3.4	-1.35	0.677894	3.92381
3.45	-1.35	0.677894	3.92381
3.5	-1.35	0.677894	3.92381
3.55	-1.35	0.677894	3.92381
3.6	-1.35	0.677894	3.92381
3.65	-1.35	0.677894	3.92381
3.7	-1.35	0.677894	3.92381
3.75	-1.35	0.677894	3.92381
3.8	-1.35	0.677894	3.92381
3.85	-1.35	0.677894	3.92381
3.9	-1.35	0.677894	3.92381
3.95	-1.35	0.677894	3.92381
4	-1.35	0.677894	3.92381
4.05	-1.35	0.677894	3.92381
4.1	-1.35	0.677894	3.92381
4.15	-1.35	0.677894	3.92381
4.2	-1.35	0.677894	3.92381
4.25	-1.35	0.677894	3.92381
4.3	-1.35	0.677894	3.92381
4.35	-1.35	0.677894	3.92381
4.4	-1.35	0.677894	3.92381
4.45	-1.35	0.677894	3.92381
4.5	-1.35	0.677894	3.92381
4.55	-1.35	0.677894	3.92381
4.6	-1.35	0.677894	3.92381
4.65	-1.35	0.677894	3.92381
4.7	-1.35	0.677894	3.92381
4.75	-1.35	0.677894	3.92381
4.8	-1.35	0.677894	3.92381
4.85	-1.35	0.677894	3.92381
4.9	-1.35	0.677894	3.92381
4.95	-1.35	0.677894	3.92381
5	-1.35	0.677894	3.92381
5.05	-1.35	0.677894	3.92381
5.1	-1.35	0.677894	3.92381
5.15	-1.35	0.677894	3.92381
5.2	-1.35	0.677894	3.92381
5.25	-1.35	0.677894	3.92381
5.3	-1.35	0.677894	3.92381
5.35	-1.35	0.677894	3.92381
5.4	-1.35	0.677894	3.92381
5.45	-1.35	0.677894	3.92381
5.5	-1.35	0.677894	3.92381
5.55	-1.35	0.677894	3.92381
5.6	-1.35	0.677894	3.92381
5.65	-1.35	0.677894	3.92381
5.7	-1.35	0.677894	3.92381
5.75	-1.35	0.677894	3.92381
5.8	-1.35	0.677894	3.92381
5.85	-1.35	0.677894	3.92381
5.9	-1.35	0.677894	3.92381
5.95	-1.35	0.677894	3.92381
6	-1.35	0.677894	3.92381
6.05	-1.35	0.677894	3.92381
6.1	-1.35	0.677894	3.92381
6.15	-1.35	0.677894	3.92381
6.2	-1.35	0.677894	3.92381
6.25	-1.35	0.677894	3.92381
6.3	-1.35	0.677894	3.92381
6.35	-1.35	0.677894	3.92381
6.4	-1.35	0.677894	3.92381
6.45	-1.35	0.677894	3.92381
6.5	-1.35	0.677894	3.92381
6.55	-1.35	0.677894	3.92381
6.6	-1.35	0.677894	3.92381
6.65	-1.35	0.677894	3.92381
6.7	-1.35	0.677894	3.92381
6.75	-1.35	0.677894	3.92381
6.8	-1.35	0.677894	3.92381
6.85	-1.35	0.677894	3.92381
6.9	-1.35	0.677894	3.92381
6.95	-1.35	0.677894	3.92381
7	-1.35	0.677894	3.92381
7.05	-1.35	0.677894	3.92381
7.1	-1.35	0.677894	3.92381
7.15	-1.35	0.677894	3.92381
7.2	-1.35	0.677894	3.92381
7.25	-1.35	0.677894	3.92381
7.3	-1.35	0.677894	3.92381
7.35	-1.35	0.677894	3.92381
7.4	-1.35	0.677894	3.92381
7.45	-1.35	0.677894	3.92381
7.5	-1.35	0.677894	3.92381
7.55	-1.35	0.677894	3.92381
7.6	-1.35	0.677894	3.92381
7.65	-1.35	0.677894	3.92381
7.7	-1.35	0.677894	3.92381
7.75	-1.35	0.677894	3.92381
7.8	-1.35	0.677894	3.92381
7.85	-1.35	0.677894	3.92381
7.9	-1.35	0.677894	3.92381
7.95	-1.35	0.677894	3.92381
8	-1.35	0.677894	3.92381
2	-1.3	0.677894	3.92381
2.05	-1.3	0.677894	3.92381
2.1	-1.3	0.677894	3.92381
2.15	-1.3	0.677894	3.92381
2.2	-1.3	0.677894	3.92381
2.25	-1.3	0.677894	3.92381
2.3	-1.3	0.677894	3.92381
2.35	-1.3	0.677894	3.92381
2.4	-1.3	0.677894	3.92381
2.45	-1.3	0.677894	3.92381
2.5	-1.3	0.677894	3.92381
2.55	-1.3	0.677894	3.92381
2.6	-1.3	0.677894	3.92381
2.65	-1.3	0.677894	3.92381
2.7	-1.3	0.677894	3.92381
2.75	-1.3	0.677894	3.92381
2.8	-1.3	0.677894	3.92381
2.85	-1.3	0.677894	3.92381
2.9	-1.3	0.677894	3.92381
2.95	-1.3	0.677894	3.92381
3	-1.3	0.677894	3.92381
3.05	-1.3	0.677894	3.92381
3.1	-1.3	0.677894	3.92381
3.15	-1.3	0.677894	3.92381
3.2	-1.3	0.677894	3.92381
3.25	-1.3	0.677894	3.92381
3.3	-1.3	0.677894	3.92381
3.35	-1.3	0.677894	3.92381
3.4	-1.3	0.677894	3.92381
3.45	-1.3	0.677894	3.92381
3.5	-1.3	0.677894	3.92381
3.55	-1.3	0.677894	3.92381
3.6	-1.3	0.677894	3.92381
3.65	-1.3	0.677894	3.92381
3.7	-1.3	0.677894	3.92381
3.75	-1.3	0.677894	3.92381
3.8	-1.3	0.677894	3.92381
3.85	-1.3	0.677894	3.92381
3.9	-1.3	0.677894	3.92381
3.95	-1.3	0.677894	3.92381
4	-1.3	0.677894	3.92381
4.05	-1.3	0.677894	3.92381
4.1	-1.3	0.677894	3.92381
4.15	-1.3	0.677894	3.92381
4.2	-1.3	0.677894	3.92381
4.25	-1.3	0.677894	3.92381
4.3	-1.3	0.677894	3.92381
4.35	-1.3	0.677894	3.92381
4.4	-1.3	0.677894	3.92381
4.45	-1.3	0.677894	3.92381
4.5	-1.3	0.677894	3.92381
4.55	-1.3	0.677894	3.92381
4.6	-1.3	0.677894	3.92381
4.65	-1.3	0.677894	3.92381
4.7	-1.3	0.677894	3.92381
4.75	-1.3	0.677894	3.92381
4.8	-1.3	0.677894	3.92381
4.85	-1.3	0.677894	3.92381
4.9	-1.3	0.677894	3.92381
4.95	-1.3	0.677894	3.92381
5	-1.3	0.677894	3.92381
5.05	-1.3	0.677894	3.92381
5.1	-1.3	0.677894	3.92381
5.15	-1.3	0.677894	3.92381
5.2	-1.3	0.677894	3.92381
5.25	-1.3	0.677894	3.92381
5.3	-1.3	0.677894	3.92381
5.35	-1.3	0.677894	3.92381
5.4	-1.3	0.677894	3.92381
5.45	-1.3	0.677894	3.92381
5.5	-1.3	0.677894	3.92381
5.55	-1.3	0.677894	3.92381
5.6	-1.3	0.677894	3.92381
5.65	-1.3	0.677894	3.92381
5.7	-1.3	0.677894	3.92381
5.75	-1.3	0.677894	3.92381
5.8	-1.3	0.677894	3.92381
5.85	-1.3	0.677894	3.92381
5.9	-1.3	0.677894	3.92381
5.95	-1.3	0.677894	3.92381
6	-1.3	0.677894	3.92381
6.05	-1.3	0.677894	3.92381
6.1	-1.3	0.677894	3.92381
6.15	-1.3	0.677894	3.92381
6.2	-1.3	0.677894	3.92381
6.25	-1.3	0.677894	3.92381
6.3	-1.3	0.677894	3.92381
6.35	-1.3	0.677894	3.92381
6.4	-1.3	0.677894	3.92381
6.45	-1.3	0.677894	3.92381
6.5	-1.3	0.677894	3.92381
6.55	-1.3	0.677894	3.92381
6.6	-1.3	0.677894	3.92381
6.65	-1.3	0.677894	3.92381
6.7	-1.3	0.677894	3.92381
6.75	-1.3	0.677894	3.92381
6.8	-1.3	0.677894	3.92381
6.85	-1.3	0.677894	3.92381
6.9	-1.3	0.677894	3.92381
6.95	-1.3	0.677894	3.92381
7	-1.3	0.677894	3.92381
7.05	-1.3	0.677894	3.92381
7.1	-1.3	0.677894	3.92381
7.15	-1.3	0.677894	3.92381
7.2	-1.3	0.677894	3.92381
7.25	-1.3	0.677894	3.92381
7.3	-1.3	0.677894	3.92381
7.35	-1.3	0.677894	3.92381
7.4	-1.3	0.677894	3.92381
7.45	-1.3	0.677894	3.92381
7.5	-1.3	0.677894	3.92381
7.55	-1.3	0.677894	3.92381
7.6	-1.3	0.677894	3.92381
7.65	-1.3	0.677894	3.92381
7.7	-1.3	0.677894	3.92381
7.75	-1.3	0.677894	3.92381
7.8	-1.3	0.677894	3.92381
7.85	-1.3	0.677894	3.92381
7.9	-1.3	0.677894	3.92381
7.95	-1.3	0.677894	3.92381
8	-1.3	0.677894	3.92381
2	-1.25	0.677894	3.92381
2.05	-1.25	0.677894	3.92381
2.1	-1.25	0.677894	3.92381
2.15	-1.25	0.677894	3.92381
2.2	-1.25	0.677894	3.92381
2.25	-1.25	0.677894	3.92381
2.3	-1.25	0.677894	3.92381
2.35	-1.25	0.677894	3.92381
2.4	-1.25	0.677894	3.92381
2.45	-1.25	0.677894	3.92381
2.5	-1.25	0.677894	3.92381
2.55	-1.25	0.677894	3.92381
2.6	-1.25	0.677894	3.92381
2.65	-1.25	0.677894	3.92381
2.7	-1.25	0.677894	3.92381
2.75	-1.25	0.677894	3.92381
2.8	-1.25	0.677894	3.92381
2.85	-1.25	0.677894	3.92381
2.9	-1.25	0.677894	3.92381
2.95	-1.25	0.677894	3.92381
3	-1.25	0.677894	3.92381
3.05	-1.25	0.677894	3.92381
3.1	-1.25	0.677894	3.92381
3.15	-1.25	0.677894	3.92381
3.2	-1.25	0.677894	3.92381
3.25	-1.25	0.677894	3.92381
3.3	-1.25	0.677894	3.92381
3.35	-1.25	0.677894	3.92381
3.4	-1.25	0.677894	3.92381
3.45	-1.25	0.677894	3.92381
3.5	-1.25	0.677894	3.92381
3.55	-1.25	0.677894	3.92381
3.6	-1.25	0.677894	3.92381
3.65	-1.25	0.677894	3.92381
3.7	-1.25	0.677894	3.92381
3.75	-1.25	0.677894	3.92381
3.8	-1.25	0.677894	3.92381
3.85	-1.25	0.677894	3.92381
3.9	-1.25	0.677894	3.92381
3.95	-1.25	0.677894	3.92381
4	-1.25	0.677894	3.92381
4.05	-1.25	0.677894	3.92381
4.1	-1.25	0.677894	3.92381
4.15	-1.25	0.677894	3.92381
4.2	-1.25	0.677894	3.92381
4.25	-1.25	0.677894	3.92381
4.3	-1.25	0.677894	3.92381
4.35	-1.25	0.677894	3.92381
4.4	-1.25	0.677894	3.92381
4.45	-1.25	0.677894	3.92381
4.5	-1.25	0.677894	3.92381
4.55	-1.25	0.677894	3.92381
4.6	-1.25	0.677894	3.92381
4.65	-1.25	0.677894	3.92381
4.7	-1.25	0.677894	3.92381
4.75	-1.25	0.677894	3.92381
4.8	-1.25	0.677894	3.92381
4.85	-1.25	0.677894	3.92381
4.9	-1.25	0.677894	3.92381
4.95	-1.25	0.677894	3.92381
5	-1.25	0.677894	3.92381
5.05	-1.25	0.677894	3.92381
5.1	-1.25	0.677894	3.92381
5.15	-1.25	0.677894	3.92381
5.2	-1.25	0.677894	3.92381
5.25	-1.25	0.677894	3.92381
5.3	-1.25	0.677894	3.92381
5.35	-1.25	0.677894	3.92381
5.4	-1.25	0.677894	3.92381
5.45	-1.25	0.677894	3.92381
5.5	-1.25	0.677894	3.92381
5.55	-1.25	0.677894	3.92381
5.6	-1.25	0.677894	3.92381
5.65	-1.25	0.677894	3.92381
5.7	-1.25	0.677894	3.92381
5.75	-1.25	0.677894	3.92381
5.8	-1.25	0.677894	3.92381
5.85	-1.25	0.677894	3.92381
5.9	-1.25	0.677894	3.92381
5.95	-1.25	0.677894	3.92381
6	-1.25	0.677894	3.92381
6.05	-1.25	0.677894	3.92381
6.1	-1.25	0.677894	3.92381
6.15	-1.25	0.677894	3.92381
6.2	-1.25	0.677894	3.92381
6.25	-1.25	0.677894	3.92381
6.3	-1.25	0.677894	3.92381
6.35	-1.25	0.677894	3.92381
6.4	-1.25	0.677894	3.92381
6.45	-1.25	0.677894	3.92381
6.5	-1.25	0.677894	3.92381
6.55	-1.25	0.677894	3.92381
6.6	-1.25	0.677894	3.92381
6.65	-1.25	0.677894	3.92381
6.7	-1.25	0.677894	3.92381
6.75	-1.25	0.677894	3.92381
6.8	-1.25	0.677894	3.92381
6.85	-1.25	0.677894	3.92381
6.9	-1.25	0.677894	3.92381
6.95	-1.25	0.677894	3.92381
7	-1.25	0.677894	3.92381
7.05	-1.25	0.677894	3.92381
7.1	-1.25	0.677894	3.92381
7.15	-1.25	0.677894	3.92381
7.2	-1.25	0.677894	3.92381
7.25	-1.25	0.677894	3.92381
7.3	-1.25	0.677894	3.92381
7.35	-1.25	0.677894	3.92381
7.4	-1.25	0.677894	3.92381
7.45	-1.25	0.677894	3.92381
7.5	-1.25	0.677894	3.92381
7.55	-1.25	0.677894	3.92381
7.6	-1.25	0.677894	3.92381
7.65	-1.25	0.677894	3.92381
7.7	-1.25	0.677894	3.92381
7.75	-1.25	0.677894	3.92381
7.8	-1.25	0.677894	3.92381
7.85	-1.25	0.677894	3.92381
7.9	-1.25	0.677894	3.92381
7.95	-1.25	0.677894	3.92381
8	-1.25	0.677894	3.92381
2	-1.2	0.677894	3.92381
2.05	-1.2	0.677894	3.92381
2.1	-1.2	0.677894	3.92381
2.15	-1.2	0.677894	3.92381
2.2	-1.2	0.677894	3.92381
2.25	-1.2	0.677894	3.92381
2.3	-1.2	0.677894	3.92381
2.35	-1.2	0.677894	3.92381
2.4	-1.2	0.677894	3.92381
2.45	-1.2	0.677894	3.92381
2.5	-1.2	0.677894	3.92381
2.55	-1.2	0.677894	3.92381
2.6	-1.2	0.677894	3.92381
2.65	-1.2	0.677894	3.92381
2.7	-1.2	0.677894	3.92381
2.75	-1.2	0.677894	3.92381
2.8	-1.2	0.677894	3.92381
2.85	-1.2	0.677894	3.92381
2.9	-1.2	0.677894	3.92381
2.95	-1.2	0.677894	3.92381
3	-1.2	0.677894	3.92381
3.05	-1.2	0.677894	3.92381
3.1	-1.2	0.677894	3.92381
3.15	-1.2	0.677894	3.92381
3.2	-1.2	0.677894	3.92381
3.25	-1.2	0.677894	3.92381
3.3	-1.2	0.677894	3.92381
3.35	-1.2	0.677894	3.92381
3.4	-1.2	0.677894	3.92381
3.45	-1.2	0.677894	3.92381
3.5	-1.2	0.677894	3.92381
3.55	-1.2	0.677894	3.92381
3.6	-1.2	0.677894	3.92381
3.65	-1.2	0.677894	3.92381
3.7	-1.2	0.677894	3.92381
3.75	-1.2	0.677894	3.92381
3.8	-1.2	0.677894	3.92381
3.85	-1.2	0.677894	3.92381
3.9	-1.2	0.677894	3.92381
3.95	-1.2	0.677894	3.92381
4	-1.2	0.677894	3.92381
4.05	-1.2	0.677894	3.92381
4.1	-1.2	0.677894	3.92381
4.15	-1.2	0.677894	3.92381
4.2	-1.2	0.677894	3.92381
4.25	-1.2	0.677894	3.92381
4.3	-1.2	0.677894	3.92381
4.35	-1.2	0.677894	3.92381
4.4	-1.2	0.677894	3.92381
4.45	-1.2	0.677894	3.92381
4.5	-1.2	0.677894	3.92381
4.55	-1.2	0.677894	3.92381
4.6	-1.2	0.677894	3.92381
4.65	-1.2	0.677894	3.92381
4.7	-1.2	0.677894	3.92381
4.75	-1.2	0.677894	3.92381
4.8	-1.2	0.677894	3.92381
4.85	-1.2	0.677894	3.92381
4.9	-1.2	0.677894	3.92381
4.95	-1.2	0.677894	3.92381
5	-1.2	0.677894	3.92381
[truncated: 99,764 more rows]
