# Supplementary material for: Nanoalignment by critical Casimir torques
Source: Nat Commun. 2024 Jun 14;15:5086. doi: 10.1038/s41467-024-49220-1 (PMC11178905; doi:10.1038/s41467-024-49220-1)
Supplement: Supplementary file 11 — Source Data [file 41467_2024_49220_MOESM11_ESM.zip › fig5/python/data/triangle18.dat]

#height of triangle 18
#x	y	z	force	D	v	dt	t	distance travelled
1	18	0.67504	-0.0248023	0.972984	-0.0241323	0.0414383	0	0
1	17.999	0.675035	-0.0248244	0.972976	-0.0241536	0.0414018	0.0414383	0.001
1	17.998	0.67503	-0.0248465	0.972967	-0.0241748	0.0413653	0.08284	0.002
1	17.997	0.675025	-0.0248685	0.972959	-0.024196	0.0413291	0.124205	0.003
1	17.996	0.67502	-0.0248905	0.972951	-0.0242173	0.0412929	0.165534	0.004
1	17.995	0.675016	-0.0249125	0.972943	-0.0242385	0.0412567	0.206827	0.005
1	17.994	0.675011	-0.0249345	0.972935	-0.0242597	0.0412207	0.248084	0.006
1	17.993	0.675006	-0.0249566	0.972926	-0.024281	0.0411845	0.289305	0.007
1	17.992	0.675001	-0.0249786	0.972918	-0.0243022	0.0411486	0.330489	0.008
1	17.991	0.674996	-0.0250007	0.97291	-0.0243235	0.0411126	0.371638	0.009
1	17.99	0.674991	-0.0250228	0.972902	-0.0243447	0.0410767	0.41275	0.01
1	17.989	0.674986	-0.0250448	0.972894	-0.0243659	0.0410409	0.453827	0.011
1	17.988	0.674981	-0.0250669	0.972885	-0.0243872	0.0410051	0.494868	0.012
1	17.987	0.674976	-0.025089	0.972877	-0.0244085	0.0409693	0.535873	0.013
1	17.986	0.674972	-0.025111	0.972869	-0.0244297	0.0409337	0.576843	0.014
1	17.985	0.674967	-0.025133	0.972861	-0.024451	0.0408982	0.617776	0.015
1	17.984	0.674962	-0.0251551	0.972853	-0.0244722	0.0408627	0.658674	0.016
1	17.983	0.674957	-0.0251772	0.972844	-0.0244935	0.0408272	0.699537	0.017
1	17.982	0.674952	-0.0251993	0.972836	-0.0245148	0.0407917	0.740364	0.018
1	17.981	0.674947	-0.0252214	0.972828	-0.024536	0.0407564	0.781156	0.019
1	17.98	0.674942	-0.0252434	0.97282	-0.0245573	0.0407211	0.821912	0.02
1	17.979	0.674937	-0.0252655	0.972811	-0.0245786	0.0406858	0.862633	0.021
1	17.978	0.674932	-0.0252877	0.972803	-0.0245999	0.0406506	0.903319	0.022
1	17.977	0.674928	-0.0253097	0.972795	-0.0246212	0.0406155	0.94397	0.023
1	17.976	0.674923	-0.0253318	0.972786	-0.0246425	0.0405803	0.984585	0.024
1	17.975	0.674917	-0.025354	0.972778	-0.0246638	0.0405453	1.02517	0.025
1	17.974	0.674913	-0.025376	0.97277	-0.024685	0.0405104	1.06571	0.026
1	17.973	0.674908	-0.0253982	0.972761	-0.0247064	0.0404754	1.10622	0.027
1	17.972	0.674903	-0.0254202	0.972753	-0.0247276	0.0404406	1.1467	0.028
1	17.971	0.674898	-0.0254424	0.972745	-0.0247489	0.0404058	1.18714	0.029
1	17.97	0.674893	-0.0254645	0.972737	-0.0247702	0.0403711	1.22754	0.03
1	17.969	0.674888	-0.0254867	0.972728	-0.0247916	0.0403362	1.26791	0.031
1	17.968	0.674883	-0.0255088	0.97272	-0.0248129	0.0403017	1.30825	0.032
1	17.967	0.674878	-0.0255309	0.972711	-0.0248342	0.040267	1.34855	0.033
1	17.966	0.674873	-0.0255531	0.972703	-0.0248556	0.0402325	1.38882	0.034
1	17.965	0.674868	-0.0255752	0.972695	-0.0248768	0.0401981	1.42905	0.035
1	17.964	0.674863	-0.0255973	0.972686	-0.0248982	0.0401636	1.46925	0.036
1	17.963	0.674858	-0.0256195	0.972678	-0.0249195	0.0401292	1.50941	0.037
1	17.962	0.674853	-0.0256417	0.972669	-0.0249409	0.0400949	1.54954	0.038
1	17.961	0.674848	-0.0256638	0.972661	-0.0249622	0.0400606	1.58964	0.039
1	17.96	0.674843	-0.0256859	0.972653	-0.0249835	0.0400265	1.6297	0.04
1	17.959	0.674838	-0.0257082	0.972644	-0.0250049	0.0399922	1.66972	0.041
1	17.958	0.674833	-0.0257303	0.972636	-0.0250262	0.0399581	1.70972	0.042
1	17.957	0.674828	-0.0257525	0.972627	-0.0250475	0.0399241	1.74967	0.043
1	17.956	0.674823	-0.0257746	0.972619	-0.0250689	0.0398901	1.7896	0.044
1	17.955	0.674818	-0.0257968	0.97261	-0.0250903	0.0398561	1.82949	0.045
1	17.954	0.674813	-0.025819	0.972602	-0.0251116	0.0398222	1.86934	0.046
1	17.953	0.674808	-0.0258411	0.972594	-0.0251329	0.0397885	1.90917	0.047
1	17.952	0.674803	-0.0258633	0.972585	-0.0251543	0.0397547	1.94896	0.048
1	17.951	0.674798	-0.0258855	0.972577	-0.0251756	0.0397209	1.98871	0.049
1	17.95	0.674793	-0.0259078	0.972567	-0.0251971	0.0396871	2.02843	0.05
1	17.949	0.674788	-0.0259299	0.972559	-0.0252184	0.0396536	2.06812	0.051
1	17.948	0.674782	-0.0259522	0.97255	-0.0252398	0.0396199	2.10777	0.052
1	17.947	0.674778	-0.0259743	0.972542	-0.0252611	0.0395865	2.14739	0.053
1	17.946	0.674772	-0.0259966	0.972533	-0.0252826	0.0395529	2.18698	0.054
1	17.945	0.674768	-0.0260188	0.972525	-0.0253039	0.0395196	2.22653	0.055
1	17.944	0.674762	-0.0260411	0.972516	-0.0253254	0.0394861	2.26605	0.056
1	17.943	0.674757	-0.0260632	0.972508	-0.0253467	0.0394529	2.30554	0.057
1	17.942	0.674752	-0.0260855	0.972499	-0.0253681	0.0394195	2.34499	0.058
1	17.941	0.674747	-0.0261077	0.972491	-0.0253895	0.0393863	2.38441	0.059
1	17.94	0.674742	-0.0261299	0.972482	-0.0254109	0.0393532	2.4238	0.06
1	17.939	0.674737	-0.0261522	0.972474	-0.0254323	0.0393201	2.46315	0.061
1	17.938	0.674732	-0.0261744	0.972465	-0.0254537	0.039287	2.50247	0.062
1	17.937	0.674727	-0.0261966	0.972457	-0.0254751	0.039254	2.54176	0.063
1	17.936	0.674722	-0.0262189	0.972448	-0.0254965	0.0392211	2.58101	0.064
1	17.935	0.674716	-0.0262412	0.972439	-0.025518	0.0391881	2.62023	0.065
1	17.934	0.674711	-0.0262634	0.972431	-0.0255394	0.0391552	2.65942	0.066
1	17.933	0.674706	-0.0262857	0.972422	-0.0255608	0.0391225	2.69857	0.067
1	17.932	0.674701	-0.026308	0.972413	-0.0255822	0.0390896	2.7377	0.068
1	17.931	0.674696	-0.0263302	0.972405	-0.0256036	0.039057	2.77679	0.069
1	17.93	0.674691	-0.0263525	0.972396	-0.0256251	0.0390243	2.81584	0.07
1	17.929	0.674686	-0.0263747	0.972388	-0.0256465	0.0389917	2.85487	0.071
1	17.928	0.674681	-0.026397	0.972379	-0.0256679	0.0389592	2.89386	0.072
1	17.927	0.674675	-0.0264193	0.97237	-0.0256894	0.0389266	2.93282	0.073
1	17.926	0.67467	-0.0264416	0.972362	-0.0257108	0.0388942	2.97175	0.074
1	17.925	0.674665	-0.0264639	0.972353	-0.0257322	0.0388618	3.01064	0.075
1	17.924	0.67466	-0.0264862	0.972344	-0.0257537	0.0388293	3.0495	0.076
1	17.923	0.674655	-0.0265084	0.972336	-0.0257751	0.0387972	3.08833	0.077
1	17.922	0.67465	-0.0265308	0.972327	-0.0257966	0.0387648	3.12713	0.078
1	17.921	0.674644	-0.0265531	0.972318	-0.0258181	0.0387326	3.16589	0.079
1	17.92	0.674639	-0.0265755	0.972309	-0.0258396	0.0387003	3.20463	0.08
1	17.919	0.674634	-0.0265978	0.972301	-0.025861	0.0386682	3.24333	0.081
1	17.918	0.674629	-0.02662	0.972292	-0.0258824	0.0386362	3.28199	0.082
1	17.917	0.674624	-0.0266424	0.972283	-0.025904	0.0386041	3.32063	0.083
1	17.916	0.674619	-0.0266647	0.972275	-0.0259254	0.0385722	3.35923	0.084
1	17.915	0.674614	-0.026687	0.972266	-0.0259468	0.0385403	3.39781	0.085
1	17.914	0.674608	-0.0267094	0.972257	-0.0259684	0.0385084	3.43635	0.086
1	17.913	0.674603	-0.0267317	0.972248	-0.0259899	0.0384765	3.47486	0.087
1	17.912	0.674598	-0.026754	0.97224	-0.0260113	0.0384448	3.51333	0.088
1	17.911	0.674593	-0.0267763	0.972231	-0.0260328	0.0384131	3.55178	0.089
1	17.91	0.674587	-0.0267987	0.972222	-0.0260543	0.0383814	3.59019	0.09
1	17.909	0.674582	-0.0268211	0.972213	-0.0260758	0.0383497	3.62857	0.091
1	17.908	0.674577	-0.0268435	0.972204	-0.0260974	0.0383181	3.66692	0.092
1	17.907	0.674572	-0.0268658	0.972195	-0.0261188	0.0382866	3.70524	0.093
1	17.906	0.674567	-0.0268881	0.972187	-0.0261403	0.0382551	3.74353	0.094
1	17.905	0.674561	-0.0269105	0.972178	-0.0261618	0.0382237	3.78178	0.095
1	17.904	0.674556	-0.0269329	0.972169	-0.0261834	0.0381922	3.82	0.096
1	17.903	0.674551	-0.0269552	0.97216	-0.0262048	0.0381609	3.8582	0.097
1	17.902	0.674546	-0.0269776	0.972152	-0.0262263	0.0381297	3.89636	0.098
1	17.901	0.67454	-0.0270001	0.972142	-0.0262479	0.0380983	3.93449	0.099
1	17.9	0.674535	-0.0270224	0.972134	-0.0262694	0.0380671	3.97259	0.1
1	17.899	0.67453	-0.0270448	0.972125	-0.0262909	0.0380359	4.01065	0.101
1	17.898	0.674524	-0.0270672	0.972116	-0.0263125	0.0380048	4.04869	0.102
1	17.897	0.674519	-0.0270896	0.972107	-0.026334	0.0379737	4.08669	0.103
1	17.896	0.674514	-0.0271121	0.972098	-0.0263556	0.0379426	4.12467	0.104
1	17.895	0.674508	-0.0271345	0.972089	-0.0263771	0.0379116	4.16261	0.105
1	17.894	0.674503	-0.0271568	0.97208	-0.0263986	0.0378808	4.20052	0.106
1	17.893	0.674498	-0.0271792	0.972072	-0.0264201	0.0378499	4.2384	0.107
1	17.892	0.674493	-0.0272016	0.972063	-0.0264417	0.0378191	4.27625	0.108
1	17.891	0.674487	-0.0272241	0.972054	-0.0264632	0.0377883	4.31407	0.109
1	17.89	0.674482	-0.0272465	0.972045	-0.0264848	0.0377575	4.35186	0.11
1	17.889	0.674477	-0.0272689	0.972036	-0.0265064	0.0377268	4.38962	0.111
1	17.888	0.674471	-0.0272914	0.972027	-0.026528	0.0376961	4.42734	0.112
1	17.887	0.674466	-0.0273138	0.972018	-0.0265495	0.0376654	4.46504	0.113
1	17.886	0.674461	-0.0273363	0.972009	-0.0265711	0.0376349	4.5027	0.114
1	17.885	0.674455	-0.0273587	0.972	-0.0265927	0.0376043	4.54034	0.115
1	17.884	0.67445	-0.0273812	0.971991	-0.0266143	0.0375738	4.57794	0.116
1	17.883	0.674445	-0.0274037	0.971982	-0.0266359	0.0375434	4.61552	0.117
1	17.882	0.674439	-0.0274261	0.971973	-0.0266574	0.037513	4.65306	0.118
1	17.881	0.674434	-0.0274486	0.971964	-0.026679	0.0374826	4.69057	0.119
1	17.88	0.674429	-0.0274711	0.971955	-0.0267006	0.0374523	4.72806	0.12
1	17.879	0.674423	-0.0274935	0.971946	-0.0267222	0.037422	4.76551	0.121
1	17.878	0.674418	-0.027516	0.971937	-0.0267438	0.0373918	4.80293	0.122
1	17.877	0.674412	-0.0275385	0.971928	-0.0267654	0.0373617	4.84032	0.123
1	17.876	0.674407	-0.027561	0.971919	-0.026787	0.0373315	4.87768	0.124
1	17.875	0.674402	-0.0275834	0.97191	-0.0268086	0.0373015	4.91502	0.125
1	17.874	0.674396	-0.0276059	0.971901	-0.0268302	0.0372714	4.95232	0.126
1	17.873	0.674391	-0.0276284	0.971892	-0.0268518	0.0372414	4.98959	0.127
1	17.872	0.674386	-0.0276509	0.971883	-0.0268734	0.0372115	5.02683	0.128
1	17.871	0.67438	-0.0276734	0.971874	-0.026895	0.0371816	5.06404	0.129
1	17.87	0.674375	-0.0276959	0.971865	-0.0269166	0.0371517	5.10122	0.13
1	17.869	0.67437	-0.0277184	0.971856	-0.0269383	0.0371219	5.13838	0.131
1	17.868	0.674364	-0.027741	0.971846	-0.0269599	0.0370921	5.1755	0.132
1	17.867	0.674359	-0.0277635	0.971837	-0.0269816	0.0370623	5.21259	0.133
1	17.866	0.674353	-0.027786	0.971828	-0.0270032	0.0370327	5.24965	0.134
1	17.865	0.674348	-0.0278086	0.971818	-0.0270249	0.0370029	5.28668	0.135
1	17.864	0.674342	-0.0278311	0.971809	-0.0270465	0.0369733	5.32369	0.136
1	17.863	0.674337	-0.0278536	0.9718	-0.0270681	0.0369438	5.36066	0.137
1	17.862	0.674332	-0.0278761	0.971791	-0.0270898	0.0369143	5.3976	0.138
1	17.861	0.674326	-0.0278986	0.971782	-0.0271114	0.0368849	5.43452	0.139
1	17.86	0.674321	-0.0279212	0.971773	-0.027133	0.0368554	5.4714	0.14
1	17.859	0.674315	-0.0279438	0.971764	-0.0271547	0.036826	5.50826	0.141
1	17.858	0.67431	-0.0279664	0.971754	-0.0271765	0.0367965	5.54508	0.142
1	17.857	0.674304	-0.0279889	0.971745	-0.0271981	0.0367673	5.58188	0.143
1	17.856	0.674299	-0.0280114	0.971736	-0.0272197	0.036738	5.61865	0.144
1	17.855	0.674293	-0.028034	0.971727	-0.0272414	0.0367088	5.65539	0.145
1	17.854	0.674288	-0.0280565	0.971718	-0.027263	0.0366797	5.6921	0.146
1	17.853	0.674282	-0.0280792	0.971709	-0.0272848	0.0366505	5.72878	0.147
1	17.852	0.674277	-0.0281018	0.971699	-0.0273065	0.0366213	5.76543	0.148
1	17.851	0.674271	-0.0281243	0.97169	-0.0273281	0.0365923	5.80205	0.149
1	17.85	0.674266	-0.0281469	0.971681	-0.0273498	0.0365633	5.83864	0.15
1	17.849	0.67426	-0.0281695	0.971672	-0.0273715	0.0365343	5.8752	0.151
1	17.848	0.674255	-0.0281922	0.971662	-0.0273933	0.0365053	5.91174	0.152
1	17.847	0.674249	-0.0282147	0.971653	-0.0274149	0.0364765	5.94824	0.153
1	17.846	0.674244	-0.0282373	0.971644	-0.0274366	0.0364477	5.98472	0.154
1	17.845	0.674238	-0.0282599	0.971635	-0.0274583	0.0364188	6.02117	0.155
1	17.844	0.674233	-0.0282826	0.971625	-0.0274801	0.03639	6.05759	0.156
1	17.843	0.674227	-0.0283052	0.971616	-0.0275018	0.0363613	6.09398	0.157
1	17.842	0.674222	-0.0283277	0.971607	-0.0275234	0.0363327	6.13034	0.158
1	17.841	0.674216	-0.0283504	0.971598	-0.0275452	0.036304	6.16667	0.159
1	17.84	0.674211	-0.0283731	0.971588	-0.0275669	0.0362753	6.20297	0.16
1	17.839	0.674205	-0.0283956	0.971579	-0.0275886	0.0362468	6.23925	0.161
1	17.838	0.6742	-0.0284183	0.97157	-0.0276104	0.0362183	6.2755	0.162
1	17.837	0.674194	-0.028441	0.97156	-0.0276321	0.0361897	6.31171	0.163
1	17.836	0.674189	-0.0284636	0.971551	-0.0276538	0.0361614	6.3479	0.164
1	17.835	0.674183	-0.0284862	0.971542	-0.0276755	0.036133	6.38406	0.165
1	17.834	0.674177	-0.028509	0.971532	-0.0276974	0.0361045	6.4202	0.166
1	17.833	0.674172	-0.0285316	0.971523	-0.0277191	0.0360763	6.4563	0.167
1	17.832	0.674166	-0.0285542	0.971514	-0.0277408	0.0360479	6.49238	0.168
1	17.831	0.674161	-0.0285769	0.971504	-0.0277626	0.0360197	6.52843	0.169
1	17.83	0.674155	-0.0285995	0.971495	-0.0277843	0.0359915	6.56445	0.17
1	17.829	0.67415	-0.0286222	0.971486	-0.0278061	0.0359633	6.60044	0.171
1	17.828	0.674144	-0.0286449	0.971476	-0.0278279	0.0359352	6.6364	0.172
1	17.827	0.674139	-0.0286675	0.971467	-0.0278496	0.0359072	6.67234	0.173
1	17.826	0.674133	-0.0286904	0.971457	-0.0278714	0.035879	6.70824	0.174
1	17.825	0.674128	-0.028713	0.971448	-0.0278932	0.0358511	6.74412	0.175
1	17.824	0.674122	-0.0287356	0.971439	-0.0279149	0.0358232	6.77997	0.176
1	17.823	0.674116	-0.0287584	0.971429	-0.0279367	0.0357952	6.8158	0.177
1	17.822	0.674111	-0.028781	0.97142	-0.0279585	0.0357673	6.85159	0.178
1	17.821	0.674105	-0.0288038	0.97141	-0.0279803	0.0357394	6.88736	0.179
1	17.82	0.6741	-0.0288265	0.971401	-0.0280021	0.0357117	6.9231	0.18
1	17.819	0.674094	-0.0288492	0.971391	-0.0280239	0.0356839	6.95881	0.181
1	17.818	0.674088	-0.0288719	0.971382	-0.0280457	0.0356561	6.99449	0.182
1	17.817	0.674083	-0.0288947	0.971372	-0.0280675	0.0356284	7.03015	0.183
1	17.816	0.674077	-0.0289174	0.971363	-0.0280893	0.0356008	7.06578	0.184
1	17.815	0.674071	-0.0289401	0.971353	-0.0281111	0.0355731	7.10138	0.185
1	17.814	0.674066	-0.0289629	0.971344	-0.0281329	0.0355455	7.13695	0.186
1	17.813	0.67406	-0.0289855	0.971335	-0.0281547	0.0355181	7.1725	0.187
1	17.812	0.674054	-0.0290084	0.971325	-0.0281766	0.0354905	7.20802	0.188
1	17.811	0.674049	-0.0290311	0.971315	-0.0281984	0.035463	7.24351	0.189
1	17.81	0.674043	-0.0290539	0.971306	-0.0282202	0.0354356	7.27897	0.19
1	17.809	0.674037	-0.0290766	0.971296	-0.028242	0.0354082	7.31441	0.191
1	17.808	0.674032	-0.0290994	0.971287	-0.0282639	0.0353809	7.34981	0.192
1	17.807	0.674026	-0.0291222	0.971277	-0.0282857	0.0353536	7.38519	0.193
1	17.806	0.67402	-0.0291449	0.971268	-0.0283075	0.0353263	7.42055	0.194
1	17.805	0.674015	-0.0291678	0.971258	-0.0283294	0.035299	7.45587	0.195
1	17.804	0.674009	-0.0291905	0.971249	-0.0283512	0.0352719	7.49117	0.196
1	17.803	0.674003	-0.0292132	0.971239	-0.028373	0.0352447	7.52645	0.197
1	17.802	0.673998	-0.0292361	0.971229	-0.028395	0.0352175	7.56169	0.198
1	17.801	0.673992	-0.0292589	0.97122	-0.0284168	0.0351904	7.59691	0.199
1	17.8	0.673986	-0.0292817	0.97121	-0.0284386	0.0351634	7.6321	0.2
1	17.799	0.673981	-0.0293044	0.971201	-0.0284605	0.0351364	7.66726	0.201
1	17.798	0.673975	-0.0293272	0.971191	-0.0284824	0.0351095	7.7024	0.202
1	17.797	0.673969	-0.0293501	0.971181	-0.0285043	0.0350824	7.73751	0.203
1	17.796	0.673963	-0.0293729	0.971172	-0.0285261	0.0350556	7.77259	0.204
1	17.795	0.673957	-0.0293958	0.971162	-0.0285481	0.0350286	7.80765	0.205
1	17.794	0.673952	-0.0294185	0.971153	-0.0285699	0.0350019	7.84267	0.206
1	17.793	0.673946	-0.0294414	0.971143	-0.0285918	0.0349751	7.87768	0.207
1	17.792	0.67394	-0.0294642	0.971133	-0.0286137	0.0349483	7.91265	0.208
1	17.791	0.673935	-0.029487	0.971124	-0.0286355	0.0349216	7.9476	0.209
1	17.79	0.673929	-0.0295099	0.971114	-0.0286575	0.0348949	7.98252	0.21
1	17.789	0.673923	-0.0295327	0.971104	-0.0286794	0.0348683	8.01742	0.211
1	17.788	0.673918	-0.0295556	0.971095	-0.0287012	0.0348417	8.05228	0.212
1	17.787	0.673912	-0.0295785	0.971085	-0.0287232	0.0348151	8.08713	0.213
1	17.786	0.673906	-0.0296014	0.971074	-0.0287452	0.0347885	8.12194	0.214
1	17.785	0.6739	-0.0296241	0.971065	-0.028767	0.0347621	8.15673	0.215
1	17.784	0.673894	-0.029647	0.971055	-0.0287889	0.0347356	8.19149	0.216
1	17.783	0.673888	-0.02967	0.971045	-0.0288109	0.0347091	8.22623	0.217
1	17.782	0.673883	-0.0296928	0.971036	-0.0288328	0.0346827	8.26094	0.218
1	17.781	0.673877	-0.0297156	0.971026	-0.0288547	0.0346564	8.29562	0.219
1	17.78	0.673871	-0.0297386	0.971016	-0.0288767	0.0346301	8.33028	0.22
1	17.779	0.673865	-0.0297614	0.971007	-0.0288985	0.0346038	8.36491	0.221
1	17.778	0.67386	-0.0297844	0.970997	-0.0289205	0.0345775	8.39951	0.222
1	17.777	0.673854	-0.0298072	0.970987	-0.0289424	0.0345513	8.43409	0.223
1	17.776	0.673848	-0.0298302	0.970977	-0.0289644	0.0345251	8.46864	0.224
1	17.775	0.673842	-0.0298531	0.970967	-0.0289864	0.0344989	8.50316	0.225
1	17.774	0.673837	-0.0298759	0.970958	-0.0290082	0.034473	8.53766	0.226
1	17.773	0.673831	-0.0298988	0.970948	-0.0290302	0.0344469	8.57213	0.227
1	17.772	0.673825	-0.0299218	0.970938	-0.0290522	0.0344208	8.60658	0.228
1	17.771	0.673819	-0.0299448	0.970928	-0.0290742	0.0343947	8.641	0.229
1	17.77	0.673813	-0.0299676	0.970919	-0.0290961	0.0343688	8.6754	0.23
1	17.769	0.673807	-0.0299906	0.970909	-0.0291181	0.0343429	8.70977	0.231
1	17.768	0.673801	-0.0300136	0.970899	-0.0291401	0.0343169	8.74411	0.232
1	17.767	0.673796	-0.0300364	0.970889	-0.0291621	0.0342911	8.77843	0.233
1	17.766	0.67379	-0.0300594	0.970879	-0.0291841	0.0342653	8.81272	0.234
1	17.765	0.673784	-0.0300824	0.970869	-0.0292061	0.0342394	8.84698	0.235
1	17.764	0.673778	-0.0301054	0.970859	-0.0292281	0.0342137	8.88122	0.236
1	17.763	0.673772	-0.0301284	0.970849	-0.0292501	0.0341879	8.91544	0.237
1	17.762	0.673766	-0.0301513	0.97084	-0.0292721	0.0341623	8.94962	0.238
1	17.761	0.67376	-0.0301743	0.97083	-0.0292941	0.0341366	8.98379	0.239
1	17.76	0.673755	-0.0301972	0.97082	-0.029316	0.0341111	9.01792	0.24
1	17.759	0.673749	-0.0302202	0.97081	-0.029338	0.0340854	9.05203	0.241
1	17.758	0.673743	-0.0302432	0.9708	-0.0293601	0.0340599	9.08612	0.242
1	17.757	0.673737	-0.0302662	0.97079	-0.0293821	0.0340343	9.12018	0.243
1	17.756	0.673731	-0.0302892	0.97078	-0.0294041	0.0340088	9.15421	0.244
1	17.755	0.673725	-0.0303122	0.97077	-0.0294262	0.0339834	9.18822	0.245
1	17.754	0.673719	-0.0303352	0.97076	-0.0294482	0.0339579	9.2222	0.246
1	17.753	0.673713	-0.0303581	0.970751	-0.0294702	0.0339326	9.25616	0.247
1	17.752	0.673707	-0.0303812	0.97074	-0.0294923	0.0339072	9.2901	0.248
1	17.751	0.673701	-0.0304043	0.97073	-0.0295143	0.0338818	9.324	0.249
1	17.75	0.673695	-0.0304273	0.97072	-0.0295364	0.0338565	9.35788	0.25
1	17.749	0.673689	-0.0304502	0.970711	-0.0295584	0.0338314	9.39174	0.251
1	17.748	0.673683	-0.0304734	0.9707	-0.0295805	0.0338061	9.42557	0.252
1	17.747	0.673678	-0.0304963	0.97069	-0.0296025	0.033781	9.45938	0.253
1	17.746	0.673672	-0.0305193	0.97068	-0.0296245	0.0337558	9.49316	0.254
1	17.745	0.673666	-0.0305424	0.97067	-0.0296466	0.0337307	9.52692	0.255
1	17.744	0.673659	-0.0305655	0.97066	-0.0296687	0.0337055	9.56065	0.256
1	17.743	0.673653	-0.0305886	0.97065	-0.0296908	0.0336805	9.59435	0.257
1	17.742	0.673647	-0.0306116	0.97064	-0.0297129	0.0336555	9.62803	0.258
1	17.741	0.673642	-0.0306346	0.97063	-0.0297348	0.0336306	9.66169	0.259
1	17.74	0.673636	-0.0306577	0.97062	-0.029757	0.0336055	9.69532	0.26
1	17.739	0.67363	-0.0306808	0.97061	-0.0297791	0.0335806	9.72892	0.261
1	17.738	0.673624	-0.0307039	0.9706	-0.0298012	0.0335557	9.7625	0.262
1	17.737	0.673618	-0.0307269	0.97059	-0.0298232	0.0335309	9.79606	0.263
1	17.736	0.673612	-0.03075	0.97058	-0.0298453	0.0335061	9.82959	0.264
1	17.735	0.673606	-0.0307731	0.97057	-0.0298674	0.0334813	9.8631	0.265
1	17.734	0.6736	-0.0307961	0.97056	-0.0298895	0.0334566	9.89658	0.266
1	17.733	0.673594	-0.0308192	0.97055	-0.0299116	0.0334319	9.93003	0.267
1	17.732	0.673588	-0.0308423	0.97054	-0.0299337	0.0334072	9.96347	0.268
1	17.731	0.673582	-0.0308655	0.970529	-0.0299559	0.0333825	9.99687	0.269
1	17.73	0.673576	-0.0308886	0.970519	-0.029978	0.0333579	10.0303	0.27
1	17.729	0.67357	-0.0309118	0.970509	-0.0300001	0.0333332	10.0636	0.271
1	17.728	0.673564	-0.0309349	0.970499	-0.0300222	0.0333086	10.0969	0.272
1	17.727	0.673558	-0.030958	0.970489	-0.0300443	0.0332841	10.1303	0.273
1	17.726	0.673552	-0.0309811	0.970479	-0.0300664	0.0332597	10.1635	0.274
1	17.725	0.673546	-0.0310042	0.970469	-0.0300886	0.0332352	10.1968	0.275
1	17.724	0.67354	-0.0310274	0.970458	-0.0301108	0.0332107	10.23	0.276
1	17.723	0.673534	-0.0310505	0.970448	-0.0301329	0.0331863	10.2632	0.277
1	17.722	0.673528	-0.0310736	0.970438	-0.030155	0.033162	10.2964	0.278
1	17.721	0.673521	-0.0310968	0.970428	-0.0301772	0.0331376	10.3296	0.279
1	17.72	0.673515	-0.0311199	0.970418	-0.0301993	0.0331133	10.3627	0.28
1	17.719	0.673509	-0.031143	0.970408	-0.0302214	0.0330891	10.3958	0.281
1	17.718	0.673504	-0.0311662	0.970398	-0.0302436	0.0330649	10.4289	0.282
1	17.717	0.673497	-0.0311895	0.970387	-0.0302659	0.0330405	10.462	0.283
1	17.716	0.673491	-0.0312126	0.970377	-0.030288	0.0330164	10.495	0.284
1	17.715	0.673485	-0.0312358	0.970367	-0.0303101	0.0329923	10.5281	0.285
1	17.714	0.673479	-0.031259	0.970356	-0.0303324	0.0329681	10.561	0.286
1	17.713	0.673473	-0.0312822	0.970346	-0.0303546	0.032944	10.594	0.287
1	17.712	0.673467	-0.0313054	0.970336	-0.0303767	0.0329199	10.627	0.288
1	17.711	0.673461	-0.0313285	0.970325	-0.0303989	0.032896	10.6599	0.289
1	17.71	0.673454	-0.0313518	0.970315	-0.0304211	0.0328719	10.6928	0.29
1	17.709	0.673448	-0.031375	0.970304	-0.0304433	0.0328479	10.7256	0.291
1	17.708	0.673442	-0.0313982	0.970294	-0.0304655	0.032824	10.7585	0.292
1	17.707	0.673436	-0.0314213	0.970284	-0.0304876	0.0328002	10.7913	0.293
1	17.706	0.67343	-0.0314447	0.970273	-0.03051	0.0327762	10.8241	0.294
1	17.705	0.673424	-0.0314679	0.970263	-0.0305321	0.0327524	10.8569	0.295
1	17.704	0.673418	-0.031491	0.970253	-0.0305543	0.0327286	10.8896	0.296
1	17.703	0.673412	-0.0315143	0.970243	-0.0305765	0.0327048	10.9224	0.297
1	17.702	0.673405	-0.0315376	0.970232	-0.0305988	0.032681	10.9551	0.298
1	17.701	0.673399	-0.0315608	0.970222	-0.030621	0.0326574	10.9878	0.299
1	17.7	0.673393	-0.0315841	0.970212	-0.0306432	0.0326336	11.0204	0.3
1	17.699	0.673387	-0.0316073	0.970201	-0.0306655	0.03261	11.0531	0.301
1	17.698	0.673381	-0.0316305	0.970191	-0.0306877	0.0325864	11.0857	0.302
1	17.697	0.673374	-0.0316539	0.97018	-0.03071	0.0325627	11.1183	0.303
1	17.696	0.673368	-0.0316771	0.97017	-0.0307322	0.0325392	11.1508	0.304
1	17.695	0.673362	-0.0317004	0.97016	-0.0307545	0.0325156	11.1834	0.305
1	17.694	0.673356	-0.0317236	0.97015	-0.0307767	0.0324922	11.2159	0.306
1	17.693	0.67335	-0.0317469	0.970139	-0.0307989	0.0324687	11.2484	0.307
1	17.692	0.673344	-0.0317703	0.970128	-0.0308213	0.0324451	11.2808	0.308
1	17.691	0.673338	-0.0317935	0.970118	-0.0308435	0.0324218	11.3133	0.309
1	17.69	0.673331	-0.0318169	0.970108	-0.0308658	0.0323983	11.3457	0.31
1	17.689	0.673325	-0.0318402	0.970097	-0.0308881	0.032375	11.3781	0.311
1	17.688	0.673319	-0.0318634	0.970087	-0.0309103	0.0323517	11.4105	0.312
1	17.687	0.673313	-0.0318868	0.970076	-0.0309326	0.0323283	11.4428	0.313
1	17.686	0.673307	-0.03191	0.970066	-0.0309548	0.0323051	11.4751	0.314
1	17.685	0.6733	-0.0319335	0.970055	-0.0309772	0.0322818	11.5075	0.315
1	17.684	0.673294	-0.0319567	0.970045	-0.0309994	0.0322586	11.5397	0.316
1	17.683	0.673288	-0.0319802	0.970034	-0.0310218	0.0322354	11.572	0.317
1	17.682	0.673282	-0.0320034	0.970024	-0.0310441	0.0322123	11.6042	0.318
1	17.681	0.673275	-0.0320267	0.970014	-0.0310664	0.0321892	11.6364	0.319
1	17.68	0.673269	-0.0320501	0.970003	-0.0310887	0.0321661	11.6686	0.32
1	17.679	0.673263	-0.0320734	0.969993	-0.031111	0.032143	11.7008	0.321
1	17.678	0.673257	-0.0320968	0.969982	-0.0311333	0.0321199	11.7329	0.322
1	17.677	0.67325	-0.0321202	0.969971	-0.0311557	0.0320968	11.7651	0.323
1	17.676	0.673244	-0.0321435	0.969961	-0.0311779	0.032074	11.7972	0.324
1	17.675	0.673238	-0.032167	0.96995	-0.0312003	0.0320509	11.8292	0.325
1	17.674	0.673232	-0.0321902	0.96994	-0.0312226	0.0320281	11.8613	0.326
1	17.673	0.673225	-0.0322137	0.969929	-0.031245	0.0320051	11.8933	0.327
1	17.672	0.673219	-0.032237	0.969919	-0.0312672	0.0319824	11.9253	0.328
1	17.671	0.673213	-0.0322604	0.969908	-0.0312897	0.0319594	11.9573	0.329
1	17.67	0.673206	-0.0322838	0.969897	-0.031312	0.0319366	11.9893	0.33
1	17.669	0.6732	-0.0323072	0.969887	-0.0313343	0.0319139	12.0212	0.331
1	17.668	0.673194	-0.0323307	0.969876	-0.0313568	0.031891	12.0531	0.332
1	17.667	0.673188	-0.032354	0.969866	-0.031379	0.0318684	12.085	0.333
1	17.666	0.673181	-0.0323775	0.969855	-0.0314015	0.0318457	12.1169	0.334
1	17.665	0.673175	-0.0324008	0.969845	-0.0314237	0.0318231	12.1487	0.335
1	17.664	0.673169	-0.0324243	0.969834	-0.0314462	0.0318004	12.1805	0.336
1	17.663	0.673162	-0.0324478	0.969823	-0.0314686	0.0317777	12.2123	0.337
1	17.662	0.673156	-0.0324712	0.969812	-0.031491	0.0317551	12.2441	0.338
1	17.661	0.67315	-0.0324946	0.969802	-0.0315133	0.0317326	12.2759	0.339
1	17.66	0.673143	-0.0325181	0.969791	-0.0315358	0.03171	12.3076	0.34
1	17.659	0.673137	-0.0325414	0.969781	-0.031558	0.0316876	12.3393	0.341
1	17.658	0.673131	-0.032565	0.96977	-0.0315805	0.0316651	12.371	0.342
1	17.657	0.673124	-0.0325885	0.969759	-0.031603	0.0316426	12.4027	0.343
1	17.656	0.673118	-0.0326118	0.969749	-0.0316252	0.0316203	12.4343	0.344
1	17.655	0.673112	-0.0326353	0.969738	-0.0316477	0.0315979	12.4659	0.345
1	17.654	0.673105	-0.0326589	0.969727	-0.0316702	0.0315754	12.4975	0.346
1	17.653	0.673099	-0.0326822	0.969717	-0.0316925	0.0315532	12.5291	0.347
1	17.652	0.673092	-0.0327057	0.969706	-0.0317149	0.0315309	12.5607	0.348
1	17.651	0.673086	-0.0327293	0.969695	-0.0317374	0.0315086	12.5922	0.349
1	17.65	0.67308	-0.0327526	0.969685	-0.0317597	0.0314864	12.6237	0.35
1	17.649	0.673073	-0.0327762	0.969674	-0.0317822	0.0314642	12.6552	0.351
1	17.648	0.673067	-0.0327997	0.969663	-0.0318047	0.0314419	12.6866	0.352
1	17.647	0.67306	-0.0328233	0.969652	-0.0318272	0.0314197	12.7181	0.353
1	17.646	0.673054	-0.0328468	0.969641	-0.0318496	0.0313976	12.7495	0.354
1	17.645	0.673048	-0.0328702	0.969631	-0.031872	0.0313755	12.7809	0.355
1	17.644	0.673041	-0.0328938	0.96962	-0.0318945	0.0313534	12.8123	0.356
1	17.643	0.673035	-0.0329174	0.969609	-0.031917	0.0313313	12.8436	0.357
1	17.642	0.673028	-0.0329409	0.969598	-0.0319395	0.0313092	12.875	0.358
1	17.641	0.673022	-0.0329644	0.969587	-0.0319619	0.0312873	12.9063	0.359
1	17.64	0.673016	-0.0329879	0.969576	-0.0319843	0.0312654	12.9376	0.36
1	17.639	0.673009	-0.0330115	0.969565	-0.0320068	0.0312434	12.9688	0.361
1	17.638	0.673003	-0.0330351	0.969554	-0.0320293	0.0312214	13.0001	0.362
1	17.637	0.672996	-0.0330587	0.969543	-0.0320518	0.0311995	13.0313	0.363
1	17.636	0.67299	-0.0330822	0.969533	-0.0320742	0.0311777	13.0625	0.364
1	17.635	0.672983	-0.0331058	0.969522	-0.0320968	0.0311558	13.0937	0.365
1	17.634	0.672977	-0.0331292	0.969511	-0.0321192	0.031134	13.1248	0.366
1	17.633	0.672971	-0.0331529	0.9695	-0.0321417	0.0311122	13.156	0.367
1	17.632	0.672964	-0.0331765	0.969489	-0.0321642	0.0310904	13.1871	0.368
1	17.631	0.672957	-0.0332001	0.969478	-0.0321868	0.0310687	13.2182	0.369
1	17.63	0.672951	-0.0332237	0.969467	-0.0322093	0.0310469	13.2492	0.37
1	17.629	0.672944	-0.0332473	0.969456	-0.0322318	0.0310252	13.2803	0.371
1	17.628	0.672938	-0.0332708	0.969446	-0.0322543	0.0310036	13.3113	0.372
1	17.627	0.672932	-0.0332945	0.969435	-0.0322768	0.030982	13.3423	0.373
1	17.626	0.672925	-0.033318	0.969424	-0.0322993	0.0309605	13.3733	0.374
1	17.625	0.672919	-0.0333416	0.969413	-0.0323218	0.0309389	13.4042	0.375
1	17.624	0.672912	-0.0333653	0.969402	-0.0323444	0.0309173	13.4352	0.376
1	17.623	0.672906	-0.0333889	0.969391	-0.0323669	0.0308957	13.4661	0.377
1	17.622	0.672899	-0.0334126	0.96938	-0.0323895	0.0308742	13.497	0.378
1	17.621	0.672893	-0.0334362	0.969369	-0.032412	0.0308527	13.5279	0.379
1	17.62	0.672886	-0.0334599	0.969358	-0.0324346	0.0308313	13.5587	0.38
1	17.619	0.67288	-0.0334835	0.969347	-0.0324571	0.0308099	13.5896	0.381
1	17.618	0.672873	-0.0335072	0.969336	-0.0324797	0.0307884	13.6204	0.382
1	17.617	0.672866	-0.0335308	0.969325	-0.0325023	0.0307671	13.6512	0.383
1	17.616	0.67286	-0.0335545	0.969314	-0.0325249	0.0307457	13.6819	0.384
1	17.615	0.672853	-0.0335782	0.969303	-0.0325474	0.0307244	13.7127	0.385
1	17.614	0.672847	-0.0336018	0.969292	-0.03257	0.0307031	13.7434	0.386
1	17.613	0.67284	-0.0336255	0.969281	-0.0325926	0.0306818	13.7741	0.387
1	17.612	0.672834	-0.0336492	0.96927	-0.0326152	0.0306606	13.8048	0.388
1	17.611	0.672827	-0.0336729	0.969259	-0.0326377	0.0306394	13.8354	0.389
1	17.61	0.672821	-0.0336966	0.969248	-0.0326603	0.0306182	13.8661	0.39
1	17.609	0.672814	-0.0337203	0.969237	-0.0326829	0.030597	13.8967	0.391
1	17.608	0.672808	-0.0337439	0.969226	-0.0327055	0.0305759	13.9273	0.392
1	17.607	0.672801	-0.0337676	0.969215	-0.0327281	0.0305548	13.9579	0.393
1	17.606	0.672794	-0.0337913	0.969204	-0.0327507	0.0305337	13.9884	0.394
1	17.605	0.672788	-0.033815	0.969193	-0.0327733	0.0305126	14.019	0.395
1	17.604	0.672781	-0.0338389	0.969181	-0.032796	0.0304915	14.0495	0.396
1	17.603	0.672775	-0.0338626	0.96917	-0.0328186	0.0304705	14.08	0.397
1	17.602	0.672768	-0.0338863	0.969159	-0.0328412	0.0304495	14.1104	0.398
1	17.601	0.672761	-0.03391	0.969148	-0.0328638	0.0304286	14.1409	0.399
1	17.6	0.672755	-0.0339338	0.969137	-0.0328865	0.0304076	14.1713	0.4
1	17.599	0.672748	-0.0339576	0.969126	-0.0329092	0.0303867	14.2017	0.401
1	17.598	0.672742	-0.0339813	0.969115	-0.0329318	0.0303658	14.2321	0.402
1	17.597	0.672735	-0.034005	0.969104	-0.0329544	0.030345	14.2625	0.403
1	17.596	0.672728	-0.0340289	0.969092	-0.0329771	0.0303241	14.2928	0.404
1	17.595	0.672722	-0.0340526	0.969081	-0.0329997	0.0303033	14.3231	0.405
1	17.594	0.672715	-0.0340765	0.96907	-0.0330225	0.0302824	14.3534	0.406
1	17.593	0.672708	-0.0341002	0.969059	-0.0330451	0.0302617	14.3837	0.407
1	17.592	0.672702	-0.0341239	0.969048	-0.0330677	0.030241	14.414	0.408
1	17.591	0.672695	-0.0341477	0.969037	-0.0330904	0.0302203	14.4442	0.409
1	17.59	0.672688	-0.0341716	0.969025	-0.0331131	0.0301995	14.4744	0.41
1	17.589	0.672682	-0.0341953	0.969014	-0.0331358	0.0301789	14.5046	0.411
1	17.588	0.672675	-0.0342192	0.969003	-0.0331585	0.0301582	14.5348	0.412
1	17.587	0.672668	-0.034243	0.968992	-0.0331811	0.0301376	14.565	0.413
1	17.586	0.672662	-0.0342667	0.968981	-0.0332038	0.030117	14.5951	0.414
1	17.585	0.672655	-0.0342906	0.968969	-0.0332265	0.0300964	14.6252	0.415
1	17.584	0.672648	-0.0343145	0.968958	-0.0332493	0.0300758	14.6553	0.416
1	17.583	0.672642	-0.0343383	0.968947	-0.033272	0.0300553	14.6854	0.417
1	17.582	0.672635	-0.0343621	0.968936	-0.0332946	0.0300349	14.7155	0.418
1	17.581	0.672628	-0.034386	0.968924	-0.0333174	0.0300144	14.7455	0.419
1	17.58	0.672621	-0.0344099	0.968913	-0.0333402	0.0299939	14.7755	0.42
1	17.579	0.672615	-0.0344337	0.968902	-0.0333628	0.0299735	14.8055	0.421
1	17.578	0.672608	-0.0344574	0.968891	-0.0333855	0.0299531	14.8355	0.422
1	17.577	0.672601	-0.0344815	0.968879	-0.0334084	0.0299326	14.8654	0.423
1	17.576	0.672595	-0.0345053	0.968868	-0.033431	0.0299123	14.8954	0.424
1	17.575	0.672588	-0.0345291	0.968857	-0.0334537	0.029892	14.9253	0.425
1	17.574	0.672581	-0.034553	0.968845	-0.0334765	0.0298717	14.9552	0.426
1	17.573	0.672574	-0.0345769	0.968834	-0.0334993	0.0298514	14.985	0.427
1	17.572	0.672568	-0.0346007	0.968822	-0.033522	0.0298312	15.0149	0.428
1	17.571	0.672561	-0.0346246	0.968811	-0.0335447	0.029811	15.0447	0.429
1	17.57	0.672554	-0.0346486	0.968799	-0.0335676	0.0297907	15.0745	0.43
1	17.569	0.672548	-0.0346724	0.968788	-0.0335903	0.0297705	15.1043	0.431
1	17.568	0.67254	-0.0346965	0.968776	-0.0336132	0.0297503	15.1341	0.432
1	17.567	0.672534	-0.0347203	0.968765	-0.0336359	0.0297302	15.1638	0.433
1	17.566	0.672527	-0.0347443	0.968754	-0.0336587	0.02971	15.1936	0.434
1	17.565	0.67252	-0.0347683	0.968742	-0.0336815	0.0296899	15.2233	0.435
1	17.564	0.672514	-0.0347921	0.968731	-0.0337042	0.0296699	15.253	0.436
1	17.563	0.672507	-0.0348161	0.96872	-0.033727	0.0296498	15.2826	0.437
1	17.562	0.6725	-0.03484	0.968708	-0.0337498	0.0296298	15.3123	0.438
1	17.561	0.672493	-0.034864	0.968697	-0.0337726	0.0296098	15.3419	0.439
1	17.56	0.672486	-0.034888	0.968685	-0.0337955	0.0295898	15.3715	0.44
1	17.559	0.67248	-0.0349118	0.968674	-0.0338182	0.0295699	15.4011	0.441
1	17.558	0.672473	-0.0349359	0.968662	-0.0338411	0.0295499	15.4307	0.442
1	17.557	0.672466	-0.0349598	0.968651	-0.0338638	0.02953	15.4602	0.443
1	17.556	0.672459	-0.0349838	0.96864	-0.0338867	0.0295101	15.4898	0.444
1	17.555	0.672452	-0.0350078	0.968628	-0.0339095	0.0294903	15.5193	0.445
1	17.554	0.672446	-0.0350318	0.968617	-0.0339323	0.0294704	15.5488	0.446
1	17.553	0.672439	-0.0350558	0.968605	-0.0339552	0.0294506	15.5782	0.447
1	17.552	0.672432	-0.0350798	0.968594	-0.033978	0.0294308	15.6077	0.448
1	17.551	0.672425	-0.0351038	0.968582	-0.0340009	0.029411	15.6371	0.449
1	17.55	0.672419	-0.0351277	0.968571	-0.0340236	0.0293913	15.6665	0.45
1	17.549	0.672411	-0.0351518	0.968559	-0.0340466	0.0293715	15.6959	0.451
1	17.548	0.672405	-0.0351758	0.968548	-0.0340694	0.0293518	15.7253	0.452
1	17.547	0.672398	-0.0351998	0.968536	-0.0340923	0.0293321	15.7547	0.453
1	17.546	0.672391	-0.035224	0.968524	-0.0341153	0.0293124	15.784	0.454
1	17.545	0.672384	-0.0352479	0.968513	-0.034138	0.0292929	15.8133	0.455
1	17.544	0.672377	-0.035272	0.968501	-0.034161	0.0292732	15.8426	0.456
1	17.543	0.67237	-0.0352959	0.96849	-0.0341838	0.0292537	15.8719	0.457
1	17.542	0.672363	-0.0353201	0.968478	-0.0342067	0.029234	15.9011	0.458
1	17.541	0.672357	-0.035344	0.968467	-0.0342295	0.0292146	15.9304	0.459
1	17.54	0.67235	-0.0353682	0.968455	-0.0342525	0.029195	15.9596	0.46
1	17.539	0.672343	-0.0353922	0.968443	-0.0342754	0.0291755	15.9888	0.461
1	17.538	0.672336	-0.0354163	0.968432	-0.0342983	0.029156	16.0179	0.462
1	17.537	0.672329	-0.0354404	0.96842	-0.0343212	0.0291365	16.0471	0.463
1	17.536	0.672322	-0.0354645	0.968408	-0.0343441	0.0291171	16.0762	0.464
1	17.535	0.672315	-0.0354886	0.968397	-0.034367	0.0290977	16.1053	0.465
1	17.534	0.672308	-0.0355128	0.968385	-0.03439	0.0290782	16.1344	0.466
1	17.533	0.672301	-0.0355367	0.968374	-0.0344128	0.0290589	16.1635	0.467
1	17.532	0.672294	-0.0355609	0.968362	-0.0344358	0.0290395	16.1926	0.468
1	17.531	0.672287	-0.0355851	0.96835	-0.0344588	0.0290201	16.2216	0.469
1	17.53	0.672281	-0.035609	0.968339	-0.0344816	0.029001	16.2506	0.47
1	17.529	0.672273	-0.0356333	0.968327	-0.0345046	0.0289816	16.2796	0.471
1	17.528	0.672267	-0.0356573	0.968315	-0.0345275	0.0289624	16.3086	0.472
1	17.527	0.67226	-0.0356814	0.968304	-0.0345505	0.0289432	16.3376	0.473
1	17.526	0.672253	-0.0357056	0.968292	-0.0345735	0.0289239	16.3665	0.474
1	17.525	0.672245	-0.0357299	0.96828	-0.0345965	0.0289047	16.3955	0.475
1	17.524	0.672239	-0.035754	0.968268	-0.0346194	0.0288855	16.4244	0.476
1	17.523	0.672232	-0.0357781	0.968257	-0.0346424	0.0288664	16.4532	0.477
1	17.522	0.672225	-0.0358023	0.968245	-0.0346654	0.0288472	16.4821	0.478
1	17.521	0.672217	-0.0358265	0.968233	-0.0346884	0.0288281	16.511	0.479
1	17.52	0.672211	-0.0358505	0.968222	-0.0347113	0.0288091	16.5398	0.48
1	17.519	0.672204	-0.0358748	0.96821	-0.0347343	0.02879	16.5686	0.481
1	17.518	0.672197	-0.035899	0.968198	-0.0347573	0.0287709	16.5974	0.482
1	17.517	0.672189	-0.0359233	0.968186	-0.0347804	0.0287518	16.6262	0.483
1	17.516	0.672183	-0.0359474	0.968174	-0.0348033	0.0287329	16.6549	0.484
1	17.515	0.672176	-0.0359715	0.968163	-0.0348263	0.0287139	16.6836	0.485
1	17.514	0.672169	-0.0359958	0.968151	-0.0348493	0.028695	16.7124	0.486
1	17.513	0.672162	-0.0360199	0.968139	-0.0348723	0.0286761	16.7411	0.487
1	17.512	0.672155	-0.0360442	0.968127	-0.0348954	0.0286571	16.7697	0.488
1	17.511	0.672148	-0.0360685	0.968115	-0.0349184	0.0286382	16.7984	0.489
1	17.51	0.672141	-0.0360926	0.968104	-0.0349414	0.0286194	16.827	0.49
1	17.509	0.672134	-0.0361169	0.968092	-0.0349644	0.0286005	16.8556	0.491
1	17.508	0.672126	-0.0361412	0.968079	-0.0349875	0.0285816	16.8842	0.492
1	17.507	0.672119	-0.0361655	0.968067	-0.0350106	0.0285628	16.9128	0.493
1	17.506	0.672112	-0.0361896	0.968056	-0.0350336	0.028544	16.9414	0.494
1	17.505	0.672105	-0.0362139	0.968044	-0.0350567	0.0285253	16.9699	0.495
1	17.504	0.672098	-0.0362381	0.968032	-0.0350796	0.0285066	16.9985	0.496
1	17.503	0.672091	-0.0362624	0.96802	-0.0351027	0.0284878	17.027	0.497
1	17.502	0.672084	-0.0362867	0.968008	-0.0351258	0.0284691	17.0554	0.498
1	17.501	0.672077	-0.036311	0.967996	-0.0351489	0.0284504	17.0839	0.499
1	17.5	0.67207	-0.0363353	0.967984	-0.035172	0.0284317	17.1124	0.5
1	17.499	0.672063	-0.0363596	0.967972	-0.0351951	0.028413	17.1408	0.501
1	17.498	0.672056	-0.0363839	0.96796	-0.0352182	0.0283944	17.1692	0.502
1	17.497	0.672049	-0.0364083	0.967948	-0.0352413	0.0283758	17.1976	0.503
1	17.496	0.672042	-0.0364325	0.967937	-0.0352643	0.0283573	17.226	0.504
1	17.495	0.672035	-0.0364568	0.967925	-0.0352874	0.0283387	17.2543	0.505
1	17.494	0.672027	-0.0364811	0.967913	-0.0353105	0.0283202	17.2827	0.506
1	17.493	0.67202	-0.0365055	0.967901	-0.0353337	0.0283016	17.311	0.507
1	17.492	0.672013	-0.0365298	0.967889	-0.0353568	0.0282831	17.3393	0.508
1	17.491	0.672006	-0.036554	0.967877	-0.0353798	0.0282647	17.3676	0.509
1	17.49	0.671999	-0.0365784	0.967865	-0.0354029	0.0282463	17.3958	0.51
1	17.489	0.671992	-0.0366027	0.967853	-0.035426	0.0282278	17.4241	0.511
1	17.488	0.671985	-0.0366271	0.967841	-0.0354492	0.0282094	17.4523	0.512
1	17.487	0.671978	-0.0366514	0.967829	-0.0354723	0.028191	17.4805	0.513
1	17.486	0.671971	-0.0366758	0.967817	-0.0354955	0.0281726	17.5087	0.514
1	17.485	0.671963	-0.0367002	0.967805	-0.0355186	0.0281543	17.5369	0.515
1	17.484	0.671956	-0.0367246	0.967793	-0.0355418	0.0281359	17.5651	0.516
1	17.483	0.671949	-0.036749	0.967781	-0.035565	0.0281175	17.5932	0.517
1	17.482	0.671942	-0.0367734	0.967769	-0.0355881	0.0280992	17.6213	0.518
1	17.481	0.671935	-0.0367978	0.967757	-0.0356113	0.028081	17.6494	0.519
1	17.48	0.671927	-0.0368222	0.967745	-0.0356344	0.0280627	17.6775	0.52
1	17.479	0.67192	-0.0368467	0.967732	-0.0356577	0.0280444	17.7055	0.521
1	17.478	0.671913	-0.0368711	0.96772	-0.0356809	0.0280262	17.7336	0.522
1	17.477	0.671906	-0.0368955	0.967708	-0.035704	0.028008	17.7616	0.523
1	17.476	0.671899	-0.0369199	0.967696	-0.0357272	0.0279899	17.7896	0.524
1	17.475	0.671891	-0.0369443	0.967684	-0.0357504	0.0279717	17.8176	0.525
1	17.474	0.671884	-0.0369687	0.967672	-0.0357735	0.0279536	17.8456	0.526
1	17.473	0.671877	-0.0369931	0.96766	-0.0357967	0.0279355	17.8735	0.527
1	17.472	0.67187	-0.0370175	0.967648	-0.0358199	0.0279174	17.9015	0.528
1	17.471	0.671863	-0.037042	0.967635	-0.0358432	0.0278993	17.9294	0.529
1	17.47	0.671855	-0.0370666	0.967623	-0.0358665	0.0278812	17.9573	0.53
1	17.469	0.671848	-0.037091	0.967611	-0.0358897	0.0278632	17.9852	0.531
1	17.468	0.671841	-0.0371154	0.967599	-0.0359129	0.0278452	18.013	0.532
1	17.467	0.671834	-0.0371399	0.967587	-0.0359361	0.0278272	18.0409	0.533
1	17.466	0.671827	-0.0371643	0.967575	-0.0359593	0.0278093	18.0687	0.534
1	17.465	0.671819	-0.0371889	0.967562	-0.0359826	0.0277912	18.0965	0.535
1	17.464	0.671812	-0.0372135	0.96755	-0.0360059	0.0277732	18.1243	0.536
1	17.463	0.671805	-0.0372378	0.967538	-0.036029	0.0277554	18.1521	0.537
1	17.462	0.671797	-0.0372624	0.967526	-0.0360523	0.0277375	18.1798	0.538
1	17.461	0.67179	-0.0372868	0.967514	-0.0360755	0.0277196	18.2076	0.539
1	17.46	0.671783	-0.0373114	0.967501	-0.0360988	0.0277017	18.2353	0.54
1	17.459	0.671775	-0.037336	0.967489	-0.0361221	0.0276838	18.263	0.541
1	17.458	0.671768	-0.0373605	0.967477	-0.0361454	0.0276661	18.2907	0.542
1	17.457	0.671761	-0.0373849	0.967465	-0.0361686	0.0276483	18.3183	0.543
1	17.456	0.671754	-0.0374095	0.967452	-0.0361919	0.0276305	18.346	0.544
1	17.455	0.671746	-0.0374341	0.96744	-0.0362153	0.0276127	18.3736	0.545
1	17.454	0.671739	-0.0374586	0.967428	-0.0362385	0.027595	18.4012	0.546
1	17.453	0.671732	-0.0374831	0.967416	-0.0362617	0.0275773	18.4288	0.547
1	17.452	0.671725	-0.0375077	0.967403	-0.0362851	0.0275595	18.4564	0.548
1	17.451	0.671717	-0.0375323	0.967391	-0.0363084	0.0275418	18.484	0.549
1	17.45	0.67171	-0.0375568	0.967379	-0.0363317	0.0275242	18.5115	0.55
1	17.449	0.671703	-0.0375815	0.967366	-0.036355	0.0275065	18.539	0.551
1	17.448	0.671695	-0.037606	0.967354	-0.0363783	0.0274889	18.5665	0.552
1	17.447	0.671688	-0.0376306	0.967342	-0.0364016	0.0274713	18.594	0.553
1	17.446	0.671681	-0.0376551	0.967329	-0.0364249	0.0274537	18.6215	0.554
1	17.445	0.671673	-0.0376799	0.967316	-0.0364484	0.0274361	18.649	0.555
1	17.444	0.671666	-0.0377044	0.967304	-0.0364716	0.0274186	18.6764	0.556
1	17.443	0.671659	-0.0377291	0.967292	-0.036495	0.027401	18.7038	0.557
1	17.442	0.671651	-0.0377537	0.967279	-0.0365184	0.0273835	18.7312	0.558
1	17.441	0.671644	-0.0377783	0.967267	-0.0365417	0.027366	18.7586	0.559
1	17.44	0.671637	-0.0378029	0.967255	-0.0365651	0.0273485	18.786	0.56
1	17.439	0.671629	-0.0378276	0.967242	-0.0365884	0.027331	18.8133	0.561
1	17.438	0.671622	-0.0378523	0.96723	-0.0366118	0.0273136	18.8406	0.562
1	17.437	0.671615	-0.0378768	0.967218	-0.0366351	0.0272962	18.868	0.563
1	17.436	0.671607	-0.0379015	0.967205	-0.0366585	0.0272788	18.8953	0.564
1	17.435	0.671599	-0.0379263	0.967192	-0.036682	0.0272613	18.9225	0.565
1	17.434	0.671592	-0.0379508	0.96718	-0.0367053	0.027244	18.9498	0.566
1	17.433	0.671585	-0.0379755	0.967168	-0.0367287	0.0272267	18.977	0.567
1	17.432	0.671577	-0.0380002	0.967155	-0.0367521	0.0272093	19.0043	0.568
1	17.431	0.67157	-0.0380249	0.967143	-0.0367755	0.027192	19.0315	0.569
1	17.43	0.671563	-0.0380496	0.96713	-0.036799	0.0271747	19.0587	0.57
1	17.429	0.671555	-0.0380742	0.967118	-0.0368223	0.0271575	19.0858	0.571
1	17.428	0.671548	-0.0380989	0.967106	-0.0368457	0.0271402	19.113	0.572
1	17.427	0.671541	-0.0381236	0.967093	-0.0368691	0.027123	19.1401	0.573
1	17.426	0.671533	-0.0381485	0.96708	-0.0368926	0.0271057	19.1673	0.574
1	17.425	0.671526	-0.0381731	0.967068	-0.036916	0.0270885	19.1944	0.575
1	17.424	0.671518	-0.0381979	0.967055	-0.0369395	0.0270713	19.2215	0.576
1	17.423	0.671511	-0.0382225	0.967043	-0.0369628	0.0270542	19.2485	0.577
1	17.422	0.671503	-0.0382474	0.96703	-0.0369864	0.027037	19.2756	0.578
1	17.421	0.671496	-0.0382721	0.967018	-0.0370098	0.0270198	19.3026	0.579
1	17.42	0.671488	-0.0382969	0.967005	-0.0370333	0.0270027	19.3296	0.58
1	17.419	0.671481	-0.0383215	0.966993	-0.0370566	0.0269857	19.3566	0.581
1	17.418	0.671473	-0.0383464	0.96698	-0.0370802	0.0269686	19.3836	0.582
1	17.417	0.671466	-0.0383711	0.966968	-0.0371036	0.0269515	19.4106	0.583
1	17.416	0.671458	-0.0383959	0.966955	-0.0371271	0.0269345	19.4375	0.584
1	17.415	0.671451	-0.0384208	0.966942	-0.0371507	0.0269174	19.4645	0.585
1	17.414	0.671443	-0.0384455	0.966929	-0.0371741	0.0269004	19.4914	0.586
1	17.413	0.671436	-0.0384703	0.966917	-0.0371976	0.0268835	19.5183	0.587
1	17.412	0.671429	-0.038495	0.966905	-0.037221	0.0268666	19.5452	0.588
1	17.411	0.671421	-0.0385199	0.966892	-0.0372445	0.0268496	19.572	0.589
1	17.41	0.671413	-0.0385448	0.966879	-0.0372681	0.0268326	19.5989	0.59
1	17.409	0.671406	-0.0385696	0.966866	-0.0372916	0.0268157	19.6257	0.591
1	17.408	0.671398	-0.0385943	0.966854	-0.0373151	0.0267988	19.6525	0.592
1	17.407	0.671391	-0.0386191	0.966841	-0.0373386	0.026782	19.6793	0.593
1	17.406	0.671383	-0.0386441	0.966828	-0.0373622	0.026765	19.7061	0.594
1	17.405	0.671376	-0.0386689	0.966816	-0.0373857	0.0267482	19.7329	0.595
1	17.404	0.671368	-0.0386938	0.966803	-0.0374093	0.0267313	19.7596	0.596
1	17.403	0.671361	-0.0387186	0.96679	-0.0374328	0.0267146	19.7864	0.597
1	17.402	0.671353	-0.0387434	0.966778	-0.0374563	0.0266978	19.8131	0.598
1	17.401	0.671345	-0.0387684	0.966765	-0.0374799	0.026681	19.8398	0.599
1	17.4	0.671338	-0.0387931	0.966753	-0.0375033	0.0266643	19.8665	0.6
1	17.399	0.671331	-0.038818	0.96674	-0.0375269	0.0266475	19.8931	0.601
1	17.398	0.671323	-0.038843	0.966727	-0.0375505	0.0266308	19.9198	0.602
1	17.397	0.671315	-0.0388679	0.966714	-0.0375742	0.026614	19.9464	0.603
1	17.396	0.671308	-0.0388928	0.966701	-0.0375977	0.0265974	19.973	0.604
1	17.395	0.6713	-0.0389176	0.966689	-0.0376212	0.0265807	19.9996	0.605
1	17.394	0.671292	-0.0389426	0.966676	-0.0376449	0.0265641	20.0262	0.606
1	17.393	0.671285	-0.0389676	0.966663	-0.0376685	0.0265474	20.0528	0.607
1	17.392	0.671277	-0.0389924	0.96665	-0.037692	0.0265308	20.0793	0.608
1	17.391	0.67127	-0.0390173	0.966638	-0.0377156	0.0265142	20.1058	0.609
1	17.39	0.671262	-0.0390423	0.966625	-0.0377392	0.0264976	20.1324	0.61
1	17.389	0.671254	-0.0390673	0.966612	-0.0377629	0.026481	20.1589	0.611
1	17.388	0.671247	-0.0390923	0.966599	-0.0377865	0.0264645	20.1853	0.612
1	17.387	0.671239	-0.0391172	0.966586	-0.0378101	0.026448	20.2118	0.613
1	17.386	0.671232	-0.039142	0.966573	-0.0378336	0.0264315	20.2382	0.614
1	17.385	0.671224	-0.039167	0.96656	-0.0378573	0.026415	20.2647	0.615
1	17.384	0.671216	-0.0391921	0.966547	-0.037881	0.0263985	20.2911	0.616
1	17.383	0.671209	-0.0392171	0.966534	-0.0379047	0.026382	20.3175	0.617
1	17.382	0.671201	-0.0392421	0.966521	-0.0379283	0.0263655	20.3439	0.618
1	17.381	0.671193	-0.039267	0.966509	-0.0379519	0.0263491	20.3702	0.619
1	17.38	0.671186	-0.0392919	0.966496	-0.0379755	0.0263328	20.3966	0.62
1	17.379	0.671178	-0.0393169	0.966483	-0.0379992	0.0263164	20.4229	0.621
1	17.378	0.671171	-0.039342	0.96647	-0.0380229	0.0263	20.4492	0.622
1	17.377	0.671163	-0.039367	0.966457	-0.0380466	0.0262836	20.4755	0.623
1	17.376	0.671155	-0.0393921	0.966444	-0.0380702	0.0262672	20.5018	0.624
1	17.375	0.671147	-0.0394171	0.966431	-0.0380939	0.0262509	20.5281	0.625
1	17.374	0.67114	-0.0394422	0.966418	-0.0381177	0.0262346	20.5543	0.626
1	17.373	0.671132	-0.0394673	0.966405	-0.0381414	0.0262183	20.5806	0.627
1	17.372	0.671124	-0.0394922	0.966393	-0.038165	0.026202	20.6068	0.628
1	17.371	0.671117	-0.0395173	0.96638	-0.0381887	0.0261858	20.633	0.629
1	17.37	0.671109	-0.0395423	0.966367	-0.0382124	0.0261695	20.6592	0.63
1	17.369	0.671101	-0.0395674	0.966354	-0.0382361	0.0261533	20.6853	0.631
1	17.368	0.671093	-0.0395925	0.966341	-0.0382598	0.0261371	20.7115	0.632
1	17.367	0.671086	-0.0396174	0.966328	-0.0382834	0.0261209	20.7376	0.633
1	17.366	0.671078	-0.0396427	0.966315	-0.0383073	0.0261047	20.7638	0.634
1	17.365	0.67107	-0.0396678	0.966302	-0.038331	0.0260885	20.7899	0.635
1	17.364	0.671063	-0.0396929	0.966289	-0.0383548	0.0260724	20.816	0.636
1	17.363	0.671055	-0.039718	0.966276	-0.0383785	0.0260563	20.842	0.637
1	17.362	0.671047	-0.0397431	0.966263	-0.0384022	0.0260401	20.8681	0.638
1	17.361	0.671039	-0.0397682	0.96625	-0.038426	0.0260241	20.8941	0.639
1	17.36	0.671032	-0.0397933	0.966237	-0.0384497	0.026008	20.9201	0.64
1	17.359	0.671024	-0.0398183	0.966224	-0.0384734	0.025992	20.9462	0.641
1	17.358	0.671016	-0.0398435	0.96621	-0.0384972	0.0259759	20.9721	0.642
1	17.357	0.671008	-0.0398688	0.966197	-0.0385211	0.0259598	20.9981	0.643
1	17.356	0.671001	-0.0398938	0.966184	-0.0385448	0.0259439	21.0241	0.644
1	17.355	0.670993	-0.0399191	0.966171	-0.0385687	0.0259278	21.05	0.645
1	17.354	0.670985	-0.0399442	0.966158	-0.0385924	0.0259118	21.076	0.646
1	17.353	0.670977	-0.0399694	0.966145	-0.0386162	0.0258959	21.1019	0.647
1	17.352	0.670969	-0.0399945	0.966132	-0.03864	0.0258799	21.1278	0.648
1	17.351	0.670962	-0.0400197	0.966119	-0.0386637	0.025864	21.1536	0.649
1	17.35	0.670954	-0.0400448	0.966106	-0.0386875	0.0258481	21.1795	0.65
1	17.349	0.670946	-0.0400701	0.966092	-0.0387114	0.0258322	21.2054	0.651
1	17.348	0.670939	-0.0400951	0.96608	-0.0387351	0.0258164	21.2312	0.652
1	17.347	0.67093	-0.0401206	0.966066	-0.0387591	0.0258004	21.257	0.653
1	17.346	0.670922	-0.0401458	0.966053	-0.0387829	0.0257845	21.2828	0.654
1	17.345	0.670915	-0.0401709	0.96604	-0.0388067	0.0257687	21.3086	0.655
1	17.344	0.670907	-0.0401961	0.966027	-0.0388305	0.0257529	21.3344	0.656
1	17.343	0.670899	-0.0402213	0.966014	-0.0388543	0.0257372	21.3601	0.657
1	17.342	0.670891	-0.0402466	0.966	-0.0388783	0.0257213	21.3858	0.658
1	17.341	0.670883	-0.040272	0.965987	-0.0389022	0.0257055	21.4116	0.659
1	17.34	0.670875	-0.0402972	0.965974	-0.038926	0.0256898	21.4373	0.66
1	17.339	0.670868	-0.0403224	0.965961	-0.0389498	0.0256741	21.463	0.661
1	17.338	0.67086	-0.0403476	0.965948	-0.0389736	0.0256584	21.4886	0.662
1	17.337	0.670852	-0.0403729	0.965934	-0.0389976	0.0256426	21.5143	0.663
1	17.336	0.670844	-0.0403983	0.965921	-0.0390215	0.0256269	21.5399	0.664
1	17.335	0.670836	-0.0404235	0.965908	-0.0390454	0.0256112	21.5656	0.665
1	17.334	0.670828	-0.0404487	0.965895	-0.0390692	0.0255956	21.5912	0.666
1	17.333	0.67082	-0.0404741	0.965881	-0.0390931	0.0255799	21.6168	0.667
1	17.332	0.670812	-0.0404995	0.965868	-0.0391171	0.0255643	21.6424	0.668
1	17.331	0.670805	-0.0405247	0.965855	-0.039141	0.0255487	21.6679	0.669
1	17.33	0.670797	-0.0405499	0.965842	-0.0391648	0.0255331	21.6935	0.67
1	17.329	0.670789	-0.0405754	0.965827	-0.0391889	0.0255174	21.719	0.671
1	17.328	0.670781	-0.0406007	0.965814	-0.0392127	0.0255019	21.7445	0.672
1	17.327	0.670773	-0.0406259	0.965801	-0.0392366	0.0254864	21.77	0.673
1	17.326	0.670765	-0.0406513	0.965788	-0.0392606	0.0254708	21.7955	0.674
1	17.325	0.670757	-0.0406767	0.965774	-0.0392846	0.0254553	21.821	0.675
1	17.324	0.670749	-0.040702	0.965761	-0.0393084	0.0254398	21.8464	0.676
1	17.323	0.670741	-0.0407274	0.965748	-0.0393324	0.0254243	21.8719	0.677
1	17.322	0.670733	-0.0407528	0.965734	-0.0393564	0.0254088	21.8973	0.678
1	17.321	0.670726	-0.0407781	0.965721	-0.0393803	0.0253934	21.9227	0.679
1	17.32	0.670717	-0.0408037	0.965707	-0.0394044	0.0253779	21.9481	0.68
1	17.319	0.670709	-0.040829	0.965694	-0.0394283	0.0253625	21.9735	0.681
1	17.318	0.670701	-0.0408544	0.965681	-0.0394523	0.0253471	21.9988	0.682
1	17.317	0.670693	-0.0408798	0.965667	-0.0394763	0.0253317	22.0242	0.683
1	17.316	0.670686	-0.0409051	0.965654	-0.0395002	0.0253163	22.0495	0.684
1	17.315	0.670678	-0.0409306	0.965641	-0.0395242	0.0253009	22.0748	0.685
1	17.314	0.67067	-0.040956	0.965627	-0.0395482	0.0252856	22.1001	0.686
1	17.313	0.670662	-0.0409815	0.965614	-0.0395723	0.0252702	22.1254	0.687
1	17.312	0.670654	-0.0410069	0.9656	-0.0395963	0.0252549	22.1507	0.688
1	17.311	0.670646	-0.0410322	0.965587	-0.0396202	0.0252397	22.1759	0.689
1	17.31	0.670638	-0.0410578	0.965573	-0.0396443	0.0252243	22.2012	0.69
1	17.309	0.67063	-0.0410832	0.96556	-0.0396683	0.0252091	22.2264	0.691
1	17.308	0.670621	-0.0411088	0.965546	-0.0396924	0.0251937	22.2516	0.692
1	17.307	0.670614	-0.0411341	0.965533	-0.0397163	0.0251786	22.2768	0.693
1	17.306	0.670606	-0.0411596	0.96552	-0.0397404	0.0251633	22.302	0.694
1	17.305	0.670598	-0.0411851	0.965506	-0.0397644	0.0251481	22.3272	0.695
1	17.304	0.67059	-0.0412106	0.965493	-0.0397885	0.0251329	22.3523	0.696
1	17.303	0.670582	-0.0412361	0.965479	-0.0398126	0.0251177	22.3774	0.697
1	17.302	0.670573	-0.0412617	0.965465	-0.0398367	0.0251025	22.4025	0.698
1	17.301	0.670566	-0.0412871	0.965452	-0.0398607	0.0250874	22.4277	0.699
1	17.3	0.670557	-0.0413127	0.965438	-0.0398849	0.0250722	22.4527	0.7
1	17.299	0.670549	-0.0413381	0.965425	-0.0399088	0.0250571	22.4778	0.701
1	17.298	0.670541	-0.0413637	0.965411	-0.039933	0.0250419	22.5029	0.702
1	17.297	0.670533	-0.0413891	0.965398	-0.039957	0.0250269	22.5279	0.703
1	17.296	0.670525	-0.0414148	0.965384	-0.0399812	0.0250118	22.5529	0.704
1	17.295	0.670517	-0.0414403	0.96537	-0.0400052	0.0249967	22.5779	0.705
1	17.294	0.670509	-0.0414658	0.965357	-0.0400293	0.0249817	22.6029	0.706
1	17.293	0.670501	-0.0414914	0.965343	-0.0400534	0.0249667	22.6279	0.707
1	17.292	0.670493	-0.0415169	0.96533	-0.0400775	0.0249516	22.6529	0.708
1	17.291	0.670485	-0.0415426	0.965316	-0.0401017	0.0249366	22.6778	0.709
1	17.29	0.670477	-0.041568	0.965303	-0.0401257	0.0249217	22.7028	0.71
1	17.289	0.670469	-0.0415937	0.965289	-0.0401499	0.0249066	22.7277	0.711
1	17.288	0.67046	-0.0416194	0.965275	-0.0401742	0.0248916	22.7526	0.712
1	17.287	0.670452	-0.041645	0.965261	-0.0401983	0.0248767	22.7775	0.713
1	17.286	0.670444	-0.0416705	0.965248	-0.0402224	0.0248618	22.8024	0.714
1	17.285	0.670436	-0.0416963	0.965234	-0.0402466	0.0248468	22.8272	0.715
1	17.284	0.670428	-0.0417217	0.965221	-0.0402706	0.024832	22.8521	0.716
1	17.283	0.67042	-0.0417474	0.965207	-0.0402949	0.024817	22.8769	0.717
1	17.282	0.670411	-0.0417731	0.965193	-0.0403191	0.0248021	22.9017	0.718
1	17.281	0.670403	-0.0417987	0.965179	-0.0403433	0.0247873	22.9265	0.719
1	17.28	0.670395	-0.0418243	0.965166	-0.0403674	0.0247725	22.9513	0.72
1	17.279	0.670387	-0.0418501	0.965152	-0.0403917	0.0247576	22.9761	0.721
1	17.278	0.670379	-0.0418757	0.965138	-0.0404158	0.0247428	23.0009	0.722
1	17.277	0.670371	-0.0419013	0.965125	-0.04044	0.024728	23.0256	0.723
1	17.276	0.670363	-0.041927	0.965111	-0.0404642	0.0247132	23.0503	0.724
1	17.275	0.670354	-0.0419528	0.965097	-0.0404885	0.0246984	23.075	0.725
1	17.274	0.670346	-0.0419784	0.965083	-0.0405126	0.0246836	23.0997	0.726
1	17.273	0.670338	-0.042004	0.965069	-0.0405368	0.0246689	23.1244	0.727
1	17.272	0.67033	-0.0420298	0.965055	-0.0405611	0.0246542	23.1491	0.728
1	17.271	0.670322	-0.0420556	0.965041	-0.0405854	0.0246394	23.1737	0.729
1	17.27	0.670314	-0.0420812	0.965028	-0.0406096	0.0246247	23.1984	0.73
1	17.269	0.670306	-0.0421069	0.965014	-0.0406337	0.0246101	23.223	0.731
1	17.268	0.670297	-0.0421327	0.965	-0.040658	0.0245954	23.2476	0.732
1	17.267	0.670289	-0.0421584	0.964986	-0.0406823	0.0245807	23.2722	0.733
1	17.266	0.670281	-0.0421842	0.964972	-0.0407066	0.024566	23.2968	0.734
1	17.265	0.670273	-0.0422099	0.964959	-0.0407308	0.0245514	23.3214	0.735
1	17.264	0.670264	-0.0422357	0.964945	-0.0407551	0.0245368	23.3459	0.736
1	17.263	0.670256	-0.0422614	0.964931	-0.0407793	0.0245222	23.3705	0.737
1	17.262	0.670248	-0.0422872	0.964917	-0.0408036	0.0245076	23.395	0.738
1	17.261	0.67024	-0.042313	0.964903	-0.040828	0.024493	23.4195	0.739
1	17.26	0.670231	-0.0423388	0.964889	-0.0408523	0.0244784	23.444	0.74
1	17.259	0.670223	-0.0423647	0.964875	-0.0408766	0.0244639	23.4685	0.741
1	17.258	0.670215	-0.0423905	0.964861	-0.040901	0.0244493	23.4929	0.742
1	17.257	0.670207	-0.0424162	0.964848	-0.0409252	0.0244348	23.5174	0.743
1	17.256	0.670198	-0.042442	0.964834	-0.0409495	0.0244203	23.5418	0.744
1	17.255	0.67019	-0.0424678	0.96482	-0.0409737	0.0244059	23.5662	0.745
1	17.254	0.670182	-0.0424936	0.964806	-0.0409981	0.0243914	23.5906	0.746
1	17.253	0.670174	-0.0425195	0.964792	-0.0410224	0.0243769	23.615	0.747
1	17.252	0.670165	-0.0425453	0.964778	-0.0410468	0.0243624	23.6394	0.748
1	17.251	0.670157	-0.0425712	0.964764	-0.0410712	0.024348	23.6638	0.749
1	17.25	0.670149	-0.0425971	0.96475	-0.0410955	0.0243336	23.6881	0.75
1	17.249	0.67014	-0.0426229	0.964736	-0.0411199	0.0243191	23.7124	0.751
1	17.248	0.670132	-0.0426488	0.964722	-0.0411443	0.0243047	23.7368	0.752
1	17.247	0.670124	-0.0426747	0.964708	-0.0411686	0.0242903	23.7611	0.753
1	17.246	0.670115	-0.0427006	0.964694	-0.041193	0.024276	23.7854	0.754
1	17.245	0.670107	-0.0427265	0.96468	-0.0412174	0.0242616	23.8096	0.755
1	17.244	0.670099	-0.0427524	0.964666	-0.0412418	0.0242473	23.8339	0.756
1	17.243	0.67009	-0.0427783	0.964652	-0.0412662	0.0242329	23.8581	0.757
1	17.242	0.670082	-0.0428042	0.964638	-0.0412905	0.0242186	23.8824	0.758
1	17.241	0.670074	-0.0428301	0.964624	-0.0413149	0.0242043	23.9066	0.759
1	17.24	0.670065	-0.042856	0.96461	-0.0413393	0.02419	23.9308	0.76
1	17.239	0.670057	-0.0428819	0.964596	-0.0413637	0.0241758	23.955	0.761
1	17.238	0.670049	-0.0429079	0.964582	-0.0413881	0.0241615	23.9792	0.762
1	17.237	0.67004	-0.0429338	0.964568	-0.0414126	0.0241473	24.0033	0.763
1	17.236	0.670032	-0.0429597	0.964554	-0.041437	0.024133	24.0275	0.764
1	17.235	0.670024	-0.0429857	0.96454	-0.0414614	0.0241188	24.0516	0.765
1	17.234	0.670015	-0.0430116	0.964526	-0.0414858	0.0241046	24.0757	0.766
1	17.233	0.670007	-0.0430377	0.964511	-0.0415103	0.0240904	24.0998	0.767
1	17.232	0.669998	-0.0430637	0.964497	-0.0415348	0.0240762	24.1239	0.768
1	17.231	0.66999	-0.0430898	0.964483	-0.0415593	0.024062	24.148	0.769
1	17.23	0.669981	-0.0431157	0.964469	-0.0415838	0.0240478	24.1721	0.77
1	17.229	0.669973	-0.0431417	0.964455	-0.0416082	0.0240337	24.1961	0.771
1	17.228	0.669965	-0.0431677	0.964441	-0.0416326	0.0240196	24.2201	0.772
1	17.227	0.669956	-0.0431936	0.964427	-0.0416571	0.0240055	24.2442	0.773
1	17.226	0.669948	-0.0432198	0.964412	-0.0416817	0.0239914	24.2682	0.774
1	17.225	0.669939	-0.0432457	0.964398	-0.0417061	0.0239773	24.2922	0.775
1	17.224	0.669931	-0.0432719	0.964384	-0.0417307	0.0239632	24.3161	0.776
1	17.223	0.669922	-0.0432979	0.96437	-0.0417552	0.0239491	24.3401	0.777
1	17.222	0.669914	-0.0433239	0.964356	-0.0417796	0.0239351	24.364	0.778
1	17.221	0.669906	-0.0433499	0.964342	-0.0418041	0.0239211	24.388	0.779
1	17.22	0.669897	-0.043376	0.964327	-0.0418287	0.023907	24.4119	0.78
1	17.219	0.669889	-0.0434022	0.964312	-0.0418533	0.023893	24.4358	0.781
1	17.218	0.66988	-0.0434282	0.964298	-0.0418778	0.023879	24.4597	0.782
1	17.217	0.669872	-0.0434542	0.964284	-0.0419022	0.0238651	24.4836	0.783
1	17.216	0.669863	-0.0434804	0.96427	-0.0419268	0.0238511	24.5074	0.784
1	17.215	0.669855	-0.0435066	0.964255	-0.0419515	0.0238371	24.5313	0.785
1	17.214	0.669846	-0.0435326	0.964241	-0.0419759	0.0238232	24.5551	0.786
1	17.213	0.669838	-0.0435587	0.964227	-0.0420004	0.0238093	24.579	0.787
1	17.212	0.66983	-0.0435847	0.964213	-0.0420249	0.0237954	24.6028	0.788
1	17.211	0.669821	-0.043611	0.964198	-0.0420497	0.0237814	24.6266	0.789
1	17.21	0.669812	-0.0436371	0.964184	-0.0420742	0.0237675	24.6503	0.79
1	17.209	0.669804	-0.0436633	0.96417	-0.0420988	0.0237536	24.6741	0.791
1	17.208	0.669795	-0.0436895	0.964155	-0.0421235	0.0237397	24.6979	0.792
1	17.207	0.669787	-0.0437156	0.964141	-0.042148	0.0237259	24.7216	0.793
1	17.206	0.669779	-0.0437417	0.964127	-0.0421725	0.0237121	24.7453	0.794
1	17.205	0.66977	-0.043768	0.964112	-0.0421973	0.0236982	24.769	0.795
1	17.204	0.669761	-0.0437941	0.964098	-0.0422218	0.0236844	24.7927	0.796
1	17.203	0.669753	-0.0438203	0.964084	-0.0422465	0.0236706	24.8164	0.797
1	17.202	0.669744	-0.0438464	0.96407	-0.042271	0.0236569	24.8401	0.798
1	17.201	0.669736	-0.0438727	0.964055	-0.0422957	0.0236431	24.8637	0.799
1	17.2	0.669727	-0.0438988	0.964041	-0.0423202	0.0236294	24.8874	0.8
1	17.199	0.669718	-0.0439252	0.964026	-0.042345	0.0236155	24.911	0.801
1	17.198	0.66971	-0.0439513	0.964012	-0.0423696	0.0236018	24.9346	0.802
1	17.197	0.669702	-0.0439776	0.963998	-0.0423943	0.0235881	24.9582	0.803
1	17.196	0.669693	-0.0440038	0.963983	-0.0424189	0.0235744	24.9818	0.804
1	17.195	0.669684	-0.0440301	0.963969	-0.0424436	0.0235607	25.0054	0.805
1	17.194	0.669676	-0.0440564	0.963954	-0.0424683	0.023547	25.029	0.806
1	17.193	0.669667	-0.0440827	0.963939	-0.042493	0.0235333	25.0525	0.807
1	17.192	0.669659	-0.0441088	0.963925	-0.0425176	0.0235197	25.076	0.808
1	17.191	0.66965	-0.0441351	0.963911	-0.0425423	0.023506	25.0996	0.809
1	17.19	0.669641	-0.0441615	0.963896	-0.0425671	0.0234923	25.1231	0.81
1	17.189	0.669633	-0.0441877	0.963882	-0.0425917	0.0234788	25.1466	0.811
1	17.188	0.669624	-0.0442141	0.963867	-0.0426165	0.0234651	25.17	0.812
1	17.187	0.669616	-0.0442403	0.963853	-0.0426411	0.0234515	25.1935	0.813
1	17.186	0.669607	-0.0442668	0.963838	-0.042666	0.0234379	25.217	0.814
1	17.185	0.669598	-0.0442929	0.963824	-0.0426906	0.0234244	25.2404	0.815
1	17.184	0.669589	-0.0443194	0.963809	-0.0427154	0.0234107	25.2638	0.816
1	17.183	0.669581	-0.0443456	0.963795	-0.04274	0.0233973	25.2872	0.817
1	17.182	0.669572	-0.0443721	0.96378	-0.0427649	0.0233837	25.3106	0.818
1	17.181	0.669564	-0.0443983	0.963766	-0.0427895	0.0233702	25.334	0.819
1	17.18	0.669555	-0.0444247	0.963751	-0.0428144	0.0233566	25.3574	0.82
1	17.179	0.669546	-0.0444511	0.963736	-0.0428391	0.0233431	25.3807	0.821
1	17.178	0.669538	-0.0444774	0.963722	-0.0428639	0.0233297	25.4041	0.822
1	17.177	0.669529	-0.0445038	0.963707	-0.0428886	0.0233162	25.4274	0.823
1	17.176	0.66952	-0.0445302	0.963693	-0.0429134	0.0233027	25.4507	0.824
1	17.175	0.669511	-0.0445567	0.963678	-0.0429383	0.0232892	25.474	0.825
1	17.174	0.669503	-0.0445831	0.963663	-0.042963	0.0232758	25.4973	0.826
1	17.173	0.669494	-0.0446094	0.963649	-0.0429878	0.0232624	25.5206	0.827
1	17.172	0.669486	-0.0446358	0.963634	-0.0430126	0.023249	25.5439	0.828
1	17.171	0.669477	-0.0446622	0.96362	-0.0430374	0.0232356	25.5671	0.829
1	17.17	0.669468	-0.0446887	0.963605	-0.0430623	0.0232222	25.5903	0.83
1	17.169	0.669459	-0.0447151	0.96359	-0.0430871	0.0232088	25.6136	0.831
1	17.168	0.669451	-0.0447415	0.963575	-0.0431119	0.0231955	25.6368	0.832
1	17.167	0.669442	-0.0447681	0.96356	-0.0431368	0.0231821	25.66	0.833
1	17.166	0.669433	-0.0447945	0.963546	-0.0431616	0.0231688	25.6831	0.834
1	17.165	0.669425	-0.0448209	0.963531	-0.0431864	0.0231555	25.7063	0.835
1	17.164	0.669416	-0.0448475	0.963516	-0.0432113	0.0231421	25.7295	0.836
1	17.163	0.669407	-0.0448739	0.963502	-0.0432361	0.0231288	25.7526	0.837
1	17.162	0.669398	-0.0449004	0.963487	-0.0432609	0.0231155	25.7757	0.838
1	17.161	0.66939	-0.0449269	0.963472	-0.0432859	0.0231022	25.7989	0.839
1	17.16	0.669381	-0.0449535	0.963457	-0.0433108	0.0230889	25.822	0.84
1	17.159	0.669372	-0.04498	0.963443	-0.0433356	0.0230757	25.845	0.841
1	17.158	0.669363	-0.0450064	0.963428	-0.0433605	0.0230625	25.8681	0.842
1	17.157	0.669354	-0.045033	0.963413	-0.0433854	0.0230492	25.8912	0.843
1	17.156	0.669345	-0.0450596	0.963398	-0.0434104	0.023036	25.9142	0.844
1	17.155	0.669337	-0.0450861	0.963384	-0.0434352	0.0230228	25.9373	0.845
1	17.154	0.669328	-0.0451126	0.963369	-0.0434601	0.0230096	25.9603	0.846
1	17.153	0.669319	-0.0451392	0.963354	-0.043485	0.0229964	25.9833	0.847
1	17.152	0.66931	-0.0451658	0.963339	-0.04351	0.0229832	26.0063	0.848
1	17.151	0.669302	-0.0451923	0.963325	-0.0435349	0.0229701	26.0293	0.849
1	17.15	0.669293	-0.045219	0.96331	-0.0435599	0.0229569	26.0523	0.85
1	17.149	0.669284	-0.0452455	0.963295	-0.0435847	0.0229438	26.0752	0.851
1	17.148	0.669275	-0.0452721	0.96328	-0.0436097	0.0229307	26.0982	0.852
1	17.147	0.669266	-0.0452988	0.963265	-0.0436347	0.0229175	26.1211	0.853
1	17.146	0.669257	-0.0453254	0.96325	-0.0436597	0.0229044	26.144	0.854
1	17.145	0.669249	-0.0453521	0.963235	-0.0436847	0.0228913	26.1669	0.855
1	17.144	0.66924	-0.0453786	0.963221	-0.0437096	0.0228783	26.1898	0.856
1	17.143	0.669231	-0.0454053	0.963205	-0.0437346	0.0228652	26.2127	0.857
1	17.142	0.669222	-0.0454318	0.963191	-0.0437595	0.0228522	26.2355	0.858
1	17.141	0.669213	-0.0454585	0.963176	-0.0437845	0.0228391	26.2584	0.859
1	17.14	0.669205	-0.0454852	0.963161	-0.0438095	0.0228261	26.2812	0.86
1	17.139	0.669196	-0.0455119	0.963146	-0.0438346	0.022813	26.3041	0.861
1	17.138	0.669187	-0.0455386	0.963131	-0.0438596	0.0228	26.3269	0.862
1	17.137	0.669178	-0.0455651	0.963116	-0.0438845	0.0227871	26.3497	0.863
1	17.136	0.669169	-0.045592	0.963101	-0.0439097	0.022774	26.3725	0.864
1	17.135	0.66916	-0.0456187	0.963086	-0.0439347	0.022761	26.3952	0.865
1	17.134	0.669151	-0.0456454	0.963071	-0.0439598	0.0227481	26.418	0.866
1	17.133	0.669142	-0.045672	0.963056	-0.0439847	0.0227352	26.4407	0.867
1	17.132	0.669133	-0.0456987	0.963041	-0.0440098	0.0227222	26.4635	0.868
1	17.131	0.669125	-0.0457255	0.963026	-0.0440348	0.0227093	26.4862	0.869
1	17.13	0.669116	-0.045752	0.963012	-0.0440598	0.0226964	26.5089	0.87
1	17.129	0.669107	-0.0457789	0.962996	-0.044085	0.0226835	26.5316	0.871
1	17.128	0.669098	-0.0458057	0.962981	-0.04411	0.0226706	26.5543	0.872
1	17.127	0.669089	-0.0458325	0.962966	-0.0441351	0.0226577	26.577	0.873
1	17.126	0.66908	-0.0458592	0.962951	-0.0441602	0.0226448	26.5996	0.874
1	17.125	0.669071	-0.045886	0.962936	-0.0441853	0.022632	26.6223	0.875
1	17.124	0.669062	-0.0459129	0.962921	-0.0442105	0.0226191	26.6449	0.876
1	17.123	0.669053	-0.0459397	0.962906	-0.0442356	0.0226062	26.6675	0.877
1	17.122	0.669044	-0.0459665	0.962891	-0.0442607	0.0225934	26.6901	0.878
1	17.121	0.669035	-0.0459931	0.962876	-0.0442856	0.0225807	26.7127	0.879
1	17.12	0.669026	-0.04602	0.962861	-0.0443109	0.0225678	26.7353	0.88
1	17.119	0.669017	-0.0460468	0.962846	-0.044336	0.022555	26.7579	0.881
1	17.118	0.669008	-0.0460736	0.96283	-0.0443611	0.0225423	26.7804	0.882
1	17.117	0.668999	-0.0461004	0.962815	-0.0443862	0.0225295	26.803	0.883
1	17.116	0.66899	-0.0461272	0.9628	-0.0444113	0.0225168	26.8255	0.884
1	17.115	0.668981	-0.0461542	0.962785	-0.0444366	0.022504	26.848	0.885
1	17.114	0.668972	-0.046181	0.96277	-0.0444617	0.0224913	26.8705	0.886
1	17.113	0.668963	-0.046208	0.962754	-0.044487	0.0224785	26.893	0.887
1	17.112	0.668954	-0.0462347	0.96274	-0.044512	0.0224659	26.9155	0.888
1	17.111	0.668945	-0.0462617	0.962724	-0.0445372	0.0224531	26.9379	0.889
1	17.11	0.668936	-0.0462885	0.962709	-0.0445624	0.0224404	26.9604	0.89
1	17.109	0.668927	-0.0463154	0.962694	-0.0445875	0.0224278	26.9828	0.891
1	17.108	0.668918	-0.0463424	0.962679	-0.0446128	0.0224151	27.0053	0.892
1	17.107	0.668909	-0.0463694	0.962663	-0.0446381	0.0224024	27.0277	0.893
1	17.106	0.6689	-0.0463962	0.962648	-0.0446633	0.0223898	27.0501	0.894
1	17.105	0.668891	-0.0464231	0.962633	-0.0446884	0.0223772	27.0725	0.895
1	17.104	0.668882	-0.04645	0.962618	-0.0447136	0.0223646	27.0949	0.896
1	17.103	0.668873	-0.0464769	0.962603	-0.0447388	0.022352	27.1172	0.897
1	17.102	0.668864	-0.0465039	0.962588	-0.0447641	0.0223393	27.1396	0.898
1	17.101	0.668855	-0.0465309	0.962572	-0.0447894	0.0223267	27.1619	0.899
1	17.1	0.668846	-0.0465578	0.962557	-0.0448146	0.0223142	27.1842	0.9
1	17.099	0.668837	-0.0465849	0.962542	-0.0448399	0.0223016	27.2065	0.901
1	17.098	0.668827	-0.0466119	0.962526	-0.0448652	0.022289	27.2288	0.902
1	17.097	0.668818	-0.0466388	0.962511	-0.0448904	0.0222765	27.2511	0.903
1	17.096	0.66881	-0.0466658	0.962496	-0.0449156	0.022264	27.2734	0.904
1	17.095	0.6688	-0.0466928	0.962481	-0.0449409	0.0222514	27.2957	0.905
1	17.094	0.668791	-0.0467199	0.962465	-0.0449663	0.0222389	27.3179	0.906
1	17.093	0.668782	-0.0467468	0.96245	-0.0449915	0.0222264	27.3402	0.907
1	17.092	0.668773	-0.0467739	0.962434	-0.0450168	0.0222139	27.3624	0.908
1	17.091	0.668764	-0.0468009	0.962419	-0.0450421	0.0222015	27.3846	0.909
1	17.09	0.668755	-0.046828	0.962404	-0.0450674	0.022189	27.4068	0.91
1	17.089	0.668746	-0.0468551	0.962388	-0.0450928	0.0221765	27.429	0.911
1	17.088	0.668736	-0.0468822	0.962373	-0.0451181	0.022164	27.4512	0.912
1	17.087	0.668727	-0.0469091	0.962358	-0.0451434	0.0221516	27.4733	0.913
1	17.086	0.668718	-0.0469364	0.962342	-0.0451689	0.0221391	27.4955	0.914
1	17.085	0.668709	-0.0469634	0.962327	-0.0451941	0.0221268	27.5176	0.915
1	17.084	0.6687	-0.0469905	0.962311	-0.0452195	0.0221144	27.5398	0.916
1	17.083	0.668691	-0.0470176	0.962296	-0.0452449	0.0221019	27.5619	0.917
1	17.082	0.668682	-0.0470446	0.962281	-0.0452701	0.0220896	27.584	0.918
1	17.081	0.668672	-0.0470719	0.962265	-0.0452957	0.0220772	27.6061	0.919
1	17.08	0.668663	-0.0470989	0.96225	-0.0453209	0.0220649	27.6281	0.92
1	17.079	0.668654	-0.0471259	0.962235	-0.0453462	0.0220526	27.6502	0.921
1	17.078	0.668645	-0.0471532	0.962219	-0.0453717	0.0220402	27.6723	0.922
1	17.077	0.668636	-0.0471804	0.962203	-0.0453971	0.0220278	27.6943	0.923
1	17.076	0.668626	-0.0472076	0.962188	-0.0454226	0.0220155	27.7163	0.924
1	17.075	0.668617	-0.0472346	0.962173	-0.0454478	0.0220032	27.7383	0.925
1	17.074	0.668608	-0.0472619	0.962157	-0.0454734	0.0219909	27.7603	0.926
1	17.073	0.668599	-0.047289	0.962142	-0.0454987	0.0219787	27.7823	0.927
1	17.072	0.668589	-0.0473163	0.962126	-0.0455242	0.0219663	27.8043	0.928
1	17.071	0.668581	-0.0473434	0.962111	-0.0455495	0.0219541	27.8263	0.929
1	17.07	0.668571	-0.0473707	0.962094	-0.0455751	0.0219418	27.8482	0.93
1	17.069	0.668562	-0.0473979	0.962079	-0.0456006	0.0219296	27.8702	0.931
1	17.068	0.668553	-0.0474252	0.962063	-0.045626	0.0219173	27.8921	0.932
1	17.067	0.668543	-0.0474524	0.962048	-0.0456515	0.0219051	27.914	0.933
1	17.066	0.668534	-0.0474796	0.962032	-0.0456769	0.0218929	27.9359	0.934
1	17.065	0.668525	-0.0475068	0.962017	-0.0457024	0.0218807	27.9578	0.935
1	17.064	0.668516	-0.0475341	0.962001	-0.0457278	0.0218685	27.9797	0.936
1	17.063	0.668506	-0.0475615	0.961985	-0.0457534	0.0218563	28.0016	0.937
1	17.062	0.668497	-0.0475885	0.96197	-0.0457788	0.0218442	28.0234	0.938
1	17.061	0.668488	-0.047616	0.961954	-0.0458044	0.021832	28.0453	0.939
1	17.06	0.668478	-0.0476432	0.961939	-0.0458299	0.0218198	28.0671	0.94
1	17.059	0.668469	-0.0476705	0.961923	-0.0458553	0.0218077	28.0889	0.941
1	17.058	0.66846	-0.0476979	0.961907	-0.045881	0.0217955	28.1107	0.942
1	17.057	0.668451	-0.0477252	0.961892	-0.0459065	0.0217834	28.1325	0.943
1	17.056	0.668441	-0.0477525	0.961876	-0.0459319	0.0217713	28.1543	0.944
1	17.055	0.668432	-0.0477799	0.96186	-0.0459576	0.0217592	28.1761	0.945
1	17.054	0.668423	-0.047807	0.961845	-0.045983	0.0217472	28.1978	0.946
1	17.053	0.668413	-0.0478345	0.961829	-0.0460086	0.0217351	28.2196	0.947
1	17.052	0.668404	-0.0478619	0.961813	-0.0460342	0.021723	28.2413	0.948
1	17.051	0.668395	-0.0478891	0.961798	-0.0460596	0.021711	28.263	0.949
1	17.05	0.668385	-0.0479165	0.961782	-0.0460853	0.0216989	28.2848	0.95
1	17.049	0.668376	-0.047944	0.961766	-0.0461109	0.0216868	28.3065	0.951
1	17.048	0.668367	-0.0479713	0.961751	-0.0461365	0.0216748	28.3281	0.952
1	17.047	0.668357	-0.0479987	0.961735	-0.046162	0.0216628	28.3498	0.953
1	17.046	0.668348	-0.0480262	0.961719	-0.0461877	0.0216508	28.3715	0.954
1	17.045	0.668338	-0.0480537	0.961703	-0.0462133	0.0216388	28.3931	0.955
1	17.044	0.668329	-0.048081	0.961687	-0.0462389	0.0216268	28.4148	0.956
1	17.043	0.66832	-0.0481083	0.961672	-0.0462644	0.0216149	28.4364	0.957
1	17.042	0.66831	-0.0481359	0.961656	-0.0462901	0.0216029	28.458	0.958
1	17.041	0.668301	-0.0481634	0.96164	-0.0463158	0.0215909	28.4796	0.959
1	17.04	0.668292	-0.0481907	0.961624	-0.0463414	0.021579	28.5012	0.96
1	17.039	0.668282	-0.0482181	0.961609	-0.046367	0.0215671	28.5228	0.961
1	17.038	0.668273	-0.0482456	0.961593	-0.0463927	0.0215551	28.5444	0.962
1	17.037	0.668263	-0.0482732	0.961577	-0.0464184	0.0215432	28.5659	0.963
1	17.036	0.668254	-0.0483007	0.961561	-0.0464441	0.0215313	28.5874	0.964
1	17.035	0.668245	-0.0483279	0.961546	-0.0464695	0.0215195	28.609	0.965
1	17.034	0.668235	-0.0483555	0.96153	-0.0464953	0.0215076	28.6305	0.966
1	17.033	0.668226	-0.0483831	0.961514	-0.046521	0.0214957	28.652	0.967
1	17.032	0.668216	-0.0484106	0.961498	-0.0465467	0.0214838	28.6735	0.968
1	17.031	0.668207	-0.0484382	0.961482	-0.0465725	0.0214719	28.695	0.969
1	17.03	0.668198	-0.0484656	0.961466	-0.0465981	0.0214601	28.7165	0.97
1	17.029	0.668188	-0.0484932	0.96145	-0.0466238	0.0214483	28.7379	0.971
1	17.028	0.668179	-0.0485208	0.961434	-0.0466495	0.0214364	28.7594	0.972
1	17.027	0.668169	-0.0485484	0.961418	-0.0466753	0.0214246	28.7808	0.973
1	17.026	0.66816	-0.048576	0.961402	-0.0467011	0.0214128	28.8022	0.974
1	17.025	0.66815	-0.0486036	0.961386	-0.0467268	0.021401	28.8236	0.975
1	17.024	0.668141	-0.048631	0.961371	-0.0467525	0.0213893	28.845	0.976
1	17.023	0.668131	-0.0486587	0.961355	-0.0467782	0.0213775	28.8664	0.977
1	17.022	0.668122	-0.0486863	0.961338	-0.046804	0.0213657	28.8878	0.978
1	17.021	0.668112	-0.0487139	0.961322	-0.0468298	0.0213539	28.9092	0.979
1	17.02	0.668103	-0.0487415	0.961306	-0.0468556	0.0213422	28.9305	0.98
1	17.019	0.668093	-0.0487692	0.96129	-0.0468813	0.0213304	28.9519	0.981
1	17.018	0.668084	-0.0487968	0.961274	-0.0469071	0.0213187	28.9732	0.982
1	17.017	0.668074	-0.0488245	0.961258	-0.0469329	0.021307	28.9945	0.983
1	17.016	0.668065	-0.0488521	0.961242	-0.0469587	0.0212953	29.0158	0.984
1	17.015	0.668055	-0.0488798	0.961226	-0.0469845	0.0212836	29.0371	0.985
1	17.014	0.668046	-0.0489075	0.96121	-0.0470103	0.0212719	29.0584	0.986
1	17.013	0.668036	-0.0489351	0.961194	-0.0470362	0.0212602	29.0797	0.987
1	17.012	0.668027	-0.0489628	0.961178	-0.047062	0.0212486	29.1009	0.988
1	17.011	0.668017	-0.0489905	0.961162	-0.0470878	0.0212369	29.1222	0.989
1	17.01	0.668008	-0.0490182	0.961146	-0.0471136	0.0212253	29.1434	0.99
1	17.009	0.667998	-0.0490459	0.96113	-0.0471395	0.0212137	29.1646	0.991
1	17.008	0.667988	-0.0490737	0.961114	-0.0471654	0.021202	29.1859	0.992
1	17.007	0.667979	-0.0491014	0.961098	-0.0471913	0.0211904	29.2071	0.993
1	17.006	0.667969	-0.0491291	0.961082	-0.0472171	0.0211788	29.2283	0.994
1	17.005	0.66796	-0.0491569	0.961066	-0.047243	0.0211672	29.2494	0.995
1	17.004	0.66795	-0.0491846	0.96105	-0.0472688	0.0211556	29.2706	0.996
1	17.003	0.66794	-0.0492125	0.961033	-0.0472948	0.021144	29.2918	0.997
1	17.002	0.667931	-0.0492402	0.961017	-0.0473207	0.0211324	29.3129	0.998
1	17.001	0.667921	-0.0492679	0.961001	-0.0473465	0.0211209	29.334	0.999
1	17	0.667912	-0.0492957	0.960985	-0.0473724	0.0211093	29.3552	1
1	16.999	0.667902	-0.0493234	0.960969	-0.0473983	0.0210978	29.3763	1.001
1	16.998	0.667892	-0.0493515	0.960952	-0.0474244	0.0210862	29.3974	1.002
1	16.997	0.667883	-0.0493793	0.960936	-0.0474503	0.0210747	29.4184	1.003
1	16.996	0.667873	-0.049407	0.96092	-0.0474762	0.0210632	29.4395	1.004
1	16.995	0.667864	-0.0494348	0.960904	-0.0475021	0.0210517	29.4606	1.005
1	16.994	0.667854	-0.0494627	0.960887	-0.0475281	0.0210402	29.4816	1.006
1	16.993	0.667844	-0.0494905	0.960871	-0.047554	0.0210287	29.5027	1.007
1	16.992	0.667835	-0.0495185	0.960855	-0.0475801	0.0210172	29.5237	1.008
1	16.991	0.667825	-0.0495463	0.960839	-0.047606	0.0210058	29.5447	1.009
1	16.99	0.667816	-0.0495741	0.960823	-0.0476319	0.0209943	29.5657	1.01
1	16.989	0.667806	-0.049602	0.960806	-0.0476579	0.0209829	29.5867	1.011
1	16.988	0.667796	-0.04963	0.96079	-0.047684	0.0209714	29.6077	1.012
1	16.987	0.667786	-0.0496578	0.960774	-0.0477099	0.02096	29.6287	1.013
1	16.986	0.667777	-0.0496856	0.960758	-0.0477359	0.0209486	29.6496	1.014
1	16.985	0.667767	-0.0497138	0.960741	-0.0477621	0.0209371	29.6706	1.015
1	16.984	0.667757	-0.0497416	0.960725	-0.047788	0.0209257	29.6915	1.016
1	16.983	0.667748	-0.0497695	0.960709	-0.047814	0.0209144	29.7124	1.017
1	16.982	0.667738	-0.0497975	0.960692	-0.04784	0.020903	29.7334	1.018
1	16.981	0.667728	-0.0498255	0.960676	-0.0478661	0.0208916	29.7543	1.019
1	16.98	0.667719	-0.0498533	0.96066	-0.0478921	0.0208803	29.7752	1.02
1	16.979	0.667709	-0.0498814	0.960643	-0.0479182	0.0208689	29.796	1.021
1	16.978	0.667699	-0.0499094	0.960627	-0.0479443	0.0208575	29.8169	1.022
1	16.977	0.667689	-0.0499373	0.960611	-0.0479703	0.0208462	29.8378	1.023
1	16.976	0.66768	-0.0499653	0.960594	-0.0479964	0.0208349	29.8586	1.024
1	16.975	0.66767	-0.0499934	0.960577	-0.0480225	0.0208236	29.8794	1.025
1	16.974	0.66766	-0.0500213	0.960561	-0.0480485	0.0208123	29.9003	1.026
1	16.973	0.66765	-0.0500493	0.960545	-0.0480746	0.020801	29.9211	1.027
1	16.972	0.667641	-0.0500774	0.960528	-0.0481007	0.0207897	29.9419	1.028
1	16.971	0.667631	-0.0501053	0.960512	-0.0481267	0.0207785	29.9627	1.029
1	16.97	0.667621	-0.0501335	0.960495	-0.048153	0.0207671	29.9835	1.03
1	16.969	0.667611	-0.0501616	0.960479	-0.0481792	0.0207559	30.0042	1.031
1	16.968	0.667601	-0.0501897	0.960462	-0.0482053	0.0207446	30.025	1.032
1	16.967	0.667592	-0.0502176	0.960446	-0.0482313	0.0207334	30.0457	1.033
1	16.966	0.667582	-0.0502459	0.960429	-0.0482576	0.0207221	30.0665	1.034
1	16.965	0.667572	-0.0502738	0.960413	-0.0482837	0.0207109	30.0872	1.035
1	16.964	0.667562	-0.0503021	0.960396	-0.04831	0.0206997	30.1079	1.036
1	16.963	0.667553	-0.0503301	0.96038	-0.048336	0.0206885	30.1286	1.037
1	16.962	0.667542	-0.0503584	0.960363	-0.0483623	0.0206773	30.1493	1.038
1	16.961	0.667533	-0.0503863	0.960347	-0.0483884	0.0206661	30.1699	1.039
1	16.96	0.667523	-0.0504146	0.96033	-0.0484147	0.0206549	30.1906	1.04
1	16.959	0.667513	-0.0504426	0.960314	-0.0484407	0.0206438	30.2113	1.041
1	16.958	0.667503	-0.0504709	0.960297	-0.0484671	0.0206326	30.2319	1.042
1	16.957	0.667494	-0.0504989	0.960281	-0.0484931	0.0206215	30.2525	1.043
1	16.956	0.667484	-0.0505272	0.960264	-0.0485195	0.0206103	30.2732	1.044
1	16.955	0.667474	-0.0505552	0.960248	-0.0485455	0.0205992	30.2938	1.045
1	16.954	0.667464	-0.0505835	0.960231	-0.0485719	0.020588	30.3144	1.046
1	16.953	0.667454	-0.0506117	0.960214	-0.0485981	0.0205769	30.335	1.047
1	16.952	0.667444	-0.0506399	0.960198	-0.0486243	0.0205658	30.3555	1.048
1	16.951	0.667434	-0.0506683	0.960181	-0.0486507	0.0205547	30.3761	1.049
1	16.95	0.667425	-0.0506963	0.960165	-0.0486768	0.0205437	30.3967	1.05
1	16.949	0.667415	-0.0507246	0.960148	-0.0487032	0.0205325	30.4172	1.051
1	16.948	0.667405	-0.0507528	0.960131	-0.0487294	0.0205215	30.4377	1.052
1	16.947	0.667395	-0.0507811	0.960115	-0.0487556	0.0205104	30.4583	1.053
1	16.946	0.667385	-0.0508094	0.960098	-0.048782	0.0204993	30.4788	1.054
1	16.945	0.667375	-0.0508377	0.960081	-0.0488083	0.0204883	30.4993	1.055
1	16.944	0.667365	-0.0508659	0.960065	-0.0488345	0.0204773	30.5198	1.056
1	16.943	0.667355	-0.0508943	0.960048	-0.048861	0.0204662	30.5402	1.057
1	16.942	0.667346	-0.0509224	0.960032	-0.0488871	0.0204553	30.5607	1.058
1	16.941	0.667335	-0.0509508	0.960015	-0.0489135	0.0204443	30.5812	1.059
1	16.94	0.667325	-0.0509792	0.959998	-0.0489399	0.0204332	30.6016	1.06
1	16.939	0.667315	-0.0510076	0.959981	-0.0489663	0.0204222	30.622	1.061
1	16.938	0.667306	-0.0510357	0.959965	-0.0489925	0.0204113	30.6425	1.062
1	16.937	0.667296	-0.0510641	0.959948	-0.0490189	0.0204003	30.6629	1.063
1	16.936	0.667286	-0.0510926	0.959931	-0.0490453	0.0203893	30.6833	1.064
1	16.935	0.667276	-0.0511209	0.959914	-0.0490716	0.0203784	30.7037	1.065
1	16.934	0.667266	-0.0511492	0.959898	-0.0490979	0.0203675	30.724	1.066
1	16.933	0.667256	-0.0511776	0.959881	-0.0491244	0.0203565	30.7444	1.067
1	16.932	0.667246	-0.0512059	0.959864	-0.0491507	0.0203456	30.7648	1.068
1	16.931	0.667236	-0.0512346	0.959846	-0.0491773	0.0203346	30.7851	1.069
1	16.93	0.667226	-0.0512629	0.95983	-0.0492036	0.0203237	30.8054	1.07
1	16.929	0.667216	-0.0512912	0.959813	-0.04923	0.0203128	30.8258	1.071
1	16.928	0.667206	-0.0513197	0.959796	-0.0492564	0.0203019	30.8461	1.072
1	16.927	0.667196	-0.0513482	0.959779	-0.0492829	0.020291	30.8664	1.073
1	16.926	0.667186	-0.0513767	0.959762	-0.0493094	0.0202801	30.8867	1.074
1	16.925	0.667176	-0.051405	0.959746	-0.0493357	0.0202693	30.907	1.075
1	16.924	0.667166	-0.0514335	0.959729	-0.0493622	0.0202584	30.9272	1.076
1	16.923	0.667156	-0.0514619	0.959712	-0.0493886	0.0202476	30.9475	1.077
1	16.922	0.667146	-0.0514904	0.959695	-0.0494151	0.0202367	30.9677	1.078
1	16.921	0.667136	-0.0515189	0.959678	-0.0494416	0.0202259	30.988	1.079
1	16.92	0.667125	-0.0515475	0.959661	-0.0494681	0.020215	31.0082	1.08
1	16.919	0.667115	-0.051576	0.959644	-0.0494946	0.0202042	31.0284	1.081
1	16.918	0.667105	-0.0516046	0.959627	-0.0495211	0.0201934	31.0486	1.082
1	16.917	0.667095	-0.0516329	0.959611	-0.0495475	0.0201826	31.0688	1.083
1	16.916	0.667085	-0.0516615	0.959594	-0.0495741	0.0201718	31.089	1.084
1	16.915	0.667075	-0.0516901	0.959577	-0.0496006	0.0201611	31.1092	1.085
1	16.914	0.667065	-0.0517187	0.95956	-0.0496271	0.0201503	31.1293	1.086
1	16.913	0.667055	-0.0517471	0.959543	-0.0496535	0.0201396	31.1495	1.087
1	16.912	0.667045	-0.0517756	0.959526	-0.0496801	0.0201288	31.1696	1.088
1	16.911	0.667035	-0.0518042	0.959509	-0.0497066	0.020118	31.1897	1.089
1	16.91	0.667025	-0.0518328	0.959492	-0.0497332	0.0201073	31.2099	1.09
1	16.909	0.667015	-0.0518614	0.959475	-0.0497597	0.0200966	31.23	1.091
1	16.908	0.667005	-0.05189	0.959458	-0.0497863	0.0200858	31.2501	1.092
1	16.907	0.666995	-0.0519187	0.959441	-0.0498129	0.0200751	31.2701	1.093
1	16.906	0.666985	-0.0519473	0.959424	-0.0498395	0.0200644	31.2902	1.094
1	16.905	0.666974	-0.0519759	0.959407	-0.049866	0.0200537	31.3103	1.095
1	16.904	0.666964	-0.0520045	0.95939	-0.0498926	0.020043	31.3303	1.096
1	16.903	0.666954	-0.0520332	0.959373	-0.0499192	0.0200324	31.3504	1.097
1	16.902	0.666944	-0.052062	0.959355	-0.049946	0.0200216	31.3704	1.098
1	16.901	0.666934	-0.0520907	0.959338	-0.0499726	0.020011	31.3904	1.099
1	16.9	0.666924	-0.0521193	0.959321	-0.0499992	0.0200003	31.4104	1.1
1	16.899	0.666913	-0.052148	0.959304	-0.0500258	0.0199897	31.4304	1.101
1	16.898	0.666903	-0.0521766	0.959287	-0.0500524	0.0199791	31.4504	1.102
1	16.897	0.666893	-0.0522055	0.95927	-0.0500792	0.0199684	31.4704	1.103
1	16.896	0.666883	-0.0522342	0.959253	-0.0501058	0.0199578	31.4904	1.104
1	16.895	0.666873	-0.0522629	0.959236	-0.0501324	0.0199472	31.5103	1.105
1	16.894	0.666863	-0.0522916	0.959219	-0.050159	0.0199366	31.5303	1.106
1	16.893	0.666852	-0.0523203	0.959202	-0.0501857	0.019926	31.5502	1.107
1	16.892	0.666842	-0.0523491	0.959184	-0.0502125	0.0199154	31.5701	1.108
1	16.891	0.666832	-0.0523779	0.959167	-0.0502391	0.0199048	31.5901	1.109
1	16.89	0.666822	-0.0524067	0.95915	-0.0502659	0.0198942	31.61	1.11
1	16.889	0.666811	-0.0524355	0.959133	-0.0502926	0.0198837	31.6299	1.111
1	16.888	0.666801	-0.0524642	0.959116	-0.0503192	0.0198731	31.6497	1.112
1	16.887	0.666791	-0.0524929	0.959098	-0.0503459	0.0198626	31.6696	1.113
1	16.886	0.666781	-0.0525219	0.959081	-0.0503727	0.019852	31.6895	1.114
1	16.885	0.66677	-0.0525508	0.959063	-0.0503995	0.0198415	31.7093	1.115
1	16.884	0.66676	-0.0525795	0.959046	-0.0504262	0.019831	31.7292	1.116
1	16.883	0.66675	-0.0526083	0.959029	-0.0504529	0.0198205	31.749	1.117
1	16.882	0.66674	-0.0526372	0.959012	-0.0504797	0.0198099	31.7688	1.118
1	16.881	0.666729	-0.0526662	0.958994	-0.0505066	0.0197994	31.7886	1.119
1	16.88	0.666719	-0.052695	0.958977	-0.0505333	0.0197889	31.8084	1.12
1	16.879	0.666709	-0.0527237	0.95896	-0.05056	0.0197785	31.8282	1.121
1	16.878	0.666699	-0.0527527	0.958943	-0.0505868	0.019768	31.848	1.122
1	16.877	0.666688	-0.0527817	0.958925	-0.0506137	0.0197575	31.8678	1.123
1	16.876	0.666678	-0.0528105	0.958908	-0.0506404	0.0197471	31.8875	1.124
1	16.875	0.666668	-0.0528395	0.958891	-0.0506673	0.0197366	31.9073	1.125
1	16.874	0.666657	-0.0528685	0.958873	-0.0506942	0.0197261	31.927	1.126
1	16.873	0.666647	-0.0528973	0.958856	-0.0507209	0.0197157	31.9467	1.127
1	16.872	0.666637	-0.0529263	0.958839	-0.0507478	0.0197053	31.9665	1.128
1	16.871	0.666626	-0.0529553	0.958821	-0.0507747	0.0196949	31.9862	1.129
1	16.87	0.666616	-0.0529841	0.958804	-0.0508014	0.0196845	32.0059	1.13
1	16.869	0.666606	-0.0530132	0.958787	-0.0508283	0.0196741	32.0255	1.131
1	16.868	0.666595	-0.0530422	0.958769	-0.0508552	0.0196637	32.0452	1.132
1	16.867	0.666585	-0.053071	0.958752	-0.050882	0.0196533	32.0649	1.133
1	16.866	0.666575	-0.0531001	0.958735	-0.0509089	0.0196429	32.0845	1.134
1	16.865	0.666565	-0.0531291	0.958717	-0.0509358	0.0196326	32.1042	1.135
1	16.864	0.666554	-0.0531582	0.958699	-0.0509627	0.0196222	32.1238	1.136
1	16.863	0.666544	-0.0531872	0.958682	-0.0509897	0.0196118	32.1434	1.137
1	16.862	0.666534	-0.0532161	0.958665	-0.0510164	0.0196015	32.163	1.138
1	16.861	0.666523	-0.0532454	0.958647	-0.0510435	0.0195911	32.1826	1.139
1	16.86	0.666513	-0.0532743	0.95863	-0.0510703	0.0195808	32.2022	1.14
1	16.859	0.666502	-0.0533035	0.958612	-0.0510974	0.0195705	32.2218	1.141
1	16.858	0.666492	-0.0533325	0.958595	-0.0511242	0.0195602	32.2414	1.142
1	16.857	0.666482	-0.0533616	0.958577	-0.0511512	0.0195499	32.2609	1.143
1	16.856	0.666471	-0.0533907	0.95856	-0.0511781	0.0195396	32.2805	1.144
1	16.855	0.666461	-0.0534198	0.958542	-0.0512051	0.0195293	32.3	1.145
1	16.854	0.66645	-0.0534489	0.958525	-0.0512321	0.019519	32.3196	1.146
1	16.853	0.66644	-0.053478	0.958507	-0.0512591	0.0195087	32.3391	1.147
1	16.852	0.66643	-0.0535071	0.95849	-0.051286	0.0194985	32.3586	1.148
1	16.851	0.666419	-0.0535364	0.958472	-0.0513132	0.0194882	32.3781	1.149
1	16.85	0.666409	-0.0535654	0.958455	-0.05134	0.019478	32.3976	1.15
1	16.849	0.666398	-0.0535947	0.958437	-0.0513672	0.0194677	32.4171	1.151
1	16.848	0.666388	-0.0536237	0.95842	-0.051394	0.0194575	32.4365	1.152
1	16.847	0.666377	-0.053653	0.958402	-0.0514212	0.0194472	32.456	1.153
1	16.846	0.666367	-0.0536822	0.958384	-0.0514482	0.019437	32.4754	1.154
1	16.845	0.666356	-0.0537114	0.958367	-0.0514752	0.0194268	32.4949	1.155
1	16.844	0.666346	-0.0537407	0.958348	-0.0515024	0.0194166	32.5143	1.156
1	16.843	0.666336	-0.0537697	0.958331	-0.0515292	0.0194065	32.5337	1.157
1	16.842	0.666325	-0.0537991	0.958313	-0.0515564	0.0193962	32.5531	1.158
1	16.841	0.666314	-0.0538283	0.958296	-0.0515835	0.0193861	32.5725	1.159
1	16.84	0.666304	-0.0538575	0.958278	-0.0516105	0.0193759	32.5919	1.16
1	16.839	0.666293	-0.0538869	0.95826	-0.0516377	0.0193657	32.6113	1.161
1	16.838	0.666283	-0.0539161	0.958243	-0.0516647	0.0193556	32.6306	1.162
1	16.837	0.666272	-0.0539453	0.958225	-0.0516918	0.0193454	32.65	1.163
1	16.836	0.666262	-0.0539748	0.958207	-0.051719	0.0193353	32.6693	1.164
1	16.835	0.666251	-0.054004	0.95819	-0.0517461	0.0193251	32.6887	1.165
1	16.834	0.666241	-0.0540332	0.958172	-0.0517731	0.019315	32.708	1.166
1	16.833	0.66623	-0.0540627	0.958154	-0.0518004	0.0193049	32.7273	1.167
1	16.832	0.66622	-0.0540921	0.958136	-0.0518276	0.0192947	32.7466	1.168
1	16.831	0.666209	-0.0541213	0.958119	-0.0518547	0.0192847	32.7659	1.169
1	16.83	0.666199	-0.0541506	0.958101	-0.0518818	0.0192746	32.7852	1.17
1	16.829	0.666188	-0.0541801	0.958083	-0.051909	0.0192645	32.8045	1.171
1	16.828	0.666177	-0.0542095	0.958065	-0.0519363	0.0192544	32.8237	1.172
1	16.827	0.666167	-0.0542388	0.958048	-0.0519634	0.0192443	32.843	1.173
1	16.826	0.666156	-0.0542681	0.95803	-0.0519905	0.0192343	32.8622	1.174
1	16.825	0.666146	-0.0542976	0.958012	-0.0520177	0.0192242	32.8815	1.175
1	16.824	0.666135	-0.0543271	0.957994	-0.052045	0.0192141	32.9007	1.176
1	16.823	0.666125	-0.0543564	0.957976	-0.0520721	0.0192041	32.9199	1.177
1	16.822	0.666114	-0.0543859	0.957958	-0.0520994	0.0191941	32.9391	1.178
1	16.821	0.666104	-0.0544152	0.957941	-0.0521265	0.0191841	32.9583	1.179
1	16.82	0.666093	-0.0544447	0.957923	-0.0521538	0.019174	32.9775	1.18
1	16.819	0.666082	-0.0544742	0.957905	-0.0521811	0.019164	32.9967	1.181
1	16.818	0.666071	-0.0545038	0.957887	-0.0522084	0.019154	33.0158	1.182
1	16.817	0.666061	-0.0545331	0.957869	-0.0522356	0.019144	33.035	1.183
1	16.816	0.66605	-0.0545626	0.957851	-0.0522629	0.019134	33.0541	1.184
1	16.815	0.66604	-0.054592	0.957834	-0.0522901	0.0191241	33.0733	1.185
1	16.814	0.666029	-0.0546215	0.957816	-0.0523174	0.0191141	33.0924	1.186
1	16.813	0.666018	-0.0546511	0.957798	-0.0523447	0.0191041	33.1115	1.187
1	16.812	0.666008	-0.0546807	0.95778	-0.052372	0.0190942	33.1306	1.188
1	16.811	0.665997	-0.0547102	0.957762	-0.0523994	0.0190842	33.1497	1.189
1	16.81	0.665986	-0.0547398	0.957744	-0.0524267	0.0190742	33.1688	1.19
1	16.809	0.665976	-0.0547694	0.957726	-0.0524541	0.0190643	33.1879	1.191
1	16.808	0.665965	-0.054799	0.957708	-0.0524814	0.0190544	33.2069	1.192
1	16.807	0.665954	-0.0548286	0.95769	-0.0525088	0.0190444	33.226	1.193
1	16.806	0.665944	-0.0548582	0.957672	-0.0525361	0.0190345	33.245	1.194
1	16.805	0.665933	-0.0548878	0.957654	-0.0525635	0.0190246	33.2641	1.195
1	16.804	0.665922	-0.0549174	0.957636	-0.0525909	0.0190147	33.2831	1.196
1	16.803	0.665911	-0.054947	0.957618	-0.0526182	0.0190048	33.3021	1.197
1	16.802	0.665901	-0.0549767	0.957599	-0.0526456	0.0189949	33.3211	1.198
1	16.801	0.66589	-0.0550063	0.957581	-0.052673	0.0189851	33.3401	1.199
1	16.8	0.665879	-0.0550359	0.957563	-0.0527004	0.0189752	33.3591	1.2
1	16.799	0.665869	-0.0550426	0.957545	-0.0527058	0.0189733	33.3781	1.201
1	16.798	0.665858	-0.0550492	0.957527	-0.0527111	0.0189713	33.397	1.202
1	16.797	0.665847	-0.0550559	0.957509	-0.0527165	0.0189694	33.416	1.203
1	16.796	0.665836	-0.0550625	0.957491	-0.0527219	0.0189675	33.435	1.204
1	16.795	0.665826	-0.0550692	0.957473	-0.0527272	0.0189655	33.4539	1.205
1	16.794	0.665815	-0.0550758	0.957455	-0.0527326	0.0189636	33.4729	1.206
1	16.793	0.665804	-0.0550824	0.957437	-0.052738	0.0189617	33.4919	1.207
1	16.792	0.665794	-0.0550891	0.957419	-0.0527434	0.0189597	33.5108	1.208
1	16.791	0.665783	-0.0550957	0.957401	-0.0527487	0.0189578	33.5298	1.209
1	16.79	0.665772	-0.0551024	0.957383	-0.0527541	0.0189559	33.5487	1.21
1	16.789	0.665761	-0.055109	0.957365	-0.0527595	0.0189539	33.5677	1.211
1	16.788	0.665751	-0.0551157	0.957347	-0.0527648	0.018952	33.5867	1.212
1	16.787	0.66574	-0.0551223	0.957329	-0.0527702	0.0189501	33.6056	1.213
1	16.786	0.665729	-0.0551292	0.957311	-0.0527757	0.0189481	33.6246	1.214
1	16.785	0.665718	-0.0551358	0.957293	-0.0527811	0.0189462	33.6435	1.215
1	16.784	0.665708	-0.0551425	0.957275	-0.0527865	0.0189442	33.6625	1.216
1	16.783	0.665697	-0.0551493	0.957256	-0.052792	0.0189423	33.6814	1.217
1	16.782	0.665686	-0.055156	0.957238	-0.0527974	0.0189403	33.7003	1.218
1	16.781	0.665676	-0.0551624	0.95722	-0.0528026	0.0189385	33.7193	1.219
1	16.78	0.665665	-0.0551693	0.957202	-0.0528081	0.0189365	33.7382	1.22
1	16.779	0.665654	-0.0551759	0.957184	-0.0528135	0.0189345	33.7572	1.221
1	16.778	0.665643	-0.0551826	0.957166	-0.0528189	0.0189326	33.7761	1.222
1	16.777	0.665632	-0.0551893	0.957148	-0.0528243	0.0189307	33.795	1.223
1	16.776	0.665622	-0.0551959	0.95713	-0.0528297	0.0189288	33.814	1.224
1	16.775	0.665611	-0.0552026	0.957112	-0.052835	0.0189268	33.8329	1.225
1	16.774	0.6656	-0.0552092	0.957094	-0.0528404	0.0189249	33.8518	1.226
1	16.773	0.66559	-0.0552159	0.957076	-0.0528458	0.018923	33.8707	1.227
1	16.772	0.665579	-0.0552227	0.957057	-0.0528513	0.018921	33.8897	1.228
1	16.771	0.665568	-0.0552296	0.957039	-0.0528569	0.018919	33.9086	1.229
1	16.77	0.665557	-0.0552362	0.957021	-0.0528622	0.0189171	33.9275	1.23
1	16.769	0.665546	-0.0552429	0.957003	-0.0528676	0.0189152	33.9464	1.231
1	16.768	0.665535	-0.0552496	0.956985	-0.052873	0.0189132	33.9653	1.232
1	16.767	0.665525	-0.0552562	0.956967	-0.0528784	0.0189113	33.9842	1.233
1	16.766	0.665514	-0.0552629	0.956949	-0.0528838	0.0189094	34.0032	1.234
1	16.765	0.665503	-0.0552696	0.956931	-0.0528891	0.0189075	34.0221	1.235
1	16.764	0.665493	-0.0552762	0.956913	-0.0528945	0.0189056	34.041	1.236
1	16.763	0.665482	-0.0552831	0.956894	-0.0529001	0.0189036	34.0599	1.237
1	16.762	0.665471	-0.0552898	0.956876	-0.0529054	0.0189016	34.0788	1.238
1	16.761	0.66546	-0.0552966	0.956858	-0.052911	0.0188997	34.0977	1.239
1	16.76	0.665449	-0.0553033	0.956839	-0.0529164	0.0188977	34.1166	1.24
1	16.759	0.665438	-0.0553099	0.956821	-0.0529217	0.0188958	34.1355	1.241
1	16.758	0.665428	-0.0553166	0.956803	-0.0529271	0.0188939	34.1544	1.242
1	16.757	0.665417	-0.0553233	0.956785	-0.0529325	0.018892	34.1733	1.243
1	16.756	0.665406	-0.05533	0.956767	-0.0529379	0.0188901	34.1922	1.244
1	16.755	0.665395	-0.0553368	0.956749	-0.0529434	0.0188881	34.211	1.245
1	16.754	0.665385	-0.0553433	0.956731	-0.0529487	0.0188862	34.2299	1.246
1	16.753	0.665374	-0.0553504	0.956712	-0.0529544	0.0188842	34.2488	1.247
1	16.752	0.665363	-0.055357	0.956694	-0.0529598	0.0188823	34.2677	1.248
1	16.751	0.665352	-0.0553637	0.956676	-0.0529651	0.0188803	34.2866	1.249
1	16.75	0.665342	-0.0553704	0.956658	-0.0529705	0.0188784	34.3055	1.25
1	16.749	0.665331	-0.0553771	0.95664	-0.0529759	0.0188765	34.3243	1.251
1	16.748	0.66532	-0.0553839	0.956622	-0.0529815	0.0188745	34.3432	1.252
1	16.747	0.665309	-0.0553906	0.956604	-0.0529868	0.0188726	34.3621	1.253
1	16.746	0.665298	-0.0553975	0.956585	-0.0529924	0.0188706	34.381	1.254
1	16.745	0.665287	-0.0554041	0.956567	-0.0529978	0.0188687	34.3998	1.255
1	16.744	0.665277	-0.0554108	0.956549	-0.0530032	0.0188668	34.4187	1.256
1	16.743	0.665266	-0.0554175	0.956531	-0.0530086	0.0188649	34.4376	1.257
1	16.742	0.665255	-0.0554242	0.956513	-0.053014	0.018863	34.4564	1.258
1	16.741	0.665244	-0.0554311	0.956495	-0.0530195	0.018861	34.4753	1.259
1	16.74	0.665233	-0.0554379	0.956476	-0.053025	0.018859	34.4942	1.26
1	16.739	0.665223	-0.0554446	0.956458	-0.0530304	0.0188571	34.513	1.261
1	16.738	0.665212	-0.0554513	0.95644	-0.0530358	0.0188552	34.5319	1.262
1	16.737	0.665201	-0.055458	0.956422	-0.0530412	0.0188533	34.5507	1.263
1	16.736	0.66519	-0.0554647	0.956404	-0.0530466	0.0188513	34.5696	1.264
1	16.735	0.665179	-0.0554715	0.956385	-0.0530522	0.0188494	34.5884	1.265
1	16.734	0.665168	-0.0554784	0.956367	-0.0530577	0.0188474	34.6073	1.266
1	16.733	0.665158	-0.0554851	0.956349	-0.0530631	0.0188455	34.6261	1.267
1	16.732	0.665147	-0.0554918	0.956331	-0.0530685	0.0188436	34.645	1.268
1	16.731	0.665136	-0.0554985	0.956313	-0.0530739	0.0188417	34.6638	1.269
1	16.73	0.665125	-0.0555054	0.956294	-0.0530795	0.0188397	34.6827	1.27
1	16.729	0.665115	-0.055512	0.956276	-0.0530849	0.0188378	34.7015	1.271
1	16.728	0.665104	-0.0555189	0.956258	-0.0530904	0.0188358	34.7203	1.272
1	16.727	0.665093	-0.0555256	0.95624	-0.0530958	0.0188339	34.7392	1.273
1	16.726	0.665082	-0.0555323	0.956222	-0.0531012	0.018832	34.758	1.274
1	16.725	0.665071	-0.0555392	0.956203	-0.0531067	0.01883	34.7768	1.275
1	16.724	0.66506	-0.0555459	0.956185	-0.0531121	0.0188281	34.7957	1.276
1	16.723	0.665049	-0.0555528	0.956167	-0.0531177	0.0188261	34.8145	1.277
1	16.722	0.665039	-0.0555595	0.956149	-0.0531231	0.0188242	34.8333	1.278
1	16.721	0.665028	-0.0555662	0.956131	-0.0531285	0.0188223	34.8522	1.279
1	16.72	0.665017	-0.055573	0.956112	-0.0531341	0.0188203	34.871	1.28
1	16.719	0.665006	-0.0555797	0.956094	-0.0531395	0.0188184	34.8898	1.281
1	16.718	0.664995	-0.0555866	0.956075	-0.053145	0.0188164	34.9086	1.282
1	16.717	0.664985	-0.0555933	0.956057	-0.0531504	0.0188145	34.9274	1.283
1	16.716	0.664974	-0.0556	0.956039	-0.0531558	0.0188126	34.9462	1.284
1	16.715	0.664963	-0.0556069	0.956021	-0.0531614	0.0188106	34.9651	1.285
1	16.714	0.664952	-0.0556136	0.956003	-0.0531668	0.0188087	34.9839	1.286
1	16.713	0.664941	-0.0556205	0.955984	-0.0531723	0.0188068	35.0027	1.287
1	16.712	0.66493	-0.0556272	0.955966	-0.0531777	0.0188049	35.0215	1.288
1	16.711	0.66492	-0.0556339	0.955948	-0.0531831	0.0188029	35.0403	1.289
1	16.71	0.664909	-0.0556406	0.95593	-0.0531886	0.018801	35.0591	1.29
1	16.709	0.664898	-0.0556477	0.955911	-0.0531943	0.018799	35.0779	1.291
1	16.708	0.664887	-0.0556544	0.955893	-0.0531997	0.0187971	35.0967	1.292
1	16.707	0.664876	-0.0556611	0.955875	-0.0532051	0.0187952	35.1155	1.293
1	16.706	0.664865	-0.055668	0.955857	-0.0532106	0.0187932	35.1343	1.294
1	16.705	0.664855	-0.0556747	0.955839	-0.053216	0.0187913	35.1531	1.295
1	16.704	0.664844	-0.0556816	0.95582	-0.0532216	0.0187894	35.1719	1.296
1	16.703	0.664833	-0.0556883	0.955802	-0.053227	0.0187875	35.1907	1.297
1	16.702	0.664822	-0.0556952	0.955784	-0.0532326	0.0187855	35.2094	1.298
1	16.701	0.664811	-0.0557021	0.955765	-0.0532381	0.0187835	35.2282	1.299
1	16.7	0.6648	-0.0557088	0.955747	-0.0532435	0.0187816	35.247	1.3
1	16.699	0.66479	-0.0557155	0.955729	-0.053249	0.0187797	35.2658	1.301
1	16.698	0.664778	-0.0557224	0.95571	-0.0532545	0.0187777	35.2846	1.302
1	16.697	0.664767	-0.0557293	0.955692	-0.0532601	0.0187758	35.3034	1.303
1	16.696	0.664757	-0.0557361	0.955674	-0.0532655	0.0187739	35.3221	1.304
1	16.695	0.664746	-0.0557428	0.955656	-0.0532709	0.018772	35.3409	1.305
1	16.694	0.664735	-0.0557497	0.955637	-0.0532765	0.01877	35.3597	1.306
1	16.693	0.664724	-0.0557566	0.955619	-0.053282	0.018768	35.3784	1.307
1	16.692	0.664713	-0.0557633	0.955601	-0.0532875	0.0187661	35.3972	1.308
1	16.691	0.664702	-0.0557702	0.955582	-0.053293	0.0187642	35.416	1.309
1	16.69	0.664691	-0.0557771	0.955564	-0.0532986	0.0187622	35.4347	1.31
1	16.689	0.664681	-0.0557838	0.955546	-0.053304	0.0187603	35.4535	1.311
1	16.688	0.66467	-0.0557906	0.955528	-0.0533094	0.0187584	35.4723	1.312
1	16.687	0.664659	-0.0557975	0.955509	-0.053315	0.0187565	35.491	1.313
1	16.686	0.664648	-0.0558044	0.955491	-0.0533206	0.0187545	35.5098	1.314
1	16.685	0.664637	-0.0558111	0.955473	-0.053326	0.0187526	35.5285	1.315
1	16.684	0.664627	-0.0558178	0.955455	-0.0533314	0.0187507	35.5473	1.316
1	16.683	0.664615	-0.0558249	0.955436	-0.0533371	0.0187487	35.566	1.317
1	16.682	0.664605	-0.0558316	0.955418	-0.0533425	0.0187468	35.5848	1.318
1	16.681	0.664594	-0.0558384	0.9554	-0.0533479	0.0187449	35.6035	1.319
1	16.68	0.664583	-0.0558453	0.955381	-0.0533535	0.0187429	35.6223	1.32
1	16.679	0.664572	-0.0558522	0.955363	-0.0533591	0.0187409	35.641	1.321
1	16.678	0.664561	-0.0558589	0.955344	-0.0533645	0.018739	35.6598	1.322
1	16.677	0.66455	-0.0558658	0.955326	-0.0533701	0.0187371	35.6785	1.323
1	16.676	0.664539	-0.0558728	0.955307	-0.0533757	0.0187351	35.6972	1.324
1	16.675	0.664528	-0.0558795	0.955289	-0.0533811	0.0187332	35.716	1.325
1	16.674	0.664518	-0.0558862	0.955271	-0.0533865	0.0187313	35.7347	1.326
1	16.673	0.664506	-0.0558933	0.955252	-0.0533922	0.0187293	35.7534	1.327
1	16.672	0.664496	-0.0559001	0.955234	-0.0533977	0.0187274	35.7722	1.328
1	16.671	0.664485	-0.0559068	0.955216	-0.0534031	0.0187255	35.7909	1.329
1	16.67	0.664474	-0.0559137	0.955198	-0.0534086	0.0187236	35.8096	1.33
1	16.669	0.664463	-0.0559206	0.955179	-0.0534142	0.0187216	35.8283	1.331
1	16.668	0.664452	-0.0559274	0.955161	-0.0534196	0.0187197	35.8471	1.332
1	16.667	0.664441	-0.0559343	0.955143	-0.0534252	0.0187177	35.8658	1.333
1	16.666	0.66443	-0.0559412	0.955124	-0.0534308	0.0187158	35.8845	1.334
1	16.665	0.66442	-0.0559479	0.955106	-0.0534362	0.0187139	35.9032	1.335
1	16.664	0.664408	-0.0559549	0.955088	-0.0534418	0.0187119	35.9219	1.336
1	16.663	0.664397	-0.0559618	0.955069	-0.0534474	0.01871	35.9406	1.337
1	16.662	0.664387	-0.0559685	0.955051	-0.0534528	0.0187081	35.9594	1.338
1	16.661	0.664376	-0.0559753	0.955033	-0.0534582	0.0187062	35.9781	1.339
1	16.66	0.664365	-0.0559824	0.955014	-0.053464	0.0187042	35.9968	1.34
1	16.659	0.664354	-0.0559891	0.954996	-0.0534694	0.0187023	36.0155	1.341
1	16.658	0.664343	-0.0559961	0.954977	-0.053475	0.0187003	36.0342	1.342
1	16.657	0.664332	-0.056003	0.954959	-0.0534806	0.0186984	36.0529	1.343
1	16.656	0.664321	-0.0560097	0.954941	-0.053486	0.0186965	36.0716	1.344
1	16.655	0.66431	-0.0560169	0.954922	-0.0534917	0.0186945	36.0903	1.345
1	16.654	0.664299	-0.0560236	0.954904	-0.0534972	0.0186926	36.109	1.346
1	16.653	0.664288	-0.0560305	0.954885	-0.0535027	0.0186906	36.1277	1.347
1	16.652	0.664277	-0.0560375	0.954867	-0.0535083	0.0186887	36.1464	1.348
1	16.651	0.664267	-0.0560442	0.954849	-0.0535138	0.0186868	36.165	1.349
1	16.65	0.664256	-0.0560512	0.95483	-0.0535193	0.0186848	36.1837	1.35
1	16.649	0.664245	-0.0560581	0.954812	-0.0535249	0.0186829	36.2024	1.351
1	16.648	0.664234	-0.0560648	0.954794	-0.0535304	0.018681	36.2211	1.352
1	16.647	0.664223	-0.0560718	0.954775	-0.053536	0.018679	36.2398	1.353
1	16.646	0.664212	-0.0560787	0.954757	-0.0535415	0.0186771	36.2585	1.354
1	16.645	0.664201	-0.0560855	0.954739	-0.053547	0.0186752	36.2771	1.355
1	16.644	0.66419	-0.0560926	0.95472	-0.0535527	0.0186732	36.2958	1.356
1	16.643	0.664179	-0.0560994	0.954702	-0.0535581	0.0186713	36.3145	1.357
1	16.642	0.664168	-0.0561063	0.954683	-0.0535637	0.0186693	36.3332	1.358
1	16.641	0.664157	-0.0561131	0.954665	-0.0535692	0.0186675	36.3518	1.359
1	16.64	0.664146	-0.05612	0.954647	-0.0535748	0.0186655	36.3705	1.36
1	16.639	0.664135	-0.0561271	0.954628	-0.0535805	0.0186635	36.3892	1.361
1	16.638	0.664124	-0.0561339	0.954609	-0.0535859	0.0186616	36.4078	1.362
1	16.637	0.664113	-0.0561408	0.954591	-0.0535915	0.0186597	36.4265	1.363
1	16.636	0.664102	-0.0561478	0.954572	-0.0535971	0.0186577	36.4451	1.364
1	16.635	0.664092	-0.0561545	0.954554	-0.0536026	0.0186558	36.4638	1.365
1	16.634	0.664081	-0.0561613	0.954536	-0.053608	0.0186539	36.4825	1.366
1	16.633	0.66407	-0.0561684	0.954517	-0.0536137	0.0186519	36.5011	1.367
1	16.632	0.664059	-0.0561754	0.954499	-0.0536193	0.01865	36.5198	1.368
1	16.631	0.664048	-0.0561821	0.954481	-0.0536248	0.0186481	36.5384	1.369
1	16.63	0.664037	-0.0561891	0.954462	-0.0536304	0.0186461	36.5571	1.37
1	16.629	0.664026	-0.0561962	0.954443	-0.0536361	0.0186442	36.5757	1.371
1	16.628	0.664015	-0.056203	0.954425	-0.0536416	0.0186423	36.5943	1.372
1	16.627	0.664004	-0.05621	0.954407	-0.0536472	0.0186403	36.613	1.373
1	16.626	0.663993	-0.0562169	0.954388	-0.0536528	0.0186384	36.6316	1.374
1	16.625	0.663982	-0.0562237	0.95437	-0.0536582	0.0186365	36.6503	1.375
1	16.624	0.663971	-0.0562308	0.954351	-0.053664	0.0186345	36.6689	1.376
1	16.623	0.66396	-0.0562376	0.954333	-0.0536694	0.0186326	36.6875	1.377
1	16.622	0.663949	-0.0562445	0.954315	-0.053675	0.0186307	36.7062	1.378
1	16.621	0.663938	-0.0562515	0.954296	-0.0536806	0.0186287	36.7248	1.379
1	16.62	0.663927	-0.0562585	0.954278	-0.0536862	0.0186268	36.7434	1.38
1	16.619	0.663916	-0.0562654	0.954259	-0.0536918	0.0186248	36.7621	1.381
1	16.618	0.663906	-0.0562722	0.954241	-0.0536972	0.0186229	36.7807	1.382
1	16.617	0.663894	-0.0562793	0.954222	-0.053703	0.0186209	36.7993	1.383
1	16.616	0.663884	-0.0562861	0.954204	-0.0537084	0.018619	36.8179	1.384
1	16.615	0.663872	-0.0562933	0.954185	-0.0537142	0.0186171	36.8365	1.385
1	16.614	0.663862	-0.0563	0.954167	-0.0537196	0.0186152	36.8552	1.386
1	16.613	0.663851	-0.056307	0.954148	-0.0537252	0.0186132	36.8738	1.387
1	16.612	0.66384	-0.056314	0.95413	-0.0537308	0.0186113	36.8924	1.388
1	16.611	0.663829	-0.0563207	0.954112	-0.0537363	0.0186094	36.911	1.389
1	16.61	0.663818	-0.0563279	0.954093	-0.053742	0.0186074	36.9296	1.39
1	16.609	0.663807	-0.0563347	0.954075	-0.0537475	0.0186055	36.9482	1.391
1	16.608	0.663796	-0.0563416	0.954056	-0.0537531	0.0186036	36.9668	1.392
1	16.607	0.663785	-0.0563486	0.954038	-0.0537587	0.0186016	36.9854	1.393
1	16.606	0.663773	-0.0563558	0.954019	-0.0537645	0.0185996	37.004	1.394
1	16.605	0.663763	-0.0563626	0.954001	-0.0537699	0.0185978	37.0226	1.395
1	16.604	0.663751	-0.0563697	0.953982	-0.0537757	0.0185958	37.0412	1.396
1	16.603	0.663741	-0.0563765	0.953964	-0.0537811	0.0185939	37.0598	1.397
1	16.602	0.66373	-0.0563835	0.953945	-0.0537867	0.0185919	37.0784	1.398
1	16.601	0.663719	-0.0563904	0.953927	-0.0537923	0.01859	37.097	1.399
1	16.6	0.663708	-0.0563974	0.953908	-0.0537979	0.0185881	37.1156	1.4
1	16.599	0.663697	-0.0564044	0.95389	-0.0538036	0.0185861	37.1342	1.401
1	16.598	0.663686	-0.0564112	0.953872	-0.053809	0.0185842	37.1528	1.402
1	16.597	0.663675	-0.0564183	0.953852	-0.0538148	0.0185823	37.1714	1.403
1	16.596	0.663664	-0.0564253	0.953834	-0.0538204	0.0185803	37.1899	1.404
1	16.595	0.663653	-0.0564323	0.953815	-0.053826	0.0185784	37.2085	1.405
1	16.594	0.663642	-0.0564393	0.953797	-0.0538316	0.0185764	37.2271	1.406
1	16.593	0.663631	-0.0564463	0.953778	-0.0538372	0.0185745	37.2457	1.407
1	16.592	0.66362	-0.0564532	0.95376	-0.0538428	0.0185726	37.2642	1.408
1	16.591	0.663609	-0.0564602	0.953741	-0.0538484	0.0185706	37.2828	1.409
1	16.59	0.663598	-0.0564672	0.953723	-0.0538541	0.0185687	37.3014	1.41
1	16.589	0.663587	-0.0564742	0.953704	-0.0538597	0.0185668	37.32	1.411
1	16.588	0.663576	-0.0564812	0.953686	-0.0538653	0.0185648	37.3385	1.412
1	16.587	0.663565	-0.0564881	0.953667	-0.0538709	0.0185629	37.3571	1.413
1	16.586	0.663554	-0.0564951	0.953649	-0.0538765	0.018561	37.3757	1.414
1	16.585	0.663543	-0.0565021	0.95363	-0.0538821	0.018559	37.3942	1.415
1	16.584	0.663532	-0.0565091	0.953612	-0.0538877	0.0185571	37.4128	1.416
1	16.583	0.663521	-0.0565161	0.953593	-0.0538934	0.0185552	37.4313	1.417
1	16.582	0.66351	-0.0565229	0.953575	-0.0538988	0.0185533	37.4499	1.418
1	16.581	0.663499	-0.0565301	0.953556	-0.0539046	0.0185513	37.4684	1.419
1	16.58	0.663488	-0.056537	0.953538	-0.0539102	0.0185494	37.487	1.42
1	16.579	0.663477	-0.056544	0.953519	-0.0539158	0.0185474	37.5055	1.421
1	16.578	0.663465	-0.0565512	0.9535	-0.0539216	0.0185454	37.5241	1.422
1	16.577	0.663455	-0.056558	0.953482	-0.0539271	0.0185436	37.5426	1.423
1	16.576	0.663444	-0.056565	0.953463	-0.0539327	0.0185416	37.5612	1.424
1	16.575	0.663433	-0.056572	0.953445	-0.0539383	0.0185397	37.5797	1.425
1	16.574	0.663421	-0.0565792	0.953426	-0.0539441	0.0185377	37.5983	1.426
1	16.573	0.663411	-0.056586	0.953408	-0.0539495	0.0185358	37.6168	1.427
1	16.572	0.663399	-0.0565932	0.953389	-0.0539553	0.0185339	37.6353	1.428
1	16.571	0.663388	-0.0566002	0.95337	-0.0539609	0.0185319	37.6539	1.429
1	16.57	0.663377	-0.0566072	0.953352	-0.0539665	0.01853	37.6724	1.43
1	16.569	0.663366	-0.0566142	0.953333	-0.0539722	0.0185281	37.6909	1.431
1	16.568	0.663355	-0.0566212	0.953315	-0.0539778	0.0185261	37.7095	1.432
1	16.567	0.663344	-0.0566282	0.953296	-0.0539834	0.0185242	37.728	1.433
1	16.566	0.663333	-0.0566352	0.953278	-0.053989	0.0185223	37.7465	1.434
1	16.565	0.663322	-0.0566424	0.953259	-0.0539948	0.0185203	37.765	1.435
1	16.564	0.663311	-0.0566492	0.953241	-0.0540003	0.0185184	37.7836	1.436
1	16.563	0.6633	-0.0566564	0.953222	-0.0540061	0.0185164	37.8021	1.437
1	16.562	0.663289	-0.0566634	0.953203	-0.0540117	0.0185145	37.8206	1.438
1	16.561	0.663278	-0.0566704	0.953185	-0.0540173	0.0185126	37.8391	1.439
1	16.56	0.663267	-0.0566772	0.953167	-0.0540228	0.0185107	37.8576	1.44
1	16.559	0.663256	-0.0566844	0.953148	-0.0540286	0.0185087	37.8761	1.441
1	16.558	0.663245	-0.0566916	0.953129	-0.0540344	0.0185067	37.8946	1.442
1	16.557	0.663234	-0.0566984	0.95311	-0.0540398	0.0185049	37.9131	1.443
1	16.556	0.663223	-0.0567056	0.953091	-0.0540456	0.0185029	37.9316	1.444
1	16.555	0.663212	-0.0567126	0.953073	-0.0540512	0.018501	37.9501	1.445
1	16.554	0.663201	-0.0567196	0.953054	-0.0540569	0.018499	37.9686	1.446
1	16.553	0.66319	-0.0567266	0.953036	-0.0540625	0.0184971	37.9871	1.447
1	16.552	0.663179	-0.0567336	0.953017	-0.0540681	0.0184952	38.0056	1.448
1	16.551	0.663168	-0.0567406	0.952999	-0.0540738	0.0184933	38.0241	1.449
1	16.55	0.663157	-0.0567476	0.95298	-0.0540794	0.0184913	38.0426	1.45
1	16.549	0.663145	-0.0567548	0.952961	-0.0540852	0.0184894	38.0611	1.451
1	16.548	0.663134	-0.0567619	0.952943	-0.0540908	0.0184874	38.0796	1.452
1	16.547	0.663123	-0.0567689	0.952924	-0.0540964	0.0184855	38.0981	1.453
1	16.546	0.663112	-0.0567761	0.952905	-0.0541022	0.0184835	38.1166	1.454
1	16.545	0.663101	-0.0567829	0.952887	-0.0541077	0.0184817	38.1351	1.455
1	16.544	0.66309	-0.0567901	0.952868	-0.0541135	0.0184797	38.1536	1.456
1	16.543	0.663079	-0.0567971	0.95285	-0.0541191	0.0184778	38.172	1.457
1	16.542	0.663068	-0.0568041	0.952831	-0.0541248	0.0184758	38.1905	1.458
1	16.541	0.663057	-0.0568114	0.952812	-0.0541305	0.0184739	38.209	1.459
1	16.54	0.663046	-0.0568184	0.952794	-0.0541362	0.0184719	38.2275	1.46
1	16.539	0.663035	-0.0568254	0.952775	-0.0541418	0.01847	38.2459	1.461
1	16.538	0.663023	-0.0568326	0.952756	-0.0541476	0.018468	38.2644	1.462
1	16.537	0.663013	-0.0568394	0.952738	-0.0541531	0.0184662	38.2829	1.463
1	16.536	0.663001	-0.0568466	0.952719	-0.0541589	0.0184642	38.3013	1.464
1	16.535	0.66299	-0.0568537	0.9527	-0.0541645	0.0184623	38.3198	1.465
1	16.534	0.662979	-0.0568607	0.952682	-0.0541702	0.0184603	38.3383	1.466
1	16.533	0.662968	-0.0568679	0.952663	-0.054176	0.0184584	38.3567	1.467
1	16.532	0.662957	-0.0568749	0.952644	-0.0541816	0.0184565	38.3752	1.468
1	16.531	0.662946	-0.056882	0.952626	-0.0541872	0.0184545	38.3936	1.469
1	16.53	0.662935	-0.0568892	0.952607	-0.054193	0.0184526	38.4121	1.47
1	16.529	0.662924	-0.056896	0.952589	-0.0541985	0.0184507	38.4305	1.471
1	16.528	0.662913	-0.0569032	0.95257	-0.0542043	0.0184487	38.449	1.472
1	16.527	0.662901	-0.0569105	0.952551	-0.0542101	0.0184467	38.4674	1.473
1	16.526	0.662891	-0.0569173	0.952533	-0.0542156	0.0184449	38.4859	1.474
1	16.525	0.662879	-0.0569245	0.952514	-0.0542214	0.0184429	38.5043	1.475
1	16.524	0.662868	-0.0569316	0.952495	-0.054227	0.018441	38.5228	1.476
1	16.523	0.662857	-0.0569386	0.952477	-0.0542327	0.0184391	38.5412	1.477
1	16.522	0.662846	-0.0569458	0.952458	-0.0542385	0.0184371	38.5597	1.478
1	16.521	0.662835	-0.0569528	0.952439	-0.0542441	0.0184352	38.5781	1.479
1	16.52	0.662824	-0.0569599	0.952421	-0.0542498	0.0184333	38.5965	1.48
1	16.519	0.662813	-0.0569671	0.952402	-0.0542556	0.0184313	38.615	1.481
1	16.518	0.662802	-0.0569741	0.952383	-0.0542612	0.0184294	38.6334	1.482
1	16.517	0.662791	-0.0569812	0.952364	-0.0542668	0.0184275	38.6518	1.483
1	16.516	0.662779	-0.0569884	0.952345	-0.0542727	0.0184255	38.6703	1.484
1	16.515	0.662768	-0.0569954	0.952327	-0.0542783	0.0184236	38.6887	1.485
1	16.514	0.662757	-0.0570025	0.952308	-0.0542839	0.0184217	38.7071	1.486
1	16.513	0.662746	-0.0570097	0.952289	-0.0542897	0.0184197	38.7255	1.487
1	16.512	0.662735	-0.0570168	0.952271	-0.0542954	0.0184178	38.7439	1.488
1	16.511	0.662724	-0.0570238	0.952252	-0.054301	0.0184159	38.7624	1.489
1	16.51	0.662713	-0.057031	0.952233	-0.0543068	0.0184139	38.7808	1.49
1	16.509	0.662702	-0.0570383	0.952214	-0.0543127	0.0184119	38.7992	1.491
1	16.508	0.662691	-0.0570451	0.952196	-0.0543181	0.0184101	38.8176	1.492
1	16.507	0.66268	-0.0570524	0.952177	-0.054324	0.0184081	38.836	1.493
1	16.506	0.662668	-0.0570596	0.952158	-0.0543298	0.0184061	38.8544	1.494
1	16.505	0.662657	-0.0570666	0.95214	-0.0543354	0.0184042	38.8728	1.495
1	16.504	0.662646	-0.0570737	0.952121	-0.0543411	0.0184023	38.8912	1.496
1	16.503	0.662635	-0.0570809	0.952102	-0.0543469	0.0184003	38.9096	1.497
1	16.502	0.662624	-0.057088	0.952084	-0.0543525	0.0183984	38.928	1.498
1	16.501	0.662613	-0.057095	0.952065	-0.0543582	0.0183965	38.9464	1.499
1	16.5	0.662602	-0.0571023	0.952046	-0.054364	0.0183945	38.9648	1.5
1	16.499	0.66259	-0.0571095	0.952027	-0.0543698	0.0183926	38.9832	1.501
1	16.498	0.66258	-0.0571164	0.952009	-0.0543753	0.0183907	39.0016	1.502
1	16.497	0.662568	-0.0571236	0.95199	-0.0543811	0.0183887	39.02	1.503
1	16.496	0.662557	-0.0571309	0.951971	-0.0543869	0.0183868	39.0384	1.504
1	16.495	0.662546	-0.0571379	0.951952	-0.0543926	0.0183849	39.0568	1.505
1	16.494	0.662535	-0.057145	0.951934	-0.0543982	0.018383	39.0752	1.506
1	16.493	0.662524	-0.0571522	0.951915	-0.054404	0.018381	39.0935	1.507
1	16.492	0.662512	-0.0571595	0.951896	-0.0544099	0.018379	39.1119	1.508
1	16.491	0.662501	-0.0571665	0.951877	-0.0544155	0.0183771	39.1303	1.509
1	16.49	0.66249	-0.0571736	0.951859	-0.0544212	0.0183752	39.1487	1.51
1	16.489	0.662479	-0.0571808	0.95184	-0.054427	0.0183732	39.1671	1.511
1	16.488	0.662468	-0.0571879	0.951821	-0.0544326	0.0183713	39.1854	1.512
1	16.487	0.662457	-0.0571951	0.951802	-0.0544385	0.0183694	39.2038	1.513
1	16.486	0.662446	-0.0572022	0.951784	-0.0544441	0.0183675	39.2222	1.514
1	16.485	0.662435	-0.0572093	0.951765	-0.0544498	0.0183655	39.2405	1.515
1	16.484	0.662423	-0.0572165	0.951746	-0.0544556	0.0183636	39.2589	1.516
1	16.483	0.662412	-0.0572236	0.951728	-0.0544613	0.0183617	39.2773	1.517
1	16.482	0.662401	-0.0572308	0.951709	-0.0544671	0.0183597	39.2956	1.518
1	16.481	0.66239	-0.0572381	0.95169	-0.0544729	0.0183578	39.314	1.519
1	16.48	0.662379	-0.0572452	0.951671	-0.0544786	0.0183558	39.3323	1.52
1	16.479	0.662368	-0.0572522	0.951653	-0.0544842	0.0183539	39.3507	1.521
1	16.478	0.662357	-0.0572595	0.951634	-0.05449	0.018352	39.3691	1.522
1	16.477	0.662345	-0.0572667	0.951614	-0.0544959	0.01835	39.3874	1.523
1	16.476	0.662334	-0.057274	0.951595	-0.0545017	0.0183481	39.4058	1.524
1	16.475	0.662323	-0.0572811	0.951577	-0.0545074	0.0183461	39.4241	1.525
1	16.474	0.662312	-0.0572881	0.951558	-0.054513	0.0183442	39.4425	1.526
1	16.473	0.662301	-0.0572954	0.951539	-0.0545188	0.0183423	39.4608	1.527
1	16.472	0.662289	-0.0573027	0.95152	-0.0545247	0.0183403	39.4791	1.528
1	16.471	0.662278	-0.0573098	0.951502	-0.0545303	0.0183384	39.4975	1.529
1	16.47	0.662267	-0.0573168	0.951483	-0.054536	0.0183365	39.5158	1.53
1	16.469	0.662256	-0.0573241	0.951464	-0.0545418	0.0183346	39.5342	1.531
1	16.468	0.662245	-0.0573314	0.951445	-0.0545477	0.0183326	39.5525	1.532
1	16.467	0.662233	-0.0573386	0.951426	-0.0545535	0.0183306	39.5708	1.533
1	16.466	0.662222	-0.0573457	0.951408	-0.0545591	0.0183287	39.5892	1.534
1	16.465	0.662211	-0.0573528	0.951389	-0.0545648	0.0183268	39.6075	1.535
1	16.464	0.6622	-0.0573601	0.95137	-0.0545706	0.0183249	39.6258	1.536
1	16.463	0.662189	-0.0573673	0.951351	-0.0545765	0.0183229	39.6441	1.537
1	16.462	0.662178	-0.0573744	0.951333	-0.0545821	0.018321	39.6625	1.538
1	16.461	0.662166	-0.0573817	0.951314	-0.054588	0.0183191	39.6808	1.539
1	16.46	0.662155	-0.0573888	0.951295	-0.0545936	0.0183172	39.6991	1.54
1	16.459	0.662144	-0.057396	0.951276	-0.0545995	0.0183152	39.7174	1.541
1	16.458	0.662133	-0.0574033	0.951257	-0.0546053	0.0183132	39.7357	1.542
1	16.457	0.662122	-0.0574106	0.951238	-0.0546111	0.0183113	39.754	1.543
1	16.456	0.662111	-0.0574175	0.95122	-0.0546166	0.0183094	39.7724	1.544
1	16.455	0.6621	-0.0574248	0.951201	-0.0546225	0.0183075	39.7907	1.545
1	16.454	0.662088	-0.057432	0.951182	-0.0546283	0.0183055	39.809	1.546
1	16.453	0.662077	-0.0574393	0.951163	-0.0546341	0.0183036	39.8273	1.547
1	16.452	0.662066	-0.0574466	0.951144	-0.05464	0.0183016	39.8456	1.548
1	16.451	0.662055	-0.0574537	0.951125	-0.0546457	0.0182997	39.8639	1.549
1	16.45	0.662044	-0.0574608	0.951107	-0.0546513	0.0182978	39.8822	1.55
1	16.449	0.662032	-0.0574681	0.951088	-0.0546572	0.0182959	39.9005	1.551
1	16.448	0.662021	-0.0574753	0.951069	-0.054663	0.0182939	39.9188	1.552
1	16.447	0.66201	-0.0574826	0.95105	-0.0546688	0.018292	39.9371	1.553
1	16.446	0.661998	-0.0574899	0.951031	-0.0546747	0.01829	39.9554	1.554
1	16.445	0.661987	-0.057497	0.951012	-0.0546803	0.0182881	39.9737	1.555
1	16.444	0.661976	-0.0575043	0.950993	-0.0546862	0.0182862	39.9919	1.556
1	16.443	0.661965	-0.0575114	0.950975	-0.0546919	0.0182843	40.0102	1.557
1	16.442	0.661954	-0.0575187	0.950956	-0.0546977	0.0182823	40.0285	1.558
1	16.441	0.661943	-0.057526	0.950937	-0.0547035	0.0182804	40.0468	1.559
1	16.44	0.661931	-0.0575333	0.950918	-0.0547094	0.0182784	40.0651	1.56
1	16.439	0.661921	-0.0575402	0.9509	-0.0547149	0.0182766	40.0834	1.561
1	16.438	0.661909	-0.0575476	0.95088	-0.0547209	0.0182746	40.1016	1.562
1	16.437	0.661898	-0.0575547	0.950861	-0.0547266	0.0182727	40.1199	1.563
1	16.436	0.661887	-0.057562	0.950842	-0.0547324	0.0182707	40.1382	1.564
1	16.435	0.661875	-0.0575693	0.950823	-0.0547383	0.0182688	40.1564	1.565
1	16.434	0.661864	-0.0575766	0.950804	-0.0547441	0.0182668	40.1747	1.566
1	16.433	0.661853	-0.0575839	0.950785	-0.0547499	0.0182649	40.193	1.567
1	16.432	0.661841	-0.0575912	0.950766	-0.0547558	0.0182629	40.2112	1.568
1	16.431	0.66183	-0.0575983	0.950748	-0.0547615	0.018261	40.2295	1.569
1	16.43	0.661819	-0.0576056	0.950729	-0.0547673	0.0182591	40.2478	1.57
1	16.429	0.661808	-0.0576127	0.95071	-0.054773	0.0182572	40.266	1.571
1	16.428	0.661797	-0.05762	0.950691	-0.0547789	0.0182552	40.2843	1.572
1	16.427	0.661785	-0.0576273	0.950672	-0.0547847	0.0182533	40.3025	1.573
1	16.426	0.661774	-0.0576346	0.950653	-0.0547905	0.0182513	40.3208	1.574
1	16.425	0.661763	-0.0576419	0.950634	-0.0547964	0.0182494	40.339	1.575
1	16.424	0.661752	-0.0576492	0.950615	-0.0548022	0.0182474	40.3573	1.576
1	16.423	0.661741	-0.0576563	0.950597	-0.0548079	0.0182455	40.3755	1.577
1	16.422	0.661729	-0.0576636	0.950578	-0.0548138	0.0182436	40.3938	1.578
1	16.421	0.661718	-0.0576708	0.950559	-0.0548195	0.0182417	40.412	1.579
1	16.42	0.661707	-0.0576781	0.95054	-0.0548253	0.0182398	40.4303	1.58
1	16.419	0.661696	-0.0576854	0.950521	-0.0548312	0.0182378	40.4485	1.581
1	16.418	0.661684	-0.0576927	0.950502	-0.054837	0.0182359	40.4668	1.582
1	16.417	0.661673	-0.0577	0.950483	-0.0548429	0.0182339	40.485	1.583
1	16.416	0.661662	-0.0577073	0.950464	-0.0548487	0.018232	40.5032	1.584
1	16.415	0.66165	-0.0577146	0.950445	-0.0548546	0.01823	40.5215	1.585
1	16.414	0.661639	-0.0577219	0.950426	-0.0548604	0.0182281	40.5397	1.586
1	16.413	0.661628	-0.057729	0.950407	-0.0548661	0.0182262	40.5579	1.587
1	16.412	0.661617	-0.0577364	0.950388	-0.054872	0.0182242	40.5761	1.588
1	16.411	0.661606	-0.0577437	0.950369	-0.0548778	0.0182223	40.5944	1.589
1	16.41	0.661595	-0.0577508	0.950351	-0.0548835	0.0182204	40.6126	1.59
1	16.409	0.661583	-0.0577581	0.950332	-0.0548894	0.0182185	40.6308	1.591
1	16.408	0.661572	-0.0577654	0.950313	-0.0548952	0.0182165	40.649	1.592
1	16.407	0.661561	-0.0577727	0.950294	-0.0549011	0.0182146	40.6672	1.593
1	16.406	0.661549	-0.0577801	0.950275	-0.0549069	0.0182126	40.6855	1.594
1	16.405	0.661538	-0.0577874	0.950256	-0.0549128	0.0182107	40.7037	1.595
1	16.404	0.661527	-0.0577947	0.950237	-0.0549186	0.0182088	40.7219	1.596
1	16.403	0.661515	-0.057802	0.950218	-0.0549245	0.0182068	40.7401	1.597
1	16.402	0.661504	-0.0578093	0.950199	-0.0549303	0.0182049	40.7583	1.598
1	16.401	0.661493	-0.0578167	0.95018	-0.0549362	0.0182029	40.7765	1.599
1	16.4	0.661482	-0.057824	0.950161	-0.0549421	0.018201	40.7947	1.6
1	16.399	0.66147	-0.0578313	0.950142	-0.0549479	0.0181991	40.8129	1.601
1	16.398	0.661459	-0.0578384	0.950123	-0.0549536	0.0181972	40.8311	1.602
1	16.397	0.661448	-0.0578458	0.950104	-0.0549595	0.0181952	40.8493	1.603
1	16.396	0.661437	-0.0578531	0.950085	-0.0549653	0.0181933	40.8675	1.604
1	16.395	0.661426	-0.0578602	0.950066	-0.054971	0.0181914	40.8857	1.605
1	16.394	0.661414	-0.0578677	0.950047	-0.0549771	0.0181894	40.9039	1.606
1	16.393	0.661403	-0.0578751	0.950028	-0.0549829	0.0181875	40.9221	1.607
1	16.392	0.661392	-0.0578822	0.950009	-0.0549886	0.0181856	40.9403	1.608
1	16.391	0.66138	-0.0578895	0.94999	-0.0549945	0.0181836	40.9584	1.609
1	16.39	0.661369	-0.0578969	0.949971	-0.0550004	0.0181817	40.9766	1.61
1	16.389	0.661358	-0.0579042	0.949952	-0.0550062	0.0181798	40.9948	1.611
1	16.388	0.661346	-0.0579115	0.949933	-0.0550121	0.0181778	41.013	1.612
1	16.387	0.661335	-0.0579189	0.949914	-0.0550179	0.0181759	41.0312	1.613
1	16.386	0.661324	-0.0579262	0.949895	-0.0550238	0.018174	41.0493	1.614
1	16.385	0.661313	-0.0579335	0.949876	-0.0550297	0.018172	41.0675	1.615
1	16.384	0.661301	-0.0579409	0.949857	-0.0550355	0.0181701	41.0857	1.616
1	16.383	0.66129	-0.0579482	0.949838	-0.0550414	0.0181681	41.1039	1.617
1	16.382	0.661279	-0.0579555	0.949819	-0.0550473	0.0181662	41.122	1.618
1	16.381	0.661267	-0.0579629	0.9498	-0.0550531	0.0181643	41.1402	1.619
1	16.38	0.661256	-0.0579702	0.949781	-0.055059	0.0181623	41.1584	1.62
1	16.379	0.661245	-0.0579776	0.949762	-0.0550649	0.0181604	41.1765	1.621
1	16.378	0.661233	-0.0579849	0.949743	-0.0550707	0.0181585	41.1947	1.622
1	16.377	0.661222	-0.0579922	0.949724	-0.0550766	0.0181565	41.2128	1.623
1	16.376	0.661211	-0.0579996	0.949705	-0.0550825	0.0181546	41.231	1.624
1	16.375	0.6612	-0.0580069	0.949686	-0.0550884	0.0181527	41.2491	1.625
1	16.374	0.661188	-0.0580143	0.949667	-0.0550942	0.0181507	41.2673	1.626
1	16.373	0.661177	-0.0580216	0.949648	-0.0551001	0.0181488	41.2854	1.627
1	16.372	0.661166	-0.058029	0.949629	-0.055106	0.0181469	41.3036	1.628
1	16.371	0.661154	-0.0580363	0.94961	-0.0551118	0.0181449	41.3217	1.629
1	16.37	0.661143	-0.0580436	0.949591	-0.0551177	0.018143	41.3399	1.63
1	16.369	0.661132	-0.058051	0.949572	-0.0551236	0.0181411	41.358	1.631
1	16.368	0.66112	-0.0580583	0.949553	-0.0551295	0.0181391	41.3762	1.632
1	16.367	0.661109	-0.0580657	0.949534	-0.0551353	0.0181372	41.3943	1.633
1	16.366	0.661098	-0.058073	0.949515	-0.0551412	0.0181353	41.4125	1.634
1	16.365	0.661087	-0.0580804	0.949496	-0.0551471	0.0181333	41.4306	1.635
1	16.364	0.661075	-0.0580877	0.949477	-0.055153	0.0181314	41.4487	1.636
1	16.363	0.661064	-0.0580951	0.949458	-0.0551588	0.0181295	41.4669	1.637
1	16.362	0.661052	-0.0581027	0.949438	-0.0551649	0.0181275	41.485	1.638
1	16.361	0.661041	-0.05811	0.949419	-0.0551707	0.0181255	41.5031	1.639
1	16.36	0.66103	-0.0581174	0.9494	-0.0551766	0.0181236	41.5212	1.64
1	16.359	0.661018	-0.0581247	0.949381	-0.0551825	0.0181217	41.5394	1.641
1	16.358	0.661007	-0.0581321	0.949362	-0.0551884	0.0181198	41.5575	1.642
1	16.357	0.660996	-0.0581394	0.949343	-0.0551943	0.0181178	41.5756	1.643
1	16.356	0.660984	-0.058147	0.949323	-0.0552003	0.0181158	41.5937	1.644
1	16.355	0.660973	-0.0581544	0.949304	-0.0552062	0.0181139	41.6118	1.645
1	16.354	0.660962	-0.0581617	0.949285	-0.0552121	0.018112	41.6299	1.646
1	16.353	0.66095	-0.0581691	0.949266	-0.0552179	0.0181101	41.6481	1.647
1	16.352	0.660939	-0.0581764	0.949247	-0.0552238	0.0181081	41.6662	1.648
1	16.351	0.660928	-0.0581838	0.949228	-0.0552297	0.0181062	41.6843	1.649
1	16.35	0.660916	-0.0581912	0.949209	-0.0552356	0.0181043	41.7024	1.65
1	16.349	0.660905	-0.0581985	0.94919	-0.0552415	0.0181023	41.7205	1.651
1	16.348	0.660894	-0.0582059	0.949171	-0.0552474	0.0181004	41.7386	1.652
1	16.347	0.660882	-0.0582133	0.949152	-0.0552532	0.0180985	41.7567	1.653
1	16.346	0.660871	-0.0582206	0.949133	-0.0552591	0.0180966	41.7748	1.654
1	16.345	0.66086	-0.058228	0.949114	-0.055265	0.0180946	41.7929	1.655
1	16.344	0.660848	-0.0582356	0.949095	-0.0552711	0.0180927	41.811	1.656
1	16.343	0.660837	-0.0582429	0.949076	-0.0552769	0.0180907	41.8291	1.657
1	16.342	0.660826	-0.0582501	0.949057	-0.0552827	0.0180889	41.8472	1.658
1	16.341	0.660814	-0.0582579	0.949037	-0.0552889	0.0180868	41.8653	1.659
1	16.34	0.660803	-0.0582652	0.949018	-0.0552948	0.0180849	41.8833	1.66
1	16.339	0.660791	-0.0582726	0.948999	-0.0553006	0.018083	41.9014	1.661
1	16.338	0.66078	-0.05828	0.94898	-0.0553065	0.018081	41.9195	1.662
1	16.337	0.660769	-0.0582874	0.948961	-0.0553124	0.0180791	41.9376	1.663
1	16.336	0.660758	-0.0582947	0.948942	-0.0553183	0.0180772	41.9557	1.664
1	16.335	0.660746	-0.0583021	0.948923	-0.0553242	0.0180753	41.9737	1.665
1	16.334	0.660735	-0.0583097	0.948903	-0.0553303	0.0180733	41.9918	1.666
1	16.333	0.660723	-0.0583171	0.948884	-0.0553361	0.0180714	42.0099	1.667
1	16.332	0.660712	-0.0583244	0.948865	-0.055342	0.0180694	42.028	1.668
1	16.331	0.6607	-0.058332	0.948846	-0.0553481	0.0180675	42.046	1.669
1	16.33	0.660689	-0.0583394	0.948827	-0.055354	0.0180655	42.0641	1.67
1	16.329	0.660678	-0.0583468	0.948808	-0.0553599	0.0180636	42.0822	1.671
1	16.328	0.660667	-0.0583542	0.948789	-0.0553658	0.0180617	42.1002	1.672
1	16.327	0.660655	-0.0583615	0.94877	-0.0553717	0.0180598	42.1183	1.673
1	16.326	0.660644	-0.0583689	0.948751	-0.0553776	0.0180579	42.1364	1.674
1	16.325	0.660632	-0.0583765	0.948731	-0.0553836	0.0180559	42.1544	1.675
1	16.324	0.660621	-0.0583837	0.948713	-0.0553893	0.018054	42.1725	1.676
1	16.323	0.660609	-0.0583915	0.948693	-0.0553956	0.018052	42.1905	1.677
1	16.322	0.660598	-0.0583989	0.948674	-0.0554015	0.0180501	42.2086	1.678
1	16.321	0.660587	-0.0584062	0.948655	-0.0554074	0.0180481	42.2266	1.679
1	16.32	0.660576	-0.0584136	0.948636	-0.0554132	0.0180462	42.2447	1.68
1	16.319	0.660564	-0.058421	0.948616	-0.0554191	0.0180443	42.2627	1.681
1	16.318	0.660553	-0.0584286	0.948597	-0.0554252	0.0180423	42.2808	1.682
1	16.317	0.660541	-0.058436	0.948578	-0.0554311	0.0180404	42.2988	1.683
1	16.316	0.66053	-0.0584436	0.948558	-0.0554372	0.0180384	42.3168	1.684
1	16.315	0.660518	-0.058451	0.948539	-0.0554431	0.0180365	42.3349	1.685
1	16.314	0.660507	-0.0584584	0.94852	-0.055449	0.0180346	42.3529	1.686
1	16.313	0.660496	-0.0584658	0.948501	-0.0554549	0.0180327	42.371	1.687
1	16.312	0.660485	-0.0584732	0.948482	-0.0554608	0.0180308	42.389	1.688
1	16.311	0.660473	-0.0584808	0.948463	-0.0554668	0.0180288	42.407	1.689
1	16.31	0.660462	-0.0584882	0.948444	-0.0554727	0.0180269	42.425	1.69
1	16.309	0.66045	-0.0584956	0.948425	-0.0554786	0.018025	42.4431	1.691
1	16.308	0.660439	-0.0585032	0.948405	-0.0554847	0.018023	42.4611	1.692
1	16.307	0.660427	-0.0585105	0.948386	-0.0554906	0.0180211	42.4791	1.693
1	16.306	0.660416	-0.0585179	0.948367	-0.0554965	0.0180192	42.4971	1.694
1	16.305	0.660405	-0.0585255	0.948348	-0.0555026	0.0180172	42.5152	1.695
1	16.304	0.660393	-0.0585329	0.948329	-0.0555085	0.0180153	42.5332	1.696
1	16.303	0.660382	-0.0585406	0.948309	-0.0555145	0.0180133	42.5512	1.697
1	16.302	0.66037	-0.058548	0.94829	-0.0555204	0.0180114	42.5692	1.698
1	16.301	0.660359	-0.0585554	0.948271	-0.0555263	0.0180095	42.5872	1.699
1	16.3	0.660347	-0.058563	0.948251	-0.0555324	0.0180075	42.6052	1.7
1	16.299	0.660336	-0.0585704	0.948232	-0.0555383	0.0180056	42.6232	1.701
1	16.298	0.660325	-0.058578	0.948213	-0.0555444	0.0180036	42.6412	1.702
1	16.297	0.660313	-0.0585854	0.948194	-0.0555503	0.0180017	42.6592	1.703
1	16.296	0.660302	-0.0585928	0.948175	-0.0555562	0.0179998	42.6772	1.704
1	16.295	0.660291	-0.0586002	0.948156	-0.0555621	0.0179979	42.6952	1.705
1	16.294	0.660279	-0.0586078	0.948136	-0.0555682	0.0179959	42.7132	1.706
1	16.293	0.660267	-0.0586154	0.948117	-0.0555743	0.0179939	42.7312	1.707
1	16.292	0.660256	-0.0586228	0.948098	-0.0555802	0.017992	42.7492	1.708
1	16.291	0.660245	-0.0586302	0.948079	-0.0555861	0.0179901	42.7672	1.709
1	16.29	0.660233	-0.0586378	0.948059	-0.0555922	0.0179881	42.7852	1.71
1	16.289	0.660222	-0.0586453	0.94804	-0.0555981	0.0179862	42.8032	1.711
1	16.288	0.66021	-0.0586529	0.948021	-0.0556041	0.0179843	42.8212	1.712
1	16.287	0.660199	-0.0586603	0.948002	-0.0556101	0.0179824	42.8392	1.713
1	16.286	0.660188	-0.0586677	0.947983	-0.055616	0.0179804	42.8572	1.714
1	16.285	0.660176	-0.0586753	0.947963	-0.055622	0.0179785	42.8751	1.715
1	16.284	0.660165	-0.0586827	0.947944	-0.055628	0.0179766	42.8931	1.716
1	16.283	0.660153	-0.0586904	0.947925	-0.055634	0.0179746	42.9111	1.717
1	16.282	0.660142	-0.0586978	0.947906	-0.0556399	0.0179727	42.9291	1.718
1	16.281	0.66013	-0.0587054	0.947886	-0.055646	0.0179707	42.947	1.719
1	16.28	0.660119	-0.058713	0.947866	-0.0556521	0.0179688	42.965	1.72
1	16.279	0.660108	-0.0587202	0.947848	-0.0556579	0.0179669	42.983	1.721
1	16.278	0.660096	-0.0587279	0.947828	-0.0556639	0.017965	43.0009	1.722
1	16.277	0.660085	-0.0587353	0.947809	-0.0556699	0.017963	43.0189	1.723
1	16.276	0.660073	-0.0587429	0.94779	-0.0556759	0.0179611	43.0369	1.724
1	16.275	0.660062	-0.0587505	0.94777	-0.055682	0.0179591	43.0548	1.725
1	16.274	0.66005	-0.058758	0.947751	-0.0556879	0.0179572	43.0728	1.726
1	16.273	0.660039	-0.0587654	0.947732	-0.0556939	0.0179553	43.0907	1.727
1	16.272	0.660027	-0.058773	0.947713	-0.0556999	0.0179533	43.1087	1.728
1	16.271	0.660016	-0.0587806	0.947693	-0.055706	0.0179514	43.1267	1.729
1	16.27	0.660004	-0.0587881	0.947674	-0.0557119	0.0179495	43.1446	1.73
1	16.269	0.659993	-0.0587955	0.947655	-0.0557179	0.0179476	43.1626	1.731
1	16.268	0.659982	-0.0588031	0.947636	-0.0557239	0.0179456	43.1805	1.732
1	16.267	0.65997	-0.0588108	0.947616	-0.05573	0.0179436	43.1985	1.733
1	16.266	0.659959	-0.0588182	0.947597	-0.055736	0.0179417	43.2164	1.734
1	16.265	0.659947	-0.0588258	0.947578	-0.055742	0.0179398	43.2343	1.735
1	16.264	0.659935	-0.0588335	0.947558	-0.0557481	0.0179378	43.2523	1.736
1	16.263	0.659924	-0.0588409	0.947539	-0.0557541	0.0179359	43.2702	1.737
1	16.262	0.659913	-0.0588483	0.94752	-0.05576	0.017934	43.2882	1.738
1	16.261	0.659901	-0.058856	0.9475	-0.0557661	0.0179321	43.3061	1.739
1	16.26	0.65989	-0.0588636	0.947481	-0.0557722	0.0179301	43.324	1.74
1	16.259	0.659878	-0.0588711	0.947462	-0.0557781	0.0179282	43.3419	1.741
1	16.258	0.659867	-0.0588785	0.947443	-0.055784	0.0179263	43.3599	1.742
1	16.257	0.659855	-0.0588861	0.947423	-0.0557901	0.0179243	43.3778	1.743
1	16.256	0.659844	-0.0588938	0.947404	-0.0557962	0.0179224	43.3957	1.744
1	16.255	0.659833	-0.0589012	0.947385	-0.0558021	0.0179205	43.4136	1.745
1	16.254	0.659821	-0.0589091	0.947365	-0.0558084	0.0179185	43.4316	1.746
1	16.253	0.659809	-0.0589165	0.947346	-0.0558143	0.0179166	43.4495	1.747
1	16.252	0.659798	-0.0589239	0.947327	-0.0558202	0.0179147	43.4674	1.748
1	16.251	0.659786	-0.0589316	0.947307	-0.0558263	0.0179127	43.4853	1.749
1	16.25	0.659775	-0.0589392	0.947288	-0.0558324	0.0179107	43.5032	1.75
1	16.249	0.659764	-0.0589467	0.947269	-0.0558383	0.0179088	43.5211	1.751
1	16.248	0.659752	-0.0589543	0.947249	-0.0558444	0.0179069	43.5391	1.752
1	16.247	0.65974	-0.058962	0.94723	-0.0558505	0.0179049	43.557	1.753
1	16.246	0.659729	-0.0589694	0.947211	-0.0558565	0.017903	43.5749	1.754
1	16.245	0.659717	-0.0589771	0.947191	-0.0558626	0.0179011	43.5928	1.755
1	16.244	0.659706	-0.0589847	0.947172	-0.0558687	0.0178991	43.6107	1.756
1	16.243	0.659695	-0.0589922	0.947153	-0.0558746	0.0178972	43.6286	1.757
1	16.242	0.659683	-0.0589998	0.947133	-0.0558807	0.0178953	43.6465	1.758
1	16.241	0.659671	-0.0590075	0.947113	-0.0558868	0.0178933	43.6644	1.759
1	16.24	0.65966	-0.0590149	0.947094	-0.0558927	0.0178914	43.6823	1.76
1	16.239	0.659648	-0.0590226	0.947075	-0.0558988	0.0178895	43.7001	1.761
1	16.238	0.659637	-0.0590303	0.947055	-0.0559049	0.0178875	43.718	1.762
1	16.237	0.659626	-0.0590377	0.947036	-0.0559109	0.0178856	43.7359	1.763
1	16.236	0.659614	-0.0590454	0.947017	-0.055917	0.0178837	43.7538	1.764
1	16.235	0.659602	-0.059053	0.946997	-0.0559231	0.0178817	43.7717	1.765
1	16.234	0.659591	-0.0590605	0.946978	-0.055929	0.0178798	43.7896	1.766
1	16.233	0.659579	-0.0590682	0.946959	-0.0559351	0.0178779	43.8075	1.767
1	16.232	0.659568	-0.0590758	0.946939	-0.0559412	0.0178759	43.8253	1.768
1	16.231	0.659557	-0.0590833	0.94692	-0.0559472	0.017874	43.8432	1.769
1	16.23	0.659545	-0.0590909	0.946901	-0.0559533	0.0178721	43.8611	1.77
1	16.229	0.659533	-0.0590986	0.946881	-0.0559594	0.0178701	43.879	1.771
1	16.228	0.659522	-0.0591061	0.946862	-0.0559653	0.0178682	43.8968	1.772
1	16.227	0.65951	-0.0591139	0.946842	-0.0559716	0.0178662	43.9147	1.773
1	16.226	0.659499	-0.0591214	0.946823	-0.0559775	0.0178643	43.9326	1.774
1	16.225	0.659487	-0.0591291	0.946804	-0.0559836	0.0178624	43.9504	1.775
1	16.224	0.659476	-0.0591367	0.946784	-0.0559897	0.0178604	43.9683	1.776
1	16.223	0.659464	-0.0591442	0.946765	-0.0559957	0.0178585	43.9861	1.777
1	16.222	0.659453	-0.0591519	0.946745	-0.0560018	0.0178566	44.004	1.778
1	16.221	0.659441	-0.0591596	0.946726	-0.0560079	0.0178546	44.0219	1.779
1	16.22	0.65943	-0.059167	0.946707	-0.0560138	0.0178527	44.0397	1.78
1	16.219	0.659418	-0.0591749	0.946687	-0.0560201	0.0178507	44.0576	1.781
1	16.218	0.659407	-0.0591824	0.946668	-0.056026	0.0178488	44.0754	1.782
1	16.217	0.659395	-0.05919	0.946648	-0.0560322	0.0178469	44.0933	1.783
1	16.216	0.659383	-0.0591977	0.946629	-0.0560383	0.0178449	44.1111	1.784
1	16.215	0.659372	-0.0592052	0.94661	-0.0560442	0.0178431	44.129	1.785
1	16.214	0.659361	-0.0592129	0.94659	-0.0560503	0.0178411	44.1468	1.786
1	16.213	0.659349	-0.0592206	0.946571	-0.0560564	0.0178392	44.1646	1.787
1	16.212	0.659337	-0.0592282	0.946551	-0.0560626	0.0178372	44.1825	1.788
1	16.211	0.659326	-0.0592359	0.946532	-0.0560687	0.0178353	44.2003	1.789
1	16.21	0.659314	-0.0592434	0.946513	-0.0560746	0.0178334	44.2182	1.79
1	16.209	0.659303	-0.0592513	0.946493	-0.0560809	0.0178314	44.236	1.791
1	16.208	0.659291	-0.0592588	0.946474	-0.0560868	0.0178295	44.2538	1.792
1	16.207	0.65928	-0.0592664	0.946454	-0.056093	0.0178275	44.2716	1.793
1	16.206	0.659268	-0.0592741	0.946435	-0.0560991	0.0178256	44.2895	1.794
1	16.205	0.659256	-0.0592818	0.946415	-0.0561052	0.0178237	44.3073	1.795
1	16.204	0.659245	-0.0592895	0.946396	-0.0561113	0.0178217	44.3251	1.796
1	16.203	0.659234	-0.059297	0.946376	-0.0561173	0.0178198	44.3429	1.797
1	16.202	0.659222	-0.0593049	0.946356	-0.0561235	0.0178178	44.3608	1.798
1	16.201	0.65921	-0.0593124	0.946337	-0.0561295	0.0178159	44.3786	1.799
1	16.2	0.659199	-0.05932	0.946318	-0.0561356	0.017814	44.3964	1.8
1	16.199	0.659187	-0.0593277	0.946298	-0.0561417	0.0178121	44.4142	1.801
1	16.198	0.659176	-0.0593354	0.946279	-0.0561479	0.0178101	44.432	1.802
1	16.197	0.659164	-0.0593431	0.946259	-0.056154	0.0178082	44.4498	1.803
1	16.196	0.659153	-0.0593506	0.94624	-0.0561599	0.0178063	44.4676	1.804
1	16.195	0.659141	-0.0593585	0.94622	-0.0561662	0.0178043	44.4854	1.805
1	16.194	0.659129	-0.059366	0.946201	-0.0561722	0.0178024	44.5033	1.806
1	16.193	0.659118	-0.0593737	0.946182	-0.0561783	0.0178005	44.5211	1.807
1	16.192	0.659106	-0.0593814	0.946162	-0.0561844	0.0177985	44.5389	1.808
1	16.191	0.659095	-0.0593891	0.946143	-0.0561906	0.0177966	44.5567	1.809
1	16.19	0.659083	-0.0593968	0.946123	-0.0561967	0.0177946	44.5745	1.81
1	16.189	0.659071	-0.0594045	0.946104	-0.0562028	0.0177927	44.5922	1.811
1	16.188	0.65906	-0.0594122	0.946084	-0.0562089	0.0177908	44.61	1.812
1	16.187	0.659048	-0.0594199	0.946065	-0.0562151	0.0177888	44.6278	1.813
1	16.186	0.659037	-0.0594276	0.946045	-0.0562212	0.0177869	44.6456	1.814
1	16.185	0.659025	-0.0594353	0.946026	-0.0562273	0.017785	44.6634	1.815
1	16.184	0.659013	-0.059443	0.946006	-0.0562334	0.017783	44.6812	1.816
1	16.183	0.659002	-0.0594505	0.945987	-0.0562394	0.0177811	44.699	1.817
1	16.182	0.65899	-0.0594584	0.945967	-0.0562457	0.0177791	44.7168	1.818
1	16.181	0.658979	-0.0594659	0.945948	-0.0562517	0.0177773	44.7345	1.819
1	16.18	0.658967	-0.0594738	0.945928	-0.0562579	0.0177753	44.7523	1.82
1	16.179	0.658956	-0.0594813	0.945909	-0.0562639	0.0177734	44.7701	1.821
1	16.178	0.658944	-0.0594892	0.945889	-0.0562702	0.0177714	44.7879	1.822
1	16.177	0.658933	-0.0594967	0.94587	-0.0562762	0.0177695	44.8056	1.823
1	16.176	0.658921	-0.0595047	0.94585	-0.0562825	0.0177675	44.8234	1.824
1	16.175	0.658909	-0.0595122	0.945831	-0.0562884	0.0177656	44.8412	1.825
1	16.174	0.658897	-0.0595201	0.945811	-0.0562947	0.0177637	44.8589	1.826
1	16.173	0.658886	-0.0595276	0.945792	-0.0563007	0.0177618	44.8767	1.827
1	16.172	0.658874	-0.0595355	0.945772	-0.056307	0.0177598	44.8945	1.828
1	16.171	0.658863	-0.059543	0.945753	-0.056313	0.0177579	44.9122	1.829
1	16.17	0.658851	-0.0595507	0.945733	-0.0563191	0.017756	44.93	1.83
1	16.169	0.65884	-0.0595585	0.945714	-0.0563252	0.017754	44.9477	1.831
1	16.168	0.658828	-0.0595664	0.945694	-0.0563315	0.017752	44.9655	1.832
1	16.167	0.658817	-0.0595739	0.945675	-0.0563375	0.0177502	44.9832	1.833
1	16.166	0.658805	-0.0595818	0.945655	-0.0563438	0.0177482	45.001	1.834
1	16.165	0.658793	-0.0595895	0.945635	-0.05635	0.0177462	45.0187	1.835
1	16.164	0.658781	-0.0595973	0.945615	-0.0563561	0.0177443	45.0365	1.836
1	16.163	0.65877	-0.0596048	0.945596	-0.0563621	0.0177424	45.0542	1.837
1	16.162	0.658758	-0.0596127	0.945576	-0.0563684	0.0177404	45.072	1.838
1	16.161	0.658747	-0.0596204	0.945557	-0.0563745	0.0177385	45.0897	1.839
1	16.16	0.658735	-0.0596281	0.945537	-0.0563806	0.0177366	45.1074	1.84
1	16.159	0.658723	-0.0596359	0.945518	-0.0563868	0.0177347	45.1252	1.841
1	16.158	0.658712	-0.0596436	0.945498	-0.0563929	0.0177327	45.1429	1.842
1	16.157	0.6587	-0.0596515	0.945478	-0.0563992	0.0177307	45.1607	1.843
1	16.156	0.658689	-0.0596591	0.945459	-0.0564052	0.0177289	45.1784	1.844
1	16.155	0.658677	-0.059667	0.945439	-0.0564115	0.0177269	45.1961	1.845
1	16.154	0.658665	-0.0596745	0.94542	-0.0564175	0.017725	45.2138	1.846
1	16.153	0.658654	-0.0596825	0.9454	-0.0564238	0.017723	45.2316	1.847
1	16.152	0.658642	-0.0596902	0.945381	-0.0564299	0.0177211	45.2493	1.848
1	16.151	0.65863	-0.0596979	0.945361	-0.0564361	0.0177192	45.267	1.849
1	16.15	0.658619	-0.0597056	0.945342	-0.0564422	0.0177172	45.2847	1.85
1	16.149	0.658607	-0.0597134	0.945322	-0.0564484	0.0177153	45.3024	1.851
1	16.148	0.658595	-0.0597213	0.945302	-0.0564547	0.0177133	45.3202	1.852
1	16.147	0.658584	-0.0597289	0.945283	-0.0564607	0.0177114	45.3379	1.853
1	16.146	0.658572	-0.0597368	0.945263	-0.056467	0.0177095	45.3556	1.854
1	16.145	0.658561	-0.0597443	0.945244	-0.056473	0.0177076	45.3733	1.855
1	16.144	0.658549	-0.0597523	0.945224	-0.0564793	0.0177056	45.391	1.856
1	16.143	0.658537	-0.05976	0.945204	-0.0564854	0.0177037	45.4087	1.857
1	16.142	0.658526	-0.0597678	0.945185	-0.0564916	0.0177018	45.4264	1.858
1	16.141	0.658514	-0.0597757	0.945165	-0.0564979	0.0176998	45.4441	1.859
1	16.14	0.658502	-0.0597832	0.945146	-0.0565039	0.0176979	45.4618	1.86
1	16.139	0.658491	-0.0597912	0.945126	-0.0565102	0.0176959	45.4795	1.861
1	16.138	0.658479	-0.0597989	0.945106	-0.0565163	0.017694	45.4972	1.862
1	16.137	0.658467	-0.0598067	0.945087	-0.0565225	0.0176921	45.5149	1.863
1	16.136	0.658455	-0.0598146	0.945067	-0.0565288	0.0176901	45.5326	1.864
1	16.135	0.658444	-0.0598222	0.945048	-0.0565348	0.0176882	45.5503	1.865
1	16.134	0.658433	-0.0598299	0.945028	-0.056541	0.0176863	45.568	1.866
1	16.133	0.658421	-0.0598379	0.945008	-0.0565473	0.0176843	45.5857	1.867
1	16.132	0.658409	-0.0598456	0.944989	-0.0565534	0.0176824	45.6033	1.868
1	16.131	0.658397	-0.0598536	0.944969	-0.0565597	0.0176804	45.621	1.869
1	16.13	0.658386	-0.0598611	0.94495	-0.0565657	0.0176785	45.6387	1.87
1	16.129	0.658374	-0.0598691	0.94493	-0.0565721	0.0176766	45.6564	1.871
1	16.128	0.658362	-0.0598768	0.94491	-0.0565782	0.0176746	45.6741	1.872
1	16.127	0.658351	-0.0598846	0.944891	-0.0565844	0.0176727	45.6917	1.873
1	16.126	0.658339	-0.0598925	0.94487	-0.0565907	0.0176708	45.7094	1.874
1	16.125	0.658328	-0.0599001	0.944851	-0.0565967	0.0176689	45.7271	1.875
1	16.124	0.658316	-0.059908	0.944831	-0.056603	0.0176669	45.7447	1.876
1	16.123	0.658304	-0.059916	0.944811	-0.0566093	0.0176649	45.7624	1.877
1	16.122	0.658293	-0.0599236	0.944792	-0.0566153	0.0176631	45.7801	1.878
1	16.121	0.658281	-0.0599315	0.944772	-0.0566216	0.0176611	45.7977	1.879
1	16.12	0.658269	-0.0599393	0.944753	-0.0566278	0.0176592	45.8154	1.88
1	16.119	0.658257	-0.059947	0.944733	-0.056634	0.0176572	45.8331	1.881
1	16.118	0.658246	-0.059955	0.944713	-0.0566403	0.0176553	45.8507	1.882
1	16.117	0.658234	-0.0599628	0.944694	-0.0566465	0.0176534	45.8684	1.883
1	16.116	0.658222	-0.0599705	0.944674	-0.0566526	0.0176514	45.886	1.884
1	16.115	0.65821	-0.0599785	0.944654	-0.0566589	0.0176495	45.9037	1.885
1	16.114	0.658199	-0.0599861	0.944635	-0.0566649	0.0176476	45.9213	1.886
1	16.113	0.658187	-0.059994	0.944615	-0.0566713	0.0176456	45.939	1.887
1	16.112	0.658176	-0.0600018	0.944596	-0.0566774	0.0176437	45.9566	1.888
1	16.111	0.658164	-0.0600098	0.944576	-0.0566838	0.0176417	45.9743	1.889
1	16.11	0.658152	-0.0600175	0.944556	-0.0566899	0.0176398	45.9919	1.89
1	16.109	0.65814	-0.0600255	0.944536	-0.0566963	0.0176378	46.0095	1.891
1	16.108	0.658129	-0.0600333	0.944517	-0.0567024	0.0176359	46.0272	1.892
1	16.107	0.658117	-0.0600411	0.944497	-0.0567086	0.017634	46.0448	1.893
1	16.106	0.658105	-0.060049	0.944477	-0.0567149	0.017632	46.0625	1.894
1	16.105	0.658094	-0.0600568	0.944457	-0.0567211	0.0176301	46.0801	1.895
1	16.104	0.658082	-0.0600646	0.944438	-0.0567273	0.0176282	46.0977	1.896
1	16.103	0.65807	-0.0600726	0.944418	-0.0567336	0.0176262	46.1153	1.897
1	16.102	0.658058	-0.0600803	0.944398	-0.0567398	0.0176243	46.133	1.898
1	16.101	0.658047	-0.0600881	0.944379	-0.0567459	0.0176224	46.1506	1.899
1	16.1	0.658035	-0.0600961	0.944359	-0.0567523	0.0176204	46.1682	1.9
1	16.099	0.658023	-0.0601039	0.944339	-0.0567585	0.0176185	46.1858	1.901
1	16.098	0.658012	-0.0601117	0.94432	-0.0567646	0.0176166	46.2035	1.902
1	16.097	0.658	-0.0601196	0.9443	-0.056771	0.0176146	46.2211	1.903
1	16.096	0.657988	-0.0601276	0.94428	-0.0567773	0.0176127	46.2387	1.904
1	16.095	0.657977	-0.0601352	0.944261	-0.0567833	0.0176108	46.2563	1.905
1	16.094	0.657965	-0.0601432	0.944241	-0.0567896	0.0176088	46.2739	1.906
1	16.093	0.657953	-0.0601512	0.944221	-0.056796	0.0176069	46.2915	1.907
1	16.092	0.657941	-0.060159	0.944201	-0.0568022	0.017605	46.3091	1.908
1	16.091	0.65793	-0.0601668	0.944182	-0.0568083	0.017603	46.3267	1.909
1	16.09	0.657918	-0.0601747	0.944162	-0.0568147	0.0176011	46.3443	1.91
1	16.089	0.657906	-0.0601825	0.944142	-0.0568209	0.0175992	46.3619	1.911
1	16.088	0.657895	-0.0601903	0.944122	-0.056827	0.0175973	46.3795	1.912
1	16.087	0.657883	-0.0601983	0.944102	-0.0568334	0.0175953	46.3971	1.913
1	16.086	0.657871	-0.0602061	0.944083	-0.0568396	0.0175934	46.4147	1.914
1	16.085	0.657859	-0.0602141	0.944063	-0.0568459	0.0175914	46.4323	1.915
1	16.084	0.657848	-0.0602219	0.944043	-0.0568521	0.0175895	46.4499	1.916
1	16.083	0.657836	-0.0602299	0.944023	-0.0568584	0.0175875	46.4675	1.917
1	16.082	0.657824	-0.0602379	0.944003	-0.0568648	0.0175856	46.4851	1.918
1	16.081	0.657812	-0.0602457	0.943984	-0.056871	0.0175837	46.5027	1.919
1	16.08	0.657801	-0.0602535	0.943964	-0.0568771	0.0175818	46.5203	1.92
1	16.079	0.657789	-0.0602615	0.943944	-0.0568835	0.0175798	46.5378	1.921
1	16.078	0.657777	-0.0602695	0.943924	-0.0568898	0.0175778	46.5554	1.922
1	16.077	0.657765	-0.0602773	0.943905	-0.056896	0.0175759	46.573	1.923
1	16.076	0.657754	-0.0602851	0.943885	-0.0569022	0.017574	46.5906	1.924
1	16.075	0.657742	-0.0602931	0.943865	-0.0569085	0.0175721	46.6081	1.925
1	16.074	0.65773	-0.0603011	0.943845	-0.0569149	0.0175701	46.6257	1.926
1	16.073	0.657718	-0.0603087	0.943826	-0.0569209	0.0175682	46.6433	1.927
1	16.072	0.657707	-0.0603167	0.943806	-0.0569273	0.0175663	46.6609	1.928
1	16.071	0.657695	-0.0603247	0.943786	-0.0569336	0.0175643	46.6784	1.929
1	16.07	0.657683	-0.0603327	0.943766	-0.05694	0.0175624	46.696	1.93
1	16.069	0.657671	-0.0603405	0.943746	-0.0569462	0.0175604	46.7136	1.931
1	16.068	0.65766	-0.0603483	0.943727	-0.0569523	0.0175585	46.7311	1.932
1	16.067	0.657648	-0.0603563	0.943707	-0.0569587	0.0175566	46.7487	1.933
1	16.066	0.657636	-0.0603644	0.943687	-0.0569651	0.0175546	46.7662	1.934
1	16.065	0.657624	-0.0603722	0.943667	-0.0569712	0.0175527	46.7838	1.935
1	16.064	0.657612	-0.0603802	0.943647	-0.0569776	0.0175508	46.8013	1.936
1	16.063	0.657601	-0.060388	0.943628	-0.0569838	0.0175489	46.8189	1.937
1	16.062	0.657589	-0.060396	0.943608	-0.0569901	0.0175469	46.8364	1.938
1	16.061	0.657577	-0.060404	0.943588	-0.0569965	0.0175449	46.854	1.939
1	16.06	0.657565	-0.0604118	0.943568	-0.0570027	0.017543	46.8715	1.94
1	16.059	0.657554	-0.0604197	0.943549	-0.0570089	0.0175411	46.8891	1.941
1	16.058	0.657542	-0.0604277	0.943529	-0.0570152	0.0175392	46.9066	1.942
1	16.057	0.65753	-0.0604357	0.943509	-0.0570216	0.0175372	46.9241	1.943
1	16.056	0.657518	-0.0604437	0.943489	-0.057028	0.0175353	46.9417	1.944
1	16.055	0.657506	-0.0604515	0.943469	-0.0570342	0.0175334	46.9592	1.945
1	16.054	0.657495	-0.0604594	0.94345	-0.0570404	0.0175314	46.9768	1.946
1	16.053	0.657483	-0.0604674	0.94343	-0.0570467	0.0175295	46.9943	1.947
1	16.052	0.657471	-0.0604754	0.94341	-0.0570531	0.0175275	47.0118	1.948
1	16.051	0.657459	-0.0604834	0.94339	-0.0570594	0.0175256	47.0293	1.949
1	16.05	0.657448	-0.0604913	0.94337	-0.0570656	0.0175237	47.0469	1.95
1	16.049	0.657436	-0.0604993	0.94335	-0.057072	0.0175217	47.0644	1.951
1	16.048	0.657424	-0.0605071	0.94333	-0.0570782	0.0175198	47.0819	1.952
1	16.047	0.657412	-0.0605151	0.94331	-0.0570846	0.0175179	47.0994	1.953
1	16.046	0.6574	-0.0605232	0.94329	-0.0570909	0.0175159	47.117	1.954
1	16.045	0.657388	-0.0605312	0.94327	-0.0570973	0.017514	47.1345	1.955
1	16.044	0.657377	-0.060539	0.943251	-0.0571035	0.0175121	47.152	1.956
1	16.043	0.657365	-0.0605471	0.943231	-0.0571099	0.0175101	47.1695	1.957
1	16.042	0.657353	-0.0605549	0.943211	-0.0571161	0.0175082	47.187	1.958
1	16.041	0.657341	-0.0605629	0.943191	-0.0571224	0.0175063	47.2045	1.959
1	16.04	0.657329	-0.060571	0.943171	-0.0571288	0.0175043	47.222	1.96
1	16.039	0.657318	-0.060579	0.943151	-0.0571352	0.0175024	47.2395	1.961
1	16.038	0.657306	-0.0605871	0.943131	-0.0571415	0.0175004	47.257	1.962
1	16.037	0.657294	-0.0605949	0.943112	-0.0571477	0.0174985	47.2745	1.963
1	16.036	0.657282	-0.0606027	0.943092	-0.057154	0.0174966	47.292	1.964
1	16.035	0.657271	-0.0606108	0.943072	-0.0571603	0.0174947	47.3095	1.965
1	16.034	0.657259	-0.0606188	0.943052	-0.0571667	0.0174927	47.327	1.966
1	16.033	0.657247	-0.0606269	0.943032	-0.0571731	0.0174908	47.3445	1.967
1	16.032	0.657235	-0.0606349	0.943012	-0.0571794	0.0174888	47.362	1.968
1	16.031	0.657223	-0.060643	0.942992	-0.0571858	0.0174869	47.3795	1.969
1	16.03	0.657211	-0.0606508	0.942972	-0.057192	0.017485	47.397	1.97
1	16.029	0.657199	-0.0606588	0.942952	-0.0571984	0.017483	47.4145	1.971
1	16.028	0.657188	-0.0606667	0.942933	-0.0572046	0.0174811	47.4319	1.972
1	16.027	0.657176	-0.0606747	0.942913	-0.057211	0.0174792	47.4494	1.973
1	16.026	0.657164	-0.0606828	0.942893	-0.0572174	0.0174772	47.4669	1.974
1	16.025	0.657152	-0.0606908	0.942873	-0.0572237	0.0174753	47.4844	1.975
1	16.024	0.65714	-0.0606989	0.942853	-0.0572301	0.0174733	47.5019	1.976
1	16.023	0.657129	-0.0607067	0.942833	-0.0572363	0.0174714	47.5193	1.977
1	16.022	0.657117	-0.0607148	0.942813	-0.0572427	0.0174695	47.5368	1.978
1	16.021	0.657105	-0.0607228	0.942793	-0.0572491	0.0174675	47.5543	1.979
1	16.02	0.657093	-0.0607309	0.942773	-0.0572555	0.0174656	47.5717	1.98
1	16.019	0.657081	-0.0607388	0.942754	-0.0572617	0.0174637	47.5892	1.981
1	16.018	0.657069	-0.0607468	0.942734	-0.0572681	0.0174617	47.6067	1.982
1	16.017	0.657058	-0.0607549	0.942714	-0.0572744	0.0174598	47.6241	1.983
1	16.016	0.657046	-0.0607629	0.942694	-0.0572808	0.0174578	47.6416	1.984
1	16.015	0.657034	-0.060771	0.942674	-0.0572872	0.0174559	47.659	1.985
1	16.014	0.657022	-0.0607791	0.942654	-0.0572936	0.017454	47.6765	1.986
1	16.013	0.65701	-0.0607871	0.942633	-0.0573	0.017452	47.694	1.987
1	16.012	0.656998	-0.0607952	0.942613	-0.0573064	0.0174501	47.7114	1.988
1	16.011	0.656986	-0.060803	0.942594	-0.0573126	0.0174482	47.7289	1.989
1	16.01	0.656975	-0.0608111	0.942574	-0.057319	0.0174462	47.7463	1.99
1	16.009	0.656963	-0.0608192	0.942554	-0.0573253	0.0174443	47.7638	1.991
1	16.008	0.656951	-0.0608272	0.942534	-0.0573317	0.0174423	47.7812	1.992
1	16.007	0.656939	-0.0608351	0.942514	-0.057338	0.0174405	47.7986	1.993
1	16.006	0.656927	-0.0608432	0.942494	-0.0573443	0.0174385	47.8161	1.994
1	16.005	0.656915	-0.0608512	0.942474	-0.0573507	0.0174366	47.8335	1.995
1	16.004	0.656904	-0.0608593	0.942454	-0.0573571	0.0174346	47.851	1.996
1	16.003	0.656892	-0.0608674	0.942434	-0.0573635	0.0174327	47.8684	1.997
[truncated: 14,803 more rows]
