# Supplementary material for: Nanoalignment by critical Casimir torques
Source: Nat Commun. 2024 Jun 14;15:5086. doi: 10.1038/s41467-024-49220-1 (PMC11178905; doi:10.1038/s41467-024-49220-1)
Supplement: Supplementary file 11 — Source Data [file 41467_2024_49220_MOESM11_ESM.zip › fig5/python/data/triangle26.dat]

#height of triangle 26
#x	y	z	force	D	v	dt	t	distance travelled
1	26	0.675927	-0.0170101	0.974477	-0.0165759	0.0603284	0	0
1	25.999	0.675924	-0.0170248	0.974472	-0.0165902	0.0602765	0.0603284	0.001
1	25.998	0.67592	-0.0170397	0.974466	-0.0166046	0.0602242	0.120605	0.002
1	25.997	0.675917	-0.0170545	0.974461	-0.0166189	0.0601723	0.180829	0.003
1	25.996	0.675914	-0.0170693	0.974455	-0.0166333	0.0601204	0.241001	0.004
1	25.995	0.67591	-0.0170842	0.974449	-0.0166477	0.0600685	0.301122	0.005
1	25.994	0.675907	-0.0170989	0.974444	-0.016662	0.060017	0.36119	0.006
1	25.993	0.675904	-0.0171138	0.974438	-0.0166763	0.0599652	0.421207	0.007
1	25.992	0.6759	-0.0171286	0.974432	-0.0166907	0.0599137	0.481172	0.008
1	25.991	0.675897	-0.0171434	0.974427	-0.016705	0.0598622	0.541086	0.009
1	25.99	0.675894	-0.0171583	0.974421	-0.0167194	0.0598107	0.600948	0.01
1	25.989	0.675891	-0.0171731	0.974416	-0.0167337	0.0597596	0.660759	0.011
1	25.988	0.675887	-0.0171879	0.97441	-0.0167481	0.0597083	0.720519	0.012
1	25.987	0.675884	-0.0172028	0.974404	-0.0167624	0.0596572	0.780227	0.013
1	25.986	0.675881	-0.0172176	0.974399	-0.0167768	0.0596061	0.839884	0.014
1	25.985	0.675877	-0.0172325	0.974393	-0.0167912	0.059555	0.89949	0.015
1	25.984	0.675874	-0.0172473	0.974387	-0.0168055	0.0595042	0.959045	0.016
1	25.983	0.67587	-0.0172621	0.974382	-0.0168199	0.0594534	1.01855	0.017
1	25.982	0.675867	-0.017277	0.974376	-0.0168343	0.0594026	1.078	0.018
1	25.981	0.675864	-0.0172918	0.974371	-0.0168486	0.0593522	1.13741	0.019
1	25.98	0.67586	-0.0173066	0.974365	-0.016863	0.0593015	1.19676	0.02
1	25.979	0.675857	-0.0173215	0.974359	-0.0168773	0.0592511	1.25606	0.021
1	25.978	0.675853	-0.0173364	0.974353	-0.0168917	0.0592005	1.31531	0.022
1	25.977	0.67585	-0.0173512	0.974348	-0.0169061	0.0591503	1.37451	0.023
1	25.976	0.675847	-0.0173661	0.974342	-0.0169205	0.0590999	1.43366	0.024
1	25.975	0.675843	-0.0173809	0.974336	-0.0169349	0.0590498	1.49276	0.025
1	25.974	0.67584	-0.0173957	0.974331	-0.0169492	0.0589998	1.55181	0.026
1	25.973	0.675837	-0.0174106	0.974325	-0.0169636	0.0589497	1.61081	0.027
1	25.972	0.675833	-0.0174255	0.974319	-0.016978	0.0588997	1.66976	0.028
1	25.971	0.67583	-0.0174404	0.974313	-0.0169924	0.0588499	1.72866	0.029
1	25.97	0.675826	-0.0174552	0.974308	-0.0170067	0.0588002	1.78751	0.03
1	25.969	0.675823	-0.0174701	0.974302	-0.0170212	0.0587504	1.84631	0.031
1	25.968	0.67582	-0.0174849	0.974296	-0.0170355	0.0587009	1.90506	0.032
1	25.967	0.675816	-0.0174998	0.974291	-0.0170499	0.0586515	1.96376	0.033
1	25.966	0.675813	-0.0175147	0.974285	-0.0170643	0.0586019	2.02241	0.034
1	25.965	0.675809	-0.0175296	0.974279	-0.0170787	0.0585525	2.08101	0.035
1	25.964	0.675806	-0.0175444	0.974273	-0.0170931	0.0585032	2.13957	0.036
1	25.963	0.675803	-0.0175593	0.974268	-0.0171074	0.0584541	2.19807	0.037
1	25.962	0.675799	-0.0175742	0.974262	-0.0171219	0.0584049	2.25652	0.038
1	25.961	0.675795	-0.0175891	0.974256	-0.0171363	0.0583558	2.31493	0.039
1	25.96	0.675793	-0.0176039	0.974251	-0.0171506	0.058307	2.37329	0.04
1	25.959	0.675789	-0.0176188	0.974245	-0.017165	0.0582581	2.43159	0.041
1	25.958	0.675785	-0.0176337	0.974239	-0.0171794	0.0582092	2.48985	0.042
1	25.957	0.675782	-0.0176486	0.974233	-0.0171939	0.0581603	2.54806	0.043
1	25.956	0.675779	-0.0176635	0.974227	-0.0172082	0.0581117	2.60622	0.044
1	25.955	0.675775	-0.0176784	0.974221	-0.0172226	0.0580631	2.66433	0.045
1	25.954	0.675772	-0.0176932	0.974216	-0.017237	0.0580147	2.72239	0.046
1	25.953	0.675768	-0.0177081	0.97421	-0.0172514	0.0579661	2.78041	0.047
1	25.952	0.675765	-0.0177231	0.974204	-0.0172659	0.0579177	2.83838	0.048
1	25.951	0.675761	-0.017738	0.974198	-0.0172803	0.0578694	2.89629	0.049
1	25.95	0.675758	-0.0177528	0.974192	-0.0172947	0.0578212	2.95416	0.05
1	25.949	0.675754	-0.0177677	0.974187	-0.0173091	0.0577732	3.01198	0.051
1	25.948	0.675751	-0.0177826	0.974181	-0.0173235	0.0577251	3.06976	0.052
1	25.947	0.675747	-0.0177975	0.974175	-0.0173379	0.057677	3.12748	0.053
1	25.946	0.675744	-0.0178125	0.974169	-0.0173524	0.0576291	3.18516	0.054
1	25.945	0.67574	-0.0178274	0.974163	-0.0173668	0.0575812	3.24279	0.055
1	25.944	0.675737	-0.0178423	0.974157	-0.0173812	0.0575335	3.30037	0.056
1	25.943	0.675734	-0.0178571	0.974152	-0.0173956	0.057486	3.3579	0.057
1	25.942	0.67573	-0.0178721	0.974146	-0.01741	0.0574383	3.41539	0.058
1	25.941	0.675726	-0.017887	0.97414	-0.0174244	0.0573907	3.47283	0.059
1	25.94	0.675723	-0.0179019	0.974134	-0.0174389	0.0573432	3.53022	0.06
1	25.939	0.675719	-0.0179169	0.974128	-0.0174533	0.0572957	3.58756	0.061
1	25.938	0.675716	-0.0179318	0.974122	-0.0174677	0.0572484	3.64486	0.062
1	25.937	0.675713	-0.0179467	0.974116	-0.0174821	0.0572013	3.70211	0.063
1	25.936	0.675709	-0.0179616	0.97411	-0.0174966	0.057154	3.75931	0.064
1	25.935	0.675706	-0.0179765	0.974105	-0.017511	0.0571071	3.81646	0.065
1	25.934	0.675702	-0.0179914	0.974099	-0.0175254	0.05706	3.87357	0.066
1	25.933	0.675699	-0.0180064	0.974093	-0.0175399	0.057013	3.93063	0.067
1	25.932	0.675695	-0.0180213	0.974087	-0.0175543	0.0569661	3.98764	0.068
1	25.931	0.675691	-0.0180362	0.974081	-0.0175687	0.0569193	4.04461	0.069
1	25.93	0.675688	-0.0180511	0.974075	-0.0175831	0.0568726	4.10153	0.07
1	25.929	0.675684	-0.0180661	0.974069	-0.0175976	0.0568258	4.1584	0.071
1	25.928	0.675681	-0.0180811	0.974062	-0.0176121	0.0567792	4.21522	0.072
1	25.927	0.675677	-0.018096	0.974057	-0.0176265	0.0567328	4.272	0.073
1	25.926	0.675674	-0.0181109	0.974051	-0.0176409	0.0566863	4.32874	0.074
1	25.925	0.67567	-0.0181259	0.974045	-0.0176554	0.0566399	4.38542	0.075
1	25.924	0.675667	-0.0181408	0.974039	-0.0176699	0.0565936	4.44206	0.076
1	25.923	0.675663	-0.0181557	0.974033	-0.0176843	0.0565475	4.49866	0.077
1	25.922	0.67566	-0.0181706	0.974027	-0.0176987	0.0565013	4.5552	0.078
1	25.921	0.675656	-0.0181856	0.974021	-0.0177132	0.0564552	4.6117	0.079
1	25.92	0.675653	-0.0182006	0.974015	-0.0177276	0.0564091	4.66816	0.08
1	25.919	0.675649	-0.0182155	0.974009	-0.0177421	0.0563632	4.72457	0.081
1	25.918	0.675646	-0.0182305	0.974003	-0.0177565	0.0563173	4.78093	0.082
1	25.917	0.675642	-0.0182454	0.973997	-0.017771	0.0562715	4.83725	0.083
1	25.916	0.675638	-0.0182604	0.973991	-0.0177855	0.0562257	4.89352	0.084
1	25.915	0.675635	-0.0182753	0.973985	-0.0177999	0.05618	4.94975	0.085
1	25.914	0.675631	-0.0182903	0.973979	-0.0178144	0.0561344	5.00593	0.086
1	25.913	0.675628	-0.0183053	0.973973	-0.0178289	0.0560889	5.06206	0.087
1	25.912	0.675624	-0.0183202	0.973967	-0.0178433	0.0560434	5.11815	0.088
1	25.911	0.675621	-0.0183352	0.973961	-0.0178578	0.055998	5.17419	0.089
1	25.91	0.675617	-0.0183502	0.973955	-0.0178722	0.0559527	5.23019	0.09
1	25.909	0.675613	-0.0183651	0.973949	-0.0178867	0.0559074	5.28614	0.091
1	25.908	0.67561	-0.0183801	0.973943	-0.0179012	0.0558622	5.34205	0.092
1	25.907	0.675606	-0.0183951	0.973937	-0.0179157	0.0558171	5.39791	0.093
1	25.906	0.675603	-0.0184101	0.973931	-0.0179301	0.0557721	5.45373	0.094
1	25.905	0.675599	-0.018425	0.973925	-0.0179446	0.0557271	5.5095	0.095
1	25.904	0.675596	-0.01844	0.973919	-0.0179591	0.0556822	5.56523	0.096
1	25.903	0.675592	-0.018455	0.973913	-0.0179735	0.0556373	5.62091	0.097
1	25.902	0.675588	-0.0184699	0.973907	-0.017988	0.0555926	5.67655	0.098
1	25.901	0.675585	-0.018485	0.973901	-0.0180025	0.0555477	5.73214	0.099
1	25.9	0.675581	-0.0185	0.973895	-0.018017	0.0555031	5.78769	0.1
1	25.899	0.675577	-0.0185149	0.973889	-0.0180315	0.0554585	5.84319	0.101
1	25.898	0.675574	-0.0185299	0.973883	-0.018046	0.055414	5.89865	0.102
1	25.897	0.67557	-0.018545	0.973876	-0.0180605	0.0553694	5.95407	0.103
1	25.896	0.675566	-0.01856	0.97387	-0.018075	0.0553251	6.00943	0.104
1	25.895	0.675563	-0.0185749	0.973864	-0.0180895	0.0552808	6.06476	0.105
1	25.894	0.675559	-0.0185899	0.973858	-0.018104	0.0552365	6.12004	0.106
1	25.893	0.675556	-0.0186049	0.973852	-0.0181184	0.0551924	6.17528	0.107
1	25.892	0.675552	-0.0186199	0.973846	-0.0181329	0.0551483	6.23047	0.108
1	25.891	0.675549	-0.0186349	0.97384	-0.0181474	0.0551043	6.28562	0.109
1	25.89	0.675545	-0.0186499	0.973834	-0.0181619	0.0550603	6.34072	0.11
1	25.889	0.675541	-0.0186649	0.973828	-0.0181764	0.0550163	6.39578	0.111
1	25.888	0.675538	-0.0186799	0.973822	-0.0181909	0.0549725	6.4508	0.112
1	25.887	0.675534	-0.018695	0.973815	-0.0182055	0.0549286	6.50577	0.113
1	25.886	0.67553	-0.01871	0.973809	-0.01822	0.0548849	6.5607	0.114
1	25.885	0.675527	-0.018725	0.973803	-0.0182344	0.0548412	6.61558	0.115
1	25.884	0.675523	-0.01874	0.973797	-0.0182489	0.0547977	6.67043	0.116
1	25.883	0.675519	-0.018755	0.973791	-0.0182634	0.0547542	6.72522	0.117
1	25.882	0.675516	-0.01877	0.973785	-0.0182779	0.0547108	6.77998	0.118
1	25.881	0.675512	-0.018785	0.973779	-0.0182925	0.0546673	6.83469	0.119
1	25.88	0.675508	-0.0188001	0.973772	-0.018307	0.0546238	6.88936	0.12
1	25.879	0.675505	-0.0188151	0.973766	-0.0183215	0.0545806	6.94398	0.121
1	25.878	0.675501	-0.0188301	0.97376	-0.018336	0.0545375	6.99856	0.122
1	25.877	0.675497	-0.0188451	0.973754	-0.0183505	0.0544944	7.0531	0.123
1	25.876	0.675494	-0.0188601	0.973748	-0.018365	0.0544513	7.10759	0.124
1	25.875	0.67549	-0.0188752	0.973742	-0.0183796	0.0544082	7.16204	0.125
1	25.874	0.675486	-0.0188903	0.973735	-0.0183941	0.0543652	7.21645	0.126
1	25.873	0.675483	-0.0189053	0.973729	-0.0184086	0.0543223	7.27082	0.127
1	25.872	0.675479	-0.0189203	0.973723	-0.0184231	0.0542796	7.32514	0.128
1	25.871	0.675475	-0.0189353	0.973717	-0.0184376	0.0542369	7.37942	0.129
1	25.87	0.675472	-0.0189504	0.973711	-0.0184522	0.0541941	7.43366	0.13
1	25.869	0.675468	-0.0189655	0.973704	-0.0184668	0.0541513	7.48785	0.131
1	25.868	0.675464	-0.0189805	0.973698	-0.0184813	0.0541088	7.542	0.132
1	25.867	0.675461	-0.0189955	0.973692	-0.0184958	0.0540664	7.59611	0.133
1	25.866	0.675457	-0.0190106	0.973685	-0.0185103	0.0540238	7.65018	0.134
1	25.865	0.675453	-0.0190257	0.973679	-0.0185249	0.0539814	7.7042	0.135
1	25.864	0.675449	-0.0190407	0.973673	-0.0185394	0.0539391	7.75818	0.136
1	25.863	0.675446	-0.0190557	0.973667	-0.0185539	0.0538969	7.81212	0.137
1	25.862	0.675442	-0.0190708	0.973661	-0.0185685	0.0538548	7.86602	0.138
1	25.861	0.675438	-0.0190858	0.973654	-0.018583	0.0538126	7.91987	0.139
1	25.86	0.675434	-0.0191009	0.973648	-0.0185976	0.0537704	7.97368	0.14
1	25.859	0.675431	-0.019116	0.973642	-0.0186121	0.0537285	8.02746	0.141
1	25.858	0.675427	-0.0191311	0.973635	-0.0186267	0.0536864	8.08118	0.142
1	25.857	0.675423	-0.0191462	0.973629	-0.0186413	0.0536445	8.13487	0.143
1	25.856	0.67542	-0.0191612	0.973623	-0.0186558	0.0536027	8.18851	0.144
1	25.855	0.675416	-0.0191762	0.973617	-0.0186703	0.053561	8.24212	0.145
1	25.854	0.675412	-0.0191913	0.97361	-0.0186849	0.0535192	8.29568	0.146
1	25.853	0.675408	-0.0192064	0.973604	-0.0186994	0.0534775	8.3492	0.147
1	25.852	0.675405	-0.0192215	0.973598	-0.018714	0.053436	8.40267	0.148
1	25.851	0.675401	-0.0192366	0.973591	-0.0187286	0.0533944	8.45611	0.149
1	25.85	0.675397	-0.0192517	0.973585	-0.0187431	0.0533529	8.50951	0.15
1	25.849	0.675393	-0.0192667	0.973579	-0.0187577	0.0533116	8.56286	0.151
1	25.848	0.67539	-0.0192818	0.973573	-0.0187722	0.0532703	8.61617	0.152
1	25.847	0.675386	-0.0192969	0.973566	-0.0187868	0.0532288	8.66944	0.153
1	25.846	0.675382	-0.019312	0.97356	-0.0188014	0.0531877	8.72267	0.154
1	25.845	0.675379	-0.019327	0.973554	-0.0188159	0.0531466	8.77586	0.155
1	25.844	0.675375	-0.0193421	0.973547	-0.0188305	0.0531054	8.829	0.156
1	25.843	0.675371	-0.0193572	0.973541	-0.0188451	0.0530643	8.88211	0.157
1	25.842	0.675367	-0.0193723	0.973535	-0.0188596	0.0530234	8.93517	0.158
1	25.841	0.675363	-0.0193875	0.973528	-0.0188742	0.0529823	8.9882	0.159
1	25.84	0.675359	-0.0194025	0.973522	-0.0188888	0.0529415	9.04118	0.16
1	25.839	0.675356	-0.0194176	0.973516	-0.0189033	0.0529008	9.09412	0.161
1	25.838	0.675352	-0.0194328	0.973509	-0.018918	0.0528598	9.14702	0.162
1	25.837	0.675348	-0.0194478	0.973503	-0.0189325	0.0528192	9.19988	0.163
1	25.836	0.675344	-0.0194629	0.973496	-0.0189471	0.0527785	9.2527	0.164
1	25.835	0.675341	-0.019478	0.97349	-0.0189616	0.0527381	9.30548	0.165
1	25.834	0.675337	-0.0194931	0.973484	-0.0189762	0.0526975	9.35822	0.166
1	25.833	0.675333	-0.0195083	0.973477	-0.0189909	0.0526568	9.41091	0.167
1	25.832	0.675329	-0.0195234	0.973471	-0.0190054	0.0526165	9.46357	0.168
1	25.831	0.675325	-0.0195385	0.973464	-0.01902	0.0525761	9.51619	0.169
1	25.83	0.675322	-0.0195536	0.973458	-0.0190346	0.052536	9.56876	0.17
1	25.829	0.675318	-0.0195687	0.973452	-0.0190492	0.0524957	9.6213	0.171
1	25.828	0.675314	-0.0195839	0.973445	-0.0190638	0.0524553	9.6738	0.172
1	25.827	0.67531	-0.019599	0.973439	-0.0190784	0.0524153	9.72625	0.173
1	25.826	0.675306	-0.0196141	0.973432	-0.019093	0.0523752	9.77867	0.174
1	25.825	0.675302	-0.0196292	0.973426	-0.0191076	0.0523352	9.83104	0.175
1	25.824	0.675299	-0.0196443	0.97342	-0.0191222	0.0522954	9.88338	0.176
1	25.823	0.675295	-0.0196595	0.973413	-0.0191368	0.0522553	9.93567	0.177
1	25.822	0.675291	-0.0196746	0.973407	-0.0191514	0.0522156	9.98793	0.178
1	25.821	0.675287	-0.0196898	0.9734	-0.019166	0.0521756	10.0401	0.179
1	25.82	0.675283	-0.0197049	0.973394	-0.0191806	0.052136	10.0923	0.18
1	25.819	0.675279	-0.01972	0.973387	-0.0191952	0.0520963	10.1445	0.181
1	25.818	0.675276	-0.0197352	0.973381	-0.0192098	0.0520567	10.1966	0.182
1	25.817	0.675272	-0.0197503	0.973374	-0.0192244	0.0520171	10.2486	0.183
1	25.816	0.675268	-0.0197655	0.973368	-0.0192391	0.0519776	10.3006	0.184
1	25.815	0.675264	-0.0197805	0.973362	-0.0192536	0.0519383	10.3526	0.185
1	25.814	0.67526	-0.0197958	0.973355	-0.0192683	0.0518987	10.4045	0.186
1	25.813	0.675256	-0.0198109	0.973348	-0.0192829	0.0518594	10.4564	0.187
1	25.812	0.675252	-0.0198261	0.973342	-0.0192975	0.0518201	10.5083	0.188
1	25.811	0.675249	-0.0198412	0.973335	-0.0193122	0.0517809	10.5601	0.189
1	25.81	0.675245	-0.0198564	0.973329	-0.0193268	0.0517417	10.6119	0.19
1	25.809	0.675241	-0.0198715	0.973322	-0.0193414	0.0517026	10.6636	0.191
1	25.808	0.675237	-0.0198867	0.973315	-0.019356	0.0516635	10.7153	0.192
1	25.807	0.675233	-0.0199018	0.973309	-0.0193706	0.0516245	10.767	0.193
1	25.806	0.675229	-0.019917	0.973302	-0.0193853	0.0515855	10.8186	0.194
1	25.805	0.675225	-0.0199322	0.973296	-0.0193999	0.0515466	10.8702	0.195
1	25.804	0.675221	-0.0199473	0.973289	-0.0194145	0.0515078	10.9218	0.196
1	25.803	0.675218	-0.0199625	0.973283	-0.0194292	0.051469	10.9733	0.197
1	25.802	0.675214	-0.0199777	0.973276	-0.0194438	0.0514303	11.0247	0.198
1	25.801	0.67521	-0.0199929	0.973269	-0.0194585	0.0513915	11.0762	0.199
1	25.8	0.675206	-0.020008	0.973263	-0.0194731	0.051353	11.1276	0.2
1	25.799	0.675202	-0.0200232	0.973256	-0.0194878	0.0513143	11.1789	0.201
1	25.798	0.675198	-0.0200384	0.97325	-0.0195024	0.0512758	11.2302	0.202
1	25.797	0.675194	-0.0200536	0.973243	-0.019517	0.0512373	11.2815	0.203
1	25.796	0.67519	-0.0200688	0.973237	-0.0195317	0.0511989	11.3327	0.204
1	25.795	0.675186	-0.0200839	0.97323	-0.0195463	0.0511606	11.3839	0.205
1	25.794	0.675182	-0.0200992	0.973223	-0.019561	0.0511221	11.4351	0.206
1	25.793	0.675179	-0.0201143	0.973217	-0.0195756	0.0510841	11.4862	0.207
1	25.792	0.675174	-0.0201295	0.97321	-0.0195903	0.0510457	11.5373	0.208
1	25.791	0.675171	-0.0201447	0.973204	-0.0196049	0.0510076	11.5884	0.209
1	25.79	0.675167	-0.0201599	0.973197	-0.0196196	0.0509695	11.6394	0.21
1	25.789	0.675163	-0.0201752	0.97319	-0.0196343	0.0509314	11.6903	0.211
1	25.788	0.675159	-0.0201903	0.973184	-0.0196489	0.0508935	11.7413	0.212
1	25.787	0.675155	-0.0202055	0.973177	-0.0196636	0.0508555	11.7922	0.213
1	25.786	0.675151	-0.0202207	0.973171	-0.0196782	0.0508176	11.843	0.214
1	25.785	0.675147	-0.0202359	0.973164	-0.0196929	0.0507798	11.8938	0.215
1	25.784	0.675143	-0.0202512	0.973157	-0.0197076	0.0507419	11.9446	0.216
1	25.783	0.675139	-0.0202664	0.973151	-0.0197222	0.0507042	11.9954	0.217
1	25.782	0.675135	-0.0202815	0.973144	-0.0197369	0.0506666	12.0461	0.218
1	25.781	0.675131	-0.0202967	0.973138	-0.0197515	0.050629	12.0967	0.219
1	25.78	0.675127	-0.020312	0.973131	-0.0197662	0.0505913	12.1474	0.22
1	25.779	0.675123	-0.0203272	0.973124	-0.0197809	0.0505538	12.1979	0.221
1	25.778	0.675119	-0.0203425	0.973117	-0.0197956	0.0505163	12.2485	0.222
1	25.777	0.675116	-0.0203576	0.973111	-0.0198102	0.050479	12.299	0.223
1	25.776	0.675111	-0.0203729	0.973104	-0.0198249	0.0504416	12.3495	0.224
1	25.775	0.675108	-0.0203881	0.973098	-0.0198396	0.0504043	12.3999	0.225
1	25.774	0.675103	-0.0204033	0.973091	-0.0198543	0.0503669	12.4503	0.226
1	25.773	0.6751	-0.0204185	0.973084	-0.019869	0.0503298	12.5007	0.227
1	25.772	0.675095	-0.0204338	0.973077	-0.0198837	0.0502925	12.551	0.228
1	25.771	0.675091	-0.020449	0.973071	-0.0198983	0.0502554	12.6013	0.229
1	25.77	0.675088	-0.0204642	0.973064	-0.019913	0.0502184	12.6516	0.23
1	25.769	0.675083	-0.0204795	0.973057	-0.0199277	0.0501813	12.7018	0.231
1	25.768	0.67508	-0.0204947	0.973051	-0.0199424	0.0501444	12.752	0.232
1	25.767	0.675076	-0.0205099	0.973044	-0.0199571	0.0501075	12.8021	0.233
1	25.766	0.675072	-0.0205252	0.973037	-0.0199718	0.0500706	12.8522	0.234
1	25.765	0.675067	-0.0205405	0.97303	-0.0199865	0.0500337	12.9023	0.235
1	25.764	0.675064	-0.0205557	0.973024	-0.0200012	0.049997	12.9523	0.236
1	25.763	0.67506	-0.0205709	0.973017	-0.0200159	0.0499603	13.0023	0.237
1	25.762	0.675055	-0.0205862	0.97301	-0.0200306	0.0499236	13.0523	0.238
1	25.761	0.675051	-0.0206015	0.973003	-0.0200453	0.0498869	13.1022	0.239
1	25.76	0.675047	-0.0206167	0.972997	-0.02006	0.0498504	13.1521	0.24
1	25.759	0.675044	-0.020632	0.97299	-0.0200747	0.049814	13.202	0.241
1	25.758	0.675039	-0.0206473	0.972983	-0.0200894	0.0497774	13.2518	0.242
1	25.757	0.675035	-0.0206626	0.972976	-0.0201042	0.0497409	13.3015	0.243
1	25.756	0.675031	-0.0206778	0.97297	-0.0201189	0.0497046	13.3513	0.244
1	25.755	0.675028	-0.020693	0.972963	-0.0201335	0.0496684	13.401	0.245
1	25.754	0.675023	-0.0207083	0.972956	-0.0201483	0.049632	13.4507	0.246
1	25.753	0.675019	-0.0207236	0.972949	-0.020163	0.0495958	13.5003	0.247
1	25.752	0.675015	-0.0207389	0.972942	-0.0201778	0.0495595	13.5499	0.248
1	25.751	0.675011	-0.0207541	0.972935	-0.0201924	0.0495235	13.5994	0.249
1	25.75	0.675007	-0.0207694	0.972929	-0.0202071	0.0494875	13.649	0.25
1	25.749	0.675003	-0.0207847	0.972922	-0.0202219	0.0494514	13.6985	0.251
1	25.748	0.674999	-0.0208	0.972915	-0.0202366	0.0494153	13.7479	0.252
1	25.747	0.674995	-0.0208153	0.972908	-0.0202514	0.0493794	13.7973	0.253
1	25.746	0.674991	-0.0208305	0.972901	-0.0202661	0.0493436	13.8467	0.254
1	25.745	0.674987	-0.0208458	0.972895	-0.0202808	0.0493078	13.896	0.255
1	25.744	0.674983	-0.0208611	0.972888	-0.0202955	0.049272	13.9454	0.256
1	25.743	0.674979	-0.0208764	0.972881	-0.0203103	0.0492362	13.9946	0.257
1	25.742	0.674975	-0.0208917	0.972874	-0.020325	0.0492004	14.0439	0.258
1	25.741	0.67497	-0.0209071	0.972867	-0.0203398	0.0491647	14.0931	0.259
1	25.74	0.674967	-0.0209223	0.97286	-0.0203545	0.0491292	14.1422	0.26
1	25.739	0.674962	-0.0209376	0.972853	-0.0203692	0.0490936	14.1914	0.261
1	25.738	0.674959	-0.0209529	0.972847	-0.0203839	0.0490582	14.2405	0.262
1	25.737	0.674954	-0.0209682	0.97284	-0.0203987	0.0490227	14.2895	0.263
1	25.736	0.67495	-0.0209835	0.972833	-0.0204135	0.0489873	14.3385	0.264
1	25.735	0.674946	-0.0209988	0.972826	-0.0204282	0.0489519	14.3875	0.265
1	25.734	0.674942	-0.0210142	0.972819	-0.020443	0.0489165	14.4365	0.266
1	25.733	0.674938	-0.0210295	0.972812	-0.0204578	0.0488812	14.4854	0.267
1	25.732	0.674934	-0.0210448	0.972805	-0.0204725	0.0488461	14.5343	0.268
1	25.731	0.67493	-0.0210601	0.972798	-0.0204872	0.0488109	14.5831	0.269
1	25.73	0.674926	-0.0210754	0.972791	-0.020502	0.0487757	14.6319	0.27
1	25.729	0.674922	-0.0210907	0.972785	-0.0205167	0.0487408	14.6807	0.271
1	25.728	0.674917	-0.021106	0.972778	-0.0205315	0.0487057	14.7294	0.272
1	25.727	0.674913	-0.0211214	0.972771	-0.0205462	0.0486707	14.7782	0.273
1	25.726	0.674909	-0.0211367	0.972764	-0.020561	0.0486357	14.8268	0.274
1	25.725	0.674905	-0.021152	0.972757	-0.0205758	0.0486008	14.8755	0.275
1	25.724	0.674901	-0.0211674	0.97275	-0.0205906	0.0485659	14.9241	0.276
1	25.723	0.674897	-0.0211827	0.972743	-0.0206053	0.0485311	14.9726	0.277
1	25.722	0.674893	-0.0211981	0.972736	-0.0206201	0.0484963	15.0212	0.278
1	25.721	0.674889	-0.0212133	0.972729	-0.0206348	0.0484617	15.0697	0.279
1	25.72	0.674884	-0.0212288	0.972722	-0.0206497	0.0484269	15.1181	0.28
1	25.719	0.67488	-0.0212441	0.972715	-0.0206645	0.0483923	15.1665	0.281
1	25.718	0.674876	-0.0212594	0.972708	-0.0206792	0.0483578	15.2149	0.282
1	25.717	0.674872	-0.0212747	0.972701	-0.020694	0.0483233	15.2633	0.283
1	25.716	0.674868	-0.0212901	0.972694	-0.0207088	0.0482888	15.3116	0.284
1	25.715	0.674864	-0.0213055	0.972687	-0.0207235	0.0482543	15.3599	0.285
1	25.714	0.67486	-0.0213207	0.972681	-0.0207383	0.04822	15.4082	0.286
1	25.713	0.674855	-0.0213362	0.972673	-0.0207531	0.0481855	15.4564	0.287
1	25.712	0.674851	-0.0213515	0.972666	-0.0207679	0.0481512	15.5046	0.288
1	25.711	0.674847	-0.0213669	0.972659	-0.0207827	0.048117	15.5527	0.289
1	25.71	0.674843	-0.0213822	0.972652	-0.0207975	0.0480827	15.6008	0.29
1	25.709	0.674839	-0.0213976	0.972645	-0.0208123	0.0480486	15.6489	0.291
1	25.708	0.674835	-0.021413	0.972638	-0.0208271	0.0480144	15.697	0.292
1	25.707	0.67483	-0.0214283	0.972631	-0.0208419	0.0479803	15.745	0.293
1	25.706	0.674826	-0.0214437	0.972624	-0.0208567	0.0479463	15.793	0.294
1	25.705	0.674822	-0.0214591	0.972617	-0.0208715	0.0479123	15.8409	0.295
1	25.704	0.674818	-0.0214745	0.97261	-0.0208863	0.0478782	15.8888	0.296
1	25.703	0.674813	-0.0214899	0.972603	-0.0209011	0.0478443	15.9367	0.297
1	25.702	0.674809	-0.0215053	0.972596	-0.0209159	0.0478105	15.9845	0.298
1	25.701	0.674805	-0.0215206	0.972589	-0.0209307	0.0477767	16.0323	0.299
1	25.7	0.674801	-0.021536	0.972582	-0.0209455	0.0477429	16.0801	0.3
1	25.699	0.674797	-0.0215514	0.972575	-0.0209603	0.0477092	16.1279	0.301
1	25.698	0.674793	-0.0215668	0.972567	-0.0209751	0.0476755	16.1756	0.302
1	25.697	0.674788	-0.0215821	0.97256	-0.0209899	0.0476419	16.2233	0.303
1	25.696	0.674784	-0.0215975	0.972553	-0.0210048	0.0476083	16.2709	0.304
1	25.695	0.67478	-0.0216129	0.972546	-0.0210196	0.0475747	16.3185	0.305
1	25.694	0.674776	-0.0216283	0.972539	-0.0210344	0.0475412	16.3661	0.306
1	25.693	0.674772	-0.0216437	0.972532	-0.0210492	0.0475078	16.4136	0.307
1	25.692	0.674767	-0.0216591	0.972525	-0.0210641	0.0474742	16.4611	0.308
1	25.691	0.674763	-0.0216745	0.972518	-0.0210789	0.0474409	16.5086	0.309
1	25.69	0.674759	-0.02169	0.97251	-0.0210937	0.0474074	16.556	0.31
1	25.689	0.674755	-0.0217054	0.972503	-0.0211086	0.0473741	16.6034	0.311
1	25.688	0.674751	-0.0217207	0.972497	-0.0211233	0.0473411	16.6508	0.312
1	25.687	0.674746	-0.0217362	0.972489	-0.0211382	0.0473077	16.6982	0.313
1	25.686	0.674742	-0.0217516	0.972482	-0.021153	0.0472746	16.7455	0.314
1	25.685	0.674738	-0.021767	0.972475	-0.0211678	0.0472415	16.7927	0.315
1	25.684	0.674734	-0.0217824	0.972468	-0.0211827	0.0472084	16.84	0.316
1	25.683	0.674729	-0.0217978	0.972461	-0.0211975	0.0471753	16.8872	0.317
1	25.682	0.674725	-0.0218133	0.972453	-0.0212124	0.0471422	16.9344	0.318
1	25.681	0.674721	-0.0218287	0.972446	-0.0212273	0.0471093	16.9815	0.319
1	25.68	0.674716	-0.0218441	0.972439	-0.0212421	0.0470764	17.0286	0.32
1	25.679	0.674712	-0.0218595	0.972432	-0.0212569	0.0470435	17.0757	0.321
1	25.678	0.674708	-0.0218749	0.972425	-0.0212717	0.0470107	17.1227	0.322
1	25.677	0.674704	-0.0218904	0.972418	-0.0212866	0.0469779	17.1698	0.323
1	25.676	0.674699	-0.0219058	0.972411	-0.0213015	0.0469451	17.2167	0.324
1	25.675	0.674695	-0.0219213	0.972403	-0.0213164	0.0469123	17.2637	0.325
1	25.674	0.674691	-0.0219367	0.972396	-0.0213312	0.0468797	17.3106	0.326
1	25.673	0.674687	-0.0219521	0.972389	-0.021346	0.0468471	17.3575	0.327
1	25.672	0.674683	-0.0219675	0.972382	-0.0213609	0.0468146	17.4043	0.328
1	25.671	0.674678	-0.021983	0.972375	-0.0213758	0.046782	17.4511	0.329
1	25.67	0.674674	-0.0219985	0.972367	-0.0213907	0.0467494	17.4979	0.33
1	25.669	0.674669	-0.022014	0.97236	-0.0214055	0.046717	17.5447	0.331
1	25.668	0.674665	-0.0220294	0.972353	-0.0214203	0.0466846	17.5914	0.332
1	25.667	0.674661	-0.0220449	0.972346	-0.0214352	0.0466522	17.6381	0.333
1	25.666	0.674656	-0.0220604	0.972338	-0.0214501	0.0466197	17.6847	0.334
1	25.665	0.674652	-0.0220758	0.972331	-0.021465	0.0465875	17.7313	0.335
1	25.664	0.674648	-0.0220912	0.972324	-0.0214798	0.0465553	17.7779	0.336
1	25.663	0.674644	-0.0221067	0.972317	-0.0214947	0.0465231	17.8245	0.337
1	25.662	0.674639	-0.0221222	0.97231	-0.0215096	0.0464909	17.871	0.338
1	25.661	0.674635	-0.0221377	0.972302	-0.0215245	0.0464587	17.9175	0.339
1	25.66	0.674631	-0.0221531	0.972295	-0.0215393	0.0464267	17.9639	0.34
1	25.659	0.674627	-0.0221685	0.972288	-0.0215542	0.0463947	18.0104	0.341
1	25.658	0.674622	-0.022184	0.972281	-0.0215691	0.0463626	18.0568	0.342
1	25.657	0.674618	-0.0221996	0.972273	-0.021584	0.0463305	18.1031	0.343
1	25.656	0.674614	-0.022215	0.972266	-0.0215989	0.0462987	18.1495	0.344
1	25.655	0.674609	-0.0222305	0.972259	-0.0216138	0.0462667	18.1958	0.345
1	25.654	0.674605	-0.022246	0.972251	-0.0216287	0.0462348	18.242	0.346
1	25.653	0.6746	-0.0222615	0.972244	-0.0216436	0.0462031	18.2883	0.347
1	25.652	0.674596	-0.0222769	0.972237	-0.0216584	0.0461714	18.3345	0.348
1	25.651	0.674592	-0.0222925	0.972229	-0.0216734	0.0461394	18.3806	0.349
1	25.65	0.674587	-0.022308	0.972222	-0.0216883	0.0461078	18.4268	0.35
1	25.649	0.674583	-0.0223234	0.972215	-0.0217032	0.0460763	18.4729	0.351
1	25.648	0.674579	-0.0223389	0.972208	-0.021718	0.0460447	18.519	0.352
1	25.647	0.674574	-0.0223545	0.9722	-0.021733	0.046013	18.565	0.353
1	25.646	0.67457	-0.0223699	0.972193	-0.0217479	0.0459815	18.611	0.354
1	25.645	0.674566	-0.0223854	0.972185	-0.0217628	0.04595	18.657	0.355
1	25.644	0.674561	-0.022401	0.972178	-0.0217777	0.0459185	18.703	0.356
1	25.643	0.674557	-0.0224164	0.972171	-0.0217926	0.0458871	18.7489	0.357
1	25.642	0.674553	-0.022432	0.972163	-0.0218075	0.0458557	18.7948	0.358
1	25.641	0.674548	-0.0224475	0.972156	-0.0218225	0.0458243	18.8406	0.359
1	25.64	0.674544	-0.022463	0.972149	-0.0218374	0.0457931	18.8864	0.36
1	25.639	0.674539	-0.0224786	0.972141	-0.0218524	0.0457617	18.9322	0.361
1	25.638	0.674535	-0.022494	0.972134	-0.0218672	0.0457305	18.978	0.362
1	25.637	0.674531	-0.0225096	0.972126	-0.0218822	0.0456993	19.0237	0.363
1	25.636	0.674526	-0.0225251	0.972119	-0.0218971	0.0456681	19.0694	0.364
1	25.635	0.674522	-0.0225406	0.972112	-0.021912	0.0456371	19.1151	0.365
1	25.634	0.674517	-0.0225562	0.972104	-0.0219269	0.045606	19.1607	0.366
1	25.633	0.674513	-0.0225717	0.972097	-0.0219419	0.0455749	19.2063	0.367
1	25.632	0.674509	-0.0225872	0.97209	-0.0219568	0.0455441	19.2519	0.368
1	25.631	0.674504	-0.0226028	0.972082	-0.0219718	0.0455129	19.2975	0.369
1	25.63	0.6745	-0.0226183	0.972075	-0.0219867	0.0454821	19.343	0.37
1	25.629	0.674495	-0.0226338	0.972067	-0.0220016	0.0454512	19.3884	0.371
1	25.628	0.674491	-0.0226494	0.97206	-0.0220166	0.0454204	19.4339	0.372
1	25.627	0.674487	-0.0226649	0.972052	-0.0220315	0.0453895	19.4793	0.373
1	25.626	0.674482	-0.0226805	0.972045	-0.0220465	0.0453587	19.5247	0.374
1	25.625	0.674478	-0.022696	0.972038	-0.0220614	0.0453281	19.5701	0.375
1	25.624	0.674473	-0.0227116	0.97203	-0.0220764	0.0452973	19.6154	0.376
1	25.623	0.674469	-0.0227271	0.972023	-0.0220913	0.0452667	19.6607	0.377
1	25.622	0.674465	-0.0227426	0.972016	-0.0221062	0.0452362	19.706	0.378
1	25.621	0.67446	-0.0227583	0.972008	-0.0221212	0.0452055	19.7512	0.379
1	25.62	0.674456	-0.0227738	0.972	-0.0221362	0.045175	19.7964	0.38
1	25.619	0.674451	-0.0227894	0.971993	-0.0221511	0.0451444	19.8416	0.381
1	25.618	0.674447	-0.022805	0.971985	-0.0221661	0.045114	19.8867	0.382
1	25.617	0.674442	-0.0228205	0.971978	-0.022181	0.0450835	19.9318	0.383
1	25.616	0.674438	-0.0228361	0.97197	-0.022196	0.0450531	19.9769	0.384
1	25.615	0.674433	-0.0228517	0.971963	-0.022211	0.0450228	20.022	0.385
1	25.614	0.674429	-0.0228673	0.971955	-0.022226	0.0449924	20.067	0.386
1	25.613	0.674424	-0.0228828	0.971948	-0.0222409	0.0449622	20.112	0.387
1	25.612	0.67442	-0.0228983	0.971941	-0.0222558	0.044932	20.1569	0.388
1	25.611	0.674415	-0.022914	0.971933	-0.0222709	0.0449017	20.2019	0.389
1	25.61	0.674411	-0.0229296	0.971925	-0.0222858	0.0448715	20.2468	0.39
1	25.609	0.674407	-0.0229452	0.971918	-0.0223008	0.0448414	20.2917	0.391
1	25.608	0.674402	-0.0229608	0.97191	-0.0223158	0.0448113	20.3365	0.392
1	25.607	0.674398	-0.0229763	0.971903	-0.0223308	0.0447813	20.3813	0.393
1	25.606	0.674393	-0.0229919	0.971896	-0.0223457	0.0447514	20.4261	0.394
1	25.605	0.674389	-0.0230075	0.971888	-0.0223607	0.0447213	20.4708	0.395
1	25.604	0.674384	-0.0230231	0.97188	-0.0223757	0.0446913	20.5156	0.396
1	25.603	0.67438	-0.0230387	0.971873	-0.0223907	0.0446614	20.5603	0.397
1	25.602	0.674375	-0.0230544	0.971865	-0.0224057	0.0446314	20.6049	0.398
1	25.601	0.674371	-0.0230699	0.971858	-0.0224207	0.0446017	20.6495	0.399
1	25.6	0.674366	-0.0230856	0.97185	-0.0224357	0.0445718	20.6941	0.4
1	25.599	0.674362	-0.0231011	0.971843	-0.0224506	0.0445422	20.7387	0.401
1	25.598	0.674357	-0.0231168	0.971835	-0.0224657	0.0445123	20.7833	0.402
1	25.597	0.674353	-0.0231324	0.971827	-0.0224807	0.0444826	20.8278	0.403
1	25.596	0.674348	-0.023148	0.971819	-0.0224957	0.044453	20.8723	0.404
1	25.595	0.674343	-0.0231637	0.971811	-0.0225107	0.0444233	20.9167	0.405
1	25.594	0.674339	-0.0231792	0.971804	-0.0225257	0.0443938	20.9611	0.406
1	25.593	0.674335	-0.0231949	0.971796	-0.0225407	0.0443641	21.0055	0.407
1	25.592	0.67433	-0.0232105	0.971789	-0.0225557	0.0443347	21.0499	0.408
1	25.591	0.674326	-0.0232261	0.971781	-0.0225707	0.0443052	21.0942	0.409
1	25.59	0.674321	-0.0232418	0.971773	-0.0225858	0.0442756	21.1385	0.41
1	25.589	0.674317	-0.0232574	0.971766	-0.0226007	0.0442464	21.1828	0.411
1	25.588	0.674312	-0.0232731	0.971758	-0.0226158	0.0442169	21.2271	0.412
1	25.587	0.674308	-0.0232886	0.971751	-0.0226307	0.0441877	21.2713	0.413
1	25.586	0.674303	-0.0233043	0.971743	-0.0226458	0.0441583	21.3155	0.414
1	25.585	0.674299	-0.0233199	0.971736	-0.0226608	0.0441291	21.3596	0.415
1	25.584	0.674294	-0.0233356	0.971728	-0.0226759	0.0440997	21.4037	0.416
1	25.583	0.674289	-0.0233512	0.97172	-0.0226909	0.0440706	21.4478	0.417
1	25.582	0.674285	-0.0233669	0.971712	-0.022706	0.0440413	21.4919	0.418
1	25.581	0.67428	-0.0233826	0.971705	-0.022721	0.0440122	21.536	0.419
1	25.58	0.674276	-0.0233982	0.971697	-0.022736	0.0439832	21.58	0.42
1	25.579	0.674271	-0.0234139	0.971689	-0.0227511	0.043954	21.6239	0.421
1	25.578	0.674266	-0.0234296	0.971682	-0.0227661	0.043925	21.6679	0.422
1	25.577	0.674262	-0.0234452	0.971674	-0.0227811	0.0438961	21.7118	0.423
1	25.576	0.674257	-0.0234609	0.971666	-0.0227962	0.043867	21.7557	0.424
1	25.575	0.674253	-0.0234765	0.971659	-0.0228112	0.0438381	21.7996	0.425
1	25.574	0.674248	-0.0234922	0.971651	-0.0228262	0.0438093	21.8434	0.426
1	25.573	0.674244	-0.0235079	0.971643	-0.0228413	0.0437804	21.8872	0.427
1	25.572	0.674239	-0.0235235	0.971636	-0.0228563	0.0437516	21.931	0.428
1	25.571	0.674235	-0.0235392	0.971628	-0.0228713	0.0437228	21.9748	0.429
1	25.57	0.67423	-0.0235549	0.97162	-0.0228864	0.043694	22.0185	0.43
1	25.569	0.674225	-0.0235706	0.971612	-0.0229015	0.0436652	22.0622	0.431
1	25.568	0.674221	-0.0235863	0.971605	-0.0229165	0.0436366	22.1059	0.432
1	25.567	0.674216	-0.0236019	0.971597	-0.0229316	0.043608	22.1495	0.433
1	25.566	0.674211	-0.0236177	0.971589	-0.0229467	0.0435793	22.1931	0.434
1	25.565	0.674207	-0.0236334	0.971581	-0.0229618	0.0435507	22.2367	0.435
1	25.564	0.674202	-0.0236491	0.971574	-0.0229768	0.0435222	22.2802	0.436
1	25.563	0.674198	-0.0236647	0.971566	-0.0229918	0.0434937	22.3238	0.437
1	25.562	0.674193	-0.0236805	0.971558	-0.0230069	0.0434652	22.3672	0.438
1	25.561	0.674188	-0.0236962	0.97155	-0.023022	0.0434366	22.4107	0.439
1	25.56	0.674184	-0.0237118	0.971543	-0.023037	0.0434084	22.4541	0.44
1	25.559	0.674179	-0.0237275	0.971535	-0.0230521	0.04338	22.4976	0.441
1	25.558	0.674175	-0.0237433	0.971527	-0.0230672	0.0433516	22.5409	0.442
1	25.557	0.67417	-0.0237589	0.97152	-0.0230823	0.0433233	22.5843	0.443
1	25.556	0.674165	-0.0237747	0.971512	-0.0230974	0.043295	22.6276	0.444
1	25.555	0.674161	-0.0237903	0.971504	-0.0231124	0.0432668	22.6709	0.445
1	25.554	0.674156	-0.0238061	0.971496	-0.0231275	0.0432385	22.7142	0.446
1	25.553	0.674151	-0.0238218	0.971488	-0.0231426	0.0432103	22.7574	0.447
1	25.552	0.674147	-0.0238376	0.97148	-0.0231578	0.0431821	22.8006	0.448
1	25.551	0.674142	-0.0238533	0.971473	-0.0231728	0.043154	22.8438	0.449
1	25.55	0.674137	-0.023869	0.971465	-0.0231879	0.0431259	22.887	0.45
1	25.549	0.674133	-0.0238847	0.971457	-0.023203	0.0430979	22.9301	0.451
1	25.548	0.674128	-0.0239005	0.971449	-0.0232181	0.0430699	22.9732	0.452
1	25.547	0.674123	-0.0239162	0.971441	-0.0232332	0.0430418	23.0162	0.453
1	25.546	0.674119	-0.023932	0.971433	-0.0232483	0.0430138	23.0593	0.454
1	25.545	0.674114	-0.0239477	0.971425	-0.0232634	0.042986	23.1023	0.455
1	25.544	0.674109	-0.0239635	0.971417	-0.0232785	0.0429581	23.1453	0.456
1	25.543	0.674105	-0.0239791	0.97141	-0.0232936	0.0429303	23.1882	0.457
1	25.542	0.6741	-0.0239949	0.971402	-0.0233087	0.0429024	23.2312	0.458
1	25.541	0.674095	-0.0240107	0.971394	-0.0233238	0.0428746	23.2741	0.459
1	25.54	0.674091	-0.0240265	0.971386	-0.023339	0.0428468	23.317	0.46
1	25.539	0.674086	-0.0240422	0.971378	-0.0233541	0.042819	23.3598	0.461
1	25.538	0.674081	-0.0240579	0.97137	-0.0233692	0.0427914	23.4026	0.462
1	25.537	0.674077	-0.0240737	0.971362	-0.0233843	0.0427637	23.4454	0.463
1	25.536	0.674072	-0.0240895	0.971354	-0.0233994	0.0427361	23.4882	0.464
1	25.535	0.674067	-0.0241052	0.971347	-0.0234145	0.0427086	23.5309	0.465
1	25.534	0.674063	-0.024121	0.971339	-0.0234296	0.042681	23.5736	0.466
1	25.533	0.674058	-0.0241368	0.971331	-0.0234448	0.0426534	23.6163	0.467
1	25.532	0.674053	-0.0241525	0.971323	-0.0234599	0.0426259	23.659	0.468
1	25.531	0.674048	-0.0241683	0.971315	-0.0234751	0.0425984	23.7016	0.469
1	25.53	0.674044	-0.0241841	0.971307	-0.0234902	0.0425709	23.7442	0.47
1	25.529	0.674039	-0.0241999	0.971299	-0.0235054	0.0425435	23.7868	0.471
1	25.528	0.674034	-0.0242157	0.971291	-0.0235205	0.0425161	23.8293	0.472
1	25.527	0.67403	-0.0242314	0.971283	-0.0235356	0.0424889	23.8718	0.473
1	25.526	0.674025	-0.0242472	0.971275	-0.0235507	0.0424615	23.9143	0.474
1	25.525	0.67402	-0.024263	0.971267	-0.0235659	0.0424342	23.9568	0.475
1	25.524	0.674015	-0.0242788	0.971259	-0.023581	0.042407	23.9992	0.476
1	25.523	0.674011	-0.0242946	0.971251	-0.0235962	0.0423797	24.0416	0.477
1	25.522	0.674006	-0.0243104	0.971243	-0.0236113	0.0423525	24.084	0.478
1	25.521	0.674001	-0.0243261	0.971236	-0.0236264	0.0423255	24.1263	0.479
1	25.52	0.673997	-0.024342	0.971228	-0.0236416	0.0422984	24.1687	0.48
1	25.519	0.673992	-0.0243578	0.97122	-0.0236567	0.0422713	24.211	0.481
1	25.518	0.673987	-0.0243736	0.971212	-0.0236719	0.0422442	24.2532	0.482
1	25.517	0.673982	-0.0243894	0.971204	-0.0236871	0.0422171	24.2955	0.483
1	25.516	0.673978	-0.0244052	0.971196	-0.0237022	0.0421901	24.3377	0.484
1	25.515	0.673973	-0.024421	0.971188	-0.0237174	0.0421632	24.3799	0.485
1	25.514	0.673968	-0.0244368	0.97118	-0.0237325	0.0421362	24.422	0.486
1	25.513	0.673963	-0.0244526	0.971172	-0.0237477	0.0421093	24.4642	0.487
1	25.512	0.673959	-0.0244685	0.971164	-0.0237629	0.0420824	24.5063	0.488
1	25.511	0.673954	-0.0244843	0.971156	-0.0237781	0.0420556	24.5484	0.489
1	25.51	0.673949	-0.0245001	0.971148	-0.0237932	0.0420288	24.5904	0.49
1	25.509	0.673944	-0.024516	0.971139	-0.0238085	0.0420019	24.6325	0.491
1	25.508	0.673939	-0.0245318	0.971131	-0.0238236	0.0419751	24.6745	0.492
1	25.507	0.673934	-0.0245477	0.971123	-0.0238388	0.0419484	24.7164	0.493
1	25.506	0.67393	-0.0245635	0.971115	-0.023854	0.0419217	24.7584	0.494
1	25.505	0.673925	-0.0245793	0.971107	-0.0238692	0.0418951	24.8003	0.495
1	25.504	0.67392	-0.0245952	0.971099	-0.0238843	0.0418684	24.8422	0.496
1	25.503	0.673915	-0.0246111	0.971091	-0.0238996	0.0418417	24.8841	0.497
1	25.502	0.67391	-0.0246269	0.971083	-0.0239148	0.0418152	24.9259	0.498
1	25.501	0.673906	-0.0246428	0.971074	-0.02393	0.0417886	24.9677	0.499
1	25.5	0.673901	-0.0246586	0.971066	-0.0239451	0.0417621	25.0095	0.5
1	25.499	0.673896	-0.0246744	0.971058	-0.0239603	0.0417357	25.0513	0.501
1	25.498	0.673891	-0.0246903	0.97105	-0.0239755	0.0417092	25.093	0.502
1	25.497	0.673887	-0.0247061	0.971042	-0.0239907	0.0416828	25.1347	0.503
1	25.496	0.673882	-0.024722	0.971034	-0.0240059	0.0416564	25.1764	0.504
1	25.495	0.673877	-0.0247378	0.971026	-0.0240211	0.0416301	25.2181	0.505
1	25.494	0.673872	-0.0247538	0.971018	-0.0240363	0.0416037	25.2597	0.506
1	25.493	0.673867	-0.0247696	0.97101	-0.0240515	0.0415774	25.3013	0.507
1	25.492	0.673862	-0.0247855	0.971001	-0.0240668	0.041551	25.3429	0.508
1	25.491	0.673857	-0.0248014	0.970993	-0.024082	0.0415248	25.3844	0.509
1	25.49	0.673853	-0.0248173	0.970985	-0.0240972	0.0414986	25.4259	0.51
1	25.489	0.673848	-0.0248331	0.970977	-0.0241124	0.0414724	25.4674	0.511
1	25.488	0.673843	-0.024849	0.970969	-0.0241276	0.0414463	25.5089	0.512
1	25.487	0.673838	-0.0248648	0.970961	-0.0241428	0.0414202	25.5504	0.513
1	25.486	0.673833	-0.0248808	0.970953	-0.0241581	0.041394	25.5918	0.514
1	25.485	0.673828	-0.0248967	0.970944	-0.0241733	0.0413679	25.6332	0.515
1	25.484	0.673824	-0.0249126	0.970936	-0.0241886	0.0413419	25.6745	0.516
1	25.483	0.673819	-0.0249285	0.970928	-0.0242038	0.0413159	25.7159	0.517
1	25.482	0.673814	-0.0249443	0.97092	-0.024219	0.04129	25.7572	0.518
1	25.481	0.673809	-0.0249602	0.970912	-0.0242342	0.041264	25.7985	0.519
1	25.48	0.673804	-0.0249762	0.970904	-0.0242495	0.041238	25.8398	0.52
1	25.479	0.673799	-0.0249921	0.970895	-0.0242647	0.0412121	25.881	0.521
1	25.478	0.673794	-0.025008	0.970887	-0.02428	0.0411862	25.9222	0.522
1	25.477	0.67379	-0.0250239	0.970879	-0.0242952	0.0411604	25.9634	0.523
1	25.476	0.673785	-0.0250398	0.970871	-0.0243104	0.0411347	26.0046	0.524
1	25.475	0.67378	-0.0250557	0.970863	-0.0243257	0.0411088	26.0457	0.525
1	25.474	0.673775	-0.0250716	0.970855	-0.0243409	0.0410831	26.0868	0.526
1	25.473	0.67377	-0.0250876	0.970846	-0.0243562	0.0410573	26.1279	0.527
1	25.472	0.673765	-0.0251035	0.970838	-0.0243714	0.0410317	26.1689	0.528
1	25.471	0.67376	-0.0251194	0.97083	-0.0243866	0.0410061	26.21	0.529
1	25.47	0.673756	-0.0251352	0.970822	-0.0244019	0.0409805	26.251	0.53
1	25.469	0.67375	-0.0251513	0.970813	-0.0244172	0.0409547	26.292	0.531
1	25.468	0.673746	-0.0251672	0.970805	-0.0244325	0.0409292	26.3329	0.532
1	25.467	0.673741	-0.0251831	0.970797	-0.0244477	0.0409037	26.3738	0.533
1	25.466	0.673736	-0.0251991	0.970789	-0.024463	0.0408781	26.4147	0.534
1	25.465	0.673731	-0.0252151	0.97078	-0.0244783	0.0408525	26.4556	0.535
1	25.464	0.673726	-0.025231	0.970772	-0.0244935	0.0408271	26.4965	0.536
1	25.463	0.673721	-0.025247	0.970764	-0.0245088	0.0408016	26.5373	0.537
1	25.462	0.673716	-0.0252629	0.970755	-0.0245241	0.0407762	26.5781	0.538
1	25.461	0.673711	-0.0252788	0.970747	-0.0245394	0.0407509	26.6189	0.539
1	25.46	0.673706	-0.0252948	0.970739	-0.0245546	0.0407256	26.6596	0.54
1	25.459	0.673701	-0.0253107	0.970731	-0.0245699	0.0407002	26.7004	0.541
1	25.458	0.673696	-0.0253267	0.970722	-0.0245852	0.0406748	26.7411	0.542
1	25.457	0.673691	-0.0253427	0.970714	-0.0246005	0.0406496	26.7817	0.543
1	25.456	0.673686	-0.0253587	0.970706	-0.0246158	0.0406243	26.8224	0.544
1	25.455	0.673681	-0.0253747	0.970697	-0.0246311	0.0405991	26.863	0.545
1	25.454	0.673677	-0.0253906	0.970689	-0.0246463	0.040574	26.9036	0.546
1	25.453	0.673672	-0.0254065	0.970681	-0.0246616	0.0405489	26.9442	0.547
1	25.452	0.673667	-0.0254226	0.970672	-0.024677	0.0405236	26.9847	0.548
1	25.451	0.673662	-0.0254385	0.970664	-0.0246922	0.0404986	27.0253	0.549
1	25.45	0.673657	-0.0254544	0.970656	-0.0247075	0.0404736	27.0657	0.55
1	25.449	0.673652	-0.0254705	0.970647	-0.0247229	0.0404483	27.1062	0.551
1	25.448	0.673647	-0.0254865	0.970639	-0.0247381	0.0404234	27.1467	0.552
1	25.447	0.673642	-0.0255025	0.97063	-0.0247535	0.0403984	27.1871	0.553
1	25.446	0.673637	-0.0255184	0.970622	-0.0247687	0.0403735	27.2275	0.554
1	25.445	0.673632	-0.0255344	0.970614	-0.0247841	0.0403485	27.2679	0.555
1	25.444	0.673627	-0.0255504	0.970606	-0.0247993	0.0403237	27.3082	0.556
1	25.443	0.673622	-0.0255665	0.970597	-0.0248147	0.0402986	27.3485	0.557
1	25.442	0.673617	-0.0255824	0.970589	-0.02483	0.0402739	27.3888	0.558
1	25.441	0.673612	-0.0255985	0.97058	-0.0248454	0.0402489	27.4291	0.559
1	25.44	0.673607	-0.0256145	0.970572	-0.0248607	0.0402242	27.4694	0.56
1	25.439	0.673602	-0.0256305	0.970563	-0.024876	0.0401994	27.5096	0.561
1	25.438	0.673597	-0.0256465	0.970555	-0.0248913	0.0401746	27.5498	0.562
1	25.437	0.673592	-0.0256625	0.970547	-0.0249066	0.04015	27.59	0.563
1	25.436	0.673587	-0.0256786	0.970538	-0.024922	0.0401251	27.6301	0.564
1	25.435	0.673582	-0.0256945	0.97053	-0.0249373	0.0401006	27.6702	0.565
1	25.434	0.673577	-0.0257106	0.970521	-0.0249527	0.0400759	27.7103	0.566
1	25.433	0.673572	-0.0257266	0.970513	-0.024968	0.0400513	27.7504	0.567
1	25.432	0.673567	-0.0257426	0.970505	-0.0249833	0.0400268	27.7905	0.568
1	25.431	0.673562	-0.0257587	0.970496	-0.0249987	0.0400021	27.8305	0.569
1	25.43	0.673557	-0.0257747	0.970488	-0.025014	0.0399776	27.8705	0.57
1	25.429	0.673552	-0.0257908	0.970479	-0.0250294	0.039953	27.9105	0.571
1	25.428	0.673547	-0.0258067	0.970471	-0.0250447	0.0399286	27.9504	0.572
1	25.427	0.673542	-0.0258228	0.970462	-0.02506	0.0399042	27.9903	0.573
1	25.426	0.673537	-0.0258388	0.970454	-0.0250754	0.0398797	28.0303	0.574
1	25.425	0.673532	-0.0258549	0.970445	-0.0250908	0.0398553	28.0701	0.575
1	25.424	0.673527	-0.025871	0.970437	-0.0251061	0.0398309	28.11	0.576
1	25.423	0.673522	-0.025887	0.970428	-0.0251215	0.0398066	28.1498	0.577
1	25.422	0.673517	-0.0259031	0.97042	-0.0251369	0.0397822	28.1896	0.578
1	25.421	0.673512	-0.0259191	0.970411	-0.0251522	0.0397579	28.2294	0.579
1	25.42	0.673506	-0.0259352	0.970403	-0.0251676	0.0397336	28.2692	0.58
1	25.419	0.673501	-0.0259513	0.970394	-0.025183	0.0397094	28.3089	0.581
1	25.418	0.673496	-0.0259673	0.970386	-0.0251983	0.0396852	28.3486	0.582
1	25.417	0.673491	-0.0259834	0.970377	-0.0252137	0.039661	28.3883	0.583
1	25.416	0.673486	-0.0259995	0.970369	-0.0252291	0.0396368	28.428	0.584
1	25.415	0.673481	-0.0260155	0.97036	-0.0252444	0.0396127	28.4676	0.585
1	25.414	0.673476	-0.0260316	0.970352	-0.0252598	0.0395886	28.5072	0.586
1	25.413	0.673471	-0.0260477	0.970343	-0.0252752	0.0395645	28.5468	0.587
1	25.412	0.673466	-0.0260638	0.970335	-0.0252906	0.0395404	28.5864	0.588
1	25.411	0.673461	-0.0260798	0.970326	-0.025306	0.0395164	28.6259	0.589
1	25.41	0.673456	-0.0260959	0.970317	-0.0253213	0.0394924	28.6654	0.59
1	25.409	0.673451	-0.0261121	0.970308	-0.0253368	0.0394683	28.7049	0.591
1	25.408	0.673446	-0.0261281	0.9703	-0.0253521	0.0394445	28.7444	0.592
1	25.407	0.67344	-0.0261443	0.970291	-0.0253676	0.0394204	28.7838	0.593
1	25.406	0.673435	-0.0261604	0.970283	-0.0253829	0.0393965	28.8232	0.594
1	25.405	0.67343	-0.0261764	0.970274	-0.0253983	0.0393727	28.8626	0.595
1	25.404	0.673425	-0.0261925	0.970266	-0.0254137	0.0393488	28.902	0.596
1	25.403	0.67342	-0.0262086	0.970257	-0.0254291	0.039325	28.9414	0.597
1	25.402	0.673415	-0.0262248	0.970248	-0.0254446	0.0393011	28.9807	0.598
1	25.401	0.67341	-0.0262408	0.97024	-0.0254599	0.0392774	29.02	0.599
1	25.4	0.673405	-0.026257	0.970231	-0.0254754	0.0392536	29.0593	0.6
1	25.399	0.6734	-0.0262731	0.970223	-0.0254908	0.0392299	29.0985	0.601
1	25.398	0.673395	-0.0262892	0.970214	-0.0255062	0.0392062	29.1377	0.602
1	25.397	0.67339	-0.0263053	0.970206	-0.0255216	0.0391825	29.177	0.603
1	25.396	0.673385	-0.0263214	0.970197	-0.025537	0.0391589	29.2161	0.604
1	25.395	0.673379	-0.0263376	0.970188	-0.0255524	0.0391352	29.2553	0.605
1	25.394	0.673374	-0.0263538	0.970179	-0.0255679	0.0391115	29.2944	0.606
1	25.393	0.673369	-0.0263698	0.970171	-0.0255833	0.0390881	29.3335	0.607
1	25.392	0.673364	-0.026386	0.970162	-0.0255987	0.0390644	29.3726	0.608
1	25.391	0.673359	-0.0264022	0.970154	-0.0256141	0.0390409	29.4117	0.609
1	25.39	0.673354	-0.0264183	0.970145	-0.0256296	0.0390174	29.4507	0.61
1	25.389	0.673348	-0.0264345	0.970136	-0.025645	0.0389939	29.4898	0.611
1	25.388	0.673343	-0.0264506	0.970128	-0.0256605	0.0389705	29.5287	0.612
1	25.387	0.673338	-0.0264667	0.970119	-0.0256759	0.0389471	29.5677	0.613
1	25.386	0.673333	-0.0264829	0.97011	-0.0256914	0.0389236	29.6067	0.614
1	25.385	0.673328	-0.0264991	0.970102	-0.0257068	0.0389002	29.6456	0.615
1	25.384	0.673323	-0.0265152	0.970093	-0.0257222	0.0388769	29.6845	0.616
1	25.383	0.673317	-0.0265314	0.970084	-0.0257377	0.0388535	29.7234	0.617
1	25.382	0.673312	-0.0265476	0.970075	-0.0257532	0.0388301	29.7622	0.618
1	25.381	0.673307	-0.0265637	0.970067	-0.0257685	0.038807	29.801	0.619
1	25.38	0.673302	-0.0265799	0.970058	-0.025784	0.0387837	29.8399	0.62
1	25.379	0.673297	-0.0265961	0.970049	-0.0257995	0.0387604	29.8786	0.621
1	25.378	0.673291	-0.0266123	0.970041	-0.025815	0.0387372	29.9174	0.622
1	25.377	0.673286	-0.0266284	0.970032	-0.0258304	0.0387141	29.9561	0.623
1	25.376	0.673281	-0.0266446	0.970023	-0.0258459	0.0386909	29.9948	0.624
1	25.375	0.673276	-0.0266609	0.970014	-0.0258614	0.0386677	30.0335	0.625
1	25.374	0.673271	-0.026677	0.970006	-0.0258768	0.0386446	30.0722	0.626
1	25.373	0.673266	-0.0266932	0.969997	-0.0258923	0.0386216	30.1109	0.627
1	25.372	0.67326	-0.0267094	0.969988	-0.0259078	0.0385984	30.1495	0.628
1	25.371	0.673255	-0.0267256	0.969979	-0.0259233	0.0385753	30.1881	0.629
1	25.37	0.67325	-0.0267418	0.969971	-0.0259387	0.0385524	30.2266	0.63
1	25.369	0.673245	-0.0267579	0.969962	-0.0259542	0.0385294	30.2652	0.631
1	25.368	0.673239	-0.0267742	0.969953	-0.0259697	0.0385064	30.3037	0.632
1	25.367	0.673234	-0.0267904	0.969944	-0.0259852	0.0384834	30.3422	0.633
1	25.366	0.673229	-0.0268066	0.969935	-0.0260007	0.0384606	30.3807	0.634
1	25.365	0.673224	-0.0268228	0.969927	-0.0260161	0.0384377	30.4192	0.635
1	25.364	0.673219	-0.026839	0.969918	-0.0260316	0.0384148	30.4576	0.636
1	25.363	0.673213	-0.0268553	0.969909	-0.0260472	0.0383919	30.496	0.637
1	25.362	0.673208	-0.0268715	0.9699	-0.0260627	0.038369	30.5344	0.638
1	25.361	0.673203	-0.0268877	0.969891	-0.0260781	0.0383463	30.5728	0.639
1	25.36	0.673198	-0.0269039	0.969883	-0.0260936	0.0383236	30.6111	0.64
1	25.359	0.673192	-0.0269201	0.969874	-0.0261091	0.0383008	30.6495	0.641
1	25.358	0.673187	-0.0269364	0.969865	-0.0261247	0.038278	30.6878	0.642
1	25.357	0.673182	-0.0269527	0.969856	-0.0261402	0.0382553	30.726	0.643
1	25.356	0.673177	-0.0269688	0.969847	-0.0261557	0.0382326	30.7643	0.644
1	25.355	0.673171	-0.0269851	0.969838	-0.0261712	0.0382099	30.8025	0.645
1	25.354	0.673166	-0.0270013	0.96983	-0.0261867	0.0381874	30.8407	0.646
1	25.353	0.673161	-0.0270176	0.969821	-0.0262022	0.0381647	30.8789	0.647
1	25.352	0.673156	-0.0270338	0.969812	-0.0262177	0.0381421	30.9171	0.648
1	25.351	0.67315	-0.0270501	0.969803	-0.0262333	0.0381195	30.9552	0.649
1	25.35	0.673145	-0.0270664	0.969794	-0.0262488	0.0380969	30.9934	0.65
1	25.349	0.67314	-0.0270826	0.969785	-0.0262643	0.0380745	31.0314	0.651
1	25.348	0.673134	-0.0270989	0.969776	-0.0262798	0.038052	31.0695	0.652
1	25.347	0.673129	-0.0271151	0.969768	-0.0262953	0.0380296	31.1076	0.653
1	25.346	0.673124	-0.0271314	0.969759	-0.0263109	0.0380071	31.1456	0.654
1	25.345	0.673119	-0.0271476	0.96975	-0.0263264	0.0379846	31.1836	0.655
1	25.344	0.673113	-0.0271639	0.969741	-0.026342	0.0379622	31.2216	0.656
1	25.343	0.673108	-0.0271802	0.969732	-0.0263575	0.0379398	31.2596	0.657
1	25.342	0.673103	-0.0271965	0.969723	-0.0263731	0.0379174	31.2975	0.658
1	25.341	0.673097	-0.0272128	0.969714	-0.0263887	0.0378951	31.3354	0.659
1	25.34	0.673092	-0.0272291	0.969705	-0.0264042	0.0378727	31.3733	0.66
1	25.339	0.673087	-0.0272453	0.969696	-0.0264197	0.0378505	31.4112	0.661
1	25.338	0.673081	-0.0272616	0.969687	-0.0264353	0.0378283	31.449	0.662
1	25.337	0.673076	-0.0272779	0.969678	-0.0264508	0.037806	31.4869	0.663
1	25.336	0.673071	-0.0272943	0.969669	-0.0264664	0.0377838	31.5247	0.664
1	25.335	0.673066	-0.0273105	0.969661	-0.0264819	0.0377617	31.5625	0.665
1	25.334	0.67306	-0.0273268	0.969652	-0.0264975	0.0377395	31.6002	0.666
1	25.333	0.673055	-0.0273431	0.969643	-0.026513	0.0377173	31.638	0.667
1	25.332	0.67305	-0.0273594	0.969634	-0.0265286	0.0376952	31.6757	0.668
1	25.331	0.673044	-0.0273757	0.969625	-0.0265442	0.0376731	31.7134	0.669
1	25.33	0.673039	-0.027392	0.969616	-0.0265597	0.037651	31.751	0.67
1	25.329	0.673034	-0.0274084	0.969607	-0.0265753	0.0376289	31.7887	0.671
1	25.328	0.673028	-0.0274247	0.969598	-0.0265909	0.0376068	31.8263	0.672
1	25.327	0.673023	-0.027441	0.969589	-0.0266065	0.0375848	31.8639	0.673
1	25.326	0.673018	-0.0274573	0.96958	-0.0266221	0.0375628	31.9015	0.674
1	25.325	0.673012	-0.0274737	0.96957	-0.0266376	0.0375409	31.9391	0.675
1	25.324	0.673007	-0.02749	0.969561	-0.0266532	0.0375189	31.9766	0.676
1	25.323	0.673001	-0.0275063	0.969552	-0.0266688	0.037497	32.0141	0.677
1	25.322	0.672996	-0.0275227	0.969543	-0.0266844	0.0374751	32.0516	0.678
1	25.321	0.672991	-0.027539	0.969534	-0.0267	0.0374532	32.0891	0.679
1	25.32	0.672985	-0.0275553	0.969525	-0.0267156	0.0374313	32.1266	0.68
1	25.319	0.67298	-0.0275717	0.969516	-0.0267312	0.0374095	32.164	0.681
1	25.318	0.672975	-0.027588	0.969507	-0.0267468	0.0373877	32.2014	0.682
1	25.317	0.672969	-0.0276043	0.969498	-0.0267624	0.0373659	32.2388	0.683
1	25.316	0.672964	-0.0276207	0.969489	-0.026778	0.0373441	32.2762	0.684
1	25.315	0.672958	-0.0276371	0.96948	-0.0267936	0.0373223	32.3135	0.685
1	25.314	0.672953	-0.0276535	0.969471	-0.0268092	0.0373006	32.3508	0.686
1	25.313	0.672948	-0.0276698	0.969462	-0.0268248	0.0372789	32.3881	0.687
1	25.312	0.672942	-0.0276862	0.969453	-0.0268405	0.0372572	32.4254	0.688
1	25.311	0.672937	-0.0277026	0.969443	-0.0268561	0.0372354	32.4627	0.689
1	25.31	0.672931	-0.027719	0.969434	-0.0268717	0.0372138	32.4999	0.69
1	25.309	0.672926	-0.0277353	0.969425	-0.0268873	0.0371922	32.5371	0.691
1	25.308	0.672921	-0.0277517	0.969416	-0.026903	0.0371706	32.5743	0.692
1	25.307	0.672915	-0.0277681	0.969407	-0.0269186	0.0371491	32.6115	0.693
1	25.306	0.67291	-0.0277844	0.969398	-0.0269342	0.0371275	32.6486	0.694
1	25.305	0.672905	-0.0278008	0.969389	-0.0269498	0.037106	32.6857	0.695
1	25.304	0.672899	-0.0278172	0.96938	-0.0269654	0.0370845	32.7229	0.696
1	25.303	0.672893	-0.0278336	0.969371	-0.0269811	0.037063	32.7599	0.697
1	25.302	0.672888	-0.02785	0.969362	-0.0269967	0.0370415	32.797	0.698
1	25.301	0.672882	-0.0278665	0.969352	-0.0270124	0.03702	32.834	0.699
1	25.3	0.672877	-0.0278828	0.969343	-0.027028	0.0369986	32.8711	0.7
1	25.299	0.672872	-0.0278992	0.969334	-0.0270437	0.0369772	32.9081	0.701
1	25.298	0.672866	-0.0279156	0.969325	-0.0270593	0.0369559	32.945	0.702
1	25.297	0.672861	-0.027932	0.969316	-0.0270749	0.0369345	32.982	0.703
1	25.296	0.672855	-0.0279485	0.969307	-0.0270906	0.0369131	33.0189	0.704
1	25.295	0.67285	-0.0279648	0.969298	-0.0271063	0.0368918	33.0558	0.705
1	25.294	0.672844	-0.0279813	0.969288	-0.027122	0.0368705	33.0927	0.706
1	25.293	0.672839	-0.0279977	0.969279	-0.0271376	0.0368492	33.1296	0.707
1	25.292	0.672834	-0.0280141	0.96927	-0.0271532	0.036828	33.1665	0.708
1	25.291	0.672828	-0.0280305	0.969261	-0.0271689	0.0368068	33.2033	0.709
1	25.29	0.672823	-0.0280469	0.969252	-0.0271845	0.0367857	33.2401	0.71
1	25.289	0.672817	-0.0280635	0.969242	-0.0272003	0.0367643	33.2769	0.711
1	25.288	0.672812	-0.0280799	0.969233	-0.027216	0.0367432	33.3136	0.712
1	25.287	0.672806	-0.0280963	0.969224	-0.0272316	0.0367221	33.3504	0.713
1	25.286	0.672801	-0.0281127	0.969215	-0.0272472	0.036701	33.3871	0.714
1	25.285	0.672795	-0.0281292	0.969206	-0.027263	0.0366798	33.4238	0.715
1	25.284	0.67279	-0.0281456	0.969196	-0.0272786	0.0366588	33.4605	0.716
1	25.283	0.672784	-0.0281621	0.969187	-0.0272943	0.0366376	33.4971	0.717
1	25.282	0.672779	-0.0281785	0.969178	-0.02731	0.0366166	33.5338	0.718
1	25.281	0.672774	-0.0281949	0.969169	-0.0273256	0.0365957	33.5704	0.719
1	25.28	0.672768	-0.0282114	0.969159	-0.0273414	0.0365746	33.607	0.72
1	25.279	0.672762	-0.0282279	0.96915	-0.0273571	0.0365536	33.6436	0.721
1	25.278	0.672757	-0.0282444	0.969141	-0.0273728	0.0365327	33.6801	0.722
1	25.277	0.672752	-0.0282608	0.969132	-0.0273884	0.0365118	33.7167	0.723
1	25.276	0.672746	-0.0282774	0.969122	-0.0274042	0.0364907	33.7532	0.724
1	25.275	0.67274	-0.0282938	0.969113	-0.0274199	0.0364699	33.7897	0.725
1	25.274	0.672735	-0.0283102	0.969104	-0.0274356	0.036449	33.8261	0.726
1	25.273	0.672729	-0.0283268	0.969094	-0.0274513	0.0364281	33.8626	0.727
1	25.272	0.672724	-0.0283433	0.969085	-0.0274671	0.0364073	33.899	0.728
1	25.271	0.672718	-0.0283597	0.969076	-0.0274827	0.0363865	33.9354	0.729
1	25.27	0.672713	-0.0283762	0.969067	-0.0274984	0.0363658	33.9718	0.73
1	25.269	0.672707	-0.0283927	0.969057	-0.0275141	0.036345	34.0082	0.731
1	25.268	0.672702	-0.0284092	0.969048	-0.0275299	0.0363242	34.0445	0.732
1	25.267	0.672696	-0.0284257	0.969039	-0.0275456	0.0363035	34.0808	0.733
1	25.266	0.672691	-0.0284422	0.969029	-0.0275613	0.0362827	34.1171	0.734
1	25.265	0.672685	-0.0284586	0.96902	-0.027577	0.0362621	34.1534	0.735
1	25.264	0.67268	-0.0284752	0.969011	-0.0275928	0.0362414	34.1897	0.736
1	25.263	0.672674	-0.0284917	0.969001	-0.0276085	0.0362207	34.2259	0.737
1	25.262	0.672668	-0.0285083	0.968992	-0.0276243	0.0362	34.2621	0.738
1	25.261	0.672663	-0.0285247	0.968983	-0.02764	0.0361795	34.2983	0.739
1	25.26	0.672657	-0.0285413	0.968973	-0.0276557	0.0361589	34.3345	0.74
1	25.259	0.672652	-0.0285578	0.968964	-0.0276715	0.0361383	34.3707	0.741
1	25.258	0.672646	-0.0285743	0.968955	-0.0276872	0.0361178	34.4068	0.742
1	25.257	0.67264	-0.0285909	0.968945	-0.027703	0.0360971	34.4429	0.743
1	25.256	0.672635	-0.0286074	0.968936	-0.0277187	0.0360767	34.479	0.744
1	25.255	0.672629	-0.028624	0.968926	-0.0277345	0.0360562	34.5151	0.745
1	25.254	0.672624	-0.0286405	0.968917	-0.0277503	0.0360357	34.5512	0.746
1	25.253	0.672618	-0.028657	0.968908	-0.027766	0.0360153	34.5872	0.747
1	25.252	0.672613	-0.0286735	0.968898	-0.0277817	0.0359949	34.6232	0.748
1	25.251	0.672607	-0.0286901	0.968889	-0.0277975	0.0359744	34.6592	0.749
1	25.25	0.672602	-0.0287066	0.96888	-0.0278132	0.0359541	34.6952	0.75
1	25.249	0.672596	-0.0287233	0.96887	-0.0278291	0.0359336	34.7311	0.751
1	25.248	0.67259	-0.0287397	0.968861	-0.0278448	0.0359134	34.7671	0.752
1	25.247	0.672585	-0.0287562	0.968852	-0.0278605	0.0358931	34.803	0.753
1	25.246	0.672579	-0.0287729	0.968842	-0.0278764	0.0358727	34.8389	0.754
1	25.245	0.672573	-0.0287895	0.968832	-0.0278922	0.0358524	34.8748	0.755
1	25.244	0.672568	-0.028806	0.968822	-0.0279079	0.0358321	34.9106	0.756
1	25.243	0.672562	-0.0288225	0.968813	-0.0279237	0.0358119	34.9464	0.757
1	25.242	0.672557	-0.0288391	0.968804	-0.0279395	0.0357917	34.9822	0.758
1	25.241	0.672551	-0.0288557	0.968794	-0.0279552	0.0357715	35.018	0.759
1	25.24	0.672545	-0.0288724	0.968784	-0.0279711	0.0357512	35.0538	0.76
1	25.239	0.67254	-0.0288889	0.968775	-0.0279868	0.0357311	35.0896	0.761
1	25.238	0.672534	-0.0289055	0.968766	-0.0280026	0.0357109	35.1253	0.762
1	25.237	0.672529	-0.0289221	0.968756	-0.0280184	0.0356908	35.161	0.763
1	25.236	0.672523	-0.0289386	0.968747	-0.0280342	0.0356708	35.1967	0.764
1	25.235	0.672517	-0.0289553	0.968737	-0.0280501	0.0356506	35.2324	0.765
1	25.234	0.672512	-0.0289719	0.968728	-0.0280659	0.0356305	35.268	0.766
1	25.233	0.672506	-0.0289885	0.968718	-0.0280817	0.0356104	35.3036	0.767
1	25.232	0.6725	-0.0290051	0.968709	-0.0280975	0.0355904	35.3393	0.768
1	25.231	0.672495	-0.0290217	0.968699	-0.0281133	0.0355704	35.3748	0.769
1	25.23	0.672489	-0.0290383	0.96869	-0.0281291	0.0355504	35.4104	0.77
1	25.229	0.672483	-0.0290549	0.96868	-0.0281449	0.0355304	35.446	0.771
1	25.228	0.672478	-0.0290715	0.968671	-0.0281607	0.0355104	35.4815	0.772
1	25.227	0.672472	-0.0290881	0.968661	-0.0281766	0.0354905	35.517	0.773
1	25.226	0.672466	-0.0291048	0.968652	-0.0281924	0.0354706	35.5525	0.774
1	25.225	0.672461	-0.0291214	0.968642	-0.0282082	0.0354507	35.588	0.775
1	25.224	0.672455	-0.0291381	0.968632	-0.0282241	0.0354307	35.6234	0.776
1	25.223	0.672449	-0.0291546	0.968623	-0.0282399	0.0354109	35.6589	0.777
1	25.222	0.672443	-0.0291714	0.968613	-0.0282558	0.035391	35.6943	0.778
1	25.221	0.672438	-0.029188	0.968604	-0.0282716	0.0353712	35.7297	0.779
1	25.22	0.672432	-0.0292046	0.968594	-0.0282874	0.0353514	35.765	0.78
1	25.219	0.672427	-0.0292213	0.968585	-0.0283033	0.0353316	35.8004	0.781
1	25.218	0.672421	-0.0292379	0.968575	-0.0283191	0.0353119	35.8357	0.782
1	25.217	0.672415	-0.0292546	0.968565	-0.028335	0.035292	35.871	0.783
1	25.216	0.67241	-0.0292712	0.968556	-0.0283508	0.0352724	35.9063	0.784
1	25.215	0.672404	-0.0292879	0.968546	-0.0283667	0.0352526	35.9416	0.785
1	25.214	0.672398	-0.0293045	0.968537	-0.0283825	0.0352329	35.9768	0.786
1	25.213	0.672392	-0.0293212	0.968527	-0.0283984	0.0352133	36.0121	0.787
1	25.212	0.672386	-0.0293379	0.968517	-0.0284143	0.0351936	36.0473	0.788
1	25.211	0.672381	-0.0293545	0.968508	-0.0284301	0.035174	36.0825	0.789
1	25.21	0.672375	-0.0293712	0.968498	-0.028446	0.0351543	36.1177	0.79
1	25.209	0.672369	-0.0293879	0.968489	-0.0284618	0.0351348	36.1528	0.791
1	25.208	0.672364	-0.0294045	0.968479	-0.0284777	0.0351152	36.1879	0.792
1	25.207	0.672358	-0.0294213	0.968469	-0.0284936	0.0350956	36.2231	0.793
1	25.206	0.672352	-0.029438	0.96846	-0.0285095	0.0350761	36.2582	0.794
1	25.205	0.672347	-0.0294546	0.96845	-0.0285253	0.0350566	36.2932	0.795
1	25.204	0.672341	-0.0294714	0.96844	-0.0285413	0.035037	36.3283	0.796
1	25.203	0.672335	-0.029488	0.96843	-0.0285571	0.0350175	36.3633	0.797
1	25.202	0.672329	-0.0295047	0.968421	-0.028573	0.0349981	36.3983	0.798
1	25.201	0.672324	-0.0295214	0.968411	-0.0285888	0.0349787	36.4333	0.799
1	25.2	0.672318	-0.0295382	0.968401	-0.0286048	0.0349592	36.4683	0.8
1	25.199	0.672312	-0.0295548	0.968392	-0.0286207	0.0349398	36.5033	0.801
1	25.198	0.672306	-0.0295716	0.968382	-0.0286366	0.0349203	36.5382	0.802
1	25.197	0.6723	-0.0295883	0.968372	-0.0286525	0.034901	36.5731	0.803
1	25.196	0.672295	-0.029605	0.968363	-0.0286683	0.0348817	36.608	0.804
1	25.195	0.672289	-0.0296217	0.968353	-0.0286843	0.0348623	36.6429	0.805
1	25.194	0.672283	-0.0296384	0.968343	-0.0287002	0.034843	36.6778	0.806
1	25.193	0.672278	-0.0296551	0.968334	-0.0287161	0.0348237	36.7126	0.807
1	25.192	0.672272	-0.0296719	0.968324	-0.028732	0.0348044	36.7474	0.808
1	25.191	0.672266	-0.0296887	0.968314	-0.028748	0.0347851	36.7823	0.809
1	25.19	0.67226	-0.0297054	0.968304	-0.0287639	0.0347659	36.817	0.81
1	25.189	0.672254	-0.0297221	0.968295	-0.0287797	0.0347467	36.8518	0.811
1	25.188	0.672248	-0.0297389	0.968285	-0.0287957	0.0347274	36.8865	0.812
1	25.187	0.672243	-0.0297556	0.968275	-0.0288116	0.0347083	36.9213	0.813
1	25.186	0.672237	-0.0297724	0.968265	-0.0288276	0.034689	36.956	0.814
1	25.185	0.672231	-0.0297891	0.968256	-0.0288434	0.0346699	36.9907	0.815
1	25.184	0.672225	-0.0298059	0.968246	-0.0288594	0.0346507	37.0253	0.816
1	25.183	0.672219	-0.0298227	0.968236	-0.0288754	0.0346316	37.06	0.817
1	25.182	0.672214	-0.0298393	0.968227	-0.0288912	0.0346126	37.0946	0.818
1	25.181	0.672208	-0.0298561	0.968217	-0.0289072	0.0345935	37.1292	0.819
1	25.18	0.672202	-0.0298729	0.968207	-0.0289232	0.0345744	37.1638	0.82
1	25.179	0.672196	-0.0298897	0.968197	-0.0289392	0.0345553	37.1984	0.821
1	25.178	0.67219	-0.0299065	0.968187	-0.0289551	0.0345363	37.233	0.822
1	25.177	0.672184	-0.0299233	0.968177	-0.028971	0.0345172	37.2675	0.823
1	25.176	0.672179	-0.02994	0.968168	-0.0289869	0.0344983	37.302	0.824
1	25.175	0.672173	-0.0299568	0.968158	-0.0290029	0.0344793	37.3365	0.825
1	25.174	0.672167	-0.0299737	0.968148	-0.0290189	0.0344603	37.371	0.826
1	25.173	0.672161	-0.0299905	0.968138	-0.0290349	0.0344413	37.4055	0.827
1	25.172	0.672155	-0.0300072	0.968128	-0.0290508	0.0344224	37.4399	0.828
1	25.171	0.672149	-0.030024	0.968118	-0.0290668	0.0344035	37.4743	0.829
1	25.17	0.672144	-0.0300408	0.968109	-0.0290827	0.0343847	37.5087	0.83
1	25.169	0.672138	-0.0300576	0.968099	-0.0290987	0.0343658	37.5431	0.831
1	25.168	0.672132	-0.0300745	0.968089	-0.0291147	0.0343469	37.5775	0.832
1	25.167	0.672126	-0.0300913	0.968078	-0.0291307	0.034328	37.6118	0.833
1	25.166	0.67212	-0.0301081	0.968068	-0.0291467	0.0343091	37.6461	0.834
1	25.165	0.672114	-0.0301249	0.968059	-0.0291627	0.0342904	37.6805	0.835
1	25.164	0.672108	-0.0301417	0.968049	-0.0291787	0.0342716	37.7147	0.836
1	25.163	0.672103	-0.0301585	0.968039	-0.0291946	0.0342529	37.749	0.837
1	25.162	0.672097	-0.0301753	0.968029	-0.0292106	0.0342341	37.7833	0.838
1	25.161	0.672091	-0.0301922	0.968019	-0.0292266	0.0342154	37.8175	0.839
1	25.16	0.672085	-0.030209	0.968009	-0.0292426	0.0341966	37.8517	0.84
1	25.159	0.672079	-0.0302259	0.967999	-0.0292587	0.0341779	37.8859	0.841
1	25.158	0.672073	-0.0302428	0.967989	-0.0292747	0.0341592	37.9201	0.842
1	25.157	0.672067	-0.0302596	0.967979	-0.0292907	0.0341405	37.9543	0.843
1	25.156	0.672062	-0.0302763	0.96797	-0.0293066	0.0341221	37.9884	0.844
1	25.155	0.672055	-0.0302933	0.96796	-0.0293227	0.0341033	38.0225	0.845
1	25.154	0.67205	-0.03031	0.96795	-0.0293386	0.0340848	38.0566	0.846
1	25.153	0.672043	-0.030327	0.96794	-0.0293547	0.0340661	38.0907	0.847
1	25.152	0.672038	-0.0303438	0.96793	-0.0293707	0.0340476	38.1248	0.848
1	25.151	0.672032	-0.0303606	0.96792	-0.0293867	0.034029	38.1588	0.849
1	25.15	0.672026	-0.0303775	0.96791	-0.0294027	0.0340105	38.1928	0.85
1	25.149	0.67202	-0.0303944	0.9679	-0.0294188	0.0339919	38.2269	0.851
1	25.148	0.672014	-0.0304113	0.96789	-0.0294348	0.0339734	38.2608	0.852
1	25.147	0.672008	-0.0304282	0.96788	-0.0294508	0.0339549	38.2948	0.853
1	25.146	0.672002	-0.0304451	0.96787	-0.0294669	0.0339364	38.3288	0.854
1	25.145	0.671996	-0.030462	0.96786	-0.0294829	0.033918	38.3627	0.855
1	25.144	0.67199	-0.0304788	0.96785	-0.029499	0.0338995	38.3966	0.856
1	25.143	0.671984	-0.0304957	0.96784	-0.029515	0.0338811	38.4305	0.857
1	25.142	0.671978	-0.0305126	0.96783	-0.029531	0.0338627	38.4644	0.858
1	25.141	0.671972	-0.0305295	0.96782	-0.0295471	0.0338443	38.4983	0.859
1	25.14	0.671966	-0.0305464	0.96781	-0.0295631	0.0338259	38.5321	0.86
1	25.139	0.67196	-0.0305633	0.9678	-0.0295792	0.0338075	38.5659	0.861
1	25.138	0.671955	-0.0305802	0.96779	-0.0295953	0.0337892	38.5998	0.862
1	25.137	0.671949	-0.0305971	0.96778	-0.0296113	0.0337709	38.6335	0.863
1	25.136	0.671943	-0.0306141	0.96777	-0.0296274	0.0337526	38.6673	0.864
1	25.135	0.671937	-0.030631	0.96776	-0.0296434	0.0337343	38.7011	0.865
1	25.134	0.671931	-0.0306479	0.96775	-0.0296595	0.033716	38.7348	0.866
1	25.133	0.671925	-0.0306648	0.96774	-0.0296755	0.0336978	38.7685	0.867
1	25.132	0.671919	-0.0306817	0.96773	-0.0296916	0.0336795	38.8022	0.868
1	25.131	0.671913	-0.0306986	0.96772	-0.0297077	0.0336613	38.8359	0.869
1	25.13	0.671907	-0.0307157	0.96771	-0.0297238	0.033643	38.8696	0.87
1	25.129	0.671901	-0.0307326	0.967699	-0.0297399	0.0336249	38.9032	0.871
1	25.128	0.671895	-0.0307494	0.96769	-0.0297559	0.0336068	38.9368	0.872
1	25.127	0.671889	-0.0307664	0.967679	-0.029772	0.0335886	38.9704	0.873
1	25.126	0.671883	-0.0307835	0.967669	-0.0297882	0.0335703	39.004	0.874
1	25.125	0.671877	-0.0308004	0.967659	-0.0298043	0.0335522	39.0376	0.875
1	25.124	0.671871	-0.0308173	0.967649	-0.0298204	0.0335341	39.0711	0.876
1	25.123	0.671865	-0.0308343	0.967639	-0.0298364	0.0335161	39.1047	0.877
1	25.122	0.671859	-0.0308512	0.967629	-0.0298525	0.033498	39.1382	0.878
1	25.121	0.671853	-0.0308681	0.967619	-0.0298686	0.03348	39.1717	0.879
1	25.12	0.671847	-0.0308851	0.967609	-0.0298847	0.033462	39.2052	0.88
1	25.119	0.671841	-0.0309021	0.967598	-0.0299009	0.0334439	39.2386	0.881
1	25.118	0.671835	-0.0309191	0.967588	-0.029917	0.0334259	39.2721	0.882
1	25.117	0.671829	-0.030936	0.967578	-0.029933	0.0334079	39.3055	0.883
1	25.116	0.671822	-0.0309531	0.967568	-0.0299492	0.0333898	39.3389	0.884
1	25.115	0.671817	-0.0309701	0.967558	-0.0299653	0.0333719	39.3723	0.885
1	25.114	0.671811	-0.030987	0.967548	-0.0299814	0.033354	39.4057	0.886
1	25.113	0.671805	-0.031004	0.967538	-0.0299975	0.0333361	39.439	0.887
1	25.112	0.671798	-0.031021	0.967527	-0.0300137	0.0333181	39.4724	0.888
1	25.111	0.671792	-0.031038	0.967517	-0.0300298	0.0333003	39.5057	0.889
1	25.11	0.671786	-0.0310551	0.967507	-0.030046	0.0332823	39.539	0.89
1	25.109	0.67178	-0.031072	0.967497	-0.0300621	0.0332645	39.5723	0.891
1	25.108	0.671774	-0.031089	0.967487	-0.0300782	0.0332467	39.6055	0.892
1	25.107	0.671768	-0.031106	0.967477	-0.0300943	0.0332289	39.6388	0.893
1	25.106	0.671762	-0.0311231	0.967466	-0.0301105	0.033211	39.672	0.894
1	25.105	0.671756	-0.0311401	0.967456	-0.0301267	0.0331931	39.7052	0.895
1	25.104	0.67175	-0.0311571	0.967446	-0.0301428	0.0331754	39.7384	0.896
1	25.103	0.671744	-0.0311741	0.967436	-0.0301589	0.0331577	39.7716	0.897
1	25.102	0.671738	-0.0311911	0.967426	-0.030175	0.03314	39.8047	0.898
1	25.101	0.671732	-0.0312082	0.967415	-0.0301913	0.0331222	39.8379	0.899
1	25.1	0.671726	-0.0312253	0.967405	-0.0302075	0.0331044	39.871	0.9
1	25.099	0.67172	-0.0312423	0.967395	-0.0302236	0.0330867	39.9041	0.901
1	25.098	0.671714	-0.0312592	0.967385	-0.0302397	0.0330691	39.9372	0.902
1	25.097	0.671707	-0.0312763	0.967374	-0.0302559	0.0330514	39.9703	0.903
1	25.096	0.671701	-0.0312934	0.967364	-0.0302721	0.0330337	40.0033	0.904
1	25.095	0.671695	-0.0313104	0.967354	-0.0302883	0.0330161	40.0363	0.905
1	25.094	0.671689	-0.0313274	0.967344	-0.0303044	0.0329985	40.0694	0.906
1	25.093	0.671683	-0.0313446	0.967333	-0.0303206	0.0329809	40.1024	0.907
1	25.092	0.671677	-0.0313617	0.967322	-0.0303368	0.0329632	40.1353	0.908
1	25.091	0.671671	-0.0313787	0.967312	-0.030353	0.0329457	40.1683	0.909
1	25.09	0.671665	-0.0313958	0.967302	-0.0303692	0.0329281	40.2012	0.91
1	25.089	0.671658	-0.0314129	0.967291	-0.0303854	0.0329105	40.2342	0.911
1	25.088	0.671652	-0.0314299	0.967281	-0.0304016	0.032893	40.2671	0.912
1	25.087	0.671646	-0.0314469	0.967271	-0.0304177	0.0328756	40.3	0.913
1	25.086	0.67164	-0.0314641	0.967261	-0.030434	0.032858	40.3329	0.914
1	25.085	0.671634	-0.0314812	0.96725	-0.0304502	0.0328405	40.3657	0.915
1	25.084	0.671628	-0.0314982	0.96724	-0.0304663	0.0328231	40.3986	0.916
1	25.083	0.671622	-0.0315153	0.96723	-0.0304826	0.0328056	40.4314	0.917
1	25.082	0.671615	-0.0315325	0.967219	-0.0304988	0.0327882	40.4642	0.918
1	25.081	0.67161	-0.0315495	0.967209	-0.030515	0.0327708	40.497	0.919
1	25.08	0.671603	-0.0315666	0.967199	-0.0305312	0.0327534	40.5297	0.92
1	25.079	0.671597	-0.0315838	0.967188	-0.0305475	0.0327359	40.5625	0.921
1	25.078	0.671591	-0.0316008	0.967178	-0.0305636	0.0327186	40.5952	0.922
1	25.077	0.671585	-0.031618	0.967168	-0.0305799	0.0327012	40.6279	0.923
1	25.076	0.671579	-0.0316351	0.967157	-0.0305961	0.0326839	40.6607	0.924
1	25.075	0.671573	-0.0316522	0.967147	-0.0306123	0.0326666	40.6933	0.925
1	25.074	0.671566	-0.0316694	0.967136	-0.0306286	0.0326492	40.726	0.926
1	25.073	0.67156	-0.0316865	0.967126	-0.0306448	0.032632	40.7587	0.927
1	25.072	0.671554	-0.0317036	0.967116	-0.0306611	0.0326147	40.7913	0.928
1	25.071	0.671548	-0.0317207	0.967106	-0.0306772	0.0325975	40.8239	0.929
1	25.07	0.671542	-0.0317378	0.967095	-0.0306935	0.0325802	40.8565	0.93
1	25.069	0.671535	-0.0317551	0.967084	-0.0307099	0.0325628	40.8891	0.931
1	25.068	0.671529	-0.0317722	0.967074	-0.030726	0.0325457	40.9216	0.932
1	25.067	0.671523	-0.0317893	0.967064	-0.0307423	0.0325285	40.9542	0.933
1	25.066	0.671517	-0.0318065	0.967053	-0.0307586	0.0325113	40.9867	0.934
1	25.065	0.671511	-0.0318236	0.967043	-0.0307748	0.0324942	41.0192	0.935
1	25.064	0.671504	-0.0318408	0.967032	-0.0307911	0.0324769	41.0517	0.936
1	25.063	0.671498	-0.0318579	0.967022	-0.0308073	0.0324598	41.0842	0.937
1	25.062	0.671492	-0.0318752	0.967011	-0.0308237	0.0324426	41.1167	0.938
1	25.061	0.671486	-0.0318923	0.967001	-0.0308399	0.0324256	41.1491	0.939
1	25.06	0.67148	-0.0319095	0.966991	-0.0308561	0.0324085	41.1815	0.94
1	25.059	0.671473	-0.0319266	0.96698	-0.0308724	0.0323914	41.2139	0.941
1	25.058	0.671467	-0.0319438	0.96697	-0.0308887	0.0323743	41.2463	0.942
1	25.057	0.671461	-0.031961	0.966959	-0.030905	0.0323572	41.2787	0.943
1	25.056	0.671455	-0.0319782	0.966948	-0.0309213	0.0323402	41.3111	0.944
1	25.055	0.671448	-0.0319954	0.966938	-0.0309376	0.0323231	41.3434	0.945
1	25.054	0.671442	-0.0320125	0.966928	-0.0309538	0.0323062	41.3757	0.946
1	25.053	0.671436	-0.0320298	0.966917	-0.0309702	0.0322891	41.408	0.947
1	25.052	0.67143	-0.0320469	0.966907	-0.0309864	0.0322722	41.4403	0.948
1	25.051	0.671423	-0.0320642	0.966896	-0.0310028	0.0322552	41.4726	0.949
1	25.05	0.671417	-0.0320813	0.966886	-0.031019	0.0322383	41.5048	0.95
1	25.049	0.671411	-0.0320986	0.966875	-0.0310354	0.0322213	41.5371	0.951
1	25.048	0.671405	-0.0321157	0.966865	-0.0310516	0.0322045	41.5693	0.952
1	25.047	0.671398	-0.0321331	0.966854	-0.031068	0.0321875	41.6015	0.953
1	25.046	0.671392	-0.0321503	0.966843	-0.0310843	0.0321706	41.6337	0.954
1	25.045	0.671386	-0.0321675	0.966833	-0.0311006	0.0321537	41.6659	0.955
1	25.044	0.67138	-0.0321847	0.966822	-0.0311169	0.0321369	41.698	0.956
1	25.043	0.671373	-0.0322019	0.966812	-0.0311332	0.03212	41.7302	0.957
1	25.042	0.671367	-0.0322192	0.966801	-0.0311495	0.0321032	41.7623	0.958
1	25.041	0.671361	-0.0322364	0.966791	-0.0311658	0.0320864	41.7944	0.959
1	25.04	0.671354	-0.0322537	0.96678	-0.0311823	0.0320695	41.8265	0.96
1	25.039	0.671348	-0.0322709	0.96677	-0.0311985	0.0320528	41.8585	0.961
1	25.038	0.671342	-0.0322882	0.966759	-0.0312149	0.032036	41.8906	0.962
1	25.037	0.671336	-0.0323054	0.966748	-0.0312312	0.0320192	41.9226	0.963
1	25.036	0.671329	-0.0323227	0.966738	-0.0312476	0.0320025	41.9546	0.964
1	25.035	0.671323	-0.03234	0.966727	-0.031264	0.0319857	41.9866	0.965
1	25.034	0.671317	-0.0323572	0.966717	-0.0312802	0.0319691	42.0186	0.966
1	25.033	0.67131	-0.0323745	0.966706	-0.0312966	0.0319523	42.0506	0.967
1	25.032	0.671304	-0.0323918	0.966695	-0.031313	0.0319357	42.0825	0.968
1	25.031	0.671298	-0.032409	0.966685	-0.0313293	0.031919	42.1145	0.969
1	25.03	0.671291	-0.0324264	0.966674	-0.0313457	0.0319023	42.1464	0.97
1	25.029	0.671285	-0.0324435	0.966664	-0.031362	0.0318857	42.1783	0.971
1	25.028	0.671279	-0.0324609	0.966653	-0.0313784	0.031869	42.2102	0.972
1	25.027	0.671272	-0.0324783	0.966642	-0.0313948	0.0318524	42.2421	0.973
1	25.026	0.671266	-0.0324954	0.966632	-0.0314111	0.0318359	42.2739	0.974
1	25.025	0.67126	-0.0325128	0.966621	-0.0314275	0.0318192	42.3057	0.975
1	25.024	0.671253	-0.0325301	0.96661	-0.0314439	0.0318027	42.3376	0.976
1	25.023	0.671247	-0.0325473	0.9666	-0.0314602	0.0317862	42.3694	0.977
1	25.022	0.671241	-0.0325647	0.966589	-0.0314767	0.0317696	42.4012	0.978
1	25.021	0.671234	-0.032582	0.966578	-0.031493	0.0317531	42.4329	0.979
1	25.02	0.671228	-0.0325993	0.966567	-0.0315094	0.0317366	42.4647	0.98
1	25.019	0.671222	-0.0326167	0.966556	-0.0315258	0.03172	42.4964	0.981
1	25.018	0.671215	-0.032634	0.966545	-0.0315423	0.0317035	42.5281	0.982
1	25.017	0.671209	-0.0326512	0.966535	-0.0315586	0.0316871	42.5598	0.983
1	25.016	0.671203	-0.0326686	0.966524	-0.031575	0.0316706	42.5915	0.984
1	25.015	0.671196	-0.032686	0.966513	-0.0315915	0.0316541	42.6232	0.985
1	25.014	0.67119	-0.0327033	0.966503	-0.0316078	0.0316377	42.6549	0.986
1	25.013	0.671184	-0.0327206	0.966492	-0.0316242	0.0316213	42.6865	0.987
1	25.012	0.671177	-0.032738	0.966481	-0.0316407	0.0316049	42.7181	0.988
1	25.011	0.671171	-0.0327554	0.96647	-0.0316571	0.0315885	42.7497	0.989
1	25.01	0.671165	-0.0327726	0.96646	-0.0316734	0.0315722	42.7813	0.99
1	25.009	0.671158	-0.03279	0.966449	-0.0316899	0.0315558	42.8129	0.991
1	25.008	0.671151	-0.0328074	0.966438	-0.0317064	0.0315394	42.8444	0.992
1	25.007	0.671145	-0.0328247	0.966428	-0.0317227	0.0315231	42.876	0.993
1	25.006	0.671139	-0.032842	0.966417	-0.0317391	0.0315069	42.9075	0.994
1	25.005	0.671132	-0.0328595	0.966406	-0.0317556	0.0314905	42.939	0.995
1	25.004	0.671126	-0.0328769	0.966395	-0.0317721	0.0314742	42.9705	0.996
1	25.003	0.67112	-0.0328942	0.966385	-0.0317885	0.031458	43.002	0.997
1	25.002	0.671113	-0.0329116	0.966374	-0.0318049	0.0314416	43.0334	0.998
1	25.001	0.671107	-0.032929	0.966363	-0.0318213	0.0314255	43.0649	0.999
1	25	0.6711	-0.0329464	0.966352	-0.0318378	0.0314092	43.0963	1
1	24.999	0.671094	-0.0329638	0.966341	-0.0318543	0.0313929	43.1277	1.001
1	24.998	0.671087	-0.0329813	0.96633	-0.0318708	0.0313767	43.1591	1.002
1	24.997	0.671081	-0.0329985	0.96632	-0.0318871	0.0313606	43.1905	1.003
1	24.996	0.671075	-0.0330159	0.966309	-0.0319036	0.0313444	43.2218	1.004
1	24.995	0.671068	-0.0330334	0.966298	-0.0319201	0.0313282	43.2532	1.005
1	24.994	0.671062	-0.0330508	0.966287	-0.0319366	0.031312	43.2845	1.006
1	24.993	0.671055	-0.0330683	0.966276	-0.0319531	0.0312959	43.3158	1.007
1	24.992	0.671049	-0.0330856	0.966266	-0.0319695	0.0312798	43.3471	1.008
1	24.991	0.671042	-0.0331031	0.966255	-0.031986	0.0312637	43.3784	1.009
1	24.99	0.671036	-0.0331204	0.966244	-0.0320024	0.0312476	43.4097	1.01
1	24.989	0.67103	-0.0331379	0.966233	-0.0320189	0.0312315	43.4409	1.011
1	24.988	0.671023	-0.0331554	0.966222	-0.0320354	0.0312154	43.4721	1.012
1	24.987	0.671016	-0.0331728	0.966211	-0.032052	0.0311993	43.5033	1.013
1	24.986	0.67101	-0.0331902	0.9662	-0.0320684	0.0311834	43.5345	1.014
1	24.985	0.671004	-0.0332077	0.966189	-0.0320849	0.0311673	43.5657	1.015
1	24.984	0.670997	-0.0332251	0.966178	-0.0321014	0.0311513	43.5969	1.016
1	24.983	0.670991	-0.0332425	0.966168	-0.0321178	0.0311354	43.6281	1.017
1	24.982	0.670984	-0.03326	0.966157	-0.0321343	0.0311193	43.6592	1.018
1	24.981	0.670978	-0.0332775	0.966146	-0.0321509	0.0311034	43.6903	1.019
1	24.98	0.670971	-0.0332949	0.966135	-0.0321674	0.0310874	43.7214	1.02
1	24.979	0.670965	-0.0333124	0.966124	-0.0321839	0.0310714	43.7525	1.021
1	24.978	0.670958	-0.0333299	0.966113	-0.0322005	0.0310555	43.7836	1.022
1	24.977	0.670952	-0.0333474	0.966102	-0.032217	0.0310395	43.8146	1.023
1	24.976	0.670945	-0.0333649	0.966091	-0.0322335	0.0310236	43.8457	1.024
1	24.975	0.670939	-0.0333823	0.96608	-0.03225	0.0310078	43.8767	1.025
1	24.974	0.670932	-0.0333999	0.966069	-0.0322666	0.0309918	43.9077	1.026
1	24.973	0.670926	-0.0334173	0.966058	-0.032283	0.030976	43.9387	1.027
1	24.972	0.670919	-0.0334347	0.966048	-0.0322995	0.0309603	43.9697	1.028
1	24.971	0.670913	-0.0334523	0.966036	-0.0323161	0.0309443	44.0006	1.029
1	24.97	0.670906	-0.0334698	0.966025	-0.0323327	0.0309285	44.0316	1.03
1	24.969	0.6709	-0.0334873	0.966014	-0.0323492	0.0309127	44.0625	1.031
1	24.968	0.670893	-0.0335048	0.966003	-0.0323658	0.0308969	44.0934	1.032
1	24.967	0.670887	-0.0335222	0.965993	-0.0323822	0.0308812	44.1243	1.033
1	24.966	0.67088	-0.0335397	0.965982	-0.0323988	0.0308654	44.1552	1.034
1	24.965	0.670874	-0.0335573	0.965971	-0.0324153	0.0308496	44.1861	1.035
1	24.964	0.670867	-0.0335748	0.96596	-0.0324319	0.0308339	44.2169	1.036
1	24.963	0.670861	-0.0335923	0.965949	-0.0324484	0.0308181	44.2477	1.037
1	24.962	0.670854	-0.0336098	0.965938	-0.032465	0.0308024	44.2786	1.038
1	24.961	0.670847	-0.0336275	0.965926	-0.0324817	0.0307866	44.3094	1.039
1	24.96	0.670841	-0.033645	0.965915	-0.0324982	0.0307709	44.3401	1.04
1	24.959	0.670834	-0.0336625	0.965904	-0.0325148	0.0307552	44.3709	1.041
1	24.958	0.670828	-0.0336801	0.965893	-0.0325313	0.0307396	44.4017	1.042
1	24.957	0.670821	-0.0336976	0.965882	-0.0325479	0.0307239	44.4324	1.043
1	24.956	0.670815	-0.033715	0.965872	-0.0325644	0.0307084	44.4631	1.044
1	24.955	0.670808	-0.0337327	0.96586	-0.0325811	0.0306927	44.4938	1.045
1	24.954	0.670801	-0.0337504	0.965849	-0.0325977	0.030677	44.5245	1.046
1	24.953	0.670795	-0.0337679	0.965838	-0.0326143	0.0306614	44.5552	1.047
1	24.952	0.670788	-0.0337855	0.965826	-0.0326309	0.0306458	44.5859	1.048
1	24.951	0.670782	-0.0338029	0.965816	-0.0326474	0.0306303	44.6165	1.049
1	24.95	0.670775	-0.0338206	0.965804	-0.0326641	0.0306147	44.6471	1.05
1	24.949	0.670768	-0.0338381	0.965793	-0.0326806	0.0305992	44.6778	1.051
1	24.948	0.670762	-0.0338557	0.965782	-0.0326972	0.0305836	44.7084	1.052
1	24.947	0.670755	-0.0338733	0.965771	-0.0327138	0.0305681	44.7389	1.053
1	24.946	0.670749	-0.0338908	0.96576	-0.0327304	0.0305526	44.7695	1.054
1	24.945	0.670742	-0.0339085	0.965749	-0.0327471	0.0305371	44.8001	1.055
1	24.944	0.670735	-0.0339261	0.965738	-0.0327637	0.0305216	44.8306	1.056
1	24.943	0.670729	-0.0339438	0.965726	-0.0327804	0.030506	44.8611	1.057
1	24.942	0.670722	-0.0339613	0.965715	-0.032797	0.0304906	44.8916	1.058
1	24.941	0.670715	-0.0339789	0.965704	-0.0328136	0.0304752	44.9221	1.059
1	24.94	0.670709	-0.0339965	0.965693	-0.0328302	0.0304598	44.9526	1.06
1	24.939	0.670702	-0.0340141	0.965682	-0.0328468	0.0304444	44.9831	1.061
1	24.938	0.670696	-0.0340317	0.965671	-0.0328634	0.030429	45.0135	1.062
1	24.937	0.670689	-0.0340494	0.96566	-0.0328801	0.0304135	45.0439	1.063
1	24.936	0.670682	-0.0340671	0.965648	-0.0328968	0.0303981	45.0743	1.064
1	24.935	0.670676	-0.0340847	0.965637	-0.0329134	0.0303827	45.1047	1.065
1	24.934	0.670669	-0.0341023	0.965626	-0.0329301	0.0303674	45.1351	1.066
1	24.933	0.670662	-0.0341199	0.965615	-0.0329467	0.0303521	45.1655	1.067
1	24.932	0.670656	-0.0341375	0.965604	-0.0329633	0.0303368	45.1958	1.068
1	24.931	0.670649	-0.0341552	0.965593	-0.03298	0.0303214	45.2262	1.069
1	24.93	0.670642	-0.0341729	0.965581	-0.0329967	0.030306	45.2565	1.07
1	24.929	0.670636	-0.0341905	0.96557	-0.0330133	0.0302908	45.2868	1.071
1	24.928	0.670629	-0.0342081	0.965559	-0.03303	0.0302755	45.3171	1.072
1	24.927	0.670623	-0.0342257	0.965548	-0.0330466	0.0302603	45.3474	1.073
1	24.926	0.670616	-0.0342435	0.965537	-0.0330633	0.030245	45.3776	1.074
1	24.925	0.670609	-0.0342612	0.965525	-0.0330801	0.0302297	45.4079	1.075
1	24.924	0.670602	-0.0342788	0.965514	-0.0330967	0.0302145	45.4381	1.076
1	24.923	0.670596	-0.0342965	0.965503	-0.0331133	0.0301993	45.4683	1.077
1	24.922	0.670589	-0.0343142	0.965492	-0.0331301	0.0301841	45.4985	1.078
1	24.921	0.670582	-0.0343319	0.96548	-0.0331468	0.0301688	45.5287	1.079
1	24.92	0.670576	-0.0343496	0.965469	-0.0331635	0.0301537	45.5589	1.08
1	24.919	0.670569	-0.0343672	0.965458	-0.0331801	0.0301385	45.589	1.081
1	24.918	0.670563	-0.0343848	0.965447	-0.0331967	0.0301234	45.6192	1.082
1	24.917	0.670555	-0.0344027	0.965435	-0.0332136	0.0301082	45.6493	1.083
1	24.916	0.670549	-0.0344204	0.965424	-0.0332302	0.0300931	45.6794	1.084
1	24.915	0.670542	-0.034438	0.965413	-0.0332469	0.030078	45.7095	1.085
1	24.914	0.670535	-0.0344558	0.965401	-0.0332636	0.0300629	45.7396	1.086
1	24.913	0.670529	-0.0344735	0.96539	-0.0332804	0.0300477	45.7696	1.087
1	24.912	0.670522	-0.0344912	0.965379	-0.0332971	0.0300327	45.7997	1.088
1	24.911	0.670515	-0.0345089	0.965367	-0.0333138	0.0300176	45.8297	1.089
1	24.91	0.670508	-0.0345267	0.965356	-0.0333306	0.0300025	45.8597	1.09
1	24.909	0.670502	-0.0345444	0.965345	-0.0333472	0.0299875	45.8897	1.091
1	24.908	0.670495	-0.0345622	0.965333	-0.033364	0.0299724	45.9197	1.092
1	24.907	0.670488	-0.0345799	0.965322	-0.0333808	0.0299574	45.9497	1.093
1	24.906	0.670482	-0.0345976	0.965311	-0.0333974	0.0299424	45.9796	1.094
1	24.905	0.670475	-0.0346154	0.965299	-0.0334142	0.0299274	46.0096	1.095
1	24.904	0.670468	-0.0346332	0.965288	-0.033431	0.0299124	46.0395	1.096
1	24.903	0.670461	-0.0346509	0.965277	-0.0334477	0.0298975	46.0694	1.097
1	24.902	0.670455	-0.0346686	0.965265	-0.0334644	0.0298825	46.0993	1.098
1	24.901	0.670448	-0.0346864	0.965254	-0.0334812	0.0298675	46.1292	1.099
1	24.9	0.670441	-0.0347041	0.965243	-0.0334979	0.0298526	46.1591	1.1
1	24.899	0.670434	-0.0347219	0.965231	-0.0335147	0.0298377	46.1889	1.101
1	24.898	0.670428	-0.0347397	0.96522	-0.0335315	0.0298227	46.2188	1.102
1	24.897	0.670421	-0.0347574	0.965209	-0.0335482	0.0298079	46.2486	1.103
1	24.896	0.670414	-0.0347753	0.965197	-0.033565	0.0297929	46.2784	1.104
1	24.895	0.670407	-0.034793	0.965186	-0.0335817	0.0297781	46.3082	1.105
1	24.894	0.670401	-0.0348107	0.965175	-0.0335984	0.0297633	46.338	1.106
1	24.893	0.670394	-0.0348287	0.965163	-0.0336153	0.0297483	46.3677	1.107
1	24.892	0.670387	-0.0348464	0.965152	-0.033632	0.0297336	46.3975	1.108
1	24.891	0.67038	-0.0348643	0.96514	-0.0336489	0.0297186	46.4272	1.109
1	24.89	0.670373	-0.034882	0.965129	-0.0336656	0.0297039	46.4569	1.11
1	24.889	0.670366	-0.0349	0.965117	-0.0336825	0.029689	46.4866	1.111
1	24.888	0.67036	-0.0349177	0.965106	-0.0336992	0.0296743	46.5163	1.112
1	24.887	0.670353	-0.0349354	0.965095	-0.0337159	0.0296596	46.546	1.113
1	24.886	0.670346	-0.0349533	0.965082	-0.0337328	0.0296447	46.5757	1.114
1	24.885	0.670339	-0.0349712	0.965071	-0.0337497	0.0296299	46.6053	1.115
1	24.884	0.670332	-0.034989	0.965059	-0.0337665	0.0296152	46.6349	1.116
1	24.883	0.670326	-0.0350067	0.965048	-0.0337832	0.0296005	46.6646	1.117
1	24.882	0.670319	-0.0350247	0.965036	-0.0338001	0.0295857	46.6942	1.118
1	24.881	0.670312	-0.0350424	0.965025	-0.0338168	0.0295711	46.7237	1.119
1	24.88	0.670305	-0.0350604	0.965013	-0.0338337	0.0295563	46.7533	1.12
1	24.879	0.670298	-0.0350781	0.965002	-0.0338505	0.0295417	46.7829	1.121
1	24.878	0.670292	-0.035096	0.964991	-0.0338673	0.029527	46.8124	1.122
1	24.877	0.670285	-0.0351138	0.964979	-0.0338841	0.0295123	46.8419	1.123
1	24.876	0.670278	-0.0351318	0.964967	-0.0339011	0.0294976	46.8714	1.124
1	24.875	0.670271	-0.0351496	0.964956	-0.0339178	0.0294831	46.9009	1.125
1	24.874	0.670264	-0.0351675	0.964944	-0.0339347	0.0294683	46.9304	1.126
1	24.873	0.670257	-0.0351853	0.964933	-0.0339515	0.0294538	46.9599	1.127
1	24.872	0.67025	-0.0352033	0.964921	-0.0339684	0.0294391	46.9893	1.128
1	24.871	0.670244	-0.035221	0.96491	-0.0339851	0.0294246	47.0188	1.129
1	24.87	0.670237	-0.035239	0.964898	-0.0340021	0.02941	47.0482	1.13
1	24.869	0.67023	-0.0352569	0.964887	-0.0340189	0.0293954	47.0776	1.131
1	24.868	0.670223	-0.0352748	0.964875	-0.0340358	0.0293809	47.107	1.132
1	24.867	0.670216	-0.0352928	0.964863	-0.0340527	0.0293662	47.1364	1.133
1	24.866	0.670209	-0.0353106	0.964852	-0.0340695	0.0293518	47.1658	1.134
1	24.865	0.670202	-0.0353286	0.96484	-0.0340864	0.0293372	47.1951	1.135
1	24.864	0.670196	-0.0353463	0.964829	-0.0341032	0.0293228	47.2245	1.136
1	24.863	0.670188	-0.0353644	0.964817	-0.0341201	0.0293082	47.2538	1.137
1	24.862	0.670182	-0.0353823	0.964806	-0.034137	0.0292937	47.2831	1.138
1	24.861	0.670175	-0.0354002	0.964794	-0.0341539	0.0292793	47.3124	1.139
1	24.86	0.670168	-0.0354181	0.964783	-0.0341707	0.0292648	47.3417	1.14
1	24.859	0.670161	-0.035436	0.964771	-0.0341876	0.0292504	47.3709	1.141
1	24.858	0.670154	-0.035454	0.964759	-0.0342046	0.0292359	47.4002	1.142
1	24.857	0.670147	-0.0354719	0.964748	-0.0342214	0.0292215	47.4294	1.143
1	24.856	0.67014	-0.0354898	0.964736	-0.0342383	0.0292071	47.4586	1.144
1	24.855	0.670133	-0.0355078	0.964724	-0.0342553	0.0291926	47.4878	1.145
1	24.854	0.670126	-0.0355258	0.964712	-0.0342721	0.0291782	47.517	1.146
1	24.853	0.670119	-0.0355437	0.964701	-0.034289	0.0291639	47.5462	1.147
1	24.852	0.670112	-0.0355617	0.964689	-0.034306	0.0291494	47.5754	1.148
1	24.851	0.670106	-0.0355795	0.964678	-0.0343228	0.0291352	47.6045	1.149
1	24.85	0.670099	-0.0355976	0.964666	-0.0343398	0.0291208	47.6337	1.15
1	24.849	0.670092	-0.0356155	0.964654	-0.0343567	0.0291064	47.6628	1.151
1	24.848	0.670085	-0.0356336	0.964642	-0.0343736	0.0290921	47.6919	1.152
1	24.847	0.670078	-0.0356515	0.964631	-0.0343905	0.0290778	47.721	1.153
1	24.846	0.670071	-0.0356696	0.964619	-0.0344075	0.0290634	47.7501	1.154
1	24.845	0.670064	-0.0356875	0.964607	-0.0344244	0.0290491	47.7791	1.155
1	24.844	0.670057	-0.0357054	0.964596	-0.0344413	0.0290349	47.8082	1.156
1	24.843	0.67005	-0.0357235	0.964584	-0.0344583	0.0290206	47.8372	1.157
1	24.842	0.670043	-0.0357415	0.964572	-0.0344752	0.0290063	47.8662	1.158
1	24.841	0.670036	-0.0357594	0.964561	-0.0344921	0.0289921	47.8952	1.159
1	24.84	0.670029	-0.0357775	0.964549	-0.0345091	0.0289778	47.9242	1.16
1	24.839	0.670022	-0.0357956	0.964537	-0.0345261	0.0289636	47.9532	1.161
1	24.838	0.670015	-0.0358134	0.964526	-0.0345429	0.0289495	47.9822	1.162
1	24.837	0.670008	-0.0358315	0.964514	-0.03456	0.0289352	48.0111	1.163
1	24.836	0.670001	-0.0358496	0.964502	-0.034577	0.028921	48.04	1.164
1	24.835	0.669994	-0.0358677	0.96449	-0.034594	0.0289068	48.069	1.165
1	24.834	0.669987	-0.0358856	0.964478	-0.0346109	0.0288926	48.0979	1.166
1	24.833	0.66998	-0.0359036	0.964467	-0.0346278	0.0288785	48.1268	1.167
1	24.832	0.669973	-0.0359217	0.964455	-0.0346449	0.0288643	48.1556	1.168
1	24.831	0.669966	-0.0359398	0.964443	-0.0346619	0.0288501	48.1845	1.169
1	24.83	0.669959	-0.0359578	0.964431	-0.0346788	0.0288361	48.2134	1.17
1	24.829	0.669952	-0.0359758	0.96442	-0.0346957	0.028822	48.2422	1.171
1	24.828	0.669945	-0.0359939	0.964408	-0.0347128	0.0288078	48.271	1.172
1	24.827	0.669938	-0.036012	0.964396	-0.0347298	0.0287937	48.2998	1.173
1	24.826	0.669931	-0.0360301	0.964384	-0.0347468	0.0287796	48.3286	1.174
1	24.825	0.669924	-0.0360481	0.964372	-0.0347638	0.0287656	48.3574	1.175
1	24.824	0.669917	-0.0360661	0.964361	-0.0347807	0.0287516	48.3862	1.176
1	24.823	0.66991	-0.0360842	0.964349	-0.0347978	0.0287375	48.4149	1.177
1	24.822	0.669903	-0.0361023	0.964336	-0.0348148	0.0287234	48.4437	1.178
1	24.821	0.669896	-0.0361205	0.964324	-0.0348318	0.0287094	48.4724	1.179
1	24.82	0.669889	-0.0361386	0.964312	-0.0348489	0.0286953	48.5011	1.18
1	24.819	0.669882	-0.0361565	0.964301	-0.0348657	0.0286815	48.5298	1.181
1	24.818	0.669875	-0.0361746	0.964289	-0.0348828	0.0286674	48.5585	1.182
1	24.817	0.669868	-0.0361927	0.964277	-0.0348998	0.0286534	48.5871	1.183
1	24.816	0.669861	-0.0362109	0.964265	-0.0349169	0.0286394	48.6158	1.184
1	24.815	0.669853	-0.036229	0.964253	-0.034934	0.0286254	48.6444	1.185
1	24.814	0.669846	-0.0362472	0.964241	-0.034951	0.0286115	48.673	1.186
1	24.813	0.669839	-0.0362653	0.964229	-0.0349681	0.0285975	48.7017	1.187
1	24.812	0.669832	-0.0362834	0.964218	-0.0349851	0.0285836	48.7303	1.188
1	24.811	0.669825	-0.0363015	0.964206	-0.0350021	0.0285697	48.7588	1.189
1	24.81	0.669818	-0.0363195	0.964194	-0.0350191	0.0285559	48.7874	1.19
1	24.809	0.669811	-0.0363377	0.964182	-0.0350362	0.0285419	48.816	1.191
1	24.808	0.669804	-0.0363559	0.96417	-0.0350532	0.028528	48.8445	1.192
1	24.807	0.669797	-0.036374	0.964158	-0.0350703	0.0285141	48.873	1.193
1	24.806	0.66979	-0.0363922	0.964146	-0.0350874	0.0285003	48.9016	1.194
1	24.805	0.669783	-0.0364104	0.964134	-0.0351045	0.0284864	48.9301	1.195
1	24.804	0.669776	-0.0364285	0.964122	-0.0351216	0.0284725	48.9585	1.196
1	24.803	0.669768	-0.0364467	0.96411	-0.0351386	0.0284587	48.987	1.197
1	24.802	0.669761	-0.0364649	0.964098	-0.0351557	0.0284449	49.0155	1.198
1	24.801	0.669754	-0.0364831	0.964086	-0.0351728	0.028431	49.0439	1.199
1	24.8	0.669747	-0.0365013	0.964074	-0.0351899	0.0284172	49.0723	1.2
1	24.799	0.66974	-0.0365041	0.964063	-0.0351922	0.0284154	49.1008	1.201
1	24.798	0.669733	-0.036507	0.964051	-0.0351946	0.0284134	49.1292	1.202
1	24.797	0.669726	-0.03651	0.964039	-0.0351971	0.0284115	49.1576	1.203
1	24.796	0.669719	-0.036513	0.964027	-0.0351995	0.0284095	49.186	1.204
1	24.795	0.669712	-0.0365159	0.964015	-0.0352019	0.0284076	49.2144	1.205
1	24.794	0.669704	-0.0365189	0.964003	-0.0352043	0.0284056	49.2428	1.206
1	24.793	0.669697	-0.0365218	0.963991	-0.0352067	0.0284037	49.2712	1.207
1	24.792	0.669691	-0.0365247	0.963979	-0.035209	0.0284018	49.2996	1.208
1	24.791	0.669683	-0.0365276	0.963967	-0.0352114	0.0283999	49.328	1.209
1	24.79	0.669676	-0.0365306	0.963955	-0.0352138	0.0283979	49.3564	1.21
1	24.789	0.669669	-0.0365335	0.963943	-0.0352162	0.028396	49.3848	1.211
1	24.788	0.669662	-0.0365365	0.963931	-0.0352186	0.0283941	49.4132	1.212
1	24.787	0.669655	-0.0365394	0.963919	-0.0352211	0.0283921	49.4416	1.213
1	24.786	0.669648	-0.0365424	0.963907	-0.0352235	0.0283902	49.47	1.214
1	24.785	0.669641	-0.0365453	0.963895	-0.0352259	0.0283882	49.4984	1.215
1	24.784	0.669633	-0.0365483	0.963883	-0.0352283	0.0283863	49.5268	1.216
1	24.783	0.669626	-0.0365513	0.963871	-0.0352307	0.0283843	49.5552	1.217
1	24.782	0.669619	-0.0365542	0.963859	-0.0352331	0.0283824	49.5836	1.218
1	24.781	0.669612	-0.0365572	0.963847	-0.0352355	0.0283805	49.6119	1.219
1	24.78	0.669605	-0.0365601	0.963835	-0.0352379	0.0283785	49.6403	1.22
1	24.779	0.669598	-0.0365631	0.963823	-0.0352403	0.0283766	49.6687	1.221
1	24.778	0.669591	-0.0365661	0.963811	-0.0352428	0.0283746	49.6971	1.222
1	24.777	0.669583	-0.036569	0.963799	-0.0352452	0.0283727	49.7255	1.223
1	24.776	0.669576	-0.036572	0.963787	-0.0352476	0.0283707	49.7538	1.224
1	24.775	0.669569	-0.0365749	0.963775	-0.03525	0.0283688	49.7822	1.225
1	24.774	0.669562	-0.0365779	0.963763	-0.0352524	0.0283669	49.8106	1.226
1	24.773	0.669555	-0.0365808	0.963751	-0.0352548	0.0283649	49.8389	1.227
1	24.772	0.669548	-0.0365838	0.963739	-0.0352572	0.028363	49.8673	1.228
1	24.771	0.669541	-0.0365868	0.963727	-0.0352596	0.028361	49.8957	1.229
1	24.77	0.669533	-0.0365897	0.963715	-0.0352621	0.0283591	49.924	1.23
1	24.769	0.669526	-0.0365927	0.963703	-0.0352645	0.0283572	49.9524	1.231
1	24.768	0.669519	-0.0365956	0.963691	-0.0352669	0.0283552	49.9807	1.232
1	24.767	0.669512	-0.0365986	0.963679	-0.0352693	0.0283533	50.0091	1.233
1	24.766	0.669505	-0.0366016	0.963667	-0.0352717	0.0283513	50.0374	1.234
1	24.765	0.669498	-0.0366045	0.963655	-0.0352741	0.0283494	50.0658	1.235
1	24.764	0.669491	-0.0366075	0.963643	-0.0352765	0.0283475	50.0941	1.236
1	24.763	0.669483	-0.0366105	0.963631	-0.0352789	0.0283455	50.1225	1.237
1	24.762	0.669476	-0.0366134	0.963619	-0.0352814	0.0283436	50.1508	1.238
1	24.761	0.669469	-0.0366164	0.963607	-0.0352838	0.0283416	50.1792	1.239
1	24.76	0.669462	-0.0366193	0.963595	-0.0352862	0.0283397	50.2075	1.24
1	24.759	0.669455	-0.0366223	0.963582	-0.0352886	0.0283378	50.2359	1.241
1	24.758	0.669448	-0.0366253	0.96357	-0.035291	0.0283358	50.2642	1.242
1	24.757	0.669441	-0.0366282	0.963558	-0.0352934	0.0283339	50.2925	1.243
1	24.756	0.669434	-0.0366312	0.963546	-0.0352958	0.0283319	50.3209	1.244
1	24.755	0.669426	-0.0366341	0.963534	-0.0352983	0.02833	50.3492	1.245
1	24.754	0.669419	-0.0366371	0.963522	-0.0353007	0.0283281	50.3775	1.246
1	24.753	0.669412	-0.0366401	0.96351	-0.0353031	0.0283261	50.4059	1.247
1	24.752	0.669405	-0.036643	0.963498	-0.0353055	0.0283242	50.4342	1.248
1	24.751	0.669398	-0.036646	0.963486	-0.0353079	0.0283223	50.4625	1.249
1	24.75	0.669391	-0.036649	0.963474	-0.0353103	0.0283203	50.4908	1.25
1	24.749	0.669384	-0.0366519	0.963462	-0.0353128	0.0283184	50.5192	1.251
1	24.748	0.669376	-0.0366549	0.96345	-0.0353152	0.0283164	50.5475	1.252
1	24.747	0.669369	-0.0366579	0.963438	-0.0353176	0.0283145	50.5758	1.253
1	24.746	0.669362	-0.0366608	0.963426	-0.03532	0.0283126	50.6041	1.254
1	24.745	0.669355	-0.0366638	0.963414	-0.0353224	0.0283106	50.6324	1.255
1	24.744	0.669348	-0.0366668	0.963402	-0.0353248	0.0283087	50.6607	1.256
1	24.743	0.669341	-0.0366697	0.96339	-0.0353273	0.0283068	50.689	1.257
1	24.742	0.669334	-0.0366727	0.963378	-0.0353297	0.0283048	50.7173	1.258
1	24.741	0.669326	-0.0366757	0.963366	-0.0353321	0.0283029	50.7456	1.259
1	24.74	0.669319	-0.0366786	0.963354	-0.0353345	0.028301	50.7739	1.26
1	24.739	0.669312	-0.0366816	0.963342	-0.0353369	0.028299	50.8023	1.261
1	24.738	0.669305	-0.0366846	0.96333	-0.0353393	0.0282971	50.8305	1.262
1	24.737	0.669298	-0.0366875	0.963318	-0.0353418	0.0282951	50.8588	1.263
1	24.736	0.669291	-0.0366905	0.963306	-0.0353442	0.0282932	50.8871	1.264
1	24.735	0.669284	-0.0366935	0.963294	-0.0353466	0.0282913	50.9154	1.265
1	24.734	0.669276	-0.0366964	0.963282	-0.035349	0.0282893	50.9437	1.266
1	24.733	0.669269	-0.0366994	0.96327	-0.0353514	0.0282874	50.972	1.267
1	24.732	0.669262	-0.0367024	0.963258	-0.0353538	0.0282855	51.0003	1.268
1	24.731	0.669255	-0.0367053	0.963246	-0.0353563	0.0282835	51.0286	1.269
1	24.73	0.669248	-0.0367083	0.963234	-0.0353587	0.0282816	51.0569	1.27
1	24.729	0.669241	-0.0367113	0.963222	-0.0353611	0.0282797	51.0852	1.271
1	24.728	0.669234	-0.0367142	0.96321	-0.0353635	0.0282777	51.1134	1.272
1	24.727	0.669227	-0.0367172	0.963198	-0.0353659	0.0282758	51.1417	1.273
1	24.726	0.669219	-0.0367202	0.963186	-0.0353683	0.0282739	51.17	1.274
1	24.725	0.669212	-0.0367231	0.963174	-0.0353708	0.0282719	51.1983	1.275
1	24.724	0.669205	-0.0367262	0.963161	-0.0353733	0.0282699	51.2265	1.276
1	24.723	0.669198	-0.0367292	0.963149	-0.0353757	0.028268	51.2548	1.277
1	24.722	0.669191	-0.0367322	0.963137	-0.0353781	0.0282661	51.2831	1.278
1	24.721	0.669183	-0.0367351	0.963125	-0.0353805	0.0282641	51.3113	1.279
1	24.72	0.669176	-0.0367381	0.963113	-0.035383	0.0282622	51.3396	1.28
1	24.719	0.669169	-0.0367411	0.963101	-0.0353854	0.0282603	51.3679	1.281
1	24.718	0.669162	-0.036744	0.963089	-0.0353878	0.0282583	51.3961	1.282
1	24.717	0.669155	-0.0367471	0.963077	-0.0353903	0.0282563	51.4244	1.283
1	24.716	0.669147	-0.0367501	0.963065	-0.0353927	0.0282544	51.4526	1.284
1	24.715	0.66914	-0.0367531	0.963053	-0.0353952	0.0282524	51.4809	1.285
1	24.714	0.669133	-0.0367561	0.963041	-0.0353976	0.0282505	51.5091	1.286
1	24.713	0.669126	-0.036759	0.963029	-0.0354	0.0282486	51.5374	1.287
1	24.712	0.669119	-0.036762	0.963017	-0.0354024	0.0282467	51.5656	1.288
1	24.711	0.669112	-0.036765	0.963005	-0.0354048	0.0282447	51.5939	1.289
1	24.71	0.669105	-0.0367679	0.962993	-0.0354073	0.0282428	51.6221	1.29
1	24.709	0.669097	-0.0367709	0.962981	-0.0354097	0.0282409	51.6504	1.291
1	24.708	0.66909	-0.0367739	0.962969	-0.0354121	0.0282389	51.6786	1.292
1	24.707	0.669083	-0.0367769	0.962957	-0.0354145	0.028237	51.7069	1.293
1	24.706	0.669076	-0.0367798	0.962945	-0.0354169	0.0282351	51.7351	1.294
1	24.705	0.669069	-0.0367828	0.962933	-0.0354194	0.0282331	51.7633	1.295
1	24.704	0.669062	-0.0367858	0.962921	-0.0354218	0.0282312	51.7916	1.296
1	24.703	0.669055	-0.0367888	0.962909	-0.0354242	0.0282293	51.8198	1.297
1	24.702	0.669047	-0.0367917	0.962897	-0.0354266	0.0282274	51.848	1.298
1	24.701	0.66904	-0.0367948	0.962884	-0.0354292	0.0282253	51.8763	1.299
1	24.7	0.669033	-0.0367978	0.962872	-0.0354316	0.0282234	51.9045	1.3
1	24.699	0.669026	-0.0368008	0.96286	-0.035434	0.0282215	51.9327	1.301
1	24.698	0.669019	-0.0368038	0.962848	-0.0354364	0.0282196	51.9609	1.302
1	24.697	0.669011	-0.0368067	0.962836	-0.0354388	0.0282176	51.9891	1.303
1	24.696	0.669004	-0.0368097	0.962824	-0.0354413	0.0282157	52.0174	1.304
1	24.695	0.668997	-0.0368127	0.962812	-0.0354437	0.0282138	52.0456	1.305
1	24.694	0.66899	-0.0368158	0.962799	-0.0354462	0.0282118	52.0738	1.306
1	24.693	0.668983	-0.0368188	0.962787	-0.0354486	0.0282098	52.102	1.307
1	24.692	0.668975	-0.0368217	0.962775	-0.0354511	0.0282079	52.1302	1.308
1	24.691	0.668968	-0.0368247	0.962763	-0.0354535	0.028206	52.1584	1.309
1	24.69	0.668961	-0.0368277	0.962751	-0.0354559	0.028204	52.1866	1.31
1	24.689	0.668954	-0.0368307	0.962739	-0.0354583	0.0282021	52.2148	1.311
1	24.688	0.668947	-0.0368336	0.962727	-0.0354607	0.0282002	52.243	1.312
1	24.687	0.66894	-0.0368366	0.962715	-0.0354632	0.0281983	52.2712	1.313
1	24.686	0.668933	-0.0368396	0.962703	-0.0354656	0.0281963	52.2994	1.314
1	24.685	0.668926	-0.0368426	0.962691	-0.035468	0.0281944	52.3276	1.315
1	24.684	0.668918	-0.0368457	0.962679	-0.0354705	0.0281924	52.3558	1.316
1	24.683	0.668911	-0.0368485	0.962667	-0.0354729	0.0281906	52.384	1.317
1	24.682	0.668904	-0.0368518	0.962654	-0.0354755	0.0281885	52.4122	1.318
1	24.681	0.668896	-0.0368547	0.962642	-0.0354779	0.0281865	52.4404	1.319
1	24.68	0.668889	-0.0368577	0.96263	-0.0354803	0.0281846	52.4686	1.32
1	24.679	0.668882	-0.0368607	0.962618	-0.0354828	0.0281827	52.4968	1.321
1	24.678	0.668875	-0.0368637	0.962606	-0.0354852	0.0281808	52.5249	1.322
1	24.677	0.668868	-0.0368666	0.962594	-0.0354876	0.0281788	52.5531	1.323
1	24.676	0.668861	-0.0368696	0.962582	-0.03549	0.0281769	52.5813	1.324
1	24.675	0.668854	-0.0368726	0.96257	-0.0354925	0.028175	52.6095	1.325
1	24.674	0.668846	-0.0368756	0.962558	-0.0354949	0.0281731	52.6377	1.326
1	24.673	0.668839	-0.0368786	0.962546	-0.0354973	0.0281711	52.6658	1.327
1	24.672	0.668832	-0.0368817	0.962534	-0.0354998	0.0281691	52.694	1.328
1	24.671	0.668825	-0.0368846	0.962522	-0.0355023	0.0281672	52.7222	1.329
1	24.67	0.668818	-0.0368876	0.96251	-0.0355047	0.0281653	52.7503	1.33
1	24.669	0.66881	-0.0368907	0.962497	-0.0355072	0.0281633	52.7785	1.331
1	24.668	0.668803	-0.0368937	0.962485	-0.0355096	0.0281614	52.8067	1.332
1	24.667	0.668796	-0.0368967	0.962473	-0.0355121	0.0281594	52.8348	1.333
1	24.666	0.668789	-0.0368997	0.962461	-0.0355145	0.0281575	52.863	1.334
1	24.665	0.668782	-0.0369027	0.962449	-0.0355169	0.0281556	52.8911	1.335
1	24.664	0.668774	-0.0369056	0.962437	-0.0355194	0.0281537	52.9193	1.336
1	24.663	0.668767	-0.0369086	0.962425	-0.0355218	0.0281517	52.9475	1.337
1	24.662	0.66876	-0.0369116	0.962413	-0.0355242	0.0281498	52.9756	1.338
1	24.661	0.668753	-0.0369147	0.9624	-0.0355267	0.0281478	53.0038	1.339
1	24.66	0.668746	-0.0369177	0.962388	-0.0355292	0.0281459	53.0319	1.34
1	24.659	0.668738	-0.0369207	0.962376	-0.0355316	0.028144	53.06	1.341
1	24.658	0.668731	-0.0369238	0.962364	-0.0355341	0.028142	53.0882	1.342
1	24.657	0.668724	-0.0369268	0.962352	-0.0355365	0.02814	53.1163	1.343
1	24.656	0.668717	-0.0369298	0.96234	-0.035539	0.0281381	53.1445	1.344
1	24.655	0.66871	-0.0369327	0.962328	-0.0355414	0.0281362	53.1726	1.345
1	24.654	0.668702	-0.0369357	0.962316	-0.0355438	0.0281343	53.2007	1.346
1	24.653	0.668695	-0.0369387	0.962304	-0.0355463	0.0281324	53.2289	1.347
1	24.652	0.668688	-0.0369417	0.962292	-0.0355487	0.0281304	53.257	1.348
1	24.651	0.668681	-0.0369448	0.962279	-0.0355512	0.0281284	53.2851	1.349
1	24.65	0.668674	-0.0369478	0.962267	-0.0355536	0.0281265	53.3133	1.35
1	24.649	0.668666	-0.0369509	0.962255	-0.0355562	0.0281245	53.3414	1.351
1	24.648	0.668659	-0.0369539	0.962243	-0.0355586	0.0281226	53.3695	1.352
1	24.647	0.668652	-0.0369569	0.962231	-0.035561	0.0281207	53.3976	1.353
1	24.646	0.668645	-0.0369598	0.962219	-0.0355635	0.0281188	53.4258	1.354
1	24.645	0.668638	-0.0369628	0.962207	-0.0355659	0.0281168	53.4539	1.355
1	24.644	0.66863	-0.0369658	0.962195	-0.0355683	0.0281149	53.482	1.356
1	24.643	0.668623	-0.0369688	0.962183	-0.0355707	0.028113	53.5101	1.357
1	24.642	0.668616	-0.0369718	0.962171	-0.0355732	0.0281111	53.5382	1.358
1	24.641	0.668609	-0.0369749	0.962158	-0.0355757	0.0281091	53.5663	1.359
1	24.64	0.668601	-0.036978	0.962146	-0.0355782	0.0281071	53.5945	1.36
1	24.639	0.668594	-0.036981	0.962134	-0.0355807	0.0281052	53.6226	1.361
1	24.638	0.668587	-0.036984	0.962122	-0.0355831	0.0281032	53.6507	1.362
1	24.637	0.66858	-0.036987	0.96211	-0.0355855	0.0281013	53.6788	1.363
1	24.636	0.668573	-0.03699	0.962098	-0.0355879	0.0280994	53.7069	1.364
1	24.635	0.668566	-0.0369929	0.962085	-0.0355904	0.0280975	53.735	1.365
1	24.634	0.668558	-0.0369959	0.962073	-0.0355928	0.0280956	53.7631	1.366
1	24.633	0.668551	-0.0369991	0.962061	-0.0355953	0.0280936	53.7912	1.367
1	24.632	0.668544	-0.037002	0.962049	-0.0355978	0.0280916	53.8193	1.368
1	24.631	0.668536	-0.0370052	0.962036	-0.0356003	0.0280896	53.8473	1.369
1	24.63	0.668529	-0.0370081	0.962024	-0.0356027	0.0280877	53.8754	1.37
1	24.629	0.668522	-0.0370111	0.962012	-0.0356052	0.0280858	53.9035	1.371
1	24.628	0.668515	-0.0370141	0.962	-0.0356076	0.0280839	53.9316	1.372
1	24.627	0.668508	-0.0370171	0.961988	-0.03561	0.028082	53.9597	1.373
1	24.626	0.668501	-0.0370201	0.961976	-0.0356125	0.0280801	53.9878	1.374
1	24.625	0.668493	-0.0370232	0.961964	-0.035615	0.0280781	54.0159	1.375
1	24.624	0.668486	-0.0370263	0.961951	-0.0356175	0.0280761	54.0439	1.376
1	24.623	0.668479	-0.0370293	0.961939	-0.03562	0.0280741	54.072	1.377
1	24.622	0.668472	-0.0370323	0.961927	-0.0356224	0.0280722	54.1001	1.378
1	24.621	0.668465	-0.0370353	0.961915	-0.0356248	0.0280703	54.1282	1.379
1	24.62	0.668457	-0.0370383	0.961903	-0.0356273	0.0280684	54.1562	1.38
1	24.619	0.66845	-0.0370413	0.961891	-0.0356297	0.0280665	54.1843	1.381
1	24.618	0.668443	-0.0370444	0.961879	-0.0356322	0.0280645	54.2124	1.382
1	24.617	0.668436	-0.0370474	0.961867	-0.0356347	0.0280626	54.2404	1.383
1	24.616	0.668428	-0.0370505	0.961854	-0.0356372	0.0280606	54.2685	1.384
1	24.615	0.668421	-0.0370534	0.961843	-0.0356395	0.0280587	54.2965	1.385
1	24.614	0.668414	-0.0370565	0.96183	-0.0356421	0.0280567	54.3246	1.386
1	24.613	0.668407	-0.0370595	0.961818	-0.0356445	0.0280548	54.3527	1.387
1	24.612	0.6684	-0.0370625	0.961806	-0.0356469	0.0280529	54.3807	1.388
1	24.611	0.668392	-0.0370656	0.961794	-0.0356495	0.0280509	54.4088	1.389
1	24.61	0.668385	-0.0370686	0.961782	-0.0356519	0.028049	54.4368	1.39
1	24.609	0.668378	-0.0370717	0.961769	-0.0356544	0.028047	54.4649	1.391
1	24.608	0.668371	-0.0370747	0.961757	-0.0356569	0.0280451	54.4929	1.392
1	24.607	0.668363	-0.0370777	0.961745	-0.0356593	0.0280432	54.521	1.393
1	24.606	0.668356	-0.0370807	0.961733	-0.0356617	0.0280413	54.549	1.394
1	24.605	0.668349	-0.0370837	0.961721	-0.0356642	0.0280394	54.577	1.395
1	24.604	0.668342	-0.0370868	0.961708	-0.0356667	0.0280374	54.6051	1.396
1	24.603	0.668335	-0.0370898	0.961696	-0.0356691	0.0280354	54.6331	1.397
1	24.602	0.668327	-0.0370929	0.961684	-0.0356717	0.0280335	54.6612	1.398
1	24.601	0.66832	-0.0370959	0.961672	-0.0356741	0.0280315	54.6892	1.399
1	24.6	0.668313	-0.0370989	0.96166	-0.0356765	0.0280296	54.7172	1.4
1	24.599	0.668306	-0.0371019	0.961648	-0.035679	0.0280277	54.7453	1.401
1	24.598	0.668298	-0.037105	0.961635	-0.0356815	0.0280257	54.7733	1.402
1	24.597	0.668291	-0.037108	0.961623	-0.0356839	0.0280238	54.8013	1.403
1	24.596	0.668284	-0.0371111	0.961611	-0.0356865	0.0280218	54.8293	1.404
1	24.595	0.668277	-0.0371141	0.961599	-0.0356889	0.0280199	54.8574	1.405
1	24.594	0.668269	-0.0371171	0.961587	-0.0356913	0.028018	54.8854	1.406
1	24.593	0.668262	-0.0371201	0.961575	-0.0356938	0.0280161	54.9134	1.407
1	24.592	0.668255	-0.0371231	0.961563	-0.0356962	0.0280142	54.9414	1.408
1	24.591	0.668248	-0.0371262	0.96155	-0.0356988	0.0280122	54.9694	1.409
1	24.59	0.668241	-0.0371292	0.961538	-0.0357012	0.0280103	54.9974	1.41
1	24.589	0.668233	-0.0371324	0.961526	-0.0357037	0.0280083	55.0254	1.411
1	24.588	0.668226	-0.0371354	0.961514	-0.0357062	0.0280064	55.0535	1.412
1	24.587	0.668219	-0.0371384	0.961502	-0.0357086	0.0280045	55.0815	1.413
1	24.586	0.668212	-0.0371414	0.96149	-0.035711	0.0280025	55.1095	1.414
1	24.585	0.668204	-0.0371445	0.961477	-0.0357136	0.0280006	55.1375	1.415
1	24.584	0.668197	-0.0371476	0.961465	-0.0357161	0.0279986	55.1655	1.416
1	24.583	0.66819	-0.0371506	0.961453	-0.0357186	0.0279967	55.1935	1.417
1	24.582	0.668183	-0.0371536	0.961441	-0.035721	0.0279947	55.2215	1.418
1	24.581	0.668175	-0.0371566	0.961429	-0.0357234	0.0279928	55.2495	1.419
1	24.58	0.668168	-0.0371597	0.961416	-0.035726	0.0279908	55.2774	1.42
1	24.579	0.668161	-0.0371627	0.961404	-0.0357284	0.0279889	55.3054	1.421
1	24.578	0.668153	-0.0371659	0.961392	-0.0357309	0.0279869	55.3334	1.422
1	24.577	0.668146	-0.0371689	0.96138	-0.0357334	0.027985	55.3614	1.423
1	24.576	0.668139	-0.0371719	0.961368	-0.0357358	0.0279831	55.3894	1.424
1	24.575	0.668132	-0.0371749	0.961356	-0.0357383	0.0279812	55.4174	1.425
1	24.574	0.668125	-0.037178	0.961343	-0.0357408	0.0279792	55.4454	1.426
1	24.573	0.668117	-0.0371811	0.96133	-0.0357433	0.0279772	55.4733	1.427
1	24.572	0.66811	-0.0371841	0.961318	-0.0357458	0.0279753	55.5013	1.428
1	24.571	0.668103	-0.0371871	0.961306	-0.0357482	0.0279734	55.5293	1.429
1	24.57	0.668096	-0.0371901	0.961294	-0.0357507	0.0279715	55.5573	1.43
1	24.569	0.668089	-0.0371931	0.961282	-0.0357531	0.0279696	55.5852	1.431
1	24.568	0.668081	-0.0371962	0.96127	-0.0357556	0.0279676	55.6132	1.432
1	24.567	0.668074	-0.0371992	0.961258	-0.0357581	0.0279657	55.6412	1.433
1	24.566	0.668067	-0.0372024	0.961245	-0.0357606	0.0279637	55.6691	1.434
1	24.565	0.668059	-0.0372054	0.961233	-0.035763	0.0279618	55.6971	1.435
1	24.564	0.668052	-0.0372084	0.961221	-0.0357655	0.0279599	55.7251	1.436
1	24.563	0.668045	-0.0372114	0.961209	-0.0357679	0.027958	55.753	1.437
1	24.562	0.668037	-0.0372146	0.961196	-0.0357706	0.0279559	55.781	1.438
1	24.561	0.66803	-0.0372176	0.961184	-0.035773	0.027954	55.8089	1.439
1	24.56	0.668023	-0.0372206	0.961172	-0.0357755	0.0279521	55.8369	1.44
1	24.559	0.668016	-0.0372236	0.96116	-0.0357779	0.0279502	55.8649	1.441
1	24.558	0.668009	-0.0372268	0.961148	-0.0357804	0.0279482	55.8928	1.442
1	24.557	0.668001	-0.0372299	0.961135	-0.035783	0.0279462	55.9207	1.443
1	24.556	0.667994	-0.0372329	0.961123	-0.0357854	0.0279443	55.9487	1.444
1	24.555	0.667987	-0.0372359	0.961111	-0.0357879	0.0279424	55.9766	1.445
1	24.554	0.66798	-0.0372389	0.961099	-0.0357903	0.0279405	56.0046	1.446
1	24.553	0.667972	-0.0372421	0.961087	-0.0357928	0.0279385	56.0325	1.447
1	24.552	0.667965	-0.0372452	0.961074	-0.0357954	0.0279366	56.0605	1.448
1	24.551	0.667958	-0.0372482	0.961062	-0.0357978	0.0279347	56.0884	1.449
1	24.55	0.667951	-0.0372512	0.96105	-0.0358003	0.0279328	56.1163	1.45
1	24.549	0.667943	-0.0372542	0.961038	-0.0358027	0.0279309	56.1443	1.451
1	24.548	0.667936	-0.0372573	0.961026	-0.0358052	0.0279289	56.1722	1.452
1	24.547	0.667929	-0.0372605	0.961013	-0.0358078	0.0279269	56.2001	1.453
1	24.546	0.667921	-0.0372635	0.961001	-0.0358102	0.027925	56.2281	1.454
1	24.545	0.667914	-0.0372665	0.960989	-0.0358127	0.0279231	56.256	1.455
1	24.544	0.667907	-0.0372695	0.960977	-0.0358151	0.0279212	56.2839	1.456
1	24.543	0.6679	-0.0372726	0.960964	-0.0358177	0.0279192	56.3118	1.457
1	24.542	0.667892	-0.0372758	0.960952	-0.0358202	0.0279172	56.3397	1.458
1	24.541	0.667885	-0.0372788	0.96094	-0.0358226	0.0279153	56.3677	1.459
1	24.54	0.667878	-0.0372818	0.960928	-0.0358251	0.0279134	56.3956	1.46
1	24.539	0.667871	-0.0372849	0.960915	-0.0358276	0.0279114	56.4235	1.461
1	24.538	0.667863	-0.037288	0.960903	-0.0358302	0.0279094	56.4514	1.462
1	24.537	0.667856	-0.037291	0.960891	-0.0358326	0.0279075	56.4793	1.463
1	24.536	0.667849	-0.0372941	0.960879	-0.0358351	0.0279056	56.5072	1.464
1	24.535	0.667842	-0.0372971	0.960867	-0.0358375	0.0279037	56.5351	1.465
1	24.534	0.667834	-0.0373002	0.960854	-0.0358401	0.0279017	56.563	1.466
1	24.533	0.667827	-0.0373033	0.960842	-0.0358426	0.0278998	56.5909	1.467
1	24.532	0.66782	-0.0373063	0.96083	-0.035845	0.0278979	56.6188	1.468
1	24.531	0.667813	-0.0373094	0.960818	-0.0358475	0.027896	56.6467	1.469
1	24.53	0.667805	-0.0373125	0.960805	-0.03585	0.027894	56.6746	1.47
1	24.529	0.667798	-0.0373155	0.960793	-0.0358525	0.0278921	56.7025	1.471
1	24.528	0.667791	-0.0373186	0.960781	-0.035855	0.0278901	56.7304	1.472
1	24.527	0.667783	-0.0373216	0.960769	-0.0358575	0.0278882	56.7583	1.473
1	24.526	0.667776	-0.0373247	0.960757	-0.0358599	0.0278863	56.7862	1.474
1	24.525	0.667769	-0.0373277	0.960745	-0.0358624	0.0278844	56.8141	1.475
1	24.524	0.667761	-0.0373309	0.960732	-0.035865	0.0278823	56.842	1.476
1	24.523	0.667754	-0.0373339	0.96072	-0.0358675	0.0278804	56.8698	1.477
1	24.522	0.667747	-0.037337	0.960708	-0.0358699	0.0278785	56.8977	1.478
1	24.521	0.66774	-0.0373401	0.960695	-0.0358724	0.0278766	56.9256	1.479
1	24.52	0.667732	-0.0373432	0.960683	-0.035875	0.0278746	56.9535	1.48
1	24.519	0.667725	-0.0373462	0.960671	-0.0358774	0.0278727	56.9813	1.481
1	24.518	0.667718	-0.0373493	0.960659	-0.0358799	0.0278708	57.0092	1.482
1	24.517	0.667711	-0.0373524	0.960646	-0.0358824	0.0278688	57.0371	1.483
1	24.516	0.667703	-0.0373555	0.960634	-0.035885	0.0278668	57.065	1.484
1	24.515	0.667696	-0.0373585	0.960622	-0.0358874	0.0278649	57.0928	1.485
1	24.514	0.667689	-0.0373616	0.96061	-0.0358899	0.027863	57.1207	1.486
1	24.513	0.667681	-0.0373647	0.960597	-0.0358924	0.027861	57.1486	1.487
1	24.512	0.667674	-0.0373678	0.960584	-0.035895	0.0278591	57.1764	1.488
1	24.511	0.667667	-0.0373709	0.960572	-0.0358974	0.0278572	57.2043	1.489
1	24.51	0.66766	-0.0373739	0.96056	-0.0358999	0.0278553	57.2321	1.49
1	24.509	0.667653	-0.0373769	0.960548	-0.0359023	0.0278534	57.26	1.491
1	24.508	0.667645	-0.0373799	0.960536	-0.0359047	0.0278515	57.2878	1.492
1	24.507	0.667638	-0.0373832	0.960523	-0.0359074	0.0278494	57.3157	1.493
1	24.506	0.667631	-0.0373862	0.960511	-0.0359098	0.0278475	57.3435	1.494
1	24.505	0.667623	-0.0373892	0.960499	-0.0359123	0.0278456	57.3714	1.495
1	24.504	0.667616	-0.0373923	0.960487	-0.0359148	0.0278436	57.3992	1.496
1	24.503	0.667609	-0.0373955	0.960474	-0.0359174	0.0278417	57.4271	1.497
1	24.502	0.667601	-0.0373985	0.960462	-0.0359198	0.0278398	57.4549	1.498
1	24.501	0.667594	-0.0374015	0.96045	-0.0359223	0.0278379	57.4828	1.499
1	24.5	0.667587	-0.0374048	0.960437	-0.0359249	0.0278358	57.5106	1.5
1	24.499	0.667579	-0.0374078	0.960425	-0.0359274	0.0278339	57.5384	1.501
1	24.498	0.667572	-0.0374108	0.960413	-0.0359298	0.027832	57.5663	1.502
1	24.497	0.667565	-0.037414	0.960401	-0.0359324	0.02783	57.5941	1.503
1	24.496	0.667558	-0.037417	0.960389	-0.0359348	0.0278281	57.6219	1.504
1	24.495	0.66755	-0.0374201	0.960376	-0.0359374	0.0278262	57.6498	1.505
1	24.494	0.667543	-0.0374231	0.960364	-0.0359398	0.0278243	57.6776	1.506
1	24.493	0.667536	-0.0374261	0.960352	-0.0359423	0.0278224	57.7054	1.507
1	24.492	0.667528	-0.0374294	0.960339	-0.0359449	0.0278203	57.7332	1.508
1	24.491	0.667521	-0.0374324	0.960327	-0.0359474	0.0278184	57.761	1.509
1	24.49	0.667514	-0.0374355	0.960315	-0.0359498	0.0278165	57.7889	1.51
1	24.489	0.667506	-0.0374386	0.960303	-0.0359524	0.0278146	57.8167	1.511
1	24.488	0.667499	-0.0374417	0.96029	-0.0359549	0.0278126	57.8445	1.512
1	24.487	0.667492	-0.0374448	0.960278	-0.0359574	0.0278107	57.8723	1.513
1	24.486	0.667485	-0.0374478	0.960266	-0.0359598	0.0278088	57.9001	1.514
1	24.485	0.667477	-0.0374509	0.960254	-0.0359624	0.0278068	57.9279	1.515
1	24.484	0.66747	-0.0374541	0.960241	-0.0359649	0.0278049	57.9557	1.516
1	24.483	0.667463	-0.0374571	0.960229	-0.0359674	0.027803	57.9835	1.517
1	24.482	0.667455	-0.0374602	0.960216	-0.0359699	0.027801	58.0113	1.518
1	24.481	0.667448	-0.0374634	0.960204	-0.0359725	0.027799	58.0391	1.519
1	24.48	0.667441	-0.0374664	0.960192	-0.0359749	0.0277971	58.0669	1.52
1	24.479	0.667434	-0.0374694	0.96018	-0.0359774	0.0277952	58.0947	1.521
1	24.478	0.667426	-0.0374725	0.960168	-0.0359798	0.0277933	58.1225	1.522
1	24.477	0.667419	-0.0374757	0.960155	-0.0359825	0.0277913	58.1503	1.523
1	24.476	0.667412	-0.0374788	0.960143	-0.035985	0.0277894	58.1781	1.524
1	24.475	0.667404	-0.0374818	0.960131	-0.0359874	0.0277875	58.2059	1.525
1	24.474	0.667397	-0.0374849	0.960118	-0.03599	0.0277855	58.2337	1.526
1	24.473	0.66739	-0.0374881	0.960106	-0.0359925	0.0277836	58.2615	1.527
1	24.472	0.667382	-0.0374911	0.960094	-0.035995	0.0277817	58.2893	1.528
1	24.471	0.667375	-0.0374942	0.960081	-0.0359975	0.0277797	58.3171	1.529
1	24.47	0.667368	-0.0374974	0.960069	-0.0360001	0.0277777	58.3448	1.53
1	24.469	0.66736	-0.0375004	0.960057	-0.0360025	0.0277758	58.3726	1.531
1	24.468	0.667353	-0.0375034	0.960045	-0.036005	0.0277739	58.4004	1.532
1	24.467	0.667346	-0.0375066	0.960032	-0.0360075	0.027772	58.4282	1.533
1	24.466	0.667338	-0.0375097	0.96002	-0.0360101	0.02777	58.4559	1.534
1	24.465	0.667331	-0.0375128	0.960008	-0.0360125	0.0277681	58.4837	1.535
1	24.464	0.667324	-0.0375159	0.959995	-0.0360151	0.0277661	58.5115	1.536
1	24.463	0.667316	-0.0375191	0.959983	-0.0360177	0.0277642	58.5392	1.537
1	24.462	0.667309	-0.0375221	0.959971	-0.0360201	0.0277623	58.567	1.538
1	24.461	0.667302	-0.0375251	0.959959	-0.0360226	0.0277604	58.5948	1.539
1	24.46	0.667294	-0.0375284	0.959946	-0.0360252	0.0277583	58.6225	1.54
1	24.459	0.667287	-0.0375314	0.959934	-0.0360277	0.0277564	58.6503	1.541
1	24.458	0.66728	-0.0375344	0.959922	-0.0360301	0.0277546	58.678	1.542
1	24.457	0.667273	-0.0375376	0.959909	-0.0360327	0.0277526	58.7058	1.543
1	24.456	0.667265	-0.0375407	0.959897	-0.0360352	0.0277506	58.7335	1.544
1	24.455	0.667258	-0.0375438	0.959885	-0.0360377	0.0277487	58.7613	1.545
1	24.454	0.667251	-0.0375469	0.959872	-0.0360402	0.0277468	58.789	1.546
1	24.453	0.667243	-0.0375501	0.95986	-0.0360428	0.0277448	58.8168	1.547
1	24.452	0.667236	-0.0375531	0.959847	-0.0360453	0.0277429	58.8445	1.548
1	24.451	0.667229	-0.0375561	0.959835	-0.0360477	0.027741	58.8723	1.549
1	24.45	0.667221	-0.0375594	0.959822	-0.0360504	0.027739	58.9	1.55
1	24.449	0.667214	-0.0375624	0.95981	-0.0360528	0.0277371	58.9278	1.551
1	24.448	0.667207	-0.0375655	0.959798	-0.0360553	0.0277352	58.9555	1.552
1	24.447	0.6672	-0.0375686	0.959786	-0.0360578	0.0277332	58.9832	1.553
1	24.446	0.667192	-0.0375718	0.959773	-0.0360604	0.0277313	59.011	1.554
1	24.445	0.667185	-0.0375748	0.959761	-0.0360628	0.0277294	59.0387	1.555
1	24.444	0.667178	-0.037578	0.959749	-0.0360654	0.0277274	59.0664	1.556
1	24.443	0.66717	-0.0375811	0.959736	-0.036068	0.0277254	59.0941	1.557
1	24.442	0.667163	-0.0375841	0.959724	-0.0360704	0.0277235	59.1219	1.558
1	24.441	0.667156	-0.0375873	0.959712	-0.036073	0.0277216	59.1496	1.559
1	24.44	0.667148	-0.0375905	0.959699	-0.0360755	0.0277196	59.1773	1.56
1	24.439	0.667141	-0.0375935	0.959687	-0.036078	0.0277177	59.205	1.561
1	24.438	0.667134	-0.0375966	0.959675	-0.0360805	0.0277158	59.2328	1.562
1	24.437	0.667126	-0.0375998	0.959662	-0.0360831	0.0277138	59.2605	1.563
1	24.436	0.667119	-0.0376028	0.95965	-0.0360856	0.0277119	59.2882	1.564
1	24.435	0.667112	-0.037606	0.959638	-0.0360881	0.0277099	59.3159	1.565
1	24.434	0.667104	-0.0376091	0.959625	-0.0360907	0.027708	59.3436	1.566
1	24.433	0.667097	-0.0376122	0.959613	-0.0360931	0.0277061	59.3713	1.567
1	24.432	0.66709	-0.0376152	0.959601	-0.0360956	0.0277042	59.399	1.568
1	24.431	0.667082	-0.0376185	0.959588	-0.0360983	0.0277022	59.4267	1.569
1	24.43	0.667075	-0.0376215	0.959576	-0.0361007	0.0277003	59.4544	1.57
1	24.429	0.667068	-0.0376246	0.959564	-0.0361032	0.0276984	59.4821	1.571
1	24.428	0.66706	-0.0376278	0.959551	-0.0361058	0.0276964	59.5098	1.572
1	24.427	0.667053	-0.0376309	0.959539	-0.0361083	0.0276945	59.5375	1.573
1	24.426	0.667046	-0.0376339	0.959527	-0.0361107	0.0276926	59.5652	1.574
1	24.425	0.667038	-0.0376372	0.959514	-0.0361134	0.0276905	59.5929	1.575
1	24.424	0.667031	-0.0376402	0.959502	-0.0361159	0.0276887	59.6206	1.576
1	24.423	0.667024	-0.0376433	0.95949	-0.0361183	0.0276868	59.6483	1.577
1	24.422	0.667016	-0.0376465	0.959477	-0.036121	0.0276847	59.676	1.578
1	24.421	0.667009	-0.0376496	0.959465	-0.0361235	0.0276828	59.7037	1.579
1	24.42	0.667002	-0.0376526	0.959453	-0.0361259	0.027681	59.7313	1.58
1	24.419	0.666994	-0.0376559	0.95944	-0.0361286	0.0276789	59.759	1.581
1	24.418	0.666987	-0.0376589	0.959428	-0.036131	0.027677	59.7867	1.582
1	24.417	0.66698	-0.037662	0.959416	-0.0361335	0.0276752	59.8144	1.583
1	24.416	0.666972	-0.0376653	0.959403	-0.0361362	0.0276731	59.8421	1.584
1	24.415	0.666965	-0.0376683	0.959391	-0.0361386	0.0276712	59.8697	1.585
1	24.414	0.666958	-0.0376713	0.959379	-0.0361411	0.0276694	59.8974	1.586
1	24.413	0.66695	-0.0376746	0.959366	-0.0361437	0.0276673	59.9251	1.587
1	24.412	0.666943	-0.0376776	0.959354	-0.0361462	0.0276654	59.9527	1.588
1	24.411	0.666935	-0.0376808	0.959341	-0.0361488	0.0276635	59.9804	1.589
1	24.41	0.666928	-0.037684	0.959329	-0.0361513	0.0276615	60.0081	1.59
1	24.409	0.666921	-0.037687	0.959317	-0.0361538	0.0276596	60.0357	1.591
1	24.408	0.666913	-0.0376902	0.959304	-0.0361563	0.0276577	60.0634	1.592
1	24.407	0.666906	-0.0376933	0.959292	-0.0361589	0.0276557	60.091	1.593
1	24.406	0.666899	-0.0376964	0.95928	-0.0361614	0.0276538	60.1187	1.594
1	24.405	0.666891	-0.0376995	0.959267	-0.0361639	0.0276519	60.1464	1.595
1	24.404	0.666884	-0.0377026	0.959255	-0.0361664	0.02765	60.174	1.596
1	24.403	0.666877	-0.0377057	0.959243	-0.036169	0.027648	60.2017	1.597
1	24.402	0.66687	-0.0377088	0.959231	-0.0361714	0.0276461	60.2293	1.598
1	24.401	0.666862	-0.0377121	0.959218	-0.0361741	0.0276441	60.257	1.599
1	24.4	0.666855	-0.0377151	0.959206	-0.0361765	0.0276422	60.2846	1.6
1	24.399	0.666847	-0.0377184	0.959193	-0.0361792	0.0276402	60.3122	1.601
1	24.398	0.66684	-0.0377214	0.959181	-0.0361817	0.0276383	60.3399	1.602
1	24.397	0.666833	-0.0377245	0.959169	-0.0361841	0.0276364	60.3675	1.603
1	24.396	0.666825	-0.0377278	0.959156	-0.0361868	0.0276344	60.3952	1.604
1	24.395	0.666818	-0.0377308	0.959144	-0.0361893	0.0276325	60.4228	1.605
1	24.394	0.666811	-0.037734	0.959131	-0.0361918	0.0276305	60.4504	1.606
1	24.393	0.666803	-0.037737	0.959119	-0.0361943	0.0276287	60.4781	1.607
1	24.392	0.666796	-0.0377402	0.959107	-0.0361969	0.0276267	60.5057	1.608
1	24.391	0.666789	-0.0377432	0.959094	-0.0361993	0.0276248	60.5333	1.609
1	24.39	0.666781	-0.0377465	0.959081	-0.036202	0.0276228	60.5609	1.61
1	24.389	0.666774	-0.0377496	0.959069	-0.0362044	0.0276209	60.5886	1.611
1	24.388	0.666766	-0.0377529	0.959056	-0.0362071	0.0276189	60.6162	1.612
1	24.387	0.666759	-0.0377559	0.959044	-0.0362096	0.027617	60.6438	1.613
1	24.386	0.666752	-0.0377591	0.959032	-0.0362121	0.027615	60.6714	1.614
1	24.385	0.666744	-0.0377622	0.959019	-0.0362147	0.0276131	60.699	1.615
1	24.384	0.666737	-0.0377653	0.959007	-0.0362172	0.0276112	60.7266	1.616
1	24.383	0.66673	-0.0377684	0.958995	-0.0362197	0.0276093	60.7542	1.617
1	24.382	0.666722	-0.0377716	0.958982	-0.0362223	0.0276073	60.7819	1.618
1	24.381	0.666715	-0.0377747	0.95897	-0.0362248	0.0276054	60.8095	1.619
1	24.38	0.666707	-0.037778	0.958957	-0.0362274	0.0276034	60.8371	1.62
1	24.379	0.6667	-0.037781	0.958945	-0.0362299	0.0276015	60.8647	1.621
1	24.378	0.666693	-0.0377842	0.958933	-0.0362325	0.0275996	60.8923	1.622
1	24.377	0.666685	-0.0377873	0.95892	-0.036235	0.0275976	60.9199	1.623
1	24.376	0.666678	-0.0377904	0.958908	-0.0362375	0.0275957	60.9475	1.624
1	24.375	0.666671	-0.0377935	0.958896	-0.0362401	0.0275938	60.9751	1.625
1	24.374	0.666663	-0.0377967	0.958883	-0.0362426	0.0275918	61.0027	1.626
1	24.373	0.666656	-0.0377998	0.958871	-0.0362451	0.0275899	61.0303	1.627
1	24.372	0.666648	-0.0378031	0.958858	-0.0362478	0.0275879	61.0578	1.628
1	24.371	0.666641	-0.0378061	0.958846	-0.0362502	0.027586	61.0854	1.629
1	24.37	0.666634	-0.0378093	0.958834	-0.0362528	0.0275841	61.113	1.63
1	24.369	0.666626	-0.0378124	0.958821	-0.0362554	0.0275821	61.1406	1.631
1	24.368	0.666619	-0.0378155	0.958809	-0.0362578	0.0275802	61.1682	1.632
1	24.367	0.666612	-0.0378188	0.958796	-0.0362605	0.0275782	61.1958	1.633
1	24.366	0.666604	-0.0378218	0.958784	-0.036263	0.0275763	61.2233	1.634
1	24.365	0.666597	-0.037825	0.958772	-0.0362655	0.0275744	61.2509	1.635
1	24.364	0.66659	-0.0378282	0.958759	-0.0362681	0.0275724	61.2785	1.636
1	24.363	0.666582	-0.0378312	0.958747	-0.0362706	0.0275706	61.3061	1.637
1	24.362	0.666575	-0.0378344	0.958735	-0.0362731	0.0275686	61.3336	1.638
1	24.361	0.666568	-0.0378376	0.958722	-0.0362757	0.0275666	61.3612	1.639
1	24.36	0.66656	-0.0378406	0.95871	-0.0362782	0.0275648	61.3888	1.64
1	24.359	0.666553	-0.0378439	0.958697	-0.0362809	0.0275627	61.4163	1.641
1	24.358	0.666546	-0.037847	0.958685	-0.0362833	0.0275609	61.4439	1.642
1	24.357	0.666538	-0.0378502	0.958672	-0.0362859	0.0275589	61.4715	1.643
1	24.356	0.666531	-0.0378533	0.95866	-0.0362885	0.027557	61.499	1.644
1	24.355	0.666523	-0.0378565	0.958647	-0.036291	0.027555	61.5266	1.645
1	24.354	0.666516	-0.0378597	0.958635	-0.0362936	0.0275531	61.5541	1.646
1	24.353	0.666509	-0.0378627	0.958623	-0.0362961	0.0275512	61.5817	1.647
1	24.352	0.666501	-0.0378659	0.95861	-0.0362986	0.0275492	61.6092	1.648
1	24.351	0.666494	-0.0378691	0.958598	-0.0363012	0.0275473	61.6368	1.649
1	24.35	0.666486	-0.0378723	0.958585	-0.0363038	0.0275453	61.6643	1.65
1	24.349	0.666479	-0.0378754	0.958573	-0.0363064	0.0275434	61.6919	1.651
1	24.348	0.666472	-0.0378785	0.958561	-0.0363088	0.0275415	61.7194	1.652
1	24.347	0.666464	-0.0378818	0.958548	-0.0363115	0.0275395	61.747	1.653
1	24.346	0.666457	-0.0378848	0.958536	-0.036314	0.0275376	61.7745	1.654
1	24.345	0.666449	-0.037888	0.958523	-0.0363165	0.0275357	61.802	1.655
1	24.344	0.666442	-0.0378912	0.958511	-0.0363191	0.0275337	61.8296	1.656
1	24.343	0.666435	-0.0378942	0.958499	-0.0363216	0.0275318	61.8571	1.657
1	24.342	0.666427	-0.0378974	0.958486	-0.0363242	0.0275299	61.8846	1.658
1	24.341	0.66642	-0.0379006	0.958474	-0.0363267	0.0275279	61.9122	1.659
1	24.34	0.666413	-0.0379036	0.958462	-0.0363292	0.0275261	61.9397	1.66
1	24.339	0.666405	-0.037907	0.958449	-0.0363319	0.027524	61.9672	1.661
1	24.338	0.666398	-0.0379101	0.958436	-0.0363344	0.0275221	61.9947	1.662
1	24.337	0.66639	-0.0379133	0.958424	-0.036337	0.0275201	62.0223	1.663
1	24.336	0.666383	-0.0379164	0.958412	-0.0363395	0.0275183	62.0498	1.664
1	24.335	0.666375	-0.0379197	0.958399	-0.0363422	0.0275162	62.0773	1.665
1	24.334	0.666368	-0.0379227	0.958387	-0.0363446	0.0275144	62.1048	1.666
1	24.333	0.666361	-0.0379259	0.958374	-0.0363472	0.0275124	62.1323	1.667
1	24.332	0.666353	-0.0379291	0.958362	-0.0363498	0.0275105	62.1599	1.668
1	24.331	0.666346	-0.0379321	0.958349	-0.0363522	0.0275086	62.1874	1.669
1	24.33	0.666339	-0.0379355	0.958336	-0.0363549	0.0275066	62.2149	1.67
1	24.329	0.666331	-0.0379385	0.958324	-0.0363574	0.0275047	62.2424	1.671
1	24.328	0.666324	-0.0379418	0.958311	-0.0363601	0.0275027	62.2699	1.672
1	24.327	0.666316	-0.0379449	0.958299	-0.0363625	0.0275008	62.2974	1.673
1	24.326	0.666309	-0.037948	0.958287	-0.0363651	0.0274989	62.3249	1.674
1	24.325	0.666302	-0.0379512	0.958274	-0.0363677	0.0274969	62.3524	1.675
1	24.324	0.666294	-0.0379544	0.958262	-0.0363703	0.027495	62.3799	1.676
1	24.323	0.666287	-0.0379576	0.958249	-0.0363728	0.027493	62.4074	1.677
1	24.322	0.66628	-0.0379607	0.958237	-0.0363753	0.0274912	62.4349	1.678
1	24.321	0.666272	-0.037964	0.958224	-0.036378	0.0274891	62.4624	1.679
1	24.32	0.666265	-0.037967	0.958212	-0.0363805	0.0274873	62.4899	1.68
1	24.319	0.666257	-0.0379702	0.9582	-0.036383	0.0274853	62.5173	1.681
1	24.318	0.66625	-0.0379734	0.958187	-0.0363856	0.0274834	62.5448	1.682
1	24.317	0.666242	-0.0379766	0.958175	-0.0363882	0.0274814	62.5723	1.683
1	24.316	0.666235	-0.0379798	0.958162	-0.0363908	0.0274795	62.5998	1.684
1	24.315	0.666228	-0.0379829	0.95815	-0.0363933	0.0274776	62.6273	1.685
1	24.314	0.66622	-0.0379861	0.958137	-0.0363959	0.0274756	62.6547	1.686
1	24.313	0.666213	-0.0379892	0.958125	-0.0363984	0.0274737	62.6822	1.687
1	24.312	0.666205	-0.0379925	0.958112	-0.0364011	0.0274717	62.7097	1.688
1	24.311	0.666198	-0.0379956	0.9581	-0.0364035	0.0274699	62.7372	1.689
1	24.31	0.666191	-0.0379987	0.958088	-0.0364061	0.0274679	62.7646	1.69
1	24.309	0.666183	-0.0380019	0.958075	-0.0364087	0.027466	62.7921	1.691
1	24.308	0.666176	-0.0380051	0.958063	-0.0364113	0.027464	62.8196	1.692
1	24.307	0.666168	-0.0380083	0.95805	-0.0364139	0.0274621	62.847	1.693
1	24.306	0.666161	-0.0380115	0.958038	-0.0364164	0.0274601	62.8745	1.694
1	24.305	0.666154	-0.0380147	0.958025	-0.036419	0.0274582	62.902	1.695
1	24.304	0.666146	-0.0380177	0.958013	-0.0364215	0.0274563	62.9294	1.696
1	24.303	0.666139	-0.038021	0.958	-0.0364242	0.0274543	62.9569	1.697
1	24.302	0.666131	-0.0380241	0.957988	-0.0364266	0.0274524	62.9843	1.698
1	24.301	0.666124	-0.0380274	0.957975	-0.0364293	0.0274504	63.0118	1.699
1	24.3	0.666117	-0.0380305	0.957963	-0.0364318	0.0274486	63.0392	1.7
1	24.299	0.666109	-0.0380338	0.95795	-0.0364345	0.0274465	63.0667	1.701
1	24.298	0.666102	-0.0380369	0.957938	-0.0364369	0.0274447	63.0941	1.702
1	24.297	0.666094	-0.03804	0.957925	-0.0364395	0.0274427	63.1216	1.703
1	24.296	0.666087	-0.0380432	0.957913	-0.0364421	0.0274408	63.149	1.704
1	24.295	0.66608	-0.0380463	0.957901	-0.0364446	0.0274389	63.1765	1.705
1	24.294	0.666072	-0.0380496	0.957888	-0.0364473	0.0274369	63.2039	1.706
1	24.293	0.666065	-0.0380528	0.957875	-0.0364498	0.027435	63.2313	1.707
1	24.292	0.666057	-0.038056	0.957863	-0.0364524	0.027433	63.2588	1.708
1	24.291	0.66605	-0.0380591	0.957851	-0.0364549	0.0274312	63.2862	1.709
1	24.29	0.666042	-0.0380624	0.957838	-0.0364576	0.0274291	63.3136	1.71
1	24.289	0.666035	-0.0380654	0.957826	-0.0364601	0.0274273	63.3411	1.711
1	24.288	0.666028	-0.0380686	0.957813	-0.0364626	0.0274253	63.3685	1.712
1	24.287	0.66602	-0.0380718	0.957801	-0.0364652	0.0274234	63.3959	1.713
1	24.286	0.666013	-0.0380751	0.957788	-0.0364679	0.0274214	63.4233	1.714
1	24.285	0.666005	-0.0380782	0.957776	-0.0364704	0.0274195	63.4508	1.715
1	24.284	0.665998	-0.0380815	0.957763	-0.0364731	0.0274175	63.4782	1.716
1	24.283	0.665991	-0.0380846	0.957751	-0.0364755	0.0274156	63.5056	1.717
1	24.282	0.665983	-0.0380879	0.957738	-0.0364782	0.0274136	63.533	1.718
1	24.281	0.665976	-0.038091	0.957726	-0.0364807	0.0274118	63.5604	1.719
1	24.28	0.665968	-0.0380942	0.957713	-0.0364833	0.0274098	63.5878	1.72
1	24.279	0.665961	-0.0380974	0.957701	-0.0364859	0.0274079	63.6152	1.721
1	24.278	0.665953	-0.0381005	0.957688	-0.0364884	0.0274059	63.6426	1.722
1	24.277	0.665946	-0.0381037	0.957676	-0.036491	0.027404	63.6701	1.723
1	24.276	0.665938	-0.0381069	0.957663	-0.0364936	0.0274021	63.6975	1.724
1	24.275	0.665931	-0.0381101	0.957651	-0.0364962	0.0274001	63.7249	1.725
1	24.274	0.665924	-0.0381133	0.957638	-0.0364988	0.0273982	63.7523	1.726
1	24.273	0.665916	-0.0381165	0.957626	-0.0365014	0.0273962	63.7797	1.727
1	24.272	0.665909	-0.0381197	0.957613	-0.0365039	0.0273943	63.8071	1.728
1	24.271	0.665901	-0.0381229	0.9576	-0.0365065	0.0273924	63.8344	1.729
1	24.27	0.665894	-0.038126	0.957588	-0.036509	0.0273905	63.8618	1.73
1	24.269	0.665886	-0.0381293	0.957575	-0.0365117	0.0273885	63.8892	1.731
1	24.268	0.665879	-0.0381325	0.957563	-0.0365143	0.0273866	63.9166	1.732
1	24.267	0.665872	-0.0381357	0.95755	-0.0365168	0.0273846	63.944	1.733
1	24.266	0.665864	-0.0381389	0.957538	-0.0365194	0.0273827	63.9714	1.734
1	24.265	0.665857	-0.0381421	0.957525	-0.036522	0.0273807	63.9988	1.735
1	24.264	0.665849	-0.0381453	0.957513	-0.0365246	0.0273788	64.0262	1.736
1	24.263	0.665842	-0.0381485	0.9575	-0.0365272	0.0273769	64.0535	1.737
1	24.262	0.665834	-0.0381517	0.957488	-0.0365298	0.0273749	64.0809	1.738
1	24.261	0.665827	-0.0381549	0.957475	-0.0365323	0.027373	64.1083	1.739
1	24.26	0.665819	-0.0381581	0.957463	-0.0365349	0.0273711	64.1357	1.74
1	24.259	0.665812	-0.0381613	0.95745	-0.0365375	0.0273691	64.163	1.741
1	24.258	0.665805	-0.0381645	0.957438	-0.0365401	0.0273672	64.1904	1.742
1	24.257	0.665797	-0.0381677	0.957425	-0.0365427	0.0273653	64.2178	1.743
1	24.256	0.66579	-0.0381709	0.957413	-0.0365453	0.0273633	64.2451	1.744
1	24.255	0.665782	-0.0381741	0.9574	-0.0365478	0.0273614	64.2725	1.745
1	24.254	0.665775	-0.0381771	0.957388	-0.0365503	0.0273595	64.2999	1.746
1	24.253	0.665767	-0.0381805	0.957375	-0.036553	0.0273575	64.3272	1.747
1	24.252	0.66576	-0.0381837	0.957363	-0.0365556	0.0273556	64.3546	1.748
1	24.251	0.665753	-0.0381869	0.95735	-0.0365582	0.0273537	64.3819	1.749
1	24.25	0.665745	-0.0381901	0.957338	-0.0365608	0.0273517	64.4093	1.75
1	24.249	0.665738	-0.0381933	0.957325	-0.0365634	0.0273498	64.4366	1.751
1	24.248	0.66573	-0.0381965	0.957313	-0.0365659	0.0273479	64.464	1.752
1	24.247	0.665723	-0.0381997	0.9573	-0.0365685	0.0273459	64.4913	1.753
1	24.246	0.665715	-0.0382029	0.957288	-0.0365711	0.027344	64.5187	1.754
1	24.245	0.665708	-0.0382061	0.957275	-0.0365737	0.0273421	64.546	1.755
1	24.244	0.665701	-0.0382093	0.957263	-0.0365763	0.0273401	64.5734	1.756
1	24.243	0.665693	-0.0382125	0.95725	-0.0365789	0.0273382	64.6007	1.757
1	24.242	0.665685	-0.0382158	0.957237	-0.0365816	0.0273362	64.628	1.758
1	24.241	0.665678	-0.0382189	0.957225	-0.036584	0.0273343	64.6554	1.759
1	24.24	0.665671	-0.0382221	0.957212	-0.0365866	0.0273324	64.6827	1.76
1	24.239	0.665663	-0.0382253	0.9572	-0.0365892	0.0273305	64.71	1.761
1	24.238	0.665656	-0.0382286	0.957187	-0.0365919	0.0273284	64.7374	1.762
1	24.237	0.665648	-0.0382317	0.957175	-0.0365944	0.0273266	64.7647	1.763
1	24.236	0.665641	-0.038235	0.957162	-0.0365971	0.0273246	64.792	1.764
1	24.235	0.665634	-0.0382381	0.95715	-0.0365996	0.0273227	64.8194	1.765
1	24.234	0.665626	-0.0382414	0.957137	-0.0366023	0.0273207	64.8467	1.766
1	24.233	0.665618	-0.0382446	0.957124	-0.0366048	0.0273188	64.874	1.767
1	24.232	0.665611	-0.0382478	0.957112	-0.0366074	0.0273169	64.9013	1.768
1	24.231	0.665604	-0.0382509	0.9571	-0.0366099	0.027315	64.9286	1.769
1	24.23	0.665596	-0.0382542	0.957087	-0.0366126	0.027313	64.9559	1.77
1	24.229	0.665589	-0.0382574	0.957074	-0.0366152	0.0273111	64.9833	1.771
1	24.228	0.665581	-0.0382606	0.957062	-0.0366178	0.0273091	65.0106	1.772
1	24.227	0.665574	-0.0382638	0.957049	-0.0366204	0.0273072	65.0379	1.773
1	24.226	0.665566	-0.038267	0.957037	-0.036623	0.0273053	65.0652	1.774
1	24.225	0.665559	-0.0382704	0.957024	-0.0366257	0.0273033	65.0925	1.775
1	24.224	0.665552	-0.0382735	0.957012	-0.0366281	0.0273014	65.1198	1.776
1	24.223	0.665544	-0.0382768	0.956999	-0.0366308	0.0272994	65.1471	1.777
1	24.222	0.665537	-0.0382799	0.956987	-0.0366333	0.0272976	65.1744	1.778
1	24.221	0.665529	-0.0382832	0.956974	-0.036636	0.0272955	65.2017	1.779
1	24.22	0.665521	-0.0382864	0.956961	-0.0366386	0.0272936	65.229	1.78
1	24.219	0.665514	-0.0382896	0.956949	-0.0366412	0.0272917	65.2563	1.781
1	24.218	0.665507	-0.0382928	0.956936	-0.0366438	0.0272898	65.2836	1.782
1	24.217	0.665499	-0.038296	0.956924	-0.0366464	0.0272878	65.3109	1.783
1	24.216	0.665492	-0.0382992	0.956911	-0.036649	0.0272859	65.3382	1.784
1	24.215	0.665484	-0.0383024	0.956899	-0.0366516	0.027284	65.3654	1.785
1	24.214	0.665477	-0.0383058	0.956886	-0.0366543	0.027282	65.3927	1.786
1	24.213	0.665469	-0.0383089	0.956874	-0.0366567	0.0272801	65.42	1.787
1	24.212	0.665462	-0.0383122	0.956861	-0.0366594	0.0272781	65.4473	1.788
1	24.211	0.665455	-0.0383153	0.956848	-0.0366619	0.0272763	65.4746	1.789
1	24.21	0.665447	-0.0383186	0.956835	-0.0366646	0.0272743	65.5018	1.79
1	24.209	0.665439	-0.0383218	0.956823	-0.0366672	0.0272723	65.5291	1.791
1	24.208	0.665432	-0.038325	0.95681	-0.0366698	0.0272704	65.5564	1.792
1	24.207	0.665425	-0.0383282	0.956798	-0.0366724	0.0272685	65.5837	1.793
1	24.206	0.665417	-0.0383315	0.956785	-0.036675	0.0272665	65.6109	1.794
1	24.205	0.665409	-0.0383348	0.956772	-0.0366777	0.0272645	65.6382	1.795
1	24.204	0.665402	-0.0383379	0.95676	-0.0366802	0.0272627	65.6655	1.796
1	24.203	0.665395	-0.0383411	0.956748	-0.0366828	0.0272608	65.6927	1.797
1	24.202	0.665387	-0.0383443	0.956735	-0.0366853	0.0272588	65.72	1.798
1	24.201	0.66538	-0.0383476	0.956722	-0.036688	0.0272568	65.7472	1.799
1	24.2	0.665372	-0.0383508	0.95671	-0.0366906	0.0272549	65.7745	1.8
1	24.199	0.665365	-0.0383541	0.956697	-0.0366932	0.027253	65.8018	1.801
1	24.198	0.665357	-0.0383574	0.956684	-0.0366959	0.027251	65.829	1.802
1	24.197	0.66535	-0.0383605	0.956672	-0.0366984	0.0272491	65.8563	1.803
1	24.196	0.665342	-0.0383637	0.95666	-0.036701	0.0272472	65.8835	1.804
1	24.195	0.665335	-0.0383669	0.956647	-0.0367036	0.0272453	65.9108	1.805
1	24.194	0.665327	-0.0383703	0.956634	-0.0367063	0.0272433	65.938	1.806
1	24.193	0.66532	-0.0383735	0.956622	-0.0367089	0.0272414	65.9652	1.807
1	24.192	0.665312	-0.0383767	0.956609	-0.0367115	0.0272394	65.9925	1.808
1	24.191	0.665305	-0.03838	0.956596	-0.0367142	0.0272374	66.0197	1.809
1	24.19	0.665298	-0.0383831	0.956584	-0.0367167	0.0272356	66.047	1.81
1	24.189	0.66529	-0.0383863	0.956572	-0.0367193	0.0272337	66.0742	1.811
1	24.188	0.665283	-0.0383895	0.956559	-0.0367219	0.0272317	66.1014	1.812
1	24.187	0.665275	-0.0383929	0.956546	-0.0367246	0.0272297	66.1287	1.813
1	24.186	0.665267	-0.0383961	0.956534	-0.0367272	0.0272278	66.1559	1.814
1	24.185	0.66526	-0.0383993	0.956521	-0.0367297	0.0272259	66.1831	1.815
1	24.184	0.665252	-0.0384027	0.956508	-0.0367324	0.0272239	66.2103	1.816
1	24.183	0.665245	-0.0384057	0.956496	-0.0367349	0.027222	66.2376	1.817
1	24.182	0.665238	-0.038409	0.956484	-0.0367375	0.0272201	66.2648	1.818
1	24.181	0.66523	-0.0384123	0.95647	-0.0367402	0.0272181	66.292	1.819
1	24.18	0.665223	-0.0384155	0.956458	-0.0367428	0.0272162	66.3192	1.82
1	24.179	0.665215	-0.0384187	0.956445	-0.0367454	0.0272143	66.3464	1.821
1	24.178	0.665208	-0.0384219	0.956433	-0.036748	0.0272124	66.3737	1.822
1	24.177	0.6652	-0.0384253	0.95642	-0.0367507	0.0272104	66.4009	1.823
1	24.176	0.665193	-0.0384285	0.956407	-0.0367533	0.0272084	66.4281	1.824
1	24.175	0.665185	-0.0384317	0.956395	-0.0367559	0.0272065	66.4553	1.825
1	24.174	0.665178	-0.0384349	0.956382	-0.0367585	0.0272046	66.4825	1.826
1	24.173	0.66517	-0.0384382	0.95637	-0.0367611	0.0272027	66.5097	1.827
1	24.172	0.665162	-0.0384415	0.956357	-0.0367638	0.0272007	66.5369	1.828
1	24.171	0.665155	-0.0384446	0.956345	-0.0367663	0.0271988	66.5641	1.829
1	24.17	0.665148	-0.0384479	0.956332	-0.036769	0.0271968	66.5913	1.83
1	24.169	0.66514	-0.0384512	0.956319	-0.0367716	0.0271949	66.6185	1.831
1	24.168	0.665133	-0.0384544	0.956307	-0.0367742	0.027193	66.6457	1.832
1	24.167	0.665125	-0.0384577	0.956294	-0.0367769	0.027191	66.6729	1.833
1	24.166	0.665118	-0.0384608	0.956282	-0.0367794	0.0271891	66.7001	1.834
1	24.165	0.66511	-0.0384642	0.956269	-0.0367821	0.0271871	66.7273	1.835
1	24.164	0.665103	-0.0384674	0.956256	-0.0367847	0.0271852	66.7545	1.836
1	24.163	0.665095	-0.0384706	0.956244	-0.0367873	0.0271833	66.7816	1.837
1	24.162	0.665088	-0.038474	0.956231	-0.03679	0.0271813	66.8088	1.838
1	24.161	0.66508	-0.0384771	0.956219	-0.0367925	0.0271795	66.836	1.839
1	24.16	0.665073	-0.0384804	0.956206	-0.0367952	0.0271775	66.8632	1.84
1	24.159	0.665065	-0.0384836	0.956193	-0.0367978	0.0271756	66.8904	1.841
1	24.158	0.665058	-0.0384868	0.956181	-0.0368004	0.0271736	66.9175	1.842
1	24.157	0.66505	-0.0384902	0.956168	-0.0368031	0.0271716	66.9447	1.843
1	24.156	0.665043	-0.0384934	0.956155	-0.0368057	0.0271697	66.9719	1.844
1	24.155	0.665035	-0.0384966	0.956143	-0.0368083	0.0271678	66.9991	1.845
1	24.154	0.665027	-0.0385	0.95613	-0.036811	0.0271658	67.0262	1.846
1	24.153	0.66502	-0.0385031	0.956118	-0.0368135	0.027164	67.0534	1.847
1	24.152	0.665013	-0.0385064	0.956104	-0.0368162	0.027162	67.0805	1.848
1	24.151	0.665005	-0.0385097	0.956092	-0.0368188	0.0271601	67.1077	1.849
1	24.15	0.664998	-0.0385129	0.956079	-0.0368214	0.0271581	67.1349	1.85
1	24.149	0.66499	-0.0385161	0.956067	-0.036824	0.0271562	67.162	1.851
1	24.148	0.664983	-0.0385193	0.956054	-0.0368266	0.0271543	67.1892	1.852
1	24.147	0.664975	-0.0385227	0.956041	-0.0368293	0.0271523	67.2163	1.853
1	24.146	0.664968	-0.0385259	0.956029	-0.0368319	0.0271504	67.2435	1.854
1	24.145	0.66496	-0.0385291	0.956016	-0.0368345	0.0271485	67.2706	1.855
1	24.144	0.664952	-0.0385325	0.956003	-0.0368372	0.0271465	67.2978	1.856
1	24.143	0.664945	-0.0385357	0.955991	-0.0368398	0.0271446	67.3249	1.857
1	24.142	0.664938	-0.0385389	0.955978	-0.0368424	0.0271426	67.3521	1.858
1	24.141	0.66493	-0.0385423	0.955965	-0.0368451	0.0271407	67.3792	1.859
1	24.14	0.664923	-0.0385454	0.955953	-0.0368476	0.0271388	67.4064	1.86
1	24.139	0.664915	-0.0385487	0.95594	-0.0368503	0.0271368	67.4335	1.861
1	24.138	0.664908	-0.038552	0.955928	-0.0368529	0.0271349	67.4606	1.862
1	24.137	0.6649	-0.0385552	0.955915	-0.0368555	0.027133	67.4878	1.863
1	24.136	0.664892	-0.0385586	0.955902	-0.0368582	0.027131	67.5149	1.864
1	24.135	0.664885	-0.0385616	0.95589	-0.0368607	0.0271292	67.542	1.865
1	24.134	0.664878	-0.038565	0.955877	-0.0368634	0.0271272	67.5692	1.866
1	24.133	0.66487	-0.0385684	0.955864	-0.0368661	0.0271252	67.5963	1.867
1	24.132	0.664862	-0.0385716	0.955852	-0.0368687	0.0271233	67.6234	1.868
1	24.131	0.664855	-0.0385748	0.955839	-0.0368713	0.0271213	67.6505	1.869
1	24.13	0.664847	-0.038578	0.955827	-0.0368739	0.0271194	67.6777	1.87
1	24.129	0.66484	-0.0385813	0.955814	-0.0368765	0.0271175	67.7048	1.871
1	24.128	0.664832	-0.0385846	0.955801	-0.0368792	0.0271155	67.7319	1.872
1	24.127	0.664825	-0.038588	0.955788	-0.0368819	0.0271135	67.759	1.873
1	24.126	0.664817	-0.0385911	0.955776	-0.0368844	0.0271117	67.7861	1.874
1	24.125	0.66481	-0.0385945	0.955763	-0.0368872	0.0271097	67.8132	1.875
1	24.124	0.664802	-0.0385977	0.955751	-0.0368898	0.0271078	67.8404	1.876
1	24.123	0.664795	-0.0386009	0.955738	-0.0368924	0.0271059	67.8675	1.877
1	24.122	0.664787	-0.0386043	0.955725	-0.0368951	0.0271039	67.8946	1.878
1	24.121	0.66478	-0.0386075	0.955712	-0.0368977	0.027102	67.9217	1.879
1	24.12	0.664772	-0.0386107	0.9557	-0.0369003	0.0271001	67.9488	1.88
1	24.119	0.664765	-0.0386141	0.955687	-0.036903	0.0270981	67.9759	1.881
1	24.118	0.664757	-0.0386173	0.955674	-0.0369056	0.0270962	68.003	1.882
1	24.117	0.66475	-0.0386206	0.955662	-0.0369082	0.0270943	68.0301	1.883
1	24.116	0.664742	-0.0386239	0.955649	-0.0369109	0.0270923	68.0572	1.884
1	24.115	0.664734	-0.0386271	0.955636	-0.0369135	0.0270904	68.0843	1.885
1	24.114	0.664727	-0.0386304	0.955624	-0.0369161	0.0270884	68.1113	1.886
1	24.113	0.664719	-0.0386337	0.955611	-0.0369188	0.0270865	68.1384	1.887
1	24.112	0.664712	-0.038637	0.955598	-0.0369214	0.0270845	68.1655	1.888
1	24.111	0.664704	-0.0386402	0.955586	-0.036924	0.0270826	68.1926	1.889
1	24.11	0.664697	-0.0386436	0.955573	-0.0369267	0.0270806	68.2197	1.89
1	24.109	0.664689	-0.0386468	0.95556	-0.0369293	0.0270787	68.2468	1.891
1	24.108	0.664682	-0.03865	0.955548	-0.036932	0.0270768	68.2738	1.892
1	24.107	0.664674	-0.0386534	0.955535	-0.0369347	0.0270748	68.3009	1.893
1	24.106	0.664667	-0.0386566	0.955522	-0.0369373	0.0270729	68.328	1.894
1	24.105	0.664659	-0.0386599	0.95551	-0.0369399	0.027071	68.3551	1.895
1	24.104	0.664651	-0.0386632	0.955497	-0.0369426	0.027069	68.3821	1.896
1	24.103	0.664644	-0.0386665	0.955484	-0.0369452	0.0270671	68.4092	1.897
1	24.102	0.664637	-0.0386697	0.955472	-0.0369478	0.0270652	68.4363	1.898
1	24.101	0.664629	-0.0386731	0.955459	-0.0369505	0.0270632	68.4633	1.899
1	24.1	0.664621	-0.0386763	0.955446	-0.0369531	0.0270613	68.4904	1.9
1	24.099	0.664614	-0.0386795	0.955434	-0.0369557	0.0270594	68.5175	1.901
1	24.098	0.664606	-0.0386829	0.955421	-0.0369584	0.0270574	68.5445	1.902
1	24.097	0.664599	-0.0386861	0.955408	-0.036961	0.0270555	68.5716	1.903
1	24.096	0.664591	-0.0386894	0.955396	-0.0369637	0.0270536	68.5986	1.904
1	24.095	0.664584	-0.0386927	0.955383	-0.0369664	0.0270516	68.6257	1.905
1	24.094	0.664576	-0.038696	0.95537	-0.036969	0.0270497	68.6527	1.906
1	24.093	0.664569	-0.0386992	0.955357	-0.0369716	0.0270478	68.6798	1.907
1	24.092	0.664561	-0.0387026	0.955344	-0.0369743	0.0270458	68.7068	1.908
1	24.091	0.664554	-0.0387058	0.955332	-0.0369769	0.0270439	68.7339	1.909
1	24.09	0.664546	-0.0387091	0.955319	-0.0369795	0.027042	68.7609	1.91
1	24.089	0.664538	-0.0387124	0.955306	-0.0369822	0.02704	68.788	1.911
1	24.088	0.664531	-0.0387157	0.955294	-0.0369848	0.0270381	68.815	1.912
1	24.087	0.664524	-0.0387189	0.955281	-0.0369874	0.0270362	68.8421	1.913
1	24.086	0.664516	-0.0387223	0.955268	-0.0369902	0.0270342	68.8691	1.914
1	24.085	0.664508	-0.0387255	0.955256	-0.0369928	0.0270323	68.8961	1.915
1	24.084	0.664501	-0.0387287	0.955243	-0.0369954	0.0270304	68.9232	1.916
1	24.083	0.664493	-0.0387321	0.95523	-0.0369981	0.0270284	68.9502	1.917
1	24.082	0.664486	-0.0387354	0.955218	-0.0370007	0.0270265	68.9772	1.918
1	24.081	0.664478	-0.0387386	0.955205	-0.0370033	0.0270246	69.0042	1.919
1	24.08	0.664471	-0.038742	0.955192	-0.037006	0.0270226	69.0313	1.92
1	24.079	0.664463	-0.0387453	0.955179	-0.0370087	0.0270206	69.0583	1.921
1	24.078	0.664455	-0.0387486	0.955167	-0.0370113	0.0270187	69.0853	1.922
1	24.077	0.664448	-0.0387518	0.955154	-0.037014	0.0270168	69.1123	1.923
1	24.076	0.66444	-0.0387552	0.955141	-0.0370167	0.0270149	69.1393	1.924
1	24.075	0.664433	-0.0387583	0.955129	-0.0370192	0.027013	69.1664	1.925
1	24.074	0.664425	-0.0387617	0.955116	-0.0370219	0.027011	69.1934	1.926
1	24.073	0.664418	-0.038765	0.955103	-0.0370246	0.0270091	69.2204	1.927
1	24.072	0.66441	-0.0387684	0.95509	-0.0370273	0.0270071	69.2474	1.928
1	24.071	0.664403	-0.0387715	0.955078	-0.0370298	0.0270053	69.2744	1.929
1	24.07	0.664395	-0.0387749	0.955065	-0.0370326	0.0270033	69.3014	1.93
1	24.069	0.664387	-0.0387783	0.955052	-0.0370353	0.0270013	69.3284	1.931
1	24.068	0.66438	-0.0387815	0.95504	-0.0370379	0.0269994	69.3554	1.932
1	24.067	0.664373	-0.0387848	0.955027	-0.0370405	0.0269975	69.3824	1.933
1	24.066	0.664365	-0.0387881	0.955014	-0.0370432	0.0269955	69.4094	1.934
1	24.065	0.664357	-0.0387914	0.955002	-0.0370458	0.0269936	69.4364	1.935
1	24.064	0.66435	-0.0387946	0.954989	-0.0370484	0.0269917	69.4634	1.936
1	24.063	0.664342	-0.038798	0.954976	-0.0370512	0.0269897	69.4904	1.937
1	24.062	0.664334	-0.0388014	0.954963	-0.0370539	0.0269877	69.5174	1.938
1	24.061	0.664327	-0.0388046	0.95495	-0.0370565	0.0269858	69.5444	1.939
1	24.06	0.66432	-0.0388079	0.954938	-0.0370591	0.0269839	69.5713	1.94
1	24.059	0.664312	-0.0388112	0.954925	-0.0370618	0.026982	69.5983	1.941
1	24.058	0.664305	-0.0388143	0.954913	-0.0370643	0.0269801	69.6253	1.942
1	24.057	0.664297	-0.0388177	0.9549	-0.037067	0.0269781	69.6523	1.943
1	24.056	0.664289	-0.0388211	0.954887	-0.0370698	0.0269762	69.6793	1.944
1	24.055	0.664281	-0.0388245	0.954874	-0.0370725	0.0269742	69.7062	1.945
1	24.054	0.664274	-0.0388277	0.954861	-0.0370751	0.0269723	69.7332	1.946
1	24.053	0.664267	-0.038831	0.954849	-0.0370777	0.0269704	69.7602	1.947
1	24.052	0.664259	-0.0388343	0.954836	-0.0370804	0.0269684	69.7872	1.948
1	24.051	0.664251	-0.0388377	0.954823	-0.0370831	0.0269664	69.8141	1.949
1	24.05	0.664244	-0.0388408	0.954811	-0.0370856	0.0269646	69.8411	1.95
1	24.049	0.664236	-0.0388442	0.954798	-0.0370884	0.0269626	69.8681	1.951
1	24.048	0.664229	-0.0388475	0.954785	-0.037091	0.0269607	69.895	1.952
1	24.047	0.664221	-0.0388508	0.954772	-0.0370937	0.0269588	69.922	1.953
1	24.046	0.664214	-0.0388541	0.95476	-0.0370963	0.0269569	69.9489	1.954
1	24.045	0.664206	-0.0388575	0.954747	-0.037099	0.0269549	69.9759	1.955
1	24.044	0.664198	-0.0388609	0.954734	-0.0371018	0.0269529	70.0029	1.956
1	24.043	0.664191	-0.0388641	0.954721	-0.0371044	0.026951	70.0298	1.957
1	24.042	0.664183	-0.0388673	0.954709	-0.037107	0.0269491	70.0568	1.958
1	24.041	0.664176	-0.0388707	0.954696	-0.0371097	0.0269471	70.0837	1.959
1	24.04	0.664168	-0.0388741	0.954683	-0.0371124	0.0269451	70.1107	1.96
1	24.039	0.66416	-0.0388774	0.95467	-0.0371151	0.0269432	70.1376	1.961
1	24.038	0.664153	-0.0388806	0.954658	-0.0371177	0.0269413	70.1645	1.962
1	24.037	0.664145	-0.038884	0.954645	-0.0371204	0.0269394	70.1915	1.963
1	24.036	0.664138	-0.0388874	0.954632	-0.0371231	0.0269374	70.2184	1.964
1	24.035	0.66413	-0.0388906	0.954619	-0.0371257	0.0269355	70.2454	1.965
1	24.034	0.664123	-0.0388939	0.954606	-0.0371283	0.0269336	70.2723	1.966
1	24.033	0.664115	-0.0388973	0.954593	-0.0371311	0.0269316	70.2992	1.967
1	24.032	0.664107	-0.0389005	0.954581	-0.0371337	0.0269297	70.3262	1.968
1	24.031	0.6641	-0.0389038	0.954568	-0.0371363	0.0269278	70.3531	1.969
1	24.03	0.664092	-0.0389071	0.954555	-0.037139	0.0269259	70.38	1.97
1	24.029	0.664085	-0.0389105	0.954542	-0.0371417	0.0269239	70.407	1.971
1	24.028	0.664077	-0.0389138	0.95453	-0.0371444	0.026922	70.4339	1.972
1	24.027	0.66407	-0.038917	0.954517	-0.037147	0.0269201	70.4608	1.973
1	24.026	0.664062	-0.0389204	0.954504	-0.0371497	0.0269181	70.4877	1.974
1	24.025	0.664054	-0.0389238	0.954491	-0.0371524	0.0269161	70.5146	1.975
1	24.024	0.664047	-0.038927	0.954479	-0.037155	0.0269142	70.5416	1.976
1	24.023	0.664039	-0.0389303	0.954466	-0.0371577	0.0269123	70.5685	1.977
1	24.022	0.664032	-0.0389337	0.954453	-0.0371604	0.0269104	70.5954	1.978
1	24.021	0.664024	-0.0389371	0.95444	-0.0371631	0.0269084	70.6223	1.979
1	24.02	0.664016	-0.0389405	0.954427	-0.0371658	0.0269064	70.6492	1.98
1	24.019	0.664009	-0.0389437	0.954415	-0.0371685	0.0269045	70.6761	1.981
1	24.018	0.664001	-0.038947	0.954402	-0.0371711	0.0269026	70.703	1.982
1	24.017	0.663994	-0.0389504	0.954389	-0.0371738	0.0269007	70.7299	1.983
1	24.016	0.663986	-0.0389536	0.954377	-0.0371764	0.0268988	70.7568	1.984
1	24.015	0.663978	-0.038957	0.954364	-0.0371791	0.0268968	70.7837	1.985
1	24.014	0.663971	-0.0389603	0.954351	-0.0371818	0.0268949	70.8106	1.986
1	24.013	0.663963	-0.0389636	0.954338	-0.0371845	0.0268929	70.8375	1.987
1	24.012	0.663956	-0.038967	0.954325	-0.0371872	0.026891	70.8644	1.988
1	24.011	0.663948	-0.0389703	0.954313	-0.0371898	0.0268891	70.8913	1.989
1	24.01	0.663941	-0.0389735	0.9543	-0.0371925	0.0268872	70.9182	1.99
1	24.009	0.663933	-0.0389769	0.954287	-0.0371952	0.0268852	70.9451	1.991
1	24.008	0.663925	-0.0389803	0.954274	-0.0371979	0.0268832	70.9719	1.992
1	24.007	0.663918	-0.0389836	0.954262	-0.0372005	0.0268813	70.9988	1.993
1	24.006	0.66391	-0.0389868	0.954249	-0.0372031	0.0268794	71.0257	1.994
1	24.005	0.663903	-0.0389902	0.954236	-0.0372059	0.0268775	71.0526	1.995
1	24.004	0.663895	-0.0389936	0.954223	-0.0372086	0.0268755	71.0795	1.996
1	24.003	0.663887	-0.038997	0.95421	-0.0372113	0.0268735	71.1063	1.997
[truncated: 22,802 more rows]
