# Supplementary material for: Nanoalignment by critical Casimir torques
Source: Nat Commun. 2024 Jun 14;15:5086. doi: 10.1038/s41467-024-49220-1 (PMC11178905; doi:10.1038/s41467-024-49220-1)
Supplement: Supplementary file 11 — Source Data [file 41467_2024_49220_MOESM11_ESM.zip › fig5/python/data/triangle30.dat]

#height of triangle 30
#x	y	z	force	D	v	dt	t	distance travelled
1	30	0.676192	-0.0146999	0.974923	-0.0143313	0.0697774	0	0
1	29.999	0.676189	-0.0147127	0.974918	-0.0143436	0.0697173	0.0697774	0.001
1	29.998	0.676186	-0.0147254	0.974913	-0.014356	0.0696575	0.139495	0.002
1	29.997	0.676183	-0.0147381	0.974909	-0.0143683	0.0695978	0.209152	0.003
1	29.996	0.67618	-0.0147508	0.974904	-0.0143806	0.069538	0.27875	0.004
1	29.995	0.676177	-0.0147636	0.974899	-0.014393	0.0694783	0.348288	0.005
1	29.994	0.676174	-0.0147763	0.974894	-0.0144053	0.0694187	0.417766	0.006
1	29.993	0.676171	-0.0147891	0.974889	-0.0144177	0.0693592	0.487185	0.007
1	29.992	0.676169	-0.0148018	0.974884	-0.01443	0.0693	0.556544	0.008
1	29.991	0.676166	-0.0148145	0.97488	-0.0144423	0.0692409	0.625844	0.009
1	29.99	0.676163	-0.0148272	0.974875	-0.0144547	0.0691817	0.695085	0.01
1	29.989	0.67616	-0.01484	0.97487	-0.0144671	0.0691226	0.764267	0.011
1	29.988	0.676157	-0.0148527	0.974865	-0.0144794	0.0690636	0.833389	0.012
1	29.987	0.676154	-0.0148654	0.97486	-0.0144917	0.0690049	0.902453	0.013
1	29.986	0.676151	-0.0148783	0.974855	-0.0145041	0.0689458	0.971458	0.014
1	29.985	0.676149	-0.014891	0.97485	-0.0145165	0.0688873	1.0404	0.015
1	29.984	0.676146	-0.0149037	0.974845	-0.0145288	0.0688287	1.10929	0.016
1	29.983	0.676143	-0.0149164	0.974841	-0.0145411	0.0687704	1.17812	0.017
1	29.982	0.67614	-0.0149292	0.974836	-0.0145535	0.068712	1.24689	0.018
1	29.981	0.676137	-0.014942	0.974831	-0.0145659	0.0686536	1.3156	0.019
1	29.98	0.676134	-0.0149547	0.974826	-0.0145782	0.0685954	1.38426	0.02
1	29.979	0.676131	-0.0149675	0.974821	-0.0145906	0.0685372	1.45285	0.021
1	29.978	0.676128	-0.0149802	0.974815	-0.014603	0.0684792	1.52139	0.022
1	29.977	0.676125	-0.014993	0.97481	-0.0146153	0.0684212	1.58987	0.023
1	29.976	0.676122	-0.0150057	0.974806	-0.0146277	0.0683636	1.65829	0.024
1	29.975	0.676119	-0.0150185	0.974801	-0.01464	0.0683058	1.72665	0.025
1	29.974	0.676116	-0.0150313	0.974796	-0.0146524	0.0682482	1.79496	0.026
1	29.973	0.676114	-0.015044	0.974791	-0.0146647	0.0681908	1.86321	0.027
1	29.972	0.676111	-0.0150567	0.974786	-0.0146771	0.0681333	1.9314	0.028
1	29.971	0.676108	-0.0150695	0.974781	-0.0146895	0.0680759	1.99953	0.029
1	29.97	0.676105	-0.0150823	0.974776	-0.0147019	0.0680186	2.06761	0.03
1	29.969	0.676102	-0.0150951	0.974771	-0.0147142	0.0679614	2.13562	0.031
1	29.968	0.676099	-0.0151078	0.974766	-0.0147266	0.0679043	2.20359	0.032
1	29.967	0.676096	-0.0151206	0.974761	-0.014739	0.0678473	2.27149	0.033
1	29.966	0.676093	-0.0151334	0.974756	-0.0147514	0.0677904	2.33934	0.034
1	29.965	0.67609	-0.0151462	0.974751	-0.0147637	0.0677335	2.40713	0.035
1	29.964	0.676087	-0.0151589	0.974746	-0.0147761	0.0676768	2.47486	0.036
1	29.963	0.676084	-0.0151717	0.974741	-0.0147885	0.0676201	2.54254	0.037
1	29.962	0.676081	-0.0151845	0.974736	-0.0148009	0.0675636	2.61016	0.038
1	29.961	0.676078	-0.0151972	0.974732	-0.0148132	0.0675073	2.67772	0.039
1	29.96	0.676075	-0.01521	0.974726	-0.0148256	0.0674508	2.74523	0.04
1	29.959	0.676072	-0.0152228	0.974721	-0.014838	0.0673945	2.81268	0.041
1	29.958	0.676069	-0.0152356	0.974716	-0.0148504	0.0673383	2.88007	0.042
1	29.957	0.676066	-0.0152484	0.974711	-0.0148628	0.0672822	2.94741	0.043
1	29.956	0.676063	-0.0152612	0.974706	-0.0148752	0.0672262	3.0147	0.044
1	29.955	0.67606	-0.015274	0.974701	-0.0148875	0.0671703	3.08192	0.045
1	29.954	0.676057	-0.0152867	0.974696	-0.0148999	0.0671144	3.14909	0.046
1	29.953	0.676055	-0.0152995	0.974692	-0.0149123	0.0670589	3.21621	0.047
1	29.952	0.676051	-0.0153123	0.974686	-0.0149247	0.067003	3.28326	0.048
1	29.951	0.676048	-0.0153251	0.974681	-0.0149371	0.0669475	3.35027	0.049
1	29.95	0.676045	-0.0153379	0.974676	-0.0149495	0.066892	3.41722	0.05
1	29.949	0.676042	-0.0153507	0.974671	-0.0149619	0.0668366	3.48411	0.051
1	29.948	0.676039	-0.0153635	0.974666	-0.0149742	0.0667813	3.55094	0.052
1	29.947	0.676036	-0.0153763	0.974661	-0.0149866	0.0667261	3.61773	0.053
1	29.946	0.676033	-0.015389	0.974656	-0.014999	0.066671	3.68445	0.054
1	29.945	0.67603	-0.0154018	0.974651	-0.0150114	0.066616	3.75112	0.055
1	29.944	0.676027	-0.0154146	0.974646	-0.0150238	0.066561	3.81774	0.056
1	29.943	0.676025	-0.0154274	0.974641	-0.0150362	0.0665062	3.8843	0.057
1	29.942	0.676022	-0.0154402	0.974636	-0.0150486	0.0664514	3.95081	0.058
1	29.941	0.676019	-0.015453	0.974631	-0.015061	0.0663967	4.01726	0.059
1	29.94	0.676016	-0.0154658	0.974626	-0.0150734	0.0663421	4.08365	0.06
1	29.939	0.676012	-0.0154787	0.974621	-0.0150858	0.0662874	4.15	0.061
1	29.938	0.676009	-0.0154915	0.974616	-0.0150982	0.066233	4.21628	0.062
1	29.937	0.676007	-0.0155042	0.974611	-0.0151106	0.0661788	4.28252	0.063
1	29.936	0.676003	-0.0155171	0.974606	-0.015123	0.0661244	4.3487	0.064
1	29.935	0.676	-0.0155299	0.9746	-0.0151355	0.06607	4.41482	0.065
1	29.934	0.675997	-0.0155427	0.974596	-0.0151478	0.0660162	4.48089	0.066
1	29.933	0.675994	-0.0155555	0.97459	-0.0151603	0.065962	4.54691	0.067
1	29.932	0.675991	-0.0155683	0.974585	-0.0151727	0.0659081	4.61287	0.068
1	29.931	0.675988	-0.0155811	0.97458	-0.0151851	0.0658542	4.67878	0.069
1	29.93	0.675985	-0.0155939	0.974575	-0.0151975	0.0658005	4.74463	0.07
1	29.929	0.675982	-0.0156067	0.97457	-0.0152099	0.0657468	4.81043	0.071
1	29.928	0.675979	-0.0156196	0.974565	-0.0152223	0.0656931	4.87618	0.072
1	29.927	0.675976	-0.0156324	0.97456	-0.0152347	0.0656396	4.94187	0.073
1	29.926	0.675973	-0.0156453	0.974554	-0.0152472	0.065586	5.00751	0.074
1	29.925	0.67597	-0.0156581	0.974549	-0.0152596	0.0655327	5.0731	0.075
1	29.924	0.675967	-0.0156709	0.974544	-0.015272	0.0654795	5.13863	0.076
1	29.923	0.675964	-0.0156837	0.974539	-0.0152844	0.0654263	5.20411	0.077
1	29.922	0.675961	-0.0156965	0.974534	-0.0152968	0.0653732	5.26953	0.078
1	29.921	0.675958	-0.0157093	0.974529	-0.0153092	0.0653203	5.33491	0.079
1	29.92	0.675955	-0.0157222	0.974524	-0.0153216	0.0652672	5.40023	0.08
1	29.919	0.675951	-0.0157351	0.974518	-0.0153341	0.0652142	5.4655	0.081
1	29.918	0.675948	-0.0157479	0.974513	-0.0153465	0.0651614	5.53071	0.082
1	29.917	0.675945	-0.0157607	0.974508	-0.0153589	0.0651088	5.59587	0.083
1	29.916	0.675942	-0.0157735	0.974503	-0.0153713	0.0650562	5.66098	0.084
1	29.915	0.675939	-0.0157863	0.974498	-0.0153837	0.0650037	5.72604	0.085
1	29.914	0.675936	-0.0157992	0.974493	-0.0153962	0.0649511	5.79104	0.086
1	29.913	0.675933	-0.0158121	0.974487	-0.0154087	0.0648986	5.85599	0.087
1	29.912	0.67593	-0.0158249	0.974482	-0.0154211	0.0648464	5.92089	0.088
1	29.911	0.675927	-0.0158377	0.974477	-0.0154335	0.0647942	5.98574	0.089
1	29.91	0.675924	-0.0158505	0.974472	-0.0154459	0.0647421	6.05053	0.09
1	29.909	0.675921	-0.0158634	0.974467	-0.0154583	0.0646901	6.11527	0.091
1	29.908	0.675917	-0.0158763	0.974461	-0.0154708	0.0646378	6.17996	0.092
1	29.907	0.675914	-0.0158891	0.974456	-0.0154832	0.064586	6.2446	0.093
1	29.906	0.675911	-0.0159019	0.974451	-0.0154957	0.0645342	6.30919	0.094
1	29.905	0.675909	-0.0159148	0.974446	-0.0155081	0.0644825	6.37372	0.095
1	29.904	0.675905	-0.0159276	0.97444	-0.0155205	0.0644308	6.4382	0.096
1	29.903	0.675902	-0.0159405	0.974435	-0.015533	0.0643792	6.50263	0.097
1	29.902	0.675899	-0.0159534	0.97443	-0.0155454	0.0643276	6.56701	0.098
1	29.901	0.675896	-0.0159662	0.974425	-0.0155578	0.0642762	6.63134	0.099
1	29.9	0.675893	-0.0159791	0.974419	-0.0155703	0.0642248	6.69562	0.1
1	29.899	0.67589	-0.0159919	0.974414	-0.0155827	0.0641736	6.75984	0.101
1	29.898	0.675887	-0.0160048	0.974409	-0.0155952	0.0641223	6.82401	0.102
1	29.897	0.675884	-0.0160176	0.974404	-0.0156076	0.0640712	6.88814	0.103
1	29.896	0.675881	-0.0160305	0.974399	-0.0156201	0.0640202	6.95221	0.104
1	29.895	0.675877	-0.0160433	0.974393	-0.0156325	0.0639692	7.01623	0.105
1	29.894	0.675874	-0.0160562	0.974388	-0.015645	0.0639182	7.0802	0.106
1	29.893	0.675871	-0.0160691	0.974383	-0.0156574	0.0638674	7.14412	0.107
1	29.892	0.675868	-0.016082	0.974377	-0.0156699	0.0638166	7.20798	0.108
1	29.891	0.675864	-0.0160949	0.974372	-0.0156824	0.0637658	7.2718	0.109
1	29.89	0.675862	-0.0161077	0.974367	-0.0156948	0.0637153	7.33557	0.11
1	29.889	0.675859	-0.0161205	0.974362	-0.0157072	0.0636649	7.39928	0.111
1	29.888	0.675855	-0.0161334	0.974356	-0.0157197	0.0636144	7.46295	0.112
1	29.887	0.675852	-0.0161463	0.974351	-0.0157322	0.0635639	7.52656	0.113
1	29.886	0.675849	-0.0161592	0.974346	-0.0157446	0.0635137	7.59012	0.114
1	29.885	0.675846	-0.0161721	0.97434	-0.0157571	0.0634634	7.65364	0.115
1	29.884	0.675842	-0.016185	0.974335	-0.0157696	0.0634132	7.7171	0.116
1	29.883	0.67584	-0.0161978	0.97433	-0.015782	0.0633632	7.78051	0.117
1	29.882	0.675837	-0.0162107	0.974325	-0.0157945	0.0633134	7.84388	0.118
1	29.881	0.675833	-0.0162236	0.974319	-0.0158069	0.0632634	7.90719	0.119
1	29.88	0.67583	-0.0162365	0.974314	-0.0158194	0.0632134	7.97045	0.12
1	29.879	0.675827	-0.0162493	0.974309	-0.0158319	0.0631638	8.03367	0.121
1	29.878	0.675824	-0.0162622	0.974303	-0.0158443	0.063114	8.09683	0.122
1	29.877	0.67582	-0.0162751	0.974298	-0.0158568	0.0630643	8.15995	0.123
1	29.876	0.675818	-0.016288	0.974293	-0.0158693	0.0630149	8.22301	0.124
1	29.875	0.675814	-0.0163009	0.974287	-0.0158818	0.0629653	8.28602	0.125
1	29.874	0.675811	-0.0163138	0.974282	-0.0158942	0.0629159	8.34899	0.126
1	29.873	0.675808	-0.0163267	0.974277	-0.0159067	0.0628666	8.41191	0.127
1	29.872	0.675804	-0.0163396	0.974271	-0.0159192	0.0628171	8.47477	0.128
1	29.871	0.675801	-0.0163525	0.974266	-0.0159317	0.0627681	8.53759	0.129
1	29.87	0.675798	-0.0163653	0.974261	-0.0159441	0.0627191	8.60036	0.13
1	29.869	0.675795	-0.0163783	0.974255	-0.0159566	0.0626698	8.66308	0.131
1	29.868	0.675792	-0.0163912	0.97425	-0.0159691	0.062621	8.72575	0.132
1	29.867	0.675789	-0.0164041	0.974244	-0.0159816	0.062572	8.78837	0.133
1	29.866	0.675785	-0.016417	0.974239	-0.0159941	0.0625231	8.85094	0.134
1	29.865	0.675782	-0.0164299	0.974234	-0.0160065	0.0624745	8.91346	0.135
1	29.864	0.675779	-0.0164428	0.974228	-0.016019	0.0624258	8.97594	0.136
1	29.863	0.675776	-0.0164557	0.974223	-0.0160315	0.0623771	9.03836	0.137
1	29.862	0.675773	-0.0164686	0.974218	-0.016044	0.0623287	9.10074	0.138
1	29.861	0.675769	-0.0164815	0.974212	-0.0160565	0.06228	9.16307	0.139
1	29.86	0.675766	-0.0164944	0.974207	-0.016069	0.0622318	9.22535	0.14
1	29.859	0.675763	-0.0165073	0.974201	-0.0160815	0.0621834	9.28758	0.141
1	29.858	0.67576	-0.0165203	0.974196	-0.016094	0.0621351	9.34976	0.142
1	29.857	0.675757	-0.0165332	0.97419	-0.0161065	0.0620869	9.4119	0.143
1	29.856	0.675753	-0.0165461	0.974185	-0.016119	0.0620387	9.47399	0.144
1	29.855	0.67575	-0.016559	0.97418	-0.0161314	0.0619908	9.53602	0.145
1	29.854	0.675747	-0.016572	0.974174	-0.016144	0.0619426	9.59802	0.146
1	29.853	0.675744	-0.0165848	0.974169	-0.0161564	0.0618949	9.65996	0.147
1	29.852	0.67574	-0.0165978	0.974163	-0.0161689	0.061847	9.72185	0.148
1	29.851	0.675737	-0.0166107	0.974158	-0.0161814	0.0617992	9.7837	0.149
1	29.85	0.675734	-0.0166236	0.974152	-0.0161939	0.0617515	9.8455	0.15
1	29.849	0.675731	-0.0166366	0.974147	-0.0162064	0.0617038	9.90725	0.151
1	29.848	0.675728	-0.0166494	0.974142	-0.0162189	0.0616564	9.96895	0.152
1	29.847	0.675724	-0.0166624	0.974136	-0.0162315	0.0616087	10.0306	0.153
1	29.846	0.675721	-0.0166753	0.974131	-0.0162439	0.0615615	10.0922	0.154
1	29.845	0.675718	-0.0166883	0.974125	-0.0162565	0.0615139	10.1538	0.155
1	29.844	0.675715	-0.0167012	0.97412	-0.0162689	0.0614668	10.2153	0.156
1	29.843	0.675711	-0.0167142	0.974114	-0.0162815	0.0614194	10.2768	0.157
1	29.842	0.675708	-0.0167271	0.974109	-0.016294	0.0613724	10.3382	0.158
1	29.841	0.675705	-0.01674	0.974103	-0.0163065	0.0613253	10.3996	0.159
1	29.84	0.675702	-0.0167529	0.974098	-0.016319	0.0612783	10.4609	0.16
1	29.839	0.675698	-0.0167659	0.974092	-0.0163315	0.0612313	10.5222	0.161
1	29.838	0.675695	-0.0167788	0.974087	-0.016344	0.0611844	10.5834	0.162
1	29.837	0.675692	-0.0167918	0.974081	-0.0163565	0.0611376	10.6446	0.163
1	29.836	0.675688	-0.0168047	0.974076	-0.0163691	0.0610909	10.7057	0.164
1	29.835	0.675685	-0.0168177	0.97407	-0.0163816	0.0610442	10.7668	0.165
1	29.834	0.675682	-0.0168306	0.974064	-0.0163941	0.0609976	10.8278	0.166
1	29.833	0.675679	-0.0168436	0.974059	-0.0164066	0.060951	10.8888	0.167
1	29.832	0.675675	-0.0168565	0.974053	-0.0164191	0.0609046	10.9498	0.168
1	29.831	0.675672	-0.0168695	0.974047	-0.0164317	0.060858	11.0107	0.169
1	29.83	0.675669	-0.0168824	0.974042	-0.0164442	0.0608118	11.0716	0.17
1	29.829	0.675665	-0.0168954	0.974036	-0.0164567	0.0607654	11.1324	0.171
1	29.828	0.675662	-0.0169083	0.974031	-0.0164692	0.0607193	11.1931	0.172
1	29.827	0.675659	-0.0169213	0.974025	-0.0164818	0.060673	11.2539	0.173
1	29.826	0.675656	-0.0169342	0.97402	-0.0164943	0.0606271	11.3145	0.174
1	29.825	0.675652	-0.0169472	0.974014	-0.0165068	0.0605809	11.3752	0.175
1	29.824	0.675649	-0.0169602	0.974009	-0.0165194	0.060535	11.4357	0.176
1	29.823	0.675646	-0.0169731	0.974003	-0.0165319	0.0604891	11.4963	0.177
1	29.822	0.675642	-0.0169861	0.973998	-0.0165444	0.0604433	11.5568	0.178
1	29.821	0.675639	-0.0169991	0.973992	-0.0165569	0.0603976	11.6172	0.179
1	29.82	0.675636	-0.017012	0.973987	-0.0165695	0.0603519	11.6776	0.18
1	29.819	0.675633	-0.017025	0.973981	-0.016582	0.0603063	11.738	0.181
1	29.818	0.675629	-0.017038	0.973975	-0.0165946	0.0602606	11.7983	0.182
1	29.817	0.675626	-0.017051	0.97397	-0.0166071	0.0602151	11.8585	0.183
1	29.816	0.675622	-0.0170639	0.973964	-0.0166197	0.0601697	11.9187	0.184
1	29.815	0.675619	-0.0170769	0.973958	-0.0166322	0.0601242	11.9789	0.185
1	29.814	0.675616	-0.0170899	0.973953	-0.0166447	0.0600791	12.039	0.186
1	29.813	0.675612	-0.0171029	0.973947	-0.0166573	0.0600337	12.0991	0.187
1	29.812	0.675609	-0.0171158	0.973942	-0.0166698	0.0599886	12.1591	0.188
1	29.811	0.675606	-0.0171288	0.973936	-0.0166824	0.0599435	12.2191	0.189
1	29.81	0.675602	-0.0171418	0.973931	-0.0166949	0.0598985	12.2791	0.19
1	29.809	0.675599	-0.0171548	0.973925	-0.0167074	0.0598536	12.339	0.191
1	29.808	0.675596	-0.0171678	0.973919	-0.01672	0.0598085	12.3988	0.192
1	29.807	0.675593	-0.0171807	0.973914	-0.0167325	0.0597638	12.4586	0.193
1	29.806	0.675589	-0.0171937	0.973908	-0.0167451	0.0597189	12.5184	0.194
1	29.805	0.675586	-0.0172068	0.973902	-0.0167577	0.0596741	12.5781	0.195
1	29.804	0.675582	-0.0172197	0.973897	-0.0167702	0.0596294	12.6378	0.196
1	29.803	0.675579	-0.0172327	0.973891	-0.0167828	0.0595849	12.6974	0.197
1	29.802	0.675575	-0.0172457	0.973885	-0.0167954	0.0595402	12.757	0.198
1	29.801	0.675572	-0.0172587	0.97388	-0.0168079	0.0594958	12.8165	0.199
1	29.8	0.675569	-0.0172717	0.973874	-0.0168205	0.0594514	12.876	0.2
1	29.799	0.675565	-0.0172847	0.973868	-0.0168331	0.0594069	12.9355	0.201
1	29.798	0.675562	-0.0172977	0.973863	-0.0168456	0.0593627	12.9949	0.202
1	29.797	0.675559	-0.0173107	0.973857	-0.0168582	0.0593185	13.0543	0.203
1	29.796	0.675555	-0.0173237	0.973851	-0.0168708	0.0592742	13.1136	0.204
1	29.795	0.675552	-0.0173367	0.973846	-0.0168833	0.0592301	13.1729	0.205
1	29.794	0.675549	-0.0173497	0.97384	-0.0168958	0.0591861	13.2321	0.206
1	29.793	0.675545	-0.0173627	0.973835	-0.0169084	0.0591422	13.2913	0.207
1	29.792	0.675542	-0.0173757	0.973829	-0.016921	0.0590982	13.3504	0.208
1	29.791	0.675539	-0.0173887	0.973823	-0.0169336	0.0590544	13.4095	0.209
1	29.79	0.675535	-0.0174018	0.973817	-0.0169462	0.0590104	13.4686	0.21
1	29.789	0.675532	-0.0174148	0.973812	-0.0169587	0.0589668	13.5276	0.211
1	29.788	0.675528	-0.0174278	0.973806	-0.0169713	0.0589231	13.5865	0.212
1	29.787	0.675525	-0.0174408	0.9738	-0.0169839	0.0588794	13.6455	0.213
1	29.786	0.675522	-0.0174538	0.973795	-0.0169964	0.0588359	13.7043	0.214
1	29.785	0.675518	-0.0174669	0.973789	-0.017009	0.0587923	13.7632	0.215
1	29.784	0.675515	-0.0174799	0.973783	-0.0170216	0.0587489	13.822	0.216
1	29.783	0.675511	-0.0174929	0.973777	-0.0170342	0.0587055	13.8807	0.217
1	29.782	0.675508	-0.017506	0.973771	-0.0170468	0.058662	13.9394	0.218
1	29.781	0.675505	-0.0175189	0.973766	-0.0170593	0.058619	13.9981	0.219
1	29.78	0.675501	-0.017532	0.97376	-0.0170719	0.0585757	14.0567	0.22
1	29.779	0.675498	-0.017545	0.973755	-0.0170845	0.0585326	14.1153	0.221
1	29.778	0.675494	-0.017558	0.973749	-0.0170971	0.0584895	14.1738	0.222
1	29.777	0.675491	-0.017571	0.973743	-0.0171097	0.0584465	14.2323	0.223
1	29.776	0.675487	-0.0175841	0.973737	-0.0171223	0.0584035	14.2908	0.224
1	29.775	0.675484	-0.0175971	0.973731	-0.0171349	0.0583605	14.3492	0.225
1	29.774	0.67548	-0.0176102	0.973725	-0.0171475	0.0583175	14.4075	0.226
1	29.773	0.675477	-0.0176232	0.97372	-0.0171601	0.0582748	14.4658	0.227
1	29.772	0.675474	-0.0176362	0.973714	-0.0171726	0.0582322	14.5241	0.228
1	29.771	0.67547	-0.0176493	0.973708	-0.0171853	0.0581894	14.5823	0.229
1	29.77	0.675467	-0.0176624	0.973702	-0.0171979	0.0581467	14.6405	0.23
1	29.769	0.675463	-0.0176754	0.973697	-0.0172104	0.0581043	14.6987	0.231
1	29.768	0.67546	-0.0176884	0.973691	-0.017223	0.0580619	14.7568	0.232
1	29.767	0.675456	-0.0177014	0.973685	-0.0172356	0.0580193	14.8148	0.233
1	29.766	0.675453	-0.0177145	0.973679	-0.0172483	0.0579769	14.8729	0.234
1	29.765	0.675449	-0.0177276	0.973673	-0.0172609	0.0579345	14.9308	0.235
1	29.764	0.675446	-0.0177406	0.973667	-0.0172734	0.0578923	14.9888	0.236
1	29.763	0.675442	-0.0177537	0.973661	-0.0172861	0.05785	15.0467	0.237
1	29.762	0.675439	-0.0177667	0.973656	-0.0172986	0.057808	15.1045	0.238
1	29.761	0.675436	-0.0177798	0.97365	-0.0173113	0.0577658	15.1623	0.239
1	29.76	0.675432	-0.0177928	0.973644	-0.0173239	0.0577237	15.2201	0.24
1	29.759	0.675428	-0.0178059	0.973638	-0.0173365	0.0576817	15.2778	0.241
1	29.758	0.675425	-0.0178189	0.973632	-0.0173491	0.0576399	15.3355	0.242
1	29.757	0.675422	-0.017832	0.973627	-0.0173617	0.0575981	15.3931	0.243
1	29.756	0.675418	-0.0178451	0.973621	-0.0173743	0.0575562	15.4507	0.244
1	29.755	0.675415	-0.0178581	0.973615	-0.0173869	0.0575144	15.5083	0.245
1	29.754	0.675411	-0.0178712	0.973609	-0.0173996	0.0574727	15.5658	0.246
1	29.753	0.675408	-0.0178843	0.973603	-0.0174122	0.057431	15.6233	0.247
1	29.752	0.675404	-0.0178974	0.973597	-0.0174248	0.0573893	15.6807	0.248
1	29.751	0.675401	-0.0179104	0.973591	-0.0174374	0.0573479	15.7381	0.249
1	29.75	0.675398	-0.0179234	0.973586	-0.01745	0.0573066	15.7954	0.25
1	29.749	0.675394	-0.0179365	0.97358	-0.0174626	0.0572651	15.8528	0.251
1	29.748	0.67539	-0.0179496	0.973574	-0.0174753	0.0572237	15.91	0.252
1	29.747	0.675387	-0.0179627	0.973568	-0.0174879	0.0571823	15.9672	0.253
1	29.746	0.675383	-0.0179758	0.973562	-0.0175006	0.057141	16.0244	0.254
1	29.745	0.67538	-0.0179889	0.973556	-0.0175132	0.0570998	16.0816	0.255
1	29.744	0.675376	-0.018002	0.97355	-0.0175258	0.0570586	16.1387	0.256
1	29.743	0.675373	-0.018015	0.973544	-0.0175384	0.0570176	16.1957	0.257
1	29.742	0.675369	-0.0180281	0.973538	-0.0175511	0.0569766	16.2527	0.258
1	29.741	0.675366	-0.0180412	0.973532	-0.0175637	0.0569356	16.3097	0.259
1	29.74	0.675362	-0.0180543	0.973527	-0.0175763	0.0568948	16.3667	0.26
1	29.739	0.675359	-0.0180674	0.973521	-0.017589	0.0568539	16.4235	0.261
1	29.738	0.675355	-0.0180805	0.973515	-0.0176016	0.056813	16.4804	0.262
1	29.737	0.675352	-0.0180936	0.973509	-0.0176142	0.0567722	16.5372	0.263
1	29.736	0.675348	-0.0181067	0.973503	-0.0176269	0.0567315	16.594	0.264
1	29.735	0.675345	-0.0181198	0.973497	-0.0176395	0.0566908	16.6507	0.265
1	29.734	0.675341	-0.0181329	0.973491	-0.0176522	0.0566502	16.7074	0.266
1	29.733	0.675337	-0.018146	0.973485	-0.0176648	0.0566096	16.7641	0.267
1	29.732	0.675334	-0.0181591	0.973479	-0.0176775	0.0565691	16.8207	0.268
1	29.731	0.67533	-0.0181722	0.973473	-0.0176901	0.0565287	16.8772	0.269
1	29.73	0.675327	-0.0181853	0.973467	-0.0177028	0.0564883	16.9338	0.27
1	29.729	0.675323	-0.0181984	0.973461	-0.0177154	0.0564479	16.9903	0.271
1	29.728	0.67532	-0.0182115	0.973455	-0.017728	0.0564078	17.0467	0.272
1	29.727	0.675317	-0.0182245	0.97345	-0.0177406	0.0563677	17.1031	0.273
1	29.726	0.675313	-0.0182377	0.973443	-0.0177534	0.0563274	17.1595	0.274
1	29.725	0.675309	-0.0182508	0.973437	-0.017766	0.0562873	17.2158	0.275
1	29.724	0.675306	-0.0182639	0.973431	-0.0177787	0.0562472	17.2721	0.276
1	29.723	0.675302	-0.018277	0.973426	-0.0177913	0.0562073	17.3283	0.277
1	29.722	0.675298	-0.0182902	0.973419	-0.017804	0.0561672	17.3845	0.278
1	29.721	0.675295	-0.0183033	0.973413	-0.0178166	0.0561273	17.4407	0.279
1	29.72	0.675291	-0.0183164	0.973407	-0.0178293	0.0560874	17.4968	0.28
1	29.719	0.675288	-0.0183295	0.973401	-0.017842	0.0560476	17.5529	0.281
1	29.718	0.675284	-0.0183426	0.973395	-0.0178546	0.0560079	17.609	0.282
1	29.717	0.675281	-0.0183558	0.973389	-0.0178673	0.0559682	17.665	0.283
1	29.716	0.675277	-0.0183689	0.973383	-0.01788	0.0559285	17.721	0.284
1	29.715	0.675274	-0.0183819	0.973378	-0.0178926	0.0558891	17.7769	0.285
1	29.714	0.67527	-0.0183951	0.973371	-0.0179053	0.0558494	17.8328	0.286
1	29.713	0.675266	-0.0184083	0.973365	-0.017918	0.0558099	17.8886	0.287
1	29.712	0.675263	-0.0184214	0.973359	-0.0179306	0.0557705	17.9444	0.288
1	29.711	0.675259	-0.0184346	0.973353	-0.0179433	0.055731	18.0002	0.289
1	29.71	0.675255	-0.0184477	0.973347	-0.017956	0.0556917	18.0559	0.29
1	29.709	0.675252	-0.0184608	0.973341	-0.0179687	0.0556524	18.1116	0.291
1	29.708	0.675248	-0.018474	0.973335	-0.0179814	0.0556132	18.1673	0.292
1	29.707	0.675245	-0.0184871	0.973329	-0.017994	0.055574	18.2229	0.293
1	29.706	0.675241	-0.0185002	0.973323	-0.0180067	0.0555349	18.2785	0.294
1	29.705	0.675238	-0.0185134	0.973316	-0.0180194	0.0554958	18.334	0.295
1	29.704	0.675234	-0.0185265	0.97331	-0.018032	0.0554568	18.3895	0.296
1	29.703	0.67523	-0.0185396	0.973304	-0.0180447	0.0554179	18.4449	0.297
1	29.702	0.675227	-0.0185528	0.973298	-0.0180574	0.055379	18.5004	0.298
1	29.701	0.675223	-0.0185659	0.973292	-0.0180701	0.0553401	18.5557	0.299
1	29.7	0.67522	-0.0185791	0.973286	-0.0180827	0.0553013	18.6111	0.3
1	29.699	0.675216	-0.0185923	0.97328	-0.0180955	0.0552624	18.6664	0.301
1	29.698	0.675212	-0.0186054	0.973274	-0.0181082	0.0552237	18.7217	0.302
1	29.697	0.675208	-0.0186186	0.973267	-0.0181209	0.0551849	18.7769	0.303
1	29.696	0.675205	-0.0186318	0.973261	-0.0181336	0.0551463	18.8321	0.304
1	29.695	0.675201	-0.0186449	0.973255	-0.0181463	0.0551078	18.8872	0.305
1	29.694	0.675198	-0.0186581	0.973249	-0.0181589	0.0550693	18.9423	0.306
1	29.693	0.675194	-0.0186712	0.973243	-0.0181716	0.0550309	18.9974	0.307
1	29.692	0.675191	-0.0186843	0.973237	-0.0181843	0.0549925	19.0524	0.308
1	29.691	0.675187	-0.0186975	0.973231	-0.018197	0.0549541	19.1074	0.309
1	29.69	0.675183	-0.0187106	0.973225	-0.0182097	0.0549159	19.1624	0.31
1	29.689	0.67518	-0.0187239	0.973219	-0.0182224	0.0548775	19.2173	0.311
1	29.688	0.675176	-0.0187371	0.973212	-0.0182352	0.0548391	19.2722	0.312
1	29.687	0.675172	-0.0187502	0.973206	-0.0182478	0.054801	19.327	0.313
1	29.686	0.675169	-0.0187634	0.9732	-0.0182605	0.0547629	19.3818	0.314
1	29.685	0.675165	-0.0187765	0.973194	-0.0182732	0.0547249	19.4366	0.315
1	29.684	0.675161	-0.0187897	0.973188	-0.0182859	0.0546869	19.4913	0.316
1	29.683	0.675158	-0.0188029	0.973182	-0.0182987	0.0546488	19.546	0.317
1	29.682	0.675154	-0.0188161	0.973175	-0.0183114	0.0546108	19.6006	0.318
1	29.681	0.67515	-0.0188292	0.97317	-0.0183241	0.0545731	19.6552	0.319
1	29.68	0.675147	-0.0188425	0.973163	-0.0183368	0.0545351	19.7098	0.32
1	29.679	0.675143	-0.0188556	0.973157	-0.0183495	0.0544974	19.7643	0.321
1	29.678	0.675139	-0.0188688	0.973151	-0.0183622	0.0544597	19.8188	0.322
1	29.677	0.675136	-0.018882	0.973145	-0.0183749	0.0544221	19.8733	0.323
1	29.676	0.675132	-0.0188953	0.973138	-0.0183877	0.0543842	19.9277	0.324
1	29.675	0.675128	-0.0189084	0.973132	-0.0184004	0.0543467	19.9821	0.325
1	29.674	0.675124	-0.0189216	0.973126	-0.0184131	0.0543092	20.0364	0.326
1	29.673	0.675121	-0.0189348	0.97312	-0.0184258	0.0542717	20.0908	0.327
1	29.672	0.675117	-0.018948	0.973114	-0.0184386	0.0542342	20.145	0.328
1	29.671	0.675113	-0.0189612	0.973107	-0.0184513	0.0541967	20.1993	0.329
1	29.67	0.67511	-0.0189744	0.973101	-0.018464	0.0541594	20.2535	0.33
1	29.669	0.675106	-0.0189876	0.973095	-0.0184767	0.0541222	20.3076	0.331
1	29.668	0.675102	-0.0190007	0.973089	-0.0184894	0.054085	20.3617	0.332
1	29.667	0.675099	-0.019014	0.973083	-0.0185022	0.0540477	20.4158	0.333
1	29.666	0.675095	-0.0190272	0.973076	-0.0185149	0.0540104	20.4699	0.334
1	29.665	0.675091	-0.0190404	0.97307	-0.0185276	0.0539734	20.5239	0.335
1	29.664	0.675088	-0.0190536	0.973064	-0.0185404	0.0539364	20.5779	0.336
1	29.663	0.675084	-0.0190668	0.973058	-0.0185531	0.0538993	20.6318	0.337
1	29.662	0.67508	-0.0190801	0.973051	-0.0185659	0.0538622	20.6857	0.338
1	29.661	0.675076	-0.0190933	0.973045	-0.0185786	0.0538254	20.7396	0.339
1	29.66	0.675073	-0.0191064	0.973039	-0.0185913	0.0537886	20.7934	0.34
1	29.659	0.675069	-0.0191196	0.973033	-0.018604	0.0537518	20.8472	0.341
1	29.658	0.675065	-0.0191329	0.973026	-0.0186168	0.0537148	20.9009	0.342
1	29.657	0.675061	-0.0191461	0.97302	-0.0186296	0.0536781	20.9546	0.343
1	29.656	0.675058	-0.0191594	0.973014	-0.0186423	0.0536414	21.0083	0.344
1	29.655	0.675054	-0.0191726	0.973007	-0.0186551	0.0536046	21.062	0.345
1	29.654	0.67505	-0.0191858	0.973001	-0.0186678	0.0535681	21.1156	0.346
1	29.653	0.675047	-0.019199	0.972995	-0.0186805	0.0535317	21.1691	0.347
1	29.652	0.675043	-0.0192123	0.972989	-0.0186933	0.0534951	21.2227	0.348
1	29.651	0.675039	-0.0192255	0.972982	-0.0187061	0.0534585	21.2762	0.349
1	29.65	0.675035	-0.0192387	0.972976	-0.0187188	0.0534222	21.3296	0.35
1	29.649	0.675031	-0.019252	0.97297	-0.0187316	0.0533858	21.383	0.351
1	29.648	0.675028	-0.0192652	0.972963	-0.0187444	0.0533494	21.4364	0.352
1	29.647	0.675024	-0.0192784	0.972957	-0.0187571	0.0533132	21.4898	0.353
1	29.646	0.67502	-0.0192917	0.972951	-0.0187699	0.0532769	21.5431	0.354
1	29.645	0.675016	-0.019305	0.972944	-0.0187826	0.0532406	21.5964	0.355
1	29.644	0.675013	-0.0193182	0.972938	-0.0187954	0.0532046	21.6496	0.356
1	29.643	0.675009	-0.0193314	0.972932	-0.0188081	0.0531686	21.7028	0.357
1	29.642	0.675005	-0.0193447	0.972925	-0.0188209	0.0531323	21.756	0.358
1	29.641	0.675001	-0.0193579	0.972919	-0.0188337	0.0530964	21.8091	0.359
1	29.64	0.674998	-0.0193711	0.972913	-0.0188464	0.0530606	21.8622	0.36
1	29.639	0.674994	-0.0193844	0.972906	-0.0188592	0.0530244	21.9153	0.361
1	29.638	0.67499	-0.0193976	0.9729	-0.018872	0.0529887	21.9683	0.362
1	29.637	0.674986	-0.0194109	0.972893	-0.0188847	0.0529528	22.0213	0.363
1	29.636	0.674982	-0.0194242	0.972887	-0.0188975	0.0529169	22.0742	0.364
1	29.635	0.674979	-0.0194374	0.972881	-0.0189103	0.0528813	22.1271	0.365
1	29.634	0.674975	-0.0194507	0.972874	-0.0189231	0.0528456	22.18	0.366
1	29.633	0.674971	-0.019464	0.972868	-0.0189359	0.0528099	22.2329	0.367
1	29.632	0.674967	-0.0194772	0.972862	-0.0189486	0.0527744	22.2857	0.368
1	29.631	0.674963	-0.0194905	0.972855	-0.0189614	0.0527386	22.3385	0.369
1	29.63	0.67496	-0.0195037	0.972849	-0.0189742	0.0527032	22.3912	0.37
1	29.629	0.674956	-0.019517	0.972842	-0.018987	0.0526677	22.4439	0.371
1	29.628	0.674952	-0.0195303	0.972836	-0.0189998	0.0526322	22.4966	0.372
1	29.627	0.674948	-0.0195435	0.97283	-0.0190125	0.052597	22.5492	0.373
1	29.626	0.674944	-0.0195569	0.972823	-0.0190254	0.0525614	22.6018	0.374
1	29.625	0.674941	-0.0195701	0.972817	-0.0190381	0.0525262	22.6544	0.375
1	29.624	0.674937	-0.0195834	0.97281	-0.0190509	0.052491	22.7069	0.376
1	29.623	0.674933	-0.0195967	0.972804	-0.0190637	0.0524557	22.7594	0.377
1	29.622	0.674929	-0.0196099	0.972798	-0.0190764	0.0524207	22.8118	0.378
1	29.621	0.674925	-0.0196232	0.972791	-0.0190893	0.0523854	22.8643	0.379
1	29.62	0.674922	-0.0196365	0.972785	-0.0191021	0.0523504	22.9166	0.38
1	29.619	0.674917	-0.0196498	0.972778	-0.0191149	0.0523152	22.969	0.381
1	29.618	0.674914	-0.0196631	0.972772	-0.0191277	0.0522803	23.0213	0.382
1	29.617	0.67491	-0.0196763	0.972765	-0.0191405	0.0522453	23.0736	0.383
1	29.616	0.674906	-0.0196896	0.972759	-0.0191533	0.0522104	23.1258	0.384
1	29.615	0.674903	-0.0197029	0.972753	-0.019166	0.0521757	23.178	0.385
1	29.614	0.674898	-0.0197162	0.972746	-0.0191789	0.0521407	23.2302	0.386
1	29.613	0.674895	-0.0197295	0.97274	-0.0191916	0.052106	23.2824	0.387
1	29.612	0.674891	-0.0197428	0.972733	-0.0192045	0.0520711	23.3345	0.388
1	29.611	0.674887	-0.0197561	0.972727	-0.0192173	0.0520365	23.3865	0.389
1	29.61	0.674883	-0.0197695	0.97272	-0.0192301	0.0520017	23.4386	0.39
1	29.609	0.674879	-0.0197827	0.972714	-0.0192429	0.0519672	23.4906	0.391
1	29.608	0.674875	-0.0197961	0.972707	-0.0192558	0.0519325	23.5425	0.392
1	29.607	0.674872	-0.0198093	0.972701	-0.0192685	0.0518981	23.5945	0.393
1	29.606	0.674868	-0.0198227	0.972694	-0.0192814	0.0518635	23.6464	0.394
1	29.605	0.674864	-0.0198359	0.972688	-0.0192942	0.0518292	23.6982	0.395
1	29.604	0.67486	-0.0198492	0.972681	-0.019307	0.0517948	23.7501	0.396
1	29.603	0.674856	-0.0198625	0.972675	-0.0193198	0.0517604	23.8019	0.397
1	29.602	0.674852	-0.0198759	0.972668	-0.0193327	0.0517259	23.8536	0.398
1	29.601	0.674848	-0.0198892	0.972662	-0.0193454	0.0516918	23.9053	0.399
1	29.6	0.674844	-0.0199026	0.972655	-0.0193583	0.0516574	23.957	0.4
1	29.599	0.674841	-0.0199158	0.972649	-0.0193711	0.0516234	24.0087	0.401
1	29.598	0.674837	-0.0199292	0.972642	-0.019384	0.0515891	24.0603	0.402
1	29.597	0.674833	-0.0199424	0.972636	-0.0193967	0.0515551	24.1119	0.403
1	29.596	0.674829	-0.0199558	0.972629	-0.0194095	0.051521	24.1635	0.404
1	29.595	0.674825	-0.0199691	0.972622	-0.0194224	0.0514869	24.215	0.405
1	29.594	0.674821	-0.0199825	0.972616	-0.0194353	0.0514529	24.2665	0.406
1	29.593	0.674817	-0.0199958	0.972609	-0.0194481	0.0514189	24.3179	0.407
1	29.592	0.674813	-0.0200091	0.972603	-0.0194609	0.0513851	24.3693	0.408
1	29.591	0.67481	-0.0200224	0.972596	-0.0194737	0.0513512	24.4207	0.409
1	29.59	0.674806	-0.0200358	0.97259	-0.0194866	0.0513174	24.4721	0.41
1	29.589	0.674801	-0.0200492	0.972583	-0.0194995	0.0512835	24.5234	0.411
1	29.588	0.674798	-0.0200624	0.972577	-0.0195122	0.0512499	24.5747	0.412
1	29.587	0.674794	-0.0200758	0.972569	-0.0195251	0.0512161	24.6259	0.413
1	29.586	0.67479	-0.0200891	0.972563	-0.019538	0.0511824	24.6771	0.414
1	29.585	0.674786	-0.0201025	0.972556	-0.0195508	0.0511488	24.7283	0.415
1	29.584	0.674782	-0.0201159	0.972549	-0.0195637	0.0511151	24.7795	0.416
1	29.583	0.674778	-0.0201291	0.972543	-0.0195765	0.0510817	24.8306	0.417
1	29.582	0.674774	-0.0201425	0.972537	-0.0195893	0.0510482	24.8817	0.418
1	29.581	0.67477	-0.0201559	0.97253	-0.0196022	0.0510147	24.9327	0.419
1	29.58	0.674766	-0.0201692	0.972523	-0.019615	0.0509813	24.9837	0.42
1	29.579	0.674762	-0.0201826	0.972516	-0.0196279	0.0509478	25.0347	0.421
1	29.578	0.674759	-0.0201959	0.97251	-0.0196407	0.0509146	25.0857	0.422
1	29.577	0.674755	-0.0202093	0.972503	-0.0196536	0.0508812	25.1366	0.423
1	29.576	0.674751	-0.0202227	0.972497	-0.0196665	0.050848	25.1875	0.424
1	29.575	0.674747	-0.020236	0.97249	-0.0196793	0.0508148	25.2383	0.425
1	29.574	0.674743	-0.0202494	0.972483	-0.0196922	0.0507815	25.2891	0.426
1	29.573	0.674739	-0.0202628	0.972477	-0.0197051	0.0507484	25.3399	0.427
1	29.572	0.674735	-0.0202761	0.97247	-0.0197179	0.0507153	25.3906	0.428
1	29.571	0.674731	-0.0202895	0.972463	-0.0197308	0.0506821	25.4414	0.429
1	29.57	0.674727	-0.0203028	0.972457	-0.0197436	0.0506493	25.492	0.43
1	29.569	0.674723	-0.0203162	0.97245	-0.0197565	0.0506162	25.5427	0.431
1	29.568	0.674719	-0.0203296	0.972443	-0.0197694	0.0505831	25.5933	0.432
1	29.567	0.674715	-0.0203429	0.972437	-0.0197822	0.0505504	25.6439	0.433
1	29.566	0.674711	-0.0203564	0.97243	-0.0197951	0.0505175	25.6944	0.434
1	29.565	0.674707	-0.0203698	0.972423	-0.0198081	0.0504845	25.745	0.435
1	29.564	0.674703	-0.0203831	0.972417	-0.0198208	0.0504519	25.7954	0.436
1	29.563	0.674699	-0.0203965	0.97241	-0.0198338	0.0504191	25.8459	0.437
1	29.562	0.674695	-0.0204099	0.972403	-0.0198467	0.0503863	25.8963	0.438
1	29.561	0.674691	-0.0204233	0.972397	-0.0198595	0.0503536	25.9467	0.439
1	29.56	0.674687	-0.0204366	0.97239	-0.0198724	0.0503211	25.9971	0.44
1	29.559	0.674683	-0.0204501	0.972383	-0.0198853	0.0502884	26.0474	0.441
1	29.558	0.674679	-0.0204634	0.972377	-0.0198982	0.0502559	26.0977	0.442
1	29.557	0.674675	-0.0204768	0.97237	-0.019911	0.0502234	26.1479	0.443
1	29.556	0.674671	-0.0204902	0.972363	-0.019924	0.0501908	26.1981	0.444
1	29.555	0.674667	-0.0205037	0.972356	-0.0199369	0.0501583	26.2483	0.445
1	29.554	0.674663	-0.020517	0.97235	-0.0199497	0.0501261	26.2985	0.446
1	29.553	0.674659	-0.0205304	0.972343	-0.0199626	0.0500937	26.3486	0.447
1	29.552	0.674655	-0.0205438	0.972337	-0.0199755	0.0500614	26.3987	0.448
1	29.551	0.674651	-0.0205572	0.97233	-0.0199884	0.050029	26.4488	0.449
1	29.55	0.674647	-0.0205706	0.972323	-0.0200013	0.0499968	26.4988	0.45
1	29.549	0.674643	-0.020584	0.972316	-0.0200142	0.0499645	26.5488	0.451
1	29.548	0.674639	-0.0205975	0.972309	-0.0200271	0.0499323	26.5988	0.452
1	29.547	0.674635	-0.0206109	0.972303	-0.02004	0.0499002	26.6487	0.453
1	29.546	0.674631	-0.0206242	0.972296	-0.0200529	0.0498682	26.6986	0.454
1	29.545	0.674627	-0.0206377	0.972289	-0.0200658	0.049836	26.7485	0.455
1	29.544	0.674623	-0.0206511	0.972282	-0.0200787	0.0498039	26.7983	0.456
1	29.543	0.674619	-0.0206645	0.972276	-0.0200916	0.049772	26.8481	0.457
1	29.542	0.674615	-0.0206779	0.972269	-0.0201045	0.0497401	26.8979	0.458
1	29.541	0.674611	-0.0206914	0.972262	-0.0201174	0.0497082	26.9476	0.459
1	29.54	0.674607	-0.0207048	0.972255	-0.0201304	0.0496762	26.9973	0.46
1	29.539	0.674603	-0.0207183	0.972248	-0.0201433	0.0496443	27.047	0.461
1	29.538	0.674599	-0.0207317	0.972242	-0.0201562	0.0496126	27.0966	0.462
1	29.537	0.674595	-0.020745	0.972235	-0.0201691	0.0495809	27.1463	0.463
1	29.536	0.674591	-0.0207585	0.972228	-0.020182	0.0495491	27.1958	0.464
1	29.535	0.674587	-0.020772	0.972221	-0.0201949	0.0495174	27.2454	0.465
1	29.534	0.674583	-0.0207854	0.972214	-0.0202079	0.0494856	27.2949	0.466
1	29.533	0.674579	-0.0207987	0.972208	-0.0202207	0.0494543	27.3444	0.467
1	29.532	0.674575	-0.0208122	0.972201	-0.0202336	0.0494226	27.3938	0.468
1	29.531	0.674571	-0.0208257	0.972194	-0.0202466	0.049391	27.4433	0.469
1	29.53	0.674567	-0.0208391	0.972187	-0.0202595	0.0493595	27.4927	0.47
1	29.529	0.674562	-0.0208526	0.97218	-0.0202725	0.0493279	27.542	0.471
1	29.528	0.674558	-0.020866	0.972173	-0.0202854	0.0492966	27.5913	0.472
1	29.527	0.674554	-0.0208795	0.972166	-0.0202983	0.0492651	27.6406	0.473
1	29.526	0.67455	-0.0208929	0.97216	-0.0203112	0.0492339	27.6899	0.474
1	29.525	0.674546	-0.0209064	0.972153	-0.0203242	0.0492025	27.7391	0.475
1	29.524	0.674542	-0.0209198	0.972146	-0.0203371	0.0491712	27.7883	0.476
1	29.523	0.674538	-0.0209333	0.972139	-0.0203501	0.0491399	27.8375	0.477
1	29.522	0.674534	-0.0209468	0.972132	-0.020363	0.0491086	27.8867	0.478
1	29.521	0.67453	-0.0209602	0.972125	-0.0203759	0.0490775	27.9358	0.479
1	29.52	0.674526	-0.0209737	0.972118	-0.0203889	0.0490463	27.9848	0.48
1	29.519	0.674522	-0.0209871	0.972112	-0.0204018	0.0490153	28.0339	0.481
1	29.518	0.674518	-0.0210006	0.972105	-0.0204147	0.0489842	28.0829	0.482
1	29.517	0.674514	-0.021014	0.972098	-0.0204277	0.0489531	28.1319	0.483
1	29.516	0.674509	-0.0210275	0.972091	-0.0204407	0.0489221	28.1808	0.484
1	29.515	0.674505	-0.021041	0.972084	-0.0204536	0.0488911	28.2298	0.485
1	29.514	0.674501	-0.0210545	0.972077	-0.0204666	0.0488601	28.2787	0.486
1	29.513	0.674497	-0.021068	0.97207	-0.0204795	0.0488292	28.3275	0.487
1	29.512	0.674493	-0.0210813	0.972064	-0.0204924	0.0487986	28.3763	0.488
1	29.511	0.674489	-0.0210949	0.972056	-0.0205054	0.0487676	28.4251	0.489
1	29.51	0.674485	-0.0211084	0.972049	-0.0205184	0.0487368	28.4739	0.49
1	29.509	0.674481	-0.0211218	0.972043	-0.0205313	0.0487061	28.5226	0.491
1	29.508	0.674477	-0.0211353	0.972036	-0.0205443	0.0486754	28.5714	0.492
1	29.507	0.674473	-0.0211488	0.972029	-0.0205572	0.0486447	28.62	0.493
1	29.506	0.674468	-0.0211623	0.972022	-0.0205702	0.048614	28.6687	0.494
1	29.505	0.674464	-0.0211758	0.972015	-0.0205832	0.0485834	28.7173	0.495
1	29.504	0.67446	-0.0211893	0.972008	-0.0205961	0.0485528	28.7659	0.496
1	29.503	0.674456	-0.0212028	0.972001	-0.0206091	0.0485222	28.8144	0.497
1	29.502	0.674452	-0.0212163	0.971994	-0.0206221	0.0484917	28.8629	0.498
1	29.501	0.674448	-0.0212298	0.971987	-0.0206351	0.0484612	28.9114	0.499
1	29.5	0.674443	-0.0212433	0.97198	-0.020648	0.0484307	28.9599	0.5
1	29.499	0.674439	-0.0212568	0.971973	-0.020661	0.0484003	29.0083	0.501
1	29.498	0.674435	-0.0212703	0.971966	-0.020674	0.0483699	29.0567	0.502
1	29.497	0.674431	-0.0212838	0.971959	-0.020687	0.0483396	29.1051	0.503
1	29.496	0.674427	-0.0212972	0.971952	-0.0206999	0.0483094	29.1534	0.504
1	29.495	0.674423	-0.0213108	0.971945	-0.0207129	0.048279	29.2018	0.505
1	29.494	0.674419	-0.0213243	0.971938	-0.0207259	0.0482489	29.25	0.506
1	29.493	0.674415	-0.0213378	0.971931	-0.0207388	0.0482187	29.2983	0.507
1	29.492	0.67441	-0.0213513	0.971924	-0.0207518	0.0481885	29.3465	0.508
1	29.491	0.674406	-0.0213648	0.971917	-0.0207648	0.0481584	29.3947	0.509
1	29.49	0.674402	-0.0213783	0.97191	-0.0207778	0.0481283	29.4428	0.51
1	29.489	0.674398	-0.0213918	0.971904	-0.0207907	0.0480983	29.491	0.511
1	29.488	0.674394	-0.0214054	0.971896	-0.0208038	0.0480682	29.5391	0.512
1	29.487	0.674389	-0.021419	0.971889	-0.0208168	0.048038	29.5871	0.513
1	29.486	0.674385	-0.0214325	0.971882	-0.0208298	0.0480081	29.6352	0.514
1	29.485	0.674381	-0.021446	0.971875	-0.0208428	0.0479782	29.6832	0.515
1	29.484	0.674377	-0.0214595	0.971868	-0.0208558	0.0479483	29.7312	0.516
1	29.483	0.674373	-0.021473	0.971861	-0.0208688	0.0479184	29.7791	0.517
1	29.482	0.674368	-0.0214866	0.971854	-0.0208818	0.0478886	29.827	0.518
1	29.481	0.674364	-0.0215001	0.971847	-0.0208948	0.0478588	29.8749	0.519
1	29.48	0.67436	-0.0215136	0.97184	-0.0209077	0.0478292	29.9228	0.52
1	29.479	0.674356	-0.0215272	0.971833	-0.0209208	0.0477993	29.9706	0.521
1	29.478	0.674352	-0.0215407	0.971826	-0.0209338	0.0477697	30.0184	0.522
1	29.477	0.674348	-0.0215542	0.971818	-0.0209468	0.04774	30.0662	0.523
1	29.476	0.674343	-0.0215678	0.971811	-0.0209598	0.0477104	30.1139	0.524
1	29.475	0.674339	-0.0215813	0.971804	-0.0209728	0.0476808	30.1616	0.525
1	29.474	0.674335	-0.0215948	0.971797	-0.0209858	0.0476513	30.2093	0.526
1	29.473	0.674331	-0.0216084	0.97179	-0.0209988	0.0476218	30.257	0.527
1	29.472	0.674327	-0.0216219	0.971783	-0.0210118	0.0475923	30.3046	0.528
1	29.471	0.674322	-0.0216355	0.971776	-0.0210249	0.0475627	30.3522	0.529
1	29.47	0.674318	-0.0216491	0.971769	-0.0210379	0.0475333	30.3997	0.53
1	29.469	0.674314	-0.0216627	0.971761	-0.0210509	0.0475038	30.4473	0.531
1	29.468	0.67431	-0.0216762	0.971754	-0.021064	0.0474745	30.4948	0.532
1	29.467	0.674305	-0.0216898	0.971747	-0.021077	0.0474452	30.5422	0.533
1	29.466	0.674301	-0.0217033	0.97174	-0.02109	0.0474159	30.5897	0.534
1	29.465	0.674297	-0.0217168	0.971733	-0.021103	0.0473867	30.6371	0.535
1	29.464	0.674293	-0.0217304	0.971726	-0.021116	0.0473575	30.6845	0.536
1	29.463	0.674289	-0.0217439	0.971719	-0.021129	0.0473283	30.7319	0.537
1	29.462	0.674284	-0.0217576	0.971712	-0.0211421	0.047299	30.7792	0.538
1	29.461	0.67428	-0.0217711	0.971705	-0.0211551	0.0472699	30.8265	0.539
1	29.46	0.674276	-0.0217848	0.971697	-0.0211682	0.0472407	30.8737	0.54
1	29.459	0.674271	-0.0217983	0.97169	-0.0211812	0.0472117	30.921	0.541
1	29.458	0.674267	-0.0218119	0.971683	-0.0211942	0.0471827	30.9682	0.542
1	29.457	0.674263	-0.0218254	0.971676	-0.0212072	0.0471537	31.0154	0.543
1	29.456	0.674259	-0.021839	0.971669	-0.0212203	0.0471248	31.0625	0.544
1	29.455	0.674255	-0.0218526	0.971662	-0.0212333	0.0470957	31.1097	0.545
1	29.454	0.67425	-0.0218662	0.971654	-0.0212464	0.0470667	31.1568	0.546
1	29.453	0.674246	-0.0218797	0.971648	-0.0212594	0.047038	31.2038	0.547
1	29.452	0.674242	-0.0218934	0.97164	-0.0212725	0.0470091	31.2509	0.548
1	29.451	0.674238	-0.0219069	0.971633	-0.0212855	0.0469803	31.2979	0.549
1	29.45	0.674233	-0.0219205	0.971626	-0.0212985	0.0469516	31.3449	0.55
1	29.449	0.674229	-0.0219341	0.971619	-0.0213116	0.0469227	31.3918	0.551
1	29.448	0.674224	-0.0219478	0.971611	-0.0213247	0.0468939	31.4387	0.552
1	29.447	0.67422	-0.0219614	0.971604	-0.0213377	0.0468653	31.4856	0.553
1	29.446	0.674216	-0.0219749	0.971597	-0.0213508	0.0468367	31.5325	0.554
1	29.445	0.674212	-0.0219885	0.97159	-0.0213638	0.0468081	31.5793	0.555
1	29.444	0.674208	-0.0220021	0.971583	-0.0213768	0.0467796	31.6261	0.556
1	29.443	0.674203	-0.0220157	0.971576	-0.0213899	0.0467509	31.6729	0.557
1	29.442	0.674199	-0.0220294	0.971568	-0.021403	0.0467223	31.7197	0.558
1	29.441	0.674195	-0.022043	0.971561	-0.0214161	0.0466939	31.7664	0.559
1	29.44	0.67419	-0.0220566	0.971554	-0.0214292	0.0466653	31.8131	0.56
1	29.439	0.674186	-0.0220702	0.971547	-0.0214422	0.046637	31.8597	0.561
1	29.438	0.674182	-0.0220838	0.971539	-0.0214553	0.0466085	31.9064	0.562
1	29.437	0.674177	-0.0220974	0.971532	-0.0214684	0.0465802	31.953	0.563
1	29.436	0.674173	-0.022111	0.971525	-0.0214814	0.0465519	31.9996	0.564
1	29.435	0.674169	-0.0221247	0.971518	-0.0214945	0.0465235	32.0461	0.565
1	29.434	0.674164	-0.0221383	0.97151	-0.0215076	0.0464952	32.0926	0.566
1	29.433	0.67416	-0.0221519	0.971503	-0.0215207	0.046467	32.1391	0.567
1	29.432	0.674156	-0.0221655	0.971496	-0.0215337	0.0464388	32.1856	0.568
1	29.431	0.674152	-0.0221792	0.971489	-0.0215468	0.0464106	32.232	0.569
1	29.43	0.674147	-0.0221928	0.971481	-0.0215599	0.0463824	32.2785	0.57
1	29.429	0.674143	-0.0222064	0.971474	-0.021573	0.0463543	32.3248	0.571
1	29.428	0.674139	-0.0222201	0.971467	-0.0215861	0.0463261	32.3712	0.572
1	29.427	0.674134	-0.0222338	0.971459	-0.0215992	0.046298	32.4175	0.573
1	29.426	0.67413	-0.0222474	0.971452	-0.0216123	0.0462701	32.4638	0.574
1	29.425	0.674126	-0.022261	0.971445	-0.0216253	0.0462421	32.5101	0.575
1	29.424	0.674121	-0.0222746	0.971437	-0.0216384	0.0462141	32.5563	0.576
1	29.423	0.674117	-0.0222883	0.97143	-0.0216515	0.0461861	32.6025	0.577
1	29.422	0.674113	-0.0223019	0.971423	-0.0216646	0.0461583	32.6487	0.578
1	29.421	0.674108	-0.0223156	0.971415	-0.0216777	0.0461303	32.6949	0.579
1	29.42	0.674104	-0.0223293	0.971408	-0.0216908	0.0461024	32.741	0.58
1	29.419	0.6741	-0.0223429	0.971401	-0.0217039	0.0460747	32.7871	0.581
1	29.418	0.674095	-0.0223566	0.971393	-0.021717	0.0460468	32.8332	0.582
1	29.417	0.674091	-0.0223702	0.971386	-0.0217301	0.046019	32.8792	0.583
1	29.416	0.674086	-0.0223839	0.971379	-0.0217432	0.0459914	32.9253	0.584
1	29.415	0.674082	-0.0223975	0.971371	-0.0217563	0.0459636	32.9713	0.585
1	29.414	0.674078	-0.0224112	0.971364	-0.0217695	0.0459359	33.0172	0.586
1	29.413	0.674073	-0.0224248	0.971357	-0.0217825	0.0459084	33.0632	0.587
1	29.412	0.674069	-0.0224385	0.971349	-0.0217957	0.0458807	33.1091	0.588
1	29.411	0.674064	-0.0224522	0.971342	-0.0218088	0.0458531	33.1549	0.589
1	29.41	0.67406	-0.0224658	0.971335	-0.0218219	0.0458256	33.2008	0.59
1	29.409	0.674056	-0.0224795	0.971327	-0.021835	0.045798	33.2466	0.591
1	29.408	0.674051	-0.0224932	0.97132	-0.0218481	0.0457705	33.2924	0.592
1	29.407	0.674047	-0.0225069	0.971313	-0.0218612	0.0457431	33.3382	0.593
1	29.406	0.674042	-0.0225206	0.971305	-0.0218744	0.0457155	33.3839	0.594
1	29.405	0.674038	-0.0225343	0.971298	-0.0218875	0.0456882	33.4296	0.595
1	29.404	0.674034	-0.022548	0.97129	-0.0219006	0.0456608	33.4753	0.596
1	29.403	0.67403	-0.0225616	0.971283	-0.0219137	0.0456336	33.521	0.597
1	29.402	0.674025	-0.0225753	0.971276	-0.0219268	0.0456062	33.5666	0.598
1	29.401	0.67402	-0.0225891	0.971268	-0.02194	0.0455788	33.6122	0.599
1	29.4	0.674016	-0.0226027	0.971261	-0.0219531	0.0455516	33.6578	0.6
1	29.399	0.674012	-0.0226164	0.971253	-0.0219663	0.0455244	33.7034	0.601
1	29.398	0.674007	-0.0226301	0.971246	-0.0219794	0.0454971	33.7489	0.602
1	29.397	0.674003	-0.0226437	0.971239	-0.0219925	0.0454701	33.7944	0.603
1	29.396	0.673999	-0.0226575	0.971231	-0.0220056	0.0454429	33.8399	0.604
1	29.395	0.673994	-0.0226712	0.971224	-0.0220188	0.0454158	33.8853	0.605
1	29.394	0.67399	-0.0226849	0.971216	-0.0220319	0.0453887	33.9307	0.606
1	29.393	0.673985	-0.0226986	0.971209	-0.0220451	0.0453616	33.9761	0.607
1	29.392	0.673981	-0.0227123	0.971201	-0.0220582	0.0453345	34.0215	0.608
1	29.391	0.673976	-0.022726	0.971194	-0.0220714	0.0453075	34.0668	0.609
1	29.39	0.673972	-0.0227397	0.971187	-0.0220845	0.0452807	34.1121	0.61
1	29.389	0.673968	-0.0227535	0.971179	-0.0220977	0.0452536	34.1574	0.611
1	29.388	0.673963	-0.0227671	0.971172	-0.0221108	0.0452268	34.2026	0.612
1	29.387	0.673959	-0.0227809	0.971164	-0.022124	0.0451998	34.2479	0.613
1	29.386	0.673954	-0.0227946	0.971157	-0.0221371	0.045173	34.2931	0.614
1	29.385	0.67395	-0.0228084	0.971149	-0.0221503	0.0451461	34.3382	0.615
1	29.384	0.673945	-0.022822	0.971142	-0.0221634	0.0451194	34.3834	0.616
1	29.383	0.673941	-0.0228357	0.971135	-0.0221765	0.0450927	34.4285	0.617
1	29.382	0.673937	-0.0228495	0.971127	-0.0221897	0.0450659	34.4736	0.618
1	29.381	0.673932	-0.0228632	0.971119	-0.0222029	0.0450391	34.5187	0.619
1	29.38	0.673928	-0.022877	0.971112	-0.0222161	0.0450125	34.5637	0.62
1	29.379	0.673923	-0.0228907	0.971104	-0.0222292	0.0449858	34.6087	0.621
1	29.378	0.673919	-0.0229044	0.971097	-0.0222424	0.0449592	34.6537	0.622
1	29.377	0.673914	-0.0229182	0.971089	-0.0222556	0.0449326	34.6987	0.623
1	29.376	0.67391	-0.0229319	0.971082	-0.0222687	0.044906	34.7436	0.624
1	29.375	0.673905	-0.0229456	0.971074	-0.0222819	0.0448794	34.7885	0.625
1	29.374	0.673901	-0.0229594	0.971066	-0.0222951	0.0448529	34.8334	0.626
1	29.373	0.673896	-0.0229732	0.971058	-0.0223083	0.0448263	34.8782	0.627
1	29.372	0.673892	-0.0229869	0.971051	-0.0223214	0.0448	34.9231	0.628
1	29.371	0.673887	-0.0230007	0.971043	-0.0223347	0.0447734	34.9679	0.629
1	29.37	0.673883	-0.0230144	0.971036	-0.0223478	0.0447472	35.0126	0.63
1	29.369	0.673878	-0.0230282	0.971028	-0.022361	0.0447207	35.0574	0.631
1	29.368	0.673874	-0.0230419	0.971021	-0.0223741	0.0446945	35.1021	0.632
1	29.367	0.673869	-0.0230557	0.971013	-0.0223874	0.044668	35.1468	0.633
1	29.366	0.673865	-0.0230694	0.971006	-0.0224005	0.0446419	35.1915	0.634
1	29.365	0.67386	-0.0230832	0.970998	-0.0224137	0.0446155	35.2361	0.635
1	29.364	0.673856	-0.0230969	0.970991	-0.0224269	0.0445893	35.2807	0.636
1	29.363	0.673852	-0.0231107	0.970983	-0.0224401	0.0445631	35.3253	0.637
1	29.362	0.673847	-0.0231245	0.970975	-0.0224534	0.0445368	35.3699	0.638
1	29.361	0.673843	-0.0231382	0.970968	-0.0224665	0.0445108	35.4144	0.639
1	29.36	0.673838	-0.0231521	0.97096	-0.0224797	0.0444845	35.4589	0.64
1	29.359	0.673833	-0.0231658	0.970953	-0.0224929	0.0444584	35.5034	0.641
1	29.358	0.673829	-0.0231796	0.970945	-0.0225061	0.0444324	35.5479	0.642
1	29.357	0.673824	-0.0231934	0.970937	-0.0225194	0.0444062	35.5923	0.643
1	29.356	0.67382	-0.0232071	0.97093	-0.0225325	0.0443804	35.6367	0.644
1	29.355	0.673815	-0.023221	0.970922	-0.0225457	0.0443543	35.6811	0.645
1	29.354	0.673811	-0.0232347	0.970915	-0.0225589	0.0443283	35.7254	0.646
1	29.353	0.673806	-0.0232485	0.970907	-0.0225721	0.0443024	35.7698	0.647
1	29.352	0.673802	-0.0232623	0.970899	-0.0225854	0.0442764	35.8141	0.648
1	29.351	0.673797	-0.023276	0.970892	-0.0225985	0.0442507	35.8583	0.649
1	29.35	0.673793	-0.0232899	0.970884	-0.0226118	0.0442247	35.9026	0.65
1	29.349	0.673788	-0.0233037	0.970877	-0.022625	0.0441989	35.9468	0.651
1	29.348	0.673784	-0.0233174	0.970869	-0.0226382	0.0441731	35.991	0.652
1	29.347	0.673779	-0.0233313	0.970861	-0.0226515	0.0441473	36.0352	0.653
1	29.346	0.673775	-0.023345	0.970854	-0.0226646	0.0441217	36.0793	0.654
1	29.345	0.67377	-0.0233589	0.970846	-0.0226779	0.0440959	36.1235	0.655
1	29.344	0.673765	-0.0233727	0.970838	-0.0226911	0.0440701	36.1676	0.656
1	29.343	0.673761	-0.0233865	0.970831	-0.0227043	0.0440444	36.2116	0.657
1	29.342	0.673756	-0.0234003	0.970823	-0.0227175	0.0440188	36.2557	0.658
1	29.341	0.673752	-0.0234142	0.970815	-0.0227308	0.0439931	36.2997	0.659
1	29.34	0.673747	-0.0234279	0.970808	-0.022744	0.0439676	36.3437	0.66
1	29.339	0.673743	-0.0234417	0.9708	-0.0227572	0.0439421	36.3877	0.661
1	29.338	0.673738	-0.0234556	0.970792	-0.0227705	0.0439164	36.4316	0.662
1	29.337	0.673733	-0.0234694	0.970785	-0.0227837	0.043891	36.4755	0.663
1	29.336	0.673729	-0.0234832	0.970777	-0.0227969	0.0438655	36.5194	0.664
1	29.335	0.673724	-0.0234971	0.970769	-0.0228102	0.04384	36.5633	0.665
1	29.334	0.673719	-0.0235109	0.970761	-0.0228235	0.0438145	36.6071	0.666
1	29.333	0.673715	-0.0235247	0.970754	-0.0228367	0.0437893	36.6509	0.667
1	29.332	0.673711	-0.0235385	0.970746	-0.0228499	0.0437638	36.6947	0.668
1	29.331	0.673706	-0.0235524	0.970738	-0.0228632	0.0437384	36.7385	0.669
1	29.33	0.673701	-0.0235662	0.970731	-0.0228764	0.0437131	36.7822	0.67
1	29.329	0.673697	-0.02358	0.970723	-0.0228897	0.0436878	36.8259	0.671
1	29.328	0.673692	-0.0235939	0.970715	-0.022903	0.0436625	36.8696	0.672
1	29.327	0.673687	-0.0236078	0.970707	-0.0229162	0.0436372	36.9133	0.673
1	29.326	0.673683	-0.0236216	0.970699	-0.0229295	0.043612	36.9569	0.674
1	29.325	0.673678	-0.0236354	0.970692	-0.0229427	0.0435869	37.0005	0.675
1	29.324	0.673674	-0.0236493	0.970684	-0.022956	0.0435616	37.0441	0.676
1	29.323	0.673669	-0.0236632	0.970676	-0.0229693	0.0435364	37.0877	0.677
1	29.322	0.673664	-0.023677	0.970668	-0.0229825	0.0435113	37.1312	0.678
1	29.321	0.67366	-0.0236908	0.970661	-0.0229957	0.0434863	37.1747	0.679
1	29.32	0.673655	-0.0237047	0.970653	-0.023009	0.0434612	37.2182	0.68
1	29.319	0.67365	-0.0237186	0.970645	-0.0230223	0.0434361	37.2617	0.681
1	29.318	0.673646	-0.0237324	0.970637	-0.0230356	0.0434111	37.3051	0.682
1	29.317	0.673642	-0.0237462	0.97063	-0.0230488	0.0433862	37.3485	0.683
1	29.316	0.673637	-0.0237601	0.970622	-0.0230621	0.0433612	37.3919	0.684
1	29.315	0.673632	-0.023774	0.970614	-0.0230753	0.0433363	37.4353	0.685
1	29.314	0.673628	-0.0237879	0.970606	-0.0230886	0.0433113	37.4786	0.686
1	29.313	0.673623	-0.0238018	0.970598	-0.023102	0.0432864	37.5219	0.687
1	29.312	0.673618	-0.0238156	0.970591	-0.0231152	0.0432616	37.5652	0.688
1	29.311	0.673614	-0.0238295	0.970583	-0.0231285	0.0432367	37.6085	0.689
1	29.31	0.673609	-0.0238434	0.970575	-0.0231418	0.0432118	37.6517	0.69
1	29.309	0.673604	-0.0238573	0.970567	-0.0231551	0.043187	37.6949	0.691
1	29.308	0.6736	-0.0238712	0.970559	-0.0231684	0.0431623	37.7381	0.692
1	29.307	0.673595	-0.023885	0.970552	-0.0231816	0.0431376	37.7813	0.693
1	29.306	0.67359	-0.0238989	0.970544	-0.0231949	0.0431129	37.8244	0.694
1	29.305	0.673586	-0.0239128	0.970536	-0.0232082	0.0430881	37.8675	0.695
1	29.304	0.673581	-0.0239267	0.970528	-0.0232216	0.0430634	37.9106	0.696
1	29.303	0.673576	-0.0239406	0.97052	-0.0232348	0.0430389	37.9537	0.697
1	29.302	0.673572	-0.0239545	0.970512	-0.0232481	0.0430142	37.9967	0.698
1	29.301	0.673567	-0.0239683	0.970505	-0.0232614	0.0429897	38.0397	0.699
1	29.3	0.673562	-0.0239823	0.970497	-0.0232747	0.0429651	38.0827	0.7
1	29.299	0.673558	-0.0239962	0.970489	-0.023288	0.0429405	38.1257	0.701
1	29.298	0.673553	-0.0240101	0.970481	-0.0233014	0.042916	38.1686	0.702
1	29.297	0.673548	-0.024024	0.970473	-0.0233147	0.0428914	38.2115	0.703
1	29.296	0.673543	-0.024038	0.970465	-0.023328	0.0428669	38.2544	0.704
1	29.295	0.673539	-0.0240518	0.970457	-0.0233413	0.0428426	38.2973	0.705
1	29.294	0.673534	-0.0240657	0.97045	-0.0233545	0.0428183	38.3401	0.706
1	29.293	0.67353	-0.0240796	0.970442	-0.0233679	0.0427938	38.3829	0.707
1	29.292	0.673525	-0.0240935	0.970434	-0.0233812	0.0427694	38.4257	0.708
1	29.291	0.67352	-0.0241075	0.970426	-0.0233945	0.0427451	38.4685	0.709
1	29.29	0.673515	-0.0241214	0.970418	-0.0234078	0.0427207	38.5112	0.71
1	29.289	0.673511	-0.0241354	0.97041	-0.0234212	0.0426964	38.554	0.711
1	29.288	0.673506	-0.0241493	0.970402	-0.0234345	0.0426721	38.5967	0.712
1	29.287	0.673501	-0.0241632	0.970394	-0.0234479	0.0426478	38.6393	0.713
1	29.286	0.673497	-0.0241771	0.970386	-0.0234611	0.0426237	38.682	0.714
1	29.285	0.673492	-0.024191	0.970378	-0.0234745	0.0425995	38.7246	0.715
1	29.284	0.673487	-0.024205	0.97037	-0.0234878	0.0425753	38.7672	0.716
1	29.283	0.673482	-0.0242189	0.970362	-0.0235011	0.0425511	38.8098	0.717
1	29.282	0.673478	-0.0242328	0.970355	-0.0235144	0.0425271	38.8523	0.718
1	29.281	0.673473	-0.0242468	0.970347	-0.0235278	0.042503	38.8949	0.719
1	29.28	0.673468	-0.0242607	0.970339	-0.0235411	0.0424789	38.9374	0.72
1	29.279	0.673464	-0.0242747	0.970331	-0.0235544	0.0424548	38.9798	0.721
1	29.278	0.673459	-0.0242886	0.970322	-0.0235678	0.0424308	39.0223	0.722
1	29.277	0.673454	-0.0243026	0.970314	-0.0235811	0.0424068	39.0647	0.723
1	29.276	0.673449	-0.0243165	0.970306	-0.0235945	0.0423828	39.1071	0.724
1	29.275	0.673445	-0.0243305	0.970298	-0.0236078	0.0423588	39.1495	0.725
1	29.274	0.67344	-0.0243445	0.97029	-0.0236212	0.0423349	39.1919	0.726
1	29.273	0.673435	-0.0243584	0.970282	-0.0236345	0.0423109	39.2342	0.727
1	29.272	0.67343	-0.0243724	0.970274	-0.0236479	0.042287	39.2765	0.728
1	29.271	0.673426	-0.0243864	0.970266	-0.0236613	0.0422632	39.3188	0.729
1	29.27	0.673421	-0.0244003	0.970258	-0.0236746	0.0422393	39.3611	0.73
1	29.269	0.673416	-0.0244143	0.97025	-0.023688	0.0422155	39.4033	0.731
1	29.268	0.673411	-0.0244283	0.970242	-0.0237013	0.0421917	39.4455	0.732
1	29.267	0.673407	-0.0244422	0.970234	-0.0237147	0.042168	39.4877	0.733
1	29.266	0.673402	-0.0244562	0.970226	-0.0237281	0.0421442	39.5299	0.734
1	29.265	0.673397	-0.0244702	0.970218	-0.0237414	0.0421205	39.572	0.735
1	29.264	0.673392	-0.0244842	0.97021	-0.0237548	0.0420968	39.6142	0.736
1	29.263	0.673388	-0.0244981	0.970202	-0.0237681	0.0420731	39.6563	0.737
1	29.262	0.673383	-0.0245121	0.970194	-0.0237815	0.0420495	39.6983	0.738
1	29.261	0.673378	-0.0245261	0.970186	-0.0237949	0.0420259	39.7404	0.739
1	29.26	0.673373	-0.0245401	0.970178	-0.0238082	0.0420023	39.7824	0.74
1	29.259	0.673368	-0.0245541	0.97017	-0.0238216	0.0419787	39.8244	0.741
1	29.258	0.673364	-0.024568	0.970162	-0.023835	0.0419551	39.8664	0.742
1	29.257	0.673359	-0.024582	0.970154	-0.0238484	0.0419316	39.9083	0.743
1	29.256	0.673354	-0.024596	0.970146	-0.0238617	0.0419081	39.9503	0.744
1	29.255	0.673349	-0.0246101	0.970138	-0.0238752	0.0418845	39.9922	0.745
1	29.254	0.673344	-0.0246241	0.97013	-0.0238885	0.0418611	40.0341	0.746
1	29.253	0.67334	-0.0246381	0.970122	-0.0239019	0.0418376	40.0759	0.747
1	29.252	0.673335	-0.0246521	0.970114	-0.0239153	0.0418142	40.1178	0.748
1	29.251	0.67333	-0.0246661	0.970105	-0.0239287	0.0417907	40.1596	0.749
1	29.25	0.673325	-0.0246801	0.970097	-0.0239421	0.0417674	40.2014	0.75
1	29.249	0.67332	-0.0246941	0.970089	-0.0239555	0.041744	40.2431	0.751
1	29.248	0.673316	-0.0247081	0.970081	-0.0239689	0.0417207	40.2849	0.752
1	29.247	0.673311	-0.0247221	0.970073	-0.0239823	0.0416975	40.3266	0.753
1	29.246	0.673306	-0.0247361	0.970065	-0.0239957	0.0416742	40.3683	0.754
1	29.245	0.673301	-0.0247501	0.970057	-0.024009	0.041651	40.41	0.755
1	29.244	0.673297	-0.0247641	0.970049	-0.0240224	0.0416278	40.4516	0.756
1	29.243	0.673291	-0.0247782	0.970041	-0.0240359	0.0416044	40.4932	0.757
1	29.242	0.673287	-0.0247922	0.970033	-0.0240493	0.0415813	40.5349	0.758
1	29.241	0.673282	-0.0248063	0.970024	-0.0240627	0.041558	40.5764	0.759
1	29.24	0.673277	-0.0248203	0.970016	-0.0240761	0.0415349	40.618	0.76
1	29.239	0.673272	-0.0248344	0.970008	-0.0240895	0.0415118	40.6595	0.761
1	29.238	0.673267	-0.0248484	0.97	-0.0241029	0.0414887	40.701	0.762
1	29.237	0.673263	-0.0248624	0.969992	-0.0241163	0.0414657	40.7425	0.763
1	29.236	0.673258	-0.0248765	0.969984	-0.0241298	0.0414426	40.784	0.764
1	29.235	0.673253	-0.0248905	0.969976	-0.0241432	0.0414196	40.8254	0.765
1	29.234	0.673248	-0.0249046	0.969967	-0.0241567	0.0413965	40.8669	0.766
1	29.233	0.673243	-0.0249186	0.969959	-0.0241701	0.0413735	40.9082	0.767
1	29.232	0.673238	-0.0249327	0.969951	-0.0241835	0.0413506	40.9496	0.768
1	29.231	0.673233	-0.0249467	0.969943	-0.0241969	0.0413277	40.991	0.769
1	29.23	0.673228	-0.0249608	0.969934	-0.0242103	0.0413047	41.0323	0.77
1	29.229	0.673224	-0.0249748	0.969926	-0.0242237	0.0412818	41.0736	0.771
1	29.228	0.673219	-0.0249889	0.969918	-0.0242372	0.0412589	41.1149	0.772
1	29.227	0.673214	-0.025003	0.96991	-0.0242506	0.0412361	41.1561	0.773
1	29.226	0.673209	-0.025017	0.969902	-0.024264	0.0412133	41.1974	0.774
1	29.225	0.673204	-0.025031	0.969894	-0.0242774	0.0411905	41.2386	0.775
1	29.224	0.673199	-0.0250451	0.969885	-0.0242909	0.0411676	41.2798	0.776
1	29.223	0.673194	-0.0250592	0.969877	-0.0243043	0.0411449	41.321	0.777
1	29.222	0.673189	-0.0250733	0.969869	-0.0243178	0.0411221	41.3621	0.778
1	29.221	0.673185	-0.0250873	0.969861	-0.0243312	0.0410994	41.4032	0.779
1	29.22	0.67318	-0.0251014	0.969853	-0.0243446	0.0410768	41.4443	0.78
1	29.219	0.673175	-0.0251156	0.969844	-0.0243582	0.0410539	41.4854	0.781
1	29.218	0.67317	-0.0251296	0.969836	-0.0243716	0.0410313	41.5265	0.782
1	29.217	0.673165	-0.0251437	0.969828	-0.024385	0.0410087	41.5675	0.783
1	29.216	0.67316	-0.0251577	0.96982	-0.0243985	0.0409862	41.6085	0.784
1	29.215	0.673155	-0.0251719	0.969811	-0.024412	0.0409635	41.6495	0.785
1	29.214	0.67315	-0.025186	0.969803	-0.0244254	0.0409409	41.6904	0.786
1	29.213	0.673145	-0.0252	0.969795	-0.0244389	0.0409184	41.7314	0.787
1	29.212	0.67314	-0.0252142	0.969786	-0.0244524	0.0408958	41.7723	0.788
1	29.211	0.673135	-0.0252283	0.969778	-0.0244659	0.0408733	41.8132	0.789
1	29.21	0.673131	-0.0252424	0.96977	-0.0244793	0.0408508	41.8541	0.79
1	29.209	0.673126	-0.0252564	0.969762	-0.0244927	0.0408284	41.8949	0.791
1	29.208	0.673121	-0.0252706	0.969753	-0.0245062	0.040806	41.9357	0.792
1	29.207	0.673116	-0.0252847	0.969745	-0.0245197	0.0407835	41.9766	0.793
1	29.206	0.673111	-0.0252988	0.969737	-0.0245332	0.0407612	42.0173	0.794
1	29.205	0.673106	-0.0253128	0.969729	-0.0245466	0.0407388	42.0581	0.795
1	29.204	0.673101	-0.025327	0.96972	-0.0245601	0.0407164	42.0988	0.796
1	29.203	0.673096	-0.0253412	0.969712	-0.0245736	0.0406941	42.1396	0.797
1	29.202	0.673091	-0.0253552	0.969704	-0.024587	0.0406718	42.1802	0.798
1	29.201	0.673086	-0.0253694	0.969695	-0.0246006	0.0406495	42.2209	0.799
1	29.2	0.673081	-0.0253835	0.969687	-0.0246141	0.0406272	42.2616	0.8
1	29.199	0.673076	-0.0253976	0.969679	-0.0246275	0.040605	42.3022	0.801
1	29.198	0.673071	-0.0254118	0.96967	-0.024641	0.0405827	42.3428	0.802
1	29.197	0.673066	-0.0254259	0.969662	-0.0246545	0.0405605	42.3834	0.803
1	29.196	0.673062	-0.02544	0.969654	-0.024668	0.0405384	42.4239	0.804
1	29.195	0.673056	-0.0254542	0.969645	-0.0246815	0.0405162	42.4645	0.805
1	29.194	0.673052	-0.0254682	0.969637	-0.0246949	0.0404941	42.505	0.806
1	29.193	0.673047	-0.0254824	0.969629	-0.0247085	0.040472	42.5455	0.807
1	29.192	0.673042	-0.0254966	0.96962	-0.024722	0.0404498	42.586	0.808
1	29.191	0.673037	-0.0255107	0.969612	-0.0247355	0.0404277	42.6264	0.809
1	29.19	0.673032	-0.0255248	0.969604	-0.024749	0.0404057	42.6668	0.81
1	29.189	0.673027	-0.025539	0.969595	-0.0247625	0.0403837	42.7072	0.811
1	29.188	0.673022	-0.0255532	0.969587	-0.024776	0.0403616	42.7476	0.812
1	29.187	0.673017	-0.0255673	0.969579	-0.0247895	0.0403397	42.788	0.813
1	29.186	0.673012	-0.0255815	0.969569	-0.0248031	0.0403176	42.8283	0.814
1	29.185	0.673007	-0.0255956	0.969561	-0.0248165	0.0402957	42.8687	0.815
1	29.184	0.673002	-0.0256098	0.969553	-0.0248301	0.0402738	42.9089	0.816
1	29.183	0.672997	-0.025624	0.969544	-0.0248436	0.0402518	42.9492	0.817
1	29.182	0.672992	-0.0256381	0.969536	-0.0248571	0.04023	42.9895	0.818
1	29.181	0.672987	-0.0256524	0.969527	-0.0248707	0.040208	43.0297	0.819
1	29.18	0.672982	-0.0256665	0.969519	-0.0248841	0.0401863	43.0699	0.82
1	29.179	0.672977	-0.0256806	0.969511	-0.0248977	0.0401644	43.1101	0.821
1	29.178	0.672972	-0.0256948	0.969502	-0.0249112	0.0401426	43.1503	0.822
1	29.177	0.672967	-0.0257089	0.969494	-0.0249247	0.0401209	43.1904	0.823
1	29.176	0.672962	-0.0257232	0.969485	-0.0249383	0.040099	43.2305	0.824
1	29.175	0.672957	-0.0257373	0.969477	-0.0249518	0.0400773	43.2706	0.825
1	29.174	0.672952	-0.0257515	0.969469	-0.0249653	0.0400556	43.3107	0.826
1	29.173	0.672947	-0.0257657	0.96946	-0.0249788	0.0400339	43.3508	0.827
1	29.172	0.672942	-0.0257798	0.969452	-0.0249923	0.0400123	43.3908	0.828
1	29.171	0.672937	-0.0257941	0.969443	-0.0250059	0.0399905	43.4308	0.829
1	29.17	0.672932	-0.0258083	0.969435	-0.0250195	0.0399688	43.4708	0.83
1	29.169	0.672927	-0.0258225	0.969426	-0.025033	0.0399472	43.5108	0.831
1	29.168	0.672922	-0.0258366	0.969418	-0.0250465	0.0399257	43.5507	0.832
1	29.167	0.672916	-0.0258509	0.969409	-0.0250601	0.039904	43.5906	0.833
1	29.166	0.672912	-0.0258651	0.969401	-0.0250736	0.0398825	43.6305	0.834
1	29.165	0.672906	-0.0258794	0.969392	-0.0250873	0.0398609	43.6704	0.835
1	29.164	0.672902	-0.0258935	0.969384	-0.0251007	0.0398395	43.7103	0.836
1	29.163	0.672896	-0.0259078	0.969375	-0.0251144	0.0398178	43.7501	0.837
1	29.162	0.672891	-0.0259219	0.969367	-0.0251279	0.0397965	43.7899	0.838
1	29.161	0.672886	-0.0259362	0.969358	-0.0251415	0.0397749	43.8297	0.839
1	29.16	0.672881	-0.0259504	0.96935	-0.025155	0.0397536	43.8695	0.84
1	29.159	0.672876	-0.0259647	0.969341	-0.0251686	0.039732	43.9093	0.841
1	29.158	0.672871	-0.0259788	0.969333	-0.0251821	0.0397107	43.949	0.842
1	29.157	0.672866	-0.025993	0.969325	-0.0251957	0.0396894	43.9887	0.843
1	29.156	0.672861	-0.0260072	0.969316	-0.0252092	0.039668	44.0284	0.844
1	29.155	0.672856	-0.0260216	0.969307	-0.0252229	0.0396465	44.0681	0.845
1	29.154	0.672851	-0.0260357	0.969299	-0.0252364	0.0396253	44.1077	0.846
1	29.153	0.672846	-0.02605	0.96929	-0.02525	0.0396039	44.1473	0.847
1	29.152	0.672841	-0.0260642	0.969282	-0.0252636	0.0395827	44.1869	0.848
1	29.151	0.672836	-0.0260785	0.969273	-0.0252772	0.0395614	44.2265	0.849
1	29.15	0.67283	-0.0260927	0.969265	-0.0252907	0.0395402	44.2661	0.85
1	29.149	0.672825	-0.0261069	0.969256	-0.0253043	0.039519	44.3056	0.851
1	29.148	0.67282	-0.0261212	0.969248	-0.0253179	0.0394978	44.3451	0.852
1	29.147	0.672815	-0.0261354	0.969239	-0.0253315	0.0394766	44.3846	0.853
1	29.146	0.67281	-0.0261497	0.96923	-0.0253451	0.0394553	44.4241	0.854
1	29.145	0.672805	-0.0261639	0.969222	-0.0253586	0.0394343	44.4636	0.855
1	29.144	0.6728	-0.0261782	0.969213	-0.0253723	0.0394131	44.503	0.856
1	29.143	0.672795	-0.0261925	0.969205	-0.0253859	0.039392	44.5424	0.857
1	29.142	0.67279	-0.0262067	0.969196	-0.0253995	0.0393709	44.5818	0.858
1	29.141	0.672784	-0.0262211	0.969187	-0.0254131	0.0393498	44.6212	0.859
1	29.14	0.67278	-0.0262352	0.969179	-0.0254266	0.0393289	44.6605	0.86
1	29.139	0.672774	-0.0262496	0.96917	-0.0254403	0.0393077	44.6999	0.861
1	29.138	0.672769	-0.0262638	0.969161	-0.0254539	0.0392867	44.7392	0.862
1	29.137	0.672764	-0.0262781	0.969153	-0.0254675	0.0392658	44.7785	0.863
1	29.136	0.672759	-0.0262924	0.969144	-0.0254811	0.0392447	44.8177	0.864
1	29.135	0.672754	-0.0263066	0.969136	-0.0254947	0.0392239	44.857	0.865
1	29.134	0.672749	-0.0263209	0.969127	-0.0255083	0.0392029	44.8962	0.866
1	29.133	0.672744	-0.0263352	0.969118	-0.0255219	0.039182	44.9354	0.867
1	29.132	0.672739	-0.0263495	0.96911	-0.0255355	0.0391611	44.9746	0.868
1	29.131	0.672733	-0.0263638	0.969101	-0.0255492	0.0391402	45.0137	0.869
1	29.13	0.672728	-0.0263781	0.969092	-0.0255628	0.0391194	45.0529	0.87
1	29.129	0.672723	-0.0263923	0.969084	-0.0255764	0.0390986	45.092	0.871
1	29.128	0.672718	-0.0264067	0.969075	-0.0255901	0.0390777	45.1311	0.872
1	29.127	0.672713	-0.0264209	0.969067	-0.0256036	0.039057	45.1702	0.873
1	29.126	0.672708	-0.0264352	0.969058	-0.0256173	0.0390362	45.2092	0.874
1	29.125	0.672702	-0.0264496	0.969049	-0.025631	0.0390153	45.2483	0.875
1	29.124	0.672697	-0.0264638	0.969041	-0.0256445	0.0389947	45.2873	0.876
1	29.123	0.672692	-0.0264782	0.969032	-0.0256582	0.0389739	45.3263	0.877
1	29.122	0.672687	-0.0264925	0.969023	-0.0256719	0.0389532	45.3653	0.878
1	29.121	0.672682	-0.0265068	0.969014	-0.0256855	0.0389325	45.4042	0.879
1	29.12	0.672677	-0.0265211	0.969006	-0.0256991	0.0389119	45.4431	0.88
1	29.119	0.672671	-0.0265355	0.968997	-0.0257128	0.0388912	45.482	0.881
1	29.118	0.672666	-0.0265497	0.968988	-0.0257264	0.0388706	45.5209	0.882
1	29.117	0.672661	-0.026564	0.96898	-0.02574	0.03885	45.5598	0.883
1	29.116	0.672656	-0.0265784	0.968971	-0.0257537	0.0388294	45.5987	0.884
1	29.115	0.672651	-0.0265927	0.968962	-0.0257673	0.0388089	45.6375	0.885
1	29.114	0.672646	-0.026607	0.968954	-0.0257809	0.0387884	45.6763	0.886
1	29.113	0.67264	-0.0266214	0.968945	-0.0257946	0.0387678	45.7151	0.887
1	29.112	0.672635	-0.0266358	0.968936	-0.0258083	0.0387472	45.7539	0.888
1	29.111	0.67263	-0.02665	0.968927	-0.025822	0.0387267	45.7926	0.889
1	29.11	0.672625	-0.0266643	0.968919	-0.0258356	0.0387063	45.8313	0.89
1	29.109	0.67262	-0.0266787	0.96891	-0.0258493	0.0386858	45.87	0.891
1	29.108	0.672614	-0.0266931	0.968901	-0.025863	0.0386653	45.9087	0.892
1	29.107	0.672609	-0.0267074	0.968892	-0.0258766	0.0386449	45.9474	0.893
1	29.106	0.672604	-0.0267217	0.968884	-0.0258902	0.0386246	45.986	0.894
1	29.105	0.672599	-0.0267361	0.968875	-0.025904	0.0386041	46.0247	0.895
1	29.104	0.672593	-0.0267505	0.968866	-0.0259177	0.0385837	46.0633	0.896
1	29.103	0.672588	-0.0267648	0.968857	-0.0259313	0.0385634	46.1018	0.897
1	29.102	0.672583	-0.0267791	0.968849	-0.0259449	0.0385432	46.1404	0.898
1	29.101	0.672578	-0.0267935	0.96884	-0.0259586	0.0385228	46.1789	0.899
1	29.1	0.672573	-0.0268079	0.968831	-0.0259724	0.0385025	46.2175	0.9
1	29.099	0.672568	-0.0268223	0.968822	-0.025986	0.0384823	46.256	0.901
1	29.098	0.672562	-0.0268367	0.968813	-0.0259997	0.038462	46.2945	0.902
1	29.097	0.672557	-0.026851	0.968804	-0.0260134	0.0384418	46.3329	0.903
1	29.096	0.672552	-0.0268654	0.968795	-0.0260271	0.0384215	46.3714	0.904
1	29.095	0.672546	-0.0268798	0.968786	-0.0260408	0.0384013	46.4098	0.905
1	29.094	0.672541	-0.0268941	0.968778	-0.0260544	0.0383812	46.4482	0.906
1	29.093	0.672536	-0.0269086	0.968769	-0.0260682	0.038361	46.4866	0.907
1	29.092	0.672531	-0.0269229	0.96876	-0.0260818	0.0383409	46.5249	0.908
1	29.091	0.672526	-0.0269373	0.968751	-0.0260955	0.0383207	46.5633	0.909
1	29.09	0.67252	-0.0269517	0.968742	-0.0261093	0.0383006	46.6016	0.91
1	29.089	0.672515	-0.0269661	0.968733	-0.026123	0.0382804	46.6399	0.911
1	29.088	0.67251	-0.0269805	0.968725	-0.0261367	0.0382604	46.6782	0.912
1	29.087	0.672504	-0.0269949	0.968716	-0.0261504	0.0382404	46.7164	0.913
1	29.086	0.672499	-0.0270092	0.968707	-0.026164	0.0382204	46.7547	0.914
1	29.085	0.672494	-0.0270237	0.968698	-0.0261778	0.0382003	46.7929	0.915
1	29.084	0.672489	-0.0270381	0.968689	-0.0261915	0.0381803	46.8311	0.916
1	29.083	0.672483	-0.0270525	0.96868	-0.0262052	0.0381603	46.8693	0.917
1	29.082	0.672478	-0.027067	0.968671	-0.026219	0.0381403	46.9074	0.918
1	29.081	0.672473	-0.0270813	0.968663	-0.0262326	0.0381204	46.9456	0.919
1	29.08	0.672468	-0.0270957	0.968654	-0.0262464	0.0381005	46.9837	0.92
1	29.079	0.672463	-0.0271101	0.968645	-0.0262601	0.0380807	47.0218	0.921
1	29.078	0.672457	-0.0271245	0.968636	-0.0262738	0.0380607	47.0599	0.922
1	29.077	0.672452	-0.027139	0.968627	-0.0262875	0.0380408	47.0979	0.923
1	29.076	0.672446	-0.0271534	0.968618	-0.0263013	0.038021	47.136	0.924
1	29.075	0.672441	-0.0271679	0.968609	-0.026315	0.0380011	47.174	0.925
1	29.074	0.672436	-0.0271823	0.9686	-0.0263288	0.0379812	47.212	0.926
1	29.073	0.672431	-0.0271967	0.968592	-0.0263425	0.0379615	47.25	0.927
1	29.072	0.672425	-0.0272111	0.968583	-0.0263562	0.0379417	47.2879	0.928
1	29.071	0.67242	-0.0272256	0.968574	-0.02637	0.0379219	47.3259	0.929
1	29.07	0.672415	-0.02724	0.968565	-0.0263837	0.0379022	47.3638	0.93
1	29.069	0.672409	-0.0272545	0.968556	-0.0263975	0.0378824	47.4017	0.931
1	29.068	0.672404	-0.0272688	0.968547	-0.0264112	0.0378628	47.4396	0.932
1	29.067	0.672399	-0.0272833	0.968538	-0.0264249	0.0378431	47.4775	0.933
1	29.066	0.672394	-0.0272978	0.968529	-0.0264387	0.0378234	47.5153	0.934
1	29.065	0.672388	-0.0273122	0.96852	-0.0264524	0.0378037	47.5531	0.935
1	29.064	0.672383	-0.0273267	0.968511	-0.0264662	0.0377841	47.5909	0.936
1	29.063	0.672377	-0.0273411	0.968502	-0.02648	0.0377644	47.6287	0.937
1	29.062	0.672372	-0.0273556	0.968493	-0.0264937	0.0377448	47.6665	0.938
1	29.061	0.672367	-0.0273701	0.968484	-0.0265075	0.0377252	47.7042	0.939
1	29.06	0.672361	-0.0273846	0.968475	-0.0265213	0.0377056	47.7419	0.94
1	29.059	0.672356	-0.027399	0.968466	-0.026535	0.037686	47.7796	0.941
1	29.058	0.672351	-0.0274135	0.968457	-0.0265488	0.0376665	47.8173	0.942
1	29.057	0.672345	-0.027428	0.968448	-0.0265626	0.037647	47.855	0.943
1	29.056	0.67234	-0.0274425	0.968439	-0.0265763	0.0376275	47.8926	0.944
1	29.055	0.672335	-0.0274569	0.96843	-0.0265901	0.037608	47.9303	0.945
1	29.054	0.672329	-0.0274714	0.968421	-0.0266039	0.0375885	47.9679	0.946
1	29.053	0.672324	-0.0274859	0.968412	-0.0266177	0.037569	48.0055	0.947
1	29.052	0.672319	-0.0275004	0.968403	-0.0266314	0.0375496	48.043	0.948
1	29.051	0.672313	-0.0275149	0.968394	-0.0266452	0.0375302	48.0806	0.949
1	29.05	0.672308	-0.0275293	0.968385	-0.026659	0.0375108	48.1181	0.95
1	29.049	0.672303	-0.0275438	0.968376	-0.0266728	0.0374914	48.1556	0.951
1	29.048	0.672297	-0.0275583	0.968367	-0.0266866	0.037472	48.1931	0.952
1	29.047	0.672292	-0.0275728	0.968358	-0.0267004	0.0374527	48.2306	0.953
1	29.046	0.672286	-0.0275873	0.968349	-0.0267141	0.0374334	48.268	0.954
1	29.045	0.672281	-0.0276018	0.96834	-0.0267279	0.037414	48.3055	0.955
1	29.044	0.672276	-0.0276163	0.968331	-0.0267417	0.0373948	48.3429	0.956
1	29.043	0.67227	-0.0276308	0.968322	-0.0267555	0.0373755	48.3803	0.957
1	29.042	0.672265	-0.0276453	0.968313	-0.0267693	0.0373562	48.4177	0.958
1	29.041	0.67226	-0.0276598	0.968304	-0.0267831	0.037337	48.455	0.959
1	29.04	0.672254	-0.0276743	0.968295	-0.0267969	0.0373178	48.4924	0.96
1	29.039	0.672249	-0.0276889	0.968285	-0.0268108	0.0372984	48.5297	0.961
1	29.038	0.672243	-0.0277034	0.968276	-0.0268246	0.0372793	48.567	0.962
1	29.037	0.672238	-0.0277179	0.968267	-0.0268384	0.0372601	48.6042	0.963
1	29.036	0.672232	-0.0277325	0.968258	-0.0268522	0.0372408	48.6415	0.964
1	29.035	0.672227	-0.027747	0.968249	-0.026866	0.0372217	48.6788	0.965
1	29.034	0.672222	-0.0277616	0.96824	-0.0268798	0.0372026	48.716	0.966
1	29.033	0.672216	-0.0277761	0.968231	-0.0268937	0.0371835	48.7532	0.967
1	29.032	0.672211	-0.0277906	0.968222	-0.0269075	0.0371644	48.7904	0.968
1	29.031	0.672206	-0.0278051	0.968213	-0.0269213	0.0371454	48.8275	0.969
1	29.03	0.6722	-0.0278196	0.968204	-0.0269351	0.0371263	48.8647	0.97
1	29.029	0.672195	-0.0278342	0.968195	-0.0269489	0.0371073	48.9018	0.971
1	29.028	0.672189	-0.0278488	0.968185	-0.0269628	0.0370882	48.9389	0.972
1	29.027	0.672184	-0.0278633	0.968176	-0.0269766	0.0370692	48.976	0.973
1	29.026	0.672178	-0.0278779	0.968167	-0.0269905	0.0370501	49.0131	0.974
1	29.025	0.672173	-0.0278925	0.968158	-0.0270043	0.0370312	49.0501	0.975
1	29.024	0.672167	-0.027907	0.968149	-0.0270181	0.0370122	49.0871	0.976
1	29.023	0.672162	-0.0279215	0.96814	-0.0270319	0.0369933	49.1242	0.977
1	29.022	0.672157	-0.0279361	0.968131	-0.0270457	0.0369744	49.1611	0.978
1	29.021	0.672151	-0.0279507	0.968121	-0.0270596	0.0369554	49.1981	0.979
1	29.02	0.672145	-0.0279653	0.968112	-0.0270735	0.0369364	49.2351	0.98
1	29.019	0.67214	-0.0279799	0.968103	-0.0270874	0.0369176	49.272	0.981
1	29.018	0.672135	-0.0279944	0.968094	-0.0271012	0.0368987	49.3089	0.982
1	29.017	0.672129	-0.0280089	0.968085	-0.027115	0.0368799	49.3458	0.983
1	29.016	0.672124	-0.0280235	0.968075	-0.0271288	0.0368611	49.3827	0.984
1	29.015	0.672119	-0.028038	0.968066	-0.0271427	0.0368424	49.4196	0.985
1	29.014	0.672113	-0.0280528	0.968056	-0.0271567	0.0368234	49.4564	0.986
1	29.013	0.672107	-0.0280673	0.968047	-0.0271705	0.0368046	49.4932	0.987
1	29.012	0.672102	-0.0280819	0.968038	-0.0271843	0.0367859	49.53	0.988
1	29.011	0.672097	-0.0280964	0.968029	-0.0271982	0.0367672	49.5668	0.989
1	29.01	0.672091	-0.0281111	0.96802	-0.0272121	0.0367484	49.6036	0.99
1	29.009	0.672086	-0.0281256	0.968011	-0.0272259	0.0367297	49.6403	0.991
1	29.008	0.67208	-0.0281403	0.968001	-0.0272398	0.0367109	49.6771	0.992
1	29.007	0.672075	-0.0281548	0.967992	-0.0272537	0.0366923	49.7138	0.993
1	29.006	0.672069	-0.0281695	0.967983	-0.0272676	0.0366736	49.7505	0.994
1	29.005	0.672063	-0.0281842	0.967973	-0.0272815	0.0366549	49.7871	0.995
1	29.004	0.672058	-0.0281987	0.967964	-0.0272954	0.0366363	49.8238	0.996
1	29.003	0.672053	-0.0282133	0.967955	-0.0273092	0.0366177	49.8604	0.997
1	29.002	0.672047	-0.0282279	0.967946	-0.0273231	0.0365991	49.8971	0.998
1	29.001	0.672042	-0.0282425	0.967937	-0.027337	0.0365805	49.9337	0.999
1	29	0.672036	-0.0282572	0.967927	-0.0273509	0.0365619	49.9702	1
1	28.999	0.672031	-0.0282718	0.967918	-0.0273648	0.0365434	50.0068	1.001
1	28.998	0.672025	-0.0282864	0.967909	-0.0273787	0.0365248	50.0433	1.002
1	28.997	0.672019	-0.0283011	0.967899	-0.0273926	0.0365062	50.0799	1.003
1	28.996	0.672014	-0.0283157	0.96789	-0.0274065	0.0364877	50.1164	1.004
1	28.995	0.672009	-0.0283303	0.967881	-0.0274203	0.0364693	50.1529	1.005
1	28.994	0.672003	-0.0283449	0.967872	-0.0274343	0.0364508	50.1893	1.006
1	28.993	0.671997	-0.0283596	0.967862	-0.0274482	0.0364322	50.2258	1.007
1	28.992	0.671992	-0.0283742	0.967853	-0.0274621	0.0364139	50.2622	1.008
1	28.991	0.671986	-0.0283889	0.967844	-0.027476	0.0363954	50.2986	1.009
1	28.99	0.671981	-0.0284035	0.967835	-0.0274899	0.036377	50.335	1.01
1	28.989	0.671975	-0.0284182	0.967825	-0.0275038	0.0363586	50.3714	1.011
1	28.988	0.67197	-0.0284328	0.967816	-0.0275177	0.0363403	50.4078	1.012
1	28.987	0.671964	-0.0284476	0.967806	-0.0275317	0.0363217	50.4441	1.013
1	28.986	0.671959	-0.0284622	0.967797	-0.0275456	0.0363035	50.4804	1.014
1	28.985	0.671953	-0.0284767	0.967788	-0.0275595	0.0362852	50.5167	1.015
1	28.984	0.671948	-0.0284914	0.967779	-0.0275734	0.0362668	50.553	1.016
1	28.983	0.671942	-0.0285061	0.967769	-0.0275874	0.0362485	50.5893	1.017
1	28.982	0.671937	-0.0285207	0.96776	-0.0276012	0.0362303	50.6255	1.018
1	28.981	0.671931	-0.0285355	0.96775	-0.0276153	0.0362118	50.6618	1.019
1	28.98	0.671925	-0.0285501	0.967741	-0.0276292	0.0361937	50.698	1.02
1	28.979	0.67192	-0.0285648	0.967732	-0.027643	0.0361755	50.7342	1.021
1	28.978	0.671914	-0.0285795	0.967723	-0.027657	0.0361572	50.7703	1.022
1	28.977	0.671909	-0.0285942	0.967713	-0.027671	0.036139	50.8065	1.023
1	28.976	0.671903	-0.0286089	0.967703	-0.0276849	0.0361208	50.8426	1.024
1	28.975	0.671897	-0.0286236	0.967694	-0.0276989	0.0361025	50.8788	1.025
1	28.974	0.671892	-0.0286382	0.967685	-0.0277128	0.0360845	50.9149	1.026
1	28.973	0.671886	-0.0286529	0.967675	-0.0277267	0.0360663	50.9509	1.027
1	28.972	0.671881	-0.0286676	0.967666	-0.0277407	0.0360481	50.987	1.028
1	28.971	0.671875	-0.0286824	0.967656	-0.0277547	0.03603	51.0231	1.029
1	28.97	0.671869	-0.0286971	0.967647	-0.0277686	0.0360118	51.0591	1.03
1	28.969	0.671864	-0.0287117	0.967638	-0.0277825	0.0359938	51.0951	1.031
1	28.968	0.671858	-0.0287264	0.967628	-0.0277965	0.0359757	51.1311	1.032
1	28.967	0.671853	-0.0287412	0.967619	-0.0278105	0.0359577	51.1671	1.033
1	28.966	0.671847	-0.0287558	0.96761	-0.0278244	0.0359397	51.203	1.034
1	28.965	0.671841	-0.0287706	0.9676	-0.0278384	0.0359215	51.239	1.035
1	28.964	0.671836	-0.0287853	0.967591	-0.0278523	0.0359036	51.2749	1.036
1	28.963	0.67183	-0.0288001	0.967581	-0.0278664	0.0358855	51.3108	1.037
1	28.962	0.671825	-0.0288147	0.967572	-0.0278803	0.0358676	51.3467	1.038
1	28.961	0.671819	-0.0288295	0.967562	-0.0278943	0.0358496	51.3825	1.039
1	28.96	0.671814	-0.0288442	0.967553	-0.0279083	0.0358317	51.4184	1.04
1	28.959	0.671808	-0.0288589	0.967543	-0.0279223	0.0358137	51.4542	1.041
1	28.958	0.671802	-0.0288737	0.967534	-0.0279363	0.0357958	51.49	1.042
1	28.957	0.671797	-0.0288884	0.967524	-0.0279502	0.0357779	51.5258	1.043
1	28.956	0.671791	-0.0289032	0.967515	-0.0279642	0.03576	51.5616	1.044
1	28.955	0.671786	-0.0289178	0.967506	-0.0279782	0.0357422	51.5974	1.045
1	28.954	0.67178	-0.0289327	0.967496	-0.0279922	0.0357242	51.6331	1.046
1	28.953	0.671774	-0.0289473	0.967487	-0.0280061	0.0357064	51.6688	1.047
1	28.952	0.671768	-0.0289622	0.967477	-0.0280202	0.0356885	51.7045	1.048
1	28.951	0.671763	-0.0289768	0.967468	-0.0280341	0.0356708	51.7402	1.049
1	28.95	0.671757	-0.0289916	0.967458	-0.0280481	0.035653	51.7759	1.05
1	28.949	0.671752	-0.0290063	0.967449	-0.0280621	0.0356352	51.8116	1.051
1	28.948	0.671746	-0.0290212	0.967439	-0.0280762	0.0356173	51.8472	1.052
1	28.947	0.67174	-0.0290359	0.96743	-0.0280902	0.0355997	51.8828	1.053
1	28.946	0.671734	-0.0290507	0.96742	-0.0281042	0.0355818	51.9184	1.054
1	28.945	0.671729	-0.0290654	0.967411	-0.0281182	0.0355642	51.954	1.055
1	28.944	0.671723	-0.0290803	0.967401	-0.0281323	0.0355464	51.9896	1.056
1	28.943	0.671717	-0.029095	0.967391	-0.0281463	0.0355287	52.0251	1.057
1	28.942	0.671712	-0.0291098	0.967382	-0.0281603	0.035511	52.0606	1.058
1	28.941	0.671706	-0.0291246	0.967372	-0.0281743	0.0354933	52.0961	1.059
1	28.94	0.671701	-0.0291393	0.967363	-0.0281883	0.0354757	52.1316	1.06
1	28.939	0.671695	-0.029154	0.967354	-0.0282022	0.0354582	52.1671	1.061
1	28.938	0.671689	-0.0291689	0.967344	-0.0282163	0.0354404	52.2026	1.062
1	28.937	0.671683	-0.0291838	0.967334	-0.0282304	0.0354227	52.238	1.063
1	28.936	0.671678	-0.0291985	0.967324	-0.0282444	0.0354053	52.2734	1.064
1	28.935	0.671672	-0.0292133	0.967314	-0.0282585	0.0353876	52.3088	1.065
1	28.934	0.671667	-0.029228	0.967305	-0.0282724	0.0353701	52.3442	1.066
1	28.933	0.671661	-0.0292429	0.967295	-0.0282865	0.0353525	52.3796	1.067
1	28.932	0.671655	-0.0292577	0.967286	-0.0283006	0.035335	52.4149	1.068
1	28.931	0.671649	-0.0292725	0.967276	-0.0283146	0.0353175	52.4503	1.069
1	28.93	0.671643	-0.0292874	0.967266	-0.0283287	0.0352999	52.4856	1.07
1	28.929	0.671638	-0.0293021	0.967257	-0.0283427	0.0352825	52.5209	1.071
1	28.928	0.671632	-0.029317	0.967247	-0.0283568	0.0352649	52.5562	1.072
1	28.927	0.671626	-0.0293318	0.967238	-0.0283708	0.0352475	52.5914	1.073
1	28.926	0.671621	-0.0293466	0.967228	-0.0283848	0.0352301	52.6267	1.074
1	28.925	0.671615	-0.0293615	0.967218	-0.028399	0.0352126	52.6619	1.075
1	28.924	0.67161	-0.0293762	0.967209	-0.0284129	0.0351953	52.6971	1.076
1	28.923	0.671604	-0.0293911	0.967199	-0.028427	0.0351778	52.7323	1.077
1	28.922	0.671598	-0.029406	0.967189	-0.0284412	0.0351603	52.7675	1.078
1	28.921	0.671592	-0.0294207	0.96718	-0.0284551	0.0351431	52.8027	1.079
1	28.92	0.671586	-0.0294356	0.96717	-0.0284693	0.0351256	52.8378	1.08
1	28.919	0.671581	-0.0294503	0.967161	-0.0284832	0.0351084	52.8729	1.081
1	28.918	0.671575	-0.0294652	0.967151	-0.0284973	0.035091	52.908	1.082
1	28.917	0.671569	-0.0294802	0.967141	-0.0285115	0.0350736	52.9431	1.083
1	28.916	0.671563	-0.029495	0.967132	-0.0285255	0.0350563	52.9782	1.084
1	28.915	0.671558	-0.0295098	0.967122	-0.0285396	0.0350391	53.0133	1.085
1	28.914	0.671552	-0.0295247	0.967112	-0.0285537	0.0350217	53.0483	1.086
1	28.913	0.671546	-0.0295395	0.967103	-0.0285678	0.0350045	53.0833	1.087
1	28.912	0.671541	-0.0295544	0.967093	-0.0285818	0.0349873	53.1183	1.088
1	28.911	0.671535	-0.0295693	0.967083	-0.028596	0.03497	53.1533	1.089
1	28.91	0.671529	-0.0295841	0.967074	-0.02861	0.0349528	53.1883	1.09
1	28.909	0.671523	-0.029599	0.967064	-0.0286241	0.0349356	53.2232	1.091
1	28.908	0.671517	-0.0296139	0.967054	-0.0286382	0.0349184	53.2582	1.092
1	28.907	0.671511	-0.0296288	0.967044	-0.0286524	0.0349011	53.2931	1.093
1	28.906	0.671506	-0.0296437	0.967035	-0.0286664	0.034884	53.328	1.094
1	28.905	0.6715	-0.0296585	0.967025	-0.0286805	0.0348669	53.3629	1.095
1	28.904	0.671494	-0.0296734	0.967015	-0.0286947	0.0348497	53.3977	1.096
1	28.903	0.671488	-0.0296883	0.967006	-0.0287087	0.0348326	53.4326	1.097
1	28.902	0.671483	-0.0297031	0.966996	-0.0287228	0.0348155	53.4674	1.098
1	28.901	0.671477	-0.0297181	0.966986	-0.028737	0.0347984	53.5022	1.099
1	28.9	0.671471	-0.029733	0.966976	-0.0287511	0.0347813	53.537	1.1
1	28.899	0.671465	-0.0297479	0.966967	-0.0287652	0.0347642	53.5718	1.101
1	28.898	0.67146	-0.0297627	0.966957	-0.0287793	0.0347472	53.6066	1.102
1	28.897	0.671454	-0.0297777	0.966947	-0.0287934	0.0347301	53.6413	1.103
1	28.896	0.671448	-0.0297925	0.966937	-0.0288075	0.0347132	53.6761	1.104
1	28.895	0.671442	-0.0298075	0.966927	-0.0288217	0.0346961	53.7108	1.105
1	28.894	0.671436	-0.0298223	0.966918	-0.0288358	0.0346792	53.7455	1.106
1	28.893	0.67143	-0.0298373	0.966908	-0.0288499	0.0346621	53.7802	1.107
1	28.892	0.671425	-0.0298523	0.966898	-0.0288641	0.0346451	53.8148	1.108
1	28.891	0.671419	-0.0298672	0.966888	-0.0288783	0.0346281	53.8495	1.109
1	28.89	0.671413	-0.0298821	0.966878	-0.0288923	0.0346112	53.8841	1.11
1	28.889	0.671407	-0.029897	0.966869	-0.0289064	0.0345944	53.9187	1.111
1	28.888	0.671401	-0.0299119	0.966859	-0.0289206	0.0345774	53.9533	1.112
1	28.887	0.671395	-0.0299269	0.966849	-0.0289348	0.0345605	53.9879	1.113
1	28.886	0.671389	-0.0299419	0.966839	-0.028949	0.0345435	54.0224	1.114
1	28.885	0.671384	-0.0299568	0.966829	-0.0289631	0.0345267	54.057	1.115
1	28.884	0.671378	-0.0299716	0.96682	-0.0289772	0.0345099	54.0915	1.116
1	28.883	0.671372	-0.0299866	0.96681	-0.0289913	0.0344931	54.126	1.117
1	28.882	0.671366	-0.0300016	0.9668	-0.0290055	0.0344762	54.1605	1.118
1	28.881	0.67136	-0.0300166	0.96679	-0.0290197	0.0344593	54.195	1.119
1	28.88	0.671354	-0.0300316	0.96678	-0.0290339	0.0344425	54.2294	1.12
1	28.879	0.671349	-0.0300464	0.96677	-0.029048	0.0344258	54.2639	1.121
1	28.878	0.671343	-0.0300613	0.966761	-0.0290621	0.0344091	54.2983	1.122
1	28.877	0.671337	-0.0300763	0.966751	-0.0290763	0.0343923	54.3327	1.123
1	28.876	0.671331	-0.0300913	0.966741	-0.0290905	0.0343755	54.3671	1.124
1	28.875	0.671325	-0.0301063	0.966731	-0.0291047	0.0343587	54.4015	1.125
1	28.874	0.67132	-0.0301212	0.966721	-0.0291188	0.0343421	54.4358	1.126
1	28.873	0.671313	-0.0301363	0.966711	-0.0291331	0.0343252	54.4702	1.127
1	28.872	0.671308	-0.0301512	0.966701	-0.0291472	0.0343086	54.5045	1.128
1	28.871	0.671302	-0.0301662	0.966691	-0.0291614	0.0342919	54.5388	1.129
1	28.87	0.671296	-0.0301811	0.966682	-0.0291755	0.0342753	54.5731	1.13
1	28.869	0.67129	-0.0301961	0.966672	-0.0291897	0.0342586	54.6074	1.131
1	28.868	0.671284	-0.0302111	0.966662	-0.0292039	0.034242	54.6416	1.132
1	28.867	0.671278	-0.0302261	0.966652	-0.0292181	0.0342253	54.6759	1.133
1	28.866	0.671272	-0.0302412	0.966642	-0.0292324	0.0342087	54.7101	1.134
1	28.865	0.671266	-0.0302562	0.966632	-0.0292466	0.0341921	54.7443	1.135
1	28.864	0.67126	-0.0302712	0.966622	-0.0292608	0.0341754	54.7785	1.136
1	28.863	0.671254	-0.0302862	0.966612	-0.029275	0.0341589	54.8127	1.137
1	28.862	0.671249	-0.0303011	0.966602	-0.0292891	0.0341424	54.8468	1.138
1	28.861	0.671243	-0.030316	0.966593	-0.0293033	0.0341259	54.881	1.139
1	28.86	0.671237	-0.0303312	0.966582	-0.0293176	0.0341093	54.9151	1.14
1	28.859	0.671231	-0.0303461	0.966572	-0.0293317	0.0340928	54.9492	1.141
1	28.858	0.671225	-0.0303611	0.966562	-0.0293459	0.0340763	54.9833	1.142
1	28.857	0.671219	-0.0303761	0.966552	-0.0293601	0.0340598	55.0174	1.143
1	28.856	0.671213	-0.0303912	0.966542	-0.0293744	0.0340433	55.0515	1.144
1	28.855	0.671207	-0.0304062	0.966532	-0.0293886	0.0340268	55.0855	1.145
1	28.854	0.671201	-0.0304212	0.966522	-0.0294028	0.0340104	55.1195	1.146
1	28.853	0.671195	-0.0304363	0.966512	-0.029417	0.0339939	55.1535	1.147
1	28.852	0.67119	-0.0304513	0.966502	-0.0294313	0.0339775	55.1875	1.148
1	28.851	0.671184	-0.0304664	0.966492	-0.0294455	0.033961	55.2215	1.149
1	28.85	0.671178	-0.0304814	0.966482	-0.0294597	0.0339446	55.2555	1.15
1	28.849	0.671172	-0.0304964	0.966472	-0.029474	0.0339282	55.2894	1.151
1	28.848	0.671166	-0.0305115	0.966462	-0.0294882	0.0339119	55.3233	1.152
1	28.847	0.67116	-0.0305265	0.966452	-0.0295024	0.0338955	55.3573	1.153
1	28.846	0.671154	-0.0305416	0.966442	-0.0295167	0.0338791	55.3911	1.154
1	28.845	0.671148	-0.0305566	0.966432	-0.0295309	0.0338628	55.425	1.155
1	28.844	0.671142	-0.0305717	0.966422	-0.0295452	0.0338465	55.4589	1.156
1	28.843	0.671136	-0.0305868	0.966412	-0.0295594	0.0338302	55.4927	1.157
1	28.842	0.67113	-0.0306018	0.966402	-0.0295737	0.0338139	55.5266	1.158
1	28.841	0.671124	-0.0306169	0.966392	-0.0295879	0.0337976	55.5604	1.159
1	28.84	0.671118	-0.0306319	0.966382	-0.0296022	0.0337813	55.5942	1.16
1	28.839	0.671112	-0.030647	0.966372	-0.0296164	0.0337651	55.628	1.161
1	28.838	0.671106	-0.0306621	0.966362	-0.0296307	0.0337488	55.6617	1.162
1	28.837	0.6711	-0.0306771	0.966352	-0.0296449	0.0337326	55.6955	1.163
1	28.836	0.671094	-0.0306922	0.966342	-0.0296592	0.0337164	55.7292	1.164
1	28.835	0.671088	-0.0307074	0.966332	-0.0296735	0.0337001	55.7629	1.165
1	28.834	0.671082	-0.0307224	0.966322	-0.0296878	0.0336839	55.7966	1.166
1	28.833	0.671077	-0.0307374	0.966312	-0.0297019	0.0336678	55.8303	1.167
1	28.832	0.67107	-0.0307526	0.966302	-0.0297163	0.0336516	55.864	1.168
1	28.831	0.671064	-0.0307678	0.966291	-0.0297306	0.0336353	55.8976	1.169
1	28.83	0.671058	-0.0307829	0.966281	-0.0297449	0.0336192	55.9313	1.17
1	28.829	0.671052	-0.0307979	0.966271	-0.0297592	0.0336031	55.9649	1.171
1	28.828	0.671046	-0.030813	0.966261	-0.0297734	0.033587	55.9985	1.172
1	28.827	0.67104	-0.0308281	0.966251	-0.0297877	0.0335709	56.0321	1.173
1	28.826	0.671034	-0.0308432	0.966241	-0.029802	0.0335548	56.0656	1.174
1	28.825	0.671028	-0.0308583	0.966231	-0.0298162	0.0335388	56.0992	1.175
1	28.824	0.671022	-0.0308735	0.966221	-0.0298306	0.0335226	56.1327	1.176
1	28.823	0.671016	-0.0308886	0.96621	-0.0298449	0.0335066	56.1663	1.177
1	28.822	0.67101	-0.0309037	0.9662	-0.0298592	0.0334906	56.1998	1.178
1	28.821	0.671004	-0.0309189	0.96619	-0.0298735	0.0334745	56.2333	1.179
1	28.82	0.670998	-0.030934	0.96618	-0.0298878	0.0334585	56.2667	1.18
1	28.819	0.670992	-0.0309491	0.96617	-0.0299021	0.0334425	56.3002	1.181
1	28.818	0.670986	-0.0309642	0.96616	-0.0299164	0.0334265	56.3336	1.182
1	28.817	0.67098	-0.0309793	0.96615	-0.0299307	0.0334106	56.3671	1.183
1	28.816	0.670974	-0.0309945	0.966139	-0.029945	0.0333945	56.4005	1.184
1	28.815	0.670968	-0.0310097	0.966129	-0.0299594	0.0333785	56.4339	1.185
1	28.814	0.670962	-0.0310248	0.966119	-0.0299737	0.0333626	56.4672	1.186
1	28.813	0.670956	-0.03104	0.966109	-0.029988	0.0333467	56.5006	1.187
1	28.812	0.67095	-0.0310551	0.966099	-0.0300023	0.0333308	56.534	1.188
1	28.811	0.670944	-0.0310702	0.966089	-0.0300166	0.0333149	56.5673	1.189
1	28.81	0.670938	-0.0310854	0.966078	-0.0300309	0.033299	56.6006	1.19
1	28.809	0.670931	-0.0311006	0.966068	-0.0300453	0.033283	56.6339	1.191
1	28.808	0.670925	-0.0311158	0.966058	-0.0300596	0.0332672	56.6672	1.192
1	28.807	0.670919	-0.0311309	0.966048	-0.0300739	0.0332514	56.7004	1.193
1	28.806	0.670914	-0.031146	0.966038	-0.0300882	0.0332356	56.7337	1.194
1	28.805	0.670907	-0.0311613	0.966027	-0.0301026	0.0332197	56.7669	1.195
1	28.804	0.670901	-0.0311765	0.966017	-0.030117	0.0332038	56.8002	1.196
1	28.803	0.670895	-0.0311916	0.966007	-0.0301313	0.0331881	56.8334	1.197
1	28.802	0.670889	-0.0312068	0.965997	-0.0301456	0.0331723	56.8665	1.198
1	28.801	0.670883	-0.0312219	0.965987	-0.0301599	0.0331566	56.8997	1.199
1	28.8	0.670877	-0.0312371	0.965976	-0.0301743	0.0331407	56.9329	1.2
1	28.799	0.670871	-0.0312394	0.965966	-0.0301762	0.0331387	56.966	1.201
1	28.798	0.670865	-0.0312415	0.965956	-0.0301779	0.0331368	56.9992	1.202
1	28.797	0.670859	-0.0312436	0.965946	-0.0301796	0.033135	57.0323	1.203
1	28.796	0.670853	-0.0312457	0.965936	-0.0301813	0.0331331	57.0654	1.204
1	28.795	0.670846	-0.031248	0.965925	-0.0301832	0.033131	57.0986	1.205
1	28.794	0.67084	-0.0312501	0.965915	-0.030185	0.0331291	57.1317	1.206
1	28.793	0.670834	-0.0312522	0.965905	-0.0301867	0.0331272	57.1648	1.207
1	28.792	0.670828	-0.0312545	0.965894	-0.0301885	0.0331252	57.1979	1.208
1	28.791	0.670822	-0.0312567	0.965884	-0.0301903	0.0331232	57.2311	1.209
1	28.79	0.670816	-0.0312588	0.965874	-0.030192	0.0331213	57.2642	1.21
1	28.789	0.67081	-0.0312609	0.965864	-0.0301938	0.0331194	57.2973	1.211
1	28.788	0.670804	-0.0312631	0.965853	-0.0301956	0.0331174	57.3304	1.212
1	28.787	0.670798	-0.0312653	0.965843	-0.0301974	0.0331154	57.3636	1.213
1	28.786	0.670792	-0.0312675	0.965832	-0.0301991	0.0331135	57.3967	1.214
1	28.785	0.670786	-0.0312696	0.965822	-0.0302008	0.0331117	57.4298	1.215
1	28.784	0.670779	-0.0312718	0.965812	-0.0302027	0.0331097	57.4629	1.216
1	28.783	0.670773	-0.031274	0.965801	-0.0302045	0.0331077	57.496	1.217
1	28.782	0.670767	-0.0312761	0.965791	-0.0302062	0.0331058	57.5291	1.218
1	28.781	0.670761	-0.0312782	0.965781	-0.0302079	0.0331039	57.5622	1.219
1	28.78	0.670755	-0.0312803	0.965771	-0.0302097	0.033102	57.5953	1.22
1	28.779	0.670749	-0.0312827	0.96576	-0.0302116	0.0330999	57.6284	1.221
1	28.778	0.670743	-0.0312848	0.96575	-0.0302133	0.033098	57.6615	1.222
1	28.777	0.670737	-0.0312869	0.96574	-0.030215	0.0330961	57.6946	1.223
1	28.776	0.670731	-0.0312891	0.96573	-0.0302168	0.0330941	57.7277	1.224
1	28.775	0.670725	-0.0312912	0.96572	-0.0302186	0.0330923	57.7608	1.225
1	28.774	0.670718	-0.0312934	0.965709	-0.0302204	0.0330903	57.7939	1.226
1	28.773	0.670712	-0.0312956	0.965699	-0.0302221	0.0330884	57.827	1.227
1	28.772	0.670706	-0.0312978	0.965689	-0.0302239	0.0330864	57.8601	1.228
1	28.771	0.6707	-0.0313	0.965678	-0.0302257	0.0330844	57.8932	1.229
1	28.77	0.670694	-0.0313021	0.965668	-0.0302275	0.0330825	57.9263	1.23
1	28.769	0.670688	-0.0313042	0.965658	-0.0302292	0.0330806	57.9593	1.231
1	28.768	0.670682	-0.0313064	0.965648	-0.030231	0.0330786	57.9924	1.232
1	28.767	0.670676	-0.0313087	0.965637	-0.0302328	0.0330766	58.0255	1.233
1	28.766	0.67067	-0.0313108	0.965627	-0.0302345	0.0330748	58.0586	1.234
1	28.765	0.670664	-0.0313129	0.965617	-0.0302363	0.0330729	58.0916	1.235
1	28.764	0.670658	-0.031315	0.965607	-0.030238	0.033071	58.1247	1.236
1	28.763	0.670651	-0.0313173	0.965596	-0.0302399	0.0330689	58.1578	1.237
1	28.762	0.670645	-0.0313194	0.965586	-0.0302416	0.033067	58.1909	1.238
1	28.761	0.670639	-0.0313216	0.965576	-0.0302434	0.0330651	58.2239	1.239
1	28.76	0.670633	-0.0313238	0.965566	-0.0302452	0.0330631	58.257	1.24
1	28.759	0.670627	-0.031326	0.965555	-0.030247	0.0330611	58.2901	1.241
1	28.758	0.670621	-0.0313281	0.965545	-0.0302487	0.0330593	58.3231	1.242
1	28.757	0.670615	-0.0313302	0.965535	-0.0302504	0.0330574	58.3562	1.243
1	28.756	0.670609	-0.0313325	0.965525	-0.0302523	0.0330554	58.3892	1.244
1	28.755	0.670602	-0.0313347	0.965514	-0.0302541	0.0330534	58.4223	1.245
1	28.754	0.670596	-0.0313368	0.965504	-0.0302558	0.0330515	58.4553	1.246
1	28.753	0.67059	-0.031339	0.965494	-0.0302576	0.0330495	58.4884	1.247
1	28.752	0.670584	-0.0313412	0.965483	-0.0302594	0.0330475	58.5214	1.248
1	28.751	0.670578	-0.0313434	0.965473	-0.0302612	0.0330457	58.5545	1.249
1	28.75	0.670572	-0.0313455	0.965463	-0.0302629	0.0330438	58.5875	1.25
1	28.749	0.670566	-0.0313477	0.965452	-0.0302647	0.0330418	58.6206	1.251
1	28.748	0.67056	-0.0313499	0.965442	-0.0302665	0.0330398	58.6536	1.252
1	28.747	0.670554	-0.031352	0.965432	-0.0302683	0.0330379	58.6867	1.253
1	28.746	0.670548	-0.0313542	0.965422	-0.03027	0.033036	58.7197	1.254
1	28.745	0.670541	-0.0313564	0.965411	-0.0302718	0.033034	58.7527	1.255
1	28.744	0.670535	-0.0313586	0.965401	-0.0302736	0.0330321	58.7858	1.256
1	28.743	0.670529	-0.0313607	0.965391	-0.0302754	0.0330302	58.8188	1.257
1	28.742	0.670523	-0.0313629	0.96538	-0.0302772	0.0330282	58.8518	1.258
1	28.741	0.670517	-0.0313652	0.96537	-0.030279	0.0330262	58.8849	1.259
1	28.74	0.670511	-0.0313673	0.96536	-0.0302807	0.0330243	58.9179	1.26
1	28.739	0.670505	-0.0313694	0.96535	-0.0302824	0.0330224	58.9509	1.261
1	28.738	0.670499	-0.0313716	0.965339	-0.0302843	0.0330204	58.9839	1.262
1	28.737	0.670492	-0.0313739	0.965329	-0.0302861	0.0330185	59.0169	1.263
1	28.736	0.670486	-0.031376	0.965319	-0.0302878	0.0330166	59.05	1.264
1	28.735	0.67048	-0.0313781	0.965309	-0.0302895	0.0330147	59.083	1.265
1	28.734	0.670474	-0.0313804	0.965298	-0.0302914	0.0330126	59.116	1.266
1	28.733	0.670468	-0.0313825	0.965288	-0.0302932	0.0330107	59.149	1.267
1	28.732	0.670462	-0.0313847	0.965278	-0.0302949	0.0330088	59.182	1.268
1	28.731	0.670456	-0.0313869	0.965267	-0.0302967	0.0330069	59.215	1.269
1	28.73	0.67045	-0.0313891	0.965257	-0.0302985	0.0330049	59.248	1.27
1	28.729	0.670444	-0.0313912	0.965247	-0.0303003	0.033003	59.281	1.271
1	28.728	0.670438	-0.0313933	0.965237	-0.030302	0.0330011	59.314	1.272
1	28.727	0.670431	-0.0313957	0.965226	-0.0303039	0.032999	59.347	1.273
1	28.726	0.670425	-0.0313978	0.965216	-0.0303056	0.0329972	59.38	1.274
1	28.725	0.670419	-0.0313999	0.965206	-0.0303074	0.0329953	59.413	1.275
1	28.724	0.670413	-0.0314021	0.965195	-0.0303092	0.0329933	59.446	1.276
1	28.723	0.670407	-0.0314044	0.965185	-0.030311	0.0329913	59.479	1.277
1	28.722	0.670401	-0.0314065	0.965175	-0.0303127	0.0329894	59.512	1.278
1	28.721	0.670395	-0.0314086	0.965165	-0.0303145	0.0329875	59.545	1.279
1	28.72	0.670388	-0.0314109	0.965154	-0.0303164	0.0329855	59.578	1.28
1	28.719	0.670382	-0.0314131	0.965144	-0.0303181	0.0329836	59.611	1.281
1	28.718	0.670376	-0.0314152	0.965134	-0.0303198	0.0329817	59.644	1.282
1	28.717	0.67037	-0.0314174	0.965123	-0.0303217	0.0329797	59.677	1.283
1	28.716	0.670364	-0.0314196	0.965113	-0.0303235	0.0329777	59.7099	1.284
1	28.715	0.670358	-0.0314218	0.965103	-0.0303252	0.0329759	59.7429	1.285
1	28.714	0.670352	-0.031424	0.965092	-0.030327	0.0329739	59.7759	1.286
1	28.713	0.670345	-0.0314262	0.965081	-0.0303289	0.0329719	59.8089	1.287
1	28.712	0.670339	-0.0314283	0.965071	-0.0303306	0.03297	59.8418	1.288
1	28.711	0.670334	-0.0314305	0.965061	-0.0303323	0.0329681	59.8748	1.289
1	28.71	0.670327	-0.0314327	0.965051	-0.0303341	0.0329662	59.9078	1.29
1	28.709	0.670321	-0.0314349	0.96504	-0.030336	0.0329642	59.9407	1.291
1	28.708	0.670315	-0.031437	0.96503	-0.0303377	0.0329623	59.9737	1.292
1	28.707	0.670309	-0.0314393	0.96502	-0.0303395	0.0329603	60.0067	1.293
1	28.706	0.670303	-0.0314415	0.965009	-0.0303413	0.0329583	60.0396	1.294
1	28.705	0.670297	-0.0314436	0.964999	-0.0303431	0.0329565	60.0726	1.295
1	28.704	0.67029	-0.0314458	0.964989	-0.0303449	0.0329545	60.1055	1.296
1	28.703	0.670284	-0.0314481	0.964978	-0.0303467	0.0329525	60.1385	1.297
1	28.702	0.670278	-0.0314502	0.964968	-0.0303484	0.0329506	60.1714	1.298
1	28.701	0.670272	-0.0314523	0.964958	-0.0303502	0.0329487	60.2044	1.299
1	28.7	0.670266	-0.0314547	0.964947	-0.0303521	0.0329467	60.2373	1.3
1	28.699	0.67026	-0.0314568	0.964937	-0.0303538	0.0329448	60.2703	1.301
1	28.698	0.670254	-0.0314589	0.964927	-0.0303555	0.0329429	60.3032	1.302
1	28.697	0.670248	-0.0314611	0.964917	-0.0303574	0.0329409	60.3362	1.303
1	28.696	0.670241	-0.0314634	0.964906	-0.0303592	0.032939	60.3691	1.304
1	28.695	0.670235	-0.0314655	0.964896	-0.0303609	0.0329371	60.4021	1.305
1	28.694	0.670229	-0.0314676	0.964886	-0.0303627	0.0329352	60.435	1.306
1	28.693	0.670223	-0.0314699	0.964875	-0.0303646	0.0329331	60.4679	1.307
1	28.692	0.670217	-0.0314721	0.964865	-0.0303663	0.0329312	60.5009	1.308
1	28.691	0.670211	-0.0314743	0.964855	-0.0303681	0.0329293	60.5338	1.309
1	28.69	0.670204	-0.0314765	0.964844	-0.0303699	0.0329273	60.5667	1.31
1	28.689	0.670199	-0.0314786	0.964834	-0.0303717	0.0329254	60.5996	1.311
1	28.688	0.670193	-0.0314808	0.964824	-0.0303734	0.0329235	60.6326	1.312
1	28.687	0.670186	-0.0314831	0.964813	-0.0303753	0.0329215	60.6655	1.313
1	28.686	0.67018	-0.0314852	0.964803	-0.0303771	0.0329196	60.6984	1.314
1	28.685	0.670174	-0.0314874	0.964793	-0.0303788	0.0329177	60.7313	1.315
1	28.684	0.670168	-0.0314896	0.964783	-0.0303806	0.0329157	60.7643	1.316
1	28.683	0.670162	-0.0314918	0.964772	-0.0303824	0.0329138	60.7972	1.317
1	28.682	0.670156	-0.0314939	0.964762	-0.0303842	0.0329119	60.8301	1.318
1	28.681	0.670149	-0.0314962	0.964752	-0.030386	0.0329099	60.863	1.319
1	28.68	0.670143	-0.0314984	0.964741	-0.0303878	0.0329079	60.8959	1.32
1	28.679	0.670137	-0.0315005	0.964731	-0.0303895	0.0329061	60.9288	1.321
1	28.678	0.670131	-0.0315028	0.964721	-0.0303914	0.0329041	60.9617	1.322
1	28.677	0.670125	-0.0315049	0.96471	-0.0303931	0.0329022	60.9946	1.323
1	28.676	0.670119	-0.0315071	0.9647	-0.0303949	0.0329002	61.0275	1.324
1	28.675	0.670113	-0.0315094	0.964689	-0.0303967	0.0328983	61.0604	1.325
1	28.674	0.670106	-0.0315116	0.964679	-0.0303986	0.0328963	61.0933	1.326
1	28.673	0.6701	-0.0315137	0.964669	-0.0304003	0.0328944	61.1262	1.327
1	28.672	0.670094	-0.031516	0.964658	-0.0304021	0.0328924	61.1591	1.328
1	28.671	0.670088	-0.0315182	0.964648	-0.030404	0.0328905	61.192	1.329
1	28.67	0.670082	-0.0315203	0.964638	-0.0304057	0.0328886	61.2249	1.33
1	28.669	0.670076	-0.0315225	0.964627	-0.0304075	0.0328866	61.2578	1.331
1	28.668	0.670069	-0.0315248	0.964617	-0.0304093	0.0328846	61.2907	1.332
1	28.667	0.670063	-0.0315269	0.964607	-0.0304111	0.0328828	61.3236	1.333
1	28.666	0.670057	-0.0315291	0.964596	-0.0304129	0.0328808	61.3564	1.334
1	28.665	0.670051	-0.0315314	0.964586	-0.0304147	0.0328788	61.3893	1.335
1	28.664	0.670045	-0.0315335	0.964576	-0.0304165	0.0328769	61.4222	1.336
1	28.663	0.670039	-0.0315356	0.964566	-0.0304182	0.0328751	61.4551	1.337
1	28.662	0.670033	-0.031538	0.964555	-0.0304201	0.032873	61.488	1.338
1	28.661	0.670027	-0.0315401	0.964545	-0.0304218	0.0328711	61.5208	1.339
1	28.66	0.67002	-0.0315423	0.964534	-0.0304237	0.0328692	61.5537	1.34
1	28.659	0.670014	-0.0315446	0.964524	-0.0304255	0.0328672	61.5866	1.341
1	28.658	0.670008	-0.0315467	0.964514	-0.0304272	0.0328653	61.6194	1.342
1	28.657	0.670002	-0.0315489	0.964503	-0.030429	0.0328633	61.6523	1.343
1	28.656	0.669996	-0.0315512	0.964493	-0.0304309	0.0328614	61.6852	1.344
1	28.655	0.66999	-0.0315533	0.964483	-0.0304326	0.0328595	61.718	1.345
1	28.654	0.669983	-0.0315555	0.964472	-0.0304344	0.0328575	61.7509	1.346
1	28.653	0.669978	-0.0315577	0.964462	-0.0304362	0.0328557	61.7837	1.347
1	28.652	0.669971	-0.0315599	0.964452	-0.030438	0.0328537	61.8166	1.348
1	28.651	0.669965	-0.0315621	0.964441	-0.0304398	0.0328517	61.8495	1.349
1	28.65	0.669959	-0.0315644	0.964431	-0.0304416	0.0328497	61.8823	1.35
1	28.649	0.669953	-0.0315665	0.964421	-0.0304434	0.0328479	61.9152	1.351
1	28.648	0.669947	-0.0315687	0.96441	-0.0304452	0.0328459	61.948	1.352
1	28.647	0.66994	-0.031571	0.9644	-0.030447	0.0328439	61.9808	1.353
1	28.646	0.669934	-0.0315731	0.96439	-0.0304488	0.0328421	62.0137	1.354
1	28.645	0.669928	-0.0315753	0.964379	-0.0304506	0.0328401	62.0465	1.355
1	28.644	0.669922	-0.0315776	0.964369	-0.0304524	0.0328381	62.0794	1.356
1	28.643	0.669916	-0.0315797	0.964359	-0.0304541	0.0328362	62.1122	1.357
1	28.642	0.66991	-0.0315819	0.964348	-0.030456	0.0328343	62.145	1.358
1	28.641	0.669903	-0.0315842	0.964337	-0.0304578	0.0328323	62.1779	1.359
1	28.64	0.669898	-0.0315863	0.964327	-0.0304595	0.0328304	62.2107	1.36
1	28.639	0.669891	-0.0315886	0.964316	-0.0304615	0.0328284	62.2435	1.361
1	28.638	0.669885	-0.0315908	0.964306	-0.0304632	0.0328265	62.2764	1.362
1	28.637	0.669879	-0.0315929	0.964296	-0.0304649	0.0328246	62.3092	1.363
1	28.636	0.669873	-0.0315951	0.964286	-0.0304668	0.0328227	62.342	1.364
1	28.635	0.669867	-0.0315974	0.964275	-0.0304686	0.0328207	62.3748	1.365
1	28.634	0.66986	-0.0315996	0.964265	-0.0304704	0.0328187	62.4077	1.366
1	28.633	0.669854	-0.0316019	0.964254	-0.0304722	0.0328168	62.4405	1.367
1	28.632	0.669848	-0.031604	0.964244	-0.030474	0.0328149	62.4733	1.368
1	28.631	0.669842	-0.0316062	0.964234	-0.0304758	0.0328129	62.5061	1.369
1	28.63	0.669836	-0.0316085	0.964223	-0.0304776	0.032811	62.5389	1.37
1	28.629	0.66983	-0.0316106	0.964213	-0.0304794	0.0328091	62.5717	1.371
1	28.628	0.669823	-0.0316128	0.964203	-0.0304812	0.0328071	62.6046	1.372
1	28.627	0.669817	-0.0316151	0.964192	-0.030483	0.0328052	62.6374	1.373
1	28.626	0.669811	-0.0316172	0.964182	-0.0304848	0.0328033	62.6702	1.374
1	28.625	0.669805	-0.0316196	0.964171	-0.0304867	0.0328012	62.703	1.375
1	28.624	0.669799	-0.0316217	0.964161	-0.0304884	0.0327994	62.7358	1.376
1	28.623	0.669793	-0.0316238	0.964151	-0.0304901	0.0327975	62.7686	1.377
1	28.622	0.669786	-0.0316262	0.96414	-0.0304921	0.0327954	62.8014	1.378
1	28.621	0.66978	-0.0316283	0.96413	-0.0304938	0.0327936	62.8342	1.379
1	28.62	0.669774	-0.0316305	0.96412	-0.0304956	0.0327916	62.867	1.38
1	28.619	0.669768	-0.0316327	0.96411	-0.0304974	0.0327897	62.8997	1.381
1	28.618	0.669762	-0.0316349	0.964099	-0.0304992	0.0327878	62.9325	1.382
1	28.617	0.669756	-0.0316372	0.964089	-0.030501	0.0327858	62.9653	1.383
1	28.616	0.669749	-0.0316394	0.964078	-0.0305028	0.0327838	62.9981	1.384
1	28.615	0.669743	-0.0316415	0.964068	-0.0305046	0.032782	63.0309	1.385
1	28.614	0.669737	-0.0316439	0.964057	-0.0305065	0.0327799	63.0637	1.386
1	28.613	0.669731	-0.031646	0.964047	-0.0305082	0.032778	63.0965	1.387
1	28.612	0.669725	-0.0316481	0.964037	-0.03051	0.0327762	63.1292	1.388
1	28.611	0.669718	-0.0316505	0.964026	-0.0305119	0.0327741	63.162	1.389
1	28.61	0.669713	-0.0316526	0.964016	-0.0305136	0.0327722	63.1948	1.39
1	28.609	0.669706	-0.0316549	0.964006	-0.0305155	0.0327703	63.2276	1.391
1	28.608	0.6697	-0.0316571	0.963995	-0.0305173	0.0327683	63.2603	1.392
1	28.607	0.669694	-0.0316592	0.963985	-0.030519	0.0327664	63.2931	1.393
1	28.606	0.669688	-0.0316615	0.963975	-0.0305209	0.0327645	63.3259	1.394
1	28.605	0.669682	-0.0316637	0.963964	-0.0305227	0.0327625	63.3586	1.395
1	28.604	0.669676	-0.0316659	0.963954	-0.0305244	0.0327606	63.3914	1.396
1	28.603	0.669669	-0.0316682	0.963943	-0.0305263	0.0327586	63.4241	1.397
1	28.602	0.669663	-0.0316703	0.963933	-0.0305281	0.0327567	63.4569	1.398
1	28.601	0.669657	-0.0316726	0.963922	-0.0305299	0.0327548	63.4897	1.399
1	28.6	0.669651	-0.0316748	0.963912	-0.0305317	0.0327528	63.5224	1.4
1	28.599	0.669645	-0.031677	0.963902	-0.0305335	0.0327509	63.5552	1.401
1	28.598	0.669638	-0.0316792	0.963891	-0.0305353	0.032749	63.5879	1.402
1	28.597	0.669632	-0.0316814	0.963881	-0.0305371	0.032747	63.6207	1.403
1	28.596	0.669626	-0.0316837	0.96387	-0.030539	0.032745	63.6534	1.404
1	28.595	0.66962	-0.0316859	0.96386	-0.0305408	0.0327431	63.6862	1.405
1	28.594	0.669614	-0.0316881	0.96385	-0.0305425	0.0327412	63.7189	1.406
1	28.593	0.669608	-0.0316903	0.963839	-0.0305444	0.0327393	63.7516	1.407
1	28.592	0.669601	-0.0316926	0.963829	-0.0305462	0.0327373	63.7844	1.408
1	28.591	0.669595	-0.0316947	0.963819	-0.0305479	0.0327354	63.8171	1.409
1	28.59	0.669589	-0.031697	0.963808	-0.0305499	0.0327334	63.8499	1.41
1	28.589	0.669583	-0.0316992	0.963798	-0.0305516	0.0327315	63.8826	1.411
1	28.588	0.669577	-0.0317014	0.963787	-0.0305534	0.0327295	63.9153	1.412
1	28.587	0.66957	-0.0317037	0.963777	-0.0305553	0.0327276	63.9481	1.413
1	28.586	0.669564	-0.0317058	0.963767	-0.030557	0.0327257	63.9808	1.414
1	28.585	0.669558	-0.0317079	0.963757	-0.0305587	0.0327239	64.0135	1.415
1	28.584	0.669552	-0.0317103	0.963746	-0.0305607	0.0327218	64.0462	1.416
1	28.583	0.669546	-0.0317125	0.963735	-0.0305625	0.0327198	64.079	1.417
1	28.582	0.66954	-0.0317147	0.963725	-0.0305642	0.032718	64.1117	1.418
1	28.581	0.669533	-0.0317169	0.963715	-0.0305661	0.032716	64.1444	1.419
1	28.58	0.669527	-0.0317192	0.963704	-0.0305679	0.0327141	64.1771	1.42
1	28.579	0.669521	-0.0317214	0.963694	-0.0305697	0.0327121	64.2098	1.421
1	28.578	0.669515	-0.0317236	0.963684	-0.0305715	0.0327102	64.2425	1.422
1	28.577	0.669508	-0.0317259	0.963673	-0.0305734	0.0327082	64.2752	1.423
1	28.576	0.669503	-0.031728	0.963663	-0.0305751	0.0327063	64.308	1.424
1	28.575	0.669496	-0.0317303	0.963652	-0.030577	0.0327044	64.3407	1.425
1	28.574	0.66949	-0.0317325	0.963642	-0.0305788	0.0327024	64.3734	1.426
1	28.573	0.669484	-0.0317347	0.963632	-0.0305805	0.0327005	64.4061	1.427
1	28.572	0.669478	-0.0317369	0.963621	-0.0305824	0.0326986	64.4388	1.428
1	28.571	0.669472	-0.0317392	0.963611	-0.0305842	0.0326966	64.4715	1.429
1	28.57	0.669465	-0.0317414	0.9636	-0.030586	0.0326947	64.5042	1.43
1	28.569	0.669459	-0.0317437	0.963589	-0.0305879	0.0326927	64.5369	1.431
1	28.568	0.669453	-0.0317458	0.963579	-0.0305896	0.0326908	64.5695	1.432
1	28.567	0.669447	-0.0317482	0.963568	-0.0305915	0.0326888	64.6022	1.433
1	28.566	0.669441	-0.0317503	0.963558	-0.0305933	0.0326869	64.6349	1.434
1	28.565	0.669435	-0.0317524	0.963548	-0.030595	0.0326851	64.6676	1.435
1	28.564	0.669428	-0.0317548	0.963537	-0.0305969	0.032683	64.7003	1.436
1	28.563	0.669422	-0.0317569	0.963527	-0.0305987	0.0326812	64.733	1.437
1	28.562	0.669416	-0.0317592	0.963517	-0.0306005	0.0326792	64.7657	1.438
1	28.561	0.66941	-0.0317614	0.963506	-0.0306023	0.0326772	64.7983	1.439
1	28.56	0.669403	-0.0317637	0.963496	-0.0306042	0.0326753	64.831	1.44
1	28.559	0.669397	-0.0317659	0.963485	-0.030606	0.0326733	64.8637	1.441
1	28.558	0.669391	-0.0317682	0.963475	-0.0306078	0.0326714	64.8964	1.442
1	28.557	0.669385	-0.0317703	0.963465	-0.0306096	0.0326695	64.929	1.443
1	28.556	0.669379	-0.0317726	0.963454	-0.0306114	0.0326676	64.9617	1.444
1	28.555	0.669373	-0.0317747	0.963444	-0.0306132	0.0326657	64.9944	1.445
1	28.554	0.669366	-0.0317771	0.963433	-0.0306151	0.0326636	65.027	1.446
1	28.553	0.66936	-0.0317793	0.963423	-0.0306169	0.0326617	65.0597	1.447
1	28.552	0.669354	-0.0317814	0.963413	-0.0306187	0.0326598	65.0924	1.448
1	28.551	0.669348	-0.0317837	0.963402	-0.0306205	0.0326579	65.125	1.449
1	28.55	0.669341	-0.0317861	0.963391	-0.0306224	0.0326558	65.1577	1.45
1	28.549	0.669335	-0.0317882	0.963381	-0.0306242	0.032654	65.1903	1.451
1	28.548	0.669329	-0.0317904	0.963371	-0.030626	0.032652	65.223	1.452
1	28.547	0.669323	-0.0317927	0.96336	-0.0306278	0.0326501	65.2556	1.453
1	28.546	0.669317	-0.0317948	0.96335	-0.0306296	0.0326482	65.2883	1.454
1	28.545	0.66931	-0.0317972	0.963339	-0.0306315	0.0326461	65.3209	1.455
1	28.544	0.669304	-0.0317993	0.963329	-0.0306332	0.0326443	65.3536	1.456
1	28.543	0.669298	-0.0318016	0.963319	-0.0306351	0.0326423	65.3862	1.457
1	28.542	0.669292	-0.0318038	0.963308	-0.0306369	0.0326404	65.4189	1.458
1	28.541	0.669286	-0.0318061	0.963298	-0.0306387	0.0326384	65.4515	1.459
1	28.54	0.669279	-0.0318083	0.963287	-0.0306406	0.0326365	65.4842	1.46
1	28.539	0.669274	-0.0318105	0.963277	-0.0306423	0.0326346	65.5168	1.461
1	28.538	0.669267	-0.0318128	0.963266	-0.0306442	0.0326326	65.5494	1.462
1	28.537	0.669261	-0.031815	0.963256	-0.030646	0.0326307	65.5821	1.463
1	28.536	0.669255	-0.0318172	0.963246	-0.0306478	0.0326288	65.6147	1.464
1	28.535	0.669249	-0.0318195	0.963235	-0.0306496	0.0326268	65.6473	1.465
1	28.534	0.669242	-0.0318217	0.963225	-0.0306515	0.0326249	65.6799	1.466
1	28.533	0.669236	-0.031824	0.963214	-0.0306533	0.0326229	65.7126	1.467
1	28.532	0.66923	-0.0318261	0.963204	-0.0306551	0.032621	65.7452	1.468
1	28.531	0.669224	-0.0318285	0.963193	-0.030657	0.032619	65.7778	1.469
1	28.53	0.669218	-0.0318306	0.963183	-0.0306587	0.0326171	65.8104	1.47
1	28.529	0.669211	-0.0318329	0.963172	-0.0306606	0.0326152	65.8431	1.471
1	28.528	0.669205	-0.0318351	0.963162	-0.0306624	0.0326132	65.8757	1.472
1	28.527	0.669199	-0.0318374	0.963151	-0.0306642	0.0326113	65.9083	1.473
1	28.526	0.669193	-0.0318396	0.963141	-0.0306661	0.0326093	65.9409	1.474
1	28.525	0.669187	-0.0318418	0.963131	-0.0306678	0.0326075	65.9735	1.475
1	28.524	0.66918	-0.0318442	0.96312	-0.0306697	0.0326054	66.0061	1.476
1	28.523	0.669174	-0.0318463	0.96311	-0.0306715	0.0326036	66.0387	1.477
1	28.522	0.669168	-0.0318484	0.9631	-0.0306732	0.0326017	66.0713	1.478
1	28.521	0.669162	-0.0318508	0.963089	-0.0306752	0.0325997	66.1039	1.479
1	28.52	0.669155	-0.0318531	0.963078	-0.030677	0.0325977	66.1365	1.48
1	28.519	0.669149	-0.0318553	0.963068	-0.0306788	0.0325958	66.1691	1.481
1	28.518	0.669143	-0.0318575	0.963058	-0.0306806	0.0325939	66.2017	1.482
1	28.517	0.669137	-0.0318598	0.963047	-0.0306825	0.0325919	66.2343	1.483
1	28.516	0.669131	-0.031862	0.963037	-0.0306842	0.03259	66.2669	1.484
1	28.515	0.669124	-0.0318643	0.963026	-0.0306862	0.032588	66.2995	1.485
1	28.514	0.669118	-0.0318665	0.963016	-0.0306879	0.0325861	66.3321	1.486
1	28.513	0.669112	-0.0318687	0.963005	-0.0306898	0.0325842	66.3647	1.487
1	28.512	0.669106	-0.031871	0.962995	-0.0306916	0.0325822	66.3972	1.488
1	28.511	0.6691	-0.0318732	0.962984	-0.0306934	0.0325803	66.4298	1.489
1	28.51	0.669093	-0.0318755	0.962974	-0.0306953	0.0325783	66.4624	1.49
1	28.509	0.669087	-0.0318776	0.962964	-0.030697	0.0325765	66.495	1.491
1	28.508	0.669081	-0.03188	0.962953	-0.0306989	0.0325744	66.5276	1.492
1	28.507	0.669075	-0.0318821	0.962943	-0.0307007	0.0325726	66.5601	1.493
1	28.506	0.669069	-0.0318844	0.962932	-0.0307025	0.0325706	66.5927	1.494
1	28.505	0.669062	-0.0318867	0.962922	-0.0307044	0.0325687	66.6253	1.495
1	28.504	0.669056	-0.0318889	0.962911	-0.0307062	0.0325667	66.6578	1.496
1	28.503	0.66905	-0.0318912	0.962901	-0.030708	0.0325648	66.6904	1.497
1	28.502	0.669044	-0.0318934	0.96289	-0.0307099	0.0325628	66.723	1.498
1	28.501	0.669037	-0.0318957	0.96288	-0.0307117	0.0325609	66.7555	1.499
1	28.5	0.669031	-0.0318978	0.96287	-0.0307134	0.032559	66.7881	1.5
1	28.499	0.669025	-0.0319002	0.962859	-0.0307154	0.032557	66.8207	1.501
1	28.498	0.669019	-0.0319023	0.962849	-0.0307171	0.0325551	66.8532	1.502
1	28.497	0.669012	-0.0319047	0.962837	-0.030719	0.0325531	66.8858	1.503
1	28.496	0.669006	-0.0319069	0.962827	-0.0307208	0.0325512	66.9183	1.504
1	28.495	0.669	-0.0319091	0.962817	-0.0307226	0.0325493	66.9509	1.505
1	28.494	0.668994	-0.0319114	0.962806	-0.0307245	0.0325473	66.9834	1.506
1	28.493	0.668988	-0.0319136	0.962796	-0.0307263	0.0325454	67.016	1.507
1	28.492	0.668981	-0.0319159	0.962785	-0.0307281	0.0325435	67.0485	1.508
1	28.491	0.668975	-0.0319181	0.962775	-0.03073	0.0325415	67.0811	1.509
1	28.49	0.668969	-0.0319204	0.962764	-0.0307318	0.0325396	67.1136	1.51
1	28.489	0.668963	-0.0319225	0.962754	-0.0307336	0.0325377	67.1461	1.511
1	28.488	0.668956	-0.0319249	0.962743	-0.0307355	0.0325357	67.1787	1.512
1	28.487	0.668951	-0.0319271	0.962733	-0.0307372	0.0325338	67.2112	1.513
1	28.486	0.668944	-0.0319294	0.962722	-0.0307392	0.0325318	67.2438	1.514
1	28.485	0.668938	-0.0319316	0.962712	-0.0307409	0.0325299	67.2763	1.515
1	28.484	0.668931	-0.0319339	0.962701	-0.0307429	0.0325279	67.3088	1.516
1	28.483	0.668926	-0.0319361	0.962691	-0.0307446	0.032526	67.3413	1.517
1	28.482	0.668919	-0.0319384	0.962681	-0.0307464	0.0325241	67.3739	1.518
1	28.481	0.668913	-0.0319406	0.96267	-0.0307483	0.0325221	67.4064	1.519
1	28.48	0.668907	-0.0319429	0.96266	-0.0307501	0.0325202	67.4389	1.52
1	28.479	0.668901	-0.0319451	0.962649	-0.030752	0.0325183	67.4714	1.521
1	28.478	0.668894	-0.0319474	0.962639	-0.0307538	0.0325163	67.504	1.522
1	28.477	0.668888	-0.0319496	0.962628	-0.0307556	0.0325144	67.5365	1.523
1	28.476	0.668882	-0.0319519	0.962618	-0.0307575	0.0325124	67.569	1.524
1	28.475	0.668876	-0.0319542	0.962607	-0.0307593	0.0325105	67.6015	1.525
1	28.474	0.66887	-0.0319563	0.962597	-0.0307611	0.0325086	67.634	1.526
1	28.473	0.668863	-0.0319587	0.962586	-0.030763	0.0325066	67.6665	1.527
1	28.472	0.668857	-0.0319608	0.962576	-0.0307647	0.0325047	67.699	1.528
1	28.471	0.668851	-0.0319632	0.962565	-0.0307667	0.0325027	67.7315	1.529
1	28.47	0.668845	-0.0319654	0.962555	-0.0307684	0.0325009	67.764	1.53
1	28.469	0.668838	-0.0319677	0.962544	-0.0307703	0.0324988	67.7965	1.531
1	28.468	0.668832	-0.0319699	0.962534	-0.0307721	0.032497	67.829	1.532
1	28.467	0.668826	-0.0319721	0.962524	-0.0307739	0.032495	67.8615	1.533
1	28.466	0.66882	-0.0319744	0.962513	-0.0307758	0.0324931	67.894	1.534
1	28.465	0.668813	-0.0319767	0.962503	-0.0307776	0.0324911	67.9265	1.535
1	28.464	0.668807	-0.0319789	0.962492	-0.0307795	0.0324892	67.959	1.536
1	28.463	0.668801	-0.0319812	0.962482	-0.0307813	0.0324873	67.9915	1.537
1	28.462	0.668795	-0.0319834	0.962471	-0.0307831	0.0324853	68.024	1.538
1	28.461	0.668788	-0.0319857	0.96246	-0.030785	0.0324834	68.0565	1.539
1	28.46	0.668782	-0.031988	0.96245	-0.0307868	0.0324814	68.089	1.54
1	28.459	0.668776	-0.0319902	0.962439	-0.0307887	0.0324795	68.1214	1.541
1	28.458	0.66877	-0.0319925	0.962429	-0.0307905	0.0324775	68.1539	1.542
1	28.457	0.668764	-0.0319946	0.962419	-0.0307923	0.0324757	68.1864	1.543
1	28.456	0.668757	-0.031997	0.962408	-0.0307942	0.0324737	68.2189	1.544
1	28.455	0.668751	-0.0319993	0.962397	-0.030796	0.0324717	68.2513	1.545
1	28.454	0.668745	-0.0320015	0.962387	-0.0307979	0.0324698	68.2838	1.546
1	28.453	0.668738	-0.0320038	0.962376	-0.0307997	0.0324678	68.3163	1.547
1	28.452	0.668732	-0.0320061	0.962366	-0.0308015	0.0324659	68.3487	1.548
1	28.451	0.668726	-0.0320082	0.962356	-0.0308033	0.0324641	68.3812	1.549
1	28.45	0.66872	-0.0320106	0.962345	-0.0308052	0.032462	68.4137	1.55
1	28.449	0.668714	-0.0320127	0.962335	-0.030807	0.0324602	68.4461	1.551
1	28.448	0.668707	-0.0320151	0.962324	-0.0308089	0.0324581	68.4786	1.552
1	28.447	0.668701	-0.0320173	0.962314	-0.0308107	0.0324563	68.5111	1.553
1	28.446	0.668695	-0.0320196	0.962303	-0.0308126	0.0324543	68.5435	1.554
1	28.445	0.668689	-0.0320218	0.962293	-0.0308143	0.0324524	68.576	1.555
1	28.444	0.668682	-0.0320242	0.962282	-0.0308163	0.0324504	68.6084	1.556
1	28.443	0.668676	-0.0320263	0.962272	-0.030818	0.0324485	68.6409	1.557
1	28.442	0.66867	-0.0320287	0.962261	-0.03082	0.0324465	68.6733	1.558
1	28.441	0.668664	-0.0320309	0.962251	-0.0308217	0.0324447	68.7058	1.559
1	28.44	0.668657	-0.0320332	0.96224	-0.0308236	0.0324426	68.7382	1.56
1	28.439	0.668651	-0.0320354	0.96223	-0.0308254	0.0324408	68.7707	1.561
1	28.438	0.668645	-0.0320376	0.962219	-0.0308272	0.0324388	68.8031	1.562
1	28.437	0.668639	-0.0320399	0.962209	-0.0308291	0.0324369	68.8355	1.563
1	28.436	0.668632	-0.0320423	0.962198	-0.030831	0.0324349	68.868	1.564
1	28.435	0.668626	-0.0320444	0.962188	-0.0308328	0.032433	68.9004	1.565
1	28.434	0.66862	-0.0320468	0.962177	-0.0308347	0.032431	68.9328	1.566
1	28.433	0.668614	-0.032049	0.962167	-0.0308365	0.0324292	68.9653	1.567
1	28.432	0.668607	-0.0320513	0.962156	-0.0308384	0.0324271	68.9977	1.568
1	28.431	0.668601	-0.0320535	0.962146	-0.0308401	0.0324253	69.0301	1.569
1	28.43	0.668595	-0.0320559	0.962135	-0.0308421	0.0324232	69.0626	1.57
1	28.429	0.668589	-0.032058	0.962125	-0.0308438	0.0324214	69.095	1.571
1	28.428	0.668582	-0.0320604	0.962114	-0.0308458	0.0324194	69.1274	1.572
1	28.427	0.668576	-0.0320626	0.962104	-0.0308475	0.0324175	69.1598	1.573
1	28.426	0.66857	-0.0320649	0.962092	-0.0308494	0.0324155	69.1922	1.574
1	28.425	0.668564	-0.0320671	0.962082	-0.0308512	0.0324137	69.2246	1.575
1	28.424	0.668557	-0.0320695	0.962071	-0.0308531	0.0324116	69.2571	1.576
1	28.423	0.668551	-0.0320716	0.962061	-0.0308549	0.0324098	69.2895	1.577
1	28.422	0.668545	-0.032074	0.96205	-0.0308568	0.0324078	69.3219	1.578
1	28.421	0.668539	-0.0320762	0.96204	-0.0308586	0.0324059	69.3543	1.579
1	28.42	0.668532	-0.0320785	0.962029	-0.0308605	0.0324039	69.3867	1.58
1	28.419	0.668526	-0.0320807	0.962019	-0.0308623	0.032402	69.4191	1.581
1	28.418	0.66852	-0.0320831	0.962008	-0.0308642	0.0324	69.4515	1.582
1	28.417	0.668514	-0.0320852	0.961998	-0.0308659	0.0323982	69.4839	1.583
1	28.416	0.668507	-0.0320876	0.961987	-0.0308679	0.0323961	69.5163	1.584
1	28.415	0.668501	-0.0320899	0.961977	-0.0308697	0.0323942	69.5487	1.585
1	28.414	0.668495	-0.0320921	0.961966	-0.0308716	0.0323923	69.5811	1.586
1	28.413	0.668489	-0.0320944	0.961956	-0.0308734	0.0323903	69.6135	1.587
1	28.412	0.668482	-0.0320967	0.961945	-0.0308753	0.0323884	69.6459	1.588
1	28.411	0.668476	-0.032099	0.961935	-0.0308771	0.0323865	69.6783	1.589
1	28.41	0.66847	-0.0321012	0.961924	-0.0308789	0.0323845	69.7106	1.59
1	28.409	0.668464	-0.0321034	0.961914	-0.0308807	0.0323827	69.743	1.591
1	28.408	0.668457	-0.0321058	0.961903	-0.0308826	0.0323807	69.7754	1.592
1	28.407	0.668451	-0.032108	0.961893	-0.0308845	0.0323787	69.8078	1.593
1	28.406	0.668445	-0.0321103	0.961882	-0.0308863	0.0323768	69.8402	1.594
1	28.405	0.668439	-0.0321126	0.961872	-0.0308882	0.0323749	69.8726	1.595
1	28.404	0.668432	-0.0321148	0.961861	-0.03089	0.0323729	69.9049	1.596
1	28.403	0.668426	-0.0321171	0.961851	-0.0308919	0.032371	69.9373	1.597
1	28.402	0.66842	-0.0321194	0.96184	-0.0308937	0.0323691	69.9697	1.598
1	28.401	0.668413	-0.0321218	0.961829	-0.0308956	0.032367	70.002	1.599
1	28.4	0.668407	-0.0321239	0.961819	-0.0308974	0.0323652	70.0344	1.6
1	28.399	0.668401	-0.0321263	0.961808	-0.0308993	0.0323632	70.0668	1.601
1	28.398	0.668395	-0.0321284	0.961798	-0.0309011	0.0323613	70.0991	1.602
1	28.397	0.668388	-0.0321308	0.961787	-0.030903	0.0323593	70.1315	1.603
1	28.396	0.668382	-0.032133	0.961777	-0.0309048	0.0323575	70.1639	1.604
1	28.395	0.668376	-0.0321354	0.961766	-0.0309067	0.0323554	70.1962	1.605
1	28.394	0.66837	-0.0321375	0.961756	-0.0309085	0.0323536	70.2286	1.606
1	28.393	0.668363	-0.0321399	0.961745	-0.0309104	0.0323516	70.2609	1.607
1	28.392	0.668357	-0.0321422	0.961735	-0.0309122	0.0323496	70.2933	1.608
1	28.391	0.668351	-0.0321445	0.961724	-0.0309141	0.0323477	70.3256	1.609
1	28.39	0.668345	-0.0321466	0.961714	-0.0309158	0.0323459	70.358	1.61
1	28.389	0.668338	-0.032149	0.961703	-0.0309178	0.0323438	70.3903	1.611
1	28.388	0.668332	-0.0321513	0.961692	-0.0309196	0.0323419	70.4227	1.612
1	28.387	0.668326	-0.0321535	0.961682	-0.0309215	0.03234	70.455	1.613
1	28.386	0.66832	-0.0321558	0.961671	-0.0309233	0.0323381	70.4873	1.614
1	28.385	0.668313	-0.0321581	0.961661	-0.0309252	0.0323361	70.5197	1.615
1	28.384	0.668307	-0.0321604	0.96165	-0.030927	0.0323342	70.552	1.616
1	28.383	0.668301	-0.0321626	0.96164	-0.0309289	0.0323323	70.5844	1.617
1	28.382	0.668294	-0.032165	0.961629	-0.0309308	0.0323302	70.6167	1.618
1	28.381	0.668288	-0.0321672	0.961619	-0.0309326	0.0323284	70.649	1.619
1	28.38	0.668282	-0.0321696	0.961608	-0.0309345	0.0323264	70.6813	1.62
1	28.379	0.668276	-0.0321718	0.961597	-0.0309363	0.0323244	70.7137	1.621
1	28.378	0.668269	-0.0321741	0.961587	-0.0309382	0.0323225	70.746	1.622
1	28.377	0.668263	-0.0321764	0.961576	-0.03094	0.0323206	70.7783	1.623
1	28.376	0.668257	-0.0321786	0.961566	-0.0309419	0.0323187	70.8106	1.624
1	28.375	0.668251	-0.0321809	0.961555	-0.0309437	0.0323167	70.843	1.625
1	28.374	0.668244	-0.0321832	0.961545	-0.0309456	0.0323148	70.8753	1.626
1	28.373	0.668238	-0.0321856	0.961534	-0.0309475	0.0323128	70.9076	1.627
1	28.372	0.668232	-0.0321877	0.961524	-0.0309493	0.0323109	70.9399	1.628
1	28.371	0.668225	-0.0321901	0.961513	-0.0309512	0.0323089	70.9722	1.629
1	28.37	0.668219	-0.0321923	0.961503	-0.030953	0.0323071	71.0045	1.63
1	28.369	0.668213	-0.0321947	0.961492	-0.0309549	0.0323051	71.0368	1.631
1	28.368	0.668207	-0.0321968	0.961482	-0.0309567	0.0323032	71.0691	1.632
1	28.367	0.6682	-0.0321992	0.961471	-0.0309586	0.0323012	71.1014	1.633
1	28.366	0.668194	-0.0322015	0.96146	-0.0309605	0.0322993	71.1337	1.634
1	28.365	0.668188	-0.0322038	0.96145	-0.0309623	0.0322973	71.166	1.635
1	28.364	0.668182	-0.032206	0.961439	-0.0309641	0.0322954	71.1983	1.636
1	28.363	0.668175	-0.0322083	0.961429	-0.030966	0.0322935	71.2306	1.637
1	28.362	0.668169	-0.0322107	0.961418	-0.0309679	0.0322915	71.2629	1.638
1	28.361	0.668163	-0.0322129	0.961408	-0.0309697	0.0322896	71.2952	1.639
1	28.36	0.668156	-0.0322152	0.961397	-0.0309716	0.0322876	71.3275	1.64
1	28.359	0.66815	-0.0322174	0.961387	-0.0309734	0.0322858	71.3598	1.641
1	28.358	0.668144	-0.0322198	0.961376	-0.0309753	0.0322838	71.3921	1.642
1	28.357	0.668138	-0.0322221	0.961365	-0.0309772	0.0322818	71.4244	1.643
1	28.356	0.668131	-0.0322244	0.961355	-0.030979	0.0322799	71.4566	1.644
1	28.355	0.668125	-0.0322266	0.961344	-0.0309809	0.032278	71.4889	1.645
1	28.354	0.668119	-0.0322289	0.961333	-0.0309827	0.0322761	71.5212	1.646
1	28.353	0.668112	-0.0322313	0.961322	-0.0309847	0.032274	71.5535	1.647
1	28.352	0.668106	-0.0322335	0.961312	-0.0309864	0.0322722	71.5857	1.648
1	28.351	0.6681	-0.0322358	0.961301	-0.0309884	0.0322702	71.618	1.649
1	28.35	0.668094	-0.0322381	0.961291	-0.0309902	0.0322683	71.6503	1.65
1	28.349	0.668087	-0.0322404	0.96128	-0.0309921	0.0322663	71.6826	1.651
1	28.348	0.668081	-0.0322427	0.96127	-0.0309939	0.0322644	71.7148	1.652
1	28.347	0.668075	-0.0322449	0.961259	-0.0309958	0.0322625	71.7471	1.653
1	28.346	0.668068	-0.0322473	0.961248	-0.0309977	0.0322605	71.7794	1.654
1	28.345	0.668062	-0.0322495	0.961238	-0.0309995	0.0322586	71.8116	1.655
1	28.344	0.668056	-0.0322519	0.961227	-0.0310014	0.0322566	71.8439	1.656
1	28.343	0.66805	-0.0322541	0.961217	-0.0310032	0.0322548	71.8761	1.657
1	28.342	0.668043	-0.0322564	0.961206	-0.0310051	0.0322528	71.9084	1.658
1	28.341	0.668037	-0.0322587	0.961196	-0.0310069	0.0322508	71.9406	1.659
1	28.34	0.668031	-0.032261	0.961185	-0.0310088	0.0322489	71.9729	1.66
1	28.339	0.668024	-0.0322634	0.961174	-0.0310107	0.0322469	72.0051	1.661
1	28.338	0.668018	-0.0322656	0.961164	-0.0310125	0.0322451	72.0374	1.662
1	28.337	0.668012	-0.0322678	0.961154	-0.0310144	0.0322431	72.0696	1.663
1	28.336	0.668006	-0.0322701	0.961143	-0.0310162	0.0322412	72.1019	1.664
1	28.335	0.667999	-0.0322725	0.961132	-0.0310181	0.0322392	72.1341	1.665
1	28.334	0.667993	-0.0322748	0.961122	-0.03102	0.0322373	72.1664	1.666
1	28.333	0.667987	-0.0322771	0.961111	-0.0310218	0.0322353	72.1986	1.667
1	28.332	0.66798	-0.0322795	0.9611	-0.0310238	0.0322333	72.2308	1.668
1	28.331	0.667974	-0.0322816	0.96109	-0.0310255	0.0322315	72.2631	1.669
1	28.33	0.667968	-0.032284	0.961079	-0.0310275	0.0322295	72.2953	1.67
1	28.329	0.667962	-0.0322863	0.961069	-0.0310293	0.0322276	72.3275	1.671
1	28.328	0.667955	-0.0322886	0.961058	-0.0310312	0.0322256	72.3597	1.672
1	28.327	0.667949	-0.0322908	0.961048	-0.031033	0.0322237	72.392	1.673
1	28.326	0.667943	-0.0322931	0.961037	-0.0310349	0.0322218	72.4242	1.674
1	28.325	0.667936	-0.0322955	0.961026	-0.0310368	0.0322198	72.4564	1.675
1	28.324	0.66793	-0.0322977	0.961016	-0.0310386	0.032218	72.4886	1.676
1	28.323	0.667924	-0.0323001	0.961005	-0.0310405	0.0322159	72.5209	1.677
1	28.322	0.667918	-0.0323024	0.960995	-0.0310424	0.032214	72.5531	1.678
1	28.321	0.667911	-0.0323046	0.960984	-0.0310442	0.0322121	72.5853	1.679
1	28.32	0.667905	-0.0323069	0.960974	-0.0310461	0.0322102	72.6175	1.68
1	28.319	0.667899	-0.0323092	0.960963	-0.0310479	0.0322082	72.6497	1.681
1	28.318	0.667892	-0.0323116	0.960952	-0.0310499	0.0322062	72.6819	1.682
1	28.317	0.667886	-0.0323139	0.960941	-0.0310517	0.0322043	72.7141	1.683
1	28.316	0.66788	-0.0323162	0.960931	-0.0310536	0.0322024	72.7463	1.684
1	28.315	0.667874	-0.0323183	0.960921	-0.0310554	0.0322006	72.7785	1.685
1	28.314	0.667867	-0.0323207	0.96091	-0.0310573	0.0321986	72.8107	1.686
1	28.313	0.667861	-0.0323231	0.960899	-0.0310592	0.0321965	72.8429	1.687
1	28.312	0.667855	-0.0323253	0.960889	-0.031061	0.0321947	72.8751	1.688
1	28.311	0.667848	-0.0323277	0.960878	-0.0310629	0.0321927	72.9073	1.689
1	28.31	0.667842	-0.03233	0.960867	-0.0310648	0.0321908	72.9395	1.69
1	28.309	0.667836	-0.0323322	0.960857	-0.0310667	0.0321889	72.9717	1.691
1	28.308	0.667829	-0.0323346	0.960846	-0.0310686	0.0321868	73.0039	1.692
1	28.307	0.667823	-0.0323368	0.960836	-0.0310704	0.032185	73.0361	1.693
1	28.306	0.667817	-0.0323392	0.960825	-0.0310723	0.032183	73.0683	1.694
1	28.305	0.66781	-0.0323415	0.960814	-0.0310742	0.0321811	73.1004	1.695
1	28.304	0.667804	-0.0323438	0.960804	-0.031076	0.0321792	73.1326	1.696
1	28.303	0.667798	-0.032346	0.960793	-0.0310779	0.0321772	73.1648	1.697
1	28.302	0.667792	-0.0323483	0.960783	-0.0310797	0.0321753	73.197	1.698
1	28.301	0.667785	-0.0323507	0.960772	-0.0310817	0.0321733	73.2292	1.699
1	28.3	0.667779	-0.032353	0.960761	-0.0310835	0.0321714	73.2613	1.7
1	28.299	0.667773	-0.0323553	0.960751	-0.0310854	0.0321695	73.2935	1.701
1	28.298	0.667766	-0.0323577	0.96074	-0.0310873	0.0321675	73.3257	1.702
1	28.297	0.66776	-0.0323599	0.96073	-0.0310891	0.0321656	73.3578	1.703
1	28.296	0.667754	-0.0323622	0.960719	-0.031091	0.0321636	73.39	1.704
1	28.295	0.667747	-0.0323645	0.960708	-0.0310929	0.0321617	73.4222	1.705
1	28.294	0.667741	-0.0323668	0.960698	-0.0310947	0.0321598	73.4543	1.706
1	28.293	0.667735	-0.0323692	0.960687	-0.0310967	0.0321578	73.4865	1.707
1	28.292	0.667729	-0.0323714	0.960677	-0.0310984	0.032156	73.5186	1.708
1	28.291	0.667722	-0.0323738	0.960666	-0.0311004	0.0321539	73.5508	1.709
1	28.29	0.667716	-0.0323761	0.960655	-0.0311022	0.032152	73.583	1.71
1	28.289	0.66771	-0.0323784	0.960645	-0.0311041	0.0321501	73.6151	1.711
1	28.288	0.667703	-0.0323807	0.960634	-0.031106	0.0321481	73.6473	1.712
1	28.287	0.667697	-0.0323829	0.960624	-0.0311078	0.0321463	73.6794	1.713
1	28.286	0.667691	-0.0323853	0.960613	-0.0311097	0.0321443	73.7116	1.714
1	28.285	0.667684	-0.0323876	0.960602	-0.0311116	0.0321424	73.7437	1.715
1	28.284	0.667678	-0.0323899	0.960591	-0.0311135	0.0321404	73.7758	1.716
1	28.283	0.667672	-0.0323922	0.960581	-0.0311153	0.0321385	73.808	1.717
1	28.282	0.667665	-0.0323946	0.96057	-0.0311173	0.0321365	73.8401	1.718
1	28.281	0.667659	-0.0323969	0.960559	-0.0311191	0.0321346	73.8723	1.719
1	28.28	0.667653	-0.0323993	0.960548	-0.0311211	0.0321326	73.9044	1.72
1	28.279	0.667647	-0.0324014	0.960538	-0.0311228	0.0321308	73.9365	1.721
1	28.278	0.66764	-0.0324038	0.960527	-0.0311248	0.0321288	73.9687	1.722
1	28.277	0.667634	-0.0324061	0.960517	-0.0311266	0.0321268	74.0008	1.723
1	28.276	0.667628	-0.0324084	0.960506	-0.0311285	0.0321249	74.0329	1.724
1	28.275	0.667621	-0.0324108	0.960495	-0.0311304	0.0321229	74.065	1.725
1	28.274	0.667615	-0.032413	0.960485	-0.0311322	0.0321211	74.0972	1.726
1	28.273	0.667609	-0.0324154	0.960474	-0.0311341	0.0321191	74.1293	1.727
1	28.272	0.667603	-0.0324175	0.960464	-0.0311359	0.0321173	74.1614	1.728
1	28.271	0.667596	-0.0324199	0.960453	-0.0311378	0.0321153	74.1935	1.729
1	28.27	0.667589	-0.0324223	0.960442	-0.0311398	0.0321133	74.2256	1.73
1	28.269	0.667584	-0.0324245	0.960432	-0.0311416	0.0321114	74.2577	1.731
1	28.268	0.667577	-0.0324269	0.960421	-0.0311435	0.0321094	74.2899	1.732
1	28.267	0.66757	-0.0324293	0.96041	-0.0311455	0.0321074	74.322	1.733
1	28.266	0.667564	-0.0324315	0.9604	-0.0311472	0.0321056	74.3541	1.734
1	28.265	0.667558	-0.0324339	0.960389	-0.0311492	0.0321036	74.3862	1.735
1	28.264	0.667552	-0.0324362	0.960379	-0.031151	0.0321017	74.4183	1.736
1	28.263	0.667545	-0.0324385	0.960368	-0.0311529	0.0320998	74.4504	1.737
1	28.262	0.667539	-0.0324409	0.960357	-0.0311548	0.0320978	74.4825	1.738
1	28.261	0.667533	-0.0324432	0.960347	-0.0311567	0.0320958	74.5146	1.739
1	28.26	0.667526	-0.0324454	0.960336	-0.0311585	0.0320939	74.5467	1.74
1	28.259	0.66752	-0.0324478	0.960325	-0.0311605	0.0320919	74.5788	1.741
1	28.258	0.667514	-0.03245	0.960315	-0.0311623	0.0320901	74.6109	1.742
1	28.257	0.667507	-0.0324524	0.960304	-0.0311642	0.0320881	74.643	1.743
1	28.256	0.667501	-0.0324548	0.960293	-0.0311661	0.0320861	74.675	1.744
1	28.255	0.667495	-0.032457	0.960283	-0.0311679	0.0320843	74.7071	1.745
1	28.254	0.667488	-0.0324594	0.960272	-0.0311699	0.0320823	74.7392	1.746
1	28.253	0.667482	-0.0324617	0.960262	-0.0311717	0.0320804	74.7713	1.747
1	28.252	0.667476	-0.032464	0.960251	-0.0311736	0.0320784	74.8034	1.748
1	28.251	0.66747	-0.0324663	0.960241	-0.0311754	0.0320765	74.8355	1.749
1	28.25	0.667463	-0.0324687	0.96023	-0.0311774	0.0320745	74.8675	1.75
1	28.249	0.667457	-0.032471	0.960219	-0.0311792	0.0320726	74.8996	1.751
1	28.248	0.667451	-0.0324733	0.960208	-0.0311811	0.0320707	74.9317	1.752
1	28.247	0.667444	-0.0324756	0.960198	-0.031183	0.0320688	74.9637	1.753
1	28.246	0.667438	-0.032478	0.960187	-0.0311849	0.0320668	74.9958	1.754
1	28.245	0.667432	-0.0324802	0.960176	-0.0311868	0.0320649	75.0279	1.755
1	28.244	0.667425	-0.0324825	0.960166	-0.0311886	0.032063	75.0599	1.756
1	28.243	0.667419	-0.0324849	0.960155	-0.0311906	0.032061	75.092	1.757
1	28.242	0.667413	-0.0324872	0.960144	-0.0311924	0.0320591	75.1241	1.758
1	28.241	0.667406	-0.0324895	0.960134	-0.0311943	0.0320571	75.1561	1.759
1	28.24	0.6674	-0.0324919	0.960123	-0.0311962	0.0320551	75.1882	1.76
1	28.239	0.667393	-0.0324942	0.960112	-0.0311981	0.0320532	75.2202	1.761
1	28.238	0.667387	-0.0324965	0.960102	-0.0312	0.0320513	75.2523	1.762
1	28.237	0.667381	-0.0324989	0.960091	-0.0312019	0.0320493	75.2843	1.763
1	28.236	0.667374	-0.0325012	0.96008	-0.0312038	0.0320474	75.3164	1.764
1	28.235	0.667368	-0.0325035	0.96007	-0.0312056	0.0320455	75.3484	1.765
1	28.234	0.667362	-0.0325059	0.960059	-0.0312076	0.0320435	75.3805	1.766
1	28.233	0.667355	-0.0325082	0.960048	-0.0312094	0.0320416	75.4125	1.767
1	28.232	0.667349	-0.0325105	0.960038	-0.0312113	0.0320397	75.4446	1.768
1	28.231	0.667343	-0.0325129	0.960027	-0.0312132	0.0320377	75.4766	1.769
1	28.23	0.667337	-0.0325151	0.960017	-0.031215	0.0320359	75.5087	1.77
1	28.229	0.66733	-0.0325175	0.960006	-0.031217	0.0320339	75.5407	1.771
1	28.228	0.667324	-0.0325199	0.959995	-0.0312189	0.0320319	75.5727	1.772
1	28.227	0.667318	-0.0325221	0.959985	-0.0312207	0.0320301	75.6048	1.773
1	28.226	0.667311	-0.0325245	0.959974	-0.0312226	0.0320281	75.6368	1.774
1	28.225	0.667305	-0.0325269	0.959963	-0.0312246	0.032026	75.6688	1.775
1	28.224	0.667299	-0.0325291	0.959953	-0.0312264	0.0320242	75.7008	1.776
1	28.223	0.667292	-0.0325315	0.959942	-0.0312283	0.0320222	75.7329	1.777
1	28.222	0.667286	-0.0325339	0.959931	-0.0312303	0.0320202	75.7649	1.778
1	28.221	0.66728	-0.032536	0.959921	-0.031232	0.0320184	75.7969	1.779
1	28.22	0.667273	-0.0325385	0.95991	-0.031234	0.0320164	75.8289	1.78
1	28.219	0.667267	-0.0325407	0.959899	-0.0312358	0.0320145	75.8609	1.781
1	28.218	0.667261	-0.032543	0.959889	-0.0312377	0.0320126	75.893	1.782
1	28.217	0.667254	-0.0325454	0.959878	-0.0312396	0.0320106	75.925	1.783
1	28.216	0.667248	-0.0325477	0.959867	-0.0312415	0.0320087	75.957	1.784
1	28.215	0.667241	-0.03255	0.959857	-0.0312434	0.0320068	75.989	1.785
1	28.214	0.667235	-0.0325524	0.959845	-0.0312453	0.0320048	76.021	1.786
1	28.213	0.667229	-0.0325547	0.959835	-0.0312472	0.0320029	76.053	1.787
1	28.212	0.667222	-0.032557	0.959824	-0.031249	0.032001	76.085	1.788
1	28.211	0.667216	-0.0325594	0.959813	-0.031251	0.031999	76.117	1.789
1	28.21	0.66721	-0.0325617	0.959803	-0.0312529	0.0319971	76.149	1.79
1	28.209	0.667203	-0.032564	0.959792	-0.0312547	0.0319952	76.181	1.791
1	28.208	0.667197	-0.0325664	0.959781	-0.0312567	0.0319932	76.213	1.792
1	28.207	0.667191	-0.0325687	0.959771	-0.0312585	0.0319913	76.245	1.793
1	28.206	0.667184	-0.032571	0.95976	-0.0312604	0.0319894	76.277	1.794
1	28.205	0.667178	-0.0325734	0.959749	-0.0312623	0.0319874	76.309	1.795
1	28.204	0.667171	-0.0325759	0.959738	-0.0312643	0.0319854	76.341	1.796
1	28.203	0.667165	-0.032578	0.959728	-0.0312661	0.0319836	76.3729	1.797
1	28.202	0.667159	-0.0325804	0.959717	-0.031268	0.0319816	76.4049	1.798
1	28.201	0.667152	-0.0325829	0.959706	-0.03127	0.0319796	76.4369	1.799
1	28.2	0.667146	-0.032585	0.959696	-0.0312717	0.0319778	76.4689	1.8
1	28.199	0.66714	-0.0325874	0.959685	-0.0312737	0.0319758	76.5009	1.801
1	28.198	0.667133	-0.0325899	0.959674	-0.0312756	0.0319738	76.5328	1.802
1	28.197	0.667127	-0.032592	0.959664	-0.0312774	0.0319719	76.5648	1.803
1	28.196	0.667121	-0.0325945	0.959653	-0.0312794	0.03197	76.5968	1.804
1	28.195	0.667114	-0.0325969	0.959642	-0.0312813	0.031968	76.6288	1.805
1	28.194	0.667108	-0.0325992	0.959632	-0.0312832	0.0319661	76.6607	1.806
1	28.193	0.667102	-0.0326015	0.959621	-0.0312851	0.0319641	76.6927	1.807
1	28.192	0.667095	-0.0326039	0.95961	-0.031287	0.0319622	76.7247	1.808
1	28.191	0.667089	-0.0326062	0.9596	-0.0312889	0.0319602	76.7566	1.809
1	28.19	0.667083	-0.0326085	0.959589	-0.0312907	0.0319583	76.7886	1.81
1	28.189	0.667076	-0.0326109	0.959578	-0.0312927	0.0319564	76.8205	1.811
1	28.188	0.66707	-0.0326132	0.959568	-0.0312945	0.0319544	76.8525	1.812
1	28.187	0.667064	-0.0326155	0.959557	-0.0312964	0.0319525	76.8844	1.813
1	28.186	0.667057	-0.0326179	0.959546	-0.0312984	0.0319506	76.9164	1.814
1	28.185	0.667051	-0.0326202	0.959536	-0.0313002	0.0319486	76.9483	1.815
1	28.184	0.667045	-0.0326225	0.959525	-0.0313021	0.0319467	76.9803	1.816
1	28.183	0.667038	-0.0326249	0.959514	-0.031304	0.0319448	77.0122	1.817
1	28.182	0.667032	-0.0326272	0.959504	-0.0313059	0.0319429	77.0442	1.818
1	28.181	0.667026	-0.0326295	0.959493	-0.0313078	0.0319409	77.0761	1.819
1	28.18	0.667019	-0.0326319	0.959482	-0.0313097	0.031939	77.1081	1.82
1	28.179	0.667013	-0.0326342	0.959471	-0.0313116	0.0319371	77.14	1.821
1	28.178	0.667006	-0.0326366	0.95946	-0.0313135	0.0319351	77.1719	1.822
1	28.177	0.667	-0.0326389	0.95945	-0.0313154	0.0319332	77.2039	1.823
1	28.176	0.666994	-0.0326412	0.959439	-0.0313173	0.0319313	77.2358	1.824
1	28.175	0.666987	-0.0326436	0.959428	-0.0313192	0.0319293	77.2677	1.825
1	28.174	0.666981	-0.0326459	0.959418	-0.0313211	0.0319274	77.2997	1.826
1	28.173	0.666974	-0.0326483	0.959407	-0.031323	0.0319254	77.3316	1.827
1	28.172	0.666968	-0.0326506	0.959396	-0.0313249	0.0319235	77.3635	1.828
1	28.171	0.666962	-0.0326529	0.959386	-0.0313268	0.0319216	77.3955	1.829
1	28.17	0.666955	-0.0326554	0.959375	-0.0313287	0.0319196	77.4274	1.83
1	28.169	0.666949	-0.0326578	0.959364	-0.0313307	0.0319176	77.4593	1.831
1	28.168	0.666943	-0.03266	0.959354	-0.0313325	0.0319158	77.4912	1.832
1	28.167	0.666936	-0.0326624	0.959343	-0.0313344	0.0319138	77.5231	1.833
1	28.166	0.66693	-0.0326648	0.959332	-0.0313364	0.0319118	77.555	1.834
1	28.165	0.666924	-0.0326671	0.959321	-0.0313382	0.0319099	77.587	1.835
1	28.164	0.666917	-0.0326694	0.959311	-0.0313401	0.031908	77.6189	1.836
1	28.163	0.666911	-0.0326718	0.9593	-0.0313421	0.031906	77.6508	1.837
1	28.162	0.666905	-0.0326741	0.959289	-0.0313439	0.0319041	77.6827	1.838
1	28.161	0.666898	-0.0326764	0.959279	-0.0313458	0.0319022	77.7146	1.839
1	28.16	0.666892	-0.0326788	0.959268	-0.0313477	0.0319002	77.7465	1.84
1	28.159	0.666885	-0.0326812	0.959257	-0.0313497	0.0318982	77.7784	1.841
1	28.158	0.666879	-0.0326834	0.959247	-0.0313515	0.0318964	77.8103	1.842
1	28.157	0.666873	-0.0326859	0.959236	-0.0313534	0.0318944	77.8422	1.843
1	28.156	0.666866	-0.0326883	0.959225	-0.0313554	0.0318924	77.8741	1.844
1	28.155	0.66686	-0.0326905	0.959215	-0.0313572	0.0318906	77.906	1.845
1	28.154	0.666854	-0.0326929	0.959204	-0.0313591	0.0318886	77.9379	1.846
1	28.153	0.666847	-0.0326953	0.959193	-0.0313611	0.0318867	77.9697	1.847
1	28.152	0.666841	-0.0326977	0.959182	-0.031363	0.0318847	78.0016	1.848
1	28.151	0.666834	-0.0327	0.959171	-0.0313649	0.0318828	78.0335	1.849
1	28.15	0.666828	-0.0327023	0.959161	-0.0313668	0.0318809	78.0654	1.85
1	28.149	0.666822	-0.0327047	0.95915	-0.0313687	0.0318789	78.0973	1.851
1	28.148	0.666815	-0.032707	0.959139	-0.0313706	0.031877	78.1292	1.852
1	28.147	0.666809	-0.0327093	0.959129	-0.0313725	0.0318751	78.161	1.853
1	28.146	0.666802	-0.0327118	0.959118	-0.0313744	0.0318731	78.1929	1.854
1	28.145	0.666796	-0.0327142	0.959107	-0.0313764	0.0318711	78.2248	1.855
1	28.144	0.66679	-0.0327165	0.959096	-0.0313782	0.0318692	78.2567	1.856
1	28.143	0.666783	-0.0327188	0.959085	-0.0313801	0.0318673	78.2885	1.857
1	28.142	0.666777	-0.0327212	0.959074	-0.0313821	0.0318653	78.3204	1.858
1	28.141	0.666771	-0.0327235	0.959064	-0.0313839	0.0318634	78.3523	1.859
1	28.14	0.666764	-0.0327258	0.959053	-0.0313858	0.0318615	78.3841	1.86
1	28.139	0.666758	-0.0327282	0.959042	-0.0313878	0.0318596	78.416	1.861
1	28.138	0.666751	-0.0327306	0.959031	-0.0313897	0.0318576	78.4478	1.862
1	28.137	0.666745	-0.032733	0.959021	-0.0313916	0.0318557	78.4797	1.863
1	28.136	0.666739	-0.0327353	0.95901	-0.0313935	0.0318538	78.5116	1.864
1	28.135	0.666732	-0.0327377	0.958999	-0.0313954	0.0318518	78.5434	1.865
1	28.134	0.666726	-0.0327401	0.958988	-0.0313974	0.0318498	78.5753	1.866
1	28.133	0.66672	-0.0327423	0.958978	-0.0313991	0.031848	78.6071	1.867
1	28.132	0.666713	-0.0327447	0.958967	-0.0314011	0.031846	78.639	1.868
1	28.131	0.666707	-0.0327471	0.958956	-0.0314031	0.031844	78.6708	1.869
1	28.13	0.6667	-0.0327494	0.958946	-0.0314049	0.0318421	78.7026	1.87
1	28.129	0.666694	-0.0327517	0.958935	-0.0314068	0.0318402	78.7345	1.871
1	28.128	0.666688	-0.0327542	0.958924	-0.0314088	0.0318382	78.7663	1.872
1	28.127	0.666681	-0.0327566	0.958913	-0.0314107	0.0318363	78.7982	1.873
1	28.126	0.666675	-0.0327589	0.958903	-0.0314126	0.0318344	78.83	1.874
1	28.125	0.666669	-0.0327612	0.958892	-0.0314145	0.0318325	78.8618	1.875
1	28.124	0.666662	-0.0327636	0.958881	-0.0314164	0.0318305	78.8937	1.876
1	28.123	0.666656	-0.0327659	0.958871	-0.0314183	0.0318286	78.9255	1.877
1	28.122	0.666649	-0.0327683	0.95886	-0.0314202	0.0318266	78.9573	1.878
1	28.121	0.666643	-0.0327707	0.958849	-0.0314221	0.0318247	78.9892	1.879
1	28.12	0.666637	-0.0327731	0.958838	-0.0314241	0.0318227	79.021	1.88
1	28.119	0.66663	-0.0327755	0.958827	-0.031426	0.0318208	79.0528	1.881
1	28.118	0.666624	-0.0327778	0.958817	-0.0314279	0.0318189	79.0846	1.882
1	28.117	0.666617	-0.0327801	0.958806	-0.0314298	0.031817	79.1164	1.883
1	28.116	0.666611	-0.0327825	0.958795	-0.0314317	0.031815	79.1483	1.884
1	28.115	0.666605	-0.0327848	0.958785	-0.0314336	0.0318131	79.1801	1.885
1	28.114	0.666598	-0.0327872	0.958774	-0.0314355	0.0318112	79.2119	1.886
1	28.113	0.666592	-0.0327896	0.958763	-0.0314374	0.0318092	79.2437	1.887
1	28.112	0.666585	-0.032792	0.958752	-0.0314394	0.0318072	79.2755	1.888
1	28.111	0.666579	-0.0327942	0.958742	-0.0314412	0.0318054	79.3073	1.889
1	28.11	0.666573	-0.0327966	0.958731	-0.0314431	0.0318034	79.3391	1.89
1	28.109	0.666566	-0.032799	0.95872	-0.0314451	0.0318015	79.3709	1.891
1	28.108	0.66656	-0.0328015	0.958709	-0.0314471	0.0317995	79.4027	1.892
1	28.107	0.666554	-0.0328038	0.958698	-0.0314489	0.0317976	79.4345	1.893
1	28.106	0.666547	-0.0328061	0.958688	-0.0314508	0.0317957	79.4663	1.894
1	28.105	0.666541	-0.0328085	0.958677	-0.0314528	0.0317937	79.4981	1.895
1	28.104	0.666534	-0.0328109	0.958666	-0.0314547	0.0317917	79.5299	1.896
1	28.103	0.666528	-0.0328132	0.958655	-0.0314566	0.0317898	79.5617	1.897
1	28.102	0.666522	-0.0328155	0.958645	-0.0314585	0.031788	79.5935	1.898
1	28.101	0.666515	-0.032818	0.958634	-0.0314604	0.031786	79.6253	1.899
1	28.1	0.666509	-0.0328204	0.958623	-0.0314624	0.031784	79.6571	1.9
1	28.099	0.666502	-0.0328227	0.958612	-0.0314643	0.0317821	79.6889	1.901
1	28.098	0.666496	-0.032825	0.958602	-0.0314661	0.0317802	79.7206	1.902
1	28.097	0.66649	-0.0328274	0.958591	-0.0314681	0.0317782	79.7524	1.903
1	28.096	0.666483	-0.0328299	0.95858	-0.03147	0.0317762	79.7842	1.904
1	28.095	0.666477	-0.0328322	0.958569	-0.0314719	0.0317744	79.816	1.905
1	28.094	0.666471	-0.0328345	0.958559	-0.0314738	0.0317725	79.8477	1.906
1	28.093	0.666464	-0.0328369	0.958548	-0.0314758	0.0317705	79.8795	1.907
1	28.092	0.666457	-0.0328393	0.958537	-0.0314777	0.0317685	79.9113	1.908
1	28.091	0.666451	-0.0328418	0.958526	-0.0314797	0.0317665	79.9431	1.909
1	28.09	0.666445	-0.0328441	0.958515	-0.0314815	0.0317646	79.9748	1.91
1	28.089	0.666438	-0.0328464	0.958505	-0.0314834	0.0317627	80.0066	1.911
1	28.088	0.666432	-0.0328488	0.958494	-0.0314854	0.0317608	80.0383	1.912
1	28.087	0.666425	-0.0328512	0.958483	-0.0314873	0.0317588	80.0701	1.913
1	28.086	0.666419	-0.0328536	0.958472	-0.0314892	0.0317569	80.1019	1.914
1	28.085	0.666413	-0.0328559	0.958462	-0.0314911	0.031755	80.1336	1.915
1	28.084	0.666406	-0.0328583	0.958451	-0.0314931	0.031753	80.1654	1.916
1	28.083	0.6664	-0.0328607	0.95844	-0.031495	0.0317511	80.1971	1.917
1	28.082	0.666394	-0.0328629	0.95843	-0.0314968	0.0317493	80.2289	1.918
1	28.081	0.666387	-0.0328653	0.958419	-0.0314988	0.0317473	80.2606	1.919
1	28.08	0.666381	-0.0328678	0.958408	-0.0315007	0.0317453	80.2924	1.92
1	28.079	0.666374	-0.0328702	0.958397	-0.0315027	0.0317433	80.3241	1.921
1	28.078	0.666368	-0.0328725	0.958386	-0.0315046	0.0317414	80.3559	1.922
1	28.077	0.666361	-0.0328749	0.958375	-0.0315065	0.0317395	80.3876	1.923
1	28.076	0.666355	-0.0328773	0.958365	-0.0315084	0.0317376	80.4193	1.924
1	28.075	0.666349	-0.0328797	0.958353	-0.0315104	0.0317356	80.4511	1.925
1	28.074	0.666342	-0.0328821	0.958342	-0.0315123	0.0317336	80.4828	1.926
1	28.073	0.666336	-0.0328844	0.958332	-0.0315142	0.0317317	80.5146	1.927
1	28.072	0.66633	-0.0328867	0.958321	-0.0315161	0.0317298	80.5463	1.928
1	28.071	0.666323	-0.0328892	0.95831	-0.031518	0.0317279	80.578	1.929
1	28.07	0.666316	-0.0328916	0.958299	-0.03152	0.0317259	80.6097	1.93
1	28.069	0.66631	-0.0328939	0.958289	-0.0315219	0.031724	80.6415	1.931
1	28.068	0.666304	-0.0328962	0.958278	-0.0315237	0.0317221	80.6732	1.932
1	28.067	0.666297	-0.0328987	0.958267	-0.0315257	0.0317201	80.7049	1.933
1	28.066	0.666291	-0.0329011	0.958256	-0.0315277	0.0317182	80.7366	1.934
1	28.065	0.666285	-0.0329034	0.958246	-0.0315296	0.0317163	80.7684	1.935
1	28.064	0.666278	-0.0329058	0.958235	-0.0315315	0.0317143	80.8001	1.936
1	28.063	0.666272	-0.0329081	0.958224	-0.0315334	0.0317124	80.8318	1.937
1	28.062	0.666265	-0.0329106	0.958213	-0.0315354	0.0317104	80.8635	1.938
1	28.061	0.666259	-0.032913	0.958202	-0.0315373	0.0317085	80.8952	1.939
1	28.06	0.666253	-0.0329153	0.958192	-0.0315392	0.0317066	80.9269	1.94
1	28.059	0.666246	-0.0329176	0.958181	-0.0315411	0.0317047	80.9586	1.941
1	28.058	0.66624	-0.0329201	0.95817	-0.031543	0.0317027	80.9903	1.942
1	28.057	0.666233	-0.0329225	0.958159	-0.031545	0.0317007	81.022	1.943
1	28.056	0.666227	-0.0329249	0.958148	-0.031547	0.0316988	81.0537	1.944
1	28.055	0.66622	-0.0329273	0.958138	-0.0315488	0.0316969	81.0854	1.945
1	28.054	0.666214	-0.0329296	0.958127	-0.0315507	0.031695	81.1171	1.946
1	28.053	0.666208	-0.032932	0.958116	-0.0315527	0.031693	81.1488	1.947
1	28.052	0.666201	-0.0329344	0.958105	-0.0315546	0.0316911	81.1805	1.948
1	28.051	0.666195	-0.0329369	0.958094	-0.0315566	0.0316891	81.2122	1.949
1	28.05	0.666188	-0.0329392	0.958084	-0.0315585	0.0316872	81.2439	1.95
1	28.049	0.666182	-0.0329415	0.958073	-0.0315604	0.0316853	81.2756	1.951
1	28.048	0.666176	-0.0329439	0.958062	-0.0315623	0.0316833	81.3073	1.952
1	28.047	0.666169	-0.0329464	0.958051	-0.0315643	0.0316814	81.339	1.953
1	28.046	0.666162	-0.0329488	0.95804	-0.0315663	0.0316794	81.3706	1.954
1	28.045	0.666156	-0.0329511	0.95803	-0.0315681	0.0316775	81.4023	1.955
1	28.044	0.66615	-0.0329534	0.958019	-0.03157	0.0316756	81.434	1.956
1	28.043	0.666143	-0.0329559	0.958008	-0.031572	0.0316737	81.4657	1.957
1	28.042	0.666137	-0.0329582	0.957998	-0.0315739	0.0316718	81.4973	1.958
1	28.041	0.66613	-0.0329607	0.957986	-0.0315759	0.0316697	81.529	1.959
1	28.04	0.666124	-0.032963	0.957975	-0.0315778	0.0316678	81.5607	1.96
1	28.039	0.666118	-0.0329654	0.957965	-0.0315797	0.0316659	81.5923	1.961
1	28.038	0.666111	-0.0329678	0.957954	-0.0315816	0.031664	81.624	1.962
1	28.037	0.666105	-0.0329702	0.957943	-0.0315836	0.031662	81.6557	1.963
1	28.036	0.666098	-0.0329727	0.957932	-0.0315856	0.03166	81.6873	1.964
1	28.035	0.666092	-0.032975	0.957921	-0.0315874	0.0316581	81.719	1.965
1	28.034	0.666086	-0.0329773	0.957911	-0.0315893	0.0316563	81.7507	1.966
1	28.033	0.666079	-0.0329797	0.9579	-0.0315913	0.0316543	81.7823	1.967
1	28.032	0.666073	-0.0329822	0.957889	-0.0315933	0.0316523	81.814	1.968
1	28.031	0.666066	-0.0329846	0.957878	-0.0315952	0.0316504	81.8456	1.969
1	28.03	0.66606	-0.0329869	0.957867	-0.0315971	0.0316485	81.8773	1.97
1	28.029	0.666054	-0.0329893	0.957857	-0.031599	0.0316466	81.9089	1.971
1	28.028	0.666047	-0.0329917	0.957846	-0.0316009	0.0316446	81.9406	1.972
1	28.027	0.66604	-0.0329941	0.957835	-0.0316029	0.0316426	81.9722	1.973
1	28.026	0.666034	-0.0329966	0.957824	-0.0316049	0.0316407	82.0039	1.974
1	28.025	0.666028	-0.0329989	0.957813	-0.0316068	0.0316388	82.0355	1.975
1	28.024	0.666021	-0.0330012	0.957803	-0.0316086	0.0316369	82.0671	1.976
1	28.023	0.666015	-0.0330036	0.957792	-0.0316106	0.031635	82.0988	1.977
1	28.022	0.666008	-0.0330061	0.957781	-0.0316126	0.031633	82.1304	1.978
1	28.021	0.666002	-0.0330085	0.95777	-0.0316145	0.031631	82.162	1.979
1	28.02	0.665996	-0.0330108	0.957759	-0.0316164	0.0316291	82.1937	1.98
1	28.019	0.665989	-0.0330132	0.957749	-0.0316183	0.0316273	82.2253	1.981
1	28.018	0.665983	-0.0330156	0.957738	-0.0316203	0.0316253	82.2569	1.982
1	28.017	0.665976	-0.033018	0.957727	-0.0316222	0.0316233	82.2886	1.983
1	28.016	0.66597	-0.0330205	0.957716	-0.0316242	0.0316213	82.3202	1.984
1	28.015	0.665963	-0.0330229	0.957705	-0.0316262	0.0316194	82.3518	1.985
1	28.014	0.665957	-0.0330252	0.957694	-0.0316281	0.0316175	82.3834	1.986
1	28.013	0.665951	-0.0330275	0.957684	-0.0316299	0.0316156	82.415	1.987
1	28.012	0.665944	-0.03303	0.957673	-0.0316319	0.0316137	82.4466	1.988
1	28.011	0.665938	-0.0330324	0.957662	-0.0316339	0.0316117	82.4783	1.989
1	28.01	0.665931	-0.0330349	0.957651	-0.0316358	0.0316097	82.5099	1.99
1	28.009	0.665924	-0.0330373	0.95764	-0.0316378	0.0316077	82.5415	1.991
1	28.008	0.665918	-0.0330396	0.957629	-0.0316397	0.0316059	82.5731	1.992
1	28.007	0.665912	-0.0330419	0.957619	-0.0316416	0.031604	82.6047	1.993
1	28.006	0.665905	-0.0330444	0.957608	-0.0316435	0.031602	82.6363	1.994
1	28.005	0.665899	-0.0330468	0.957596	-0.0316455	0.0316001	82.6679	1.995
1	28.004	0.665892	-0.0330493	0.957585	-0.0316475	0.0315981	82.6995	1.996
1	28.003	0.665886	-0.0330516	0.957575	-0.0316494	0.0315962	82.7311	1.997
[truncated: 26,802 more rows]
