# Supplementary material for: Nanoalignment by critical Casimir torques
Source: Nat Commun. 2024 Jun 14;15:5086. doi: 10.1038/s41467-024-49220-1 (PMC11178905; doi:10.1038/s41467-024-49220-1)
Supplement: Supplementary file 11 — Source Data [file 41467_2024_49220_MOESM11_ESM.zip › fig5/python/data/triangle36.dat]

#height of triangle 36
#x	y	z	force	D	v	dt	t	distance travelled
1	36	0.676478	-0.0122117	0.975404	-0.0119114	0.0839533	0	0
1	35.999	0.676475	-0.0122222	0.9754	-0.0119216	0.0838815	0.0839533	0.001
1	35.998	0.676473	-0.0122327	0.975396	-0.0119318	0.0838098	0.167835	0.002
1	35.997	0.676471	-0.0122433	0.975392	-0.011942	0.0837382	0.251645	0.003
1	35.996	0.676468	-0.0122538	0.975388	-0.0119522	0.0836667	0.335383	0.004
1	35.995	0.676466	-0.0122643	0.975384	-0.0119624	0.0835954	0.41905	0.005
1	35.994	0.676464	-0.0122748	0.97538	-0.0119726	0.0835242	0.502645	0.006
1	35.993	0.676461	-0.0122853	0.975376	-0.0119828	0.083453	0.586169	0.007
1	35.992	0.676459	-0.0122958	0.975372	-0.011993	0.083382	0.669622	0.008
1	35.991	0.676456	-0.0123063	0.975368	-0.0120032	0.0833112	0.753004	0.009
1	35.99	0.676454	-0.0123168	0.975364	-0.0120134	0.0832404	0.836315	0.01
1	35.989	0.676452	-0.0123273	0.97536	-0.0120236	0.0831698	0.919556	0.011
1	35.988	0.676449	-0.0123379	0.975356	-0.0120338	0.0830992	1.00273	0.012
1	35.987	0.676447	-0.0123484	0.975352	-0.012044	0.0830286	1.08582	0.013
1	35.986	0.676444	-0.0123589	0.975348	-0.0120542	0.0829585	1.16885	0.014
1	35.985	0.676442	-0.0123694	0.975344	-0.0120645	0.0828881	1.25181	0.015
1	35.984	0.67644	-0.0123799	0.97534	-0.0120746	0.0828183	1.3347	0.016
1	35.983	0.676437	-0.0123905	0.975335	-0.0120849	0.0827478	1.41752	0.017
1	35.982	0.676434	-0.012401	0.975331	-0.0120951	0.082678	1.50027	0.018
1	35.981	0.676432	-0.0124116	0.975327	-0.0121053	0.0826083	1.58294	0.019
1	35.98	0.67643	-0.0124221	0.975323	-0.0121155	0.0825387	1.66555	0.02
1	35.979	0.676427	-0.0124326	0.975319	-0.0121257	0.0824692	1.74809	0.021
1	35.978	0.676425	-0.0124431	0.975315	-0.012136	0.0823998	1.83056	0.022
1	35.977	0.676422	-0.0124536	0.975311	-0.0121462	0.0823305	1.91296	0.023
1	35.976	0.67642	-0.0124641	0.975307	-0.0121564	0.0822614	1.99529	0.024
1	35.975	0.676418	-0.0124747	0.975303	-0.0121666	0.0821923	2.07755	0.025
1	35.974	0.676415	-0.0124852	0.975299	-0.0121768	0.0821234	2.15974	0.026
1	35.973	0.676413	-0.0124958	0.975295	-0.012187	0.0820544	2.24187	0.027
1	35.972	0.67641	-0.0125063	0.975291	-0.0121973	0.0819857	2.32392	0.028
1	35.971	0.676408	-0.0125168	0.975287	-0.0122075	0.0819171	2.40591	0.029
1	35.97	0.676405	-0.0125274	0.975282	-0.0122177	0.0818483	2.48782	0.03
1	35.969	0.676403	-0.0125379	0.975278	-0.0122279	0.08178	2.56967	0.031
1	35.968	0.6764	-0.0125484	0.975274	-0.0122381	0.0817117	2.65145	0.032
1	35.967	0.676398	-0.0125589	0.97527	-0.0122484	0.0816436	2.73316	0.033
1	35.966	0.676396	-0.0125695	0.975266	-0.0122586	0.0815755	2.81481	0.034
1	35.965	0.676393	-0.01258	0.975262	-0.0122688	0.0815076	2.89638	0.035
1	35.964	0.676391	-0.0125906	0.975258	-0.012279	0.0814396	2.97789	0.036
1	35.963	0.676388	-0.0126011	0.975254	-0.0122893	0.0813719	3.05933	0.037
1	35.962	0.676386	-0.0126117	0.975249	-0.0122995	0.081304	3.1407	0.038
1	35.961	0.676383	-0.0126222	0.975245	-0.0123097	0.0812365	3.22201	0.039
1	35.96	0.676381	-0.0126327	0.975241	-0.0123199	0.0811692	3.30324	0.04
1	35.959	0.676378	-0.0126433	0.975237	-0.0123302	0.0811019	3.38441	0.041
1	35.958	0.676376	-0.0126538	0.975233	-0.0123404	0.0810347	3.46551	0.042
1	35.957	0.676374	-0.0126643	0.975229	-0.0123506	0.0809677	3.54655	0.043
1	35.956	0.676371	-0.0126749	0.975225	-0.0123609	0.0809005	3.62752	0.044
1	35.955	0.676369	-0.0126854	0.975221	-0.0123711	0.0808337	3.70842	0.045
1	35.954	0.676366	-0.012696	0.975216	-0.0123813	0.0807667	3.78925	0.046
1	35.953	0.676364	-0.0127065	0.975212	-0.0123916	0.0807001	3.87002	0.047
1	35.952	0.676361	-0.0127171	0.975208	-0.0124018	0.0806336	3.95072	0.048
1	35.951	0.676359	-0.0127276	0.975204	-0.012412	0.0805672	4.03135	0.049
1	35.95	0.676356	-0.0127382	0.9752	-0.0124223	0.0805006	4.11192	0.05
1	35.949	0.676353	-0.0127488	0.975195	-0.0124325	0.0804342	4.19242	0.051
1	35.948	0.676351	-0.0127593	0.975191	-0.0124427	0.0803681	4.27285	0.052
1	35.947	0.676349	-0.0127698	0.975187	-0.012453	0.0803021	4.35322	0.053
1	35.946	0.676346	-0.0127804	0.975183	-0.0124632	0.0802362	4.43352	0.054
1	35.945	0.676344	-0.0127909	0.975178	-0.0124735	0.0801702	4.51376	0.055
1	35.944	0.676341	-0.0128015	0.975174	-0.0124837	0.0801046	4.59393	0.056
1	35.943	0.676339	-0.0128121	0.97517	-0.0124939	0.0800388	4.67403	0.057
1	35.942	0.676336	-0.0128226	0.975166	-0.0125042	0.0799733	4.75407	0.058
1	35.941	0.676334	-0.0128331	0.975162	-0.0125144	0.079908	4.83405	0.059
1	35.94	0.676331	-0.0128437	0.975157	-0.0125247	0.0798425	4.91395	0.06
1	35.939	0.676328	-0.0128543	0.975153	-0.0125349	0.0797771	4.9938	0.061
1	35.938	0.676326	-0.0128649	0.975149	-0.0125452	0.079712	5.07357	0.062
1	35.937	0.676324	-0.0128754	0.975145	-0.0125554	0.0796471	5.15329	0.063
1	35.936	0.676321	-0.0128859	0.975141	-0.0125656	0.0795823	5.23293	0.064
1	35.935	0.676319	-0.0128965	0.975136	-0.0125759	0.0795173	5.31252	0.065
1	35.934	0.676316	-0.0129071	0.975132	-0.0125861	0.0794524	5.39203	0.066
1	35.933	0.676314	-0.0129177	0.975128	-0.0125964	0.0793879	5.47149	0.067
1	35.932	0.676311	-0.0129282	0.975124	-0.0126066	0.0793235	5.55087	0.068
1	35.931	0.676309	-0.0129388	0.975119	-0.0126169	0.0792589	5.6302	0.069
1	35.93	0.676306	-0.0129494	0.975115	-0.0126271	0.0791945	5.70946	0.07
1	35.929	0.676304	-0.0129599	0.975111	-0.0126374	0.0791303	5.78865	0.071
1	35.928	0.676301	-0.0129705	0.975107	-0.0126476	0.0790663	5.86778	0.072
1	35.927	0.676298	-0.0129811	0.975102	-0.0126579	0.0790022	5.94685	0.073
1	35.926	0.676296	-0.0129917	0.975098	-0.0126682	0.0789381	6.02585	0.074
1	35.925	0.676293	-0.0130022	0.975094	-0.0126784	0.0788744	6.10479	0.075
1	35.924	0.676291	-0.0130128	0.97509	-0.0126886	0.0788108	6.18366	0.076
1	35.923	0.676288	-0.0130234	0.975085	-0.0126989	0.078747	6.26247	0.077
1	35.922	0.676286	-0.013034	0.975081	-0.0127092	0.0786833	6.34122	0.078
1	35.921	0.676283	-0.0130445	0.975077	-0.0127194	0.07862	6.4199	0.079
1	35.92	0.676281	-0.0130551	0.975073	-0.0127296	0.0785568	6.49852	0.08
1	35.919	0.676278	-0.0130657	0.975068	-0.0127399	0.0784934	6.57708	0.081
1	35.918	0.676276	-0.0130763	0.975064	-0.0127502	0.0784302	6.65557	0.082
1	35.917	0.676273	-0.0130868	0.97506	-0.0127604	0.0783673	6.734	0.083
1	35.916	0.67627	-0.0130974	0.975055	-0.0127707	0.0783042	6.81237	0.084
1	35.915	0.676268	-0.013108	0.975051	-0.012781	0.0782412	6.89067	0.085
1	35.914	0.676265	-0.0131186	0.975047	-0.0127912	0.0781786	6.96892	0.086
1	35.913	0.676263	-0.0131291	0.975043	-0.0128015	0.0781161	7.04709	0.087
1	35.912	0.67626	-0.0131397	0.975038	-0.0128117	0.0780534	7.12521	0.088
1	35.911	0.676258	-0.0131503	0.975034	-0.012822	0.0779908	7.20326	0.089
1	35.91	0.676255	-0.0131609	0.97503	-0.0128323	0.0779286	7.28125	0.09
1	35.909	0.676253	-0.0131715	0.975025	-0.0128425	0.0778662	7.35918	0.091
1	35.908	0.67625	-0.0131821	0.975021	-0.0128528	0.0778039	7.43705	0.092
1	35.907	0.676248	-0.0131927	0.975017	-0.0128631	0.077742	7.51485	0.093
1	35.906	0.676245	-0.0132033	0.975012	-0.0128733	0.0776799	7.5926	0.094
1	35.905	0.676242	-0.0132139	0.975008	-0.0128836	0.0776179	7.67028	0.095
1	35.904	0.67624	-0.0132244	0.975004	-0.0128939	0.0775562	7.74789	0.096
1	35.903	0.676237	-0.013235	0.974999	-0.0129042	0.0774944	7.82545	0.097
1	35.902	0.676234	-0.0132457	0.974995	-0.0129144	0.0774327	7.90294	0.098
1	35.901	0.676232	-0.0132562	0.974991	-0.0129247	0.0773713	7.98038	0.099
1	35.9	0.676229	-0.0132668	0.974986	-0.012935	0.0773098	8.05775	0.1
1	35.899	0.676227	-0.0132774	0.974982	-0.0129453	0.0772484	8.13506	0.101
1	35.898	0.676224	-0.013288	0.974978	-0.0129555	0.0771873	8.21231	0.102
1	35.897	0.676222	-0.0132986	0.974973	-0.0129658	0.077126	8.28949	0.103
1	35.896	0.676219	-0.0133092	0.974969	-0.0129761	0.0770649	8.36662	0.104
1	35.895	0.676217	-0.0133198	0.974965	-0.0129863	0.0770041	8.44368	0.105
1	35.894	0.676214	-0.0133304	0.97496	-0.0129966	0.0769429	8.52069	0.106
1	35.893	0.676211	-0.013341	0.974956	-0.0130069	0.0768823	8.59763	0.107
1	35.892	0.676209	-0.0133516	0.974951	-0.0130172	0.0768215	8.67451	0.108
1	35.891	0.676206	-0.0133622	0.974947	-0.0130275	0.0767608	8.75134	0.109
1	35.89	0.676204	-0.0133728	0.974943	-0.0130377	0.0767005	8.8281	0.11
1	35.889	0.676201	-0.0133834	0.974938	-0.013048	0.07664	8.9048	0.111
1	35.888	0.676198	-0.013394	0.974934	-0.0130583	0.0765796	8.98144	0.112
1	35.887	0.676196	-0.0134046	0.97493	-0.0130686	0.0765195	9.05802	0.113
1	35.886	0.676193	-0.0134153	0.974925	-0.0130789	0.0764591	9.13454	0.114
1	35.885	0.67619	-0.0134259	0.974921	-0.0130891	0.0763992	9.21099	0.115
1	35.884	0.676188	-0.0134365	0.974916	-0.0130994	0.0763391	9.28739	0.116
1	35.883	0.676185	-0.0134471	0.974912	-0.0131097	0.0762792	9.36373	0.117
1	35.882	0.676183	-0.0134577	0.974908	-0.01312	0.0762196	9.44001	0.118
1	35.881	0.67618	-0.0134683	0.974903	-0.0131303	0.0761596	9.51623	0.119
1	35.88	0.676177	-0.0134789	0.974899	-0.0131406	0.0761002	9.59239	0.12
1	35.879	0.676175	-0.0134895	0.974894	-0.0131509	0.0760406	9.66849	0.121
1	35.878	0.676172	-0.0135002	0.97489	-0.0131612	0.0759811	9.74453	0.122
1	35.877	0.676169	-0.0135108	0.974885	-0.0131715	0.0759217	9.82051	0.123
1	35.876	0.676167	-0.0135214	0.974881	-0.0131818	0.0758624	9.89643	0.124
1	35.875	0.676164	-0.013532	0.974877	-0.013192	0.0758034	9.9723	0.125
1	35.874	0.676161	-0.0135427	0.974872	-0.0132024	0.0757441	10.0481	0.126
1	35.873	0.676159	-0.0135532	0.974868	-0.0132126	0.0756852	10.1238	0.127
1	35.872	0.676156	-0.0135639	0.974863	-0.0132229	0.0756263	10.1995	0.128
1	35.871	0.676154	-0.0135745	0.974859	-0.0132332	0.0755674	10.2752	0.129
1	35.87	0.676151	-0.0135851	0.974854	-0.0132435	0.0755087	10.3507	0.13
1	35.869	0.676148	-0.0135958	0.97485	-0.0132538	0.07545	10.4262	0.131
1	35.868	0.676146	-0.0136064	0.974845	-0.0132641	0.0753914	10.5017	0.132
1	35.867	0.676143	-0.013617	0.974841	-0.0132744	0.0753329	10.5771	0.133
1	35.866	0.676141	-0.0136276	0.974837	-0.0132847	0.0752747	10.6524	0.134
1	35.865	0.676138	-0.0136383	0.974832	-0.013295	0.0752161	10.7277	0.135
1	35.864	0.676135	-0.0136489	0.974828	-0.0133053	0.0751581	10.8029	0.136
1	35.863	0.676132	-0.0136595	0.974823	-0.0133156	0.0750997	10.8781	0.137
1	35.862	0.67613	-0.0136701	0.974819	-0.0133259	0.0750419	10.9532	0.138
1	35.861	0.676127	-0.0136808	0.974813	-0.0133362	0.0749837	11.0282	0.139
1	35.86	0.676124	-0.0136914	0.974809	-0.0133465	0.074926	11.1032	0.14
1	35.859	0.676121	-0.0137021	0.974804	-0.0133568	0.074868	11.1781	0.141
1	35.858	0.676119	-0.0137127	0.9748	-0.0133671	0.0748105	11.253	0.142
1	35.857	0.676116	-0.0137233	0.974796	-0.0133774	0.0747528	11.3278	0.143
1	35.856	0.676114	-0.0137339	0.974791	-0.0133877	0.0746953	11.4025	0.144
1	35.855	0.676111	-0.0137446	0.974786	-0.0133981	0.0746376	11.4772	0.145
1	35.854	0.676108	-0.0137552	0.974782	-0.0134083	0.0745804	11.5519	0.146
1	35.853	0.676105	-0.0137659	0.974777	-0.0134187	0.0745229	11.6265	0.147
1	35.852	0.676103	-0.0137765	0.974773	-0.013429	0.0744659	11.701	0.148
1	35.851	0.6761	-0.0137872	0.974768	-0.0134393	0.0744086	11.7754	0.149
1	35.85	0.676098	-0.0137978	0.974764	-0.0134496	0.0743518	11.8498	0.15
1	35.849	0.676095	-0.0138085	0.974759	-0.0134599	0.0742946	11.9242	0.151
1	35.848	0.676092	-0.0138191	0.974755	-0.0134702	0.0742379	11.9985	0.152
1	35.847	0.676089	-0.0138297	0.97475	-0.0134806	0.0741809	12.0727	0.153
1	35.846	0.676087	-0.0138403	0.974746	-0.0134908	0.0741244	12.1469	0.154
1	35.845	0.676084	-0.013851	0.974741	-0.0135012	0.0740676	12.221	0.155
1	35.844	0.676081	-0.0138617	0.974737	-0.0135115	0.0740111	12.2951	0.156
1	35.843	0.676079	-0.0138723	0.974732	-0.0135218	0.0739546	12.3691	0.157
1	35.842	0.676076	-0.013883	0.974728	-0.0135321	0.0738982	12.4431	0.158
1	35.841	0.676073	-0.0138936	0.974723	-0.0135424	0.073842	12.517	0.159
1	35.84	0.676071	-0.0139043	0.974719	-0.0135528	0.0737858	12.5908	0.16
1	35.839	0.676068	-0.0139149	0.974714	-0.0135631	0.0737296	12.6646	0.161
1	35.838	0.676065	-0.0139256	0.974709	-0.0135734	0.0736734	12.7383	0.162
1	35.837	0.676063	-0.0139362	0.974705	-0.0135837	0.0736176	12.812	0.163
1	35.836	0.67606	-0.0139469	0.9747	-0.0135941	0.0735615	12.8856	0.164
1	35.835	0.676057	-0.0139576	0.974696	-0.0136044	0.0735058	12.9592	0.165
1	35.834	0.676054	-0.0139682	0.974691	-0.0136147	0.07345	13.0327	0.166
1	35.833	0.676052	-0.0139789	0.974687	-0.013625	0.0733944	13.1061	0.167
1	35.832	0.676049	-0.0139895	0.974682	-0.0136353	0.0733389	13.1795	0.168
1	35.831	0.676046	-0.0140002	0.974677	-0.0136457	0.0732832	13.2529	0.169
1	35.83	0.676044	-0.0140108	0.974673	-0.013656	0.073228	13.3262	0.17
1	35.829	0.676041	-0.0140215	0.974668	-0.0136663	0.0731725	13.3994	0.171
1	35.828	0.676038	-0.0140322	0.974664	-0.0136767	0.0731173	13.4726	0.172
1	35.827	0.676035	-0.0140428	0.974659	-0.013687	0.0730621	13.5457	0.173
1	35.826	0.676032	-0.0140535	0.974654	-0.0136973	0.0730069	13.6187	0.174
1	35.825	0.67603	-0.0140641	0.97465	-0.0137076	0.0729521	13.6917	0.175
1	35.824	0.676027	-0.0140749	0.974645	-0.013718	0.072897	13.7647	0.176
1	35.823	0.676024	-0.0140855	0.974641	-0.0137283	0.0728421	13.8376	0.177
1	35.822	0.676022	-0.0140962	0.974636	-0.0137386	0.0727874	13.9104	0.178
1	35.821	0.676019	-0.0141069	0.974631	-0.013749	0.0727325	13.9832	0.179
1	35.82	0.676016	-0.0141175	0.974627	-0.0137593	0.0726782	14.056	0.18
1	35.819	0.676013	-0.0141282	0.974622	-0.0137697	0.0726234	14.1286	0.181
1	35.818	0.67601	-0.0141389	0.974617	-0.01378	0.0725688	14.2013	0.182
1	35.817	0.676008	-0.0141495	0.974613	-0.0137903	0.0725147	14.2738	0.183
1	35.816	0.676005	-0.0141602	0.974608	-0.0138007	0.0724602	14.3463	0.184
1	35.815	0.676002	-0.0141709	0.974604	-0.013811	0.072406	14.4188	0.185
1	35.814	0.676	-0.0141816	0.974599	-0.0138213	0.0723519	14.4912	0.186
1	35.813	0.675997	-0.0141923	0.974594	-0.0138317	0.0722976	14.5636	0.187
1	35.812	0.675994	-0.0142029	0.97459	-0.013842	0.0722437	14.6359	0.188
1	35.811	0.675991	-0.0142136	0.974585	-0.0138524	0.0721898	14.7081	0.189
1	35.81	0.675988	-0.0142243	0.97458	-0.0138627	0.0721358	14.7803	0.19
1	35.809	0.675986	-0.014235	0.974576	-0.0138731	0.0720821	14.8524	0.191
1	35.808	0.675983	-0.0142457	0.974571	-0.0138834	0.0720284	14.9245	0.192
1	35.807	0.67598	-0.0142564	0.974566	-0.0138938	0.0719746	14.9965	0.193
1	35.806	0.675977	-0.014267	0.974562	-0.0139041	0.0719211	15.0685	0.194
1	35.805	0.675975	-0.0142777	0.974557	-0.0139145	0.0718677	15.1404	0.195
1	35.804	0.675972	-0.0142884	0.974552	-0.0139248	0.0718142	15.2123	0.196
1	35.803	0.675969	-0.0142991	0.974548	-0.0139352	0.0717609	15.2841	0.197
1	35.802	0.675966	-0.0143098	0.974543	-0.0139455	0.0717077	15.3559	0.198
1	35.801	0.675963	-0.0143205	0.974538	-0.0139559	0.0716544	15.4276	0.199
1	35.8	0.675961	-0.0143312	0.974534	-0.0139662	0.0716014	15.4992	0.2
1	35.799	0.675958	-0.0143418	0.974529	-0.0139765	0.0715484	15.5708	0.201
1	35.798	0.675955	-0.0143526	0.974524	-0.0139869	0.0714953	15.6424	0.202
1	35.797	0.675952	-0.0143633	0.974519	-0.0139973	0.0714423	15.7139	0.203
1	35.796	0.67595	-0.0143739	0.974515	-0.0140076	0.0713898	15.7853	0.204
1	35.795	0.675947	-0.0143846	0.97451	-0.014018	0.0713369	15.8567	0.205
1	35.794	0.675944	-0.0143954	0.974505	-0.0140284	0.0712841	15.928	0.206
1	35.793	0.675941	-0.0144061	0.974501	-0.0140387	0.0712316	15.9993	0.207
1	35.792	0.675938	-0.0144167	0.974496	-0.014049	0.0711792	16.0706	0.208
1	35.791	0.675935	-0.0144275	0.974491	-0.0140594	0.0711266	16.1417	0.209
1	35.79	0.675932	-0.0144382	0.974486	-0.0140698	0.0710742	16.2129	0.21
1	35.789	0.67593	-0.0144489	0.974482	-0.0140802	0.0710219	16.2839	0.211
1	35.788	0.675927	-0.0144595	0.974477	-0.0140905	0.0709698	16.355	0.212
1	35.787	0.675924	-0.0144703	0.974472	-0.0141009	0.0709175	16.4259	0.213
1	35.786	0.675921	-0.014481	0.974468	-0.0141112	0.0708656	16.4969	0.214
1	35.785	0.675918	-0.0144917	0.974463	-0.0141216	0.0708134	16.5677	0.215
1	35.784	0.675916	-0.0145024	0.974458	-0.014132	0.0707616	16.6385	0.216
1	35.783	0.675913	-0.0145131	0.974453	-0.0141423	0.0707096	16.7093	0.217
1	35.782	0.67591	-0.0145238	0.974448	-0.0141527	0.0706577	16.78	0.218
1	35.781	0.675907	-0.0145345	0.974444	-0.0141631	0.0706061	16.8507	0.219
1	35.78	0.675904	-0.0145452	0.974439	-0.0141734	0.0705546	16.9213	0.22
1	35.779	0.675901	-0.014556	0.974434	-0.0141838	0.0705029	16.9918	0.221
1	35.778	0.675898	-0.0145667	0.974429	-0.0141942	0.0704513	17.0623	0.222
1	35.777	0.675896	-0.0145774	0.974424	-0.0142046	0.0703999	17.1328	0.223
1	35.776	0.675893	-0.0145881	0.97442	-0.0142149	0.0703487	17.2032	0.224
1	35.775	0.67589	-0.0145988	0.974415	-0.0142253	0.0702973	17.2735	0.225
1	35.774	0.675887	-0.0146096	0.97441	-0.0142357	0.070246	17.3438	0.226
1	35.773	0.675884	-0.0146203	0.974405	-0.0142461	0.0701947	17.4141	0.227
1	35.772	0.675881	-0.014631	0.9744	-0.0142564	0.0701438	17.4843	0.228
1	35.771	0.675879	-0.0146417	0.974396	-0.0142668	0.0700929	17.5544	0.229
1	35.77	0.675876	-0.0146524	0.974391	-0.0142772	0.0700418	17.6245	0.23
1	35.769	0.675873	-0.0146632	0.974386	-0.0142876	0.0699909	17.6945	0.231
1	35.768	0.67587	-0.0146739	0.974381	-0.014298	0.06994	17.7645	0.232
1	35.767	0.675867	-0.0146846	0.974376	-0.0143083	0.0698894	17.8345	0.233
1	35.766	0.675864	-0.0146953	0.974372	-0.0143187	0.0698388	17.9044	0.234
1	35.765	0.675862	-0.014706	0.974367	-0.0143291	0.0697881	17.9742	0.235
1	35.764	0.675859	-0.0147168	0.974362	-0.0143395	0.0697375	18.044	0.236
1	35.763	0.675856	-0.0147275	0.974357	-0.0143499	0.069687	18.1137	0.237
1	35.762	0.675853	-0.0147382	0.974352	-0.0143602	0.0696367	18.1834	0.238
1	35.761	0.67585	-0.014749	0.974347	-0.0143706	0.0695863	18.253	0.239
1	35.76	0.675847	-0.0147597	0.974343	-0.014381	0.0695362	18.3226	0.24
1	35.759	0.675844	-0.0147704	0.974338	-0.0143914	0.069486	18.3922	0.241
1	35.758	0.675841	-0.0147812	0.974333	-0.0144018	0.0694358	18.4617	0.242
1	35.757	0.675838	-0.0147919	0.974328	-0.0144122	0.0693857	18.5311	0.243
1	35.756	0.675836	-0.0148026	0.974323	-0.0144226	0.0693358	18.6005	0.244
1	35.755	0.675833	-0.0148134	0.974318	-0.014433	0.0692858	18.6698	0.245
1	35.754	0.67583	-0.0148241	0.974314	-0.0144433	0.0692361	18.7391	0.246
1	35.753	0.675827	-0.0148349	0.974309	-0.0144537	0.0691863	18.8083	0.247
1	35.752	0.675824	-0.0148456	0.974304	-0.0144641	0.0691365	18.8775	0.248
1	35.751	0.675821	-0.0148564	0.974299	-0.0144745	0.0690868	18.9467	0.249
1	35.75	0.675818	-0.0148671	0.974294	-0.0144849	0.0690372	19.0157	0.25
1	35.749	0.675815	-0.0148779	0.974289	-0.0144954	0.0689876	19.0848	0.251
1	35.748	0.675812	-0.0148886	0.974284	-0.0145057	0.0689383	19.1538	0.252
1	35.747	0.675809	-0.0148993	0.974279	-0.0145161	0.0688889	19.2227	0.253
1	35.746	0.675807	-0.0149101	0.974275	-0.0145265	0.0688397	19.2916	0.254
1	35.745	0.675804	-0.0149208	0.97427	-0.0145369	0.0687905	19.3604	0.255
1	35.744	0.675801	-0.0149316	0.974265	-0.0145473	0.0687412	19.4292	0.256
1	35.743	0.675798	-0.0149423	0.97426	-0.0145577	0.0686921	19.498	0.257
1	35.742	0.675795	-0.0149531	0.974255	-0.0145681	0.068643	19.5667	0.258
1	35.741	0.675792	-0.0149639	0.97425	-0.0145785	0.068594	19.6353	0.259
1	35.74	0.675789	-0.0149746	0.974245	-0.014589	0.068545	19.7039	0.26
1	35.739	0.675786	-0.0149853	0.97424	-0.0145993	0.0684963	19.7724	0.261
1	35.738	0.675783	-0.0149961	0.974235	-0.0146097	0.0684475	19.8409	0.262
1	35.737	0.67578	-0.0150069	0.97423	-0.0146202	0.0683987	19.9094	0.263
1	35.736	0.675778	-0.0150176	0.974226	-0.0146305	0.0683503	19.9778	0.264
1	35.735	0.675775	-0.0150284	0.974221	-0.0146409	0.0683016	20.0461	0.265
1	35.734	0.675772	-0.0150391	0.974216	-0.0146514	0.0682531	20.1144	0.266
1	35.733	0.675769	-0.0150499	0.974211	-0.0146618	0.0682046	20.1827	0.267
1	35.732	0.675766	-0.0150607	0.974206	-0.0146722	0.0681562	20.2509	0.268
1	35.731	0.675763	-0.0150714	0.974201	-0.0146826	0.0681078	20.3191	0.269
1	35.73	0.67576	-0.0150822	0.974196	-0.014693	0.0680595	20.3872	0.27
1	35.729	0.675757	-0.015093	0.974191	-0.0147034	0.0680113	20.4552	0.271
1	35.728	0.675754	-0.0151038	0.974186	-0.0147139	0.0679631	20.5232	0.272
1	35.727	0.675751	-0.0151145	0.974181	-0.0147243	0.0679151	20.5912	0.273
1	35.726	0.675748	-0.0151253	0.974176	-0.0147347	0.067867	20.6591	0.274
1	35.725	0.675745	-0.0151361	0.974171	-0.0147451	0.0678191	20.727	0.275
1	35.724	0.675742	-0.0151468	0.974166	-0.0147555	0.0677712	20.7948	0.276
1	35.723	0.675739	-0.0151576	0.974161	-0.0147659	0.0677235	20.8626	0.277
1	35.722	0.675736	-0.0151683	0.974156	-0.0147763	0.0676758	20.9303	0.278
1	35.721	0.675733	-0.0151791	0.974151	-0.0147868	0.0676281	20.998	0.279
1	35.72	0.675731	-0.0151899	0.974147	-0.0147971	0.0675806	21.0656	0.28
1	35.719	0.675727	-0.0152007	0.974141	-0.0148076	0.0675328	21.1332	0.281
1	35.718	0.675724	-0.0152115	0.974136	-0.014818	0.0674853	21.2007	0.282
1	35.717	0.675721	-0.0152222	0.974131	-0.0148285	0.0674379	21.2682	0.283
1	35.716	0.675718	-0.015233	0.974126	-0.0148389	0.0673905	21.3356	0.284
1	35.715	0.675715	-0.0152438	0.974121	-0.0148493	0.0673432	21.403	0.285
1	35.714	0.675713	-0.0152546	0.974116	-0.0148597	0.0672959	21.4704	0.286
1	35.713	0.67571	-0.0152654	0.974111	-0.0148702	0.0672487	21.5377	0.287
1	35.712	0.675707	-0.0152761	0.974107	-0.0148806	0.0672018	21.6049	0.288
1	35.711	0.675704	-0.0152869	0.974101	-0.014891	0.0671545	21.6721	0.289
1	35.71	0.675701	-0.0152977	0.974096	-0.0149015	0.0671075	21.7393	0.29
1	35.709	0.675698	-0.0153085	0.974091	-0.0149119	0.0670606	21.8064	0.291
1	35.708	0.675695	-0.0153193	0.974086	-0.0149223	0.0670137	21.8734	0.292
1	35.707	0.675692	-0.0153301	0.974081	-0.0149327	0.0669669	21.9404	0.293
1	35.706	0.675689	-0.0153409	0.974076	-0.0149432	0.0669202	22.0074	0.294
1	35.705	0.675686	-0.0153517	0.974071	-0.0149536	0.0668735	22.0743	0.295
1	35.704	0.675683	-0.0153624	0.974066	-0.014964	0.0668271	22.1412	0.296
1	35.703	0.675679	-0.0153733	0.97406	-0.0149745	0.0667801	22.208	0.297
1	35.702	0.675677	-0.0153841	0.974055	-0.014985	0.0667336	22.2748	0.298
1	35.701	0.675674	-0.0153948	0.974051	-0.0149953	0.0666874	22.3415	0.299
1	35.7	0.675671	-0.0154057	0.974045	-0.0150058	0.0666408	22.4082	0.3
1	35.699	0.675668	-0.0154165	0.97404	-0.0150163	0.0665945	22.4749	0.301
1	35.698	0.675665	-0.0154273	0.974035	-0.0150267	0.0665482	22.5415	0.302
1	35.697	0.675662	-0.0154381	0.97403	-0.0150371	0.066502	22.608	0.303
1	35.696	0.675659	-0.0154488	0.974025	-0.0150476	0.0664559	22.6745	0.304
1	35.695	0.675656	-0.0154596	0.97402	-0.015058	0.0664098	22.741	0.305
1	35.694	0.675653	-0.0154704	0.974015	-0.0150684	0.0663638	22.8074	0.306
1	35.693	0.67565	-0.0154812	0.97401	-0.0150789	0.0663179	22.8737	0.307
1	35.692	0.675647	-0.015492	0.974005	-0.0150893	0.066272	22.9401	0.308
1	35.691	0.675644	-0.0155028	0.974	-0.0150998	0.0662262	23.0063	0.309
1	35.69	0.675641	-0.0155137	0.973995	-0.0151103	0.0661802	23.0726	0.31
1	35.689	0.675638	-0.0155245	0.97399	-0.0151207	0.0661345	23.1387	0.311
1	35.688	0.675635	-0.0155353	0.973985	-0.0151311	0.0660889	23.2049	0.312
1	35.687	0.675631	-0.0155461	0.973979	-0.0151416	0.0660431	23.271	0.313
1	35.686	0.675629	-0.0155569	0.973975	-0.015152	0.0659978	23.337	0.314
1	35.685	0.675625	-0.0155678	0.973969	-0.0151625	0.0659521	23.403	0.315
1	35.684	0.675622	-0.0155786	0.973964	-0.015173	0.0659067	23.469	0.316
1	35.683	0.675619	-0.0155894	0.973959	-0.0151834	0.0658614	23.5349	0.317
1	35.682	0.675616	-0.0156002	0.973954	-0.0151938	0.0658161	23.6007	0.318
1	35.681	0.675613	-0.015611	0.973949	-0.0152043	0.0657709	23.6665	0.319
1	35.68	0.67561	-0.0156218	0.973944	-0.0152148	0.0657255	23.7323	0.32
1	35.679	0.675607	-0.0156326	0.973939	-0.0152252	0.0656804	23.798	0.321
1	35.678	0.675604	-0.0156435	0.973933	-0.0152357	0.0656352	23.8637	0.322
1	35.677	0.675601	-0.0156543	0.973928	-0.0152462	0.0655902	23.9294	0.323
1	35.676	0.675598	-0.0156651	0.973923	-0.0152566	0.0655453	23.9949	0.324
1	35.675	0.675595	-0.0156759	0.973918	-0.0152671	0.0655004	24.0605	0.325
1	35.674	0.675592	-0.0156867	0.973913	-0.0152775	0.0654556	24.126	0.326
1	35.673	0.675589	-0.0156976	0.973908	-0.015288	0.0654109	24.1914	0.327
1	35.672	0.675586	-0.0157084	0.973903	-0.0152985	0.065366	24.2569	0.328
1	35.671	0.675583	-0.0157193	0.973897	-0.015309	0.0653212	24.3222	0.329
1	35.67	0.67558	-0.0157301	0.973892	-0.0153194	0.0652766	24.3875	0.33
1	35.669	0.675577	-0.0157409	0.973887	-0.0153299	0.0652321	24.4528	0.331
1	35.668	0.675574	-0.0157517	0.973882	-0.0153403	0.0651876	24.5181	0.332
1	35.667	0.675571	-0.0157626	0.973877	-0.0153508	0.0651432	24.5832	0.333
1	35.666	0.675567	-0.0157734	0.973872	-0.0153613	0.0650987	24.6484	0.334
1	35.665	0.675564	-0.0157842	0.973867	-0.0153717	0.0650544	24.7135	0.335
1	35.664	0.675561	-0.0157951	0.973861	-0.0153822	0.06501	24.7785	0.336
1	35.663	0.675558	-0.0158059	0.973856	-0.0153927	0.0649658	24.8435	0.337
1	35.662	0.675555	-0.0158168	0.973851	-0.0154032	0.0649217	24.9085	0.338
1	35.661	0.675552	-0.0158276	0.973846	-0.0154136	0.0648777	24.9734	0.339
1	35.66	0.675549	-0.0158384	0.973841	-0.0154241	0.0648335	25.0383	0.34
1	35.659	0.675546	-0.0158493	0.973835	-0.0154346	0.0647894	25.1031	0.341
1	35.658	0.675543	-0.0158601	0.97383	-0.0154451	0.0647455	25.1679	0.342
1	35.657	0.67554	-0.015871	0.973825	-0.0154556	0.0647017	25.2327	0.343
1	35.656	0.675537	-0.0158818	0.97382	-0.015466	0.0646579	25.2974	0.344
1	35.655	0.675533	-0.0158927	0.973815	-0.0154765	0.064614	25.362	0.345
1	35.654	0.67553	-0.0159036	0.973809	-0.015487	0.0645702	25.4267	0.346
1	35.653	0.675527	-0.0159144	0.973804	-0.0154975	0.0645266	25.4912	0.347
1	35.652	0.675524	-0.0159252	0.973799	-0.015508	0.064483	25.5558	0.348
1	35.651	0.675521	-0.015936	0.973794	-0.0155184	0.0644396	25.6202	0.349
1	35.65	0.675518	-0.0159469	0.973789	-0.0155289	0.0643959	25.6847	0.35
1	35.649	0.675515	-0.0159578	0.973783	-0.0155394	0.0643524	25.7491	0.351
1	35.648	0.675512	-0.0159686	0.973778	-0.0155499	0.0643091	25.8134	0.352
1	35.647	0.675509	-0.0159795	0.973773	-0.0155604	0.0642658	25.8777	0.353
1	35.646	0.675506	-0.0159904	0.973768	-0.0155709	0.0642224	25.942	0.354
1	35.645	0.675503	-0.0160012	0.973763	-0.0155814	0.0641793	26.0062	0.355
1	35.644	0.675499	-0.0160121	0.973757	-0.0155919	0.064136	26.0704	0.356
1	35.643	0.675496	-0.0160229	0.973752	-0.0156023	0.064093	26.1345	0.357
1	35.642	0.675493	-0.0160338	0.973747	-0.0156129	0.0640498	26.1986	0.358
1	35.641	0.67549	-0.0160447	0.973741	-0.0156234	0.0640067	26.2627	0.359
1	35.64	0.675487	-0.0160555	0.973736	-0.0156338	0.0639638	26.3267	0.36
1	35.639	0.675484	-0.0160664	0.973731	-0.0156443	0.063921	26.3907	0.361
1	35.638	0.675481	-0.0160773	0.973726	-0.0156548	0.063878	26.4546	0.362
1	35.637	0.675477	-0.0160881	0.97372	-0.0156653	0.0638352	26.5184	0.363
1	35.636	0.675474	-0.016099	0.973715	-0.0156758	0.0637925	26.5823	0.364
1	35.635	0.675471	-0.0161098	0.97371	-0.0156863	0.0637499	26.6461	0.365
1	35.634	0.675468	-0.0161208	0.973704	-0.0156969	0.063707	26.7098	0.366
1	35.633	0.675465	-0.0161316	0.973699	-0.0157073	0.0636645	26.7735	0.367
1	35.632	0.675462	-0.0161425	0.973694	-0.0157178	0.0636221	26.8372	0.368
1	35.631	0.675459	-0.0161534	0.973688	-0.0157283	0.0635795	26.9008	0.369
1	35.63	0.675455	-0.0161643	0.973683	-0.0157389	0.063537	26.9644	0.37
1	35.629	0.675452	-0.0161751	0.973678	-0.0157493	0.0634947	27.0279	0.371
1	35.628	0.675449	-0.016186	0.973672	-0.0157599	0.0634523	27.0914	0.372
1	35.627	0.675446	-0.0161969	0.973667	-0.0157704	0.06341	27.1549	0.373
1	35.626	0.675443	-0.0162077	0.973662	-0.0157809	0.0633679	27.2183	0.374
1	35.625	0.67544	-0.0162186	0.973657	-0.0157913	0.0633258	27.2817	0.375
1	35.624	0.675436	-0.0162296	0.973651	-0.0158019	0.0632834	27.345	0.376
1	35.623	0.675433	-0.0162404	0.973646	-0.0158124	0.0632415	27.4083	0.377
1	35.622	0.67543	-0.0162513	0.973641	-0.0158229	0.0631996	27.4715	0.378
1	35.621	0.675427	-0.0162622	0.973635	-0.0158334	0.0631576	27.5347	0.379
1	35.62	0.675424	-0.0162731	0.97363	-0.0158439	0.0631156	27.5979	0.38
1	35.619	0.675421	-0.0162839	0.973625	-0.0158544	0.0630739	27.661	0.381
1	35.618	0.675417	-0.0162948	0.973619	-0.015865	0.063032	27.7241	0.382
1	35.617	0.675414	-0.0163057	0.973614	-0.0158755	0.0629902	27.7871	0.383
1	35.616	0.675411	-0.0163166	0.973609	-0.015886	0.0629486	27.8501	0.384
1	35.615	0.675408	-0.0163276	0.973603	-0.0158966	0.0629067	27.913	0.385
1	35.614	0.675405	-0.0163384	0.973598	-0.015907	0.0628652	27.9759	0.386
1	35.613	0.675402	-0.0163493	0.973593	-0.0159175	0.0628238	28.0388	0.387
1	35.612	0.675398	-0.0163602	0.973587	-0.0159281	0.0627821	28.1016	0.388
1	35.611	0.675395	-0.0163711	0.973582	-0.0159386	0.0627408	28.1644	0.389
1	35.61	0.675392	-0.016382	0.973576	-0.0159491	0.0626993	28.2271	0.39
1	35.609	0.675389	-0.0163929	0.973571	-0.0159597	0.0626579	28.2898	0.391
1	35.608	0.675386	-0.0164038	0.973566	-0.0159702	0.0626168	28.3525	0.392
1	35.607	0.675382	-0.0164147	0.97356	-0.0159807	0.0625755	28.4151	0.393
1	35.606	0.675379	-0.0164256	0.973555	-0.0159912	0.0625343	28.4777	0.394
1	35.605	0.675376	-0.0164365	0.97355	-0.0160017	0.0624932	28.5402	0.395
1	35.604	0.675373	-0.0164475	0.973544	-0.0160123	0.0624519	28.6027	0.396
1	35.603	0.67537	-0.0164583	0.973539	-0.0160228	0.062411	28.6652	0.397
1	35.602	0.675366	-0.0164692	0.973533	-0.0160333	0.06237	28.7276	0.398
1	35.601	0.675363	-0.0164802	0.973528	-0.0160439	0.062329	28.79	0.399
1	35.6	0.67536	-0.016491	0.973523	-0.0160544	0.0622883	28.8523	0.4
1	35.599	0.675356	-0.016502	0.973517	-0.016065	0.0622472	28.9146	0.401
1	35.598	0.675354	-0.0165129	0.973512	-0.0160755	0.0622066	28.9768	0.402
1	35.597	0.67535	-0.0165238	0.973506	-0.016086	0.0621658	29.039	0.403
1	35.596	0.675347	-0.0165347	0.973501	-0.0160966	0.0621251	29.1012	0.404
1	35.595	0.675344	-0.0165456	0.973496	-0.0161071	0.0620846	29.1633	0.405
1	35.594	0.675341	-0.0165565	0.97349	-0.0161176	0.0620439	29.2254	0.406
1	35.593	0.675337	-0.0165674	0.973485	-0.0161282	0.0620034	29.2874	0.407
1	35.592	0.675334	-0.0165784	0.973479	-0.0161387	0.0619629	29.3495	0.408
1	35.591	0.675331	-0.0165893	0.973474	-0.0161492	0.0619224	29.4114	0.409
1	35.59	0.675328	-0.0166002	0.973468	-0.0161598	0.061882	29.4733	0.41
1	35.589	0.675324	-0.0166112	0.973463	-0.0161703	0.0618416	29.5352	0.411
1	35.588	0.675321	-0.016622	0.973458	-0.0161809	0.0618014	29.5971	0.412
1	35.587	0.675318	-0.016633	0.973452	-0.0161914	0.061761	29.6589	0.413
1	35.586	0.675315	-0.0166439	0.973447	-0.016202	0.061721	29.7206	0.414
1	35.585	0.675311	-0.0166549	0.973441	-0.0162126	0.0616806	29.7823	0.415
1	35.584	0.675308	-0.0166658	0.973436	-0.0162231	0.0616407	29.844	0.416
1	35.583	0.675305	-0.0166768	0.97343	-0.0162337	0.0616004	29.9057	0.417
1	35.582	0.675302	-0.0166876	0.973425	-0.0162442	0.0615606	29.9673	0.418
1	35.581	0.675298	-0.0166986	0.973419	-0.0162547	0.0615206	30.0288	0.419
1	35.58	0.675295	-0.0167095	0.973414	-0.0162653	0.0614807	30.0903	0.42
1	35.579	0.675292	-0.0167205	0.973408	-0.0162758	0.0614408	30.1518	0.421
1	35.578	0.675289	-0.0167314	0.973403	-0.0162864	0.061401	30.2133	0.422
1	35.577	0.675286	-0.0167423	0.973398	-0.0162969	0.0613614	30.2747	0.423
1	35.576	0.675282	-0.0167533	0.973392	-0.0163075	0.0613215	30.336	0.424
1	35.575	0.675279	-0.0167642	0.973386	-0.0163181	0.0612818	30.3974	0.425
1	35.574	0.675276	-0.0167752	0.973381	-0.0163286	0.0612422	30.4586	0.426
1	35.573	0.675272	-0.0167861	0.973375	-0.0163392	0.0612026	30.5199	0.427
1	35.572	0.675269	-0.0167971	0.97337	-0.0163497	0.0611631	30.5811	0.428
1	35.571	0.675266	-0.016808	0.973364	-0.0163603	0.0611236	30.6422	0.429
1	35.57	0.675263	-0.0168189	0.973359	-0.0163709	0.0610841	30.7034	0.43
1	35.569	0.67526	-0.0168298	0.973354	-0.0163814	0.0610449	30.7645	0.431
1	35.568	0.675256	-0.0168408	0.973348	-0.016392	0.0610054	30.8255	0.432
1	35.567	0.675253	-0.0168518	0.973342	-0.0164026	0.0609661	30.8865	0.433
1	35.566	0.675249	-0.0168627	0.973337	-0.0164131	0.0609269	30.9475	0.434
1	35.565	0.675246	-0.0168737	0.973331	-0.0164237	0.0608877	31.0084	0.435
1	35.564	0.675243	-0.0168846	0.973326	-0.0164342	0.0608485	31.0693	0.436
1	35.563	0.675239	-0.0168956	0.973319	-0.0164449	0.0608093	31.1301	0.437
1	35.562	0.675236	-0.0169065	0.973314	-0.0164554	0.0607704	31.1909	0.438
1	35.561	0.675233	-0.0169176	0.973308	-0.016466	0.0607312	31.2517	0.439
1	35.56	0.67523	-0.0169284	0.973303	-0.0164765	0.0606924	31.3124	0.44
1	35.559	0.675227	-0.0169394	0.973298	-0.0164871	0.0606535	31.3731	0.441
1	35.558	0.675223	-0.0169504	0.973292	-0.0164977	0.0606145	31.4338	0.442
1	35.557	0.67522	-0.0169614	0.973286	-0.0165083	0.0605757	31.4944	0.443
1	35.556	0.675217	-0.0169723	0.973281	-0.0165188	0.0605371	31.555	0.444
1	35.555	0.675213	-0.0169833	0.973275	-0.0165294	0.0604982	31.6155	0.445
1	35.554	0.67521	-0.0169943	0.973269	-0.01654	0.0604594	31.676	0.446
1	35.553	0.675207	-0.0170052	0.973264	-0.0165506	0.0604209	31.7365	0.447
1	35.552	0.675203	-0.0170162	0.973258	-0.0165612	0.0603822	31.7969	0.448
1	35.551	0.6752	-0.0170271	0.973253	-0.0165717	0.0603438	31.8573	0.449
1	35.55	0.675196	-0.0170381	0.973247	-0.0165823	0.0603052	31.9176	0.45
1	35.549	0.675193	-0.0170491	0.973242	-0.0165929	0.0602667	31.9779	0.451
1	35.548	0.67519	-0.0170601	0.973236	-0.0166035	0.0602283	32.0382	0.452
1	35.547	0.675186	-0.0170711	0.97323	-0.0166141	0.0601898	32.0984	0.453
1	35.546	0.675183	-0.017082	0.973225	-0.0166246	0.0601517	32.1586	0.454
1	35.545	0.67518	-0.017093	0.973219	-0.0166353	0.0601133	32.2188	0.455
1	35.544	0.675177	-0.017104	0.973214	-0.0166458	0.0600751	32.2789	0.456
1	35.543	0.675173	-0.017115	0.973208	-0.0166564	0.0600369	32.3389	0.457
1	35.542	0.67517	-0.017126	0.973202	-0.0166671	0.0599986	32.399	0.458
1	35.541	0.675167	-0.0171369	0.973197	-0.0166776	0.0599607	32.459	0.459
1	35.54	0.675163	-0.0171479	0.973191	-0.0166882	0.0599225	32.5189	0.46
1	35.539	0.67516	-0.0171589	0.973186	-0.0166988	0.0598846	32.5789	0.461
1	35.538	0.675157	-0.0171699	0.97318	-0.0167094	0.0598466	32.6388	0.462
1	35.537	0.675153	-0.0171809	0.973174	-0.01672	0.0598086	32.6986	0.463
1	35.536	0.67515	-0.0171918	0.973169	-0.0167305	0.0597709	32.7584	0.464
1	35.535	0.675147	-0.0172028	0.973163	-0.0167412	0.059733	32.8182	0.465
1	35.534	0.675143	-0.0172139	0.973157	-0.0167518	0.059695	32.8779	0.466
1	35.533	0.67514	-0.0172248	0.973152	-0.0167623	0.0596575	32.9376	0.467
1	35.532	0.675136	-0.0172358	0.973146	-0.016773	0.0596197	32.9973	0.468
1	35.531	0.675133	-0.0172469	0.97314	-0.0167836	0.0595819	33.0569	0.469
1	35.53	0.67513	-0.0172578	0.973135	-0.0167942	0.0595445	33.1165	0.47
1	35.529	0.675126	-0.0172688	0.973129	-0.0168048	0.0595068	33.176	0.471
1	35.528	0.675123	-0.0172798	0.973124	-0.0168154	0.0594693	33.2355	0.472
1	35.527	0.67512	-0.0172908	0.973118	-0.016826	0.0594319	33.295	0.473
1	35.526	0.675116	-0.0173018	0.973112	-0.0168366	0.0593944	33.3544	0.474
1	35.525	0.675113	-0.0173128	0.973107	-0.0168472	0.059357	33.4138	0.475
1	35.524	0.67511	-0.0173238	0.973101	-0.0168578	0.0593197	33.4732	0.476
1	35.523	0.675106	-0.0173348	0.973095	-0.0168684	0.0592823	33.5325	0.477
1	35.522	0.675103	-0.0173458	0.97309	-0.016879	0.0592451	33.5918	0.478
1	35.521	0.6751	-0.0173568	0.973084	-0.0168896	0.0592079	33.651	0.479
1	35.52	0.675096	-0.0173678	0.973078	-0.0169003	0.0591706	33.7102	0.48
1	35.519	0.675092	-0.0173789	0.973072	-0.0169109	0.0591334	33.7694	0.481
1	35.518	0.675089	-0.0173899	0.973067	-0.0169215	0.0590964	33.8285	0.482
1	35.517	0.675086	-0.0174009	0.973061	-0.0169321	0.0590594	33.8876	0.483
1	35.516	0.675082	-0.0174119	0.973055	-0.0169428	0.0590223	33.9467	0.484
1	35.515	0.675079	-0.0174229	0.97305	-0.0169534	0.0589854	34.0057	0.485
1	35.514	0.675076	-0.0174339	0.973044	-0.016964	0.0589485	34.0647	0.486
1	35.513	0.675072	-0.017445	0.973038	-0.0169746	0.0589115	34.1236	0.487
1	35.512	0.675069	-0.017456	0.973032	-0.0169853	0.0588746	34.1826	0.488
1	35.511	0.675065	-0.017467	0.973027	-0.0169959	0.0588379	34.2414	0.489
1	35.51	0.675062	-0.017478	0.973021	-0.0170065	0.0588012	34.3003	0.49
1	35.509	0.675058	-0.017489	0.973015	-0.0170171	0.0587644	34.3591	0.491
1	35.508	0.675055	-0.0175	0.97301	-0.0170277	0.0587278	34.4178	0.492
1	35.507	0.675052	-0.017511	0.973004	-0.0170383	0.0586913	34.4766	0.493
1	35.506	0.675048	-0.0175221	0.972998	-0.017049	0.0586546	34.5352	0.494
1	35.505	0.675045	-0.0175332	0.972992	-0.0170596	0.058618	34.5939	0.495
1	35.504	0.675042	-0.0175442	0.972987	-0.0170702	0.0585815	34.6525	0.496
1	35.503	0.675038	-0.0175552	0.972981	-0.0170808	0.0585452	34.7111	0.497
1	35.502	0.675035	-0.0175662	0.972975	-0.0170915	0.0585087	34.7696	0.498
1	35.501	0.675031	-0.0175772	0.97297	-0.0171021	0.0584724	34.8282	0.499
1	35.5	0.675028	-0.0175883	0.972964	-0.0171128	0.058436	34.8866	0.5
1	35.499	0.675025	-0.0175993	0.972958	-0.0171234	0.0583997	34.9451	0.501
1	35.498	0.675021	-0.0176103	0.972952	-0.017134	0.0583634	35.0035	0.502
1	35.497	0.675017	-0.0176214	0.972946	-0.0171447	0.0583271	35.0618	0.503
1	35.496	0.675014	-0.0176325	0.97294	-0.0171553	0.0582909	35.1202	0.504
1	35.495	0.675011	-0.0176435	0.972934	-0.017166	0.0582548	35.1784	0.505
1	35.494	0.675007	-0.0176545	0.972929	-0.0171766	0.0582189	35.2367	0.506
1	35.493	0.675004	-0.0176656	0.972923	-0.0171872	0.0581827	35.2949	0.507
1	35.492	0.675	-0.0176766	0.972917	-0.0171979	0.0581467	35.3531	0.508
1	35.491	0.674997	-0.0176876	0.972911	-0.0172085	0.0581108	35.4112	0.509
1	35.49	0.674994	-0.0176986	0.972906	-0.0172191	0.058075	35.4694	0.51
1	35.489	0.67499	-0.0177097	0.9729	-0.0172298	0.058039	35.5274	0.511
1	35.488	0.674986	-0.0177208	0.972894	-0.0172405	0.0580031	35.5855	0.512
1	35.487	0.674983	-0.0177319	0.972888	-0.0172511	0.0579673	35.6435	0.513
1	35.486	0.67498	-0.0177429	0.972882	-0.0172617	0.0579316	35.7014	0.514
1	35.485	0.674976	-0.017754	0.972876	-0.0172724	0.0578958	35.7594	0.515
1	35.484	0.674973	-0.017765	0.972871	-0.017283	0.0578602	35.8173	0.516
1	35.483	0.674969	-0.017776	0.972865	-0.0172937	0.0578245	35.8751	0.517
1	35.482	0.674966	-0.0177871	0.972859	-0.0173044	0.0577889	35.933	0.518
1	35.481	0.674962	-0.0177982	0.972853	-0.017315	0.0577533	35.9907	0.519
1	35.48	0.674959	-0.0178092	0.972847	-0.0173257	0.0577179	36.0485	0.52
1	35.479	0.674955	-0.0178203	0.972841	-0.0173363	0.0576823	36.1062	0.521
1	35.478	0.674952	-0.0178313	0.972836	-0.017347	0.057647	36.1639	0.522
1	35.477	0.674948	-0.0178424	0.97283	-0.0173576	0.0576116	36.2215	0.523
1	35.476	0.674945	-0.0178535	0.972824	-0.0173683	0.0575762	36.2792	0.524
1	35.475	0.674941	-0.0178646	0.972818	-0.017379	0.0575408	36.3367	0.525
1	35.474	0.674938	-0.0178756	0.972812	-0.0173896	0.0575056	36.3943	0.526
1	35.473	0.674934	-0.0178867	0.972806	-0.0174003	0.0574703	36.4518	0.527
1	35.472	0.674931	-0.0178977	0.972801	-0.0174109	0.0574353	36.5093	0.528
1	35.471	0.674928	-0.0179088	0.972795	-0.0174216	0.0574001	36.5667	0.529
1	35.47	0.674924	-0.0179199	0.972789	-0.0174323	0.0573649	36.6241	0.53
1	35.469	0.67492	-0.017931	0.972783	-0.0174429	0.0573298	36.6815	0.531
1	35.468	0.674917	-0.017942	0.972777	-0.0174536	0.0572949	36.7388	0.532
1	35.467	0.674913	-0.0179532	0.972771	-0.0174643	0.0572597	36.7961	0.533
1	35.466	0.67491	-0.0179642	0.972765	-0.0174749	0.0572248	36.8533	0.534
1	35.465	0.674906	-0.0179753	0.972759	-0.0174856	0.0571899	36.9106	0.535
1	35.464	0.674903	-0.0179863	0.972754	-0.0174962	0.0571551	36.9677	0.536
1	35.463	0.6749	-0.0179974	0.972748	-0.0175069	0.0571202	37.0249	0.537
1	35.462	0.674896	-0.0180085	0.972742	-0.0175176	0.0570854	37.082	0.538
1	35.461	0.674893	-0.0180196	0.972736	-0.0175283	0.0570506	37.1391	0.539
1	35.46	0.674889	-0.0180307	0.97273	-0.017539	0.0570158	37.1962	0.54
1	35.459	0.674885	-0.0180418	0.972724	-0.0175497	0.0569811	37.2532	0.541
1	35.458	0.674882	-0.0180529	0.972718	-0.0175604	0.0569464	37.3102	0.542
1	35.457	0.674878	-0.018064	0.972712	-0.0175711	0.0569118	37.3671	0.543
1	35.456	0.674875	-0.0180751	0.972706	-0.0175817	0.0568772	37.424	0.544
1	35.455	0.674871	-0.0180861	0.9727	-0.0175924	0.0568428	37.4809	0.545
1	35.454	0.674868	-0.0180972	0.972694	-0.0176031	0.0568083	37.5377	0.546
1	35.453	0.674865	-0.0181083	0.972689	-0.0176137	0.056774	37.5945	0.547
1	35.452	0.674861	-0.0181194	0.972683	-0.0176244	0.0567395	37.6513	0.548
1	35.451	0.674857	-0.0181305	0.972677	-0.0176351	0.0567051	37.7081	0.549
1	35.45	0.674854	-0.0181416	0.972671	-0.0176458	0.0566707	37.7648	0.55
1	35.449	0.67485	-0.0181527	0.972665	-0.0176565	0.0566364	37.8214	0.551
1	35.448	0.674847	-0.0181638	0.972659	-0.0176672	0.0566021	37.8781	0.552
1	35.447	0.674843	-0.0181749	0.972653	-0.0176779	0.0565679	37.9347	0.553
1	35.446	0.67484	-0.018186	0.972647	-0.0176886	0.0565337	37.9912	0.554
1	35.445	0.674836	-0.0181971	0.972641	-0.0176993	0.0564995	38.0478	0.555
1	35.444	0.674832	-0.0182082	0.972635	-0.01771	0.0564654	38.1043	0.556
1	35.443	0.674829	-0.0182193	0.972629	-0.0177207	0.0564313	38.1607	0.557
1	35.442	0.674825	-0.0182305	0.972623	-0.0177314	0.0563973	38.2172	0.558
1	35.441	0.674822	-0.0182416	0.972617	-0.0177421	0.0563632	38.2736	0.559
1	35.44	0.674818	-0.0182527	0.972611	-0.0177528	0.0563293	38.3299	0.56
1	35.439	0.674815	-0.0182638	0.972605	-0.0177635	0.0562953	38.3863	0.561
1	35.438	0.674811	-0.0182749	0.972599	-0.0177742	0.0562614	38.4426	0.562
1	35.437	0.674808	-0.018286	0.972593	-0.0177848	0.0562277	38.4988	0.563
1	35.436	0.674804	-0.0182972	0.972587	-0.0177956	0.0561938	38.555	0.564
1	35.435	0.6748	-0.0183083	0.972581	-0.0178063	0.05616	38.6112	0.565
1	35.434	0.674797	-0.0183194	0.972575	-0.017817	0.0561262	38.6674	0.566
1	35.433	0.674793	-0.0183305	0.972569	-0.0178276	0.0560927	38.7235	0.567
1	35.432	0.67479	-0.0183416	0.972562	-0.0178384	0.0560589	38.7796	0.568
1	35.431	0.674786	-0.0183528	0.972556	-0.0178491	0.0560252	38.8357	0.569
1	35.43	0.674782	-0.0183639	0.97255	-0.0178598	0.0559917	38.8917	0.57
1	35.429	0.674779	-0.0183749	0.972545	-0.0178705	0.0559583	38.9477	0.571
1	35.428	0.674775	-0.0183861	0.972538	-0.0178812	0.0559246	39.0037	0.572
1	35.427	0.674772	-0.0183973	0.972532	-0.0178919	0.0558911	39.0596	0.573
1	35.426	0.674768	-0.0184084	0.972526	-0.0179026	0.0558577	39.1155	0.574
1	35.425	0.674765	-0.0184195	0.97252	-0.0179134	0.0558243	39.1713	0.575
1	35.424	0.674761	-0.0184306	0.972514	-0.0179241	0.0557909	39.2271	0.576
1	35.423	0.674757	-0.0184418	0.972508	-0.0179348	0.0557576	39.2829	0.577
1	35.422	0.674754	-0.0184529	0.972502	-0.0179455	0.0557243	39.3387	0.578
1	35.421	0.67475	-0.018464	0.972496	-0.0179562	0.0556911	39.3944	0.579
1	35.42	0.674747	-0.0184752	0.97249	-0.0179669	0.0556579	39.4501	0.58
1	35.419	0.674743	-0.0184863	0.972484	-0.0179776	0.0556247	39.5058	0.581
1	35.418	0.67474	-0.0184974	0.972478	-0.0179883	0.0555915	39.5614	0.582
1	35.417	0.674736	-0.0185086	0.972472	-0.0179991	0.0555584	39.617	0.583
1	35.416	0.674732	-0.0185198	0.972466	-0.0180098	0.0555252	39.6725	0.584
1	35.415	0.674729	-0.0185309	0.97246	-0.0180206	0.0554922	39.7281	0.585
1	35.414	0.674725	-0.018542	0.972454	-0.0180313	0.0554592	39.7836	0.586
1	35.413	0.674721	-0.0185532	0.972447	-0.018042	0.0554261	39.839	0.587
1	35.412	0.674718	-0.0185644	0.972441	-0.0180528	0.0553932	39.8944	0.588
1	35.411	0.674714	-0.0185755	0.972435	-0.0180635	0.0553603	39.9498	0.589
1	35.41	0.67471	-0.0185867	0.972429	-0.0180742	0.0553275	40.0052	0.59
1	35.409	0.674707	-0.0185978	0.972423	-0.0180849	0.0552947	40.0605	0.591
1	35.408	0.674703	-0.0186089	0.972417	-0.0180957	0.0552619	40.1158	0.592
1	35.407	0.6747	-0.0186201	0.972411	-0.0181064	0.0552292	40.1711	0.593
1	35.406	0.674696	-0.0186312	0.972405	-0.0181171	0.0551965	40.2263	0.594
1	35.405	0.674692	-0.0186424	0.972399	-0.0181279	0.0551636	40.2815	0.595
1	35.404	0.674689	-0.0186536	0.972393	-0.0181386	0.055131	40.3367	0.596
1	35.403	0.674685	-0.0186648	0.972386	-0.0181494	0.0550983	40.3918	0.597
1	35.402	0.674681	-0.0186759	0.97238	-0.0181601	0.0550657	40.4469	0.598
1	35.401	0.674678	-0.0186871	0.972374	-0.0181708	0.0550332	40.502	0.599
1	35.4	0.674674	-0.0186982	0.972368	-0.0181816	0.0550007	40.557	0.6
1	35.399	0.674671	-0.0187094	0.972362	-0.0181923	0.0549683	40.612	0.601
1	35.398	0.674667	-0.0187205	0.972356	-0.018203	0.0549359	40.667	0.602
1	35.397	0.674663	-0.0187318	0.97235	-0.0182138	0.0549034	40.7219	0.603
1	35.396	0.67466	-0.0187428	0.972344	-0.0182245	0.0548712	40.7768	0.604
1	35.395	0.674656	-0.0187541	0.972337	-0.0182353	0.0548386	40.8317	0.605
1	35.394	0.674652	-0.0187653	0.972331	-0.0182461	0.0548063	40.8865	0.606
1	35.393	0.674649	-0.0187764	0.972325	-0.0182568	0.0547741	40.9413	0.607
1	35.392	0.674645	-0.0187876	0.972319	-0.0182675	0.0547419	40.9961	0.608
1	35.391	0.674641	-0.0187988	0.972313	-0.0182783	0.0547098	41.0508	0.609
1	35.39	0.674638	-0.01881	0.972307	-0.0182891	0.0546775	41.1056	0.61
1	35.389	0.674634	-0.0188211	0.972301	-0.0182998	0.0546454	41.1602	0.611
1	35.388	0.67463	-0.0188324	0.972294	-0.0183106	0.0546132	41.2149	0.612
1	35.387	0.674627	-0.0188435	0.972288	-0.0183213	0.0545812	41.2695	0.613
1	35.386	0.674623	-0.0188547	0.972282	-0.0183321	0.0545492	41.3241	0.614
1	35.385	0.674619	-0.0188658	0.972276	-0.0183428	0.0545173	41.3786	0.615
1	35.384	0.674616	-0.0188771	0.97227	-0.0183536	0.0544852	41.4331	0.616
1	35.383	0.674612	-0.0188883	0.972263	-0.0183644	0.0544532	41.4876	0.617
1	35.382	0.674608	-0.0188995	0.972257	-0.0183751	0.0544213	41.5421	0.618
1	35.381	0.674605	-0.0189106	0.972251	-0.0183859	0.0543895	41.5965	0.619
1	35.38	0.674601	-0.0189218	0.972245	-0.0183966	0.0543578	41.6509	0.62
1	35.379	0.674597	-0.018933	0.972239	-0.0184074	0.0543259	41.7052	0.621
1	35.378	0.674594	-0.0189442	0.972233	-0.0184182	0.0542942	41.7596	0.622
1	35.377	0.67459	-0.0189554	0.972226	-0.018429	0.0542624	41.8139	0.623
1	35.376	0.674586	-0.0189666	0.97222	-0.0184397	0.0542308	41.8681	0.624
1	35.375	0.674583	-0.0189778	0.972214	-0.0184505	0.0541992	41.9224	0.625
1	35.374	0.674579	-0.018989	0.972208	-0.0184612	0.0541676	41.9766	0.626
1	35.373	0.674575	-0.0190003	0.972201	-0.0184721	0.0541358	42.0307	0.627
1	35.372	0.674571	-0.0190114	0.972195	-0.0184828	0.0541043	42.0849	0.628
1	35.371	0.674568	-0.0190226	0.972189	-0.0184936	0.0540728	42.139	0.629
1	35.37	0.674564	-0.0190339	0.972182	-0.0185044	0.0540413	42.193	0.63
1	35.369	0.67456	-0.019045	0.972176	-0.0185151	0.0540099	42.2471	0.631
1	35.368	0.674556	-0.0190563	0.97217	-0.0185259	0.0539784	42.3011	0.632
1	35.367	0.674553	-0.0190675	0.972164	-0.0185367	0.0539471	42.3551	0.633
1	35.366	0.674549	-0.0190787	0.972157	-0.0185475	0.0539156	42.409	0.634
1	35.365	0.674545	-0.0190899	0.972151	-0.0185583	0.0538842	42.4629	0.635
1	35.364	0.674542	-0.0191011	0.972145	-0.0185691	0.053853	42.5168	0.636
1	35.363	0.674538	-0.0191123	0.972139	-0.0185798	0.0538218	42.5707	0.637
1	35.362	0.674534	-0.0191236	0.972132	-0.0185906	0.0537905	42.6245	0.638
1	35.361	0.67453	-0.0191348	0.972126	-0.0186014	0.0537593	42.6783	0.639
1	35.36	0.674527	-0.019146	0.97212	-0.0186122	0.0537282	42.732	0.64
1	35.359	0.674523	-0.0191572	0.972114	-0.018623	0.0536972	42.7858	0.641
1	35.358	0.674519	-0.0191684	0.972107	-0.0186338	0.053666	42.8395	0.642
1	35.357	0.674515	-0.0191797	0.972101	-0.0186446	0.0536349	42.8931	0.643
1	35.356	0.674512	-0.0191909	0.972095	-0.0186554	0.0536039	42.9468	0.644
1	35.355	0.674508	-0.0192021	0.972088	-0.0186662	0.0535729	43.0004	0.645
1	35.354	0.674504	-0.0192134	0.972082	-0.018677	0.0535418	43.0539	0.646
1	35.353	0.6745	-0.0192246	0.972076	-0.0186877	0.053511	43.1075	0.647
1	35.352	0.674497	-0.0192358	0.97207	-0.0186985	0.0534802	43.161	0.648
1	35.351	0.674493	-0.019247	0.972064	-0.0187093	0.0534494	43.2145	0.649
1	35.35	0.674489	-0.0192583	0.972057	-0.0187202	0.0534184	43.2679	0.65
1	35.349	0.674486	-0.0192695	0.972051	-0.0187309	0.0533877	43.3213	0.651
1	35.348	0.674482	-0.0192807	0.972044	-0.0187417	0.0533568	43.3747	0.652
1	35.347	0.674478	-0.019292	0.972038	-0.0187526	0.053326	43.4281	0.653
1	35.346	0.674474	-0.0193032	0.972032	-0.0187633	0.0532954	43.4814	0.654
1	35.345	0.67447	-0.0193145	0.972025	-0.0187742	0.0532647	43.5347	0.655
1	35.344	0.674467	-0.0193257	0.972019	-0.018785	0.053234	43.588	0.656
1	35.343	0.674463	-0.0193369	0.972013	-0.0187958	0.0532035	43.6412	0.657
1	35.342	0.674459	-0.0193482	0.972006	-0.0188066	0.0531729	43.6944	0.658
1	35.341	0.674456	-0.0193594	0.972	-0.0188174	0.0531424	43.7476	0.659
1	35.34	0.674452	-0.0193707	0.971994	-0.0188282	0.0531119	43.8007	0.66
1	35.339	0.674448	-0.019382	0.971987	-0.018839	0.0530813	43.8538	0.661
1	35.338	0.674444	-0.0193932	0.971981	-0.0188498	0.0530508	43.9069	0.662
1	35.337	0.67444	-0.0194044	0.971975	-0.0188606	0.0530205	43.96	0.663
1	35.336	0.674437	-0.0194157	0.971968	-0.0188714	0.0529901	44.013	0.664
1	35.335	0.674433	-0.019427	0.971962	-0.0188823	0.0529597	44.066	0.665
1	35.334	0.674429	-0.0194382	0.971956	-0.0188931	0.0529295	44.1189	0.666
1	35.333	0.674425	-0.0194495	0.971949	-0.0189039	0.052899	44.1719	0.667
1	35.332	0.674421	-0.0194607	0.971943	-0.0189147	0.0528689	44.2248	0.668
1	35.331	0.674418	-0.019472	0.971936	-0.0189256	0.0528386	44.2776	0.669
1	35.33	0.674414	-0.0194833	0.97193	-0.0189364	0.0528084	44.3305	0.67
1	35.329	0.67441	-0.0194945	0.971924	-0.0189472	0.0527783	44.3833	0.671
1	35.328	0.674406	-0.0195058	0.971917	-0.018958	0.0527481	44.4361	0.672
1	35.327	0.674402	-0.0195171	0.971911	-0.0189689	0.052718	44.4888	0.673
1	35.326	0.674398	-0.0195284	0.971904	-0.0189797	0.0526879	44.5415	0.674
1	35.325	0.674395	-0.0195396	0.971898	-0.0189905	0.0526578	44.5942	0.675
1	35.324	0.674391	-0.0195509	0.971892	-0.0190013	0.0526279	44.6469	0.676
1	35.323	0.674387	-0.0195621	0.971885	-0.0190122	0.0525979	44.6995	0.677
1	35.322	0.674383	-0.0195734	0.971879	-0.019023	0.0525679	44.7521	0.678
1	35.321	0.674379	-0.0195847	0.971872	-0.0190338	0.052538	44.8047	0.679
1	35.32	0.674376	-0.019596	0.971866	-0.0190447	0.0525081	44.8572	0.68
1	35.319	0.674372	-0.0196072	0.97186	-0.0190555	0.0524784	44.9097	0.681
1	35.318	0.674368	-0.0196186	0.971853	-0.0190664	0.0524484	44.9622	0.682
1	35.317	0.674364	-0.0196298	0.971847	-0.0190772	0.0524187	45.0146	0.683
1	35.316	0.67436	-0.0196411	0.97184	-0.019088	0.0523889	45.0671	0.684
1	35.315	0.674357	-0.0196524	0.971834	-0.0190989	0.0523591	45.1194	0.685
1	35.314	0.674353	-0.0196637	0.971827	-0.0191097	0.0523294	45.1718	0.686
1	35.313	0.674349	-0.019675	0.97182	-0.0191206	0.0522997	45.2241	0.687
1	35.312	0.674345	-0.0196862	0.971814	-0.0191314	0.0522702	45.2764	0.688
1	35.311	0.674341	-0.0196975	0.971808	-0.0191422	0.0522406	45.3287	0.689
1	35.31	0.674338	-0.0197088	0.971801	-0.0191531	0.052211	45.3809	0.69
1	35.309	0.674333	-0.0197202	0.971794	-0.019164	0.0521813	45.4332	0.691
1	35.308	0.67433	-0.0197314	0.971788	-0.0191748	0.0521519	45.4853	0.692
1	35.307	0.674326	-0.0197428	0.971781	-0.0191857	0.0521222	45.5375	0.693
1	35.306	0.674322	-0.019754	0.971775	-0.0191965	0.0520929	45.5896	0.694
1	35.305	0.674318	-0.0197653	0.971769	-0.0192073	0.0520635	45.6417	0.695
1	35.304	0.674314	-0.0197766	0.971762	-0.0192182	0.0520341	45.6938	0.696
1	35.303	0.67431	-0.0197879	0.971756	-0.019229	0.0520047	45.7458	0.697
1	35.302	0.674307	-0.0197992	0.971749	-0.0192399	0.0519753	45.7978	0.698
1	35.301	0.674303	-0.0198105	0.971743	-0.0192507	0.0519462	45.8498	0.699
1	35.3	0.674299	-0.0198219	0.971736	-0.0192616	0.0519167	45.9017	0.7
1	35.299	0.674295	-0.0198332	0.97173	-0.0192725	0.0518875	45.9536	0.701
1	35.298	0.674291	-0.0198445	0.971723	-0.0192833	0.0518583	46.0055	0.702
1	35.297	0.674287	-0.0198558	0.971717	-0.0192942	0.0518291	46.0574	0.703
1	35.296	0.674283	-0.0198671	0.97171	-0.0193051	0.0517999	46.1092	0.704
1	35.295	0.67428	-0.0198784	0.971704	-0.0193159	0.0517708	46.161	0.705
1	35.294	0.674276	-0.0198897	0.971697	-0.0193268	0.0517417	46.2128	0.706
1	35.293	0.674272	-0.019901	0.971691	-0.0193377	0.0517126	46.2645	0.707
1	35.292	0.674268	-0.0199123	0.971684	-0.0193485	0.0516835	46.3162	0.708
1	35.291	0.674264	-0.0199237	0.971678	-0.0193594	0.0516545	46.3679	0.709
1	35.29	0.67426	-0.019935	0.971671	-0.0193702	0.0516256	46.4196	0.71
1	35.289	0.674256	-0.0199464	0.971664	-0.0193812	0.0515965	46.4712	0.711
1	35.288	0.674252	-0.0199576	0.971658	-0.019392	0.0515677	46.5228	0.712
1	35.287	0.674248	-0.019969	0.971651	-0.0194029	0.0515387	46.5744	0.713
1	35.286	0.674245	-0.0199803	0.971645	-0.0194137	0.0515099	46.6259	0.714
1	35.285	0.674241	-0.0199917	0.971638	-0.0194247	0.051481	46.6774	0.715
1	35.284	0.674237	-0.020003	0.971632	-0.0194355	0.0514522	46.7289	0.716
1	35.283	0.674233	-0.0200143	0.971625	-0.0194464	0.0514234	46.7804	0.717
1	35.282	0.674229	-0.0200256	0.971619	-0.0194573	0.0513947	46.8318	0.718
1	35.281	0.674225	-0.020037	0.971612	-0.0194681	0.051366	46.8832	0.719
1	35.28	0.674221	-0.0200483	0.971605	-0.0194791	0.0513371	46.9345	0.72
1	35.279	0.674217	-0.0200596	0.971599	-0.0194899	0.0513086	46.9859	0.721
1	35.278	0.674213	-0.020071	0.971592	-0.0195008	0.0512799	47.0372	0.722
1	35.277	0.674209	-0.0200823	0.971586	-0.0195117	0.0512513	47.0885	0.723
1	35.276	0.674205	-0.0200937	0.971579	-0.0195226	0.0512227	47.1397	0.724
1	35.275	0.674202	-0.020105	0.971573	-0.0195335	0.0511942	47.1909	0.725
1	35.274	0.674198	-0.0201163	0.971566	-0.0195443	0.0511657	47.2421	0.726
1	35.273	0.674194	-0.0201277	0.97156	-0.0195552	0.0511372	47.2933	0.727
1	35.272	0.67419	-0.020139	0.971553	-0.0195661	0.0511088	47.3444	0.728
1	35.271	0.674186	-0.0201504	0.971546	-0.019577	0.0510802	47.3955	0.729
1	35.27	0.674182	-0.0201617	0.97154	-0.0195879	0.0510518	47.4466	0.73
1	35.269	0.674178	-0.0201731	0.971533	-0.0195988	0.0510235	47.4977	0.731
1	35.268	0.674174	-0.0201845	0.971526	-0.0196098	0.050995	47.5487	0.732
1	35.267	0.67417	-0.0201958	0.97152	-0.0196206	0.0509669	47.5997	0.733
1	35.266	0.674166	-0.0202072	0.971513	-0.0196315	0.0509385	47.6507	0.734
1	35.265	0.674162	-0.0202185	0.971507	-0.0196424	0.0509102	47.7016	0.735
1	35.264	0.674158	-0.0202299	0.9715	-0.0196533	0.050882	47.7525	0.736
1	35.263	0.674154	-0.0202413	0.971493	-0.0196642	0.0508537	47.8034	0.737
1	35.262	0.674151	-0.0202525	0.971487	-0.0196751	0.0508257	47.8542	0.738
1	35.261	0.674147	-0.020264	0.97148	-0.019686	0.0507975	47.9051	0.739
1	35.26	0.674142	-0.0202754	0.971473	-0.019697	0.0507692	47.9559	0.74
1	35.259	0.674139	-0.0202867	0.971467	-0.0197079	0.0507412	48.0066	0.741
1	35.258	0.674135	-0.0202981	0.97146	-0.0197188	0.0507131	48.0574	0.742
1	35.257	0.67413	-0.0203095	0.971453	-0.0197297	0.050685	48.1081	0.743
1	35.256	0.674127	-0.0203208	0.971447	-0.0197405	0.0506572	48.1588	0.744
1	35.255	0.674123	-0.0203322	0.97144	-0.0197515	0.0506291	48.2094	0.745
1	35.254	0.674119	-0.0203436	0.971433	-0.0197625	0.050601	48.2601	0.746
1	35.253	0.674115	-0.0203549	0.971427	-0.0197733	0.0505733	48.3107	0.747
1	35.252	0.674111	-0.0203663	0.97142	-0.0197842	0.0505453	48.3612	0.748
1	35.251	0.674107	-0.0203777	0.971413	-0.0197952	0.0505173	48.4118	0.749
1	35.25	0.674103	-0.020389	0.971407	-0.019806	0.0504896	48.4623	0.75
1	35.249	0.674099	-0.0204005	0.9714	-0.019817	0.0504617	48.5128	0.751
1	35.248	0.674095	-0.0204119	0.971393	-0.019828	0.0504338	48.5633	0.752
1	35.247	0.674091	-0.0204232	0.971386	-0.0198389	0.0504061	48.6137	0.753
1	35.246	0.674087	-0.0204346	0.97138	-0.0198498	0.0503784	48.6641	0.754
1	35.245	0.674083	-0.020446	0.971373	-0.0198607	0.0503506	48.7145	0.755
1	35.244	0.674079	-0.0204573	0.971367	-0.0198716	0.0503232	48.7648	0.756
1	35.243	0.674075	-0.0204688	0.97136	-0.0198825	0.0502954	48.8151	0.757
1	35.242	0.674071	-0.0204802	0.971353	-0.0198935	0.0502677	48.8654	0.758
1	35.241	0.674067	-0.0204916	0.971346	-0.0199045	0.05024	48.9157	0.759
1	35.24	0.674063	-0.020503	0.971339	-0.0199154	0.0502125	48.9659	0.76
1	35.239	0.674059	-0.0205144	0.971333	-0.0199263	0.050185	49.0162	0.761
1	35.238	0.674055	-0.0205258	0.971326	-0.0199372	0.0501574	49.0663	0.762
1	35.237	0.674051	-0.0205372	0.971319	-0.0199481	0.05013	49.1165	0.763
1	35.236	0.674047	-0.0205485	0.971313	-0.0199591	0.0501026	49.1666	0.764
1	35.235	0.674043	-0.02056	0.971306	-0.01997	0.050075	49.2167	0.765
1	35.234	0.674039	-0.0205714	0.971299	-0.019981	0.0500475	49.2668	0.766
1	35.233	0.674035	-0.0205828	0.971292	-0.0199919	0.0500202	49.3169	0.767
1	35.232	0.674031	-0.0205942	0.971286	-0.0200028	0.0499929	49.3669	0.768
1	35.231	0.674027	-0.0206056	0.971279	-0.0200138	0.0499655	49.4169	0.769
1	35.23	0.674023	-0.0206171	0.971272	-0.0200248	0.0499382	49.4668	0.77
1	35.229	0.674019	-0.0206284	0.971265	-0.0200357	0.0499109	49.5168	0.771
1	35.228	0.674015	-0.0206398	0.971259	-0.0200466	0.0498838	49.5667	0.772
1	35.227	0.674011	-0.0206513	0.971252	-0.0200576	0.0498565	49.6166	0.773
1	35.226	0.674007	-0.0206627	0.971245	-0.0200686	0.0498292	49.6664	0.774
1	35.225	0.674003	-0.020674	0.971239	-0.0200794	0.0498022	49.7163	0.775
1	35.224	0.673999	-0.0206855	0.971232	-0.0200904	0.049775	49.7661	0.776
1	35.223	0.673995	-0.0206969	0.971225	-0.0201014	0.0497478	49.8158	0.777
1	35.222	0.673991	-0.0207084	0.971218	-0.0201124	0.0497207	49.8656	0.778
1	35.221	0.673987	-0.0207198	0.971211	-0.0201233	0.0496936	49.9153	0.779
1	35.22	0.673983	-0.0207312	0.971204	-0.0201343	0.0496666	49.965	0.78
1	35.219	0.673979	-0.0207426	0.971198	-0.0201452	0.0496397	50.0147	0.781
1	35.218	0.673975	-0.0207541	0.971191	-0.0201562	0.0496126	50.0643	0.782
1	35.217	0.67397	-0.0207655	0.971184	-0.0201671	0.0495856	50.1139	0.783
1	35.216	0.673966	-0.020777	0.971177	-0.0201781	0.0495586	50.1635	0.784
1	35.215	0.673962	-0.0207884	0.97117	-0.0201891	0.0495318	50.2131	0.785
1	35.214	0.673959	-0.0207998	0.971164	-0.0202	0.049505	50.2626	0.786
1	35.213	0.673954	-0.0208112	0.971157	-0.020211	0.0494781	50.3121	0.787
1	35.212	0.67395	-0.0208227	0.97115	-0.020222	0.0494512	50.3616	0.788
1	35.211	0.673946	-0.0208341	0.971143	-0.0202329	0.0494245	50.411	0.789
1	35.21	0.673942	-0.0208456	0.971136	-0.0202439	0.0493976	50.4604	0.79
1	35.209	0.673938	-0.020857	0.971129	-0.0202549	0.0493708	50.5098	0.791
1	35.208	0.673934	-0.0208684	0.971123	-0.0202658	0.0493442	50.5592	0.792
1	35.207	0.67393	-0.0208799	0.971116	-0.0202768	0.0493174	50.6086	0.793
1	35.206	0.673926	-0.0208914	0.971109	-0.0202878	0.0492907	50.6579	0.794
1	35.205	0.673922	-0.0209028	0.971102	-0.0202988	0.049264	50.7072	0.795
1	35.204	0.673918	-0.0209143	0.971095	-0.0203097	0.0492375	50.7564	0.796
1	35.203	0.673914	-0.0209257	0.971088	-0.0203207	0.0492109	50.8057	0.797
1	35.202	0.67391	-0.0209371	0.971082	-0.0203317	0.0491844	50.8549	0.798
1	35.201	0.673906	-0.0209486	0.971074	-0.0203427	0.0491578	50.9041	0.799
1	35.2	0.673901	-0.0209601	0.971067	-0.0203537	0.0491312	50.9532	0.8
1	35.199	0.673897	-0.0209716	0.97106	-0.0203647	0.0491047	51.0024	0.801
1	35.198	0.673893	-0.020983	0.971053	-0.0203757	0.0490782	51.0515	0.802
1	35.197	0.673889	-0.0209944	0.971047	-0.0203866	0.0490518	51.1005	0.803
1	35.196	0.673885	-0.0210059	0.97104	-0.0203976	0.0490254	51.1496	0.804
1	35.195	0.673881	-0.0210174	0.971033	-0.0204086	0.048999	51.1986	0.805
1	35.194	0.673877	-0.0210288	0.971026	-0.0204195	0.0489727	51.2476	0.806
1	35.193	0.673873	-0.0210403	0.971019	-0.0204305	0.0489463	51.2966	0.807
1	35.192	0.673869	-0.0210518	0.971012	-0.0204416	0.04892	51.3455	0.808
1	35.191	0.673865	-0.0210633	0.971005	-0.0204526	0.0488936	51.3945	0.809
1	35.19	0.67386	-0.0210748	0.970998	-0.0204636	0.0488673	51.4433	0.81
1	35.189	0.673856	-0.0210863	0.970991	-0.0204746	0.0488411	51.4922	0.811
1	35.188	0.673852	-0.0210977	0.970984	-0.0204856	0.0488148	51.5411	0.812
1	35.187	0.673848	-0.0211092	0.970977	-0.0204966	0.0487886	51.5899	0.813
1	35.186	0.673844	-0.0211207	0.970971	-0.0205075	0.0487625	51.6387	0.814
1	35.185	0.67384	-0.0211322	0.970964	-0.0205186	0.0487364	51.6874	0.815
1	35.184	0.673836	-0.0211436	0.970957	-0.0205296	0.0487102	51.7362	0.816
1	35.183	0.673832	-0.0211551	0.97095	-0.0205405	0.0486843	51.7849	0.817
1	35.182	0.673828	-0.0211666	0.970943	-0.0205515	0.0486582	51.8336	0.818
1	35.181	0.673824	-0.0211781	0.970936	-0.0205625	0.0486321	51.8822	0.819
1	35.18	0.673819	-0.0211896	0.970929	-0.0205736	0.0486061	51.9308	0.82
1	35.179	0.673815	-0.0212011	0.970922	-0.0205846	0.0485801	51.9794	0.821
1	35.178	0.673811	-0.0212126	0.970915	-0.0205956	0.0485541	52.028	0.822
1	35.177	0.673807	-0.0212241	0.970908	-0.0206066	0.0485281	52.0766	0.823
1	35.176	0.673803	-0.0212356	0.970901	-0.0206176	0.0485022	52.1251	0.824
1	35.175	0.673799	-0.0212471	0.970894	-0.0206287	0.0484763	52.1736	0.825
1	35.174	0.673794	-0.0212586	0.970887	-0.0206397	0.0484504	52.2221	0.826
1	35.173	0.67379	-0.0212701	0.97088	-0.0206507	0.0484245	52.2705	0.827
1	35.172	0.673786	-0.0212816	0.970873	-0.0206617	0.0483987	52.319	0.828
1	35.171	0.673782	-0.0212931	0.970866	-0.0206727	0.0483729	52.3674	0.829
1	35.17	0.673778	-0.0213046	0.970859	-0.0206838	0.0483471	52.4157	0.83
1	35.169	0.673774	-0.0213161	0.970852	-0.0206948	0.0483213	52.4641	0.831
1	35.168	0.673769	-0.0213276	0.970845	-0.0207058	0.0482956	52.5124	0.832
1	35.167	0.673765	-0.0213391	0.970838	-0.0207168	0.0482699	52.5607	0.833
1	35.166	0.673761	-0.0213506	0.970831	-0.0207279	0.0482442	52.609	0.834
1	35.165	0.673757	-0.0213622	0.970824	-0.0207389	0.0482186	52.6572	0.835
1	35.164	0.673753	-0.0213737	0.970817	-0.0207499	0.0481929	52.7054	0.836
1	35.163	0.673749	-0.0213852	0.97081	-0.020761	0.0481673	52.7536	0.837
1	35.162	0.673744	-0.0213967	0.970803	-0.020772	0.0481418	52.8018	0.838
1	35.161	0.67374	-0.0214082	0.970796	-0.020783	0.0481162	52.8499	0.839
1	35.16	0.673736	-0.0214197	0.970789	-0.0207941	0.0480907	52.8981	0.84
1	35.159	0.673732	-0.0214312	0.970783	-0.020805	0.0480653	52.9461	0.841
1	35.158	0.673728	-0.0214428	0.970775	-0.0208161	0.0480397	52.9942	0.842
1	35.157	0.673724	-0.0214543	0.970768	-0.0208272	0.0480142	53.0422	0.843
1	35.156	0.673719	-0.0214658	0.970761	-0.0208382	0.0479888	53.0903	0.844
1	35.155	0.673715	-0.0214774	0.970754	-0.0208492	0.0479634	53.1382	0.845
1	35.154	0.673711	-0.0214889	0.970747	-0.0208603	0.047938	53.1862	0.846
1	35.153	0.673707	-0.0215004	0.97074	-0.0208713	0.0479127	53.2342	0.847
1	35.152	0.673703	-0.0215119	0.970733	-0.0208823	0.0478873	53.2821	0.848
1	35.151	0.673699	-0.0215235	0.970726	-0.0208934	0.047862	53.33	0.849
1	35.15	0.673694	-0.021535	0.970719	-0.0209044	0.0478368	53.3778	0.85
1	35.149	0.67369	-0.0215465	0.970712	-0.0209155	0.0478115	53.4257	0.851
1	35.148	0.673686	-0.0215581	0.970705	-0.0209265	0.0477863	53.4735	0.852
1	35.147	0.673682	-0.0215696	0.970698	-0.0209376	0.0477611	53.5212	0.853
1	35.146	0.673678	-0.0215812	0.97069	-0.0209487	0.0477358	53.569	0.854
1	35.145	0.673673	-0.0215927	0.970683	-0.0209597	0.0477106	53.6167	0.855
1	35.144	0.673669	-0.0216043	0.970676	-0.0209707	0.0476855	53.6645	0.856
1	35.143	0.673665	-0.0216159	0.970669	-0.0209819	0.0476602	53.7121	0.857
1	35.142	0.673661	-0.0216273	0.970662	-0.0209928	0.0476353	53.7598	0.858
1	35.141	0.673656	-0.021639	0.970655	-0.021004	0.0476101	53.8074	0.859
1	35.14	0.673652	-0.0216505	0.970648	-0.021015	0.047585	53.855	0.86
1	35.139	0.673648	-0.021662	0.970641	-0.0210261	0.04756	53.9026	0.861
1	35.138	0.673644	-0.0216736	0.970634	-0.0210371	0.0475351	53.9502	0.862
1	35.137	0.67364	-0.0216851	0.970627	-0.0210482	0.0475101	53.9977	0.863
1	35.136	0.673636	-0.0216967	0.97062	-0.0210592	0.0474852	54.0452	0.864
1	35.135	0.673631	-0.0217083	0.970612	-0.0210703	0.0474601	54.0927	0.865
1	35.134	0.673627	-0.0217198	0.970606	-0.0210813	0.0474354	54.1402	0.866
1	35.133	0.673623	-0.0217314	0.970598	-0.0210924	0.0474104	54.1876	0.867
1	35.132	0.673618	-0.021743	0.970591	-0.0211036	0.0473854	54.235	0.868
1	35.131	0.673614	-0.0217545	0.970584	-0.0211146	0.0473606	54.2824	0.869
1	35.13	0.67361	-0.0217661	0.970577	-0.0211257	0.0473358	54.3298	0.87
1	35.129	0.673606	-0.0217777	0.97057	-0.0211367	0.047311	54.3771	0.871
1	35.128	0.673602	-0.0217892	0.970563	-0.0211478	0.0472863	54.4244	0.872
1	35.127	0.673597	-0.0218008	0.970555	-0.0211589	0.0472614	54.4717	0.873
1	35.126	0.673593	-0.0218124	0.970548	-0.02117	0.0472367	54.519	0.874
1	35.125	0.673589	-0.021824	0.970541	-0.0211811	0.0472119	54.5662	0.875
1	35.124	0.673584	-0.0218356	0.970534	-0.0211922	0.0471873	54.6134	0.876
1	35.123	0.67358	-0.0218471	0.970527	-0.0212032	0.0471626	54.6606	0.877
1	35.122	0.673576	-0.0218587	0.97052	-0.0212143	0.047138	54.7078	0.878
1	35.121	0.673572	-0.0218703	0.970512	-0.0212254	0.0471133	54.7549	0.879
1	35.12	0.673567	-0.0218819	0.970505	-0.0212365	0.0470888	54.802	0.88
1	35.119	0.673563	-0.0218935	0.970498	-0.0212476	0.0470641	54.8491	0.881
1	35.118	0.673559	-0.0219051	0.970491	-0.0212587	0.0470396	54.8962	0.882
1	35.117	0.673555	-0.0219167	0.970484	-0.0212698	0.0470151	54.9432	0.883
1	35.116	0.673551	-0.0219282	0.970477	-0.0212808	0.0469907	54.9902	0.884
1	35.115	0.673546	-0.0219398	0.97047	-0.0212919	0.0469662	55.0372	0.885
1	35.114	0.673542	-0.0219514	0.970462	-0.021303	0.0469417	55.0842	0.886
1	35.113	0.673537	-0.0219631	0.970455	-0.0213142	0.0469172	55.1311	0.887
1	35.112	0.673533	-0.0219746	0.970448	-0.0213252	0.0468928	55.178	0.888
1	35.111	0.673529	-0.0219862	0.970441	-0.0213363	0.0468684	55.2249	0.889
1	35.11	0.673525	-0.0219979	0.970433	-0.0213475	0.046844	55.2718	0.89
1	35.109	0.67352	-0.0220095	0.970426	-0.0213586	0.0468196	55.3186	0.891
1	35.108	0.673516	-0.0220211	0.970419	-0.0213697	0.0467953	55.3655	0.892
1	35.107	0.673512	-0.0220327	0.970412	-0.0213807	0.046771	55.4123	0.893
1	35.106	0.673508	-0.0220442	0.970405	-0.0213918	0.0467468	55.459	0.894
1	35.105	0.673504	-0.0220558	0.970398	-0.0214029	0.0467226	55.5058	0.895
1	35.104	0.673499	-0.0220675	0.97039	-0.0214141	0.0466983	55.5525	0.896
1	35.103	0.673495	-0.0220791	0.970383	-0.0214252	0.046674	55.5992	0.897
1	35.102	0.67349	-0.0220907	0.970376	-0.0214363	0.0466499	55.6459	0.898
1	35.101	0.673486	-0.0221024	0.970368	-0.0214474	0.0466256	55.6925	0.899
1	35.1	0.673482	-0.022114	0.970361	-0.0214586	0.0466014	55.7391	0.9
1	35.099	0.673477	-0.0221256	0.970354	-0.0214697	0.0465774	55.7858	0.901
1	35.098	0.673473	-0.0221372	0.970347	-0.0214807	0.0465533	55.8323	0.902
1	35.097	0.673469	-0.0221488	0.970339	-0.0214919	0.0465292	55.8789	0.903
1	35.096	0.673464	-0.0221605	0.970332	-0.021503	0.046505	55.9254	0.904
1	35.095	0.67346	-0.0221721	0.970324	-0.0215141	0.0464811	55.9719	0.905
1	35.094	0.673456	-0.0221837	0.970317	-0.0215252	0.0464571	56.0184	0.906
1	35.093	0.673451	-0.0221954	0.97031	-0.0215364	0.0464331	56.0649	0.907
1	35.092	0.673447	-0.022207	0.970302	-0.0215475	0.046409	56.1113	0.908
1	35.091	0.673443	-0.0222186	0.970295	-0.0215586	0.0463852	56.1577	0.909
1	35.09	0.673439	-0.0222302	0.970288	-0.0215697	0.0463613	56.2041	0.91
1	35.089	0.673434	-0.022242	0.97028	-0.0215809	0.0463372	56.2504	0.911
1	35.088	0.67343	-0.0222535	0.970273	-0.021592	0.0463134	56.2968	0.912
1	35.087	0.673426	-0.0222651	0.970266	-0.0216031	0.0462896	56.3431	0.913
1	35.086	0.673421	-0.0222768	0.970259	-0.0216143	0.0462657	56.3894	0.914
1	35.085	0.673417	-0.0222885	0.970251	-0.0216254	0.0462418	56.4356	0.915
1	35.084	0.673413	-0.0223001	0.970244	-0.0216365	0.0462181	56.4819	0.916
1	35.083	0.673408	-0.0223117	0.970237	-0.0216476	0.0461944	56.5281	0.917
1	35.082	0.673404	-0.0223234	0.97023	-0.0216588	0.0461706	56.5743	0.918
1	35.081	0.673399	-0.0223351	0.970222	-0.02167	0.0461468	56.6205	0.919
1	35.08	0.673395	-0.0223467	0.970215	-0.0216811	0.046123	56.6666	0.92
1	35.079	0.67339	-0.0223584	0.970207	-0.0216923	0.0460993	56.7127	0.921
1	35.078	0.673386	-0.02237	0.9702	-0.0217034	0.0460757	56.7588	0.922
1	35.077	0.673382	-0.0223817	0.970193	-0.0217146	0.046052	56.8049	0.923
1	35.076	0.673377	-0.0223934	0.970185	-0.0217257	0.0460284	56.851	0.924
1	35.075	0.673373	-0.022405	0.970178	-0.0217368	0.0460048	56.897	0.925
1	35.074	0.673369	-0.0224167	0.970171	-0.021748	0.0459812	56.943	0.926
1	35.073	0.673364	-0.0224284	0.970163	-0.0217592	0.0459576	56.989	0.927
1	35.072	0.67336	-0.02244	0.970156	-0.0217703	0.0459341	57.0349	0.928
1	35.071	0.673356	-0.0224516	0.970149	-0.0217814	0.0459107	57.0809	0.929
1	35.07	0.673352	-0.0224633	0.970142	-0.0217926	0.0458872	57.1268	0.93
1	35.069	0.673347	-0.022475	0.970134	-0.0218038	0.0458637	57.1727	0.931
1	35.068	0.673343	-0.0224867	0.970127	-0.0218149	0.0458402	57.2185	0.932
1	35.067	0.673338	-0.0224984	0.970119	-0.0218261	0.0458167	57.2644	0.933
1	35.066	0.673334	-0.02251	0.970112	-0.0218372	0.0457934	57.3102	0.934
1	35.065	0.673329	-0.0225218	0.970104	-0.0218485	0.0457698	57.356	0.935
1	35.064	0.673325	-0.0225334	0.970097	-0.0218596	0.0457465	57.4018	0.936
1	35.063	0.673321	-0.0225451	0.97009	-0.0218708	0.0457231	57.4475	0.937
1	35.062	0.673316	-0.0225568	0.970082	-0.0218819	0.0456998	57.4932	0.938
1	35.061	0.673312	-0.0225684	0.970075	-0.0218931	0.0456766	57.5389	0.939
1	35.06	0.673308	-0.0225801	0.970068	-0.0219042	0.0456532	57.5846	0.94
1	35.059	0.673303	-0.0225918	0.97006	-0.0219154	0.0456299	57.6303	0.941
1	35.058	0.673299	-0.0226035	0.970053	-0.0219266	0.0456068	57.6759	0.942
1	35.057	0.673294	-0.0226152	0.970046	-0.0219377	0.0455835	57.7215	0.943
1	35.056	0.67329	-0.0226269	0.970038	-0.0219489	0.0455603	57.7671	0.944
1	35.055	0.673285	-0.0226387	0.97003	-0.0219602	0.045537	57.8126	0.945
1	35.054	0.673281	-0.0226503	0.970023	-0.0219713	0.0455139	57.8582	0.946
1	35.053	0.673277	-0.022662	0.970016	-0.0219825	0.0454907	57.9037	0.947
1	35.052	0.673272	-0.0226737	0.970008	-0.0219937	0.0454676	57.9492	0.948
1	35.051	0.673268	-0.0226853	0.970001	-0.0220048	0.0454446	57.9946	0.949
1	35.05	0.673263	-0.0226971	0.969993	-0.0220161	0.0454214	58.0401	0.95
1	35.049	0.673259	-0.0227088	0.969986	-0.0220272	0.0453984	58.0855	0.951
1	35.048	0.673254	-0.0227206	0.969978	-0.0220385	0.0453752	58.1309	0.952
1	35.047	0.67325	-0.0227322	0.969971	-0.0220496	0.0453523	58.1763	0.953
1	35.046	0.673246	-0.0227439	0.969964	-0.0220608	0.0453293	58.2216	0.954
1	35.045	0.673241	-0.0227557	0.969956	-0.022072	0.0453063	58.267	0.955
1	35.044	0.673237	-0.0227673	0.969949	-0.0220831	0.0452835	58.3123	0.956
1	35.043	0.673232	-0.0227791	0.969941	-0.0220944	0.0452604	58.3576	0.957
1	35.042	0.673228	-0.0227908	0.969933	-0.0221056	0.0452375	58.4028	0.958
1	35.041	0.673223	-0.0228025	0.969926	-0.0221168	0.0452145	58.4481	0.959
1	35.04	0.673219	-0.0228142	0.969919	-0.0221279	0.0451918	58.4933	0.96
1	35.039	0.673214	-0.022826	0.969911	-0.0221392	0.0451688	58.5385	0.961
1	35.038	0.67321	-0.0228376	0.969904	-0.0221503	0.0451461	58.5836	0.962
1	35.037	0.673205	-0.0228495	0.969896	-0.0221616	0.0451231	58.6288	0.963
1	35.036	0.673201	-0.0228611	0.969889	-0.0221727	0.0451004	58.6739	0.964
1	35.035	0.673197	-0.0228729	0.969881	-0.022184	0.0450775	58.719	0.965
1	35.034	0.673192	-0.0228846	0.969874	-0.0221951	0.0450549	58.7641	0.966
1	35.033	0.673188	-0.0228964	0.969866	-0.0222064	0.045032	58.8091	0.967
1	35.032	0.673183	-0.022908	0.969859	-0.0222176	0.0450094	58.8542	0.968
1	35.031	0.673179	-0.0229199	0.969851	-0.0222288	0.0449866	58.8992	0.969
1	35.03	0.673175	-0.0229315	0.969844	-0.02224	0.0449641	58.9442	0.97
1	35.029	0.67317	-0.0229433	0.969836	-0.0222513	0.0449413	58.9891	0.971
1	35.028	0.673166	-0.022955	0.969829	-0.0222624	0.0449188	59.0341	0.972
1	35.027	0.673161	-0.0229667	0.969821	-0.0222736	0.0448962	59.079	0.973
1	35.026	0.673157	-0.0229785	0.969814	-0.0222848	0.0448736	59.1239	0.974
1	35.025	0.673152	-0.0229903	0.969806	-0.0222961	0.0448509	59.1688	0.975
1	35.024	0.673148	-0.023002	0.969798	-0.0223073	0.0448283	59.2136	0.976
1	35.023	0.673143	-0.0230138	0.969791	-0.0223186	0.0448058	59.2584	0.977
1	35.022	0.673139	-0.0230255	0.969783	-0.0223298	0.0447833	59.3032	0.978
1	35.021	0.673134	-0.0230373	0.969776	-0.022341	0.0447608	59.348	0.979
1	35.02	0.67313	-0.023049	0.969768	-0.0223522	0.0447383	59.3928	0.98
1	35.019	0.673125	-0.0230608	0.969761	-0.0223634	0.0447159	59.4375	0.981
1	35.018	0.67312	-0.0230726	0.969753	-0.0223747	0.0446933	59.4822	0.982
1	35.017	0.673116	-0.0230843	0.969746	-0.0223859	0.044671	59.5269	0.983
1	35.016	0.673112	-0.0230961	0.969738	-0.0223972	0.0446485	59.5716	0.984
1	35.015	0.673107	-0.0231079	0.96973	-0.0224084	0.0446261	59.6163	0.985
1	35.014	0.673103	-0.0231196	0.969723	-0.0224196	0.0446038	59.6609	0.986
1	35.013	0.673098	-0.0231314	0.969715	-0.0224308	0.0445815	59.7055	0.987
1	35.012	0.673094	-0.0231431	0.969708	-0.0224421	0.0445592	59.7501	0.988
1	35.011	0.673089	-0.023155	0.9697	-0.0224534	0.0445368	59.7946	0.989
1	35.01	0.673085	-0.0231667	0.969693	-0.0224645	0.0445146	59.8392	0.99
1	35.009	0.67308	-0.0231785	0.969685	-0.0224758	0.0444922	59.8837	0.991
1	35.008	0.673076	-0.0231903	0.969677	-0.0224871	0.04447	59.9282	0.992
1	35.007	0.673071	-0.023202	0.96967	-0.0224983	0.0444478	59.9726	0.993
1	35.006	0.673066	-0.0232139	0.969662	-0.0225096	0.0444255	60.0171	0.994
1	35.005	0.673062	-0.0232255	0.969655	-0.0225208	0.0444035	60.0615	0.995
1	35.004	0.673057	-0.0232374	0.969647	-0.0225321	0.0443812	60.1059	0.996
1	35.003	0.673053	-0.0232492	0.969639	-0.0225433	0.0443591	60.1503	0.997
1	35.002	0.673048	-0.0232609	0.969632	-0.0225545	0.044337	60.1947	0.998
1	35.001	0.673044	-0.0232728	0.969624	-0.0225658	0.0443148	60.239	0.999
1	35	0.67304	-0.0232845	0.969617	-0.022577	0.0442928	60.2833	1
1	34.999	0.673035	-0.0232963	0.969609	-0.0225883	0.0442707	60.3276	1.001
1	34.998	0.67303	-0.0233082	0.969601	-0.0225996	0.0442485	60.3719	1.002
1	34.997	0.673026	-0.0233199	0.969594	-0.0226108	0.0442267	60.4161	1.003
1	34.996	0.673021	-0.0233317	0.969586	-0.0226221	0.0442045	60.4603	1.004
1	34.995	0.673017	-0.0233435	0.969578	-0.0226334	0.0441826	60.5045	1.005
1	34.994	0.673012	-0.0233553	0.96957	-0.0226446	0.0441606	60.5487	1.006
1	34.993	0.673007	-0.0233671	0.969562	-0.0226559	0.0441386	60.5929	1.007
1	34.992	0.673003	-0.0233789	0.969555	-0.0226672	0.0441167	60.637	1.008
1	34.991	0.672998	-0.0233907	0.969547	-0.0226784	0.0440948	60.6811	1.009
1	34.99	0.672994	-0.0234026	0.969539	-0.0226897	0.0440728	60.7252	1.01
1	34.989	0.67299	-0.0234143	0.969532	-0.0227009	0.0440511	60.7693	1.011
1	34.988	0.672985	-0.0234261	0.969524	-0.0227122	0.0440292	60.8134	1.012
1	34.987	0.67298	-0.023438	0.969516	-0.0227235	0.0440072	60.8574	1.013
1	34.986	0.672976	-0.0234498	0.969509	-0.0227348	0.0439855	60.9014	1.014
1	34.985	0.672971	-0.0234616	0.969501	-0.022746	0.0439637	60.9454	1.015
1	34.984	0.672966	-0.0234735	0.969493	-0.0227574	0.0439418	60.9894	1.016
1	34.983	0.672962	-0.0234853	0.969485	-0.0227687	0.04392	61.0333	1.017
1	34.982	0.672957	-0.023497	0.969478	-0.0227799	0.0438984	61.0772	1.018
1	34.981	0.672953	-0.0235089	0.96947	-0.0227912	0.0438766	61.1211	1.019
1	34.98	0.672948	-0.0235208	0.969462	-0.0228025	0.0438548	61.165	1.02
1	34.979	0.672943	-0.0235326	0.969455	-0.0228138	0.0438332	61.2088	1.021
1	34.978	0.672939	-0.0235444	0.969447	-0.022825	0.0438115	61.2527	1.022
1	34.977	0.672934	-0.0235563	0.969439	-0.0228364	0.0437898	61.2965	1.023
1	34.976	0.672929	-0.0235681	0.969431	-0.0228477	0.0437681	61.3403	1.024
1	34.975	0.672925	-0.0235799	0.969424	-0.0228589	0.0437467	61.384	1.025
1	34.974	0.672921	-0.0235917	0.969416	-0.0228702	0.043725	61.4278	1.026
1	34.973	0.672916	-0.0236036	0.969408	-0.0228815	0.0437033	61.4715	1.027
1	34.972	0.672911	-0.0236154	0.969401	-0.0228928	0.0436818	61.5152	1.028
1	34.971	0.672907	-0.0236272	0.969393	-0.0229041	0.0436603	61.5589	1.029
1	34.97	0.672902	-0.0236391	0.969385	-0.0229154	0.0436387	61.6026	1.03
1	34.969	0.672897	-0.023651	0.969377	-0.0229267	0.0436172	61.6462	1.031
1	34.968	0.672893	-0.0236628	0.96937	-0.022938	0.0435957	61.6898	1.032
1	34.967	0.672888	-0.0236746	0.969362	-0.0229493	0.0435743	61.7334	1.033
1	34.966	0.672884	-0.0236865	0.969354	-0.0229606	0.0435528	61.777	1.034
1	34.965	0.672879	-0.0236984	0.969346	-0.022972	0.0435313	61.8205	1.035
1	34.964	0.672874	-0.0237102	0.969339	-0.0229832	0.04351	61.8641	1.036
1	34.963	0.67287	-0.023722	0.969331	-0.0229945	0.0434886	61.9076	1.037
1	34.962	0.672865	-0.0237339	0.969323	-0.0230059	0.0434672	61.9511	1.038
1	34.961	0.67286	-0.0237458	0.969315	-0.0230172	0.0434458	61.9945	1.039
1	34.96	0.672856	-0.0237577	0.969307	-0.0230285	0.0434244	62.038	1.04
1	34.959	0.672852	-0.0237695	0.9693	-0.0230398	0.0434032	62.0814	1.041
1	34.958	0.672847	-0.0237814	0.969292	-0.0230511	0.0433819	62.1248	1.042
1	34.957	0.672842	-0.0237933	0.969284	-0.0230624	0.0433605	62.1682	1.043
1	34.956	0.672838	-0.0238051	0.969277	-0.0230737	0.0433393	62.2116	1.044
1	34.955	0.672833	-0.023817	0.969269	-0.0230851	0.043318	62.2549	1.045
1	34.954	0.672828	-0.0238289	0.969261	-0.0230964	0.0432967	62.2982	1.046
1	34.953	0.672824	-0.0238407	0.969253	-0.0231077	0.0432756	62.3415	1.047
1	34.952	0.672819	-0.0238526	0.969245	-0.0231191	0.0432544	62.3848	1.048
1	34.951	0.672814	-0.0238646	0.969237	-0.0231304	0.0432331	62.428	1.049
1	34.95	0.672809	-0.0238765	0.969229	-0.0231418	0.0432119	62.4713	1.05
1	34.949	0.672805	-0.0238883	0.969222	-0.0231531	0.0431909	62.5145	1.051
1	34.948	0.6728	-0.0239002	0.969214	-0.0231644	0.0431697	62.5577	1.052
1	34.947	0.672796	-0.023912	0.969206	-0.0231757	0.0431486	62.6008	1.053
1	34.946	0.672791	-0.023924	0.969198	-0.0231871	0.0431275	62.644	1.054
1	34.945	0.672786	-0.0239359	0.96919	-0.0231984	0.0431064	62.6871	1.055
1	34.944	0.672781	-0.0239478	0.969182	-0.0232098	0.0430853	62.7302	1.056
1	34.943	0.672777	-0.0239596	0.969174	-0.0232211	0.0430643	62.7733	1.057
1	34.942	0.672772	-0.0239716	0.969166	-0.0232324	0.0430433	62.8164	1.058
1	34.941	0.672768	-0.0239834	0.969159	-0.0232437	0.0430224	62.8594	1.059
1	34.94	0.672763	-0.0239953	0.969151	-0.0232551	0.0430013	62.9024	1.06
1	34.939	0.672758	-0.0240072	0.969143	-0.0232664	0.0429803	62.9454	1.061
1	34.938	0.672753	-0.0240192	0.969135	-0.0232778	0.0429594	62.9884	1.062
1	34.937	0.672749	-0.0240311	0.969127	-0.0232892	0.0429384	63.0314	1.063
1	34.936	0.672744	-0.024043	0.969119	-0.0233005	0.0429174	63.0743	1.064
1	34.935	0.672739	-0.0240549	0.969111	-0.0233118	0.0428966	63.1172	1.065
1	34.934	0.672735	-0.0240668	0.969103	-0.0233232	0.0428757	63.1601	1.066
1	34.933	0.67273	-0.0240787	0.969096	-0.0233345	0.042855	63.203	1.067
1	34.932	0.672725	-0.0240906	0.969088	-0.0233459	0.0428341	63.2459	1.068
1	34.931	0.672721	-0.0241025	0.96908	-0.0233573	0.0428132	63.2887	1.069
1	34.93	0.672716	-0.0241145	0.969072	-0.0233686	0.0427924	63.3315	1.07
1	34.929	0.672711	-0.0241264	0.969064	-0.02338	0.0427716	63.3743	1.071
1	34.928	0.672706	-0.0241383	0.969056	-0.0233914	0.0427508	63.4171	1.072
1	34.927	0.672702	-0.0241503	0.969048	-0.0234028	0.04273	63.4598	1.073
1	34.926	0.672697	-0.0241621	0.96904	-0.0234141	0.0427094	63.5026	1.074
1	34.925	0.672692	-0.0241741	0.969032	-0.0234255	0.0426886	63.5453	1.075
1	34.924	0.672688	-0.024186	0.969024	-0.0234368	0.0426679	63.588	1.076
1	34.923	0.672683	-0.0241979	0.969017	-0.0234481	0.0426473	63.6306	1.077
1	34.922	0.672678	-0.0242098	0.969009	-0.0234595	0.0426266	63.6733	1.078
1	34.921	0.672674	-0.0242218	0.969001	-0.0234709	0.0426059	63.7159	1.079
1	34.92	0.672669	-0.0242337	0.968993	-0.0234823	0.0425853	63.7585	1.08
1	34.919	0.672664	-0.0242457	0.968985	-0.0234937	0.0425646	63.8011	1.081
1	34.918	0.672659	-0.0242576	0.968977	-0.0235051	0.042544	63.8437	1.082
1	34.917	0.672655	-0.0242696	0.968969	-0.0235164	0.0425234	63.8862	1.083
1	34.916	0.67265	-0.0242815	0.968961	-0.0235278	0.0425029	63.9287	1.084
1	34.915	0.672645	-0.0242935	0.968953	-0.0235392	0.0424823	63.9712	1.085
1	34.914	0.67264	-0.0243054	0.968945	-0.0235506	0.0424617	64.0137	1.086
1	34.913	0.672636	-0.0243174	0.968937	-0.023562	0.0424412	64.0562	1.087
1	34.912	0.672631	-0.0243293	0.968929	-0.0235734	0.0424207	64.0986	1.088
1	34.911	0.672626	-0.0243413	0.968921	-0.0235848	0.0424002	64.141	1.089
1	34.91	0.672621	-0.0243533	0.968913	-0.0235962	0.0423797	64.1834	1.09
1	34.909	0.672617	-0.0243652	0.968905	-0.0236076	0.0423593	64.2258	1.091
1	34.908	0.672612	-0.0243772	0.968897	-0.023619	0.0423389	64.2682	1.092
1	34.907	0.672607	-0.0243891	0.968889	-0.0236304	0.0423184	64.3105	1.093
1	34.906	0.672602	-0.0244011	0.968881	-0.0236418	0.042298	64.3528	1.094
1	34.905	0.672598	-0.0244131	0.968873	-0.0236532	0.0422776	64.3951	1.095
1	34.904	0.672593	-0.024425	0.968865	-0.0236646	0.0422573	64.4374	1.096
1	34.903	0.672588	-0.024437	0.968857	-0.023676	0.0422369	64.4797	1.097
1	34.902	0.672583	-0.024449	0.968849	-0.0236874	0.0422166	64.5219	1.098
1	34.901	0.672579	-0.024461	0.968841	-0.0236988	0.0421963	64.5641	1.099
1	34.9	0.672574	-0.0244729	0.968833	-0.0237102	0.042176	64.6063	1.1
1	34.899	0.672569	-0.0244849	0.968824	-0.0237216	0.0421557	64.6485	1.101
1	34.898	0.672564	-0.0244969	0.968816	-0.023733	0.0421355	64.6906	1.102
1	34.897	0.672559	-0.0245089	0.968808	-0.0237444	0.0421152	64.7328	1.103
1	34.896	0.672555	-0.0245208	0.9688	-0.0237558	0.042095	64.7749	1.104
1	34.895	0.67255	-0.0245328	0.968792	-0.0237672	0.0420748	64.817	1.105
1	34.894	0.672545	-0.0245448	0.968784	-0.0237786	0.0420546	64.8591	1.106
1	34.893	0.67254	-0.0245568	0.968776	-0.02379	0.0420344	64.9011	1.107
1	34.892	0.672536	-0.0245688	0.968768	-0.0238014	0.0420143	64.9431	1.108
1	34.891	0.672531	-0.0245807	0.96876	-0.0238128	0.0419941	64.9852	1.109
1	34.89	0.672526	-0.0245927	0.968752	-0.0238243	0.041974	65.0272	1.11
1	34.889	0.672521	-0.0246047	0.968744	-0.0238357	0.0419539	65.0691	1.111
1	34.888	0.672517	-0.0246167	0.968736	-0.0238471	0.0419338	65.1111	1.112
1	34.887	0.672512	-0.0246287	0.968728	-0.0238585	0.0419138	65.153	1.113
1	34.886	0.672507	-0.0246408	0.96872	-0.02387	0.0418936	65.1949	1.114
1	34.885	0.672502	-0.0246527	0.968712	-0.0238814	0.0418736	65.2368	1.115
1	34.884	0.672497	-0.0246647	0.968704	-0.0238928	0.0418536	65.2787	1.116
1	34.883	0.672492	-0.0246768	0.968695	-0.0239043	0.0418335	65.3206	1.117
1	34.882	0.672488	-0.0246888	0.968687	-0.0239157	0.0418135	65.3624	1.118
1	34.881	0.672483	-0.0247008	0.968679	-0.0239272	0.0417935	65.4042	1.119
1	34.88	0.672478	-0.0247128	0.968671	-0.0239386	0.0417736	65.446	1.12
1	34.879	0.672473	-0.0247248	0.968663	-0.02395	0.0417536	65.4878	1.121
1	34.878	0.672468	-0.0247368	0.968655	-0.0239614	0.0417337	65.5295	1.122
1	34.877	0.672464	-0.0247488	0.968647	-0.0239729	0.0417138	65.5713	1.123
1	34.876	0.672459	-0.0247608	0.968639	-0.0239843	0.041694	65.613	1.124
1	34.875	0.672454	-0.0247729	0.968631	-0.0239958	0.041674	65.6547	1.125
1	34.874	0.672449	-0.0247849	0.968623	-0.0240072	0.0416541	65.6963	1.126
1	34.873	0.672444	-0.024797	0.968614	-0.0240187	0.0416342	65.738	1.127
1	34.872	0.672439	-0.024809	0.968606	-0.0240301	0.0416144	65.7796	1.128
1	34.871	0.672435	-0.024821	0.968598	-0.0240416	0.0415946	65.8212	1.129
1	34.87	0.67243	-0.024833	0.96859	-0.024053	0.0415748	65.8628	1.13
1	34.869	0.672425	-0.024845	0.968582	-0.0240644	0.0415551	65.9044	1.131
1	34.868	0.67242	-0.024857	0.968574	-0.0240759	0.0415353	65.946	1.132
1	34.867	0.672415	-0.0248691	0.968566	-0.0240874	0.0415155	65.9875	1.133
1	34.866	0.67241	-0.0248812	0.968557	-0.0240989	0.0414957	66.029	1.134
1	34.865	0.672405	-0.0248932	0.968549	-0.0241103	0.041476	66.0705	1.135
1	34.864	0.672401	-0.0249053	0.968541	-0.0241218	0.0414563	66.112	1.136
1	34.863	0.672396	-0.0249173	0.968533	-0.0241332	0.0414367	66.1534	1.137
1	34.862	0.672391	-0.0249293	0.968525	-0.0241447	0.041417	66.1949	1.138
1	34.861	0.672386	-0.0249414	0.968517	-0.0241562	0.0413973	66.2363	1.139
1	34.86	0.672381	-0.0249535	0.968508	-0.0241677	0.0413776	66.2777	1.14
1	34.859	0.672376	-0.0249655	0.9685	-0.0241791	0.041358	66.3191	1.141
1	34.858	0.672372	-0.0249776	0.968492	-0.0241906	0.0413384	66.3604	1.142
1	34.857	0.672367	-0.0249896	0.968484	-0.024202	0.0413189	66.4018	1.143
1	34.856	0.672362	-0.0250017	0.968476	-0.0242135	0.0412992	66.4431	1.144
1	34.855	0.672357	-0.0250137	0.968468	-0.024225	0.0412797	66.4844	1.145
1	34.854	0.672352	-0.0250258	0.96846	-0.0242364	0.0412602	66.5257	1.146
1	34.853	0.672347	-0.0250379	0.968451	-0.024248	0.0412406	66.5669	1.147
1	34.852	0.672342	-0.0250499	0.968443	-0.0242594	0.0412211	66.6082	1.148
1	34.851	0.672338	-0.0250619	0.968435	-0.0242709	0.0412017	66.6494	1.149
1	34.85	0.672333	-0.025074	0.968427	-0.0242823	0.0411822	66.6906	1.15
1	34.849	0.672327	-0.0250862	0.968418	-0.0242939	0.0411626	66.7318	1.151
1	34.848	0.672323	-0.0250982	0.96841	-0.0243054	0.0411432	66.7729	1.152
1	34.847	0.672318	-0.0251103	0.968402	-0.0243168	0.0411238	66.8141	1.153
1	34.846	0.672313	-0.0251224	0.968393	-0.0243284	0.0411043	66.8552	1.154
1	34.845	0.672308	-0.0251345	0.968385	-0.0243399	0.0410848	66.8963	1.155
1	34.844	0.672303	-0.0251466	0.968377	-0.0243513	0.0410655	66.9374	1.156
1	34.843	0.672298	-0.0251586	0.968369	-0.0243628	0.0410462	66.9785	1.157
1	34.842	0.672293	-0.0251707	0.96836	-0.0243743	0.0410268	67.0195	1.158
1	34.841	0.672288	-0.0251829	0.968352	-0.0243859	0.0410074	67.0605	1.159
1	34.84	0.672283	-0.0251949	0.968344	-0.0243973	0.0409881	67.1015	1.16
1	34.839	0.672279	-0.025207	0.968336	-0.0244088	0.0409688	67.1425	1.161
1	34.838	0.672274	-0.0252191	0.968327	-0.0244203	0.0409495	67.1835	1.162
1	34.837	0.672269	-0.0252312	0.968319	-0.0244319	0.0409301	67.2244	1.163
1	34.836	0.672264	-0.0252433	0.968311	-0.0244433	0.0409109	67.2654	1.164
1	34.835	0.672259	-0.0252553	0.968303	-0.0244548	0.0408917	67.3063	1.165
1	34.834	0.672254	-0.0252675	0.968294	-0.0244664	0.0408725	67.3472	1.166
1	34.833	0.672249	-0.0252796	0.968286	-0.0244779	0.0408532	67.388	1.167
1	34.832	0.672244	-0.0252917	0.968278	-0.0244894	0.040834	67.4289	1.168
1	34.831	0.672239	-0.0253038	0.968269	-0.0245009	0.0408148	67.4697	1.169
1	34.83	0.672234	-0.025316	0.968261	-0.0245125	0.0407956	67.5106	1.17
1	34.829	0.672229	-0.025328	0.968253	-0.0245239	0.0407765	67.5513	1.171
1	34.828	0.672225	-0.0253401	0.968245	-0.0245354	0.0407574	67.5921	1.172
1	34.827	0.67222	-0.0253522	0.968236	-0.024547	0.0407382	67.6329	1.173
1	34.826	0.672214	-0.0253644	0.968228	-0.0245585	0.0407191	67.6736	1.174
1	34.825	0.67221	-0.0253765	0.96822	-0.02457	0.0407001	67.7143	1.175
1	34.824	0.672205	-0.0253886	0.968211	-0.0245815	0.0406809	67.755	1.176
1	34.823	0.6722	-0.0254008	0.968203	-0.0245931	0.0406618	67.7957	1.177
1	34.822	0.672195	-0.0254128	0.968195	-0.0246046	0.0406428	67.8364	1.178
1	34.821	0.67219	-0.0254249	0.968187	-0.0246161	0.0406239	67.877	1.179
1	34.82	0.672185	-0.0254372	0.968178	-0.0246277	0.0406047	67.9176	1.18
1	34.819	0.67218	-0.0254492	0.96817	-0.0246392	0.0405858	67.9583	1.181
1	34.818	0.672175	-0.0254614	0.968161	-0.0246507	0.0405667	67.9988	1.182
1	34.817	0.67217	-0.0254736	0.968153	-0.0246623	0.0405477	68.0394	1.183
1	34.816	0.672165	-0.0254856	0.968145	-0.0246738	0.0405289	68.08	1.184
1	34.815	0.67216	-0.0254978	0.968136	-0.0246853	0.0405099	68.1205	1.185
1	34.814	0.672155	-0.02551	0.968128	-0.0246969	0.0404909	68.161	1.186
1	34.813	0.67215	-0.025522	0.96812	-0.0247084	0.0404721	68.2015	1.187
1	34.812	0.672145	-0.0255343	0.968111	-0.02472	0.040453	68.242	1.188
1	34.811	0.67214	-0.0255464	0.968103	-0.0247315	0.0404342	68.2824	1.189
1	34.81	0.672135	-0.0255586	0.968094	-0.0247431	0.0404153	68.3228	1.19
1	34.809	0.67213	-0.0255707	0.968086	-0.0247547	0.0403964	68.3633	1.191
1	34.808	0.672125	-0.0255828	0.968077	-0.0247662	0.0403777	68.4037	1.192
1	34.807	0.67212	-0.025595	0.968069	-0.0247777	0.0403588	68.444	1.193
1	34.806	0.672115	-0.0256072	0.96806	-0.0247893	0.04034	68.4844	1.194
1	34.805	0.67211	-0.0256193	0.968052	-0.0248008	0.0403213	68.5247	1.195
1	34.804	0.672105	-0.0256315	0.968043	-0.0248124	0.0403024	68.5651	1.196
1	34.803	0.6721	-0.0256436	0.968035	-0.0248239	0.0402837	68.6054	1.197
1	34.802	0.672095	-0.0256558	0.968027	-0.0248355	0.0402649	68.6456	1.198
1	34.801	0.67209	-0.025668	0.968018	-0.0248471	0.0402462	68.6859	1.199
1	34.8	0.672085	-0.0256801	0.96801	-0.0248586	0.0402275	68.7261	1.2
1	34.799	0.67208	-0.0256817	0.968001	-0.0248599	0.0402254	68.7664	1.201
1	34.798	0.672075	-0.0256831	0.967993	-0.024861	0.0402236	68.8066	1.202
1	34.797	0.67207	-0.0256845	0.967985	-0.0248622	0.0402216	68.8468	1.203
1	34.796	0.672065	-0.025686	0.967976	-0.0248635	0.0402197	68.887	1.204
1	34.795	0.67206	-0.0256875	0.967968	-0.0248647	0.0402177	68.9273	1.205
1	34.794	0.672055	-0.025689	0.967959	-0.0248659	0.0402158	68.9675	1.206
1	34.793	0.67205	-0.0256904	0.967951	-0.024867	0.0402139	69.0077	1.207
1	34.792	0.672045	-0.0256919	0.967942	-0.0248683	0.0402118	69.0479	1.208
1	34.791	0.67204	-0.0256933	0.967934	-0.0248694	0.04021	69.0881	1.209
1	34.79	0.672035	-0.0256948	0.967926	-0.0248707	0.040208	69.1283	1.21
1	34.789	0.67203	-0.0256963	0.967917	-0.0248719	0.0402061	69.1685	1.211
1	34.788	0.672025	-0.0256977	0.967909	-0.024873	0.0402042	69.2087	1.212
1	34.787	0.67202	-0.0256992	0.9679	-0.0248743	0.0402021	69.249	1.213
1	34.786	0.672015	-0.0257006	0.967892	-0.0248754	0.0402003	69.2892	1.214
1	34.785	0.67201	-0.0257021	0.967884	-0.0248766	0.0401983	69.3294	1.215
1	34.784	0.672005	-0.0257036	0.967875	-0.0248779	0.0401964	69.3696	1.216
1	34.783	0.672	-0.0257051	0.967867	-0.0248791	0.0401944	69.4097	1.217
1	34.782	0.671995	-0.0257065	0.967858	-0.0248803	0.0401925	69.4499	1.218
1	34.781	0.67199	-0.0257079	0.96785	-0.0248814	0.0401906	69.4901	1.219
1	34.78	0.671985	-0.0257095	0.967841	-0.0248827	0.0401885	69.5303	1.22
1	34.779	0.67198	-0.0257109	0.967833	-0.0248839	0.0401867	69.5705	1.221
1	34.778	0.671975	-0.0257124	0.967825	-0.0248851	0.0401847	69.6107	1.222
1	34.777	0.67197	-0.0257139	0.967816	-0.0248863	0.0401828	69.6509	1.223
1	34.776	0.671965	-0.0257153	0.967808	-0.0248875	0.0401808	69.6911	1.224
1	34.775	0.67196	-0.0257168	0.967799	-0.0248887	0.0401789	69.7313	1.225
1	34.774	0.671955	-0.0257182	0.967791	-0.0248898	0.040177	69.7714	1.226
1	34.773	0.67195	-0.0257198	0.967782	-0.0248911	0.0401749	69.8116	1.227
1	34.772	0.671945	-0.0257212	0.967774	-0.0248923	0.0401731	69.8518	1.228
1	34.771	0.67194	-0.0257226	0.967766	-0.0248935	0.0401711	69.892	1.229
1	34.77	0.671935	-0.0257241	0.967757	-0.0248947	0.0401692	69.9321	1.23
1	34.769	0.67193	-0.0257256	0.967749	-0.0248959	0.0401672	69.9723	1.231
1	34.768	0.671925	-0.0257271	0.96774	-0.0248971	0.0401653	70.0125	1.232
1	34.767	0.67192	-0.0257285	0.967732	-0.0248983	0.0401634	70.0526	1.233
1	34.766	0.671915	-0.02573	0.967723	-0.0248996	0.0401614	70.0928	1.234
1	34.765	0.67191	-0.0257314	0.967715	-0.0249007	0.0401595	70.133	1.235
1	34.764	0.671905	-0.0257329	0.967706	-0.0249019	0.0401576	70.1731	1.236
1	34.763	0.6719	-0.0257344	0.967698	-0.0249031	0.0401556	70.2133	1.237
1	34.762	0.671895	-0.0257358	0.96769	-0.0249043	0.0401538	70.2534	1.238
1	34.761	0.67189	-0.0257374	0.967681	-0.0249056	0.0401517	70.2936	1.239
1	34.76	0.671885	-0.0257388	0.967673	-0.0249067	0.0401499	70.3337	1.24
1	34.759	0.67188	-0.0257403	0.967664	-0.024908	0.0401478	70.3739	1.241
1	34.758	0.671875	-0.0257417	0.967656	-0.0249091	0.0401459	70.414	1.242
1	34.757	0.67187	-0.0257432	0.967647	-0.0249103	0.040144	70.4542	1.243
1	34.756	0.671865	-0.0257447	0.967639	-0.0249115	0.040142	70.4943	1.244
1	34.755	0.67186	-0.0257462	0.96763	-0.0249128	0.0401401	70.5345	1.245
1	34.754	0.671855	-0.0257476	0.967622	-0.024914	0.0401381	70.5746	1.246
1	34.753	0.67185	-0.025749	0.967614	-0.0249151	0.0401363	70.6147	1.247
1	34.752	0.671844	-0.0257506	0.967605	-0.0249164	0.0401342	70.6549	1.248
1	34.751	0.67184	-0.025752	0.967597	-0.0249175	0.0401324	70.695	1.249
1	34.75	0.671834	-0.0257536	0.967588	-0.0249188	0.0401303	70.7351	1.25
1	34.749	0.67183	-0.025755	0.96758	-0.02492	0.0401284	70.7753	1.251
1	34.748	0.671825	-0.0257564	0.967571	-0.0249212	0.0401265	70.8154	1.252
1	34.747	0.671819	-0.0257579	0.967563	-0.0249224	0.0401245	70.8555	1.253
1	34.746	0.671814	-0.0257594	0.967554	-0.0249236	0.0401226	70.8957	1.254
1	34.745	0.67181	-0.0257608	0.967546	-0.0249248	0.0401207	70.9358	1.255
1	34.744	0.671805	-0.0257623	0.967538	-0.024926	0.0401188	70.9759	1.256
1	34.743	0.671799	-0.0257638	0.967529	-0.0249273	0.0401167	71.016	1.257
1	34.742	0.671795	-0.0257652	0.967521	-0.0249284	0.0401149	71.0561	1.258
1	34.741	0.671789	-0.0257667	0.967512	-0.0249296	0.0401129	71.0962	1.259
1	34.74	0.671784	-0.0257682	0.967504	-0.0249308	0.040111	71.1364	1.26
1	34.739	0.671779	-0.0257697	0.967495	-0.024932	0.040109	71.1765	1.261
1	34.738	0.671774	-0.0257712	0.967487	-0.0249333	0.0401071	71.2166	1.262
1	34.737	0.671769	-0.0257727	0.967478	-0.0249345	0.0401051	71.2567	1.263
1	34.736	0.671764	-0.0257741	0.96747	-0.0249357	0.0401032	71.2968	1.264
1	34.735	0.671759	-0.0257755	0.967462	-0.0249368	0.0401013	71.3369	1.265
1	34.734	0.671754	-0.0257771	0.967453	-0.0249381	0.0400992	71.377	1.266
1	34.733	0.671749	-0.0257785	0.967445	-0.0249393	0.0400974	71.4171	1.267
1	34.732	0.671744	-0.02578	0.967436	-0.0249405	0.0400955	71.4572	1.268
1	34.731	0.671739	-0.0257815	0.967428	-0.0249417	0.0400935	71.4973	1.269
1	34.73	0.671734	-0.0257829	0.967419	-0.0249429	0.0400915	71.5374	1.27
1	34.729	0.671729	-0.0257844	0.967411	-0.0249441	0.0400896	71.5775	1.271
1	34.728	0.671724	-0.0257859	0.967402	-0.0249453	0.0400876	71.6176	1.272
1	34.727	0.671719	-0.0257873	0.967394	-0.0249465	0.0400858	71.6576	1.273
1	34.726	0.671714	-0.0257888	0.967386	-0.0249477	0.0400839	71.6977	1.274
1	34.725	0.671709	-0.0257904	0.967377	-0.024949	0.0400818	71.7378	1.275
1	34.724	0.671704	-0.0257918	0.967369	-0.0249501	0.0400799	71.7779	1.276
1	34.723	0.671699	-0.0257933	0.96736	-0.0249514	0.0400779	71.818	1.277
1	34.722	0.671694	-0.0257947	0.967352	-0.0249526	0.040076	71.8581	1.278
1	34.721	0.671689	-0.0257962	0.967343	-0.0249538	0.0400741	71.8981	1.279
1	34.72	0.671684	-0.0257977	0.967335	-0.024955	0.0400721	71.9382	1.28
1	34.719	0.671679	-0.0257992	0.967326	-0.0249562	0.0400702	71.9783	1.281
1	34.718	0.671674	-0.0258007	0.967317	-0.0249574	0.0400682	72.0184	1.282
1	34.717	0.671669	-0.0258021	0.967309	-0.0249586	0.0400663	72.0584	1.283
1	34.716	0.671664	-0.0258036	0.9673	-0.0249599	0.0400643	72.0985	1.284
1	34.715	0.671659	-0.025805	0.967292	-0.024961	0.0400625	72.1385	1.285
1	34.714	0.671654	-0.0258066	0.967283	-0.0249623	0.0400604	72.1786	1.286
1	34.713	0.671649	-0.025808	0.967275	-0.0249634	0.0400586	72.2187	1.287
1	34.712	0.671643	-0.0258096	0.967266	-0.0249647	0.0400565	72.2587	1.288
1	34.711	0.671639	-0.025811	0.967258	-0.0249659	0.0400547	72.2988	1.289
1	34.71	0.671634	-0.0258124	0.96725	-0.0249671	0.0400527	72.3388	1.29
1	34.709	0.671629	-0.0258139	0.967241	-0.0249683	0.0400508	72.3789	1.291
1	34.708	0.671624	-0.0258153	0.967233	-0.0249694	0.040049	72.4189	1.292
1	34.707	0.671618	-0.0258169	0.967224	-0.0249707	0.0400469	72.459	1.293
1	34.706	0.671613	-0.0258184	0.967216	-0.0249719	0.0400449	72.499	1.294
1	34.705	0.671608	-0.0258199	0.967207	-0.0249732	0.040043	72.5391	1.295
1	34.704	0.671604	-0.0258213	0.967199	-0.0249743	0.0400412	72.5791	1.296
1	34.703	0.671598	-0.0258228	0.96719	-0.0249756	0.0400391	72.6192	1.297
1	34.702	0.671593	-0.0258242	0.967182	-0.0249767	0.0400373	72.6592	1.298
1	34.701	0.671588	-0.0258258	0.967173	-0.024978	0.0400352	72.6992	1.299
1	34.7	0.671583	-0.0258272	0.967165	-0.0249792	0.0400334	72.7393	1.3
1	34.699	0.671578	-0.0258288	0.967156	-0.0249805	0.0400313	72.7793	1.301
1	34.698	0.671573	-0.0258302	0.967148	-0.0249816	0.0400295	72.8193	1.302
1	34.697	0.671568	-0.0258317	0.96714	-0.0249828	0.0400275	72.8594	1.303
1	34.696	0.671563	-0.0258331	0.967131	-0.024984	0.0400256	72.8994	1.304
1	34.695	0.671558	-0.0258346	0.967123	-0.0249853	0.0400236	72.9394	1.305
1	34.694	0.671553	-0.0258361	0.967114	-0.0249865	0.0400217	72.9795	1.306
1	34.693	0.671548	-0.0258376	0.967106	-0.0249877	0.0400197	73.0195	1.307
1	34.692	0.671543	-0.0258391	0.967097	-0.0249889	0.0400178	73.0595	1.308
1	34.691	0.671538	-0.0258405	0.967089	-0.02499	0.0400159	73.0995	1.309
1	34.69	0.671533	-0.0258421	0.96708	-0.0249913	0.0400139	73.1395	1.31
1	34.689	0.671528	-0.0258435	0.967072	-0.0249925	0.040012	73.1795	1.311
1	34.688	0.671523	-0.025845	0.967063	-0.0249938	0.04001	73.2196	1.312
1	34.687	0.671518	-0.0258464	0.967055	-0.0249949	0.0400081	73.2596	1.313
1	34.686	0.671513	-0.025848	0.967046	-0.0249962	0.0400061	73.2996	1.314
1	34.685	0.671508	-0.0258494	0.967038	-0.0249974	0.0400042	73.3396	1.315
1	34.684	0.671502	-0.025851	0.967029	-0.0249986	0.0400022	73.3796	1.316
1	34.683	0.671498	-0.0258524	0.967021	-0.0249998	0.0400003	73.4196	1.317
1	34.682	0.671493	-0.0258539	0.967013	-0.025001	0.0399984	73.4596	1.318
1	34.681	0.671488	-0.0258553	0.967004	-0.0250022	0.0399964	73.4996	1.319
1	34.68	0.671483	-0.0258568	0.966996	-0.0250034	0.0399945	73.5396	1.32
1	34.679	0.671477	-0.0258583	0.966987	-0.0250047	0.0399926	73.5796	1.321
1	34.678	0.671472	-0.0258598	0.966979	-0.0250059	0.0399906	73.6196	1.322
1	34.677	0.671467	-0.0258613	0.96697	-0.0250071	0.0399887	73.6596	1.323
1	34.676	0.671462	-0.0258628	0.966962	-0.0250083	0.0399867	73.6995	1.324
1	34.675	0.671457	-0.0258643	0.966953	-0.0250095	0.0399848	73.7395	1.325
1	34.674	0.671452	-0.0258657	0.966945	-0.0250107	0.0399829	73.7795	1.326
1	34.673	0.671447	-0.0258672	0.966936	-0.025012	0.0399809	73.8195	1.327
1	34.672	0.671442	-0.0258686	0.966928	-0.0250131	0.039979	73.8595	1.328
1	34.671	0.671437	-0.0258702	0.966919	-0.0250144	0.039977	73.8995	1.329
1	34.67	0.671432	-0.0258716	0.966911	-0.0250155	0.0399752	73.9394	1.33
1	34.669	0.671427	-0.0258732	0.966902	-0.0250168	0.0399731	73.9794	1.331
1	34.668	0.671422	-0.0258746	0.966894	-0.025018	0.0399713	74.0194	1.332
1	34.667	0.671417	-0.0258762	0.966885	-0.0250193	0.0399692	74.0594	1.333
1	34.666	0.671412	-0.0258776	0.966877	-0.0250204	0.0399674	74.0993	1.334
1	34.665	0.671407	-0.0258791	0.966868	-0.0250217	0.0399653	74.1393	1.335
1	34.664	0.671402	-0.0258805	0.96686	-0.0250228	0.0399635	74.1793	1.336
1	34.663	0.671397	-0.025882	0.966851	-0.0250241	0.0399615	74.2192	1.337
1	34.662	0.671392	-0.0258835	0.966843	-0.0250253	0.0399596	74.2592	1.338
1	34.661	0.671387	-0.025885	0.966834	-0.0250265	0.0399576	74.2991	1.339
1	34.66	0.671382	-0.0258865	0.966826	-0.0250277	0.0399557	74.3391	1.34
1	34.659	0.671377	-0.025888	0.966817	-0.0250289	0.0399538	74.3791	1.341
1	34.658	0.671372	-0.0258895	0.966809	-0.0250302	0.0399518	74.419	1.342
1	34.657	0.671367	-0.0258909	0.966801	-0.0250313	0.03995	74.459	1.343
1	34.656	0.671361	-0.0258924	0.966792	-0.0250326	0.0399479	74.4989	1.344
1	34.655	0.671356	-0.0258939	0.966783	-0.0250338	0.039946	74.5389	1.345
1	34.654	0.671351	-0.0258954	0.966775	-0.025035	0.039944	74.5788	1.346
1	34.653	0.671346	-0.0258969	0.966766	-0.0250362	0.0399421	74.6187	1.347
1	34.652	0.671341	-0.0258984	0.966758	-0.0250375	0.0399401	74.6587	1.348
1	34.651	0.671336	-0.0258999	0.966749	-0.0250387	0.0399382	74.6986	1.349
1	34.65	0.671331	-0.0259014	0.966741	-0.0250399	0.0399363	74.7386	1.35
1	34.649	0.671326	-0.0259028	0.966733	-0.0250411	0.0399344	74.7785	1.351
1	34.648	0.671321	-0.0259043	0.966724	-0.0250423	0.0399324	74.8184	1.352
1	34.647	0.671316	-0.0259057	0.966716	-0.0250435	0.0399305	74.8584	1.353
1	34.646	0.671311	-0.0259073	0.966707	-0.0250448	0.0399285	74.8983	1.354
1	34.645	0.671306	-0.0259087	0.966699	-0.0250459	0.0399267	74.9382	1.355
1	34.644	0.671301	-0.0259103	0.96669	-0.0250472	0.0399246	74.9782	1.356
1	34.643	0.671296	-0.0259117	0.966682	-0.0250484	0.0399228	75.0181	1.357
1	34.642	0.671291	-0.0259132	0.966673	-0.0250496	0.0399208	75.058	1.358
1	34.641	0.671286	-0.0259147	0.966665	-0.0250508	0.0399189	75.0979	1.359
1	34.64	0.671281	-0.0259163	0.966656	-0.0250521	0.0399168	75.1378	1.36
1	34.639	0.671276	-0.0259177	0.966648	-0.0250532	0.039915	75.1778	1.361
1	34.638	0.67127	-0.0259192	0.966639	-0.0250545	0.0399129	75.2177	1.362
1	34.637	0.671266	-0.0259206	0.966631	-0.0250557	0.0399111	75.2576	1.363
1	34.636	0.67126	-0.0259222	0.966622	-0.025057	0.0399091	75.2975	1.364
1	34.635	0.671256	-0.0259236	0.966614	-0.0250581	0.0399072	75.3374	1.365
1	34.634	0.67125	-0.0259252	0.966605	-0.0250594	0.0399052	75.3773	1.366
1	34.633	0.671245	-0.0259266	0.966597	-0.0250606	0.0399033	75.4172	1.367
1	34.632	0.67124	-0.0259282	0.966588	-0.0250618	0.0399013	75.4571	1.368
1	34.631	0.671235	-0.0259296	0.966579	-0.025063	0.0398995	75.497	1.369
1	34.63	0.67123	-0.0259312	0.96657	-0.0250643	0.0398974	75.5369	1.37
1	34.629	0.671225	-0.0259326	0.966562	-0.0250654	0.0398956	75.5768	1.371
1	34.628	0.67122	-0.0259341	0.966553	-0.0250667	0.0398935	75.6167	1.372
1	34.627	0.671215	-0.0259355	0.966545	-0.0250679	0.0398917	75.6566	1.373
1	34.626	0.67121	-0.0259371	0.966536	-0.0250692	0.0398896	75.6965	1.374
1	34.625	0.671205	-0.0259385	0.966528	-0.0250703	0.0398878	75.7364	1.375
1	34.624	0.6712	-0.0259401	0.966519	-0.0250716	0.0398858	75.7763	1.376
1	34.623	0.671195	-0.0259415	0.966511	-0.0250728	0.0398839	75.8162	1.377
1	34.622	0.67119	-0.0259431	0.966502	-0.025074	0.0398819	75.8561	1.378
1	34.621	0.671185	-0.0259445	0.966494	-0.0250752	0.0398801	75.8959	1.379
1	34.62	0.671179	-0.0259461	0.966485	-0.0250765	0.039878	75.9358	1.38
1	34.619	0.671175	-0.0259475	0.966477	-0.0250776	0.0398762	75.9757	1.381
1	34.618	0.671169	-0.025949	0.966468	-0.0250789	0.0398741	76.0156	1.382
1	34.617	0.671165	-0.0259504	0.96646	-0.0250801	0.0398723	76.0554	1.383
1	34.616	0.671159	-0.025952	0.966451	-0.0250814	0.0398702	76.0953	1.384
1	34.615	0.671154	-0.0259534	0.966443	-0.0250825	0.0398684	76.1352	1.385
1	34.614	0.671149	-0.025955	0.966434	-0.0250838	0.0398664	76.1751	1.386
1	34.613	0.671144	-0.0259564	0.966426	-0.025085	0.0398645	76.2149	1.387
1	34.612	0.671139	-0.025958	0.966417	-0.0250862	0.0398625	76.2548	1.388
1	34.611	0.671134	-0.0259594	0.966409	-0.0250874	0.0398607	76.2946	1.389
1	34.61	0.671129	-0.0259609	0.966401	-0.0250886	0.0398587	76.3345	1.39
1	34.609	0.671124	-0.0259624	0.966392	-0.0250898	0.0398568	76.3744	1.391
1	34.608	0.671119	-0.025964	0.966383	-0.0250911	0.0398547	76.4142	1.392
1	34.607	0.671114	-0.0259654	0.966375	-0.0250923	0.0398529	76.4541	1.393
1	34.606	0.671109	-0.0259669	0.966366	-0.0250936	0.0398508	76.4939	1.394
1	34.605	0.671104	-0.0259683	0.966358	-0.0250947	0.039849	76.5338	1.395
1	34.604	0.671099	-0.0259699	0.966349	-0.025096	0.039847	76.5736	1.396
1	34.603	0.671094	-0.0259713	0.966341	-0.0250972	0.0398451	76.6135	1.397
1	34.602	0.671088	-0.0259729	0.966332	-0.0250985	0.0398431	76.6533	1.398
1	34.601	0.671084	-0.0259743	0.966324	-0.0250996	0.0398413	76.6932	1.399
1	34.6	0.671078	-0.0259759	0.966315	-0.0251009	0.0398392	76.733	1.4
1	34.599	0.671074	-0.0259773	0.966307	-0.025102	0.0398374	76.7728	1.401
1	34.598	0.671068	-0.0259789	0.966298	-0.0251033	0.0398353	76.8127	1.402
1	34.597	0.671063	-0.0259804	0.96629	-0.0251046	0.0398334	76.8525	1.403
1	34.596	0.671058	-0.0259819	0.966281	-0.0251058	0.0398315	76.8924	1.404
1	34.595	0.671053	-0.0259834	0.966273	-0.025107	0.0398295	76.9322	1.405
1	34.594	0.671048	-0.0259848	0.966264	-0.0251082	0.0398276	76.972	1.406
1	34.593	0.671043	-0.0259862	0.966256	-0.0251094	0.0398258	77.0118	1.407
1	34.592	0.671038	-0.0259878	0.966247	-0.0251107	0.0398237	77.0517	1.408
1	34.591	0.671033	-0.0259893	0.966239	-0.0251119	0.0398218	77.0915	1.409
1	34.59	0.671028	-0.0259908	0.96623	-0.0251131	0.0398198	77.1313	1.41
1	34.589	0.671023	-0.0259923	0.966222	-0.0251143	0.0398179	77.1711	1.411
1	34.588	0.671018	-0.0259938	0.966213	-0.0251156	0.039816	77.211	1.412
1	34.587	0.671013	-0.0259953	0.966204	-0.0251168	0.039814	77.2508	1.413
1	34.586	0.671008	-0.0259968	0.966196	-0.025118	0.0398121	77.2906	1.414
1	34.585	0.671002	-0.0259983	0.966187	-0.0251192	0.0398102	77.3304	1.415
1	34.584	0.670997	-0.0259998	0.966179	-0.0251204	0.0398082	77.3702	1.416
1	34.583	0.670992	-0.0260013	0.96617	-0.0251217	0.0398063	77.41	1.417
1	34.582	0.670987	-0.0260028	0.966162	-0.0251229	0.0398044	77.4498	1.418
1	34.581	0.670982	-0.0260043	0.966153	-0.0251242	0.0398023	77.4896	1.419
1	34.58	0.670977	-0.0260057	0.966145	-0.0251253	0.0398005	77.5294	1.42
1	34.579	0.670972	-0.0260072	0.966136	-0.0251265	0.0397985	77.5692	1.421
1	34.578	0.670967	-0.0260087	0.966128	-0.0251278	0.0397966	77.609	1.422
1	34.577	0.670962	-0.0260103	0.966119	-0.0251291	0.0397946	77.6488	1.423
1	34.576	0.670957	-0.0260117	0.966111	-0.0251302	0.0397927	77.6886	1.424
1	34.575	0.670952	-0.0260133	0.966102	-0.0251315	0.0397907	77.7284	1.425
1	34.574	0.670947	-0.0260147	0.966094	-0.0251327	0.0397889	77.7682	1.426
1	34.573	0.670941	-0.0260163	0.966085	-0.0251339	0.0397868	77.808	1.427
1	34.572	0.670937	-0.0260177	0.966077	-0.0251351	0.039785	77.8478	1.428
1	34.571	0.670931	-0.0260193	0.966068	-0.0251364	0.039783	77.8876	1.429
1	34.57	0.670926	-0.0260208	0.966059	-0.0251376	0.039781	77.9273	1.43
1	34.569	0.670921	-0.0260223	0.966051	-0.0251388	0.0397791	77.9671	1.431
1	34.568	0.670916	-0.0260238	0.966042	-0.0251401	0.0397772	78.0069	1.432
1	34.567	0.670911	-0.0260253	0.966034	-0.0251413	0.0397752	78.0467	1.433
1	34.566	0.670906	-0.0260268	0.966025	-0.0251425	0.0397733	78.0865	1.434
1	34.565	0.670901	-0.0260283	0.966017	-0.0251437	0.0397714	78.1262	1.435
1	34.564	0.670896	-0.0260297	0.966008	-0.025145	0.0397694	78.166	1.436
1	34.563	0.670891	-0.0260312	0.966	-0.0251462	0.0397675	78.2058	1.437
1	34.562	0.670886	-0.0260326	0.965992	-0.0251473	0.0397657	78.2455	1.438
1	34.561	0.670881	-0.0260342	0.965983	-0.0251486	0.0397636	78.2853	1.439
1	34.56	0.670875	-0.0260358	0.965974	-0.0251499	0.0397616	78.3251	1.44
1	34.559	0.670871	-0.0260372	0.965966	-0.0251511	0.0397598	78.3648	1.441
1	34.558	0.670865	-0.0260388	0.965957	-0.0251524	0.0397577	78.4046	1.442
1	34.557	0.670861	-0.0260402	0.965949	-0.0251535	0.0397559	78.4443	1.443
1	34.556	0.670855	-0.0260418	0.96594	-0.0251548	0.0397538	78.4841	1.444
1	34.555	0.67085	-0.0260432	0.965932	-0.025156	0.039752	78.5239	1.445
1	34.554	0.670845	-0.0260448	0.965923	-0.0251573	0.03975	78.5636	1.446
1	34.553	0.67084	-0.0260463	0.965914	-0.0251585	0.039748	78.6034	1.447
1	34.552	0.670835	-0.0260478	0.965906	-0.0251597	0.0397461	78.6431	1.448
1	34.551	0.67083	-0.0260493	0.965897	-0.0251609	0.0397442	78.6828	1.449
1	34.55	0.670825	-0.0260508	0.965889	-0.0251621	0.0397422	78.7226	1.45
1	34.549	0.67082	-0.0260523	0.96588	-0.0251634	0.0397403	78.7623	1.451
1	34.548	0.670815	-0.0260538	0.965872	-0.0251646	0.0397384	78.8021	1.452
1	34.547	0.67081	-0.0260552	0.965864	-0.0251657	0.0397366	78.8418	1.453
1	34.546	0.670805	-0.0260568	0.965855	-0.025167	0.0397345	78.8816	1.454
1	34.545	0.670799	-0.0260583	0.965846	-0.0251683	0.0397325	78.9213	1.455
1	34.544	0.670795	-0.0260597	0.965838	-0.0251695	0.0397307	78.961	1.456
1	34.543	0.670789	-0.0260613	0.965828	-0.0251708	0.0397286	79.0007	1.457
1	34.542	0.670784	-0.0260627	0.96582	-0.0251719	0.0397268	79.0405	1.458
1	34.541	0.670779	-0.0260643	0.965811	-0.0251732	0.0397247	79.0802	1.459
1	34.54	0.670774	-0.0260658	0.965803	-0.0251744	0.0397228	79.1199	1.46
1	34.539	0.670769	-0.0260673	0.965794	-0.0251757	0.0397209	79.1597	1.461
1	34.538	0.670764	-0.0260688	0.965786	-0.0251769	0.039719	79.1994	1.462
1	34.537	0.670759	-0.0260703	0.965777	-0.0251781	0.039717	79.2391	1.463
1	34.536	0.670754	-0.0260718	0.965769	-0.0251793	0.0397151	79.2788	1.464
1	34.535	0.670749	-0.0260733	0.96576	-0.0251806	0.0397132	79.3185	1.465
1	34.534	0.670744	-0.0260748	0.965752	-0.0251818	0.0397112	79.3582	1.466
1	34.533	0.670739	-0.0260763	0.965743	-0.025183	0.0397093	79.3979	1.467
1	34.532	0.670733	-0.0260779	0.965734	-0.0251843	0.0397073	79.4377	1.468
1	34.531	0.670729	-0.0260793	0.965726	-0.0251855	0.0397054	79.4774	1.469
1	34.53	0.670723	-0.0260809	0.965717	-0.0251868	0.0397034	79.5171	1.47
1	34.529	0.670718	-0.0260823	0.965709	-0.0251879	0.0397016	79.5568	1.471
1	34.528	0.670713	-0.0260839	0.9657	-0.0251892	0.0396995	79.5965	1.472
1	34.527	0.670708	-0.0260854	0.965692	-0.0251904	0.0396976	79.6362	1.473
1	34.526	0.670703	-0.0260869	0.965683	-0.0251917	0.0396957	79.6759	1.474
1	34.525	0.670698	-0.0260884	0.965675	-0.0251929	0.0396938	79.7156	1.475
1	34.524	0.670693	-0.0260899	0.965666	-0.0251941	0.0396918	79.7553	1.476
1	34.523	0.670687	-0.0260915	0.965657	-0.0251954	0.0396898	79.795	1.477
1	34.522	0.670683	-0.0260929	0.965649	-0.0251966	0.039688	79.8346	1.478
1	34.521	0.670677	-0.0260944	0.96564	-0.0251979	0.0396859	79.8743	1.479
1	34.52	0.670673	-0.0260959	0.965632	-0.025199	0.0396841	79.914	1.48
1	34.519	0.670668	-0.0260974	0.965624	-0.0252002	0.0396822	79.9537	1.481
1	34.518	0.670662	-0.0260989	0.965615	-0.0252015	0.0396803	79.9934	1.482
1	34.517	0.670657	-0.0261004	0.965606	-0.0252027	0.0396782	80.0331	1.483
1	34.516	0.670652	-0.0261019	0.965598	-0.025204	0.0396763	80.0727	1.484
1	34.515	0.670647	-0.0261034	0.965589	-0.0252052	0.0396744	80.1124	1.485
1	34.514	0.670642	-0.0261049	0.965581	-0.0252064	0.0396724	80.1521	1.486
1	34.513	0.670637	-0.0261064	0.965572	-0.0252076	0.0396705	80.1918	1.487
1	34.512	0.670632	-0.026108	0.965563	-0.0252089	0.0396685	80.2314	1.488
1	34.511	0.670627	-0.0261094	0.965555	-0.0252101	0.0396666	80.2711	1.489
1	34.51	0.670621	-0.026111	0.965546	-0.0252114	0.0396646	80.3108	1.49
1	34.509	0.670616	-0.0261125	0.965538	-0.0252126	0.0396627	80.3504	1.491
1	34.508	0.670611	-0.026114	0.965529	-0.0252138	0.0396608	80.3901	1.492
1	34.507	0.670606	-0.0261155	0.965521	-0.0252151	0.0396588	80.4298	1.493
1	34.506	0.670601	-0.026117	0.965512	-0.0252163	0.0396569	80.4694	1.494
1	34.505	0.670596	-0.0261185	0.965504	-0.0252175	0.039655	80.5091	1.495
1	34.504	0.670591	-0.02612	0.965495	-0.0252187	0.039653	80.5487	1.496
1	34.503	0.670586	-0.0261216	0.965486	-0.02522	0.039651	80.5884	1.497
1	34.502	0.670581	-0.026123	0.965478	-0.0252212	0.0396492	80.628	1.498
1	34.501	0.670576	-0.0261246	0.965469	-0.0252225	0.0396472	80.6677	1.499
1	34.5	0.670571	-0.0261261	0.96546	-0.0252237	0.0396452	80.7073	1.5
1	34.499	0.670566	-0.0261276	0.965452	-0.0252249	0.0396433	80.747	1.501
1	34.498	0.67056	-0.0261291	0.965443	-0.0252262	0.0396414	80.7866	1.502
1	34.497	0.670555	-0.0261306	0.965435	-0.0252274	0.0396394	80.8263	1.503
1	34.496	0.67055	-0.0261322	0.965426	-0.0252287	0.0396374	80.8659	1.504
1	34.495	0.670545	-0.0261336	0.965418	-0.0252298	0.0396356	80.9055	1.505
1	34.494	0.67054	-0.0261352	0.965409	-0.0252311	0.0396336	80.9452	1.506
1	34.493	0.670535	-0.0261366	0.965401	-0.0252323	0.0396317	80.9848	1.507
1	34.492	0.67053	-0.0261382	0.965392	-0.0252336	0.0396297	81.0244	1.508
1	34.491	0.670525	-0.0261397	0.965383	-0.0252348	0.0396278	81.0641	1.509
1	34.49	0.67052	-0.0261412	0.965375	-0.025236	0.0396259	81.1037	1.51
1	34.489	0.670515	-0.0261426	0.965367	-0.0252372	0.039624	81.1433	1.511
1	34.488	0.67051	-0.0261442	0.965358	-0.0252385	0.039622	81.1829	1.512
1	34.487	0.670504	-0.0261458	0.965349	-0.0252398	0.03962	81.2226	1.513
1	34.486	0.6705	-0.0261472	0.965341	-0.025241	0.0396182	81.2622	1.514
1	34.485	0.670494	-0.0261488	0.965332	-0.0252423	0.0396161	81.3018	1.515
1	34.484	0.670489	-0.0261503	0.965323	-0.0252435	0.0396142	81.3414	1.516
1	34.483	0.670484	-0.0261518	0.965315	-0.0252447	0.0396123	81.381	1.517
1	34.482	0.670479	-0.0261533	0.965306	-0.0252459	0.0396103	81.4206	1.518
1	34.481	0.670474	-0.0261548	0.965298	-0.0252472	0.0396084	81.4603	1.519
1	34.48	0.670469	-0.0261564	0.965289	-0.0252485	0.0396064	81.4999	1.52
1	34.479	0.670464	-0.0261578	0.965281	-0.0252496	0.0396046	81.5395	1.521
1	34.478	0.670458	-0.0261594	0.965272	-0.0252509	0.0396025	81.5791	1.522
1	34.477	0.670453	-0.0261609	0.965263	-0.0252521	0.0396006	81.6187	1.523
1	34.476	0.670448	-0.0261624	0.965255	-0.0252534	0.0395987	81.6583	1.524
1	34.475	0.670444	-0.0261638	0.965247	-0.0252545	0.0395969	81.6979	1.525
1	34.474	0.670438	-0.0261654	0.965238	-0.0252558	0.0395948	81.7375	1.526
1	34.473	0.670433	-0.026167	0.965229	-0.0252571	0.0395928	81.7771	1.527
1	34.472	0.670428	-0.0261684	0.965221	-0.0252583	0.039591	81.8167	1.528
1	34.471	0.670423	-0.02617	0.965212	-0.0252596	0.039589	81.8563	1.529
1	34.47	0.670418	-0.0261715	0.965203	-0.0252608	0.039587	81.8958	1.53
1	34.469	0.670413	-0.026173	0.965195	-0.025262	0.0395851	81.9354	1.531
1	34.468	0.670408	-0.0261745	0.965186	-0.0252632	0.0395832	81.975	1.532
1	34.467	0.670403	-0.026176	0.965178	-0.0252645	0.0395813	82.0146	1.533
1	34.466	0.670397	-0.0261776	0.965169	-0.0252658	0.0395792	82.0542	1.534
1	34.465	0.670392	-0.026179	0.965161	-0.0252669	0.0395774	82.0938	1.535
1	34.464	0.670387	-0.0261806	0.965152	-0.0252682	0.0395754	82.1333	1.536
1	34.463	0.670382	-0.0261821	0.965143	-0.0252695	0.0395735	82.1729	1.537
1	34.462	0.670377	-0.0261836	0.965135	-0.0252707	0.0395716	82.2125	1.538
1	34.461	0.670372	-0.0261852	0.965126	-0.025272	0.0395695	82.2521	1.539
1	34.46	0.670367	-0.0261866	0.965118	-0.0252731	0.0395677	82.2916	1.54
1	34.459	0.670362	-0.0261882	0.965109	-0.0252744	0.0395657	82.3312	1.541
1	34.458	0.670357	-0.0261896	0.965101	-0.0252756	0.0395639	82.3708	1.542
1	34.457	0.670351	-0.0261912	0.965092	-0.0252769	0.0395618	82.4103	1.543
1	34.456	0.670346	-0.0261927	0.965083	-0.0252781	0.0395599	82.4499	1.544
1	34.455	0.670341	-0.0261942	0.965074	-0.0252793	0.039558	82.4894	1.545
1	34.454	0.670336	-0.0261958	0.965065	-0.0252806	0.039556	82.529	1.546
1	34.453	0.670331	-0.0261972	0.965057	-0.0252818	0.0395541	82.5686	1.547
1	34.452	0.670326	-0.0261988	0.965048	-0.0252831	0.0395521	82.6081	1.548
1	34.451	0.670321	-0.0262003	0.96504	-0.0252843	0.0395502	82.6477	1.549
1	34.45	0.670316	-0.0262018	0.965031	-0.0252856	0.0395483	82.6872	1.55
1	34.449	0.670311	-0.0262033	0.965023	-0.0252868	0.0395464	82.7268	1.551
1	34.448	0.670306	-0.0262048	0.965014	-0.025288	0.0395444	82.7663	1.552
1	34.447	0.6703	-0.0262064	0.965005	-0.0252893	0.0395424	82.8059	1.553
1	34.446	0.670295	-0.0262079	0.964997	-0.0252905	0.0395405	82.8454	1.554
1	34.445	0.67029	-0.0262094	0.964988	-0.0252918	0.0395386	82.8849	1.555
1	34.444	0.670285	-0.0262109	0.96498	-0.025293	0.0395366	82.9245	1.556
1	34.443	0.67028	-0.0262124	0.964971	-0.0252942	0.0395347	82.964	1.557
1	34.442	0.670275	-0.026214	0.964962	-0.0252955	0.0395327	83.0035	1.558
1	34.441	0.67027	-0.0262154	0.964954	-0.0252967	0.0395309	83.0431	1.559
1	34.44	0.670265	-0.026217	0.964945	-0.025298	0.0395288	83.0826	1.56
1	34.439	0.670259	-0.0262185	0.964937	-0.0252992	0.0395269	83.1221	1.561
1	34.438	0.670254	-0.02622	0.964928	-0.0253004	0.039525	83.1617	1.562
1	34.437	0.670249	-0.0262216	0.964919	-0.0253017	0.039523	83.2012	1.563
1	34.436	0.670244	-0.026223	0.964911	-0.0253029	0.0395212	83.2407	1.564
1	34.435	0.670239	-0.0262245	0.964903	-0.0253041	0.0395193	83.2802	1.565
1	34.434	0.670234	-0.026226	0.964894	-0.0253053	0.0395173	83.3198	1.566
1	34.433	0.670229	-0.0262276	0.964885	-0.0253066	0.0395153	83.3593	1.567
1	34.432	0.670223	-0.0262292	0.964876	-0.025308	0.0395133	83.3988	1.568
1	34.431	0.670219	-0.0262306	0.964868	-0.0253091	0.0395115	83.4383	1.569
1	34.43	0.670213	-0.0262322	0.964859	-0.0253104	0.0395094	83.4778	1.57
1	34.429	0.670208	-0.0262337	0.964851	-0.0253116	0.0395075	83.5173	1.571
1	34.428	0.670203	-0.0262352	0.964842	-0.0253129	0.0395056	83.5568	1.572
1	34.427	0.670198	-0.0262368	0.964833	-0.0253142	0.0395036	83.5963	1.573
1	34.426	0.670193	-0.0262382	0.964825	-0.0253153	0.0395018	83.6358	1.574
1	34.425	0.670188	-0.0262398	0.964816	-0.0253166	0.0394997	83.6753	1.575
1	34.424	0.670183	-0.0262413	0.964808	-0.0253179	0.0394978	83.7148	1.576
1	34.423	0.670178	-0.0262429	0.964799	-0.0253191	0.0394959	83.7543	1.577
1	34.422	0.670173	-0.0262444	0.964791	-0.0253203	0.039494	83.7938	1.578
1	34.421	0.670168	-0.0262459	0.964782	-0.0253215	0.0394921	83.8333	1.579
1	34.42	0.670162	-0.0262475	0.964773	-0.0253228	0.03949	83.8728	1.58
1	34.419	0.670157	-0.026249	0.964765	-0.0253241	0.0394881	83.9123	1.581
1	34.418	0.670152	-0.0262505	0.964756	-0.0253253	0.0394862	83.9518	1.582
1	34.417	0.670147	-0.026252	0.964748	-0.0253265	0.0394843	83.9913	1.583
1	34.416	0.670142	-0.0262535	0.964739	-0.0253278	0.0394824	84.0308	1.584
1	34.415	0.670137	-0.0262551	0.96473	-0.0253291	0.0394803	84.0703	1.585
1	34.414	0.670132	-0.0262566	0.964722	-0.0253303	0.0394784	84.1097	1.586
1	34.413	0.670127	-0.0262581	0.964713	-0.0253315	0.0394765	84.1492	1.587
1	34.412	0.670121	-0.0262597	0.964704	-0.0253328	0.0394745	84.1887	1.588
1	34.411	0.670116	-0.0262611	0.964696	-0.025334	0.0394727	84.2282	1.589
1	34.41	0.670111	-0.0262627	0.964687	-0.0253353	0.0394707	84.2676	1.59
1	34.409	0.670106	-0.0262642	0.964678	-0.0253365	0.0394687	84.3071	1.591
1	34.408	0.670101	-0.0262657	0.96467	-0.0253377	0.0394668	84.3466	1.592
1	34.407	0.670096	-0.0262673	0.964661	-0.025339	0.0394648	84.386	1.593
1	34.406	0.670091	-0.0262687	0.964653	-0.0253402	0.039463	84.4255	1.594
1	34.405	0.670085	-0.0262703	0.964644	-0.0253415	0.039461	84.465	1.595
1	34.404	0.67008	-0.0262718	0.964635	-0.0253427	0.039459	84.5044	1.596
1	34.403	0.670075	-0.0262733	0.964627	-0.025344	0.0394571	84.5439	1.597
1	34.402	0.67007	-0.0262748	0.964618	-0.0253452	0.0394552	84.5833	1.598
1	34.401	0.670065	-0.0262763	0.96461	-0.0253464	0.0394533	84.6228	1.599
1	34.4	0.67006	-0.0262779	0.964601	-0.0253477	0.0394513	84.6623	1.6
1	34.399	0.670055	-0.0262794	0.964592	-0.025349	0.0394494	84.7017	1.601
1	34.398	0.67005	-0.026281	0.964584	-0.0253502	0.0394474	84.7412	1.602
1	34.397	0.670044	-0.0262826	0.964575	-0.0253515	0.0394454	84.7806	1.603
1	34.396	0.67004	-0.026284	0.964567	-0.0253526	0.0394436	84.82	1.604
1	34.395	0.670034	-0.0262856	0.964558	-0.0253539	0.0394416	84.8595	1.605
1	34.394	0.67003	-0.026287	0.96455	-0.0253551	0.0394398	84.8989	1.606
1	34.393	0.670024	-0.0262886	0.964541	-0.0253564	0.0394378	84.9384	1.607
1	34.392	0.670019	-0.0262902	0.964532	-0.0253577	0.0394357	84.9778	1.608
1	34.391	0.670014	-0.0262917	0.964523	-0.0253589	0.0394338	85.0172	1.609
1	34.39	0.670009	-0.0262932	0.964515	-0.0253602	0.0394319	85.0567	1.61
1	34.389	0.670003	-0.0262948	0.964506	-0.0253615	0.0394299	85.0961	1.611
1	34.388	0.669999	-0.0262962	0.964498	-0.0253626	0.0394281	85.1355	1.612
1	34.387	0.669993	-0.0262978	0.964489	-0.0253639	0.0394261	85.175	1.613
1	34.386	0.669988	-0.0262993	0.96448	-0.0253652	0.0394241	85.2144	1.614
1	34.385	0.669983	-0.0263008	0.964472	-0.0253664	0.0394222	85.2538	1.615
1	34.384	0.669978	-0.0263024	0.964463	-0.0253677	0.0394202	85.2932	1.616
1	34.383	0.669973	-0.0263038	0.964455	-0.0253689	0.0394184	85.3327	1.617
1	34.382	0.669968	-0.0263054	0.964446	-0.0253702	0.0394164	85.3721	1.618
1	34.381	0.669963	-0.0263069	0.964438	-0.0253713	0.0394146	85.4115	1.619
1	34.38	0.669958	-0.0263085	0.964429	-0.0253726	0.0394126	85.4509	1.62
1	34.379	0.669952	-0.02631	0.96442	-0.0253739	0.0394105	85.4903	1.621
1	34.378	0.669947	-0.0263116	0.964411	-0.0253752	0.0394086	85.5297	1.622
1	34.377	0.669942	-0.0263131	0.964403	-0.0253764	0.0394067	85.5691	1.623
1	34.376	0.669937	-0.0263147	0.964394	-0.0253777	0.0394047	85.6085	1.624
1	34.375	0.669932	-0.0263161	0.964386	-0.0253789	0.0394029	85.648	1.625
1	34.374	0.669927	-0.0263177	0.964377	-0.0253802	0.0394009	85.6874	1.626
1	34.373	0.669922	-0.0263192	0.964368	-0.0253814	0.039399	85.7268	1.627
1	34.372	0.669917	-0.0263207	0.96436	-0.0253826	0.039397	85.7662	1.628
1	34.371	0.669911	-0.0263223	0.964351	-0.0253839	0.039395	85.8056	1.629
1	34.37	0.669906	-0.0263238	0.964342	-0.0253852	0.0393931	85.8449	1.63
1	34.369	0.669901	-0.0263253	0.964333	-0.0253864	0.0393912	85.8843	1.631
1	34.368	0.669896	-0.0263269	0.964324	-0.0253877	0.0393892	85.9237	1.632
1	34.367	0.669891	-0.0263283	0.964316	-0.0253888	0.0393874	85.9631	1.633
1	34.366	0.669886	-0.0263299	0.964307	-0.0253902	0.0393854	86.0025	1.634
1	34.365	0.669881	-0.0263314	0.964299	-0.0253914	0.0393834	86.0419	1.635
1	34.364	0.669876	-0.026333	0.96429	-0.0253926	0.0393815	86.0813	1.636
1	34.363	0.66987	-0.0263346	0.964281	-0.0253939	0.0393795	86.1207	1.637
1	34.362	0.669865	-0.0263361	0.964273	-0.0253952	0.0393776	86.16	1.638
1	34.361	0.66986	-0.0263376	0.964264	-0.0253964	0.0393757	86.1994	1.639
1	34.36	0.669855	-0.0263392	0.964255	-0.0253977	0.0393737	86.2388	1.64
1	34.359	0.66985	-0.0263406	0.964247	-0.0253988	0.0393719	86.2782	1.641
1	34.358	0.669845	-0.0263422	0.964238	-0.0254002	0.0393698	86.3175	1.642
1	34.357	0.66984	-0.0263437	0.96423	-0.0254014	0.0393679	86.3569	1.643
1	34.356	0.669834	-0.0263452	0.964221	-0.0254026	0.039366	86.3963	1.644
1	34.355	0.669829	-0.0263468	0.964212	-0.0254039	0.039364	86.4356	1.645
1	34.354	0.669824	-0.0263483	0.964204	-0.0254052	0.0393621	86.475	1.646
1	34.353	0.669819	-0.0263498	0.964195	-0.0254064	0.0393602	86.5144	1.647
1	34.352	0.669814	-0.0263514	0.964186	-0.0254077	0.0393582	86.5537	1.648
1	34.351	0.669809	-0.0263529	0.964178	-0.0254089	0.0393563	86.5931	1.649
1	34.35	0.669804	-0.0263545	0.964169	-0.0254102	0.0393543	86.6324	1.65
1	34.349	0.669798	-0.0263561	0.96416	-0.0254115	0.0393523	86.6718	1.651
1	34.348	0.669793	-0.0263575	0.964152	-0.0254126	0.0393505	86.7111	1.652
1	34.347	0.669788	-0.0263591	0.964143	-0.0254139	0.0393485	86.7505	1.653
1	34.346	0.669783	-0.0263606	0.964135	-0.0254152	0.0393466	86.7898	1.654
1	34.345	0.669778	-0.0263621	0.964126	-0.0254164	0.0393447	86.8292	1.655
1	34.344	0.669773	-0.0263636	0.964118	-0.0254176	0.0393428	86.8685	1.656
1	34.343	0.669768	-0.0263651	0.964109	-0.0254189	0.0393409	86.9079	1.657
1	34.342	0.669762	-0.0263667	0.9641	-0.0254202	0.0393389	86.9472	1.658
1	34.341	0.669757	-0.0263683	0.964091	-0.0254215	0.0393368	86.9866	1.659
1	34.34	0.669752	-0.0263698	0.964083	-0.0254227	0.0393349	87.0259	1.66
1	34.339	0.669747	-0.0263713	0.964074	-0.0254239	0.039333	87.0652	1.661
1	34.338	0.669742	-0.0263729	0.964065	-0.0254252	0.039331	87.1046	1.662
1	34.337	0.669737	-0.0263744	0.964057	-0.0254264	0.0393292	87.1439	1.663
1	34.336	0.669732	-0.026376	0.964048	-0.0254277	0.0393272	87.1832	1.664
1	34.335	0.669726	-0.0263776	0.964039	-0.025429	0.0393252	87.2226	1.665
1	34.334	0.669721	-0.026379	0.964031	-0.0254302	0.0393234	87.2619	1.666
1	34.333	0.669716	-0.0263806	0.964022	-0.0254315	0.0393214	87.3012	1.667
1	34.332	0.669711	-0.0263821	0.964014	-0.0254327	0.0393194	87.3405	1.668
1	34.331	0.669706	-0.0263836	0.964005	-0.0254339	0.0393175	87.3798	1.669
1	34.33	0.669701	-0.0263852	0.963996	-0.0254352	0.0393155	87.4192	1.67
1	34.329	0.669696	-0.0263867	0.963988	-0.0254365	0.0393136	87.4585	1.671
1	34.328	0.669691	-0.0263882	0.963979	-0.0254377	0.0393117	87.4978	1.672
1	34.327	0.669685	-0.0263898	0.96397	-0.025439	0.0393097	87.5371	1.673
1	34.326	0.66968	-0.0263914	0.963961	-0.0254403	0.0393078	87.5764	1.674
1	34.325	0.669675	-0.0263929	0.963953	-0.0254415	0.0393059	87.6157	1.675
1	34.324	0.66967	-0.0263945	0.963944	-0.0254428	0.0393039	87.655	1.676
1	34.323	0.669665	-0.026396	0.963935	-0.025444	0.039302	87.6943	1.677
1	34.322	0.66966	-0.0263975	0.963927	-0.0254453	0.0393001	87.7336	1.678
1	34.321	0.669654	-0.0263991	0.963918	-0.0254466	0.039298	87.7729	1.679
1	34.32	0.669649	-0.0264005	0.96391	-0.0254477	0.0392962	87.8122	1.68
1	34.319	0.669644	-0.0264021	0.963901	-0.025449	0.0392942	87.8515	1.681
1	34.318	0.669639	-0.0264037	0.963892	-0.0254503	0.0392922	87.8908	1.682
1	34.317	0.669634	-0.0264052	0.963884	-0.0254515	0.0392904	87.9301	1.683
1	34.316	0.669629	-0.0264068	0.963875	-0.0254528	0.0392884	87.9694	1.684
1	34.315	0.669624	-0.0264083	0.963866	-0.025454	0.0392865	88.0087	1.685
1	34.314	0.669619	-0.0264098	0.963858	-0.0254553	0.0392846	88.048	1.686
1	34.313	0.669613	-0.0264114	0.963849	-0.0254566	0.0392826	88.0873	1.687
1	34.312	0.669608	-0.0264129	0.96384	-0.0254578	0.0392807	88.1265	1.688
1	34.311	0.669603	-0.0264144	0.963832	-0.025459	0.0392788	88.1658	1.689
1	34.31	0.669598	-0.026416	0.963823	-0.0254604	0.0392767	88.2051	1.69
1	34.309	0.669593	-0.0264175	0.963814	-0.0254616	0.0392748	88.2444	1.691
1	34.308	0.669588	-0.026419	0.963806	-0.0254628	0.0392729	88.2837	1.692
1	34.307	0.669583	-0.0264206	0.963797	-0.0254641	0.039271	88.3229	1.693
1	34.306	0.669577	-0.0264221	0.963789	-0.0254653	0.0392691	88.3622	1.694
1	34.305	0.669572	-0.0264237	0.96378	-0.0254666	0.0392671	88.4015	1.695
1	34.304	0.669567	-0.0264253	0.963771	-0.0254679	0.0392651	88.4407	1.696
1	34.303	0.669562	-0.0264268	0.963762	-0.0254691	0.0392632	88.48	1.697
1	34.302	0.669557	-0.0264283	0.963754	-0.0254704	0.0392613	88.5193	1.698
1	34.301	0.669551	-0.0264299	0.963745	-0.0254717	0.0392593	88.5585	1.699
1	34.3	0.669546	-0.0264314	0.963736	-0.0254729	0.0392574	88.5978	1.7
1	34.299	0.669541	-0.0264329	0.963728	-0.0254742	0.0392555	88.637	1.701
1	34.298	0.669536	-0.0264345	0.963719	-0.0254755	0.0392535	88.6763	1.702
1	34.297	0.669531	-0.0264361	0.96371	-0.0254767	0.0392516	88.7156	1.703
1	34.296	0.669526	-0.0264376	0.963702	-0.0254779	0.0392497	88.7548	1.704
1	34.295	0.669521	-0.0264391	0.963693	-0.0254792	0.0392478	88.7941	1.705
1	34.294	0.669516	-0.0264406	0.963685	-0.0254804	0.0392459	88.8333	1.706
1	34.293	0.66951	-0.0264422	0.963676	-0.0254817	0.0392438	88.8725	1.707
1	34.292	0.669505	-0.0264438	0.963667	-0.025483	0.0392418	88.9118	1.708
1	34.291	0.6695	-0.0264453	0.963658	-0.0254843	0.0392399	88.951	1.709
1	34.29	0.669495	-0.0264468	0.96365	-0.0254855	0.039238	88.9903	1.71
1	34.289	0.669489	-0.0264484	0.963641	-0.0254868	0.039236	89.0295	1.711
1	34.288	0.669484	-0.02645	0.963632	-0.025488	0.0392341	89.0687	1.712
1	34.287	0.669479	-0.0264515	0.963624	-0.0254893	0.0392322	89.108	1.713
1	34.286	0.669474	-0.0264531	0.963615	-0.0254906	0.0392302	89.1472	1.714
1	34.285	0.669469	-0.0264546	0.963606	-0.0254918	0.0392283	89.1864	1.715
1	34.284	0.669464	-0.0264561	0.963598	-0.025493	0.0392264	89.2257	1.716
1	34.283	0.669459	-0.0264576	0.963589	-0.0254943	0.0392245	89.2649	1.717
1	34.282	0.669454	-0.0264591	0.96358	-0.0254955	0.0392226	89.3041	1.718
1	34.281	0.669448	-0.0264607	0.963571	-0.0254968	0.0392206	89.3433	1.719
1	34.28	0.669443	-0.0264624	0.963562	-0.0254981	0.0392186	89.3826	1.72
1	34.279	0.669438	-0.0264639	0.963554	-0.0254994	0.0392167	89.4218	1.721
1	34.278	0.669433	-0.0264654	0.963545	-0.0255006	0.0392148	89.461	1.722
1	34.277	0.669428	-0.026467	0.963536	-0.0255019	0.0392127	89.5002	1.723
1	34.276	0.669423	-0.0264685	0.963528	-0.0255031	0.0392108	89.5394	1.724
1	34.275	0.669417	-0.02647	0.963519	-0.0255044	0.0392089	89.5786	1.725
1	34.274	0.669412	-0.0264716	0.96351	-0.0255057	0.0392069	89.6178	1.726
1	34.273	0.669407	-0.0264731	0.963502	-0.0255069	0.039205	89.6571	1.727
1	34.272	0.669402	-0.0264747	0.963493	-0.0255082	0.0392031	89.6963	1.728
1	34.271	0.669397	-0.0264762	0.963485	-0.0255094	0.0392012	89.7355	1.729
1	34.27	0.669392	-0.0264777	0.963476	-0.0255106	0.0391993	89.7747	1.73
1	34.269	0.669387	-0.0264793	0.963467	-0.0255119	0.0391973	89.8139	1.731
1	34.268	0.669381	-0.0264809	0.963458	-0.0255133	0.0391953	89.8531	1.732
1	34.267	0.669376	-0.0264824	0.96345	-0.0255145	0.0391934	89.8923	1.733
1	34.266	0.669371	-0.0264839	0.963441	-0.0255157	0.0391915	89.9314	1.734
1	34.265	0.669366	-0.0264856	0.963432	-0.025517	0.0391895	89.9706	1.735
1	34.264	0.669361	-0.0264871	0.963424	-0.0255183	0.0391876	90.0098	1.736
1	34.263	0.669356	-0.0264886	0.963415	-0.0255195	0.0391857	90.049	1.737
1	34.262	0.66935	-0.0264902	0.963406	-0.0255208	0.0391837	90.0882	1.738
1	34.261	0.669345	-0.0264917	0.963398	-0.0255221	0.0391818	90.1274	1.739
1	34.26	0.66934	-0.0264932	0.963389	-0.0255233	0.0391799	90.1666	1.74
1	34.259	0.669335	-0.0264948	0.96338	-0.0255246	0.0391779	90.2057	1.741
1	34.258	0.66933	-0.0264963	0.963372	-0.0255258	0.0391761	90.2449	1.742
1	34.257	0.669325	-0.0264979	0.963363	-0.0255271	0.0391741	90.2841	1.743
1	34.256	0.669319	-0.0264995	0.963354	-0.0255284	0.0391721	90.3233	1.744
1	34.255	0.669314	-0.0265011	0.963345	-0.0255297	0.0391701	90.3624	1.745
1	34.254	0.669309	-0.0265025	0.963337	-0.0255309	0.0391683	90.4016	1.746
1	34.253	0.669304	-0.0265041	0.963328	-0.0255322	0.0391663	90.4408	1.747
1	34.252	0.669298	-0.0265057	0.963319	-0.0255335	0.0391643	90.48	1.748
1	34.251	0.669293	-0.0265072	0.963311	-0.0255347	0.0391624	90.5191	1.749
1	34.25	0.669288	-0.0265088	0.963302	-0.0255359	0.0391605	90.5583	1.75
1	34.249	0.669283	-0.0265104	0.963293	-0.0255373	0.0391585	90.5974	1.751
1	34.248	0.669278	-0.0265119	0.963285	-0.0255385	0.0391566	90.6366	1.752
1	34.247	0.669273	-0.0265134	0.963276	-0.0255397	0.0391547	90.6758	1.753
1	34.246	0.669268	-0.026515	0.963267	-0.025541	0.0391527	90.7149	1.754
1	34.245	0.669263	-0.0265165	0.963259	-0.0255423	0.0391508	90.7541	1.755
1	34.244	0.669257	-0.0265181	0.96325	-0.0255435	0.0391489	90.7932	1.756
1	34.243	0.669252	-0.0265197	0.963241	-0.0255448	0.0391469	90.8324	1.757
1	34.242	0.669247	-0.0265212	0.963233	-0.0255461	0.039145	90.8715	1.758
1	34.241	0.669242	-0.0265227	0.963224	-0.0255473	0.0391431	90.9107	1.759
1	34.24	0.669237	-0.0265243	0.963215	-0.0255486	0.0391411	90.9498	1.76
1	34.239	0.669231	-0.0265259	0.963206	-0.0255499	0.0391391	90.9889	1.761
1	34.238	0.669227	-0.0265273	0.963198	-0.0255511	0.0391373	91.0281	1.762
1	34.237	0.669221	-0.026529	0.963189	-0.0255524	0.0391353	91.0672	1.763
1	34.236	0.669216	-0.0265305	0.96318	-0.0255536	0.0391334	91.1064	1.764
1	34.235	0.669211	-0.026532	0.963172	-0.0255549	0.0391315	91.1455	1.765
1	34.234	0.669206	-0.0265336	0.963163	-0.0255562	0.0391295	91.1846	1.766
1	34.233	0.6692	-0.0265352	0.963154	-0.0255575	0.0391275	91.2237	1.767
1	34.232	0.669195	-0.0265367	0.963145	-0.0255587	0.0391256	91.2629	1.768
1	34.231	0.66919	-0.0265383	0.963137	-0.02556	0.0391237	91.302	1.769
1	34.23	0.669185	-0.0265399	0.963128	-0.0255613	0.0391217	91.3411	1.77
1	34.229	0.66918	-0.0265414	0.963119	-0.0255625	0.0391198	91.3802	1.771
1	34.228	0.669175	-0.0265429	0.963111	-0.0255638	0.0391179	91.4194	1.772
1	34.227	0.669169	-0.0265445	0.963102	-0.0255651	0.0391159	91.4585	1.773
1	34.226	0.669164	-0.0265461	0.963093	-0.0255664	0.0391139	91.4976	1.774
1	34.225	0.669159	-0.0265476	0.963084	-0.0255676	0.039112	91.5367	1.775
1	34.224	0.669154	-0.0265492	0.963076	-0.0255689	0.0391101	91.5758	1.776
1	34.223	0.669149	-0.0265508	0.963067	-0.0255702	0.0391081	91.6149	1.777
1	34.222	0.669144	-0.0265523	0.963058	-0.0255714	0.0391062	91.654	1.778
1	34.221	0.669138	-0.0265538	0.96305	-0.0255726	0.0391043	91.6931	1.779
1	34.22	0.669133	-0.0265554	0.963041	-0.025574	0.0391023	91.7323	1.78
1	34.219	0.669128	-0.0265569	0.963032	-0.0255752	0.0391004	91.7714	1.781
1	34.218	0.669123	-0.0265585	0.963024	-0.0255764	0.0390985	91.8105	1.782
1	34.217	0.669118	-0.0265601	0.963015	-0.0255777	0.0390965	91.8496	1.783
1	34.216	0.669112	-0.0265617	0.963006	-0.0255791	0.0390945	91.8886	1.784
1	34.215	0.669107	-0.0265632	0.962997	-0.0255803	0.0390926	91.9277	1.785
1	34.214	0.669102	-0.0265647	0.962989	-0.0255815	0.0390907	91.9668	1.786
1	34.213	0.669097	-0.0265663	0.96298	-0.0255828	0.0390888	92.0059	1.787
1	34.212	0.669092	-0.0265678	0.962972	-0.025584	0.0390869	92.045	1.788
1	34.211	0.669087	-0.0265694	0.962963	-0.0255853	0.0390849	92.0841	1.789
1	34.21	0.669081	-0.026571	0.962954	-0.0255866	0.0390829	92.1232	1.79
1	34.209	0.669076	-0.0265725	0.962945	-0.0255879	0.039081	92.1623	1.791
1	34.208	0.669071	-0.026574	0.962937	-0.0255891	0.0390791	92.2014	1.792
1	34.207	0.669066	-0.0265756	0.962928	-0.0255904	0.0390771	92.2404	1.793
1	34.206	0.669061	-0.0265773	0.962919	-0.0255917	0.0390751	92.2795	1.794
1	34.205	0.669055	-0.0265788	0.96291	-0.025593	0.0390732	92.3186	1.795
1	34.204	0.66905	-0.0265803	0.962902	-0.0255942	0.0390713	92.3577	1.796
1	34.203	0.669045	-0.0265819	0.962893	-0.0255955	0.0390693	92.3967	1.797
1	34.202	0.66904	-0.0265834	0.962884	-0.0255968	0.0390674	92.4358	1.798
1	34.201	0.669035	-0.026585	0.962876	-0.025598	0.0390655	92.4749	1.799
1	34.2	0.66903	-0.0265866	0.962867	-0.0255993	0.0390635	92.5139	1.8
1	34.199	0.669024	-0.0265882	0.962858	-0.0256006	0.0390615	92.553	1.801
1	34.198	0.669019	-0.0265897	0.962849	-0.0256019	0.0390596	92.5921	1.802
1	34.197	0.669014	-0.0265912	0.96284	-0.0256031	0.0390578	92.6311	1.803
1	34.196	0.669009	-0.0265928	0.962831	-0.0256044	0.0390558	92.6702	1.804
1	34.195	0.669004	-0.0265943	0.962823	-0.0256056	0.039054	92.7092	1.805
1	34.194	0.668999	-0.0265959	0.962814	-0.0256069	0.039052	92.7483	1.806
1	34.193	0.668993	-0.0265975	0.962805	-0.0256082	0.03905	92.7873	1.807
1	34.192	0.668988	-0.0265991	0.962796	-0.0256095	0.039048	92.8264	1.808
1	34.191	0.668983	-0.0266006	0.962788	-0.0256108	0.0390461	92.8654	1.809
1	34.19	0.668978	-0.0266022	0.962779	-0.025612	0.0390442	92.9045	1.81
1	34.189	0.668973	-0.0266038	0.96277	-0.0256133	0.0390422	92.9435	1.811
1	34.188	0.668967	-0.0266053	0.962762	-0.0256146	0.0390403	92.9826	1.812
1	34.187	0.668962	-0.0266068	0.962753	-0.0256158	0.0390384	93.0216	1.813
1	34.186	0.668957	-0.0266084	0.962744	-0.0256171	0.0390364	93.0606	1.814
1	34.185	0.668952	-0.02661	0.962735	-0.0256184	0.0390344	93.0997	1.815
1	34.184	0.668947	-0.0266116	0.962727	-0.0256197	0.0390325	93.1387	1.816
1	34.183	0.668942	-0.0266131	0.962718	-0.0256209	0.0390306	93.1777	1.817
1	34.182	0.668936	-0.0266147	0.962709	-0.0256222	0.0390286	93.2168	1.818
1	34.181	0.668931	-0.0266162	0.962701	-0.0256235	0.0390267	93.2558	1.819
1	34.18	0.668926	-0.0266177	0.962692	-0.0256247	0.0390248	93.2948	1.82
1	34.179	0.668921	-0.0266194	0.962683	-0.025626	0.0390228	93.3339	1.821
1	34.178	0.668915	-0.026621	0.962674	-0.0256273	0.0390208	93.3729	1.822
1	34.177	0.66891	-0.0266225	0.962666	-0.0256286	0.039019	93.4119	1.823
1	34.176	0.668905	-0.026624	0.962657	-0.0256298	0.0390171	93.4509	1.824
1	34.175	0.6689	-0.0266256	0.962648	-0.0256311	0.0390151	93.4899	1.825
1	34.174	0.668895	-0.0266273	0.962639	-0.0256324	0.0390131	93.529	1.826
1	34.173	0.66889	-0.0266287	0.962631	-0.0256336	0.0390113	93.568	1.827
1	34.172	0.668884	-0.0266303	0.962622	-0.0256349	0.0390093	93.607	1.828
1	34.171	0.668879	-0.0266319	0.962613	-0.0256362	0.0390073	93.646	1.829
1	34.17	0.668874	-0.0266334	0.962605	-0.0256375	0.0390054	93.685	1.83
1	34.169	0.668869	-0.026635	0.962596	-0.0256387	0.0390035	93.724	1.831
1	34.168	0.668864	-0.0266366	0.962587	-0.02564	0.0390015	93.763	1.832
1	34.167	0.668858	-0.0266382	0.962578	-0.0256413	0.0389995	93.802	1.833
1	34.166	0.668853	-0.0266397	0.96257	-0.0256426	0.0389976	93.841	1.834
1	34.165	0.668848	-0.0266412	0.962561	-0.0256438	0.0389957	93.88	1.835
1	34.164	0.668843	-0.0266429	0.962552	-0.0256451	0.0389937	93.919	1.836
1	34.163	0.668837	-0.0266445	0.962543	-0.0256465	0.0389917	93.958	1.837
1	34.162	0.668832	-0.026646	0.962535	-0.0256477	0.0389899	93.997	1.838
1	34.161	0.668827	-0.0266475	0.962526	-0.0256489	0.038988	94.036	1.839
1	34.16	0.668822	-0.0266491	0.962517	-0.0256502	0.038986	94.075	1.84
1	34.159	0.668817	-0.0266507	0.962509	-0.0256515	0.0389841	94.1139	1.841
1	34.158	0.668812	-0.0266522	0.9625	-0.0256527	0.0389822	94.1529	1.842
1	34.157	0.668807	-0.0266538	0.962491	-0.025654	0.0389802	94.1919	1.843
1	34.156	0.668801	-0.0266554	0.962482	-0.0256554	0.0389782	94.2309	1.844
1	34.155	0.668796	-0.0266569	0.962474	-0.0256566	0.0389763	94.2699	1.845
1	34.154	0.668791	-0.0266585	0.962465	-0.0256578	0.0389744	94.3088	1.846
1	34.153	0.668786	-0.0266601	0.962456	-0.0256592	0.0389724	94.3478	1.847
1	34.152	0.66878	-0.0266617	0.962447	-0.0256605	0.0389704	94.3868	1.848
1	34.151	0.668776	-0.0266631	0.962439	-0.0256616	0.0389687	94.4258	1.849
1	34.15	0.66877	-0.0266648	0.96243	-0.025663	0.0389667	94.4647	1.85
1	34.149	0.668765	-0.0266664	0.962421	-0.0256643	0.0389647	94.5037	1.851
1	34.148	0.66876	-0.026668	0.962412	-0.0256656	0.0389627	94.5427	1.852
1	34.147	0.668755	-0.0266695	0.962403	-0.0256668	0.0389608	94.5816	1.853
1	34.146	0.668749	-0.026671	0.962395	-0.0256681	0.0389589	94.6206	1.854
1	34.145	0.668744	-0.0266727	0.962386	-0.0256694	0.0389569	94.6595	1.855
1	34.144	0.668739	-0.0266743	0.962377	-0.0256707	0.0389549	94.6985	1.856
1	34.143	0.668734	-0.0266757	0.962369	-0.0256719	0.0389531	94.7375	1.857
1	34.142	0.668729	-0.0266773	0.96236	-0.0256732	0.0389511	94.7764	1.858
1	34.141	0.668723	-0.0266789	0.962351	-0.0256745	0.0389492	94.8154	1.859
1	34.14	0.668718	-0.0266805	0.962342	-0.0256757	0.0389473	94.8543	1.86
1	34.139	0.668713	-0.026682	0.962334	-0.025677	0.0389454	94.8933	1.861
1	34.138	0.668708	-0.0266836	0.962325	-0.0256783	0.0389434	94.9322	1.862
1	34.137	0.668702	-0.0266852	0.962316	-0.0256796	0.0389414	94.9711	1.863
1	34.136	0.668697	-0.0266868	0.962307	-0.0256809	0.0389395	95.0101	1.864
1	34.135	0.668692	-0.0266883	0.962299	-0.0256821	0.0389376	95.049	1.865
1	34.134	0.668687	-0.0266899	0.96229	-0.0256834	0.0389356	95.088	1.866
1	34.133	0.668682	-0.0266915	0.962281	-0.0256847	0.0389336	95.1269	1.867
1	34.132	0.668677	-0.026693	0.962272	-0.025686	0.0389318	95.1658	1.868
1	34.131	0.668672	-0.0266946	0.962264	-0.0256872	0.0389299	95.2048	1.869
1	34.13	0.668666	-0.0266962	0.962255	-0.0256885	0.0389279	95.2437	1.87
1	34.129	0.668661	-0.0266978	0.962246	-0.0256898	0.0389259	95.2826	1.871
1	34.128	0.668656	-0.0266993	0.962237	-0.0256911	0.038924	95.3216	1.872
1	34.127	0.668651	-0.0267009	0.962229	-0.0256923	0.0389221	95.3605	1.873
1	34.126	0.668645	-0.0267025	0.96222	-0.0256936	0.0389201	95.3994	1.874
1	34.125	0.66864	-0.026704	0.962211	-0.0256949	0.0389182	95.4383	1.875
1	34.124	0.668635	-0.0267055	0.962203	-0.0256961	0.0389164	95.4772	1.876
1	34.123	0.66863	-0.0267072	0.962194	-0.0256975	0.0389144	95.5162	1.877
1	34.122	0.668625	-0.0267088	0.962185	-0.0256988	0.0389124	95.5551	1.878
1	34.121	0.668619	-0.0267104	0.962176	-0.0257001	0.0389104	95.594	1.879
1	34.12	0.668614	-0.0267119	0.962167	-0.0257013	0.0389085	95.6329	1.88
1	34.119	0.668609	-0.0267134	0.962159	-0.0257026	0.0389066	95.6718	1.881
1	34.118	0.668604	-0.0267151	0.96215	-0.0257039	0.0389046	95.7107	1.882
1	34.117	0.668598	-0.0267167	0.962141	-0.0257052	0.0389026	95.7496	1.883
1	34.116	0.668593	-0.0267182	0.962132	-0.0257064	0.0389007	95.7885	1.884
1	34.115	0.668588	-0.0267197	0.962124	-0.0257077	0.0388989	95.8274	1.885
1	34.114	0.668583	-0.0267214	0.962115	-0.025709	0.0388969	95.8663	1.886
1	34.113	0.668578	-0.026723	0.962106	-0.0257103	0.0388949	95.9052	1.887
1	34.112	0.668572	-0.0267245	0.962097	-0.0257116	0.038893	95.9441	1.888
1	34.111	0.668567	-0.026726	0.962088	-0.0257128	0.0388911	95.983	1.889
1	34.11	0.668562	-0.0267277	0.962079	-0.0257141	0.0388891	96.0219	1.89
1	34.109	0.668557	-0.0267293	0.96207	-0.0257154	0.0388871	96.0608	1.891
1	34.108	0.668552	-0.0267308	0.962062	-0.0257167	0.0388853	96.0997	1.892
1	34.107	0.668547	-0.0267323	0.962053	-0.0257179	0.0388834	96.1385	1.893
1	34.106	0.668541	-0.026734	0.962044	-0.0257192	0.0388814	96.1774	1.894
1	34.105	0.668536	-0.0267356	0.962035	-0.0257206	0.0388794	96.2163	1.895
1	34.104	0.668531	-0.0267371	0.962027	-0.0257218	0.0388775	96.2552	1.896
1	34.103	0.668526	-0.0267386	0.962018	-0.0257231	0.0388756	96.2941	1.897
1	34.102	0.66852	-0.0267403	0.962009	-0.0257244	0.0388736	96.3329	1.898
1	34.101	0.668515	-0.0267419	0.962	-0.0257257	0.0388716	96.3718	1.899
1	34.1	0.66851	-0.0267435	0.961991	-0.025727	0.0388697	96.4107	1.9
1	34.099	0.668505	-0.026745	0.961983	-0.0257283	0.0388678	96.4496	1.901
1	34.098	0.6685	-0.0267465	0.961974	-0.0257295	0.0388659	96.4884	1.902
1	34.097	0.668494	-0.0267482	0.961965	-0.0257308	0.0388639	96.5273	1.903
1	34.096	0.668489	-0.0267498	0.961956	-0.0257321	0.0388619	96.5662	1.904
1	34.095	0.668484	-0.0267513	0.961948	-0.0257334	0.03886	96.605	1.905
1	34.094	0.668479	-0.0267529	0.961939	-0.0257346	0.0388582	96.6439	1.906
1	34.093	0.668473	-0.0267545	0.96193	-0.0257359	0.0388562	96.6827	1.907
1	34.092	0.668468	-0.0267561	0.961921	-0.0257373	0.0388542	96.7216	1.908
1	34.091	0.668463	-0.0267576	0.961913	-0.0257385	0.0388523	96.7604	1.909
1	34.09	0.668458	-0.0267592	0.961904	-0.0257397	0.0388504	96.7993	1.91
1	34.089	0.668453	-0.0267608	0.961895	-0.0257411	0.0388484	96.8382	1.911
1	34.088	0.668447	-0.0267624	0.961886	-0.0257424	0.0388464	96.877	1.912
1	34.087	0.668442	-0.026764	0.961877	-0.0257437	0.0388445	96.9158	1.913
1	34.086	0.668437	-0.0267655	0.961869	-0.0257449	0.0388426	96.9547	1.914
1	34.085	0.668432	-0.0267671	0.96186	-0.0257462	0.0388407	96.9935	1.915
1	34.084	0.668426	-0.0267687	0.961851	-0.0257475	0.0388387	97.0324	1.916
1	34.083	0.668421	-0.0267702	0.961843	-0.0257488	0.0388368	97.0712	1.917
1	34.082	0.668416	-0.0267718	0.961834	-0.02575	0.038835	97.11	1.918
1	34.081	0.668411	-0.0267734	0.961825	-0.0257513	0.038833	97.1489	1.919
1	34.08	0.668406	-0.026775	0.961816	-0.0257526	0.038831	97.1877	1.92
1	34.079	0.6684	-0.0267766	0.961807	-0.025754	0.038829	97.2265	1.921
1	34.078	0.668395	-0.0267782	0.961799	-0.0257552	0.0388271	97.2654	1.922
1	34.077	0.66839	-0.0267797	0.96179	-0.0257564	0.0388252	97.3042	1.923
1	34.076	0.668385	-0.0267813	0.961781	-0.0257578	0.0388233	97.343	1.924
1	34.075	0.668379	-0.0267829	0.961772	-0.0257591	0.0388213	97.3819	1.925
1	34.074	0.668374	-0.0267846	0.961763	-0.0257604	0.0388193	97.4207	1.926
1	34.073	0.668369	-0.0267861	0.961755	-0.0257616	0.0388174	97.4595	1.927
1	34.072	0.668364	-0.0267876	0.961746	-0.0257629	0.0388155	97.4983	1.928
1	34.071	0.668359	-0.0267892	0.961737	-0.0257642	0.0388135	97.5371	1.929
1	34.07	0.668353	-0.0267909	0.961728	-0.0257655	0.0388115	97.5759	1.93
1	34.069	0.668348	-0.0267924	0.961719	-0.0257668	0.0388097	97.6148	1.931
1	34.068	0.668343	-0.0267939	0.961711	-0.025768	0.0388078	97.6536	1.932
1	34.067	0.668338	-0.0267956	0.961702	-0.0257693	0.0388058	97.6924	1.933
1	34.066	0.668332	-0.0267972	0.961693	-0.0257707	0.0388038	97.7312	1.934
1	34.065	0.668327	-0.0267988	0.961684	-0.025772	0.0388018	97.77	1.935
1	34.064	0.668322	-0.0268003	0.961675	-0.0257732	0.0388	97.8088	1.936
1	34.063	0.668317	-0.0268019	0.961667	-0.0257745	0.0387981	97.8476	1.937
1	34.062	0.668312	-0.0268035	0.961658	-0.0257758	0.0387961	97.8864	1.938
1	34.061	0.668306	-0.0268051	0.961649	-0.0257771	0.0387941	97.9252	1.939
1	34.06	0.668301	-0.0268066	0.96164	-0.0257784	0.0387922	97.964	1.94
1	34.059	0.668296	-0.0268083	0.961631	-0.0257797	0.0387903	98.0028	1.941
1	34.058	0.668291	-0.0268098	0.961623	-0.0257809	0.0387884	98.0416	1.942
1	34.057	0.668285	-0.0268114	0.961614	-0.0257822	0.0387864	98.0803	1.943
1	34.056	0.66828	-0.026813	0.961605	-0.0257836	0.0387844	98.1191	1.944
1	34.055	0.668275	-0.0268146	0.961596	-0.0257848	0.0387825	98.1579	1.945
1	34.054	0.66827	-0.0268161	0.961588	-0.025786	0.0387807	98.1967	1.946
1	34.053	0.668265	-0.0268177	0.961579	-0.0257874	0.0387787	98.2355	1.947
1	34.052	0.668259	-0.0268194	0.96157	-0.0257887	0.0387767	98.2743	1.948
1	34.051	0.668254	-0.026821	0.961561	-0.02579	0.0387747	98.313	1.949
1	34.05	0.668249	-0.0268225	0.961552	-0.0257913	0.0387728	98.3518	1.95
1	34.049	0.668244	-0.0268241	0.961544	-0.0257925	0.038771	98.3906	1.951
1	34.048	0.668238	-0.0268257	0.961535	-0.0257938	0.038769	98.4293	1.952
1	34.047	0.668233	-0.0268273	0.961526	-0.0257951	0.038767	98.4681	1.953
1	34.046	0.668228	-0.0268288	0.961517	-0.0257964	0.0387651	98.5069	1.954
1	34.045	0.668223	-0.0268305	0.961508	-0.0257977	0.0387631	98.5456	1.955
1	34.044	0.668218	-0.026832	0.9615	-0.025799	0.0387613	98.5844	1.956
1	34.043	0.668212	-0.0268336	0.961491	-0.0258003	0.0387593	98.6232	1.957
1	34.042	0.668207	-0.0268352	0.961482	-0.0258015	0.0387574	98.6619	1.958
1	34.041	0.668202	-0.0268367	0.961474	-0.0258028	0.0387555	98.7007	1.959
1	34.04	0.668197	-0.0268383	0.961465	-0.0258041	0.0387535	98.7394	1.96
1	34.039	0.668191	-0.0268399	0.961456	-0.0258054	0.0387516	98.7782	1.961
1	34.038	0.668186	-0.0268416	0.961447	-0.0258067	0.0387496	98.8169	1.962
1	34.037	0.668181	-0.0268432	0.961438	-0.0258081	0.0387476	98.8557	1.963
1	34.036	0.668176	-0.0268447	0.961429	-0.0258093	0.0387457	98.8944	1.964
1	34.035	0.668171	-0.0268463	0.961421	-0.0258105	0.0387439	98.9332	1.965
1	34.034	0.668165	-0.0268479	0.961412	-0.0258119	0.0387419	98.9719	1.966
1	34.033	0.66816	-0.0268495	0.961403	-0.0258132	0.0387399	99.0107	1.967
1	34.032	0.668155	-0.026851	0.961394	-0.0258144	0.038738	99.0494	1.968
1	34.031	0.66815	-0.0268526	0.961386	-0.0258157	0.0387361	99.0882	1.969
1	34.03	0.668144	-0.0268542	0.961377	-0.025817	0.0387342	99.1269	1.97
1	34.029	0.668139	-0.0268558	0.961368	-0.0258183	0.0387322	99.1656	1.971
1	34.028	0.668134	-0.0268575	0.961359	-0.0258196	0.0387302	99.2044	1.972
1	34.027	0.668128	-0.0268591	0.96135	-0.025821	0.0387282	99.2431	1.973
1	34.026	0.668123	-0.0268606	0.961341	-0.0258222	0.0387263	99.2818	1.974
1	34.025	0.668118	-0.0268622	0.961332	-0.0258235	0.0387245	99.3205	1.975
1	34.024	0.668113	-0.0268638	0.961323	-0.0258248	0.0387225	99.3593	1.976
1	34.023	0.668108	-0.0268654	0.961314	-0.0258261	0.0387205	99.398	1.977
1	34.022	0.668103	-0.0268669	0.961306	-0.0258274	0.0387186	99.4367	1.978
1	34.021	0.668097	-0.0268685	0.961297	-0.0258286	0.0387168	99.4754	1.979
1	34.02	0.668092	-0.0268701	0.961288	-0.0258299	0.0387148	99.5141	1.98
1	34.019	0.668087	-0.0268717	0.961279	-0.0258312	0.0387128	99.5529	1.981
1	34.018	0.668081	-0.0268734	0.96127	-0.0258326	0.0387108	99.5916	1.982
1	34.017	0.668076	-0.026875	0.961261	-0.0258339	0.0387088	99.6303	1.983
1	34.016	0.668071	-0.0268765	0.961253	-0.0258351	0.038707	99.669	1.984
1	34.015	0.668066	-0.0268782	0.961244	-0.0258365	0.038705	99.7077	1.985
1	34.014	0.668061	-0.0268797	0.961235	-0.0258377	0.0387031	99.7464	1.986
1	34.013	0.668055	-0.0268813	0.961226	-0.025839	0.0387011	99.7851	1.987
1	34.012	0.66805	-0.0268829	0.961217	-0.0258403	0.0386992	99.8238	1.988
1	34.011	0.668045	-0.0268844	0.961209	-0.0258415	0.0386974	99.8625	1.989
1	34.01	0.668039	-0.0268861	0.9612	-0.0258429	0.0386953	99.9012	1.99
1	34.009	0.668034	-0.0268876	0.961191	-0.0258442	0.0386934	99.9399	1.991
1	34.008	0.668029	-0.0268893	0.961182	-0.0258455	0.0386915	99.9786	1.992
1	34.007	0.668024	-0.0268909	0.961173	-0.0258468	0.0386895	100.017	1.993
1	34.006	0.668018	-0.0268925	0.961164	-0.0258481	0.0386875	100.056	1.994
1	34.005	0.668013	-0.0268941	0.961156	-0.0258494	0.0386856	100.095	1.995
1	34.004	0.668008	-0.0268956	0.961147	-0.0258506	0.0386838	100.133	1.996
1	34.003	0.668003	-0.0268972	0.961138	-0.025852	0.0386818	100.172	1.997
[truncated: 32,802 more rows]
