# Supplementary material for: Nanoalignment by critical Casimir torques
Source: Nat Commun. 2024 Jun 14;15:5086. doi: 10.1038/s41467-024-49220-1 (PMC11178905; doi:10.1038/s41467-024-49220-1)
Supplement: Supplementary file 11 — Source Data [file 41467_2024_49220_MOESM11_ESM.zip › fig5/python/height-theory.py]

import numpy as np
import matplotlib.pyplot as plt
import matplotlib.image as mimg
from matplotlib.patches import Circle
from matplotlib.collections import PatchCollection
from scipy.constants import Boltzmann
from matplotlib.ticker import (MultipleLocator, FormatStrFormatter, AutoMinorLocator, FuncFormatter)
import pandas as pd

import sys
import os

# Import config (FIXME: change the path accordingly)
configfile = '../../Config.pyc'
sys.path.append(os.path.dirname(os.path.expanduser(configfile)))
from Config import (plot_config,my_formatter)

# Set the config
plot_config()

def printf (str, *arg):
    print (str % arg, end='')

#
#  data
#
 
Time18,Y18=np.loadtxt("data/triangle18.dat", usecols=(7,8), unpack=True)
Time26,Y26=np.loadtxt("data/triangle26.dat", usecols=(7,8), unpack=True)
Time30,Y30=np.loadtxt("data/triangle30.dat", usecols=(7,8), unpack=True)
Time36,Y36=np.loadtxt("data/triangle36.dat", usecols=(7,8), unpack=True)

# this is for label a, b, etc shift in (0,1) coords
label_shiftx=-0.1
label_shifty=0.2

# figure size
fig = plt.figure()
DefaultSize = fig.get_size_inches()
fig.set_size_inches( (DefaultSize[0]/2., DefaultSize[1]/2) )

# create grid
nx=10
ny=10
grid = plt.GridSpec(nrows=ny, ncols=nx, wspace=0, hspace=0)

# label formatter (in Config.py)
formatter = FuncFormatter(my_formatter)

##################
# subplot a 
#################
axa = plt.subplot(grid[0:10, 0:10])
#axa.text(0.5,1.05, r'$\phi_\mathrm{occ}=5\%$', horizontalalignment='center', verticalalignment='center', transform=axa.transAxes)

### x,y axis ###
axa.set_ylabel(r'$y$ ($\mu$m)')
axa.set_ylabel(r'$y$ (\si{\micro\meter})')

#axa.set_xlabel(r'$z$ ($\mu$m)')
axa.set_xlabel(r'time, $t$ (\si{\minute})')
ymin=-37
ymax=4
axa.set_ylim((ymin, ymax))
xmin=0
xmax=3.5
axa.set_xlim((xmin, xmax))

# Ticks
axa.yaxis.set_major_locator(MultipleLocator(10))
axa.yaxis.set_major_formatter(formatter)
axa.yaxis.set_minor_locator(MultipleLocator(5))

axa.xaxis.set_major_locator(MultipleLocator(1))
axa.xaxis.set_major_formatter(formatter)
axa.xaxis.set_minor_locator(MultipleLocator(0.5))

axa.set_box_aspect(1)

# shifts
p2um=0.06
H18_exp_start=18-p2um*184.62582397460932
tshift_H18=110.041 # time when the position is at exp_start from Piotr's data
printf ("H18: yexp=%g, tsim=%g\n", H18_exp_start, tshift_H18);

H26_exp_start=26-p2um*240.7303466796875
tshift_H26=237.219 # time when the position is at exp_start
printf ("H26: yexp=%g, tsim=%g\n", H26_exp_start, tshift_H26);

H30_exp_start=30-p2um*328.69842529296875
tshift_H30=277.306 # time when the position is at exp_start
printf ("H30: yexp=%g, tsim=%g\n", H30_exp_start, tshift_H30);

H36_exp_start=36-p2um*424.37646484375
tshift_H36=359.531 # time when the position is at exp_start
printf ("H36: yexp=%g, tsim=%g\n", H36_exp_start, tshift_H36);


#exit(0)

#axa.plot(Time18, (Y18[0]-Y18)/18, '-', color='b')
#axa.plot(Time26, (Y26[0]-Y26)/26, '.-', color='r')
#axa.plot(Time30, (Y30[0]-Y30)/30, '.', color='0')
#axa.plot(Time36, (Y36[0]-Y36)/36, ':', color='g')

#H18=18*0.06
#H26=26*0.06
#H30=30*0.06
#H36=36*0.06
#H18=1
#H26=1
#H30=1
#H36=1

tscale=60
#axa.plot((-p2um*Y18)/H18, p2um*Y18/Time18/tscale, '-', color='b', label=r'$18\mu$m')
#axa.plot((-p2um*Y26)/H26, p2um*Y26/Time26/tscale, '-.', color='r', label=r'$26\mu$m')
#axa.plot((-p2um*Y30)/H30, p2um*Y30/Time30/tscale, ':', color='0', label=r'$30\mu$m')

axa.plot((Time18-tshift_H18)/tscale, (Y18-18), '-', color='b', label=r'\SI{18}{\micro\meter}')
axa.plot((Time26-tshift_H26)/tscale, (Y26-26), '-', color='g', label=r'\SI{26}{\micro\meter}')
axa.plot((Time30-tshift_H30)/tscale, (Y30-30),  '-', color='0', label=r'\SI{30}{\micro\meter}')
axa.plot((Time36-tshift_H36)/tscale, (Y36-36), '-', color='r', label=r'$h=\SI{36}{\micro\meter}$')

axa.text(0.15,0.1, r'$x = 0$', horizontalalignment='center', verticalalignment='center', transform=axa.transAxes)


#axa.text(0.75,0.45, r'\small $\Delta T \approx 0.1$ K', horizontalalignment='center', verticalalignment='center', transform=axa.transAxes)

# reverse the order
#handles, labels = axa.get_legend_handles_labels()
#get handles and labels
#handles, labels = axa.get_legend_handles_labels()
#specify order of items in legend
#order = [1,0]

#add legend to plot
#axa.legend([handles[idx] for idx in order],[labels[idx] for idx in order], loc='upper left') 
#axa.legend(loc='upper left') 
#axa.legend(loc='center left', borderpad=0.1, labelspacing=0.3, handletextpad=0.2)
axa.legend(loc='lower right', borderpad=0.1, labelspacing=0.3, handletextpad=0.2,markerfirst=False)
#axa.legend(loc='bottom right', borderpad=0.1, labelspacing=0.3, handletextpad=0.2,markerfirst=False)


####################
# Save the beast
####################
name=os.path.basename(sys.argv[0])[:-2]+'pdf'
plt.savefig(name, dpi = 1200, bbox_inches = 'tight')
