# Supplementary material for: Nanoalignment by critical Casimir torques
Source: Nat Commun. 2024 Jun 14;15:5086. doi: 10.1038/s41467-024-49220-1 (PMC11178905; doi:10.1038/s41467-024-49220-1)
Supplement: Supplementary file 11 — Source Data [file 41467_2024_49220_MOESM11_ESM.zip › fig5/python/pot.py]

import numpy as np
import matplotlib.pyplot as plt
import matplotlib.image as mimg
from matplotlib.patches import Circle
from matplotlib.collections import PatchCollection
from matplotlib import colors
import matplotlib.ticker as ticker

from scipy.constants import Boltzmann
from matplotlib.ticker import (MultipleLocator, FormatStrFormatter, AutoMinorLocator, FuncFormatter)

import sys
import os

# Import config (FIXME: change the path accordingly)
configfile = '../../Config.pyc'
sys.path.append(os.path.dirname(os.path.expanduser(configfile)))
#from Config import (plot_config,my_formatter, get_t, get_dT)
from Config import (plot_config,my_formatter, get_t, get_dTmK, get_1overxi, get_theta_mK)

#import Config

# Set the config
plot_config()

#
# theoretical data
#
#G,Rt,Rs=np.loadtxt("pd.dat", usecols=(0,6,1), unpack=True)
#G,Rt=np.loadtxt("data/averages_half_value.dat", usecols=(0,1), unpack=True)

#
# this is for label a, b, etc shift in (0,1) coords
label_shiftx=-0.1
label_shifty=0.2

# figure size
fig = plt.figure()
DefaultSize = fig.get_size_inches()
fig.set_size_inches( (DefaultSize[0]/2., DefaultSize[1]/1.7) )

# create grid
nx=100
ny=100
grid = plt.GridSpec(nrows=ny, ncols=nx, wspace=0, hspace=0)

# label formatter (in Config.py)
formatter = FuncFormatter(my_formatter)

##################
# subplot a 
#################
axa = plt.subplot(grid[0:100, 0:100])
#axa.text(0.5,1.05, r'$\phi_\mathrm{occ}=5\%$', horizontalalignment='center', verticalalignment='center', transform=axa.transAxes)

#plt.show()


### x,y axis ###
axa.set_ylabel(r'$y$ ($\mu$m)')
axa.set_ylabel(r'$y$ (\si{\micro\meter})')

#axa.set_ylabel('')
axa.axes.get_yaxis().set_ticks([0, -10, -20, -30, -36])
axa.axes.get_yaxis().set_ticklabels(['$0$', '$-10$', '$-20$', '$-30$', r'$-h$']) 
ymin=-1
ymax=40
#axa.set_ylim((ymin, ymax))

#axa.set_xlabel(r'$x$ ($\mu$m)')
axa.set_xlabel(r'$x$ (\si{\micro\meter})')


#xmin=0.5
#xmax=0.7
#axa.set_xlim((xmin, xmax))

# Ticks
#axa.yaxis.set_major_locator(MultipleLocator(10))
#axa.yaxis.set_major_formatter(formatter)
#axa.yaxis.set_minor_locator(MultipleLocator(5))
#axa.yaxis.set_ticks_position('left')

axa.xaxis.set_major_locator(MultipleLocator(3))
axa.xaxis.set_major_formatter(formatter)
axa.xaxis.set_minor_locator(MultipleLocator(1))

#axa.tick_params(which='both', color='white', direction='out')
#$axa.tick_params(which='both', direction='out')

#secax = axa.secondary_yaxis('right', functions=(get_dTmK, get_theta_mK))
#secax.yaxis.set_major_locator(MultipleLocator(30))
#secax.yaxis.set_minor_locator(MultipleLocator(10))
#secax.yaxis.set_major_locator (FixedLocator(dTmK))
#secax.yaxis.set_major_formatter(formatter)
#secax.tick_params(which='both', color='white', direction='out)
#secax.tick_params(which='both', direction='out')

#secax.set_ylabel(r'$\Delta T$ (mK)')

axa.set_box_aspect(5)

### plot ###
#Tx=[4,5,6,4]
#Tx=[-1,0,1,-1]
Tx=[-3,-1,0,1,3]
Ty=[36,36,0,36,36]
Ty=[0,0,-36,0,0]

axa.plot(Tx, Ty,  '-', color = '0', lw = 1, label='')
#axa.plot(Rs, G,  '-', marker='', color = 'b', lw = 1, label='')

#changecolor = colors.Normalize(vmin=0, vmax=100)
x1,y1,P1=np.loadtxt("data/potential_map.dat", usecols=(0,1,3), unpack=True)

#for i in range(len(a1)):
    #pcm=axa.scatter(a1[i], 13.812, s=50, c=100*P1[i],cmap='RdBu_r',norm=changecolor, marker="s")
#    pcm=axa.scatter(a1[i], G1[i], s=50, c=100*P1[i],cmap='RdBu_r',norm=changecolor, marker="s")
#    pcm=axa.scatter(a2[i], 24.6039, s=50, c=100*P2[i],cmap='RdBu_r',norm=changecolor, marker="s")
#    pcm=axa.scatter(a3[i], 38.0787, s=50, c=100*P3[i],cmap='RdBu_r',norm=changecolor, marker="s")

#    axa.scatter(Patch_Size[i], get_theta_mK(dTmK[1]),s=50, c=P_0_5[i],cmap='RdBu_r',norm=changecolor, marker="s")
#    axa.scatter(Patch_Size[i], get_theta_mK(dTmK[2]),s=50, c=P_C[i],cmap='RdBu_r',norm=changecolor, marker="s")
 
#plt.imshow(a, cmap='hot', interpolation='nearest')
#cmap = plt.get_cmap('seismic')
#cmap='RdBu_r'
cmap='Blues'
#cmap='bwr'
#cmap='PiYG'

xi=np.unique(x1)-5.
yi=np.unique(y1)
xskip=5
yskip=5
print (len(xi[::xskip]))
#print (xi[::xskip])

print (len(yi[::yskip]))
#print (yi[::yskip])

x,y = np.meshgrid(xi[::xskip], yi[::yskip])
#print (y)
#print (x)

vmin=np.min(P1)
#print (vmin)
vmax=np.max(P1)
#print(vmax)

P1 = np.reshape(P1, (len(yi), len(xi)))
P=P1[::yskip,::xskip]
#print (P)

#exit(-1)

class MidpointNormalize(colors.Normalize):
    def __init__(self, vmin=None, vmax=None, vcenter=None, clip=False):
        self.vcenter = vcenter
        super().__init__(vmin, vmax, clip)

    def __call__(self, value, clip=None):
        # I'm ignoring masked values and all kinds of edge cases to make a
        # simple example...
        # Note also that we must extrapolate beyond vmin/vmax
        x, y = [self.vmin, self.vcenter, self.vmax], [0, 0.5, 1.]
        return np.ma.masked_array(np.interp(value, x, y,
                                            left=-np.inf, right=np.inf))

    def inverse(self, value):
        y, x = [self.vmin, self.vcenter, self.vmax], [0, 0.5, 1]
        return np.interp(value, x, y, left=-np.inf, right=np.inf)


#cmap='PRGn'
#cmap='coolwarm'
cmap='bwr'
#cmap='PuOr'
#cmap='BrBG'
#cmap='RdBu'
#cmap='seismic'
#cmap='RdYlBu'
#cmap='RdGy'
midnorm = MidpointNormalize(vmin=vmin, vcenter=0, vmax=vmax)
pcm = axa.pcolormesh(x, -36+y, P, cmap=cmap, norm=midnorm)

#cf = axa.contourf(x, y, P, 200, cmap=cmap, alpha=0.6, antialiased=True)

#cf=axa.imshow(100*P, extent=[0.5, 0.7, 11, 43], origin='lower', cmap=cmap)
#axa.axis(aspect='image');

#cbar = fig.colorbar(cf, ax=axa, ticks=[0,50,100], label=r'$U_\mathrm{min}$ ($k_BT_c$)', pad=0.05, aspect=15, location='top', shrink=0.5)
cbar = fig.colorbar(pcm, ax=axa, ticks=[3, 1.5, 0,-100, -200], pad=0.03, aspect=30, shrink=1, format=ticker.FuncFormatter(formatter))
#cbar.set_clim(-200,50)
cbar.ax.set_title(r'$U_\mathrm{min} / (k_BT_c)$')

#secax.tick_params(which='both', direction='in')

#fig.colorbar(pcm, label=r"Probability of paralell (\%)", pad=0.05, aspect=15, location='top', shrink=0.5)
#axa.text(-4,36,r'$h=36 \mu$m', ha='right', va='center')
#axa.text(-4,36,r'$h$', ha='right', va='center')

#axa.text(0.22,1.8,r'\footnotesize unbound')
#axa.text(0.25,22,r'\small perpendicular')
#axa.text(0.8,22,r'parallel')

# reverse the order
#handles, labels = axa.get_legend_handles_labels()
#get handles and labels
#handles, labels = axa.get_legend_handles_labels()
#specify order of items in legend
#order = [1,0]

#add legend to plot
#axa.legend([handles[idx] for idx in order],[labels[idx] for idx in order], loc='upper left') 
#axa.legend(loc='upper left') 

####################
# Save the beast
####################
name=os.path.basename(sys.argv[0])[:-2]+'pdf'
plt.savefig(name, dpi = 1200, bbox_inches = 'tight')
