# Supplementary material for: Nanoalignment by critical Casimir torques
Source: Nat Commun. 2024 Jun 14;15:5086. doi: 10.1038/s41467-024-49220-1 (PMC11178905; doi:10.1038/s41467-024-49220-1)
Supplement: Supplementary file 11 — Source Data [file 41467_2024_49220_MOESM11_ESM.zip › fig5/python/triangle_trace.py]

import numpy as np
import matplotlib.pyplot as plt
import matplotlib.image as mimg
#from matplotlib.patches import Circle
#from matplotlib.collections import PatchCollection
#from scipy.constants import Boltzmann
import pandas as pd
import matplotlib.ticker as ticker

from matplotlib.ticker import (MultipleLocator, FormatStrFormatter, AutoMinorLocator, FuncFormatter)

import sys
import os

# Import config (FIXME: change the path accordingly)
configfile = '../../Config.pyc'
sys.path.append(os.path.dirname(os.path.expanduser(configfile)))
from Config import (plot_config,my_formatter)

# Set the config
plot_config()

#
#  data
#
#Position=pd.read_csv("data/Long_distance_Movement.csv")
#Position=np.array(Position)
#Position=np.delete(Position,0, axis=1)

Position=pd.read_csv("data/Height_36.csv")
Position=np.array(Position)
Position=np.delete(Position,0, axis=1)
#Time36=Position[:,3]
#Y36=Position[:,1]


# this is for label a, b, etc shift in (0,1) coords
label_shiftx=-0.1
label_shifty=0.2

# figure size
fig = plt.figure()
DefaultSize = fig.get_size_inches()
fig.set_size_inches( (DefaultSize[0]/2., DefaultSize[1]/2) )

# create grid
nx=10
ny=10
grid = plt.GridSpec(nrows=ny, ncols=nx, wspace=0, hspace=0)

# label formatter (in Config.py)
formatter = FuncFormatter(my_formatter)

##################
# subplot a 
#################
axa = plt.subplot(grid[0:10, 0:10])
#axa.text(0.5,1.05, r'$\phi_\mathrm{occ}=5\%$', horizontalalignment='center', verticalalignment='center', transform=axa.transAxes)

### x,y axis ###
lscale=20
#axa.set_ylabel(r'$y$ ($\mu$m)')
axa.set_ylabel(r'$y$ (\si{\micro\meter})')

#axa.set_ylabel('')
#axa.axes.get_yaxis().set_ticklabels("") 
axa.axes.get_yaxis().set_ticks([0, 10, 20, 30, 36])
axa.axes.get_yaxis().set_ticklabels(['$0$', '$-10$', '$-20$', '$-30$', r'$-h$']) 
#axa.set_xlabel(r'$z$ ($\mu$m)')
axa.set_xlabel(r'$x$ (\si{\micro\meter})')
ymin=700/lscale
ymin=37
ymax=-4
axa.set_ylim((ymin, ymax))
#xmin=-100/lscale
#xmax=100/lscale
xmin=-5
xmax=5
axa.set_xlim((xmin, xmax))

# Ticks
#axa.yaxis.set_major_locator(MultipleLocator(100))
#axa.yaxis.set_major_formatter(formatter)
#axa.yaxis.set_minor_locator(MultipleLocator(50))

axa.xaxis.set_major_locator(MultipleLocator(5))
axa.xaxis.set_major_formatter(formatter)
axa.xaxis.set_minor_locator(MultipleLocator(1))

#axa.axis ('off')

#axa.set_box_aspect(4)

img = plt.imread("img/Background.jpg")
axa.imshow(img, extent=[xmin, xmax, ymin, ymax])
#axa.imshow(img)

### plot ###
#pcm = axa.scatter((Position[:,2]-70)/lscale,Position[:,1]/lscale,c=Position[:,3]/60,cmap="Reds",s=1.5,alpha=0.5, linewidth=0.1)
pcm = axa.scatter((Position[:,2]-70)/lscale,Position[:,1]/lscale,c=Position[:,3]/60,cmap="Reds",s=1.5,alpha=1, linewidth=0.1)

axa.plot([-0.4], [23], marker='x', color='white', markersize=6, linewidth=7)
axa.plot([0.25], [3], marker='o', color='white', markersize=7, markerfacecolor='none', linewidth=5)

#axa.xticks([])
#axa.yticks([])
#clb = fig.colorbar(pcm, label=r'Time (s)', ax=axa, aspect=20, shrink=1, format=ticker.FuncFormatter(formatter), location='right', pad=0.05)
clb = fig.colorbar(pcm, ax=axa, aspect=30, shrink=1, format=ticker.FuncFormatter(formatter), location='right', pad=0.03, ticks=[0., 2., 4., 6.])

clb.ax.set_title(r'time (min)')

#axa.plot((18-y)/18, f18,  '--', color = 'r', lw = 1, label='$h=18 \mu$m')

#axa.text(0.75,0.45, r'\small $\Delta T \approx 0.1$ K', horizontalalignment='center', verticalalignment='center', transform=axa.transAxes)

# reverse the order
#handles, labels = axa.get_legend_handles_labels()
#get handles and labels
#handles, labels = axa.get_legend_handles_labels()
#specify order of items in legend
#order = [1,0]

#add legend to plot
#axa.legend([handles[idx] for idx in order],[labels[idx] for idx in order], loc='upper left') 
#axa.legend(loc='upper left') 
#axa.legend(loc='center left', borderpad=0.1, labelspacing=0.3, handletextpad=0.2)
#axa.legend(loc='lower left', borderpad=0.1, labelspacing=0.3, handletextpad=0.2,markerfirst=False)


####################
# Save the beast
####################
name=os.path.basename(sys.argv[0])[:-2]+'pdf'
plt.savefig(name, dpi = 1200, bbox_inches = 'tight')
