# Supplementary material for: Nanoalignment by critical Casimir torques
Source: Nat Commun. 2024 Jun 14;15:5086. doi: 10.1038/s41467-024-49220-1 (PMC11178905; doi:10.1038/s41467-024-49220-1)
Supplement: Supplementary file 11 — Source Data [file 41467_2024_49220_MOESM11_ESM.zip › figS7/FG_silica_on_glass_no0.txt]

# h_silica (nm)	U_silica (kBT)	F_silica (pN)
45	-7.68451359359652	-1.59120715574473
45.1	-7.64711903122913	-1.58039564988401
45.2	-7.60997827979833	-1.56968009162568
45.3	-7.57308908929612	-1.55905942329682
45.4	-7.53644923448997	-1.54853260117426
45.5	-7.50005651459641	-1.53809859526981
45.6	-7.46390875295966	-1.52775638912028
45.7	-7.42800379673514	-1.51750497958087
45.8	-7.39233951657783	-1.50734337662163
45.9	-7.35691380633536	-1.49727060312823
46	-7.32172458274581	-1.48728569470577
46.1	-7.28676978514004	-1.47738769948586
46.2	-7.25204737514855	-1.4675756779376
46.3	-7.21755533641278	-1.45784870268122
46.4	-7.18329167430073	-1.44820585830492
46.5	-7.14925441562687	-1.43864624118549
46.6	-7.11544160837628	-1.42916895931149
46.7	-7.08185132143287	-1.41977313210962
46.8	-7.04848164431171	-1.41045789027355
46.9	-7.01533068689532	-1.40122237559678
47	-6.98239657917387	-1.39206574080738
47.1	-6.94967747098929	-1.38298714940522
47.2	-6.91717153178314	-1.37398577550395
47.3	-6.88487695034817	-1.36506080367298
47.4	-6.85279193458364	-1.35621142878361
47.5	-6.82091471125412	-1.34743685585825
47.6	-6.78924352575196	-1.3387362999205
47.7	-6.75777664186313	-1.33010898584954
47.8	-6.72651234153656	-1.3215541482354
47.9	-6.69544892465684	-1.31307103123746
48	-6.66458470882017	-1.30465888844579
48.1	-6.63391802911366	-1.2963169827436
48.2	-6.60344723789774	-1.28804458617241
48.3	-6.57317070459181	-1.27984097980018
48.4	-6.54308681546289	-1.27170545359077
48.5	-6.51319397341743	-1.26363730627531
48.6	-6.48349059779598	-1.25563584522721
48.7	-6.45397512417095	-1.24770038633718
48.8	-6.42464600414718	-1.23983025389191
48.9	-6.39550170516533	-1.23202478045392
49	-6.36654071030824	-1.2242833067433
49.1	-6.33776151810984	-1.21660518152252
49.2	-6.30916264236688	-1.20898976148118
49.3	-6.28074261195338	-1.20143641112417
49.4	-6.25249997063763	-1.19394450266127
49.5	-6.22443327690174	-1.1865134158983
49.6	-6.19654110376386	-1.17914253812984
49.7	-6.1688220386028	-1.17183126403431
49.8	-6.14127468298515	-1.16457899557039
49.9	-6.11389765249481	-1.15738514187489
50	-6.08668957656491	-1.15024911916253
50.1	-6.05964909831209	-1.14317035062735
50.2	-6.03277487437306	-1.13614826634538
50.3	-6.00606557474346	-1.12918230317907
50.4	-5.97951988261894	-1.12227190468362
50.5	-5.95313649423844	-1.11541652101367
50.6	-5.92691411872966	-1.10861560883288
50.7	-5.9008514779566	-1.10186863122389
50.8	-5.8749473063693	-1.09517505759991
50.9	-5.84920035085552	-1.08853436361817
51	-5.82360937059458	-1.08194603109415
51.1	-5.79817313691309	-1.07540954791752
51.2	-5.77289043314275	-1.06892440796901
51.3	-5.74776005447999	-1.06249011103915
51.4	-5.7227808078476	-1.05610616274761
51.5	-5.69795151175819	-1.04977207446443
51.6	-5.67327099617954	-1.0434873632319
51.7	-5.64873810240172	-1.0372515516881
51.8	-5.62435168290605	-1.03106416799131
51.9	-5.60011060123583	-1.02492474574554
52	-5.57601373186874	-1.0188328239279
52.1	-5.55205996009104	-1.01278794681592
52.2	-5.5282481818734	-1.00678966391682
52.3	-5.50457730374842	-1.0008375298979
52.4	-5.48104624268974	-0.994931104517344
52.5	-5.45765392599284	-0.989069952556706
52.6	-5.43439929115733	-0.983253643754314
52.7	-5.41128128577087	-0.977481752739043
52.8	-5.38829886739461	-0.971753858966035
52.9	-5.36545100345014	-0.966069546652879
53	-5.34273667110792	-0.960428404716907
53.1	-5.3201548571772	-0.954830026712987
53.2	-5.29770455799738	-0.949274010772836
53.3	-5.2753847793308	-0.94375995954535
53.4	-5.25319453625691	-0.938287480136781
53.5	-5.23113285306787	-0.932856184053309
53.6	-5.20919876316547	-0.927465687143026
53.7	-5.18739130895939	-0.922115609539706
53.8	-5.16570954176683	-0.916805575607489
53.9	-5.14415252171339	-0.911535213885254
54	-5.12271931763528	-0.906304157033295
54.1	-5.10140900698274	-0.901112041779884
54.2	-5.08022067572474	-0.895958508868609
54.3	-5.05915341825495	-0.890843203006892
54.4	-5.03820633729881	-0.885765772815223
54.5	-5.01737854382188	-0.880725870776826
54.6	-4.99666915693935	-0.875723153187864
54.7	-4.9760773038267	-0.870757280109538
54.8	-4.95560211963145	-0.865827915319435
54.9	-4.93524274738616	-0.860934726264333
55	-4.91499833792237	-0.856077384013818
55.1	-4.89486804978579	-0.851255563214039
55.2	-4.87485104915245	-0.846468942042835
55.3	-4.85494650974598	-0.841717202164547
55.4	-4.8351536127559	-0.837000028686431
55.5	-4.81547154675693	-0.832317110115592
55.6	-4.79589950762936	-0.827668138315427
55.7	-4.7764366984804	-0.823052808464003
55.8	-4.75708232956648	-0.818470819012898
55.9	-4.73783561821656	-0.813921871645648
56	-4.71869578875642	-0.809405671237638
56.1	-4.6996620724338	-0.80492192581633
56.2	-4.68073370734461	-0.800470346522369
56.3	-4.66190993835992	-0.796050647570642
56.4	-4.64319001705396	-0.79166254621194
56.5	-4.62457320163294	-0.787305762696039
56.6	-4.60605875686479	-0.782980020234288
56.7	-4.58764595400976	-0.778685044962907
56.8	-4.56933407075184	-0.774420565907442
56.9	-4.55112239113111	-0.770186314947149
57	-4.53301020547679	-0.765982026779843
57.1	-4.51499681034126	-0.761807438887538
57.2	-4.49708150843473	-0.757662291502384
57.3	-4.47926360856085	-0.753546327573181
57.4	-4.46154242555301	-0.749459292732158
57.5	-4.44391728021145	-0.745400935262566
57.6	-4.42638749924115	-0.741371006066398
57.7	-4.40895241519041	-0.737369258632767
57.8	-4.39161136639026	-0.733395449006314
57.9	-4.37436369689454	-0.729449335756688
58	-4.35720875642072	-0.725530679948328
58.1	-4.34014590029144	-0.721639245109701
58.2	-4.32317448937672	-0.717774797204361
58.3	-4.30629389003693	-0.713937104601571
58.4	-4.28950347406637	-0.710125938047553
58.5	-4.27280261863758	-0.706341070637011
58.6	-4.25619070624627	-0.702582277785039
58.7	-4.23966712465694	-0.698849337199825
58.8	-4.22323126684914	-0.69514202885501
58.9	-4.20688253096433	-0.691460134962994
59	-4.19062032025346	-0.687803439948534
59.1	-4.17444404302506	-0.684171730422351
59.2	-4.15835311259402	-0.680564795155417
59.3	-4.14234694723096	-0.676982425053512
59.4	-4.12642497011215	-0.673424413132125
59.5	-4.11058660927011	-0.669890554491644
59.6	-4.09483129754469	-0.666380646292887
59.7	-4.07915847253478	-0.662894487732964
59.8	-4.06356757655059	-0.659431880021626
59.9	-4.04805805656644	-0.655992626357544
60	-4.03262936417418	-0.652576531905234
60.1	-4.01728095553705	-0.649183403772498
60.2	-4.00201229134415	-0.645813050987307
60.3	-3.98682283676544	-0.642465284475928
60.4	-3.97171206140719	-0.639139917040936
60.5	-3.95667943926805	-0.635836763339321
60.6	-3.94172444869553	-0.632555639861322
60.7	-3.92684657234303	-0.629296364909328
60.8	-3.91204529712736	-0.626058758576801
60.9	-3.89732011418677	-0.622842642727854
61	-3.88267051883939	-0.619647840977243
61.1	-3.86809601054222	-0.616474178669837
61.2	-3.85359609285055	-0.613321482861071
61.3	-3.83917027337787	-0.61018958229772
61.4	-3.8248180637562	-0.607078307398234
61.5	-3.8105389795969	-0.603987490233852
61.6	-3.79633254045192	-0.600916964510149
61.7	-3.78219826977547	-0.597866565548
61.8	-3.76813569488617	-0.594836130265696
61.9	-3.75414434692956	-0.591825497160942
62	-3.74022376084111	-0.588834506292561
62.1	-3.72637347530957	-0.585862999263573
62.2	-3.71259303274079	-0.58291081920354
62.3	-3.69888197922194	-0.579977810751194
62.4	-3.68523986448606	-0.577063820037974
62.5	-3.67166624187714	-0.574168694671116
62.6	-3.65816066831544	-0.571292283717054
62.7	-3.64472270426334	-0.568434437685485
62.8	-3.63135191369143	-0.565595008513014
62.9	-3.61804786404513	-0.562773849547319
63	-3.6048101262115	-0.559970815531675
63.1	-3.59163827448662	-0.55718576258937
63.2	-3.57853188654315	-0.554418548208505
63.3	-3.56549054339834	-0.55166903122671
63.4	-3.55251382938243	-0.548937071816575
63.5	-3.53960133210729	-0.546222531470895
63.6	-3.52675264243547	-0.54352527298786
63.7	-3.51396735444962	-0.540845160457031
63.8	-3.50124506542217	-0.538182059245234
63.9	-3.48858537578539	-0.535535835982307
64	-3.47598788910177	-0.532906358547522
64.1	-3.46345221203472	-0.530293496055947
64.2	-3.45097795431957	-0.527697118844813
64.3	-3.43856472873496	-0.525117098460465
64.4	-3.4262121510744	-0.522553307645145
64.5	-3.41391984011832	-0.520005620323911
64.6	-3.40168741760623	-0.517473911592007
64.7	-3.38951450820936	-0.514958057702213
64.8	-3.37740073950347	-0.512457936052183
64.9	-3.36534574194199	-0.509973425172285
65	-3.35334914882948	-0.507504404713462
65.1	-3.34141059629535	-0.505050755434871
65.2	-3.32952972326784	-0.502612359192386
65.3	-3.31770617144832	-0.500189098926845
65.4	-3.30593958528583	-0.497780858652046
65.5	-3.29422961195192	-0.495387523443639
65.6	-3.28257590131574	-0.493008979427799
65.7	-3.27097810591944	-0.490645113770026
65.8	-3.2594358809537	-0.4882958146639
65.9	-3.24794888423373	-0.485960971320416
66	-3.23651677617529	-0.483640473957206
66.1	-3.22513921977119	-0.481334213787663
66.2	-3.21381588056785	-0.479042083010687
66.3	-3.20254642664223	-0.476763974800172
66.4	-3.19133052857893	-0.474499783294676
66.5	-3.18016785944759	-0.472249403587448
66.6	-3.16905809478048	-0.470012731716265
66.7	-3.15800091255034	-0.467789664653545
66.8	-3.14699599314849	-0.465580100296742
66.9	-3.13604301936306	-0.463383937458392
67	-3.1251416763576	-0.461201075856736
67.1	-3.11429165164981	-0.459031416106306
67.2	-3.10349263509048	-0.456874859708602
67.3	-3.09274431884274	-0.4547313090428
67.4	-3.08204639736143	-0.452600667356509
67.5	-3.07139856737275	-0.450482838757138
67.6	-3.06080052785406	-0.448377728202852
67.7	-3.05025198001396	-0.446285241493547
67.8	-3.03975262727254	-0.444205285262533
67.9	-3.02930217524179	-0.442137766967797
68	-3.0189003317063	-0.440082594883363
68.1	-3.00854680660409	-0.438039678091224
68.2	-2.99824131200767	-0.436008926472851
68.3	-2.98798356210526	-0.433990250701066
68.4	-2.97777327318224	-0.431983562232009
68.5	-2.96761016360281	-0.429988773296891
68.6	-2.95749395379173	-0.428005796894463
68.7	-2.94742436621637	-0.426034546783091
68.8	-2.93740112536887	-0.424074937472817
68.9	-2.92742395774852	-0.422126884217949
69	-2.91749259184428	-0.42019030300944
69.1	-2.90760675811749	-0.418265110567516
69.2	-2.8977661889848	-0.416351224334226
69.3	-2.88797061880118	-0.414448562466163
69.4	-2.87821978384321	-0.412557043827335
69.5	-2.86851342229246	-0.410676587981865
69.6	-2.85885127421903	-0.408807115187187
69.7	-2.84923308156534	-0.40694854638709
69.8	-2.83965858813001	-0.405100803204603
69.9	-2.83012753955188	-0.403263807935345
70	-2.8206396832943	-0.401437483540873
70.1	-2.81119476862944	-0.399621753642022
70.2	-2.80179254662287	-0.397816542512224
70.3	-2.79243277011822	-0.396021775070952
70.4	-2.78311519372203	-0.394237376877735
70.5	-2.77383957378874	-0.392463274125314
70.6	-2.7646056684058	-0.390699393633507
70.7	-2.75541323737901	-0.388945662843305
70.8	-2.74626204221789	-0.387202009810279
70.9	-2.73715184612131	-0.385468363198843
71	-2.72808241396315	-0.383744652276172
71.1	-2.71905351227821	-0.382030806906204
71.2	-2.71006490924816	-0.380326757543858
71.3	-2.70111637468772	-0.378632435229232
71.4	-2.69220768003088	-0.376947771581887
71.5	-2.68333859831732	-0.375272698795035
71.6	-2.674508904179	-0.373607149630111
71.7	-2.66571837382672	-0.371951057411268
71.8	-2.65696678503703	-0.370304356019662
71.9	-2.64825391713906	-0.368666979888219
72	-2.63957955100167	-0.367038863996229
72.1	-2.63094346902052	-0.365419943864103
72.2	-2.62234545510547	-0.363810155548021
72.3	-2.61378529466796	-0.362209435634794
72.4	-2.60526277460854	-0.360617721236816
72.5	-2.5967776833046	-0.359034949986856
72.6	-2.58832981059807	-0.357461060033237
72.7	-2.57991894778342	-0.355895990034629
72.8	-2.5715448875956	-0.354339679155332
72.9	-2.56320742419822	-0.352792067060434
73	-2.55490635317177	-0.35125309391089
73.1	-2.54664147150203	-0.349722700358817
73.2	-2.53841257756849	-0.348200827542869
73.3	-2.53021947113295	-0.346687417083614
73.4	-2.52206195332822	-0.345182411078783
73.5	-2.51393982664692	-0.343685752098856
73.6	-2.50585289493038	-0.342197383182581
73.7	-2.49780096335765	-0.340717247832458
73.8	-2.48978383843462	-0.339245290010431
73.9	-2.48180132798322	-0.337781454133373
74	-2.47385324113078	-0.336325685069069
74.1	-2.46593938829941	-0.334877928131704
74.2	-2.45805958119555	-0.333438129077707
74.3	-2.45021363279957	-0.332006234101745
74.4	-2.4424013573555	-0.330582189832409
74.5	-2.43462257036083	-0.329165943328203
74.6	-2.42687708855645	-0.32775744207357
74.7	-2.41916472991661	-0.326356633974952
74.8	-2.41148531363905	-0.324963467356569
74.9	-2.40383866013519	-0.323577890956825
75	-2.39622459102039	-0.322199853924385
75.1	-2.38864292910433	-0.320829305814171
75.2	-2.38109349838149	-0.319466196583768
75.3	-2.37357612402167	-0.318110476589689
75.4	-2.36609063236066	-0.316762096583452
75.5	-2.35863685089095	-0.315421007708257
75.6	-2.35121460825252	-0.314087161495163
75.7	-2.34382373422378	-0.312760509859364
75.8	-2.3364640597125	-0.311441005096991
75.9	-2.32913541674693	-0.310128599881434
76	-2.32183763846688	-0.308823247259732
76.1	-2.314570559115	-0.307524900649294
76.2	-2.30733401402806	-0.306233513834562
76.3	-2.30012783962836	-0.304949040963513
76.4	-2.29295187341515	-0.303671436544288
76.5	-2.28580595395622	-0.302400655442108
76.6	-2.27868992087952	-0.301136652875862
76.7	-2.27160361486481	-0.299879384414874
76.8	-2.2645468776355	-0.298628805975763
76.9	-2.25751955195043	-0.297384873819273
77	-2.25052148159586	-0.296147544547201
77.1	-2.24355251137739	-0.294916775099138
77.2	-2.23661248711211	-0.293692522749643
77.3	-2.22970125562069	-0.292474745104995
77.4	-2.22281866471957	-0.291263400100312
77.5	-2.21596456321331	-0.290058445996599
77.6	-2.20913880088689	-0.288859841377717
77.7	-2.20234122849814	-0.287667545147551
77.8	-2.19557169777021	-0.286481516527127
77.9	-2.18883006138419	-0.285301715051795
78	-2.18211617297166	-0.284128100568246
78.1	-2.17542988710739	-0.282960633231958
78.2	-2.16877105930216	-0.281799273504258
78.3	-2.16213954599548	-0.280643982149658
78.4	-2.15553520454855	-0.279494720233194
78.5	-2.14895789323717	-0.278351449117659
78.6	-2.14240747124475	-0.277214130461012
78.7	-2.1358837986554	-0.27608272621364
78.8	-2.12938673644704	-0.274957198616009
78.9	-2.12291614648461	-0.273837510195946
79	-2.11647189151333	-0.272723623765932
79.1	-2.11005383515196	-0.271615502420812
79.2	-2.10366184188628	-0.270513109535295
79.3	-2.09729577706239	-0.269416408761411
79.4	-2.0909555068803	-0.268325364026007
79.5	-2.08464089838744	-0.267239939528462
79.6	-2.07835181947226	-0.266160099738234
79.7	-2.07208813885789	-0.265085809392451
79.8	-2.06584972609586	-0.264017033493646
79.9	-2.05963645155986	-0.262953737307337
80	-2.0534481864396	-0.261895886359838
80.1	-2.04728480273463	-0.260843446435936
80.2	-2.04114617324833	-0.259796383576505
80.3	-2.03503217158184	-0.258754664076514
80.4	-2.02894267212815	-0.257718254482679
80.5	-2.02287755006615	-0.256687121591234
80.6	-2.01683668135478	-0.255661232445905
80.7	-2.01081994272726	-0.254640554335626
80.8	-2.00482721168525	-0.25362505479249
80.9	-1.99885836649321	-0.252614701589645
81	-1.99291328617273	-0.251609462739159
81.1	-1.9869918504969	-0.250609306490084
81.2	-1.98109393998473	-0.249614201326255
81.3	-1.97521943589572	-0.248624115964304
81.4	-1.96936822022427	-0.247639019351831
81.5	-1.96354017569437	-0.246658880665192
81.6	-1.95773518575417	-0.24568366930765
81.7	-1.95195313457066	-0.244713354907444
81.8	-1.9461939070244	-0.243747907315804
81.9	-1.94045738870426	-0.242787296605134
82	-1.93474346590226	-0.241831493067022
82.1	-1.92905202560841	-0.240880467210438
82.2	-1.92338295550558	-0.239934189759863
82.3	-1.91773614396448	-0.23899263165349
82.4	-1.91211148003862	-0.238055764041356
82.5	-1.90650885345935	-0.237123558283583
82.6	-1.9009281546309	-0.23619598594859
82.7	-1.8953692746255	-0.235273018811298
82.8	-1.88983210517857	-0.23435462885147
82.9	-1.88431653868385	-0.233440788251887
83	-1.87882246818867	-0.232531469396698
83.1	-1.87334978738919	-0.231626644869698
83.2	-1.86789839062578	-0.230726287452636
83.3	-1.86246817287827	-0.22983037012359
83.4	-1.85705902976144	-0.228938866055363
83.5	-1.85167085752038	-0.228051748613683
83.6	-1.84630355302599	-0.227168991355749
83.7	-1.84095701377046	-0.226290568028608
83.8	-1.83563113786284	-0.225416452567472
83.9	-1.83032582402463	-0.224546619094259
84	-1.82504097158534	-0.223681041916001
84.1	-1.8197764804782	-0.22281969552328
84.2	-1.81453225123581	-0.22196255458875
84.3	-1.80930818498591	-0.221109593965561
84.4	-1.80410418344708	-0.220260788685926
84.5	-1.79892014892459	-0.219416113959608
84.6	-1.79375598430621	-0.218575545172392
84.7	-1.78861159305807	-0.217739057884827
84.8	-1.78348687922056	-0.216906627830566
84.9	-1.77838174740426	-0.216078230914983
85	-1.77329610278594	-0.215253843213909
85.1	-1.7682298511045	-0.21443344097206
85.2	-1.76318289865706	-0.213617000601707
85.3	-1.75815515229497	-0.212804498681321
85.4	-1.75314651941997	-0.211995911954205
85.5	-1.74815690798026	-0.21119121732713
85.6	-1.74318622646671	-0.210390391869014
85.7	-1.73823438390901	-0.209593412809618
85.8	-1.73330128987191	-0.208800257538126
85.9	-1.7283868544515	-0.208010903601953
86	-1.72349098827145	-0.207225328705517
86.1	-1.71861360247936	-0.206443510708842
86.2	-1.71375460874307	-0.20566542762623
86.3	-1.70891391924707	-0.204891057625215
86.4	-1.70409144668889	-0.204120379025252
86.5	-1.69928710427554	-0.203353370296306
86.6	-1.69450080571993	-0.202590010057904
86.7	-1.68973246523742	-0.201830277077837
86.8	-1.68498199754232	-0.201074150270808
86.9	-1.6802493178444	-0.200321608697439
87	-1.67553434184552	-0.199572631563095
87.1	-1.67083698573619	-0.19882719821658
87.2	-1.66615716619221	-0.198085288149087
87.3	-1.66149480037135	-0.197346880993084
87.4	-1.65684980591	-0.196611956521075
87.5	-1.65222210091989	-0.195880494644533
87.6	-1.64761160398484	-0.195152475412887
87.7	-1.6430182341575	-0.194427879012246
87.8	-1.63844191095616	-0.193706685764432
87.9	-1.63388255436154	-0.192988876125836
88	-1.62934008481366	-0.192274430686408
88.1	-1.62481442320867	-0.191563330168596
88.2	-1.62030549089575	-0.190855555426142
88.3	-1.61581320967403	-0.190151087443265
88.4	-1.61133750178955	-0.189449907333505
88.5	-1.60687828993215	-0.188751996338707
88.6	-1.60243549723254	-0.188057335828001
88.7	-1.59800904725926	-0.187365907296878
88.8	-1.59359886401574	-0.186677692366103
88.9	-1.58920487193731	-0.185992672780707
89	-1.58482699588835	-0.185310830409129
89.1	-1.58046516115934	-0.184632147242156
89.2	-1.576119293464	-0.183956605391995
89.3	-1.57178931893645	-0.183284187091296
89.4	-1.56747516412835	-0.182614874692253
89.5	-1.56317675600614	-0.181948650665619
89.6	-1.55889402194822	-0.18128549759979
89.7	-1.55462688974218	-0.180625398199979
89.8	-1.55037528758208	-0.179968335287131
89.9	-1.54613914406574	-0.179314291797139
90	-1.541918388192	-0.178663250779978
90.1	-1.53771294935806	-0.178015195398735
90.2	-1.53352275735685	-0.177370108928762
90.3	-1.52934774237436	-0.176727974756828
90.4	-1.52518783498701	-0.176088776380257
90.5	-1.52104296615911	-0.175452497405974
90.6	-1.51691306724022	-0.174819121549832
90.7	-1.51279806996264	-0.17418863263564
90.8	-1.50869790643885	-0.173561014594338
90.9	-1.50461250915901	-0.17293625146327
91	-1.50054181098842	-0.172314327385232
91.1	-1.49648574516512	-0.171695226607771
91.2	-1.49244424529733	-0.171078933482333
91.3	-1.48841724536109	-0.170465432463466
91.4	-1.48440467969783	-0.169854708108053
91.5	-1.48040648301189	-0.169246745074481
91.6	-1.47642259036825	-0.168641528121892
91.7	-1.47245293719006	-0.168039042109459
91.8	-1.46849745925637	-0.167439271995572
91.9	-1.46455609269973	-0.166842202837107
92	-1.46062877400394	-0.16624781978861
92.1	-1.45671544000171	-0.165656108101611
92.2	-1.4528160278724	-0.165067053123985
92.3	-1.44893047513975	-0.164480640299009
92.4	-1.44505871966966	-0.163896855164804
92.5	-1.44120069966793	-0.163315683353549
92.6	-1.43735635367807	-0.162737110590787
92.7	-1.4335256205791	-0.162161122694732
92.8	-1.42970843958339	-0.161587705575514
92.9	-1.42590475023446	-0.161016845234622
93	-1.42211449240489	-0.160448527764018
93.1	-1.41833760629413	-0.159882739345591
93.2	-1.41457403242645	-0.159319466250513
93.3	-1.41082371164881	-0.158758694838411
93.4	-1.40708658512878	-0.158200411556876
93.5	-1.40336259435248	-0.157644602940739
93.6	-1.39965168112254	-0.157091255611347
93.7	-1.39595378755603	-0.156540356275974
93.8	-1.39226885608251	-0.155991891727283
93.9	-1.38859682944196	-0.155445848842508
94	-1.38493765068281	-0.154902214582886
94.1	-1.38129126315998	-0.154360975993165
94.2	-1.37765761053293	-0.153822120200749
94.3	-1.37403663676367	-0.153285634415253
94.4	-1.37042828611487	-0.1527515059279
94.5	-1.36683250314794	-0.152219722110789
94.6	-1.3632492327211	-0.151690270416396
94.7	-1.35967841998753	-0.151163138376957
94.8	-1.35612001039347	-0.150638313603873
94.9	-1.35257394967637	-0.150115783787156
95	-1.34904018386303	-0.1495955366948
95.1	-1.34551865926781	-0.149077560172227
95.2	-1.34200932249074	-0.148561842141699
95.3	-1.33851212041579	-0.148048370601823
95.4	-1.33502700020902	-0.147537133626942
95.5	-1.33155390931683	-0.147028119366514
95.6	-1.32809279546419	-0.14652131604473
95.7	-1.32464360665286	-0.146016711959786
95.8	-1.32120629115971	-0.145514295483451
95.9	-1.31778079753492	-0.145014055060499
96	-1.31436707460032	-0.144515979208134
96.1	-1.31096507144765	-0.144020056515627
96.2	-1.30757473743689	-0.143526275643543
96.3	-1.30419602219459	-0.143034625323395
96.4	-1.30082887561218	-0.142545094357139
96.5	-1.29747324784433	-0.142057671616527
96.6	-1.29412908930731	-0.141572346042714
96.7	-1.29079635067734	-0.141089106645727
96.8	-1.28747498288901	-0.140607942503957
96.9	-1.28416493713364	-0.140128842763685
97	-1.28086616485769	-0.139651796638575
97.1	-1.2775786177612	-0.139176793409166
97.2	-1.2743022477962	-0.138703822422449
97.3	-1.27103700716513	-0.138232873091352
97.4	-1.26778284831934	-0.137763934894233
97.5	-1.2645397239575	-0.137296997374521
97.6	-1.2613075870241	-0.136832050140062
97.7	-1.25808639070795	-0.136369082862849
97.8	-1.25487608844063	-0.135908085278515
97.9	-1.25167663389503	-0.135449047185766
98	-1.24848798098387	-0.134991958446052
98.1	-1.24531008385818	-0.134536808983045
98.2	-1.2421428969059	-0.134083588782303
98.3	-1.23898637475039	-0.133632287890661
98.4	-1.235840472249	-0.133182896415927
98.5	-1.2327051444916	-0.132735404526458
98.6	-1.22958034679925	-0.1322898024506
98.7	-1.22646603472268	-0.131846080476382
98.8	-1.22336216404097	-0.13140422895108
98.9	-1.22026869076011	-0.130964238280719
99	-1.21718557111165	-0.130526098929739
99.1	-1.21411276155131	-0.130089801420557
99.2	-1.21105021875762	-0.129655336333156
99.3	-1.20799789963056	-0.129222694304662
99.4	-1.20495576129024	-0.128791866028954
99.5	-1.20192376107555	-0.1283628422563
99.6	-1.19890185654284	-0.127935613792871
99.7	-1.1958900054646	-0.12751017150048
99.8	-1.19288816582815	-0.127086506296063
99.9	-1.18989629583436	-0.126664609151321
100	-1.18691435389636	-0.126244471092449
100.1	-1.18394229863825	-0.125826083199595
100.2	-1.18098008889382	-0.125409436606568
100.3	-1.17802768370533	-0.124994522500456
100.4	-1.17508504232221	-0.124581332121279
100.5	-1.17215212419987	-0.12416985676155
100.6	-1.16922888899841	-0.123760087765936
100.7	-1.16631529658142	-0.123352016530955
100.8	-1.16341130701478	-0.122945634504551
100.9	-1.16051688056541	-0.122540933185743
101	-1.15763197770012	-0.122137904124276
101.1	-1.15475655908438	-0.121736538920304
101.2	-1.15189058558113	-0.121336829224005
101.3	-1.14903401824965	-0.120938766735234
101.4	-1.14618681834434	-0.120542343203188
101.5	-1.1433489473136	-0.120147550426063
101.6	-1.14052036679865	-0.119754380250738
101.7	-1.13770103863241	-0.119362824572435
101.8	-1.13489092483834	-0.118972875334303
101.9	-1.13208998762935	-0.11858452452723
102	-1.12929818940662	-0.118197764189426
102.1	-1.12651549275855	-0.117812586406108
102.2	-1.12374186045962	-0.117428983309176
102.3	-1.12097725546931	-0.117046947076884
102.4	-1.11822164093097	-0.116666469933616
102.5	-1.1154749801708	-0.116287544149434
102.6	-1.11273723669673	-0.115910162039852
102.7	-1.11000837419737	-0.115534315965472
102.8	-1.10728835654094	-0.115159998331737
102.9	-1.10457714777423	-0.114787201588616
103	-1.10187471212155	-0.114415918230229
103.1	-1.09918101398367	-0.11404614079463
103.2	-1.09649601793682	-0.113677861863469
103.3	-1.09381968873165	-0.113311074061702
103.4	-1.09115199129222	-0.112945770057315
103.5	-1.08849289071495	-0.11258194256102
103.6	-1.0858423522677	-0.112219584325941
103.7	-1.08320034138868	-0.111858688147346
103.8	-1.08056682368552	-0.111499246862398
103.9	-1.07794176493426	-0.111141253349851
104	-1.07532513107838	-0.110784700529721
104.1	-1.07271688822783	-0.110429581363052
104.2	-1.07011700265807	-0.110075888851669
104.3	-1.06752544080909	-0.10972361603781
104.4	-1.06494216928451	-0.109372756003995
104.5	-1.06236715485056	-0.109023301872651
104.6	-1.0598003644352	-0.108675246805802
104.7	-1.05724176512719	-0.108328584004978
104.8	-1.05469132417512	-0.107983306710772
104.9	-1.05214900898651	-0.107639408202659
105	-1.04961478712692	-0.107296881798765
105.1	-1.04708862631903	-0.106955720855552
105.2	-1.04457049444169	-0.106615918767589
105.3	-1.04206035952912	-0.106277468967284
105.4	-1.03955818976993	-0.10594036492463
105.5	-1.03706395350628	-0.105604600147001
105.6	-1.03457761923301	-0.105270168178886
105.7	-1.03209915559673	-0.104937062601567
105.8	-1.02962853139501	-0.10460527703297
105.9	-1.02716571557545	-0.104274805127375
106	-1.02471067723489	-0.103945640575218
106.1	-1.02226338561852	-0.103617777102808
106.2	-1.01982381011905	-0.103291208472076
106.3	-1.01739192027588	-0.102965928480415
106.4	-1.01496768577426	-0.102641930960384
106.5	-1.01255107644444	-0.102319209779487
106.6	-1.0101420622609	-0.101997758839934
106.7	-1.00774061334148	-0.101677572078456
106.8	-1.00534669994662	-0.101358643466069
106.9	-1.0029602924785	-0.101040967007773
107	-1.0005813614803	-0.100724536742455
107.1	-0.998209877635338	-0.10040934674254
107.2	-0.995845811766351	-0.100095391113847
107.3	-0.993489134834654	-0.0997826639953967
107.4	-0.991139817939386	-0.0994711595591234
107.5	-0.988797832316735	-0.0991608720096725
107.6	-0.986463149339162	-0.0988517955842165
107.7	-0.984135740514644	-0.0985439245522684
107.8	-0.981815577485907	-0.0982372532153682
107.9	-0.979502632029678	-0.0979317759070291
108	-0.977196876055933	-0.0976274869923825
108.1	-0.97489828160715	-0.0973243808680074
108.2	-0.972606820857575	-0.0970224519618273
108.3	-0.970322466112482	-0.0967216947327991
108.4	-0.968045189807445	-0.0964221036707373
108.5	-0.96577496450761	-0.0961236732961184
108.6	-0.96351176290698	-0.0958263981598985
108.7	-0.961255557827693	-0.0955302728433382
108.8	-0.95900632221931	-0.0952352919577181
108.9	-0.956764029158115	-0.0949414501442272
109	-0.954528651846404	-0.0946487420737739
109.1	-0.952300163611793	-0.094357162446704
109.2	-0.950078537906526	-0.0940667059927349
109.3	-0.947863748306775	-0.0937773674706971
109.4	-0.945655768511969	-0.0934891416683369
109.5	-0.943454572344107	-0.0932020234021408
109.6	-0.941260133747083	-0.0929160075172038
109.7	-0.939072426786014	-0.0926310888869858
109.8	-0.936891425646573	-0.0923472624131422
109.9	-0.934717104634328	-0.0920645230253673
110	-0.932549438174081	-0.0917828656811864
110.1	-0.930388400809215	-0.0915022853658079
110.2	-0.928233967201042	-0.0912227770919111
110.3	-0.926086112128158	-0.0909443358995202
110.4	-0.9239448104858	-0.0906669568557828
110.5	-0.92181003728521	-0.0903906350548232
110.6	-0.919681767652999	-0.0901153656175563
110.7	-0.917559976830516	-0.0898411436915645
110.8	-0.915444640173225	-0.0895679644508491
110.9	-0.913335733150081	-0.0892958230957052
111	-0.911233231342914	-0.0890247148526016
111.1	-0.909137110445811	-0.08875463497393
111.2	-0.907047346264509	-0.0884855787378959
111.3	-0.904963914715787	-0.0882175414483421
111.4	-0.902886791826866	-0.0879505184345944
111.5	-0.900815953734803	-0.0876845050512864
111.6	-0.898751376685906	-0.0874194966781983
111.7	-0.896693037035135	-0.0871554887201171
111.8	-0.894640911245518	-0.0868924766066876
111.9	-0.892594975887564	-0.0866304557922381
112	-0.890555207638684	-0.0863694217556123
112.1	-0.88852158328262	-0.0861093700000135
112.2	-0.886494079708861	-0.0858502960529177
112.3	-0.884472673912082	-0.0855921954658638
112.4	-0.882457342991576	-0.085335063814287
112.5	-0.880448064150689	-0.0850788966974297
112.6	-0.878444814696265	-0.0848236897381427
112.7	-0.876447572038086	-0.0845694385827578
112.8	-0.874456313688327	-0.0843161389009493
112.9	-0.872471017260999	-0.0840637863855816
113	-0.870491660471411	-0.0838123767525523
113.1	-0.868518221135623	-0.0835619057406803
113.2	-0.86655067716991	-0.083312369111528
113.3	-0.864589006590231	-0.0830637626492807
113.4	-0.862633187511686	-0.0828160821605998
113.5	-0.860683198148003	-0.0825693234744924
113.6	-0.858739016810997	-0.0823234824421949
113.7	-0.856800621910059	-0.0820785549369659
113.8	-0.854867991951635	-0.0818345368540082
113.9	-0.852941105538706	-0.0815914241103299
114	-0.851019941370282	-0.0813492126445755
114.1	-0.849104478240887	-0.0811078984169647
114.2	-0.847194695040058	-0.0808674774090689
114.3	-0.845290570751838	-0.0806279456237165
114.4	-0.843392084454279	-0.0803892990849223
114.5	-0.841499215318943	-0.0801515338376518
114.6	-0.83961194261041	-0.0799146459477753
114.7	-0.837730245685785	-0.0796786315018989
114.8	-0.835854103994213	-0.0794434866072546
114.9	-0.833983497076392	-0.0792092073915553
115	-0.832118404564093	-0.0789757900029104
115.1	-0.830258806179679	-0.0787432306096768
115.2	-0.828404681735631	-0.0785115254002811
115.3	-0.826556011134075	-0.0782806705832174
115.4	-0.824712774366308	-0.078050662386813
115.5	-0.822874951512338	-0.0778214970591681
115.6	-0.82104252274041	-0.0775931708680452
115.7	-0.819215468306552	-0.0773656801006676
115.8	-0.817393768554117	-0.0771390210637112
115.9	-0.815577403913316	-0.0769131900831193
116	-0.813766354900779	-0.0766881835039951
116.1	-0.811960602119092	-0.0764639976904986
116.2	-0.810160126256361	-0.0762406290257185
116.3	-0.808364908085753	-0.0760180739115822
116.4	-0.806574928465067	-0.0757963287686973
116.5	-0.804790168336286	-0.0755753900362815
116.6	-0.803010608725141	-0.0753552541720604
116.7	-0.801236230740679	-0.0751359176520883
116.8	-0.799467015574828	-0.0749173769706938
116.9	-0.797702944501971	-0.0746996286403827
117	-0.795943998878517	-0.0744826691916814
117.1	-0.794190160142475	-0.0742664951730454
117.2	-0.792441409813038	-0.0740511031507757
117.3	-0.790697729490157	-0.0738364897088955
117.4	-0.78895910085413	-0.0736226514490243
117.5	-0.787225505665186	-0.0734095849903054
117.6	-0.785496925763071	-0.0731972869692852
117.7	-0.783773343066641	-0.0729857540398077
117.8	-0.782054739573458	-0.0727749828729214
117.9	-0.780341097359379	-0.072564970156776
118	-0.778632398578158	-0.0723557125964959
118.1	-0.776928625461049	-0.0721472069141249
118.2	-0.775229760316403	-0.0719394498484802
118.3	-0.773535785529277	-0.0717324381550596
118.4	-0.771846683561041	-0.0715261686059965
118.5	-0.770162436948988	-0.0713206379899108
118.6	-0.768483028305944	-0.0711158431117915
118.7	-0.766808440319885	-0.0709117807929429
118.8	-0.765138655753553	-0.0707084478708867
118.9	-0.763473657444074	-0.070505841199252
119	-0.761813428302581	-0.0703039576476744
119.1	-0.760157951313835	-0.0701027941017004
119.2	-0.758507209535854	-0.0699023474627338
119.3	-0.756861186099537	-0.0697026146478923
119.4	-0.755219864208298	-0.0695035925899173
119.5	-0.753583227137697	-0.0693052782371288
119.6	-0.75195125823507	-0.0691076685533009
119.7	-0.750323940919173	-0.0689107605175631
119.8	-0.748701258679816	-0.0687145511243259
119.9	-0.747083195077504	-0.0685190373831947
120	-0.745469733743081	-0.0683242163188534
120.1	-0.743860858377378	-0.068130084970997
120.2	-0.742256552750851	-0.0679366403943022
120.3	-0.74065680070324	-0.0677438796582189
120.4	-0.739061586143216	-0.0675517998469336
120.5	-0.737470893048032	-0.067360398059359
120.6	-0.735884705463182	-0.0671696714089498
120.7	-0.734303007502058	-0.0669796170236314
120.8	-0.732725783345607	-0.0667902320457888
120.9	-0.731153017241991	-0.0666015136320914
121	-0.729584693506257	-0.0664134589534759
121.1	-0.728020796519994	-0.0662260651950462
121.2	-0.726461310731005	-0.066039329555928
121.3	-0.724906220652973	-0.0658532492493017
121.4	-0.723355510865137	-0.0656678215022438
121.5	-0.721809166011958	-0.0654830435556569
121.6	-0.720267170802799	-0.0652989126642154
121.7	-0.718729510011598	-0.0651154260962617
121.8	-0.71719616847655	-0.0649325811337172
121.9	-0.715667131099784	-0.0647503750720401
122	-0.714142382847047	-0.0645688052201377
122.1	-0.712621908747387	-0.0643878689002568
122.2	-0.711105693892842	-0.0642075634479515
122.3	-0.709593723438119	-0.0640278862119673
122.4	-0.708085982600296	-0.0638488345541935
122.5	-0.706582456658503	-0.0636704058495869
122.6	-0.705083130953618	-0.0634925974860724
122.7	-0.703587990887964	-0.0633154068644905
122.8	-0.702097021925002	-0.0631388313985187
122.9	-0.700610209589031	-0.0629628685146063
123	-0.699127539464888	-0.0627875156518749
123.1	-0.69764899719765	-0.062612770262072
123.2	-0.696174568492335	-0.06243862980949
123.3	-0.694704239113609	-0.0622650917708979
123.4	-0.693237994885493	-0.0620921536354651
123.5	-0.69177582169107	-0.0619198129046911
123.6	-0.690317705472196	-0.0617480670923468
123.7	-0.688863632229211	-0.0615769137243862
123.8	-0.687413588020653	-0.0614063503388876
123.9	-0.685967558962971	-0.0612363744859715
124	-0.684525531230247	-0.0610669837277756
124.1	-0.683087491053905	-0.0608981756383465
124.2	-0.68165342472244	-0.0607299478035706
124.3	-0.680223318581133	-0.0605622978211132
124.4	-0.678797159031778	-0.0603952233003674
124.5	-0.677374932532402	-0.0602287218623937
124.6	-0.675956625596997	-0.0600627911398117
124.7	-0.674542224795242	-0.0598974287767669
124.8	-0.673131716752235	-0.0597326324288691
124.9	-0.671725088148223	-0.0595683997631303
125	-0.670322325718333	-0.0594047284578672
125.1	-0.668923416252309	-0.0592416162026539
125.2	-0.667528346594244	-0.0590790606982945
125.3	-0.666137103642316	-0.0589170596567216
125.4	-0.66474967434853	-0.0587556108009267
125.5	-0.663366045718452	-0.0585947118649209
125.6	-0.661986204810957	-0.0584343605936794
125.7	-0.660610138737966	-0.05827455474306
125.8	-0.659237834664189	-0.0581152920797423
125.9	-0.657869279806877	-0.057956570381191
126	-0.656504461435564	-0.0577983874355698
126.1	-0.655143366871813	-0.0576407410416825
126.2	-0.65378598348897	-0.0574836290089406
126.3	-0.652432298711915	-0.0573270491572775
126.4	-0.651082300016812	-0.0571709993171122
126.5	-0.649735974930861	-0.0570154773292596
126.6	-0.648393311032059	-0.056860481044875
126.7	-0.647054295948951	-0.0567060083254737
126.8	-0.645718917360391	-0.0565520570427625
126.9	-0.644387162995298	-0.0563986250786347
127	-0.643059020632422	-0.0562457103251376
127.1	-0.641734478100099	-0.056093310684375
127.2	-0.640413523276019	-0.0559414240684785
127.3	-0.639096144086988	-0.0557900483995204
127.4	-0.637782328508696	-0.0556391816095049
127.5	-0.636472064565481	-0.0554888216402821
127.6	-0.6351653403301	-0.0553389664434764
127.7	-0.633862143923498	-0.0551896139804941
127.8	-0.632562463514577	-0.0550407622224154
127.9	-0.63126628731997	-0.054892409149943
128	-0.629973603603813	-0.0547445527533833
128.1	-0.628684400677524	-0.0545971910325705
128.2	-0.627398666899571	-0.0544503219968291
128.3	-0.626116390675254	-0.0543039436648837
128.4	-0.624837560456486	-0.0541580540648452
128.5	-0.623562164741565	-0.0540126512341738
128.6	-0.622290192074962	-0.0538677332195591
128.7	-0.6210216310471	-0.0537232980769643
128.8	-0.619756470294132	-0.0535793438714901
128.9	-0.618494698497737	-0.0534358686773488
129	-0.617236304384895	-0.0532928705778769
129.1	-0.615981276727676	-0.0531503476653917
129.2	-0.614729604343033	-0.0530082980411959
129.3	-0.613481276092583	-0.052866719815515
129.4	-0.612236280882404	-0.0527256111074619
129.5	-0.610994607662823	-0.0525849700449737
129.6	-0.609756245428208	-0.0524447947647651
129.7	-0.608521183216761	-0.0523050834122815
129.8	-0.607289410110317	-0.0521658341416684
129.9	-0.606060915234134	-0.0520270451156902
130	-0.604835687756693	-0.0518887145057227
130.1	-0.603613716889496	-0.0517508404916871
130.2	-0.602394991886864	-0.0516134212619786
130.3	-0.601179502045737	-0.0514764550134775
130.4	-0.599967236705476	-0.0513399399514583
130.5	-0.598758185247666	-0.0512038742895555
130.6	-0.597552337095916	-0.0510682562497315
130.7	-0.596349681715668	-0.0509330840622106
130.8	-0.595150208613998	-0.0507983559654588
130.9	-0.593953907339425	-0.0506640702061259
131	-0.592760767481719	-0.0505302250389756
131.1	-0.591570778671709	-0.0503968187269007
131.2	-0.590383930581089	-0.0502638495408389
131.3	-0.589200212922235	-0.0501313157597295
131.4	-0.588019615448013	-0.049999215670483
131.5	-0.586842127951591	-0.0498675475679474
131.6	-0.585667740266253	-0.0497363097548463
131.7	-0.584496442265217	-0.0496055005417056
131.8	-0.583328223861445	-0.0494751182469133
131.9	-0.582163075007463	-0.0493451611966
132	-0.581000985695179	-0.0492156277245638
132.1	-0.5798419459557	-0.0490865161723242
132.2	-0.578685945859152	-0.0489578248890242
132.3	-0.577532975514502	-0.0488295522313924
132.4	-0.576383025069375	-0.04870169656371
132.5	-0.575236084709882	-0.04857425625779
132.6	-0.574092144660438	-0.0484472296929051
132.7	-0.572951195183592	-0.0483206152557335
132.8	-0.571813226579847	-0.0481944113403922
132.9	-0.570678229187489	-0.0480686163483386
133	-0.569546193382413	-0.0479432286883249
133.1	-0.56841710957795	-0.0478182467764138
133.2	-0.567290968224699	-0.0476936690358835
133.3	-0.566167759810354	-0.0475694938972144
133.4	-0.565047474859534	-0.047445719798059
133.5	-0.563930103933619	-0.0473223451831904
133.6	-0.562815637630576	-0.0471993685044671
133.7	-0.561704066584797	-0.0470767882207918
133.8	-0.560595381466934	-0.0469546027980932
133.9	-0.559489572983729	-0.046832810709274
134	-0.558386631877853	-0.0467114104341583
134.1	-0.557286548927745	-0.04659040045949
134.2	-0.556189314947446	-0.046469779278893
134.3	-0.555094920786438	-0.0463495453927814
134.4	-0.554003357329486	-0.0462296973084031
134.5	-0.552914615496475	-0.0461102335397444
134.6	-0.551828686242253	-0.0459911526075158
134.7	-0.550745560556471	-0.0458724530391355
134.8	-0.549665229463429	-0.0457541333686542
134.9	-0.548587684021916	-0.0456361921367503
135	-0.547512915325057	-0.0455186278906913
135.1	-0.546440914500155	-0.0454014391842899
135.2	-0.54537167270854	-0.045284624577867
135.3	-0.544305181145414	-0.0451681826382422
135.4	-0.5432414310397	-0.0450521119386881
135.5	-0.542180413653889	-0.0449364110588596
135.6	-0.541122120283889	-0.0448210785848245
135.7	-0.540066542258875	-0.0447061131090029
135.8	-0.539013670941142	-0.0445915132300935
135.9	-0.537963497725954	-0.044477277553119
136	-0.536916014041395	-0.0443634046893338
136.1	-0.535871211348224	-0.0442498932562042
136.2	-0.534829081139732	-0.044136741877413
136.3	-0.533789614941588	-0.044023949182759
136.4	-0.532752804311703	-0.043911513808178
136.5	-0.531718640840079	-0.0437994343957112
136.6	-0.530687116148674	-0.0436877095934338
136.7	-0.529658221891249	-0.0435763380554823
136.8	-0.528631949753234	-0.0434653184419568
136.9	-0.527608291451585	-0.0433546494189425
137	-0.526587238734643	-0.0432443296584606
137.1	-0.525568783381993	-0.0431343578384144
137.2	-0.524552917204331	-0.0430247326426202
137.3	-0.523539632043317	-0.0429154527607213
137.4	-0.522528919771444	-0.0428065168881642
137.5	-0.521520772291899	-0.0426979237261883
137.6	-0.520515181538428	-0.0425896719817983
137.7	-0.5195121394752	-0.0424817603677154
137.8	-0.518511638096671	-0.0423741876023604
137.9	-0.517513669427451	-0.0422669524098176
138	-0.516518225522174	-0.0421600535198182
138.1	-0.515525298465358	-0.0420534896677066
138.2	-0.51453488037128	-0.0419472595943886
138.3	-0.513546963383841	-0.0418413620463271
138.4	-0.512561539676438	-0.0417357957755346
138.5	-0.511578601451831	-0.0416305595395059
138.6	-0.510598140942014	-0.0415256521011845
138.7	-0.509620150408091	-0.0414210722289875
138.8	-0.508644622140142	-0.0413168186967304
138.9	-0.507671548457099	-0.0412128902836075
139	-0.506700921706618	-0.0411092857741758
139.1	-0.505732734264955	-0.0410060039583365
139.2	-0.504766978536837	-0.0409030436312859
139.3	-0.503803646955342	-0.0408004035934887
139.4	-0.502842731981769	-0.040698082650668
139.5	-0.501884226105522	-0.0405960796137845
139.6	-0.500928121843978	-0.0404943932989806
139.7	-0.499974411742373	-0.0403930225275697
139.8	-0.499023088373675	-0.0402919661260252
139.9	-0.498074144338467	-0.0401912229259255
140	-0.497127572264822	-0.0400907917639491
140.1	-0.496183364808187	-0.039990671481846
140.2	-0.495241514651263	-0.0398908609264051
140.3	-0.494302014503883	-0.0397913589494345
140.4	-0.493364857102901	-0.0396921644077454
140.5	-0.492430035212067	-0.0395932761630816
140.6	-0.491497541621914	-0.0394946930821645
140.7	-0.490567369149642	-0.0393964140366363
140.8	-0.489639510639001	-0.0392984379030026
140.9	-0.488713958960178	-0.0392007635626516
141	-0.487790707009679	-0.0391033899018299
141.1	-0.486869747710217	-0.0390063158116005
141.2	-0.485951074010599	-0.0389095401877824
141.3	-0.485034678885614	-0.0388130619310225
141.4	-0.484120555335918	-0.0387168799466988
141.5	-0.483208696387924	-0.0386209931448879
141.6	-0.482299095093691	-0.038525400440395
141.7	-0.481391744530814	-0.038430100752693
141.8	-0.480486637802311	-0.0383350930059244
141.9	-0.479583768036517	-0.0382403761288375
142	-0.478683128386974	-0.0381459490548016
142.1	-0.477784712032321	-0.0380518107217912
142.2	-0.476888512176187	-0.037957960072313
142.3	-0.475994522047087	-0.0378643960534183
142.4	-0.475102734898309	-0.0377711176166918
142.5	-0.474213144007813	-0.0376781237182026
142.6	-0.473325742678121	-0.0375854133185025
142.7	-0.472440524236216	-0.0374929853825915
142.8	-0.471557482033435	-0.037400838879887
142.9	-0.470676609445365	-0.0373089727842191
143	-0.469797899871738	-0.0372173860738131
143.1	-0.468921346736331	-0.0371260777312545
143.2	-0.468046943486862	-0.0370350467434656
143.3	-0.467174683594885	-0.0369442921016928
143.4	-0.466304560555693	-0.0368538128014831
143.5	-0.465436567888213	-0.0367636078426605
143.6	-0.46457069913491	-0.0366736762293146
143.7	-0.46370694786168	-0.0365840169697558
143.8	-0.462845307657757	-0.0364946290765238
143.9	-0.46198577213561	-0.036405511566351
144	-0.461128334930845	-0.0363166634601389
144.1	-0.460272989702108	-0.0362280837829687
144.2	-0.459419730130985	-0.0361397715640093
144.3	-0.458568549921907	-0.0360517258365663
144.4	-0.457719442802054	-0.0359639456380745
144.5	-0.456872402521254	-0.0358764300099891
144.6	-0.456027422851892	-0.0357891779978376
144.7	-0.455184497588812	-0.0357021886511883
144.8	-0.454343620549226	-0.0356154610236208
144.9	-0.453504785572611	-0.0355289941727155
145	-0.452667986520625	-0.0354427871600167
145.1	-0.451833217277008	-0.0353568390510306
145.2	-0.45100047174749	-0.0352711489151999
145.3	-0.450169743859696	-0.0351857158258891
145.4	-0.449341027563061	-0.0351005388603443
145.5	-0.448514316828729	-0.0350156170997254
145.6	-0.447689605649468	-0.0349309496290314
145.7	-0.446866888039578	-0.034846535537091
145.8	-0.446046158034798	-0.0347623739165758
145.9	-0.445227409692221	-0.0346784638639649
146	-0.444410637090198	-0.0345948044795261
146.1	-0.443595834328255	-0.0345113948672692
146.2	-0.442782995527002	-0.0344282341349817
146.3	-0.441972114828042	-0.0343453213941809
146.4	-0.441163186393889	-0.0342626557600887
146.5	-0.440356204407873	-0.0341802363516253
146.6	-0.439551163074063	-0.034098062291393
146.7	-0.438748056617169	-0.0340161327056633
146.8	-0.437946879282467	-0.033934446724333
146.9	-0.437147625335704	-0.0338530034809339
147	-0.436350289063019	-0.0337718021126122
147.1	-0.435554864770855	-0.0336908417601034
147.2	-0.434761346785876	-0.0336101215677027
147.3	-0.43396972945488	-0.0335296406832771
147.4	-0.433180007144722	-0.0334493982582355
147.5	-0.432392174242221	-0.0333693934474998
147.6	-0.431606225154087	-0.0332896254094986
147.7	-0.430822154306832	-0.0332100933061564
147.8	-0.430039956146688	-0.0331307963028722
147.9	-0.429259625139531	-0.033051733568487
148	-0.428481155770793	-0.0329729042752981
148.1	-0.427704542545386	-0.032894307599014
148.2	-0.426929779987617	-0.0328159427187623
148.3	-0.426156862641113	-0.0327378088170471
148.4	-0.425385785068736	-0.0326599050797539
148.5	-0.424616541852507	-0.032582230696129
148.6	-0.423849127593527	-0.0325047848587562
148.7	-0.423083536911897	-0.0324275667635555
148.8	-0.42231976444664	-0.0323505756097416
148.9	-0.421557804855623	-0.0322738105998392
149	-0.420797652815481	-0.0321972709396519
149.1	-0.420039303021536	-0.0321209558382308
149.2	-0.419282750187727	-0.0320448645078978
149.3	-0.418527989046525	-0.0319689961641981
149.4	-0.417775014348865	-0.0318933500258889
149.5	-0.417023820864064	-0.0318179253149377
149.6	-0.41627440337975	-0.0317427212564994
149.7	-0.415526756701786	-0.0316677370789051
149.8	-0.414780875654191	-0.0315929720136326
149.9	-0.414036755079074	-0.0315184252953123
150	-0.413294389836553	-0.0314440961616928
150.1	-0.412553774804683	-0.0313699838536425
150.2	-0.411814904879385	-0.0312960876151343
150.3	-0.411077774974374	-0.031222406693218
150.4	-0.410342380021079	-0.0311489403380106
150.5	-0.40960871496858	-0.0310756878026893
150.6	-0.408876774783531	-0.0310026483434737
150.7	-0.408146554450089	-0.0309298212196016
150.8	-0.407418048969844	-0.0308572056933283
150.9	-0.406691253361747	-0.0307848010299099
151	-0.40596616266204	-0.0307126064975879
151.1	-0.405242771924186	-0.030640621367566
151.2	-0.4045210762188	-0.0305688449140099
151.3	-0.403801070633575	-0.0304972764140373
151.4	-0.40308275027322	-0.0304259151476629
151.5	-0.402366110259384	-0.030354760397852
151.6	-0.401651145730592	-0.0302838114504643
151.7	-0.400937851842176	-0.0302130675942326
151.8	-0.400226223766205	-0.0301425281207807
151.9	-0.399516256691419	-0.0300721923245706
152	-0.398807945823162	-0.0300020595029429
152.1	-0.398101286383314	-0.0299321289560647
152.2	-0.397396273610225	-0.0298623999868998
152.3	-0.396692902758647	-0.0297928719012448
152.4	-0.395991169099673	-0.0297235440076987
152.5	-0.395291067920662	-0.0296544156176162
152.6	-0.394592594525183	-0.0295854860451412
152.7	-0.393895744232946	-0.029516754607175
152.8	-0.393200512379734	-0.0294482206233469
152.9	-0.392506894317344	-0.0293798834160387
153	-0.391814885413518	-0.0293117423103363
153.1	-0.391124481051885	-0.0292437966340329
153.2	-0.39043567663189	-0.0291760457176253
153.3	-0.389748467568734	-0.0291084888942791
153.4	-0.389062849293314	-0.0290411254998393
153.5	-0.388378817252155	-0.028973954872805
153.6	-0.387696366907351	-0.0289069763543116
153.7	-0.387015493736501	-0.0288401892881425
153.8	-0.386336193232646	-0.0287735930206855
153.9	-0.385658460904212	-0.028707186900942
154	-0.384982292274945	-0.0286409702805155
154.1	-0.384307682883848	-0.0285749425135942
154.2	-0.383634628285125	-0.0285091029569256
154.3	-0.382963124048119	-0.0284434509698258
154.4	-0.382293165757248	-0.0283779859141701
154.5	-0.381624749011951	-0.0283127071543454
154.6	-0.380957869426623	-0.0282476140572966
154.7	-0.38029252263056	-0.0281827059924629
154.8	-0.379628704267896	-0.0281179823317814
154.9	-0.378966409997546	-0.0280534424496974
155	-0.378305635493149	-0.0279890857231184
155.1	-0.377646376443005	-0.0279249115314361
155.2	-0.376988628550023	-0.0278609192564974
155.3	-0.376332387531658	-0.0277971082825839
155.4	-0.375677649119856	-0.0277334779964184
155.5	-0.375024409060995	-0.0276700277871492
155.6	-0.374372663115831	-0.0276067570463414
155.7	-0.373722407059439	-0.0275436651679527
155.8	-0.373073636681156	-0.0274807515483356
155.9	-0.372426347784525	-0.0274180155862301
156	-0.371780536187242	-0.0273554566827315
156.1	-0.371136197721097	-0.0272930742413048
156.2	-0.370493328231916	-0.02723086766776
156.3	-0.369851923579515	-0.0271688363702442
156.4	-0.369211979637635	-0.0271069797592305
156.5	-0.368573492293891	-0.0270452972475074
156.6	-0.367936457449722	-0.0269837882501734
156.7	-0.367300871020327	-0.026922452184615
156.8	-0.366666728934622	-0.0268612884705121
156.9	-0.366034027135177	-0.0268002965298179
157	-0.365402761578169	-0.0267394757867437
157.1	-0.364772928233323	-0.026678825667766
157.2	-0.364144523083865	-0.0266183456015864
157.3	-0.363517542126465	-0.0265580350191556
157.4	-0.362891981371186	-0.0264978933536518
157.5	-0.362267836841431	-0.0264379200404646
157.6	-0.36164510457389	-0.0263781145171739
157.7	-0.361023780618493	-0.0263184762235627
157.8	-0.360403861038351	-0.0262590046016113
157.9	-0.35978534190971	-0.0261996990954506
158	-0.359168219321898	-0.0261405591513898
158.1	-0.358552489377274	-0.0260815842178986
158.2	-0.357938148191179	-0.0260227737455837
158.3	-0.357325191891883	-0.0259641271871816
158.4	-0.356713616620535	-0.0259056439975734
158.5	-0.356103418531114	-0.0258473236337371
158.6	-0.355494593790381	-0.025789165554766
158.7	-0.354887138577826	-0.0257311692218651
158.8	-0.354281049085619	-0.0256733340983074
158.9	-0.353676321518564	-0.0256156596494529
159	-0.353072952094046	-0.0255581453427316
159.1	-0.352470937041986	-0.0255007906476395
159.2	-0.351870272604791	-0.0254435950357174
159.3	-0.351270955037303	-0.0253865579805486
159.4	-0.350672980606755	-0.0253296789577555
159.5	-0.350076345592723	-0.0252729574449817
159.6	-0.349481046287075	-0.0252163929218811
159.7	-0.348887078993926	-0.025159984870127
159.8	-0.348294440029591	-0.0251037327733847
159.9	-0.347703125722537	-0.0250476361172958
160	-0.347113132413335	-0.0249916943894927
160.1	-0.346524456454619	-0.0249359070795898
160.2	-0.345937094211031	-0.0248802736791463
160.3	-0.345351042059182	-0.0248247936816818
160.4	-0.344766296387603	-0.0247694665826686
160.5	-0.344182853596699	-0.0247142918794947
160.6	-0.343600710098705	-0.0246592690715014
160.7	-0.343019862317639	-0.0246043976599317
160.8	-0.342440306689259	-0.0245496771479508
160.9	-0.341862039661015	-0.0244951070406222
161	-0.341285057692005	-0.0244406868448986
161.1	-0.340709357252934	-0.0243864160696301
161.2	-0.340134934826066	-0.0243322942255287
161.3	-0.339561786905178	-0.0242783208251968
161.4	-0.338989909995523	-0.0242244953830801
161.5	-0.338419300613778	-0.0241708174154816
161.6	-0.337849955288008	-0.024117286440567
161.7	-0.337281870557615	-0.0240639019783079
161.8	-0.336715042973301	-0.0240106635505172
161.9	-0.336149469097023	-0.0239575706808474
162	-0.335585145501949	-0.0239046228947432
162.1	-0.335022068772416	-0.0238518197194554
162.2	-0.334460235503888	-0.023799160684038
162.3	-0.333899642302912	-0.0237466453193318
162.4	-0.333340285787081	-0.0236942731579637
162.5	-0.332782162584983	-0.0236420437343305
162.6	-0.33222526933617	-0.0235899565845924
162.7	-0.331669602691107	-0.0235380112466684
162.8	-0.331115159311136	-0.023486207260227
162.9	-0.330561935868435	-0.0234345441666909
163	-0.330009929045974	-0.02338302150921
163.1	-0.329459135537476	-0.0233316388326548
163.2	-0.328909552047376	-0.0232803956836284
163.3	-0.328361175290779	-0.0232292916104433
163.4	-0.327814001993425	-0.0231783261631054
163.5	-0.327268028891641	-0.0231274988933397
163.6	-0.326723252732308	-0.0230768093545553
163.7	-0.326179670272818	-0.0230262571018299
163.8	-0.325637278281032	-0.0229758416919315
163.9	-0.325096073535247	-0.0229255626832976
164	-0.32455605282415	-0.0228754196360199
164.1	-0.324017212946785	-0.0228254121118498
164.2	-0.323479550712508	-0.0227755396741866
164.3	-0.322943062940954	-0.0227258018880548
164.4	-0.322407746461993	-0.0226761983201406
164.5	-0.321873598115696	-0.0226267285387368
164.6	-0.321340614752294	-0.0225773921137502
164.7	-0.320808793232142	-0.022528188616722
164.8	-0.320278130425679	-0.0224791176207785
164.9	-0.319748623213392	-0.0224301787006492
165	-0.319220268485775	-0.022381371432655
165.1	-0.318693063143298	-0.0223326953947048
165.2	-0.318167004096364	-0.0222841501662909
165.3	-0.317642088265272	-0.0222357353284585
165.4	-0.317118312580184	-0.0221874504638321
165.5	-0.316595673981086	-0.0221392951565976
165.6	-0.31607416941775	-0.0220912689924705
165.7	-0.315553795849699	-0.0220433715587257
165.8	-0.31503455024617	-0.0219956024441814
165.9	-0.314516429586081	-0.0219479612391724
166	-0.313999430857989	-0.0219004475355693
166.1	-0.313483551060059	-0.0218530609267556
166.2	-0.312968787200025	-0.0218058010076209
166.3	-0.312455136295159	-0.0217586673745778
166.4	-0.31194259537223	-0.0217116596255154
166.5	-0.311431161467472	-0.0216647773598251
166.6	-0.310920831626549	-0.0216180201783952
166.7	-0.310411602904519	-0.0215713876835726
166.8	-0.3099034723658	-0.0215248794791895
166.9	-0.309396437084133	-0.0214784951705468
167	-0.308890494142551	-0.0214322343644014
167.1	-0.308385640633343	-0.0213860966689649
167.2	-0.307881873658018	-0.0213400816938981
167.3	-0.307379190327275	-0.0212941890503146
167.4	-0.306877587760965	-0.0212484183507436
167.5	-0.306377063088059	-0.0212027692091497
167.6	-0.305877613446615	-0.0211572412409421
167.7	-0.305379235983743	-0.0211118340629278
167.8	-0.304881927855572	-0.0210665472933261
167.9	-0.30438568622722	-0.0210213805517701
168	-0.303890508272753	-0.0209763334592879
168.1	-0.303396391175162	-0.0209314056383029
168.2	-0.302903332126323	-0.0208865967126353
168.3	-0.302411328326965	-0.0208419063074776
168.4	-0.301920376986643	-0.0207973340493953
168.5	-0.301430475323699	-0.0207528795663326
168.6	-0.300941620565233	-0.0207085424875992
168.7	-0.30045380994707	-0.0206643224438616
168.8	-0.29996704071373	-0.0206202190671426
168.9	-0.299481310118392	-0.0205762319908071
169	-0.298996615422866	-0.0205323608495676
169.1	-0.29851295389756	-0.0204886052794725
169.2	-0.29803032282145	-0.0204449649178935
169.3	-0.297548719482045	-0.0204014394035423
169.4	-0.297068141175361	-0.02035802837643
169.5	-0.296588585205884	-0.0203147314779078
169.6	-0.296110048886545	-0.020271548350621
169.7	-0.295632529538685	-0.0202284786385109
169.8	-0.295156024492026	-0.0201855219868267
169.9	-0.29468053108464	-0.0201426780421094
170	-0.29420604666292	-0.0200999464521978
170.1	-0.293732568581547	-0.0200573268661836
170.2	-0.293260094203462	-0.0200148189344561
170.3	-0.292788620899836	-0.0199724223086802
170.4	-0.292318146050039	-0.0199301366417675
170.5	-0.291848667041609	-0.0198879615879017
170.6	-0.291380181270226	-0.0198458968025311
170.7	-0.29091268613968	-0.0198039419423326
170.8	-0.290446179061841	-0.0197620966652375
170.9	-0.289980657456633	-0.0197203606304174
171	-0.289516118752001	-0.0196787334982875
171.1	-0.289052560383882	-0.0196372149304787
171.2	-0.288589979796181	-0.0195958045898435
171.3	-0.288128374440736	-0.0195545021404707
171.4	-0.287667741777294	-0.0195133072476499
171.5	-0.287208079273478	-0.0194722195778759
171.6	-0.286749384404764	-0.0194312387988651
171.7	-0.286291654654448	-0.0193903645795203
171.8	-0.285834887513621	-0.019349596589934
171.9	-0.285379080481136	-0.0193089345014018
172	-0.284924231063588	-0.0192683779863902
172.1	-0.284470336775278	-0.0192279267185534
172.2	-0.284017395138191	-0.019187580372717
172.3	-0.283565403681965	-0.0191473386248851
172.4	-0.283114359943864	-0.0191072011522091
172.5	-0.282664261468754	-0.0190671676330039
172.6	-0.28221510580907	-0.0190272377467612
172.7	-0.281766890524793	-0.0189874111741006
172.8	-0.281319613183422	-0.0189476875967849
172.9	-0.280873271359947	-0.0189080666977379
173	-0.280427862636819	-0.0188685481610148
173.1	-0.279983384603931	-0.0188291316717835
173.2	-0.279539834858581	-0.0187898169163538
173.3	-0.279097211005456	-0.0187506035821613
173.4	-0.278655510656598	-0.0187114913577543
173.5	-0.278214731431379	-0.0186724799327989
173.6	-0.27777487095648	-0.0186335689980512
173.7	-0.277335926865857	-0.0185947582453941
173.8	-0.276897896800721	-0.0185560473678078
173.9	-0.27646077840951	-0.0185174360593509
174	-0.276024569347863	-0.01847892401519
174.1	-0.275589267278594	-0.018440510931569
174.2	-0.275154869871668	-0.0184021965058103
174.3	-0.274721374804176	-0.0183639804363234
174.4	-0.274288779760306	-0.0183258624225937
174.5	-0.27385708243132	-0.018287842165158
174.6	-0.27342628051553	-0.0182499193656232
174.7	-0.272996371718273	-0.0182120937266696
174.8	-0.272567353751881	-0.0181743649520204
174.9	-0.272139224335665	-0.0181367327464505
175	-0.271711981195883	-0.018099196815787
175.1	-0.271285622065716	-0.0180617568668965
175.2	-0.270860144685247	-0.0180244126076843
175.3	-0.270435546801436	-0.0179871637470894
175.4	-0.270011826168092	-0.0179500099950808
175.5	-0.269588980545851	-0.0179129510626568
175.6	-0.269167007702156	-0.0178759866618341
175.7	-0.268745905411223	-0.0178391165056482
175.8	-0.268325671454028	-0.0178023403081469
175.9	-0.267906303618275	-0.0177656577843887
176	-0.267487799698377	-0.0177290686504366
176.1	-0.267070157495431	-0.0176925726233531
176.2	-0.266653374817193	-0.0176561694212079
176.3	-0.266237449478056	-0.0176198587630517
176.4	-0.265822379299026	-0.0175836403689188
176.5	-0.265408162107701	-0.0175475139598523
176.6	-0.264994795738244	-0.0175114792578618
176.7	-0.264582278031362	-0.0174755359859316
176.8	-0.264170606834283	-0.0174396838680194
176.9	-0.263759780000733	-0.0174039226290556
177	-0.263349795390913	-0.0173682519949481
177.1	-0.262940650871477	-0.0173326716925419
177.2	-0.262532344315507	-0.0172971814496569
177.3	-0.262124873602494	-0.0172617809950639
177.4	-0.261718236618313	-0.0172264700584797
177.5	-0.261312431255201	-0.0171912483705729
177.6	-0.260907455411735	-0.0171561156629468
177.7	-0.260503306992812	-0.0171210716681525
177.8	-0.260099983909621	-0.017086116119677
177.9	-0.259697484079628	-0.0170512487519231
178	-0.25929580542655	-0.0170164693002335
178.1	-0.258894945880334	-0.0169817775008815
178.2	-0.258494903377135	-0.0169471730910381
178.3	-0.258095675859295	-0.0169126558088128
178.4	-0.257697261275321	-0.0168782253932224
178.5	-0.257299657579864	-0.0168438815841785
178.6	-0.256902862733697	-0.0168096241225133
178.7	-0.256506874703694	-0.0167754527499615
178.8	-0.256111691462809	-0.0167413672091497
178.9	-0.255717310990053	-0.0167073672436011
179	-0.255323731270477	-0.0166734525977258
179.1	-0.254930950295146	-0.0166396230168227
179.2	-0.254538966061123	-0.0166058782470855
179.3	-0.254147776571445	-0.0165722180355815
179.4	-0.253757379835102	-0.0165386421302491
179.5	-0.253367773867018	-0.0165051502799034
179.6	-0.252978956688031	-0.0164717422342337
179.7	-0.252590926324871	-0.0164384177437933
179.8	-0.25220368081014	-0.0164051765600037
179.9	-0.25181721818229	-0.0163720184351348
180	-0.251431536485608	-0.0163389431223199
180.1	-0.251046633770189	-0.0163059503755512
180.2	-0.250662508091922	-0.0162730399496592
180.3	-0.250279157512464	-0.0162402116003261
180.4	-0.249896580099227	-0.0162074650840763
180.5	-0.249514773925352	-0.016174800158276
180.6	-0.249133737069693	-0.0161422165811254
180.7	-0.248753467616795	-0.0161097141116619
180.8	-0.248373963656877	-0.0160772925097405
180.9	-0.24799522328581	-0.0160449515360561
181	-0.247617244605097	-0.0160126909521275
181.1	-0.247240025721859	-0.0159805105202728
181.2	-0.246863564748809	-0.0159484100036531
181.3	-0.246487859804235	-0.015916389166231
181.4	-0.246112909011983	-0.0158844477727709
181.5	-0.245738710501438	-0.0158525855888609
181.6	-0.245365262407499	-0.0158208023808908
181.7	-0.244992562870567	-0.0157890979160379
181.8	-0.244620610036525	-0.0157574719622788
181.9	-0.244249402056716	-0.015725924288404
182	-0.243878937087926	-0.0156944546639768
182.1	-0.243509213292366	-0.0156630628593554
182.2	-0.243140228837654	-0.0156317486456821
182.3	-0.242771981896794	-0.0156005117948744
182.4	-0.24240447064816	-0.015569352079645
182.5	-0.242037693275476	-0.0155382692734713
182.6	-0.241671647967799	-0.0155072631506026
182.7	-0.2413063329195	-0.015476333486066
182.8	-0.240941746330248	-0.0154454800556508
182.9	-0.240577886404986	-0.0154147026359051
183	-0.240214751353922	-0.0153840010041479
183.1	-0.239852339392502	-0.0153533749384542
183.2	-0.2394906487414	-0.0153228242176486
183.3	-0.239129677626494	-0.015292348621308
183.4	-0.238769424278852	-0.0152619479297606
183.5	-0.238409886934714	-0.0152316219240922
183.6	-0.238051063835471	-0.0152013703861188
183.7	-0.237692953227654	-0.0151711930983917
183.8	-0.237335553362911	-0.0151410898442136
183.9	-0.236978862497989	-0.0151110604076183
184	-0.236622878894724	-0.0150811045733644
184.1	-0.236267600820015	-0.0150512221269468
184.2	-0.235913026545814	-0.01502141285459
184.3	-0.235559154349101	-0.0149916765432247
184.4	-0.235205982511877	-0.0149620129805236
184.5	-0.234853509321137	-0.0149324219548752
184.6	-0.234501733068862	-0.0149029032553598
184.7	-0.234150652051995	-0.0148734566717932
184.8	-0.233800264572427	-0.014844081994695
184.9	-0.233450568936984	-0.0148147790152884
185	-0.233101563457402	-0.0147855475255027
185.1	-0.232753246450319	-0.0147563873179706
185.2	-0.232405616237253	-0.0147272981860201
185.3	-0.232058671144588	-0.0146982799236741
185.4	-0.231712409503556	-0.0146693323256543
185.5	-0.231366829650223	-0.0146404551873705
185.6	-0.231021929925471	-0.0146116483049221
185.7	-0.230677708674981	-0.0145829114750816
185.8	-0.23033416424922	-0.0145542444953252
185.9	-0.229991295003421	-0.0145256471637989
186	-0.22964909929757	-0.0144971192793159
186.1	-0.22930757549639	-0.0144686606413794
186.2	-0.228966721969321	-0.0144402710501657
186.3	-0.228626537090511	-0.0144119503065066
186.4	-0.228287019238794	-0.0143836982119081
186.5	-0.227948166797678	-0.0143555145685498
186.6	-0.227609978155329	-0.0143273991792588
186.7	-0.227272451704552	-0.0142993518475312
186.8	-0.22693558584278	-0.0142713723775185
186.9	-0.226599378972058	-0.014243460574022
187	-0.226263829499023	-0.0142156162425001
187.1	-0.225928935834893	-0.0141878391890596
187.2	-0.225594696395453	-0.014160129220452
187.3	-0.225261109601034	-0.0141324861440787
187.4	-0.224928173876503	-0.0141049097679748
187.5	-0.224595887651247	-0.014077399900821
187.6	-0.224264249359154	-0.0140499563519392
187.7	-0.223933257438604	-0.0140225789312729
187.8	-0.22360291033245	-0.0139952674494144
187.9	-0.223273206488003	-0.0139680217175735
188	-0.222944144357021	-0.0139408415475848
188.1	-0.222615722395689	-0.0139137267519233
188.2	-0.22228793906461	-0.0138866771436821
188.3	-0.221960792828784	-0.0138596925365603
188.4	-0.221634282157598	-0.0138327727448896
188.5	-0.22130840552481	-0.0138059175836188
188.6	-0.220983161408535	-0.0137791268682992
188.7	-0.220658548291231	-0.0137524004151032
188.8	-0.220334564659681	-0.0137257380408021
188.9	-0.220011209004985	-0.0136991395627804
189	-0.219688479822538	-0.0136726047990322
189.1	-0.219366375612024	-0.0136461335681434
189.2	-0.219044894877396	-0.0136197256892991
189.3	-0.218724036126863	-0.013593380982289
189.4	-0.218403797872878	-0.0135670992674937
189.5	-0.218084178632123	-0.0135408803658902
189.6	-0.217765176925491	-0.013514724099041
189.7	-0.217446791278081	-0.013488630289099
189.8	-0.217129020219176	-0.0134625987588099
189.9	-0.216811862282231	-0.013436629331487
190	-0.216495316004863	-0.0134107218310403
190.1	-0.216179379928834	-0.0133848760819537
190.2	-0.215864052600037	-0.0133590919092914
190.3	-0.215549332568484	-0.0133333691386966
190.4	-0.215235218388292	-0.0133077075963645
190.5	-0.21492170861767	-0.013282107109085
190.6	-0.214608801818904	-0.0132565675042101
190.7	-0.214296496558344	-0.0132310886096576
190.8	-0.213984791406394	-0.0132056702539065
190.9	-0.213673684937493	-0.0131803122659942
191	-0.213363175730107	-0.0131550144755322
191.1	-0.213053262366711	-0.013129776712681
191.2	-0.212743943433782	-0.0131045988081602
191.3	-0.212435217521778	-0.0130794805932437
191.4	-0.212127083225133	-0.0130544218997462
191.5	-0.211819539142239	-0.0130294225600483
191.6	-0.211512583875433	-0.0130044824070733
191.7	-0.211206216030988	-0.0129796012742854
191.8	-0.210900434219095	-0.0129547789957017
191.9	-0.210595237053855	-0.0129300154058705
192	-0.210290623153264	-0.0129053103398825
192.1	-0.209986591139197	-0.0128806636333735
192.2	-0.209683139637403	-0.0128560751225081
192.3	-0.209380267277486	-0.0128315446439818
192.4	-0.209077972692894	-0.0128070720350335
192.5	-0.20877625452091	-0.0127826571334223
192.6	-0.208475111402632	-0.0127582997774315
192.7	-0.208174541982969	-0.0127339998058859
192.8	-0.207874544910623	-0.0127097570581171
192.9	-0.207575118838078	-0.0126855713739809
193	-0.20727626242159	-0.0126614425938709
193.1	-0.206977974321171	-0.0126373705586817
193.2	-0.20668025320058	-0.0126133551098191
193.3	-0.206383097727308	-0.0125893960892196
193.4	-0.20608650657257	-0.0125654933393274
193.5	-0.205790478411288	-0.0125416467030897
193.6	-0.205495011922082	-0.0125178560239624
193.7	-0.205200105787259	-0.012494121145917
193.8	-0.204905758692796	-0.0124704419134303
193.9	-0.204611969328336	-0.0124468181714703
194	-0.204318736387168	-0.012423249765509
194.1	-0.204026058566222	-0.0123997365415293
194.2	-0.203733934566051	-0.0123762783459978
194.3	-0.203442363090826	-0.0123528750258808
194.4	-0.203151342848318	-0.0123295264286455
194.5	-0.202860872549891	-0.0123062324022446
194.6	-0.202570950910488	-0.0122829927951133
194.7	-0.20228157664862	-0.0122598074561871
194.8	-0.201992748486354	-0.0122366762348923
194.9	-0.201704465149305	-0.0122135989811196
195	-0.201416725366619	-0.0121905755452564
195.1	-0.201129527870964	-0.0121676057781738
195.2	-0.200842871398522	-0.0121446895312158
195.3	-0.200556754688972	-0.0121218266562038
195.4	-0.200271176485483	-0.0120990170054398
195.5	-0.199986135534701	-0.0120762604316954
195.6	-0.199701630586739	-0.0120535567882148
195.7	-0.199417660395163	-0.0120309059287178
195.8	-0.199134223716984	-0.0120083077073908
195.9	-0.198851319312649	-0.0119857619788801
196	-0.198568945946021	-0.011963268598309
196.1	-0.19828710238438	-0.0119408274212583
196.2	-0.198005787398402	-0.0119184383037681
196.3	-0.197724999762153	-0.0118961011023467
196.4	-0.197444738253079	-0.0118738156739551
196.5	-0.197165001651993	-0.0118515818760144
196.6	-0.196885788743064	-0.0118293995663961
196.7	-0.196607098313807	-0.0118072686034329
196.8	-0.196328929155073	-0.0117851888459081
196.9	-0.196051280061039	-0.0117631601530471
197	-0.195774149829193	-0.0117411823845332
197.1	-0.195497537260331	-0.0117192554004965
197.2	-0.195221441158538	-0.0116973790615042
197.3	-0.194945860331184	-0.0116755532285719
197.4	-0.19467079358891	-0.0116537777631657
197.5	-0.19439623974562	-0.0116320525271841
197.6	-0.194122197618468	-0.0116103773829631
197.7	-0.19384866602785	-0.0115887521932791
197.8	-0.193575643797392	-0.0115671768213412
197.9	-0.193303129753942	-0.011545651130801
198	-0.193031122727556	-0.0115241749857384
198.1	-0.192759621551493	-0.0115027482506605
198.2	-0.192488625062198	-0.0114813707905063
198.3	-0.1922181320993	-0.0114600424706464
198.4	-0.191948141505594	-0.0114387631568766
198.5	-0.191678652127039	-0.0114175327154119
198.6	-0.191409662812739	-0.0113963510128951
198.7	-0.191141172414941	-0.0113752179163959
198.8	-0.19087317978902	-0.0113541332933997
198.9	-0.190605683793473	-0.0113330970118053
199	-0.190338683289905	-0.0113121089399337
199.1	-0.190072177143022	-0.011291168946527
199.2	-0.18980616422062	-0.0112702769007377
199.3	-0.189540643393577	-0.0112494326721245
199.4	-0.189275613535841	-0.0112286361306661
199.5	-0.18901107352442	-0.0112078871467497
199.6	-0.188747022239377	-0.0111871855911658
199.7	-0.188483458563814	-0.0111665313351172
199.8	-0.188220381383866	-0.0111459242502095
199.9	-0.187957789588693	-0.0111253642084569
200	-0.187695682070465	-0.0111048510822691
200.1	-0.187434057724359	-0.0110843847444616
200.2	-0.187172915448544	-0.0110639650682471
200.3	-0.186912254144177	-0.0110435919272384
200.4	-0.186652072715387	-0.0110232651954441
200.5	-0.186392370069272	-0.0110029847472701
200.6	-0.186133145115887	-0.0109827504575143
200.7	-0.185874396768233	-0.0109625622013636
200.8	-0.185616123942252	-0.0109424198544076
200.9	-0.185358325556812	-0.0109223232926144
201	-0.185101000533705	-0.0109022723923438
201.1	-0.184844147797631	-0.0108822670303426
201.2	-0.184587766276194	-0.0108623070837444
201.3	-0.184331854899888	-0.0108423924300699
201.4	-0.184076412602095	-0.0108225229472126
201.5	-0.183821438319067	-0.0108026985134593
201.6	-0.183566930989926	-0.0107829190074702
201.7	-0.183312889556647	-0.0107631843082832
201.8	-0.183059312964057	-0.0107434942953227
201.9	-0.182806200159818	-0.0107238488483775
202	-0.182553550094426	-0.0107042478476129
202.1	-0.182301361721194	-0.0106846911735795
202.2	-0.182049633996252	-0.0106651787071914
202.3	-0.181798365878531	-0.0106457103297255
202.4	-0.181547556329759	-0.0106262859228432
202.5	-0.181297204314447	-0.0106069053685636
202.6	-0.181047308799887	-0.0105875685492759
202.7	-0.18079786875614	-0.0105682753477443
202.8	-0.180548883156026	-0.0105490256470745
202.9	-0.180300350975117	-0.0105298193307564
203	-0.180052271191728	-0.0105106562826381
203.1	-0.179804642786911	-0.0104915363869141
203.2	-0.179557464744443	-0.0104724595281522
203.3	-0.179310736050818	-0.0104534255912738
203.4	-0.179064455695242	-0.0104344344615587
203.5	-0.178818622669618	-0.0104154860246389
203.6	-0.178573235968546	-0.0103965801665028
203.7	-0.178328294589308	-0.010377716773487
203.8	-0.178083797531862	-0.0103588957322855
203.9	-0.177839743798836	-0.0103401169299406
204	-0.177596132395515	-0.0103213802538436
204.1	-0.177352962329837	-0.0103026855917333
204.2	-0.177110232612382	-0.0102840328316941
204.3	-0.176867942256365	-0.0102654218621596
204.4	-0.17662609027763	-0.0102468525719017
204.5	-0.176384675694636	-0.0102283248500419
204.6	-0.176143697528457	-0.0102098385860375
204.7	-0.175903154802767	-0.0101913936696863
204.8	-0.175663046543834	-0.010172989991139
204.9	-0.175423371780514	-0.0101546274408674
205	-0.175184129544243	-0.010136305909683
205.1	-0.174945318869025	-0.0101180252887428
205.2	-0.174706938791428	-0.0100997854695286
205.3	-0.174468988350575	-0.0100815863438623
205.4	-0.174231466588136	-0.0100634278038934
205.5	-0.17399437254832	-0.0100453097421037
205.6	-0.17375770527787	-0.0100272320513115
205.7	-0.173521463826048	-0.0100091946246523
205.8	-0.173285647244636	-0.00999119735559749
205.9	-0.173050254587922	-0.00997324013794371
206	-0.172815284912696	-0.0099553228658077
206.1	-0.172580737278241	-0.00993744543363979
206.2	-0.172346610746324	-0.00991960773620929
206.3	-0.172112904381189	-0.00990180966860223
206.4	-0.171879617249554	-0.00988405112622947
206.5	-0.171646748420595	-0.00986633200482682
206.6	-0.171414296965946	-0.00984865220044315
206.7	-0.171182261959687	-0.00983101160944341
206.8	-0.170950642478339	-0.00981341012851032
206.9	-0.170719437600854	-0.00979584765464616
207	-0.170488646408613	-0.0097783240851617
207.1	-0.170258267985409	-0.00976083931768561
207.2	-0.170028301417451	-0.00974339325015567
207.3	-0.169798745793348	-0.00972598578081862
207.4	-0.169569600204104	-0.00970861680823962
207.5	-0.169340863743114	-0.00969128623128119
207.6	-0.169112535506154	-0.00967399394912128
207.7	-0.16888461459137	-0.00965673986124568
207.8	-0.168657100099281	-0.00963952386743482
207.9	-0.168429991132759	-0.00962234586778693
208	-0.168203286797034	-0.00960520576269691
208.1	-0.167976986199677	-0.00958810345286232
208.2	-0.1677510884506	-0.00957103883928981
208.3	-0.167525592662044	-0.00955401182327101
208.4	-0.167300497948575	-0.0095370223064076
208.5	-0.167075803427076	-0.00952007019059986
208.6	-0.166851508216739	-0.00950315537804317
208.7	-0.166627611439059	-0.00948627777122896
208.8	-0.166404112217827	-0.00946943727294182
208.9	-0.166181009679124	-0.00945263378626228
209	-0.165958302951312	-0.00943586721456585
209.1	-0.165735991165028	-0.0094191374615211
209.2	-0.165514073453177	-0.00940244443108176
209.3	-0.165292548950926	-0.00938578802749612
209.4	-0.165071416795697	-0.0093691681553003
209.5	-0.164850676127159	-0.00935258471932121
209.6	-0.164630326087222	-0.00933603762467186
209.7	-0.16441036582003	-0.00931952677674376
209.8	-0.164190794471955	-0.00930305208122327
209.9	-0.163971611191589	-0.00928661344408427
210	-0.163752815129739	-0.00927021077157006
210.1	-0.163534405439418	-0.00925384397021409
210.2	-0.163316381275842	-0.00923751294683648
210.3	-0.16309874179642	-0.00922121760852655
210.4	-0.162881486160747	-0.0092049578626603
210.5	-0.162664613530601	-0.00918873361689039
210.6	-0.162448123069933	-0.00917254477914419
210.7	-0.162232013944863	-0.00915639125763136
210.8	-0.162016285323672	-0.00914027296083184
210.9	-0.161800936376795	-0.00912418979750396
211	-0.161585966276817	-0.0091081416766783
211.1	-0.161371374198464	-0.00909212850765569
211.2	-0.161157159318597	-0.00907615020001126
211.3	-0.160943320816207	-0.00906020666359192
211.4	-0.160729857872407	-0.00904429780851702
211.5	-0.160516769670428	-0.00902842354516617
211.6	-0.160304055395609	-0.00901258378419092
211.7	-0.160091714235394	-0.00899677843651573
211.8	-0.159879745379324	-0.00898100741332417
211.9	-0.159668148019032	-0.00896527062607289
212	-0.159456921348235	-0.00894956798647518
212.1	-0.159246064562729	-0.00893389940650742
212.2	-0.159035576860382	-0.0089182647984185
212.3	-0.158825457441129	-0.00890266407470875
212.4	-0.158615705506967	-0.00888709714814271
212.5	-0.158406320261942	-0.00887156393174811
212.6	-0.158197300912154	-0.00885606433881343
212.7	-0.15798864666574	-0.0088405982828727
212.8	-0.157780356732874	-0.00882516567773129
212.9	-0.157572430325762	-0.00880976643744888
213	-0.157364866658631	-0.00879440047633191
213.1	-0.157157664947726	-0.00877906770894936
213.2	-0.156950824411305	-0.00876376805012162
213.3	-0.15674434426963	-0.00874850141492517
213.4	-0.156538223744964	-0.00873326771868614
213.5	-0.156332462061562	-0.00871806687697981
213.6	-0.156127058445669	-0.00870289880563692
213.7	-0.15592201212551	-0.0086877634207355
213.8	-0.155717322331287	-0.00867266063859693
213.9	-0.155512988295173	-0.00865759037580095
214	-0.155309009251304	-0.00864255254917226
214.1	-0.155105384435774	-0.00862754707577297
214.2	-0.154902113086632	-0.00861257387291612
214.3	-0.154699194443872	-0.00859763285816374
214.4	-0.154496627749431	-0.00858272394931751
214.5	-0.154294412247178	-0.00856784706442195
214.6	-0.154092547182917	-0.00855300212176123
214.7	-0.15389103180437	-0.00853818903986732
214.8	-0.153689865361183	-0.00852340773750849
214.9	-0.153489047104911	-0.00850865813369401
215	-0.153288576289018	-0.00849394014767046
215.1	-0.153088452168867	-0.00847925369892221
215.2	-0.15288867400172	-0.00846459870717954
215.3	-0.152689241046727	-0.00844997509239649
215.4	-0.152490152564924	-0.00843538277476615
215.5	-0.152291407819224	-0.00842082167472437
215.6	-0.152093006074417	-0.00840629171293687
215.7	-0.151894946597157	-0.00839179281029266
215.8	-0.151697228655964	-0.00837732488793027
215.9	-0.151499851521214	-0.00836288786721579
216	-0.151302814465133	-0.00834848166973178
216.1	-0.151106116761796	-0.00833410621731037
216.2	-0.150909757687117	-0.00831976143200446
216.3	-0.150713736518845	-0.00830544723609015
216.4	-0.15051805253656	-0.0082911635520784
216.5	-0.150322705021668	-0.00827691030271621
216.6	-0.15012769325739	-0.0082626874109589
216.7	-0.149933016528766	-0.00824849479999347
216.8	-0.14973867412264	-0.00823433239324066
216.9	-0.149544665327664	-0.00822020011433613
217	-0.149350989434283	-0.00820609788714173
217.1	-0.14915764573474	-0.00819202563574416
217.2	-0.148964633523061	-0.00817798328444864
217.3	-0.148771952095057	-0.00816397075778216
217.4	-0.148579600748315	-0.00814998798049405
217.5	-0.148387578782196	-0.00813603487755217
217.6	-0.148195885497824	-0.00812211137414454
217.7	-0.148004520198087	-0.00810821739567545
217.8	-0.14781348218763	-0.0080943528677688
217.9	-0.147622770772849	-0.00808051771626462
218	-0.147432385261884	-0.00806671186721887
218.1	-0.147242324964619	-0.00805293524690231
218.2	-0.147052589192673	-0.00803918778180069
218.3	-0.146863177259395	-0.00802546939861399
218.4	-0.146674088479863	-0.00801178002425744
218.5	-0.146485322170871	-0.00799811958585701
218.6	-0.146296877650934	-0.00798448801075012
218.7	-0.146108754240276	-0.00797088522648197
218.8	-0.145920951260825	-0.0079573111608155
218.9	-0.145733468036213	-0.00794376574172276
219	-0.145546303891768	-0.00793024889738006
219.1	-0.145359458154506	-0.00791676055616791
219.2	-0.145172930153133	-0.0079033006466875
219.3	-0.144986719218034	-0.00788986909774323
219.4	-0.144800824681272	-0.00787646583833386
219.5	-0.144615245876581	-0.00786309079767942
219.6	-0.144429982139361	-0.00784974390519441
219.7	-0.144245032806675	-0.00783642509050226
219.8	-0.144060397217244	-0.00782313428343589
219.9	-0.143876074711439	-0.00780987141401673
220	-0.14369206463128	-0.00779663641247406
220.1	-0.143508366320431	-0.00778342920924911
220.2	-0.143324979124192	-0.00777024973497456
220.3	-0.143141902389498	-0.00775709792048105
220.4	-0.142959135464911	-0.0077439736968046
220.5	-0.142776677700618	-0.00773087699517971
220.6	-0.142594528448425	-0.00771780774703517
220.7	-0.142412687061754	-0.0077047658840006
220.8	-0.142231152895634	-0.00769175133790412
220.9	-0.142049925306702	-0.00767876404076711
221	-0.141869003653194	-0.00766580392480536
221.1	-0.141688387294943	-0.00765287092243767
221.2	-0.141508075593374	-0.00763996496626853
221.3	-0.141328067911497	-0.00762708598909667
221.4	-0.141148363613905	-0.00761423392392223
221.5	-0.140968962066771	-0.00760140870392982
221.6	-0.140789862637838	-0.00758861026250088
221.7	-0.14061106469642	-0.00757583853320359
221.8	-0.140432567613394	-0.00756309344979802
221.9	-0.140254370761197	-0.0075503749462411
222	-0.140076473513822	-0.00753768295667112
222.1	-0.139898875246813	-0.00752501741541487
222.2	-0.139721575337258	-0.00751237825699008
222.3	-0.139544573163789	-0.00749976541610489
222.4	-0.139367868106576	-0.00748717882765359
222.5	-0.13919145954732	-0.00747461842671312
222.6	-0.139015346869253	-0.00746208414854497
222.7	-0.13883952945713	-0.00744957592860218
222.8	-0.138664006697225	-0.0074370937025187
222.9	-0.138488777977331	-0.00742463740610974
223	-0.138313842686749	-0.00741220697537934
223.1	-0.138139200216289	-0.00739980234651222
223.2	-0.137964849958262	-0.00738742345587398
223.3	-0.13779079130648	-0.00737507024001361
223.4	-0.137617023656245	-0.00736274263565941
223.5	-0.137443546404354	-0.00735044057972056
223.6	-0.137270358949085	-0.00733816400928571
223.7	-0.137097460690201	-0.00732591286162246
223.8	-0.136924851028939	-0.00731368707418199
223.9	-0.136752529368012	-0.00730148658458583
224	-0.136580495111599	-0.00728931133063656
224.1	-0.136408747665347	-0.00727716125031726
224.2	-0.136237286436359	-0.00726503628178193
224.3	-0.136066110833198	-0.0072529363633611
224.4	-0.135895220265877	-0.00724086143356255
224.5	-0.135724614145859	-0.00722881143106592
224.6	-0.135554291886049	-0.00721678629473167
224.7	-0.135384252900793	-0.00720478596358443
224.8	-0.135214496605871	-0.00719281037682638
224.9	-0.135045022418497	-0.00718085947383706
225	-0.134875829757312	-0.0071689331941573
225.1	-0.134706918042379	-0.00715703147750582
225.2	-0.134538286695181	-0.00714515426377376
225.3	-0.134369935138619	-0.00713330149301668
225.4	-0.134201862797002	-0.00712147310546544
225.5	-0.134034069096049	-0.00710966904151622
225.6	-0.133866553462881	-0.00709788924173197
225.7	-0.133699315326019	-0.0070861336468492
225.8	-0.133532354115381	-0.00707440219777127
225.9	-0.133365669262273	-0.00706269483556164
226	-0.133199260199393	-0.00705101150145871
226.1	-0.13303312636082	-0.0070393521368633
226.2	-0.132867267182015	-0.00702771668333693
226.3	-0.132701682099812	-0.0070161050826137
226.4	-0.132536370552419	-0.0070045172765878
226.5	-0.132371331979414	-0.0069929532073209
226.6	-0.132206565821736	-0.00698141281702774
226.7	-0.132042071521686	-0.00696989604809621
226.8	-0.131877848522923	-0.00695840284307608
226.9	-0.131713896270456	-0.00694693314467197
227	-0.131550214210647	-0.0069354868957558
227.1	-0.1313868017912	-0.00692406403935372
227.2	-0.131223658461161	-0.00691266451866116
227.3	-0.131060783670916	-0.00690128827702716
227.4	-0.130898176872182	-0.00688993525795405
227.5	-0.130735837518009	-0.0068786054051148
227.6	-0.130573765062771	-0.00686729866233725
227.7	-0.130411958962167	-0.00685601497359959
227.8	-0.130250418673214	-0.00684475428304468
227.9	-0.130089143654243	-0.00683351653496667
228	-0.129928133364901	-0.00682230167382142
228.1	-0.129767387266138	-0.00681110964421749
228.2	-0.129606904820211	-0.00679994039091305
228.3	-0.129446685490679	-0.00678879385883286
228.4	-0.129286728742394	-0.00677766999304557
228.5	-0.129127034041506	-0.00676656873877398
228.6	-0.128967600855451	-0.00675549004140326
228.7	-0.128808428652954	-0.00674443384646225
228.8	-0.128649516904022	-0.0067334000996318
228.9	-0.128490865079939	-0.0067223887467512
229	-0.128332472653267	-0.00671139973380411
229.1	-0.12817433909784	-0.00670043300692803
229.2	-0.128016463888759	-0.00668948851240868
229.3	-0.127858846502389	-0.00667856619668785
229.4	-0.127701486416359	-0.00666766600635033
229.5	-0.127544383109554	-0.00665678788812707
229.6	-0.127387536062113	-0.00664593178890455
229.7	-0.127230944755428	-0.00663509765571308
229.8	-0.127074608672135	-0.00662428543573441
229.9	-0.126918527296118	-0.00661349507629005
230	-0.126762700112497	-0.0066027265248541
230.1	-0.126607126607632	-0.00659197972904566
230.2	-0.126451806269116	-0.00658125463662185
230.3	-0.12629673858577	-0.00657055119550023
230.4	-0.126141923047645	-0.00655986935372823
230.5	-0.125987359146013	-0.00654920905950323
230.6	-0.125833046373367	-0.00653857026117052
230.7	-0.125678984223415	-0.00652795290721221
230.8	-0.125525172191079	-0.00651735694625371
230.9	-0.125371609772492	-0.00650678232706365
231	-0.125218296464992	-0.00649622899855591
231.1	-0.125065231767119	-0.00648569690978363
231.2	-0.124912415178615	-0.00647518600993991
231.3	-0.124759846200417	-0.00646469624835935
231.4	-0.124607524334656	-0.00645422757451572
231.5	-0.124455449084653	-0.00644377993802082
231.6	-0.124303619954913	-0.0064333532886326
231.7	-0.124152036451128	-0.00642294757624164
231.8	-0.124000698080166	-0.00641256275087785
231.9	-0.123849604350076	-0.00640219876271051
232	-0.123698754770077	-0.00639185556204303
232.1	-0.12354814885056	-0.00638153309932094
232.2	-0.123397786103081	-0.0063712313251261
232.3	-0.123247666040363	-0.0063609501901695
232.4	-0.123097788176288	-0.00635068964530383
232.5	-0.122948152025893	-0.00634044964151822
232.6	-0.122798757105374	-0.00633023012993588
232.7	-0.122649602932074	-0.00632003106180947
232.8	-0.122500689024485	-0.00630985238853203
232.9	-0.122352014902244	-0.00629969406162913
233	-0.122203580086131	-0.00628955603275285
233.1	-0.122055384098061	-0.00627943825369721
233.2	-0.121907426461088	-0.00626934067638571
233.3	-0.121759706699394	-0.00625926325287359
233.4	-0.121612224338295	-0.00624920593534607
233.5	-0.121464978904228	-0.00623916867611856
233.6	-0.121317969924757	-0.0062291514276434
233.7	-0.121171196928563	-0.00621915414249561
233.8	-0.121024659445445	-0.00620917677338453
233.9	-0.120878357006315	-0.00619921927315227
234	-0.120732289143197	-0.00618928159476355
234.1	-0.12058645538922	-0.00617936369131366
234.2	-0.120440855278621	-0.0061694655160278
234.3	-0.120295488346734	-0.00615958702225789
234.4	-0.120150354129997	-0.00614972816348525
234.5	-0.120005452165938	-0.00613988889331698
234.6	-0.119860781993182	-0.00613006916548571
234.7	-0.119716343151441	-0.00612026893385457
234.8	-0.119572135181513	-0.00611048815240639
234.9	-0.119428157625283	-0.00610072677525455
235	-0.119284410025712	-0.00609098475663912
235.1	-0.119140891926842	-0.00608126205091644
235.2	-0.11899760287379	-0.00607155861257413
235.3	-0.118854542412741	-0.00606187439622659
235.4	-0.118711710090953	-0.00605220935660579
235.5	-0.118569105456748	-0.00604256344856898
235.6	-0.118426728059512	-0.00603293662709547
235.7	-0.11828457744969	-0.00602332884728808
235.8	-0.118142653178785	-0.00601374006437083
235.9	-0.118000954799355	-0.00600417023369434
236	-0.117859481865007	-0.00599461931072495
236.1	-0.117718233930401	-0.0059850872510477
236.2	-0.117577210551239	-0.00597557401037552
236.3	-0.117436411284268	-0.00596607954453964
236.4	-0.117295835687274	-0.00595660380948808
236.5	-0.117155483319081	-0.00594714676128945
236.6	-0.117015353739548	-0.00593770835613379
236.7	-0.116875446509565	-0.00592828855032738
236.8	-0.116735761191051	-0.00591888730029654
236.9	-0.116596297346951	-0.00590950456258408
237	-0.116457054541234	-0.00590014029385265
237.1	-0.11631803233889	-0.00589079445088068
237.2	-0.116179230305924	-0.00588146699056149
237.3	-0.11604064800936	-0.00587215786990954
237.4	-0.115902285017231	-0.0058628670460558
237.5	-0.115764140898582	-0.00585359447623879
237.6	-0.115626215223464	-0.00584434011782367
237.7	-0.115488507562931	-0.00583510392828465
237.8	-0.115351017489041	-0.00582588586520882
237.9	-0.115213744574848	-0.00581668588630397
238	-0.115076688394404	-0.00580750394938647
238.1	-0.114939848522753	-0.00579834001239009
238.2	-0.11480322453593	-0.00578919403335907
238.3	-0.11466681601096	-0.00578006597045348
238.4	-0.114530622525849	-0.00577095578194515
238.5	-0.11439464365959	-0.0057618634262176
238.6	-0.114258878992154	-0.00575278886176834
238.7	-0.11412332810449	-0.00574373204720199
238.8	-0.113987990578521	-0.00573469294123934
238.9	-0.113852865997142	-0.00572567150271124
239	-0.113717953944219	-0.00571666769055623
239.1	-0.113583254004584	-0.00570768146382838
239.2	-0.113448765764032	-0.00569871278168702
239.3	-0.113314488809324	-0.00568976160340261
239.4	-0.113180422728175	-0.00568082788835627
239.5	-0.113046567109259	-0.00567191159603535
239.6	-0.112912921542204	-0.005663012686041
239.7	-0.11277948561759	-0.00565413111807918
239.8	-0.112646258926945	-0.00564526685196088
239.9	-0.112513241062743	-0.00563641984760903
240	-0.112380431618403	-0.00562759006505214
240.1	-0.112247830188285	-0.00561877746442797
240.2	-0.112115436367686	-0.00560998200598017
240.3	-0.111983249752842	-0.00560120365005652
240.4	-0.111851269940921	-0.00559244235711318
240.5	-0.111719496530023	-0.00558369808770866
240.6	-0.111587929119177	-0.00557497080251285
240.7	-0.111456567308337	-0.00556626046229768
240.8	-0.111325410698381	-0.00555756702793476
240.9	-0.111194458891111	-0.00554889046040796
241	-0.111063711489244	-0.00554023072080438
241.1	-0.110933168096417	-0.00553158777030932
241.2	-0.110802828317178	-0.00552296157021712
241.3	-0.110672691756988	-0.00551435208192184
241.4	-0.110542758022217	-0.005505759266921
241.5	-0.110413026720142	-0.00549718308681974
241.6	-0.110283497458945	-0.00548862350331644
241.7	-0.110154169847707	-0.00548008047821792
241.8	-0.110025043496411	-0.00547155397343074
241.9	-0.109896118015937	-0.00546304395096432
242	-0.109767393018059	-0.00545455037292664
242.1	-0.109638868115443	-0.0054460732015262
242.2	-0.109510542921646	-0.00543761239907624
242.3	-0.109382417051111	-0.0054291679279873
242.4	-0.109254490119168	-0.00542073975076432
242.5	-0.10912676174203	-0.00541232783002133
242.6	-0.108999231536788	-0.00540393212846707
242.7	-0.108871899121414	-0.00539555260890765
242.8	-0.108744764114754	-0.00538718923425203
242.9	-0.108617826136529	-0.00537884196750253
243	-0.10849108480733	-0.00537051077176317
243.1	-0.108364539748618	-0.00536219561023374
243.2	-0.108238190582719	-0.0053538964462133
243.3	-0.108112036932826	-0.00534561324309438
243.4	-0.107986078422991	-0.00533734596437126
243.5	-0.107860314678127	-0.00532909457363467
243.6	-0.107734745324007	-0.00532085903456287
243.7	-0.107609369987255	-0.00531263931093958
243.8	-0.10748418829535	-0.00530443536664518
243.9	-0.107359199876622	-0.0052962471656476
244	-0.107234404360249	-0.00528807467201297
244.1	-0.107109801376255	-0.00527991784990359
244.2	-0.106985390555509	-0.00527177666357702
244.3	-0.106861171529721	-0.00526365107738482
244.4	-0.10673714393144	-0.00525554105576969
244.5	-0.106613307394054	-0.00524744656327207
244.6	-0.106489661551783	-0.00523936756451949
244.7	-0.106366206039685	-0.005231304024237
244.8	-0.106242940493643	-0.0052232559072491
[truncated: 5,802 more rows]
