# Supplementary material for: Nanoalignment by critical Casimir torques
Source: Nat Commun. 2024 Jun 14;15:5086. doi: 10.1038/s41467-024-49220-1 (PMC11178905; doi:10.1038/s41467-024-49220-1)
Supplement: Supplementary file 11 — Source Data [file 41467_2024_49220_MOESM11_ESM.zip › figS7/FG_silica_on_gold_no0.txt]

# h_gold (nm)	U_gold (kBT)	F_gold (pN)
20	-595.278722803856	-238.705161892288
20.1	-589.690319776613	-235.298788835541
20.2	-584.181457974331	-231.958201085608
20.3	-578.75060521384	-228.681801154057
20.4	-573.396266424225	-225.468038112817
20.5	-568.116982567868	-222.315406015012
20.6	-562.911329597984	-219.222442376723
20.7	-557.777917451261	-216.187726717162
20.8	-552.715389074252	-213.209879154597
20.9	-547.722419482237	-210.287559055749
21	-542.797714849304	-207.419463736407
21.1	-537.940011628495	-204.604327210949
21.2	-533.14807570087	-201.840918988835
21.3	-528.420701552406	-199.128042916015
21.4	-523.756711477706	-196.464536059442
21.5	-519.154954809506	-193.849267632846
21.6	-514.614307173047	-191.281137962056
21.7	-510.133669764382	-188.759077488256
21.8	-505.711968651755	-186.282045807637
21.9	-501.3481540992	-183.849030745914
22	-497.041199911569	-181.459047466306
22.1	-492.790102800202	-179.111137609649
22.2	-488.593881768505	-176.804368465276
22.3	-484.451577516728	-174.537832171512
22.4	-480.36225186525	-172.310644944578
22.5	-476.324987195719	-170.121946334731
22.6	-472.338885909422	-167.970898508539
22.7	-468.403069902276	-165.856685556436
22.8	-464.516680055853	-163.778512824323
22.9	-460.678875743897	-161.735606268401
23	-456.888834353772	-159.727211832398
23.1	-453.145750822355	-157.752594846156
23.2	-449.448837185847	-155.811039444899
23.3	-445.797322143055	-153.901848008252
23.4	-442.190450631659	-152.024340618434
23.5	-438.627483417044	-150.177854536727
23.6	-435.107696693266	-148.361743697569
23.7	-431.63038169574	-146.575378219699
23.8	-428.194844325256	-144.818143933599
23.9	-424.800404782962	-143.089441924653
24	-421.446397215924	-141.38868809147
24.1	-418.132169372933	-139.715312718801
24.2	-414.857082270218	-138.068760064432
24.3	-411.62050986673	-136.448487959679
24.4	-408.421838748693	-134.853967422851
24.5	-405.260467823124	-133.284682285275
24.6	-402.135808020024	-131.740128829439
24.7	-399.047282002955	-130.219815438745
24.8	-395.994323887755	-128.723262258534
24.9	-392.976378969104	-127.250000867914
25	-389.99290345471	-125.799573962042
25.1	-387.043364206865	-124.371535044489
25.2	-384.12723849114	-122.96544812926
25.3	-381.244013731988	-121.580887452237
25.4	-378.393187275053	-120.21743719166
25.5	-375.57426615596	-118.874691197283
25.6	-372.786766875388	-117.552252727949
25.7	-370.030215180241	-116.249734197352
25.8	-367.304145850715	-114.96675692757
25.9	-364.608102493088	-113.702950910154
26	-361.941637338058	-112.4579545746
26.1	-359.30431104445	-111.231414563821
26.2	-356.695692508142	-110.02298551643
26.3	-354.115358676046	-108.832329855634
26.4	-351.562894364985	-107.65911758448
26.5	-349.037892085332	-106.503026087235
26.6	-346.539951869255	-105.36373993672
26.7	-344.068681103442	-104.240950707353
26.8	-341.623694366164	-103.134356793771
26.9	-339.204613268554	-102.043663234819
27	-336.81106629997	-100.968581542672
27.1	-334.442688677333	-99.9088295370384
27.2	-332.099122198314	-98.8641311841489
27.3	-329.78001509826	-97.8342164404785
27.4	-327.485021910752	-96.8188211009904
27.5	-325.213803331692	-95.8176866517574
27.6	-322.966026086808	-94.83056012684
27.7	-320.741362802492	-93.8571939692699
27.8	-318.539491879864	-92.8973458960178
27.9	-316.360097371974	-91.9507787667823
28	-314.202868864056	-91.0172604565462
28.1	-312.067501356743	-90.0965637316892
28.2	-309.953695152161	-89.188466129645
28.3	-307.86115574282	-88.2927498419107
28.4	-305.789593703227	-87.4092016003076
28.5	-303.738724584138	-86.5376125664735
28.6	-301.708268809386	-85.6777782243753
28.7	-299.697951575205	-84.8294982758272
28.8	-297.707502751978	-83.9925765388784
28.9	-295.736656788356	-83.1668208490087
29	-293.785152617672	-82.3520429630121
29.1	-291.852733566586	-81.5480584655212
29.2	-289.939147265907	-80.7546866780939
29.3	-288.044145563532	-79.9717505707128
29.4	-286.167484439439	-79.1990766757296
29.5	-284.308923922682	-78.4364950041106
29.6	-282.468228010335	-77.6838389639207
29.7	-280.645164588335	-76.9409452810009
29.8	-278.839505354164	-76.2076539217573
29.9	-277.051025741332	-75.4838080180015
30	-275.279504845609	-74.7692537937882
30.1	-273.524725352954	-74.0638404941775
30.2	-271.786473469107	-73.3674203158648
30.3	-270.064538850791	-72.6798483396406
30.4	-268.358714538489	-72.0009824646394
30.5	-266.668796890748	-71.3306833442542
30.6	-264.994585519978	-70.668814323715
30.7	-263.335883229697	-70.0152413793569
30.8	-261.692495953198	-69.3698330593712
30.9	-260.064232693588	-68.7324604261026
31	-258.450905465172	-68.1029969998663
31.1	-256.85232923615	-67.4813187041508
31.2	-255.268321872577	-66.8673038122253
31.3	-253.698704083582	-66.2608328951299
31.4	-252.143299367782	-65.6617887709528
31.5	-250.60193396089	-65.0700564553991
31.6	-249.074436784463	-64.4855231135979
31.7	-247.560639395782	-63.9080780131148
31.8	-246.060375938816	-63.3376124781599
31.9	-244.57348309626	-62.774019844909
32	-243.09980004261	-62.2171954179255
32.1	-241.639168398254	-61.6670364277026
32.2	-240.191432184549	-61.1234419892302
32.3	-238.756437779863	-60.5863130615595
32.4	-237.334033876568	-60.0555524083918
32.5	-235.924071438934	-59.5310645596188
32.6	-234.526403661933	-59.0127557737827
32.7	-233.140885930914	-58.5005340014821
32.8	-231.767375782122	-57.9943088496442
32.9	-230.405732864063	-57.493991546642
33	-229.055818899671	-56.9994949082839
33.1	-227.717497649268	-56.5107333046055
33.2	-226.390634874307	-56.027622627447
33.3	-225.075098301858	-55.5500802588154
33.4	-223.770757589838	-55.0780250399966
33.5	-222.47748429296	-54.6113772413977
33.6	-221.195151829383	-54.150058533091
33.7	-219.923635448051	-53.6939919560802
33.8	-218.662812196698	-53.2431018942138
33.9	-217.412560890509	-52.7973140467635
34	-216.172762081421	-52.3565554016574
34.1	-214.943298028047	-51.9207542093159
34.2	-213.72405266621	-51.4898399571032
34.3	-212.514911580069	-51.0637433443733
34.4	-211.315761973836	-50.6423962580984
34.5	-210.126492644048	-50.225731749027
34.6	-208.946993952403	-49.81368400843
34.7	-207.77715779914	-49.4061883453506
34.8	-206.616877596943	-49.0031811643861
34.9	-205.466048245362	-48.6045999439631
35	-204.324566105751	-48.2103832151202
35.1	-203.192328976688	-47.8204705407648
35.2	-202.069236069886	-47.4348024953794
35.3	-200.955187986577	-47.0533206452212
35.4	-199.850086694351	-46.6759675289333
35.5	-198.753835504457	-46.3026866386042
35.6	-197.666339049538	-45.9334224012388
35.7	-196.587503261799	-45.5681201606535
35.8	-195.517235351602	-45.2067261597746
35.9	-194.455443786467	-44.849187523311
36	-193.402038270485	-44.4954522408096
36.1	-192.356929724116	-44.1454691501138
36.2	-191.32003026438	-43.7991879211522
36.3	-190.291253185428	-43.4565590400787
36.4	-189.270512939475	-43.1175337937912
36.5	-188.257725118099	-42.7820642547558
36.6	-187.252806433894	-42.4501032661781
36.7	-186.255674702469	-42.1216044274743
36.8	-185.266248824782	-41.7965220800797
36.9	-184.284448769811	-41.4748112935532
37	-183.310195557543	-41.1564278519716
37.1	-182.343411242287	-40.8413282406193
37.2	-181.384018896292	-40.5294696329666
37.3	-180.431942593668	-40.2208098779247
37.4	-179.487107394613	-39.9153074873629
37.5	-178.549439329919	-39.6129216238935
37.6	-177.618865385774	-39.3136120889185
37.7	-176.695313488834	-39.0173393109254
37.8	-175.778712491577	-38.7240643340203
37.9	-174.868992157913	-38.4337488067231
38	-173.96608314907	-38.1463549709626
38.1	-173.069917009721	-37.8618456513282
38.2	-172.180426154375	-37.5801842445405
38.3	-171.297543854008	-37.3013347091322
38.4	-170.42120422293	-37.0252615553379
38.5	-169.551342205901	-36.7519298352042
38.6	-168.687893565465	-36.4813051329077
38.7	-167.830794869512	-36.2133535552398
38.8	-166.979983479074	-35.9480417223276
38.9	-166.135397536319	-35.6853367585093
39	-165.296975952772	-35.4252062834189
39.1	-164.46465839774	-35.1676184032391
39.2	-163.638385286939	-34.9125417021298
39.3	-162.818097771323	-34.6599452338405
39.4	-162.003737726107	-34.4097985134762
39.5	-161.195247739989	-34.1620715094483
39.6	-160.392571104547	-33.9167346355617
39.7	-159.595651803834	-33.6737587432784
39.8	-158.804434504146	-33.4331151141357
39.9	-158.018864543969	-33.1947754523012
40	-157.238887924099	-32.9587118772842
40.1	-156.464451297933	-32.7248969167879
40.2	-155.695501961928	-32.4933034997142
40.3	-154.931987846221	-32.2639049492881
40.4	-154.173857505411	-32.0366749763199
40.5	-153.421060109495	-31.8115876726132
40.6	-152.673545434968	-31.5886175044928
40.7	-151.931263856056	-31.3677393064528
40.8	-151.194166336121	-31.1489282749369
40.9	-150.462204419187	-30.9321599622309
41	-149.735330221627	-30.7174102704777
41.1	-149.01349642398	-30.5046554458254
41.2	-148.296656262908	-30.2938720726434
41.3	-147.58476352329	-30.085037067889
41.4	-146.877772530439	-29.8781276755752
41.5	-146.175638142462	-29.6731214613277
41.6	-145.478315742733	-29.4699963070571
41.7	-144.7857612325	-29.268730405736
41.8	-144.097931023611	-29.0693022562662
41.9	-143.414782031358	-28.8716906584422
42	-142.736271667443	-28.6758747080206
42.1	-142.062357833053	-28.4818337918711
42.2	-141.392998912054	-28.2895475832302
42.3	-140.728153764294	-28.0989960370212
42.4	-140.067781719013	-27.9101593852874
42.5	-139.411842568365	-27.723018132706
42.6	-138.760296561036	-27.5375530521594
42.7	-138.113104395979	-27.3537451804234
42.8	-137.470227216231	-27.1715758139144
42.9	-136.831626602851	-26.9910265045231
43	-136.197264568936	-26.8120790555182
43.1	-135.567103553745	-26.6347155175265
43.2	-134.941106416913	-26.4589181846026
43.3	-134.319236432753	-26.2846695903415
43.4	-133.701457284658	-26.1119525040844
43.5	-133.087733059583	-25.9407499271912
43.6	-132.478028242617	-25.771045089365
43.7	-131.872307711643	-25.6028214450649
43.8	-131.270536732078	-25.4360626699702
43.9	-130.672680951701	-25.2707526575035
44	-130.078706395554	-25.1068755154346
44.1	-129.48857946093	-24.9444155625301
44.2	-128.902266912439	-24.7833573252634
44.3	-128.319735877144	-24.6236855345946
44.4	-127.740953839777	-24.4653851227956
44.5	-127.165888638033	-24.3084412203379
44.6	-126.594508457929	-24.1528391528344
44.7	-126.026781829237	-23.9985644380356
44.8	-125.462677620995	-23.8456027828785
44.9	-124.902165037069	-23.6939400805828
45	-124.345213611807	-23.5435624078099
45.1	-123.791793205736	-23.3944560218605
45.2	-123.24187400134	-23.246607357923
45.3	-122.695426498897	-23.1000030263781
45.4	-122.152421512378	-22.9546298101376
45.5	-121.612830165412	-22.8104746620395
45.6	-121.076623887305	-22.667524702286
45.7	-120.543774409129	-22.5257672159223
45.8	-120.014253759858	-22.3851896503598
45.9	-119.488034262575	-22.2457796129454
46	-118.965088530722	-22.1075248685745
46.1	-118.445389464419	-21.9704133373359
46.2	-117.928910246826	-21.8344330921994
46.3	-117.41562434057	-21.6995723567496
46.4	-116.905505484217	-21.5658195029586
46.5	-116.398527688801	-21.4331630489839
46.6	-115.894665234397	-21.3015916570121
46.7	-115.393892666759	-21.1710941311451
46.8	-114.896184793989	-21.0416594153128
46.9	-114.40151668327	-20.9132765912226
47	-113.909863657639	-20.7859348763442
47.1	-113.42120129281	-20.6596236219313
47.2	-112.93550541404	-20.5343323110706
47.3	-112.452752093045	-20.4100505567662
47.4	-111.97291764496	-20.2867681000615
47.5	-111.495978625338	-20.1644748081846
47.6	-111.021911827199	-20.043160672719
47.7	-110.550694278119	-19.9228158078227
47.8	-110.082303237357	-19.8034304484656
47.9	-109.616716193033	-19.6849949486899
48	-109.153910859332	-19.5674997799097
48.1	-108.693865173765	-19.4509355292387
48.2	-108.236557294453	-19.3352928978357
48.3	-107.781965597462	-19.2205626992835
48.4	-107.330068674167	-19.1067358579993
48.5	-106.880845328661	-18.9938034076596
48.6	-106.434274575193	-18.8817564896546
48.7	-105.990335635648	-18.7705863515751
48.8	-105.549007937061	-18.6602843457172
48.9	-105.110271109165	-18.5508419276095
49	-104.674104981971	-18.4422506545684
49.1	-104.24048958339	-18.3345021842703
49.2	-103.80940513688	-18.2275882733583
49.3	-103.380832059125	-18.1215007760632
49.4	-102.954750957759	-18.0162316428398
49.5	-102.531142629103	-17.9117729190423
49.6	-102.109988055949	-17.8081167436075
49.7	-101.691268405368	-17.7052553477581
49.8	-101.274965026546	-17.6031810537333
49.9	-100.861059448654	-17.5018862735441
50	-100.449533378746	-17.4013635077337
50.1	-100.040368699688	-17.3016053441618
50.2	-99.633547468108	-17.2026044568228
50.3	-99.2290519123827	-17.104353604661
50.4	-98.826864430647	-17.0068456304153
50.5	-98.4269675888315	-16.910073459487
50.6	-98.0293441187265	-16.8140300988121
50.7	-97.6339769160724	-16.7187086357616
50.8	-97.2408490386758	-16.6241022370549
50.9	-96.8499437045516	-16.5302041476918
51	-96.4612442900885	-16.4370076898968
51.1	-96.0747343282415	-16.3445062620842
51.2	-95.6903975067464	-16.2526933378369
51.3	-95.3082176663598	-16.1615624649047
51.4	-94.9281787991214	-16.0711072642104
51.5	-94.5502650466407	-15.981321428879
51.6	-94.1744606984049	-15.8921987232766
51.7	-93.8007501901112	-15.8037329820629
51.8	-93.4291181020194	-15.7159181092695
51.9	-93.0595491573274	-15.6287480773717
52	-92.6920282205677	-15.5422169263962
52.1	-92.3265402960251	-15.4563187630298
52.2	-91.9630705261753	-15.3710477597382
52.3	-91.6016041901436	-15.286398153911
52.4	-91.2421267021845	-15.202364247011
52.5	-90.8846236101803	-15.1189404037341
52.6	-90.5290805941601	-15.0361210511914
52.7	-90.1754834648373	-14.9539006780926
52.8	-89.8238181621669	-14.8722738339478
52.9	-89.4740707539207	-14.7912351282808
53	-89.1262274342817	-14.710779229853
53.1	-88.7802745224559	-14.6309008659011
53.2	-88.4361984613026	-14.5515948213785
53.3	-88.0939858159822	-14.4728559382186
53.4	-87.753623272621	-14.3946791146017
53.5	-87.4150976369937	-14.3170593042361
53.6	-87.078395833222	-14.2399915156464
53.7	-86.7435049024906	-14.1634708114779
53.8	-86.4104120017792	-14.0874923078033
53.9	-86.0791044026103	-14.0120511734442
54	-85.7495694898136	-13.9371426293077
54.1	-85.4217947603053	-13.8627619477206
54.2	-85.0957678218839	-13.7889044517837
54.3	-84.7714763920395	-13.7155655147306
54.4	-84.4489082967801	-13.642740559292
54.5	-84.128051469471	-13.5704250570833
54.6	-83.80889394969	-13.4986145279836
54.7	-83.4914238820958	-13.4273045395356
54.8	-83.1756295153114	-13.3564907063494
54.9	-82.8614992008215	-13.2861686895142
55	-82.5490213918827	-13.2163341960232
55.1	-82.2381846424483	-13.1469829781967
55.2	-81.9289776061059	-13.0781108331281
55.3	-81.621389035028	-13.0097136021271
55.4	-81.3154077789362	-12.9417871701699
55.5	-81.0110227840776	-12.8743274653638
55.6	-80.7082230922142	-12.807330458417
55.7	-80.4069978396244	-12.7407921621146
55.8	-80.1073362561169	-12.6747086308004
55.9	-79.8092276640569	-12.6090759598722
56	-79.5126614774036	-12.5438902852783
56.1	-79.2176272007603	-12.4791477830187
56.2	-78.9241144284355	-12.4148446686666
56.3	-78.6321128435152	-12.3509771968816
56.4	-78.3416122169472	-12.2875416609345
56.5	-78.0526024066361	-12.2245343922444
56.6	-77.7650733565488	-12.1619517599142
56.7	-77.4790150958318	-12.0997901702765
56.8	-77.1944177379384	-12.0380460664463
56.9	-76.9112714797662	-11.976715927881
57	-76.6295666008058	-11.9157962699404
57.1	-76.3492934622991	-11.8552836434549
57.2	-76.0704425064081	-11.7951746343099
57.3	-75.7930042553924	-11.7354658630216
57.4	-75.5169693107988	-11.6761539843227
57.5	-75.242328352658	-11.6172356867604
57.6	-74.9690721386927	-11.558707692291
57.7	-74.6971915035344	-11.5005667558884
57.8	-74.426677357949	-11.4428096651504
57.9	-74.1575206880727	-11.3854332399126
58	-73.8897125546559	-11.3284343318714
58.1	-73.6232440923163	-11.2718098242086
58.2	-73.3581065088011	-11.2155566312184
58.3	-73.0942910842575	-11.1596716979477
58.4	-72.8317891705116	-11.1041519998339
58.5	-72.5705921903564	-11.0489945423473
58.6	-72.3106916368473	-10.9941963606452
58.7	-72.0520790726065	-10.9397545192238
58.8	-71.7947461291351	-10.8856661115779
58.9	-71.5386845061331	-10.8319282598647
59	-71.2838859708275	-10.778538114571
59.1	-71.0303423573083	-10.7254928541861
59.2	-70.7780455658721	-10.6727896848814
59.3	-70.5269875623726	-10.6204258401859
59.4	-70.2771603775797	-10.5683985806748
59.5	-70.0285561065452	-10.5167051936629
59.6	-69.7811669079759	-10.4653429928876
59.7	-69.5349850036142	-10.4143093182183
59.8	-69.2900026776252	-10.3636015353518
59.9	-69.0462122759915	-10.3132170355159
60	-68.8036062059142	-10.2631532351848
60.1	-68.5621769352213	-10.2134075757888
60.2	-68.3219169917822	-10.1639775234295
60.3	-68.0828189629299	-10.114860568603
60.4	-67.844875494888	-10.0660542259254
60.5	-67.6080792922062	-10.0175560338573
60.6	-67.3724231172006	-9.96936355443545
60.7	-67.137899789401	-9.92147437301027
60.8	-66.9045021850041	-9.87388609798329
60.9	-66.6722232363335	-9.82659636054482
61	-66.4410559313049	-9.77960281442476
61.1	-66.2109933128974	-9.73290313563761
61.2	-65.9820284786316	-9.68649502223366
61.3	-65.7541545800524	-9.64037619405409
61.4	-65.527364822218	-9.59454439248903
61.5	-65.3016524631949	-9.54899738023932
61.6	-65.0770108135579	-9.50373294108075
61.7	-64.8534332358959	-9.45874887962641
61.8	-64.6309131443237	-9.4140430210997
61.9	-64.4094440039977	-9.36961321111148
62	-64.189019330639	-9.32545731542656
62.1	-63.96963269006	-9.28157321975081
62.2	-63.7512776976968	-9.23795882950817
62.3	-63.5339480181472	-9.19461206962296
62.4	-63.3176373647129	-9.1515308843104
62.5	-63.1023394989476	-9.10871323686546
62.6	-62.8880482302089	-9.06615710945417
62.7	-62.6747574152166	-9.02386050290617
62.8	-62.4624609576139	-8.98182143651592
62.9	-62.2511528075355	-8.94003794784157
63	-62.0408269611783	-8.89850809250279
63.1	-61.8314774603785	-8.85722994399111
63.2	-61.623098392192	-8.81620159347624
63.3	-61.4156838884802	-8.77542114961251
63.4	-61.2092281254992	-8.7348867383534
63.5	-61.0037253234951	-8.69459650276331
63.6	-60.7991697463018	-8.65454860283711
63.7	-60.5955557009443	-8.61474121531891
63.8	-60.3928775372457	-8.57517253352017
63.9	-60.191129647439	-8.53584076714277
64	-59.990306465782	-8.4967441421082
64.1	-59.7904024681776	-8.45788090038367
64.2	-59.5914121717968	-8.41924929980858
64.3	-59.3933301347069	-8.3808476139295
64.4	-59.1961509555027	-8.34267413183397
64.5	-58.9998692729423	-8.30472715798434
64.6	-58.8044797655863	-8.2670050120553
64.7	-58.609977151441	-8.22950602877711
64.8	-58.4163561876051	-8.19222855777341
64.9	-58.2236116699206	-8.15517096340645
65	-58.0317384326271	-8.11833162462409
65.1	-57.8407313480192	-8.08170893480242
65.2	-57.6505853261089	-8.04530130159901
65.3	-57.4612953142896	-8.00910714680421
65.4	-57.2728562970052	-7.97312490619194
65.5	-57.0852632954221	-7.93735302937308
65.6	-56.8985113671044	-7.90178997965432
65.7	-56.7125956056925	-7.86643423389823
65.8	-56.5275111405855	-7.8312842823742
65.9	-56.3432531366264	-7.79633862862806
66	-56.1598167937905	-7.76159578934453
66.1	-55.9771973468778	-7.72705429420761
66.2	-55.7953900652073	-7.69271268576869
66.3	-55.6143902523156	-7.65856951931535
66.4	-55.4341932456581	-7.62462336274077
66.5	-55.254794416313	-7.59087279641156
66.6	-55.076189168689	-7.55731641304352
66.7	-54.8983729402353	-7.52395281757448
66.8	-54.7213412011552	-7.49078062704065
66.9	-54.5450894541217	-7.45779847044937
67	-54.3696132339975	-7.42500498866362
67.1	-54.1949081075559	-7.39239883427791
67.2	-54.0209696732064	-7.35997867149784
67.3	-53.8477935607218	-7.3277431760268
67.4	-53.6753754309685	-7.29569103494781
67.5	-53.5037109756397	-7.26382094660773
67.6	-53.3327959169911	-7.23213162050469
67.7	-53.1626260075789	-7.20062177717748
67.8	-52.9931970300014	-7.16929014809221
67.9	-52.8245047966419	-7.13813547553339
68	-52.6565451494157	-7.10715651249535
68.1	-52.489313959518	-7.0763520225785
68.2	-52.3228071271755	-7.04572077987891
68.3	-52.1570205814001	-7.01526156888417
68.4	-51.9919502797452	-6.98497318437373
68.5	-51.8275922080637	-6.95485443131367
68.6	-51.6639423802697	-6.92490412475556
68.7	-51.5009968381012	-6.89512108973755
68.8	-51.3387516508863	-6.86550416118507
68.9	-51.1772029153109	-6.83605218381302
69	-51.016346755189	-6.80676401203019
69.1	-50.8561793212355	-6.77763850984261
69.2	-50.6966967908406	-6.74867455075925
69.3	-50.5378953678472	-6.71987101770008
69.4	-50.3797712823298	-6.69122680290227
69.5	-50.2223207903762	-6.66274080782853
69.6	-50.0655401738704	-6.63441194307929
69.7	-49.9094257402789	-6.60623912830199
69.8	-49.7539738224381	-6.57822129210195
69.9	-49.5991807783438	-6.55035737195674
70	-49.4450429909435	-6.52264631412963
70.1	-49.29155686793	-6.49508707358414
70.2	-49.1387188415372	-6.46767861389952
70.3	-48.986525368338	-6.44041990718667
70.4	-48.834972929044	-6.41330993400832
70.5	-48.6840580283074	-6.38634768329419
70.6	-48.5337771945242	-6.35953215226263
70.7	-48.3841269796403	-6.33286234634017
70.8	-48.2351039589583	-6.30633727908212
70.9	-48.086704730947	-6.27995597209599
71	-47.9389259170526	-6.25371745496286
71.1	-47.7917641615111	-6.22762076516175
71.2	-47.6452161311635	-6.20166494799387
71.3	-47.4992785152719	-6.17584905650912
71.4	-47.3539480253376	-6.15017215143111
71.5	-47.2092213949214	-6.12463330108434
71.6	-47.0650953794646	-6.09923158132207
71.7	-46.921566756113	-6.07396607545533
71.8	-46.7786323235413	-6.04883587418174
71.9	-46.6362889017802	-6.02384007551671
72	-46.494533332044	-5.99897778472232
72.1	-46.3533624765616	-5.97424811424047
72.2	-46.2127732184068	-5.94965018362654
72.3	-46.0727624613321	-5.92518311947901
72.4	-45.9333271296033	-5.90084605537565
72.5	-45.7944641678355	-5.876638131809
72.6	-45.6561705408308	-5.85255849611883
72.7	-45.5184432334179	-5.82860630243035
72.8	-45.3812792502925	-5.80478071158979
72.9	-45.2446756158597	-5.78108089110168
73	-45.1086293740778	-5.75750601506938
73.1	-44.9731375883034	-5.73405526412825
73.2	-44.8381973411377	-5.7107278253902
73.3	-44.7038057342751	-5.68752289238227
73.4	-44.5699598883522	-5.66443966498451
73.5	-44.436656942799	-5.64147734937628
73.6	-44.3038940556906	-5.61863515797365
73.7	-44.1716684036013	-5.59591230937267
73.8	-44.0399771814592	-5.57330802829425
73.9	-43.9088176024027	-5.55082154552723
74	-43.7781868976376	-5.52845209787218
74.1	-43.6480823162967	-5.50619892808555
74.2	-43.5185011252994	-5.48406128482602
74.3	-43.3894406092134	-5.46203842260117
74.4	-43.2608980701174	-5.44012960171335
74.5	-43.1328708274652	-5.41833408820544
74.6	-43.0053562179506	-5.3966511538118
74.7	-42.878351595374	-5.37508007590339
74.8	-42.7518543305104	-5.3536201374384
74.9	-42.6258618109776	-5.3322706269114
75	-42.5003714411068	-5.31103083830127
75.1	-42.3753806418136	-5.28990007102463
75.2	-42.2508868504704	-5.26887762988435
75.3	-42.1268875207799	-5.24796282502255
75.4	-42.00338012265	-5.22715497187118
75.5	-41.8803621420693	-5.20645339110527
75.6	-41.7578310809843	-5.18585740859537
75.7	-41.6357844571772	-5.16536635536115
75.8	-41.514219804145	-5.14497956752579
75.9	-41.3931346709803	-5.12469638626893
76	-41.2725266222516	-5.10451615778222
76.1	-41.1523932378865	-5.08443823322633
76.2	-41.0327321130546	-5.06446196868323
76.3	-40.9135408580521	-5.0445867251138
76.4	-40.7948170981872	-5.02481186831698
76.5	-40.6765584736666	-5.0051367688834
76.6	-40.5587626394831	-4.9855608021542
76.7	-40.4414272653038	-4.96608334817898
76.8	-40.3245500353598	-4.9467037916736
76.9	-40.2081286483365	-4.92742152198081
77	-40.0921608172651	-4.90823593302738
77.1	-39.976644269415	-4.88914642328417
77.2	-39.8615767461868	-4.87015239572709
77.3	-39.746956003007	-4.85125325779714
77.4	-39.632779809223	-4.83244842136038
77.5	-39.5190459479989	-4.81373730266941
77.6	-39.405752216213	-4.79511932232693
77.7	-39.2928964243555	-4.77659390524576
77.8	-39.1804763964269	-4.7581604806101
77.9	-39.0684899698386	-4.73981848184181
78	-38.9569349953123	-4.72156734656118
78.1	-38.8458093367825	-4.70340651654991
78.2	-38.735110871298	-4.6853354377173
78.3	-38.6248374889255	-4.66735356006202
78.4	-38.5149870926532	-4.64946033763825
78.5	-38.4055575982959	-4.63165522852005
78.6	-38.2965469344003	-4.61393769476711
78.7	-38.187953042152	-4.59630720238996
78.8	-38.0797738752818	-4.57876322131535
78.9	-37.9720073999747	-4.56130522535382
79	-37.8646515947782	-4.54393269216546
79.1	-37.7577044505119	-4.52664510322773
79.2	-37.651163970178	-4.50944194380164
79.3	-37.5450281688727	-4.49232270289955
79.4	-37.4392950736976	-4.47528687325419
79.5	-37.3339627236727	-4.45833395128619
79.6	-37.2290291696497	-4.44146343707188
79.7	-37.1244924742262	-4.42467483431351
79.8	-37.0203507116606	-4.40796765030799
79.9	-36.9166019677875	-4.39134139591586
80	-36.8132443399343	-4.3747955855311
80.1	-36.7102759368379	-4.35832973705205
80.2	-36.607694878563	-4.34194337185104
80.3	-36.5054992964197	-4.32563601474467
80.4	-36.4036873328833	-4.30940719396657
80.5	-36.3022571415137	-4.29325644113609
80.6	-36.2012068868762	-4.27718329123147
80.7	-36.1005347444622	-4.2611872825611
80.8	-36.0002389006115	-4.24526795673553
80.9	-35.9003175524344	-4.22942485864078
81	-35.8007689077349	-4.21365753640797
81.1	-35.7015911849344	-4.19796554139014
81.2	-35.6027826129963	-4.18234842813258
81.3	-35.5043414313508	-4.16680575434693
81.4	-35.4062658898206	-4.1513370808861
81.5	-35.3085542485472	-4.13594197171431
81.6	-35.2112047779177	-4.12061999388625
81.7	-35.1142157584925	-4.10537071751744
81.8	-35.0175854809331	-4.09019371576151
81.9	-34.9213122459309	-4.07508856478336
82	-34.8253943641366	-4.06005484373497
82.1	-34.7298301560898	-4.04509213473065
82.2	-34.6346179521496	-4.03020002282198
82.3	-34.5397560924257	-4.01537809597513
82.4	-34.4452429267097	-4.00062594504422
82.5	-34.3510768144076	-3.98594316375111
82.6	-34.2572561244721	-3.97132934865953
82.7	-34.1637792353362	-3.95678409915125
82.8	-34.0706445348467	-3.94230701740458
82.9	-33.9778504201989	-3.92789770837161
83	-33.885395297871	-3.91355577975378
83.1	-33.7932775835601	-3.89928084198083
83.2	-33.7014957021175	-3.88507250818814
83.3	-33.6100480874857	-3.87093039419563
83.4	-33.5189331826348	-3.85685411848424
83.5	-33.4281494395008	-3.84284330217469
83.6	-33.3376953189227	-3.82889756900818
83.7	-33.2475692905817	-3.81501654532233
83.8	-33.1577698329396	-3.80119986003182
83.9	-33.068295433179	-3.78744714460624
84	-32.9791445871425	-3.7737580330519
84.1	-32.8903157992737	-3.7601321618898
84.2	-32.8018075825578	-3.74656917013365
84.3	-32.7136184584634	-3.73306869927228
84.4	-32.6257469568842	-3.71963039325005
84.5	-32.5381916160809	-3.70625389844608
84.6	-32.450950982625	-3.69293886365399
84.7	-32.364023611341	-3.67968494006341
84.8	-32.277408065251	-3.66649178124137
84.9	-32.1911029155182	-3.65335904311265
85	-32.1051067413921	-3.64028638394105
85.1	-32.019418130153	-3.62727346431151
85.2	-31.9340356770582	-3.61431994710959
85.3	-31.848957985287	-3.60142549750482
85.4	-31.764183665888	-3.58858978293363
85.5	-31.6797113377253	-3.57581247307879
85.6	-31.5955396274259	-3.56309323985304
85.7	-31.5116671693273	-3.55043175738186
85.8	-31.4280926054255	-3.53782770198511
85.9	-31.3448145853236	-3.5252807521597
86	-31.2618317661804	-3.51279058856286
86.1	-31.1791428126601	-3.50035689399569
86.2	-31.0967463968814	-3.48797935338491
86.3	-31.014641198368	-3.47565765376724
86.4	-30.9328259039988	-3.46339148427307
86.5	-30.8512992079587	-3.45118053610815
86.6	-30.7700598116902	-3.43902450253931
86.7	-30.6891064238446	-3.42692307887857
86.8	-30.6084377602342	-3.41487596246538
86.9	-30.5280525437843	-3.40288285265209
87	-30.4479495044866	-3.3909434507878
87.1	-30.3681273793517	-3.37905746020319
87.2	-30.2885849123626	-3.36722458619482
87.3	-30.209320854429	-3.35544453600975
87.4	-30.1303339633409	-3.34371701883143
87.5	-30.0516230037235	-3.33204174576306
87.6	-29.973186746992	-3.3204184298136
87.7	-29.8950239713068	-3.30884678588343
87.8	-29.817133461529	-3.29732653074919
87.9	-29.7395140091764	-3.28585738304941
88	-29.66216441238	-3.27443906327028
88.1	-29.5850834758401	-3.26307129373231
88.2	-29.5082700107837	-3.25175379857348
88.3	-29.4317228349216	-3.24048630373807
88.4	-29.3554407724056	-3.22926853696239
88.5	-29.2794226537873	-3.21810022775974
88.6	-29.2036673159755	-3.20698110740874
88.7	-29.128173602195	-3.19591090893742
88.8	-29.0529403619458	-3.18488936711155
88.9	-28.977966450962	-3.17391621842255
89	-28.903250731171	-3.16299120107064
89.1	-28.8287920706541	-3.15211405495467
89.2	-28.7545893436058	-3.14128452166015
89.3	-28.6806414302948	-3.13050234444289
89.4	-28.6069472170243	-3.11976726821973
89.5	-28.5335055960933	-3.1090790395538
89.6	-28.4603154657578	-3.09843740664292
89.7	-28.3873757301922	-3.08784211930818
89.8	-28.3146852994518	-3.07729292897941
89.9	-28.242243089434	-3.06678958868548
90	-28.1700480218419	-3.05633185304029
90.1	-28.098099024146	-3.04591947823198
90.2	-28.026395029548	-3.03555222201158
90.3	-27.9549349769437	-3.02522984367957
90.4	-27.8837178108865	-3.01495210407562
90.5	-27.8127424815516	-3.00471876556655
90.6	-27.7420079446999	-2.99452959203588
90.7	-27.6715131616425	-2.98438434887066
90.8	-27.6012570992051	-2.97428280295117
90.9	-27.5312387296933	-2.96422472264153
91	-27.4614570308573	-2.95420987777526
91.1	-27.3919109858578	-2.94423803964651
91.2	-27.3225995832316	-2.93430898100013
91.3	-27.2535218168572	-2.92442247601793
91.4	-27.1846766859214	-2.91457830030978
91.5	-27.1160631948856	-2.90477623090485
91.6	-27.0476803534524	-2.89501604623771
91.7	-26.9795271765329	-2.88529752613937
91.8	-26.9116026842132	-2.87562045182744
91.9	-26.8439059017228	-2.86598460589584
92	-26.7764358594014	-2.85638977230404
92.1	-26.7091915926672	-2.84683573636747
92.2	-26.6421721419851	-2.83732228474767
92.3	-26.5753765528348	-2.82784920544174
92.4	-26.5088038756797	-2.81841628777334
92.5	-26.4424531659357	-2.80902332238242
92.6	-26.3763234839401	-2.7996701012163
92.7	-26.310413894921	-2.79035641751906
92.8	-26.2447234689668	-2.78108206582287
92.9	-26.1792512809959	-2.77184684193873
93	-26.1139964107269	-2.76265054294611
93.1	-26.0489579426484	-2.75349296718508
93.2	-25.9841349659897	-2.74437391424647
93.3	-25.9195265746913	-2.73529318496228
93.4	-25.8551318673757	-2.72625058139777
93.5	-25.7909499473184	-2.71724590684152
93.6	-25.7269799224193	-2.70827896579742
93.7	-25.663220905174	-2.69934956397554
93.8	-25.5996720126457	-2.6904575082832
93.9	-25.5363323664367	-2.68160260681652
94	-25.4732010926607	-2.67278466885195
94.1	-25.4102773219151	-2.66400350483772
94.2	-25.3475601892533	-2.65525892638526
94.3	-25.2850488341576	-2.64655074626112
94.4	-25.2227424005117	-2.63787877837839
94.5	-25.1606400365742	-2.62924283778882
94.6	-25.0987408949516	-2.62064274067409
94.7	-25.0370441325717	-2.61207830433895
94.8	-24.9755489106573	-2.60354934720182
94.9	-24.9142543947	-2.59505568878735
95	-24.8531597544344	-2.5865971497185
95.1	-24.792264163812	-2.57817355170888
95.2	-24.7315668009756	-2.56978471755544
95.3	-24.6710668482342	-2.56143047112973
95.4	-24.6107634920372	-2.55311063737112
95.5	-24.5506559229498	-2.54482504227826
95.6	-24.4907433356279	-2.53657351290328
95.7	-24.4310249287932	-2.52835587734208
95.8	-24.371499905209	-2.5201719647289
95.9	-24.3121674716556	-2.51202160522865
96	-24.2530268389061	-2.50390463002808
96.1	-24.1940772217024	-2.49582087133103
96.2	-24.1353178387311	-2.48777016234848
96.3	-24.0767479126005	-2.47975233729425
96.4	-24.0183666698162	-2.47176723137646
96.5	-23.9601733407582	-2.46381468079039
96.6	-23.9021671596576	-2.45589452271209
96.7	-23.8443473645737	-2.44800659529118
96.8	-23.7867131973707	-2.44015073764486
96.9	-23.7292639036956	-2.43232678984984
97	-23.6719987329551	-2.42453459293679
97.1	-23.6149169382934	-2.41677398888252
97.2	-23.55801777657	-2.40904482060511
97.3	-23.5013005083375	-2.4013469319557
97.4	-23.4447643978197	-2.39368016771278
97.5	-23.3884087128899	-2.38604437357587
97.6	-23.3322327250491	-2.37843939615812
97.7	-23.2762357094045	-2.37086508298143
97.8	-23.2204169446486	-2.3633212824693
97.9	-23.1647757130374	-2.35580784394093
98	-23.1093113003695	-2.34832461760483
98.1	-23.0540229959655	-2.34087145455211
98.2	-22.9989100926472	-2.33344820675201
98.3	-22.9439718867165	-2.32605472704397
98.4	-22.8892076779356	-2.31869086913293
98.5	-22.8346167695061	-2.31135648758312
98.6	-22.7801984680493	-2.30405143781148
98.7	-22.7259520835858	-2.29677557608318
98.8	-22.6718769295156	-2.28952875950448
98.9	-22.6179723225986	-2.2823108460173
99	-22.5642375829347	-2.27512169439379
99.1	-22.5106720339442	-2.26796116423069
99.2	-22.457275002349	-2.26082911594346
99.3	-22.4040458181524	-2.2537254107612
99.4	-22.3509838146211	-2.24664991072012
99.5	-22.2980883282654	-2.23960247865882
99.6	-22.2453586988204	-2.23258297821294
99.7	-22.1927942692278	-2.2255912738086
99.8	-22.1403943856169	-2.21862723065911
99.9	-22.0881583972861	-2.21169071475793
100	-22.0360856566849	-2.20478159287306
100.1	-21.9841755193952	-2.19789973254415
100.2	-21.9324273441135	-2.19104500207506
100.3	-21.880840492633	-2.18421727052853
100.4	-21.8294143298255	-2.17741640772335
100.5	-21.7781482236237	-2.17064228422749
100.6	-21.7270415450039	-2.16389477135213
100.7	-21.6760936679681	-2.15717374115005
100.8	-21.6253039695268	-2.15047906640748
100.9	-21.5746718296817	-2.14381062063973
101	-21.5241966314086	-2.1371682780881
101.1	-21.4738777606405	-2.13055191371269
101.2	-21.4237146062502	-2.12396140318909
101.3	-21.3737065600341	-2.11739662290327
101.4	-21.3238530166951	-2.11085744994664
101.5	-21.2741533738262	-2.10434376211135
101.6	-21.2246070318939	-2.09785543788557
101.7	-21.1752133942221	-2.09139235644997
101.8	-21.1259718669752	-2.08495439767061
101.9	-21.076881859143	-2.0785414420966
102	-21.0279427825238	-2.07215337095571
102.1	-20.9791540517086	-2.06579006614792
102.2	-20.9305150840656	-2.05945141024266
102.3	-20.8820252997243	-2.05313728647358
102.4	-20.8336841215599	-2.04684757873465
102.5	-20.7854909751776	-2.04058217157521
102.6	-20.7374452888976	-2.0343409501963
102.7	-20.6895464937394	-2.02812380044596
102.8	-20.6417940234067	-2.02193060881478
102.9	-20.5941873142724	-2.01576126243269
103	-20.5467258053635	-2.00961564906332
103.1	-20.4994089383463	-2.00349365710096
103.2	-20.4522361575113	-1.99739517556552
103.3	-20.4052069097589	-1.99132009409891
103.4	-20.3583206445844	-1.98526830296206
103.5	-20.3115768140637	-1.97923969302881
103.6	-20.2649748728388	-1.97323415578259
103.7	-20.2185142781036	-1.9672515833139
103.8	-20.1721944895892	-1.9612918683146
103.9	-20.1260149695504	-1.95535490407389
104	-20.0799751827513	-1.9494405844757
104.1	-20.0340745964511	-1.94354880399468
104.2	-19.9883126803909	-1.93767945769175
104.3	-19.9426889067791	-1.93183244120997
104.4	-19.8972027502783	-1.92600765077093
104.5	-19.8518536879917	-1.92020498317248
104.6	-19.8066411994489	-1.91442433578359
104.7	-19.7615647665934	-1.90866560654
104.8	-19.7166238737686	-1.90292869394242
104.9	-19.6718180077049	-1.89721349705149
105	-19.6271466575062	-1.8915199154848
105.1	-19.5826093146371	-1.88584784941333
105.2	-19.5382054729098	-1.88019719955709
105.3	-19.4939346284712	-1.87456786718264
105.4	-19.4497962797899	-1.86895975409929
105.5	-19.4057899276437	-1.86337276265514
105.6	-19.3619150751069	-1.85780679573349
105.7	-19.3181712275375	-1.85226175675068
105.8	-19.2745578925647	-1.84673754965218
105.9	-19.2310745800769	-1.84123407890783
106	-19.1877208022087	-1.83575124950984
106.1	-19.1444960733291	-1.83028896696944
106.2	-19.1013999100293	-1.82484713731331
106.3	-19.0584318311102	-1.81942566708013
106.4	-19.0155913575707	-1.81402446331772
106.5	-18.9728780125959	-1.80864343357949
106.6	-18.9302913215445	-1.80328248592104
106.7	-18.8878308119377	-1.79794152889731
106.8	-18.8454960134474	-1.7926204715597
106.9	-18.803286457884	-1.78731922345236
107	-18.7612016791854	-1.78203769460908
107.1	-18.7192412134051	-1.77677579555099
107.2	-18.6774045987011	-1.77153343728222
107.3	-18.6356913753241	-1.76631053128761
107.4	-18.5941010856066	-1.76110698953053
107.5	-18.5526332739515	-1.75592272444778
107.6	-18.5112874868209	-1.75075764894815
107.7	-18.4700632727252	-1.74561167640957
107.8	-18.4289601822118	-1.74048472067478
107.9	-18.3879777678543	-1.73537669604957
108	-18.3471155842419	-1.73028751730049
108.1	-18.3063731879679	-1.72521709965041
108.2	-18.2657501376198	-1.72016535877582
108.3	-18.2252459937678	-1.71513221080518
108.4	-18.184860318955	-1.71011757231551
108.5	-18.1445926776861	-1.70512136032898
108.6	-18.1044426364174	-1.70014349231097
108.7	-18.0644097635464	-1.6951838861674
108.8	-18.0244936294011	-1.69024246024106
108.9	-17.9846938062301	-1.68531913330933
109	-17.945009868192	-1.68041382458214
109.1	-17.9054413913457	-1.67552645369841
109.2	-17.8659879536399	-1.67065694072352
109.3	-17.8266491349034	-1.66580520614715
109.4	-17.7874245168348	-1.66097117088051
109.5	-17.7483136829927	-1.65615475625327
109.6	-17.7093162187863	-1.65135588401118
109.7	-17.6704317114647	-1.64657447631403
109.8	-17.6316597501082	-1.64181045573244
109.9	-17.5929999256178	-1.63706374524561
110	-17.5544518307062	-1.63233426823895
110.1	-17.5160150598878	-1.62762194850086
110.2	-17.4776892094694	-1.62292671022126
110.3	-17.439473877541	-1.61824847798899
110.4	-17.401368663966	-1.61358717678814
110.5	-17.3633731703722	-1.60894273199708
110.6	-17.3254870001424	-1.60431506938564
110.7	-17.2877097584053	-1.59970411511195
110.8	-17.2500410520263	-1.59510979572141
110.9	-17.2124804895983	-1.59053203814331
111	-17.1750276814328	-1.5859707696881
111.1	-17.1376822395511	-1.5814259180471
111.2	-17.100443777675	-1.5768974112881
111.3	-17.0633119112181	-1.57238517785299
111.4	-17.0262862572772	-1.5678891465577
111.5	-16.989366434623	-1.56340924658814
111.6	-16.9525520636922	-1.55894540749783
111.7	-16.9158427665779	-1.55449755920641
111.8	-16.8792381670217	-1.55006563199727
111.9	-16.8427378904051	-1.54564955651512
112	-16.8063415637406	-1.54124926376452
112.1	-16.7700488156634	-1.53686468510667
112.2	-16.7338592764233	-1.53249575225721
112.3	-16.6977725778762	-1.52814239728591
112.4	-16.6617883534754	-1.52380455261234
112.5	-16.6259062382641	-1.51948215100446
112.6	-16.5901258688665	-1.5151751255773
112.7	-16.5544468834801	-1.51088340979014
112.8	-16.5188689218675	-1.50660693744454
112.9	-16.4833916253483	-1.50234564268212
113	-16.4480146367909	-1.49809945998352
113.1	-16.4127376006052	-1.49386832416496
113.2	-16.3775601627338	-1.48965217037648
113.3	-16.3424819706448	-1.48545093410129
113.4	-16.307502673324	-1.48126455115207
113.5	-16.2726219212665	-1.47709295767039
113.6	-16.2378393664697	-1.47293609012385
113.7	-16.2031546624252	-1.46879388530415
113.8	-16.1685674641115	-1.46466628032609
113.9	-16.134077427986	-1.46055321262396
114	-16.0996842119779	-1.45645461995151
114.1	-16.0653874754802	-1.45237044037925
114.2	-16.0311868793429	-1.44830061229188
114.3	-15.9970820858652	-1.44424507438776
114.4	-15.9630727587878	-1.44020376567588
114.5	-15.9291585632866	-1.43617662547447
114.6	-15.8953391659643	-1.43216359341
114.7	-15.8616142348439	-1.42816460941371
114.8	-15.8279834393613	-1.42417961372093
114.9	-15.7944464503581	-1.42020854686944
115	-15.7610029400746	-1.41625134969666
115.1	-15.7276525821426	-1.41230796333907
115.2	-15.6943950515785	-1.40837832922954
115.3	-15.6612300247764	-1.40446238909612
115.4	-15.6281571795009	-1.40056008495988
115.5	-15.5951761948805	-1.3966713591339
115.6	-15.5622867514004	-1.39279615422103
115.7	-15.5294885308962	-1.38893441311188
115.8	-15.4967812165465	-1.38508607898369
115.9	-15.4641644928668	-1.38125109529857
116	-15.4316380457021	-1.37742940580189
116.1	-15.399201562221	-1.37362095452014
116.2	-15.3668547309085	-1.36982568576012
116.3	-15.3345972415596	-1.36604354410663
116.4	-15.302428785273	-1.36227447442076
116.5	-15.2703490544442	-1.35851842183911
116.6	-15.2383577427592	-1.35477533177139
116.7	-15.2064545451882	-1.35104514989874
116.8	-15.1746391579791	-1.34732782217333
116.9	-15.142911278651	-1.34362329481541
117	-15.1112706059883	-1.33993151431226
117.1	-15.0797168400339	-1.33625242741739
117.2	-15.0482496820833	-1.33258598114767
117.3	-15.0168688346783	-1.32893212278268
117.4	-14.9855740016008	-1.32529079986317
117.5	-14.9543648878667	-1.32166196018883
117.6	-14.9232411997198	-1.3180455518177
117.7	-14.8922026446257	-1.31444152306487
117.8	-14.8612489312659	-1.31084982249937
117.9	-14.8303797695315	-1.30727039894433
118	-14.7995948705175	-1.30370320147547
118.1	-14.7688939465169	-1.30014817941834
118.2	-14.7382767110147	-1.29660528234768
118.3	-14.707742878682	-1.29307446008674
118.4	-14.6772921653701	-1.28955566270521
118.5	-14.646924288105	-1.28604884051681
118.6	-14.6166389650814	-1.28255394407944
118.7	-14.5864359156572	-1.27907092419338
118.8	-14.5563148603473	-1.27559973189916
118.9	-14.5262755208187	-1.2721403184769
119	-14.4963176198842	-1.26869263544522
119.1	-14.466440881497	-1.26525663455896
119.2	-14.4366450307455	-1.26183226780847
119.3	-14.4069297938471	-1.25841948741836
119.4	-14.3772948981433	-1.25501824584555
119.5	-14.3477400720939	-1.25162849577839
119.6	-14.3182650452717	-1.24825019013548
119.7	-14.2888695483569	-1.24488328206445
119.8	-14.259553313132	-1.24152772493999
119.9	-14.2303160724761	-1.23818347236284
120	-14.2011575603601	-1.23485047815919
120.1	-14.1720775118409	-1.23152869637816
120.2	-14.1430756630563	-1.22821808129199
120.3	-14.1141517512199	-1.22491858739422
120.4	-14.0853055146157	-1.22163016939681
120.5	-14.0565366925932	-1.21835278223199
120.6	-14.0278450255621	-1.21508638104877
120.7	-13.9992302549869	-1.2118309212119
120.8	-13.9706921233825	-1.20858635830217
120.9	-13.9422303743084	-1.20535264811321
121	-13.9138447523642	-1.20212974665169
121.1	-13.8855350031845	-1.19891761013566
121.2	-13.8573008734335	-1.19571619499318
121.3	-13.8291421108009	-1.19252545786171
121.4	-13.801058463996	-1.1893453555861
121.5	-13.7730496827437	-1.18617584521818
121.6	-13.7451155177789	-1.18301688401539
121.7	-13.7172557208423	-1.17986842943966
121.8	-13.6894700446752	-1.17673043915607
121.9	-13.6617582430147	-1.17360287103167
122	-13.6341200705891	-1.17048568313485
122.1	-13.6065552831134	-1.16737883373367
122.2	-13.5790636372839	-1.16428228129535
122.3	-13.5516448907743	-1.16119598448424
122.4	-13.5242988022307	-1.15811990216182
122.5	-13.4970251312667	-1.15505399338484
122.6	-13.4698236384595	-1.15199821740457
122.7	-13.4426940853445	-1.14895253366578
122.8	-13.4156362344114	-1.14591690180495
122.9	-13.3886498490996	-1.14289128165081
123	-13.3617346937932	-1.13987563322119
123.1	-13.3348905338172	-1.13686991672362
123.2	-13.3081171354325	-1.13387409255408
123.3	-13.2814142658318	-1.13088812129477
123.4	-13.2547816931351	-1.12791196371431
123.5	-13.2282191863855	-1.12494558076671
123.6	-13.2017265155443	-1.12198893358949
123.7	-13.1753034514875	-1.11904198350328
123.8	-13.1489497660007	-1.11610469201071
123.9	-13.1226652317754	-1.11317702079549
124	-13.0964496224044	-1.11025893172111
124.1	-13.0703027123777	-1.10735038683033
124.2	-13.0442242770783	-1.10445134834416
124.3	-13.0182140927781	-1.10156177865992
124.4	-12.9922719366334	-1.09868164035157
124.5	-12.9663975866811	-1.09581089616841
124.6	-12.9405908218345	-1.0929495090335
124.7	-12.914851421879	-1.09009744204327
124.8	-12.8891791674685	-1.08725465846683
124.9	-12.8635738401207	-1.08442112174393
125	-12.8380352222137	-1.08159679548524
125.1	-12.8125630969815	-1.07878164347121
125.2	-12.7871572485103	-1.07597562965032
125.3	-12.7618174617343	-1.073178718139
125.4	-12.7365435224323	-1.07039087322029
125.5	-12.7113352172229	-1.06761205934359
125.6	-12.6861923335615	-1.06484224112291
125.7	-12.6611146597357	-1.06208138333618
125.8	-12.6361019848618	-1.05932945092492
125.9	-12.6111540988811	-1.05658640899294
126	-12.5862707925556	-1.05385222280518
126.1	-12.5614518574648	-1.05112685778744
126.2	-12.5366970860014	-1.04841027952547
126.3	-12.5120062713678	-1.04570245376329
126.4	-12.4873792075724	-1.04300334640332
126.5	-12.4628156894256	-1.0403129235053
126.6	-12.4383155125366	-1.03763115128495
126.7	-12.4138784733092	-1.03495799611364
126.8	-12.3895043689385	-1.0322934245174
126.9	-12.3651929974071	-1.02963740317613
127	-12.3409441574815	-1.02698989892277
127.1	-12.3167576487086	-1.02435087874208
127.2	-12.2926332714119	-1.02172030977083
127.3	-12.2685708266882	-1.01909815929591
127.4	-12.2445701164039	-1.01648439475413
127.5	-12.2206309431916	-1.01387898373142
127.6	-12.1967531104464	-1.0112818939616
127.7	-12.1729364223225	-1.00869309332619
127.8	-12.1491806837299	-1.00611254985298
127.9	-12.1254857003307	-1.00354023171583
128	-12.101851278536	-1.0009761072339
128.1	-12.0782772255019	-0.998420144870163
128.2	-12.0547633491268	-0.995872313231403
128.3	-12.0313094580475	-0.993332581067199
128.4	-12.0079153616363	-0.990800917269047
128.5	-11.9845808699971	-0.98827729086982
128.6	-11.9613057939625	-0.985761671042851
128.7	-11.9380899450905	-0.98325402710131
128.8	-11.914933135661	-0.980754328497314
128.9	-11.8918351786725	-0.978262544821214
129	-11.8687958878391	-0.975778645801479
129.1	-11.8458150775872	-0.973302601302876
129.2	-11.822892563052	-0.970834381326623
129.3	-11.8000281600748	-0.968373956009261
129.4	-11.7772216851991	-0.965921295621818
129.5	-11.7544729556683	-0.963476370570003
129.6	-11.7317817894218	-0.961039151392188
129.7	-11.7091480050924	-0.95860960875966
129.8	-11.6865714220027	-0.956187713475731
129.9	-11.6640518601624	-0.953773436474709
130	-11.6415891402651	-0.951366748821547
130.1	-11.619183083685	-0.948967621711149
130.2	-11.5968335124742	-0.946576026467416
130.3	-11.5745402493594	-0.944191934543292
130.4	-11.5523031177391	-0.94181531751886
130.5	-11.5301219416803	-0.939446147101589
130.6	-11.5079965459159	-0.937084395126212
130.7	-11.4859267558411	-0.934730033552187
130.8	-11.4639123975113	-0.932383034464916
130.9	-11.4419532976384	-0.9300433700745
131	-11.4200492835882	-0.927711012714133
131.1	-11.3982001833776	-0.925385934841045
131.2	-11.3764058256713	-0.923068109035299
131.3	-11.3546660397794	-0.920757507998108
131.4	-11.3329806556541	-0.918454104552617
131.5	-11.3113495038872	-0.916157871642789
131.6	-11.289772415707	-0.913868782332245
131.7	-11.2682492229755	-0.911586809804673
131.8	-11.246779758186	-0.909311927362713
131.9	-11.2253638544595	-0.907044108426521
132	-11.2040013455427	-0.904783326534411
132.1	-11.1826920658048	-0.902529555342295
132.2	-11.1614358502349	-0.900282768621509
132.3	-11.1402325344392	-0.898042940259935
132.4	-11.1190819546383	-0.895810044260895
132.5	-11.0979839476645	-0.893584054741753
132.6	-11.076938350959	-0.891364945934467
132.7	-11.0559450025694	-0.889152692184256
132.8	-11.035003741147	-0.886947267949375
132.9	-11.0141144059439	-0.884748647800916
133	-10.9932768368106	-0.88255680642071
133.1	-10.9724908741934	-0.880371718602377
133.2	-10.9517563591316	-0.878193359250949
133.3	-10.9310731332549	-0.876021703380101
133.4	-10.9104410387811	-0.873856726113814
133.5	-10.8898599185132	-0.871698402685258
133.6	-10.8693296158369	-0.86954670843553
133.7	-10.8488499747183	-0.867401618813996
133.8	-10.8284208397009	-0.865263109376838
133.9	-10.8080420559037	-0.863131155787461
134	-10.7877134690179	-0.861005733815359
134.1	-10.7674349253053	-0.858886819335698
134.2	-10.7472062715949	-0.856774388328794
134.3	-10.7270273552813	-0.854668416879671
134.4	-10.7068980243214	-0.852568881177458
134.5	-10.6868181272327	-0.850475757514598
134.6	-10.6667875130904	-0.84838902228697
134.7	-10.6468060315251	-0.84630865199287
134.8	-10.6268735327203	-0.844234623232268
134.9	-10.6069898674104	-0.842166912707143
135	-10.5871548868776	-0.840105497220248
135.1	-10.5673684429503	-0.838050353674622
135.2	-10.5476303880002	-0.836001459073558
135.3	-10.52794057494	-0.833958790519737
135.4	-10.5082988572213	-0.831922325215076
135.5	-10.4887050888323	-0.829892040459462
135.6	-10.4691591242951	-0.827867913650792
135.7	-10.4496608186637	-0.825849922285152
135.8	-10.4302100275216	-0.823838043955051
135.9	-10.4108066069797	-0.821832256349562
136	-10.3914504136736	-0.819832537253846
136.1	-10.372141304762	-0.817838864548778
136.2	-10.3528791379238	-0.815851216210326
136.3	-10.3336637713562	-0.813869570308843
136.4	-10.3144950637724	-0.811893905009048
136.5	-10.2953728743994	-0.809924198568899
136.6	-10.2762970629759	-0.807960429340308
136.7	-10.2572674897498	-0.806002575767565
136.8	-10.2382840154764	-0.804050616386743
136.9	-10.219346501416	-0.802104529826428
137	-10.2004548093317	-0.800164294806563
137.1	-10.1816088014876	-0.798229890137525
137.2	-10.162808340646	-0.796301294720493
137.3	-10.1440532900659	-0.794378487546792
137.4	-10.1253435135008	-0.792461447696716
137.5	-10.1066788751962	-0.790550154340467
137.6	-10.0880592398879	-0.788644586736571
137.7	-10.0694844727996	-0.786744724231587
137.8	-10.0509544396412	-0.784850546260369
137.9	-10.0324690066064	-0.782962032344648
138	-10.0140280403708	-0.781079162093582
138.1	-9.99563140808975	-0.779201915202531
138.2	-9.97727897739655	-0.777330271453092
138.3	-9.95897061640012	-0.775464210712675
138.4	-9.94070619368319	-0.773603712933692
138.5	-9.92248557830021	-0.77174875815351
138.6	-9.90430863977537	-0.769899326493674
138.7	-9.88617524810066	-0.768055398160242
138.8	-9.8680852737338	-0.766216953442706
138.9	-9.85003858759635	-0.764383972713423
139	-9.83203506107174	-0.762556436427717
139.1	-9.81407456600331	-0.760734325123566
139.2	-9.79615697469236	-0.75891761942053
139.3	-9.77828215989625	-0.757106300019908
139.4	-9.76044999482645	-0.755300347704301
139.5	-9.74266035314669	-0.753499743336715
139.6	-9.72491310897095	-0.751704467860998
139.7	-9.70720813686171	-0.749914502300702
139.8	-9.68954531182795	-0.748129827759276
139.9	-9.6719245093233	-0.74635042541905
140	-9.65434560524427	-0.744576276540986
140.1	-9.63680847592828	-0.742807362465366
140.2	-9.61931299815185	-0.741043664610037
140.3	-9.60185904912878	-0.739285164470205
140.4	-9.58444650650833	-0.737531843618754
140.5	-9.56707524837338	-0.73578368370578
140.6	-9.54974515323859	-0.734040666457412
140.7	-9.53245610004868	-0.732302773676386
140.8	-9.51520796817656	-0.730569987241022
140.9	-9.49800063742162	-0.728842289104958
141	-9.48083398800786	-0.727119661297732
141.1	-9.46370790058218	-0.725402085922701
141.2	-9.44662225621267	-0.723689545158009
141.3	-9.42957693638674	-0.721982021255959
141.4	-9.41257182300949	-0.720279496541978
141.5	-9.39560679840193	-0.71858195341573
141.6	-9.37868174529921	-0.716889374349099
141.7	-9.36179654684902	-0.715201741886457
141.8	-9.34495108660977	-0.713519038645129
141.9	-9.32814524854894	-0.711841247313873
142	-9.31137891704139	-0.710168350653201
142.1	-9.29465197686766	-0.708500331494765
142.2	-9.2779643132123	-0.706837172741166
142.3	-9.26131581166222	-0.705178857365354
142.4	-9.244706358205	-0.703525368410931
142.5	-9.22813583922725	-0.701876688991082
142.6	-9.21160414151299	-0.700232802288333
142.7	-9.19511115224195	-0.698593691554984
142.8	-9.17865675898804	-0.69695934011166
142.9	-9.16224084971764	-0.695329731347729
143	-9.14586331278802	-0.693704848721081
143.1	-9.12952403694575	-0.692084675757224
143.2	-9.11322291132509	-0.690469196049221
143.3	-9.09695982544638	-0.688858393257355
143.4	-9.0807346692145	-0.687252251109018
143.5	-9.06454733291726	-0.685650753398393
143.6	-9.04839770722383	-0.684053883985601
143.7	-9.03228568318323	-0.682461626796894
143.8	-9.01621115222271	-0.680873965824304
143.9	-9.00017400614624	-0.679290885125132
144	-8.984174137133	-0.677712368821587
144.1	-8.96821143773577	-0.676138401101037
144.2	-8.95228580087949	-0.674568966215056
144.3	-8.93639711985971	-0.673004048479327
144.4	-8.92054528834104	-0.671443632273569
144.5	-8.90473020035573	-0.669887702040621
144.6	-8.88895175030213	-0.668336242287166
144.7	-8.87320983294316	-0.666789237582446
144.8	-8.85750434340493	-0.665246672558239
144.9	-8.84183517717518	-0.663708531909103
145	-8.82620223010184	-0.662174800391424
145.1	-8.81060539839159	-0.660645462823234
145.2	-8.79504457860837	-0.659120504084372
145.3	-8.77951966767197	-0.657599909115474
145.4	-8.76403056285656	-0.656083662918331
145.5	-8.7485771617893	-0.654571750555522
145.6	-8.73315936244883	-0.653064157149597
145.7	-8.71777706316395	-0.651560867883312
145.8	-8.70243016261215	-0.650061867999268
145.9	-8.68711855981821	-0.648567142799596
146	-8.6718421541528	-0.647076677645463
146.1	-8.65660084533112	-0.645590457957138
146.2	-8.64139453341145	-0.644108469213471
146.3	-8.62622311879383	-0.642630696951708
146.4	-8.61108650221865	-0.641157126767243
146.5	-8.59598458476531	-0.639687744313556
146.6	-8.58091726785081	-0.638222535301491
146.7	-8.56588445322846	-0.636761485498939
146.8	-8.55088604298649	-0.635304580731172
146.9	-8.53592193954671	-0.633851806880514
147	-8.52099204566319	-0.632403149885251
147.1	-8.50609626442092	-0.630958595740199
147.2	-8.49123449923448	-0.629518130496329
147.3	-8.47640665384673	-0.628081740259909
147.4	-8.46161263232753	-0.626649411193203
147.5	-8.44685233907235	-0.625221129513656
147.6	-8.43212567880106	-0.623796881493142
147.7	-8.4174325565566	-0.62237665345875
147.8	-8.40277287770368	-0.620960431792036
147.9	-8.38814654792751	-0.619548202928435
148	-8.37355347323255	-0.618139953357965
148.1	-8.35899355994117	-0.616735669623569
148.2	-8.34446671469249	-0.615335338322177
148.3	-8.32997284444102	-0.613938946104139
148.4	-8.31551185645547	-0.612546479672098
148.5	-8.30108365831748	-0.611157925782114
148.6	-8.28668815792038	-0.609773271242373
148.7	-8.27232526346797	-0.60839250291321
148.8	-8.25799488347329	-0.607015607707509
148.9	-8.24369692675735	-0.60564257258948
149	-8.22943130244799	-0.604273384575005
149.1	-8.21519791997858	-0.60290803073128
149.2	-8.20099668908689	-0.601546498176518
149.3	-8.18682751981386	-0.600188774079909
149.4	-8.17269032250238	-0.598834845660951
149.5	-8.15858500779612	-0.597484700190155
149.6	-8.14451148663836	-0.596138324987718
149.7	-8.13046967027077	-0.59479570742326
149.8	-8.1164594702323	-0.59345683491708
149.9	-8.10248079835792	-0.592121694938581
150	-8.08853356677755	-0.590790275006169
150.1	-8.07461768791483	-0.589462562687541
150.2	-8.060733074486	-0.588138545598899
150.3	-8.04687963949876	-0.586818211405233
150.4	-8.03305729625111	-0.585501547820066
150.5	-8.01926595833019	-0.584188542604822
150.6	-8.00550553961121	-0.582879183568645
150.7	-7.99177595425627	-0.581573458568713
150.8	-7.97807711671325	-0.580271355509849
150.9	-7.96440894171469	-0.578972862343465
151	-7.95077134427672	-0.577677967068666
151.1	-7.93716423969787	-0.57638665773127
151.2	-7.92358754355806	-0.575098922423485
151.3	-7.91004117171741	-0.57381474928437
151.4	-7.89652504031523	-0.572534126498614
151.5	-7.88303906576889	-0.571257042297273
151.6	-7.86958316477275	-0.569983484957319
151.7	-7.85615725429706	-0.568713442801152
151.8	-7.84276125158693	-0.567446904196319
151.9	-7.82939507416123	-0.566183857556115
152	-7.81605863981151	-0.564924291338479
152.1	-7.802751866601	-0.563668194045954
152.2	-7.78947467286351	-0.562415554226044
152.3	-7.77622697720239	-0.56116636047043
152.4	-7.76300869848949	-0.559920601414983
152.5	-7.74981975586411	-0.558678265739418
152.6	-7.73666006873201	-0.557439342167641
152.7	-7.7235295567643	-0.556203819466889
152.8	-7.7104281398965	-0.55497168644766
152.9	-7.69735573832743	-0.553742931963843
153	-7.6843122725183	-0.552517544912416
153.1	-7.67129766319158	-0.551295514233085
153.2	-7.6583118313301	-0.550076828907983
153.3	-7.64535469817597	-0.548861477961899
153.4	-7.63242618522962	-0.547649450462051
153.5	-7.6195262142488	-0.546440735517218
153.6	-7.60665470724759	-0.545235322278487
153.7	-7.59381158649538	-0.544033199938553
153.8	-7.58099677451597	-0.542834357731471
153.9	-7.56821019408651	-0.541638784932739
154	-7.55545176823657	-0.540446470858763
154.1	-7.54272142024716	-0.539257404867409
154.2	-7.53001907364978	-0.538071576356771
154.3	-7.51734465222544	-0.536888974765745
154.4	-7.50469808000373	-0.535709589573817
154.5	-7.49207928126184	-0.534533410300522
154.6	-7.47948818052363	-0.533360426505402
154.7	-7.4669247025587	-0.532190627787992
154.8	-7.45438877238141	-0.531024003787519
154.9	-7.44188031525	-0.529860544182792
155	-7.42939925666562	-0.528700238691735
155.1	-7.41694552237142	-0.527543077071684
155.2	-7.40451903835162	-0.526389049119085
155.3	-7.39211973083061	-0.525238144668882
155.4	-7.37974752627201	-0.524090353594994
155.5	-7.36740235137777	-0.522945665809616
155.6	-7.35508413308728	-0.521804071263529
155.7	-7.34279279857645	-0.520665559945305
155.8	-7.33052827525682	-0.519530121881823
155.9	-7.31829049077465	-0.518397747137812
156	-7.30607937301007	-0.51726842581531
156.1	-7.29389485007615	-0.516142148054301
156.2	-7.28173685031803	-0.515018904031819
156.3	-7.26960530231206	-0.513898683962072
156.4	-7.25750013486492	-0.512781478096401
156.5	-7.24542127701269	-0.511667276722956
156.6	-7.2333686580201	-0.510556070166483
156.7	-7.22134220737958	-0.509447848788293
156.8	-7.20934185481039	-0.508342602986216
156.9	-7.19736753025784	-0.50724032319416
157	-7.18541916389236	-0.506140999881991
157.1	-7.17349668610872	-0.505044623555739
157.2	-7.1616000275251	-0.50395118475676
157.3	-7.14972911898236	-0.502860674062351
157.4	-7.1378838915431	-0.501773082085143
157.5	-7.1260642764909	-0.50068839947305
157.6	-7.11427020532942	-0.499606616909107
157.7	-7.10250160978164	-0.498527725111072
157.8	-7.09075842178902	-0.49745171483203
157.9	-7.07904057351065	-0.496378576859305
158	-7.06734799732245	-0.49530830201479
158.1	-7.05568062581639	-0.494240881155028
158.2	-7.04403839179963	-0.493176305170533
158.3	-7.03242122829374	-0.492114564985812
158.4	-7.02082906853392	-0.491055651559521
158.5	-7.00926184596815	-0.489999555884109
158.6	-6.99771949425644	-0.488946268985419
158.7	-6.98620194727003	-0.487895781922926
158.8	-6.97470913909057	-0.486848085789544
158.9	-6.96324100400937	-0.485803171711238
159	-6.95179747652663	-0.484761030847068
159.1	-6.94037849135061	-0.483721654388989
159.2	-6.92898398339691	-0.482685033561871
159.3	-6.91761388778766	-0.481651159622988
159.4	-6.90626813985078	-0.480620023862316
159.5	-6.89494667511917	-0.479591617602108
159.6	-6.88364942933004	-0.478565932196786
159.7	-6.87237633842404	-0.477542959032969
159.8	-6.86112733854458	-0.476522689529086
159.9	-6.84990236603705	-0.475505115135442
160	-6.83870135744809	-0.474490227333892
160.1	-6.82752424952483	-0.473478017637981
160.2	-6.81637097921415	-0.472468477592746
160.3	-6.80524148366192	-0.471461598774274
160.4	-6.79413570021233	-0.470457372789834
160.5	-6.78305356640706	-0.469455791277662
160.6	-6.77199501998467	-0.46845684590696
160.7	-6.76095999887975	-0.467460528377576
160.8	-6.74994844122229	-0.466466830420038
160.9	-6.73896028533691	-0.465475743795414
161	-6.72799546974215	-0.464487260294793
161.1	-6.7170539331498	-0.463501371739884
161.2	-6.7061356144641	-0.462518069982293
161.3	-6.69524045278114	-0.461537346903569
161.4	-6.68436838738805	-0.460559194415176
161.5	-6.67351935776237	-0.459583604458204
161.6	-6.66269330357134	-0.458610569003205
161.7	-6.65189016467118	-0.457640080050506
161.8	-6.6411098811064	-0.456672129629728
161.9	-6.63035239310914	-0.455706709799372
162	-6.61961764109845	-0.454743812647291
162.1	-6.6089055656796	-0.45378343029009
162.2	-6.59821610764347	-0.452825554873548
162.3	-6.58754920796575	-0.451870178571918
162.4	-6.57690480780639	-0.450917293588049
162.5	-6.56628284850881	-0.449966892153372
162.6	-6.55568327159935	-0.449018966527618
162.7	-6.5451060187865	-0.448073508998822
162.8	-6.53455103196029	-0.447130511882874
162.9	-6.52401825319161	-0.446189967524014
163	-6.51350762473157	-0.445251868294261
163.1	-6.50301908901081	-0.444316206593265
163.2	-6.49255258863888	-0.443382974848446
163.3	-6.48210806640357	-0.442452165514737
163.4	-6.47168546527028	-0.441523771074467
163.5	-6.46128472838134	-0.440597784037269
163.6	-6.45090579905542	-0.439674196940008
163.7	-6.44054862078683	-0.438753002346594
163.8	-6.43021313724494	-0.437834192847937
163.9	-6.4198992922735	-0.436917761061629
164	-6.40960702989004	-0.436003699632138
164.1	-6.39933629428522	-0.435092001230807
164.2	-6.38908702982221	-0.434182658554972
164.3	-6.37885918103607	-0.433275664328748
164.4	-6.36865269263314	-0.432371011302478
164.5	-6.35846750949039	-0.431468692252492
164.6	-6.34830357665481	-0.430568699981484
164.7	-6.33816083934285	-0.429671027317956
164.8	-6.32803924293972	-0.428775667116219
164.9	-6.31793873299886	-0.427882612256507
165	-6.30785925524128	-0.426991855644666
165.1	-6.29780075555499	-0.426103390211949
165.2	-6.28776317999439	-0.425217208915074
165.3	-6.27774647477967	-0.424333304736039
165.4	-6.2677505862962	-0.423451670682417
165.5	-6.25777546109395	-0.422572299786518
165.6	-6.24782104588692	-0.421695185105703
165.7	-6.2378872875525	-0.420820319722462
165.8	-6.22797413313094	-0.419947696743834
165.9	-6.21808152982473	-0.419077309301741
166	-6.20820942499802	-0.418209150552675
166.1	-6.19835776617605	-0.417343213677577
166.2	-6.18852650104458	-0.416479491881847
166.3	-6.17871557744932	-0.415617978395245
166.4	-6.16892494339531	-0.414758666471518
166.5	-6.15915454704643	-0.413901549388584
166.6	-6.14940433672476	-0.41304662044865
166.7	-6.13967426091005	-0.4121938729775
166.8	-6.12996426823917	-0.411343300324729
166.9	-6.12027430750551	-0.410494895863812
167	-6.11060432765847	-0.409648652991726
167.1	-6.10095427780284	-0.408804565129096
167.2	-6.09132410719831	-0.407962625719759
167.3	-6.08171376525891	-0.407122828230972
167.4	-6.07212320155242	-0.406285166153243
167.5	-6.06255236579986	-0.405449633000164
167.6	-6.05300120787492	-0.404616222308399
167.7	-6.04346967780346	-0.403784927637578
167.8	-6.03395772576292	-0.40295574257017
167.9	-6.02446530208182	-0.402128660711125
168	-6.01499235723919	-0.401303675688538
168.1	-6.00553884186408	-0.400480781152814
168.2	-5.99610470673499	-0.399659970776732
168.3	-5.98668990277936	-0.398841238255697
168.4	-5.97729438107304	-0.398024577307253
168.5	-5.96791809283976	-0.39720998167115
168.6	-5.95856098945063	-0.396397445109279
168.7	-5.94922302242358	-0.395586961405612
168.8	-5.93990414342286	-0.394778524365908
168.9	-5.93060430425856	-0.393972127817977
169	-5.92132345688604	-0.393167765611305
169.1	-5.91206155340543	-0.392365431616881
169.2	-5.90281854606116	-0.391565119727488
169.3	-5.8935943872414	-0.390766823857299
169.4	-5.8843890294776	-0.389970537941896
169.5	-5.87520242544394	-0.389176255938201
169.6	-5.86603452795687	-0.388383971824417
169.7	-5.85688528997457	-0.387593679599898
169.8	-5.84775466459651	-0.386805373284835
169.9	-5.8386426050629	-0.386019046920605
170	-5.82954906475421	-0.385234694569678
170.1	-5.82047399719069	-0.384452310314816
170.2	-5.81141735603187	-0.383671888259798
170.3	-5.80237909507609	-0.382893422529158
170.4	-5.79335916825998	-0.382116907267688
170.5	-5.78435752965803	-0.381342336640958
170.6	-5.77537413348205	-0.380569704834885
170.7	-5.76640893408069	-0.379799006055444
170.8	-5.75746188593906	-0.379030234528983
170.9	-5.74853294367811	-0.378263384501984
171	-5.73962206205427	-0.377498450241125
171.1	-5.73072919595891	-0.376735426033095
171.2	-5.72185430041791	-0.375974306184038
171.3	-5.71299733059118	-0.375215085020441
171.4	-5.70415824177217	-0.374457756888381
171.5	-5.69533698938745	-0.373702316153413
171.6	-5.6865335289962	-0.372948757200926
171.7	-5.67774781628978	-0.372197074435734
171.8	-5.66897980709126	-0.371447262282048
171.9	-5.66022945735498	-0.370699315183515
172	-5.65149672316604	-0.369953227602892
172.1	-5.64278156073994	-0.369208994022313
172.2	-5.63408392642202	-0.368466608943007
172.3	-5.6254037766871	-0.36772606688515
172.4	-5.61674106813899	-0.366987362388046
172.5	-5.60809575751002	-0.366250490009667
172.6	-5.59946780166068	-0.365515444326973
172.7	-5.59085715757906	-0.364782219935749
172.8	-5.5822637823805	-0.364050811450302
172.9	-5.57368763330713	-0.363321213503524
173	-5.5651286677274	-0.362593420746976
173.1	-5.55658684313568	-0.361867427850411
173.2	-5.54806211715182	-0.361143229502286
173.3	-5.53955444752068	-0.360420820409188
173.4	-5.53106379211177	-0.359700195295818
173.5	-5.52259010891876	-0.358981348905327
173.6	-5.51413335605905	-0.358264275998713
173.7	-5.50569349177342	-0.357548971355085
173.8	-5.4972704744255	-0.356835429771516
173.9	-5.48886426250144	-0.356123646062826
174	-5.48047481460944	-0.355413615061796
174.1	-5.47210208947931	-0.354705331618934
174.2	-5.46374604596213	-0.353998790602282
174.3	-5.45540664302977	-0.35329398689758
174.4	-5.44708383977449	-0.352590915407989
174.5	-5.43877759540853	-0.351889571054239
174.6	-5.43048786926371	-0.351189948774393
174.7	-5.42221462079101	-0.350492043523935
174.8	-5.41395780956015	-0.349795850275404
174.9	-5.40571739525923	-0.349101364018608
175	-5.39749333769425	-0.348408579760549
175.1	-5.3892855967888	-0.347717492525202
175.2	-5.38109413258357	-0.347028097353509
175.3	-5.372918905236	-0.346340389303299
175.4	-5.3647598750199	-0.34565436344943
175.5	-5.35661700232498	-0.344970014883308
175.6	-5.34849024765653	-0.344287338713194
175.7	-5.340379571635	-0.343606330063909
175.8	-5.3322849349956	-0.34292698407695
175.9	-5.32420629858789	-0.342249295910369
176	-5.31614362337546	-0.3415732607385
176.1	-5.30809687043546	-0.340898873752171
176.2	-5.30006600095829	-0.340226130158624
176.3	-5.29205097624714	-0.339555025181225
176.4	-5.28405175771768	-0.338885554059509
176.5	-5.27606830689764	-0.338217712049405
176.6	-5.26810058542639	-0.337551494422632
176.7	-5.26014855505468	-0.336886896467001
176.8	-5.25221217764414	-0.336223913486465
176.9	-5.24429141516695	-0.335562540800526
177	-5.23638622970551	-0.334902773744776
177.1	-5.228496583452	-0.334244607670544
177.2	-5.22062243870805	-0.333588037944676
177.3	-5.21276375788434	-0.332933059949879
177.4	-5.20492050350026	-0.332279669084299
177.5	-5.19709263818354	-0.331627860761664
177.6	-5.18928012466986	-0.330977630411194
177.7	-5.18148292580253	-0.33032897347743
177.8	-5.17370100453208	-0.329681885420371
177.9	-5.16593432391592	-0.329036361715104
178	-5.15818284711798	-0.328392397852109
178.1	-5.15044653740837	-0.327749989337038
178.2	-5.142725358163	-0.327109131690532
178.3	-5.1350192728632	-0.326469820448312
178.4	-5.12732824509543	-0.325832051161117
178.5	-5.11965223855088	-0.325195819394754
178.6	-5.11199121702513	-0.324561120729575
178.7	-5.10434514441781	-0.323927950760987
178.8	-5.09671398473223	-0.323296305099233
178.9	-5.08909770207504	-0.322666179368966
179	-5.08149626065592	-0.322037569209695
179.1	-5.07390962478717	-0.321410470275605
179.2	-5.06633775888342	-0.320784878235168
179.3	-5.05878062746127	-0.320160788771345
179.4	-5.05123819513893	-0.319538197581834
179.5	-5.04371042663591	-0.318917100378509
179.6	-5.03619728677268	-0.318297492887342
179.7	-5.02869874047031	-0.317679370848822
179.8	-5.02121475275016	-0.317062730017683
179.9	-5.01374528873352	-0.316447566162665
180	-5.0062903136413	-0.315833875066589
180.1	-4.99884979279368	-0.315221652526353
180.2	-4.99142369160981	-0.314610894352992
180.3	-4.98401197560742	-0.314001596371191
180.4	-4.97661461040259	-0.313393754419693
180.5	-4.96923156170931	-0.312787364351139
180.6	-4.96186279533924	-0.312182422031685
180.7	-4.95450827720134	-0.311578923341461
180.8	-4.94716797330156	-0.310976864174194
180.9	-4.93984184974255	-0.31037624043718
181	-4.93252987272328	-0.309777048051276
181.1	-4.92523200853875	-0.309179282950877
181.2	-4.9179482235797	-0.308582941083966
181.3	-4.91067848433224	-0.307988018411639
181.4	-4.90342275737757	-0.307394510908588
181.5	-4.89618100939165	-0.306802414562915
181.6	-4.88895320714489	-0.306211725375673
181.7	-4.88173931750187	-0.305622439361234
181.8	-4.87453930742097	-0.305034552547225
181.9	-4.86735314395409	-0.3044480609744
182	-4.86018079424634	-0.30386296069641
182.1	-4.85302222553577	-0.303279247780061
182.2	-4.84587740515297	-0.302696918304986
182.3	-4.83874630052087	-0.302115968363881
182.4	-4.83162887915437	-0.301536394062292
182.5	-4.82452510866005	-0.300958191518352
182.6	-4.81743495673589	-0.300381356863184
182.7	-4.81035839117094	-0.299805886240565
182.8	-4.80329537984505	-0.299231775807021
182.9	-4.79624589072854	-0.298659021731581
183	-4.78920989188192	-0.298087620195872
183.1	-4.78218735145561	-0.297517567394146
183.2	-4.77517823768962	-0.29694885953296
183.3	-4.76818251891325	-0.296381492831379
183.4	-4.76120016354484	-0.295815463520984
183.5	-4.75423114009143	-0.295250767845568
183.6	-4.74727541714849	-0.294687402061147
183.7	-4.74033296339965	-0.294125362436104
183.8	-4.73340374761638	-0.293564645251077
183.9	-4.7264877386577	-0.293005246798769
184	-4.71958490546994	-0.292447163383899
184.1	-4.7126952170864	-0.291890391323349
184.2	-4.70581864262711	-0.291334926946137
184.3	-4.69895515129851	-0.290780766593075
184.4	-4.6921047123932	-0.290227906616912
184.5	-4.68526729528963	-0.289676343382388
184.6	-4.67844286945184	-0.289126073266124
184.7	-4.67163140442919	-0.288577092656322
184.8	-4.66483286985605	-0.288029397953013
184.9	-4.65804723545156	-0.287482985568143
185	-4.65127447101932	-0.286937851925053
185.1	-4.64451454644714	-0.28639399345891
185.2	-4.63776743170676	-0.285851406616257
185.3	-4.63103309685358	-0.285310087855293
185.4	-4.62431151202637	-0.284770033645779
185.5	-4.61760264744702	-0.284231240468722
185.6	-4.61090647342029	-0.283693704816694
185.7	-4.60422296033346	-0.283157423193657
185.8	-4.59755207865618	-0.282622392114803
185.9	-4.5908937989401	-0.282088608106513
186	-4.58424809181867	-0.281556067706596
186.1	-4.57761492800684	-0.281024767463999
186.2	-4.57099427830081	-0.280494703938816
186.3	-4.56438611357778	-0.279965873702239
186.4	-4.55779040479565	-0.279438273336442
186.5	-4.55120712299281	-0.278911899434862
186.6	-4.54463623928782	-0.278386748601695
186.7	-4.53807772487923	-0.277862817452196
186.8	-4.53153155104525	-0.277340102612508
186.9	-4.52499768914352	-0.276818600719607
187	-4.51847611061087	-0.276298308421473
187.1	-4.51196678696304	-0.275779222376656
187.2	-4.50546968979443	-0.275261339254462
187.3	-4.49898479077787	-0.274744655735052
187.4	-4.49251206166435	-0.274229168509159
187.5	-4.48605147428276	-0.273714874278199
187.6	-4.47960300053965	-0.27320176975425
187.7	-4.47316661241899	-0.272689851659663
187.8	-4.46674228198192	-0.272179116727553
187.9	-4.46032998136645	-0.271669561701488
188	-4.45392968278732	-0.271161183335382
188.1	-4.44754135853566	-0.27065397839354
188.2	-4.44116498097878	-0.27014794365074
188.3	-4.43480052255992	-0.269643075892068
188.4	-4.42844795579803	-0.269139371912752
188.5	-4.42210725328749	-0.268636828518353
188.6	-4.41577838769789	-0.268135442524646
188.7	-4.40946133177381	-0.267635210757668
188.8	-4.40315605833452	-0.267136130053444
188.9	-4.39686254027383	-0.266638197258058
189	-4.39058075055974	-0.26614140922788
189.1	-4.38431066223433	-0.265645762829109
189.2	-4.37805224841341	-0.265151254937993
189.3	-4.37180548228636	-0.264657882440694
189.4	-4.36557033711586	-0.264165642233377
189.5	-4.35934678623768	-0.263674531221988
189.6	-4.35313480306041	-0.263184546322307
189.7	-4.34693436106528	-0.262695684460138
189.8	-4.34074543380588	-0.2622079425707
189.9	-4.33456799490797	-0.261721317599137
190	-4.32840201806922	-0.261235806500389
190.1	-4.322247477059	-0.260751406238894
190.2	-4.31610434571815	-0.260268113788798
190.3	-4.30997259795874	-0.259785926133856
190.4	-4.30385220776386	-0.259304840267211
190.5	-4.2977431491874	-0.258824853191775
190.6	-4.2916453963538	-0.258345961919845
190.7	-4.28555892345784	-0.257868163473063
190.8	-4.27948370476445	-0.257391454882699
190.9	-4.27341971460843	-0.256915833189285
191	-4.26736692739425	-0.256441295442699
191.1	-4.26132531759585	-0.255967838702168
191.2	-4.25529485975643	-0.255495460036203
191.3	-4.24927552848817	-0.255024156522624
191.4	-4.24326729847206	-0.25455392524828
191.5	-4.2372701444577	-0.254084763309384
191.6	-4.23128404126302	-0.253616667811337
191.7	-4.22530896377414	-0.253149635868457
191.8	-4.21934488694509	-0.252683664604256
191.9	-4.21339178579764	-0.252218751151369
192	-4.20744963542106	-0.251754892651398
192.1	-4.20151841097192	-0.251292086254847
192.2	-4.1955980876739	-0.250830329121224
192.3	-4.18968864081752	-0.250369618419097
192.4	-4.18379004575998	-0.249909951325725
192.5	-4.17790227792496	-0.249451325027283
192.6	-4.17202531280235	-0.248993736718933
192.7	-4.16615912594812	-0.248537183604343
192.8	-4.16030369298403	-0.248081662896151
192.9	-4.15445898959751	-0.247627171815704
193	-4.14862499154139	-0.247173707593034
193.1	-4.14280167463372	-0.246721267466846
193.2	-4.13698901475755	-0.246269848684308
193.3	-4.13118698786078	-0.245819448501505
193.4	-4.12539556995587	-0.245370064182988
193.5	-4.11961473711971	-0.244921693001718
193.6	-4.11384446549338	-0.24447433223925
193.7	-4.10808473128199	-0.244027979185698
193.8	-4.10233551075444	-0.24358263113962
193.9	-4.09659678024321	-0.243138285407814
194	-4.09086851614422	-0.242694939305694
194.1	-4.08515069491659	-0.242252590156957
194.2	-4.07944329308245	-0.241811235293653
194.3	-4.07374628722674	-0.241370872056125
194.4	-4.06805965399703	-0.240931497792926
194.5	-4.06238337010331	-0.240493109860887
194.6	-4.05671741231781	-0.24005570562512
194.7	-4.05106175747477	-0.23961928245895
194.8	-4.04541638247032	-0.239183837743651
194.9	-4.03978126426221	-0.238749368868918
195	-4.03415637986966	-0.238315873232369
195.1	-4.02854170637317	-0.237883348239565
195.2	-4.02293722091431	-0.237451791304463
195.3	-4.01734290069554	-0.237021199848809
195.4	-4.01175872298004	-0.236591571302171
195.5	-4.00618466509149	-0.236162903102461
195.6	-4.00062070441391	-0.235735192695262
195.7	-3.99506681839145	-0.235308437534098
195.8	-3.98952298452823	-0.234882635080473
195.9	-3.98398918038812	-0.234457782803578
196	-3.97846538359458	-0.234033878180477
196.1	-3.97295157183049	-0.233610918696063
196.2	-3.96744772283794	-0.233188901843024
196.3	-3.96195381441804	-0.232767825121671
196.4	-3.95646982443076	-0.232347686040104
196.5	-3.95099573079476	-0.231928482114052
196.6	-3.94553151148718	-0.231510210866909
196.7	-3.94007714454346	-0.231092869829747
196.8	-3.93463260805717	-0.23067645654127
196.9	-3.92919788017987	-0.230260968547611
197	-3.92377293912084	-0.229846403402445
197.1	-3.91835776314699	-0.229432758667131
197.2	-3.91295233058266	-0.229020031910496
197.3	-3.90755661980939	-0.228608220708662
197.4	-3.90217060926583	-0.228197322645304
197.5	-3.89679427744751	-0.227787335311618
197.6	-3.89142760290667	-0.227378256305996
197.7	-3.88607056425209	-0.226970083234258
197.8	-3.88072314014893	-0.226562813709628
197.9	-3.87538530931856	-0.226156445352546
198	-3.87005705053835	-0.225750975790784
198.1	-3.86473834264155	-0.225346402659416
198.2	-3.85942916451706	-0.224942723600658
198.3	-3.85412949510933	-0.224539936264003
198.4	-3.84883931341813	-0.224138038306144
198.5	-3.84355859849842	-0.223737027390802
198.6	-3.83828732946015	-0.223336901188955
198.7	-3.83302548546811	-0.222937657378718
198.8	-3.82777304574178	-0.222539293645146
198.9	-3.82252998955512	-0.22214180768046
199	-3.81729629623644	-0.221745197183932
199.1	-3.81207194516822	-0.221349459861744
199.2	-3.80685691578695	-0.220954593427162
199.3	-3.80165118758296	-0.220560595600373
199.4	-3.79645474010025	-0.22016746410852
199.5	-3.79126755293635	-0.219775196685544
199.6	-3.78608960574214	-0.219383791072391
199.7	-3.78092087822169	-0.218993245016975
199.8	-3.77576135013209	-0.218603556273833
199.9	-3.7706110012833	-0.218214722604374
200	-3.76546981153801	-0.217826741776926
200.1	-3.76033776081142	-0.217439611566457
200.2	-3.75521482907115	-0.217053329754682
200.3	-3.75010099633703	-0.216667894130112
200.4	-3.74499624268098	-0.21628330248794
200.5	-3.73990054822682	-0.215899552630053
200.6	-3.73481389315012	-0.215516642364866
200.7	-3.72973625767807	-0.215134569507539
200.8	-3.72466762208929	-0.214753331879893
200.9	-3.71960796671368	-0.214372927310167
201	-3.7145572719323	-0.213993353633271
201.1	-3.70951551817717	-0.21361460869068
201.2	-3.70448268593113	-0.213236690330308
201.3	-3.6994587557277	-0.21285959640657
201.4	-3.69444370815093	-0.212483324780409
201.5	-3.6894375238352	-0.212107873319189
201.6	-3.68444018346515	-0.211733239896623
201.7	-3.67945166777545	-0.211359422392984
201.8	-3.67447195755069	-0.210986418694785
201.9	-3.66950103362524	-0.210614226694984
202	-3.66453887688306	-0.210242844292938
202.1	-3.65958546825758	-0.209872269394093
202.2	-3.65464078873154	-0.209502499910362
202.3	-3.64970481933686	-0.209133533759962
202.4	-3.64477754115448	-0.208765368867294
202.5	-3.63985893531418	-0.208398003162998
202.6	-3.63494898299449	-0.208031434583843
202.7	-3.63004766542253	-0.207665661072884
202.8	-3.62515496387383	-0.207300680579444
202.9	-3.62027085967221	-0.206936491058788
203	-3.61539533418965	-0.206573090472344
203.1	-3.6105283688461	-0.206210476787742
203.2	-3.6056699451094	-0.205848647978657
203.3	-3.60082004449508	-0.205487602024743
203.4	-3.59597864856624	-0.205127336911818
203.5	-3.59114573893341	-0.204767850631647
203.6	-3.58632129725441	-0.204409141181959
203.7	-3.5815053052342	-0.204051206566628
203.8	-3.57669774462475	-0.203694044795335
203.9	-3.57189859722488	-0.203337653883637
204	-3.56710784488014	-0.202982031853204
204.1	-3.56232546948267	-0.202627176731474
204.2	-3.55755145297105	-0.202273086551824
204.3	-3.55278577733015	-0.201919759353474
204.4	-3.54802842459105	-0.20156719318147
204.5	-3.54327937683082	-0.201215386086618
204.6	-3.53853861617245	-0.200864336125553
204.7	-3.53380612478468	-0.200514041360847
204.8	-3.52908188488186	-0.200164499860634
204.9	-3.52436587872385	-0.199815709698899
205	-3.51965808861584	-0.199467668955241
205.1	-3.51495849690824	-0.199120375714953
205.2	-3.51026708599658	-0.198773828069234
205.3	-3.50558383832127	-0.198428024114798
205.4	-3.50090873636758	-0.19808296195379
205.5	-3.49624176266548	-0.197738639694281
205.6	-3.49158289978943	-0.197395055449922
205.7	-3.48693213035837	-0.197052207339819
205.8	-3.48228943703548	-0.196710093488668
205.9	-3.47765480252813	-0.196368712026774
206	-3.4730282095877	-0.196028061089928
206.1	-3.46840964100946	-0.195688138819453
206.2	-3.46379907963245	-0.195348943362189
206.3	-3.45919650833935	-0.195010472870339
206.4	-3.45460191005635	-0.194672725501647
206.5	-3.450015267753	-0.194335699419324
206.6	-3.44543656444212	-0.193999392791984
206.7	-3.44086578317964	-0.19366380379353
206.8	-3.43630290706451	-0.193328930603336
206.9	-3.43174791923852	-0.192994771406174
207	-3.42720080288621	-0.192661324392146
207.1	-3.42266154123476	-0.192328587756651
207.2	-3.4181301175538	-0.19199655970033
207.3	-3.41360651515538	-0.191665238429199
207.4	-3.40909071739374	-0.1913346221546
207.5	-3.40458270766527	-0.191004709093028
207.6	-3.40008246940836	-0.190675497466295
207.7	-3.39558998610323	-0.190346985501406
207.8	-3.39110524127189	-0.190019171430415
207.9	-3.38662821847796	-0.189692053490823
208	-3.38215890132657	-0.189365629925232
208.1	-3.37769727346422	-0.189039898981266
208.2	-3.37324331857868	-0.188714858911698
208.3	-3.36879702039886	-0.188390507974564
208.4	-3.36435836269468	-0.188066844433
208.5	-3.35992732927697	-0.187743866555024
208.6	-3.35550390399734	-0.187421572613814
208.7	-3.35108807074804	-0.187099960887687
208.8	-3.3466798134619	-0.186779029659917
208.9	-3.34227911611213	-0.186458777218806
209	-3.33788596271227	-0.186139201857618
209.1	-3.33350033731606	-0.185820301874649
209.2	-3.32912222401727	-0.185502075573117
209.3	-3.32475160694966	-0.185184521261248
209.4	-3.32038847028681	-0.184867637252158
209.5	-3.31603279824203	-0.18455142186383
209.6	-3.31168457506821	-0.184235873419226
209.7	-3.30734378505777	-0.183920990246236
209.8	-3.30301041254247	-0.183606770677495
209.9	-3.29868444189334	-0.183293213050473
210	-3.29436585752057	-0.182980315707625
210.1	-3.29005464387336	-0.182668076996123
210.2	-3.28575078543984	-0.182356495267962
210.3	-3.28145426674695	-0.18204556887985
210.4	-3.27716507236032	-0.181735296193393
210.5	-3.27288318688415	-0.181425675574951
210.6	-3.26860859496111	-0.181116705395477
210.7	-3.26434128127226	-0.18080838403072
210.8	-3.26008123053686	-0.180500709861204
210.9	-3.25582842751232	-0.180193681272116
211	-3.2515828569941	-0.179887296653235
211.1	-3.24734450381553	-0.17958155439904
211.2	-3.24311335284779	-0.179276452908767
211.3	-3.23888938899972	-0.178971990586147
211.4	-3.23467259721776	-0.178668165839497
211.5	-3.23046296248584	-0.178364977081942
211.6	-3.22626046982524	-0.17806242273104
211.7	-3.22206510429451	-0.177760501208843
211.8	-3.21787685098935	-0.177459210942061
211.9	-3.21369569504252	-0.177158550361997
212	-3.2095216216237	-0.176858517904388
212.1	-3.20535461593942	-0.17655911200949
212.2	-3.20119466323292	-0.176260331122095
212.3	-3.19704174878408	-0.175962173691425
212.4	-3.19289585790929	-0.175664638171176
212.5	-3.18875697596134	-0.175367723019555
212.6	-3.18462508832934	-0.17507142669914
212.7	-3.1805001804386	-0.174775747676932
212.8	-3.17638223775052	-0.174480684424377
212.9	-3.1722712457625	-0.174186235417234
213	-3.16816719000782	-0.173892399135802
213.1	-3.16407005605557	-0.173599174064584
213.2	-3.15997982951049	-0.173306558692463
213.3	-3.15589649601294	-0.173014551512701
213.4	-3.15182004123874	-0.172723151022881
213.5	-3.14775045089908	-0.172432355724837
213.6	-3.14368771074045	-0.17214216412474
213.7	-3.1396318065445	-0.171852574733032
213.8	-3.13558272412796	-0.171563586064441
213.9	-3.13154044934253	-0.17127519663792
214	-3.12750496807479	-0.170987404976591
214.1	-3.1234762662461	-0.170700209607937
214.2	-3.11945432981248	-0.170413609063578
214.3	-3.11543914476454	-0.170127601879343
214.4	-3.11143069712737	-0.169842186595187
214.5	-3.10742897296043	-0.169557361755253
214.6	-3.10343395835747	-0.169273125907924
214.7	-3.0994456394464	-0.16898947760567
214.8	-3.09546400238925	-0.168706415405031
214.9	-3.09148903338202	-0.168423937866731
215	-3.08752071865461	-0.16814204355559
215.1	-3.0835590444707	-0.16786073104049
215.2	-3.07960399712768	-0.16757999889437
215.3	-3.07565556295656	-0.167299845694277
215.4	-3.07171372832181	-0.167020270021315
215.5	-3.06777847962137	-0.166741270460532
215.6	-3.06384980328646	-0.166462845601091
215.7	-3.05992768578153	-0.166184994036149
215.8	-3.05601211360417	-0.165907714362799
215.9	-3.05210307328499	-0.165631005182159
216	-3.04820055138754	-0.165354865099335
216.1	-3.04430453450823	-0.165079292723313
216.2	-3.04041500927622	-0.16480428666714
216.3	-3.03653196235333	-0.164529845547762
216.4	-3.03265538043393	-0.164255967985859
216.5	-3.0287852502449	-0.163982652606326
216.6	-3.02492155854549	-0.16370989803774
216.7	-3.02106429212723	-0.163437702912571
216.8	-3.01721343781386	-0.163166065867254
216.9	-3.01336898246124	-0.162894985542009
217	-3.00953091295724	-0.162624460580915
217.1	-3.00569921622166	-0.162354489631858
217.2	-3.00187387920614	-0.16208507134658
217.3	-2.99805488889407	-0.161816204380593
217.4	-2.99424223230049	-0.161547887393271
217.5	-2.99043589647203	-0.161280119047694
217.6	-2.98663586848678	-0.161012898010697
217.7	-2.98284213545423	-0.160746222952947
217.8	-2.97905468451519	-0.160480092548851
217.9	-2.97527350284165	-0.160214505476506
218	-2.97149857763677	-0.159949460417682
218.1	-2.96772989613471	-0.159684956057949
218.2	-2.96396744560062	-0.159420991086619
218.3	-2.96021121333049	-0.159157564196553
218.4	-2.95646118665109	-0.158894674084341
218.5	-2.95271735291989	-0.158632319450257
218.6	-2.94897969952498	-0.158370498998162
218.7	-2.94524821388495	-0.158109211435712
218.8	-2.94152288344882	-0.157848455473962
218.9	-2.93780369569599	-0.157588229827714
219	-2.93409063813609	-0.157328533215483
219.1	-2.93038369830895	-0.157069364359118
219.2	-2.9266828637845	-0.156810721984217
219.3	-2.92298812216264	-0.15655260481991
219.4	-2.91929946107326	-0.156295011598895
219.5	-2.91561686817604	-0.156037941057413
219.6	-2.91194033116045	-0.155781391935235
219.7	-2.90826983774562	-0.155525362975647
219.8	-2.90460537568027	-0.155269852925422
[truncated: 5,802 more rows]
