# Supplementary material for: Nanoalignment by critical Casimir torques
Source: Nat Commun. 2024 Jun 14;15:5086. doi: 10.1038/s41467-024-49220-1 (PMC11178905; doi:10.1038/s41467-024-49220-1)
Supplement: Supplementary file 11 — Source Data [file 41467_2024_49220_MOESM11_ESM.zip › figS7/potential_coated.dat]

# center distance	surface-to-surface distance	potential
0.001	-198.8	inf
0.002	-197.6	inf
0.003	-196.4	inf
0.004	-195.2	inf
0.005	-194	inf
0.006	-192.8	inf
0.007	-191.6	inf
0.008	-190.4	inf
0.009	-189.2	inf
0.01	-188	inf
0.011	-186.8	inf
0.012	-185.6	inf
0.013	-184.4	inf
0.014	-183.2	inf
0.015	-182	inf
0.016	-180.8	inf
0.017	-179.6	inf
0.018	-178.4	inf
0.019	-177.2	inf
0.02	-176	inf
0.021	-174.8	inf
0.022	-173.6	inf
0.023	-172.4	inf
0.024	-171.2	inf
0.025	-170	inf
0.026	-168.8	inf
0.027	-167.6	inf
0.028	-166.4	inf
0.029	-165.2	inf
0.03	-164	inf
0.031	-162.8	inf
0.032	-161.6	inf
0.033	-160.4	inf
0.034	-159.2	inf
0.035	-158	inf
0.036	-156.8	inf
0.037	-155.6	inf
0.038	-154.4	inf
0.039	-153.2	inf
0.04	-152	inf
0.041	-150.8	inf
0.042	-149.6	inf
0.043	-148.4	inf
0.044	-147.2	inf
0.045	-146	inf
0.046	-144.8	inf
0.047	-143.6	inf
0.048	-142.4	inf
0.049	-141.2	inf
0.05	-140	inf
0.051	-138.8	inf
0.052	-137.6	inf
0.053	-136.4	inf
0.054	-135.2	inf
0.055	-134	inf
0.056	-132.8	inf
0.057	-131.6	inf
0.058	-130.4	inf
0.059	-129.2	inf
0.06	-128	inf
0.061	-126.8	inf
0.062	-125.6	inf
0.063	-124.4	inf
0.064	-123.2	inf
0.065	-122	inf
0.066	-120.8	inf
0.067	-119.6	inf
0.068	-118.4	inf
0.069	-117.2	inf
0.07	-116	inf
0.071	-114.8	inf
0.072	-113.6	inf
0.073	-112.4	inf
0.074	-111.2	inf
0.075	-110	inf
0.076	-108.8	inf
0.077	-107.6	inf
0.078	-106.4	inf
0.079	-105.2	inf
0.08	-104	inf
0.081	-102.8	inf
0.082	-101.6	inf
0.083	-100.4	inf
0.084	-99.2	inf
0.085	-98	inf
0.086	-96.8	inf
0.087	-95.6	inf
0.088	-94.4	inf
0.089	-93.2	inf
0.09	-92	inf
0.091	-90.8	inf
0.092	-89.6	inf
0.093	-88.4	inf
0.094	-87.2	inf
0.095	-86	inf
0.096	-84.8	inf
0.097	-83.6	inf
0.098	-82.4	inf
0.099	-81.2	inf
0.1	-80	inf
0.101	-78.8	inf
0.102	-77.6	inf
0.103	-76.4	inf
0.104	-75.2	inf
0.105	-74	inf
0.106	-72.8	inf
0.107	-71.6	inf
0.108	-70.4	inf
0.109	-69.2	inf
0.11	-68	inf
0.111	-66.8	inf
0.112	-65.6	inf
0.113	-64.4	inf
0.114	-63.2	inf
0.115	-62	inf
0.116	-60.8	inf
0.117	-59.6	inf
0.118	-58.4	inf
0.119	-57.2	inf
0.12	-56	inf
0.121	-54.8	inf
0.122	-53.6	inf
0.123	-52.4	inf
0.124	-51.2	inf
0.125	-50	inf
0.126	-48.8	inf
0.127	-47.6	inf
0.128	-46.4	inf
0.129	-45.2	inf
0.13	-44	inf
0.131	-42.8	inf
0.132	-41.6	inf
0.133	-40.4	inf
0.134	-39.2	inf
0.135	-38	inf
0.136	-36.8	inf
0.137	-35.6	inf
0.138	-34.4	inf
0.139	-33.2	inf
0.14	-32	inf
0.141	-30.8	inf
0.142	-29.6	inf
0.143	-28.4	inf
0.144	-27.2	inf
0.145	-26	inf
0.146	-24.8	inf
0.147	-23.6	inf
0.148	-22.4	inf
0.149	-21.2	inf
0.15	-20	inf
0.151	-18.8	inf
0.152	-17.6	inf
0.153	-16.4	inf
0.154	-15.2	inf
0.155	-14	inf
0.156	-12.8	inf
0.157	-11.6	inf
0.158	-10.4	inf
0.159	-9.2	inf
0.16	-8	inf
0.161	-6.8	inf
0.162	-5.6	inf
0.163	-4.4	inf
0.164	-3.2	inf
0.165	-2	inf
0.166	-0.8	inf
0.167	0.4	83893513.71
0.168	1.6	5241795.706
0.169	2.8	1710779.407
0.17	4	837766.1452
0.171	5.2	495360.8493
0.172	6.4	326748.1458
0.173	7.6	231501.6792
0.174	8.8	172500.792
0.175	10	133444.6071
0.176	11.2	106262.7857
0.177	12.4	86589.15579
0.178	13.6	71894.16454
0.179	14.8	60630.18347
0.18	16	51807.26162
0.181	17.2	44768.28534
0.182	18.4	39063.20225
0.183	19.6	34375.39425
0.184	20.8	30476.8769
0.185	22	27200.11315
0.186	23.2	24419.75547
0.187	24.4	22040.51198
0.188	25.6	19988.89675
0.189	26.8	18207.50585
0.19	28	16650.97235
0.191	29.2	15283.06034
0.192	30.4	14074.54567
0.193	31.6	13001.64894
0.194	32.8	12044.86239
0.195	34	11188.06132
0.196	35.2	10417.82394
0.197	36.4	9722.905488
0.198	37.6	9093.828013
0.199	38.8	8522.557499
0.2	40	8002.247822
0.201	41.2	7527.036128
0.202	42.4	7091.878177
0.203	43.6	6692.414972
0.204	44.8	6324.864068
0.205	46	5985.930464
0.206	47.2	5672.733157
0.207	48.4	5382.744289
0.208	49.6	5113.738476
0.209	50.8	4863.750416
0.21	52	4631.039269
0.211	53.2	4414.058604
0.212	54.4	4211.43093
0.213	55.6	4021.926039
0.214	56.8	3844.442518
0.215	58	3677.991912
0.216	59.2	3521.685115
0.217	60.4	3374.720628
0.218	61.6	3236.374414
0.219	62.8	3105.99109
0.22	64	2982.976268
0.221	65.2	2866.789875
0.222	66.4	2756.940306
0.223	67.6	2652.979306
0.224	68.8	2554.497464
0.225	70	2461.120247
0.226	71.2	2372.504499
0.227	72.4	2288.335341
0.228	73.6	2208.323425
0.229	74.8	2132.20249
0.23	76	2059.727191
0.231	77.2	1990.671158
0.232	78.4	1924.825268
0.233	79.6	1861.996088
0.234	80.8	1802.004491
0.235	82	1744.684402
0.236	83.2	1689.881678
0.237	84.4	1637.453093
0.238	85.6	1587.265426
0.239	86.8	1539.194634
0.24	88	1493.125107
0.241	89.2	1448.948985
0.242	90.4	1406.565552
0.243	91.6	1365.880668
0.244	92.8	1326.806268
0.245	94	1289.259894
0.246	95.2	1253.164275
0.247	96.4	1218.44694
0.248	97.6	1185.039866
0.249	98.8	1152.879155
0.25	100	1121.904737
0.251	101.2	1092.060098
0.252	102.4	1063.292035
0.253	103.6	1035.550421
0.254	104.8	1008.787997
0.255	106	982.9601791
0.256	107.2	958.0248765
0.257	108.4	933.942328
0.258	109.6	910.6749492
0.259	110.8	888.1871909
0.26	112	866.4454089
0.261	113.2	845.4177429
0.262	114.4	825.0740048
0.263	115.6	805.3855743
0.264	116.8	786.3253027
0.265	118	767.8674232
0.266	119.2	749.9874675
0.267	120.4	732.6621884
0.268	121.6	715.8694875
0.269	122.8	699.5883479
0.27	124	683.7987714
0.271	125.2	668.4817204
0.272	126.4	653.6190625
0.273	127.6	639.1935202
0.274	128.8	625.1886228
0.275	130	611.5886616
0.276	131.2	598.3786484
0.277	132.4	585.5442762
0.278	133.6	573.0718825
0.279	134.8	560.9484147
0.28	136	549.1613984
0.281	137.2	537.6989063
0.282	138.4	526.5495303
0.283	139.6	515.7023543
0.284	140.8	505.1469294
0.285	142	494.8732501
0.286	143.2	484.8717317
0.287	144.4	475.1331898
0.288	145.6	465.6488199
0.289	146.8	456.4101795
0.29	148	447.4091698
0.291	149.2	438.6380193
0.292	150.4	430.0892682
0.293	151.6	421.7557537
0.294	152.8	413.6305956
0.295	154	405.7071835
0.296	155.2	397.979164
0.297	156.4	390.4404287
0.298	157.6	383.0851035
0.299	158.8	375.9075375
0.3	160	368.902293
0.301	161.2	362.0641363
0.302	162.4	355.3880282
0.303	163.6	348.8691157
0.304	164.8	342.5027236
0.305	166	336.284347
0.306	167.2	330.2096439
0.307	168.4	324.2744282
0.308	169.6	318.4746631
0.309	170.8	312.8064545
0.31	172	307.2660455
0.311	173.2	301.8498102
0.312	174.4	296.5542488
0.313	175.6	291.3759818
0.314	176.8	286.3117456
0.315	178	281.3583875
0.316	179.2	276.5128614
0.317	180.4	271.7722233
0.318	181.6	267.1336276
0.319	182.8	262.5943228
0.32	184	258.1516481
0.321	185.2	253.8030298
0.322	186.4	249.5459779
0.323	187.6	245.3780826
0.324	188.8	241.2970118
0.325	190	237.3005076
0.326	191.2	233.386384
0.327	192.4	229.5525237
0.328	193.6	225.7968757
0.329	194.8	222.117453
0.33	196	218.5123302
0.331	197.2	214.979641
0.332	198.4	211.5175764
0.333	199.6	208.1243822
0.334	200.8	204.7983575
0.335	202	201.5378523
0.336	203.2	198.3412661
0.337	204.4	195.2070461
0.338	205.6	192.133685
0.339	206.8	189.1197203
0.34	208	186.1637318
0.341	209.2	183.2643409
0.342	210.4	180.4202087
0.343	211.6	177.6300348
0.344	212.8	174.8925561
0.345	214	172.2065453
0.346	215.2	169.5708098
0.347	216.4	166.9841906
0.348	217.6	164.4455612
0.349	218.8	161.9538263
0.35	220	159.507921
0.351	221.2	157.1068098
0.352	222.4	154.7494854
0.353	223.6	152.4349682
0.354	224.8	150.162305
0.355	226	147.9305683
0.356	227.2	145.7388555
0.357	228.4	143.5862882
0.358	229.6	141.4720113
0.359	230.8	139.3951922
0.36	232	137.3550205
0.361	233.2	135.3507066
0.362	234.4	133.3814818
0.363	235.6	131.4465971
0.364	236.8	129.545323
0.365	238	127.6769487
0.366	239.2	125.8407814
0.367	240.4	124.036146
0.368	241.6	122.2623847
0.369	242.8	120.5188558
0.37	244	118.8049342
0.371	245.2	117.12001
0.372	246.4	115.4634887
0.373	247.6	113.8347903
0.374	248.8	112.2333491
0.375	250	110.6586135
0.376	251.2	109.1100451
0.377	252.4	107.5871185
0.378	253.6	106.0893213
0.379	254.8	104.6161531
0.38	256	103.1671257
0.381	257.2	101.7417624
0.382	258.4	100.339598
0.383	259.6	98.96017803
0.384	260.8	97.6030589
0.385	262	96.26780736
0.386	263.2	94.95400026
0.387	264.4	93.66122427
0.388	265.6	92.38907562
0.389	266.8	91.13715985
0.39	268	89.90509151
0.391	269.2	88.69249399
0.392	270.4	87.49899921
0.393	271.6	86.32424743
0.394	272.8	85.16788704
0.395	274	84.02957429
0.396	275.2	82.90897314
0.397	276.4	81.80575502
0.398	277.6	80.71959866
0.399	278.8	79.65018987
0.4	280	78.59722137
0.401	281.2	77.56039264
0.402	282.4	76.53940968
0.403	283.6	75.53398491
0.404	284.8	74.54383696
0.405	286	73.56869053
0.406	287.2	72.60827623
0.407	288.4	71.66233045
0.408	289.6	70.73059518
0.409	290.8	69.81281789
0.41	292	68.9087514
0.411	293.2	68.01815373
0.412	294.4	67.14078799
0.413	295.6	66.27642223
0.414	296.8	65.42482934
0.415	298	64.58578691
0.416	299.2	63.75907715
0.417	300.4	62.94448674
0.418	301.6	62.14180674
0.419	302.8	61.35083249
0.42	304	60.57136349
0.421	305.2	59.80320331
0.422	306.4	59.04615951
0.423	307.6	58.3000435
0.424	308.8	57.5646705
0.425	310	56.83985942
0.426	311.2	56.12543277
0.427	312.4	55.42121661
0.428	313.6	54.72704042
0.429	314.8	54.04273705
0.43	316	53.36814264
0.431	317.2	52.70309654
0.432	318.4	52.04744123
0.433	319.6	51.40102227
0.434	320.8	50.7636882
0.435	322	50.13529049
0.436	323.2	49.51568348
0.437	324.4	48.90472428
0.438	325.6	48.30227275
0.439	326.8	47.70819144
0.44	328	47.12234549
0.441	329.2	46.54460258
0.442	330.4	45.97483292
0.443	331.6	45.41290915
0.444	332.8	44.85870628
0.445	334	44.31210168
0.446	335.2	43.77297501
0.447	336.4	43.24120813
0.448	337.6	42.71668512
0.449	338.8	42.19929218
0.45	340	41.68891762
0.451	341.2	41.18545178
0.452	342.4	40.68878702
0.453	343.6	40.19881765
0.454	344.8	39.7154399
0.455	346	39.2385519
0.456	347.2	38.76805358
0.457	348.4	38.30384671
0.458	349.6	37.8458348
0.459	350.8	37.39392309
0.46	352	36.94801852
0.461	353.2	36.50802967
0.462	354.4	36.07386674
0.463	355.6	35.64544153
0.464	356.8	35.22266739
0.465	358	34.80545919
0.466	359.2	34.39373328
0.467	360.4	33.9874075
0.468	361.6	33.58640109
0.469	362.8	33.19063471
0.47	364	32.80003039
0.471	365.2	32.41451151
0.472	366.4	32.03400275
0.473	367.6	31.6584301
0.474	368.8	31.28772083
0.475	370	30.92180341
0.476	371.2	30.56060757
0.477	372.4	30.20406421
0.478	373.6	29.85210541
0.479	374.8	29.50466438
0.48	376	29.16167547
0.481	377.2	28.82307413
0.482	378.4	28.48879688
0.483	379.6	28.15878132
0.484	380.8	27.83296606
0.485	382	27.51129076
0.486	383.2	27.19369605
0.487	384.4	26.88012357
0.488	385.6	26.57051589
0.489	386.8	26.26481655
0.49	388	25.96297001
0.491	389.2	25.66492162
0.492	390.4	25.37061764
0.493	391.6	25.08000519
0.494	392.8	24.79303226
0.495	394	24.50964767
0.496	395.2	24.22980107
0.497	396.4	23.95344293
0.498	397.6	23.6805245
0.499	398.8	23.4109978
0.5	400	23.14481566
0.501	401.2	22.88193161
0.502	402.4	22.62229995
0.503	403.6	22.3658757
0.504	404.8	22.11261458
0.505	406	21.86247301
0.506	407.2	21.61540812
0.507	408.4	21.37137767
0.508	409.6	21.13034012
0.509	410.8	20.89225455
0.51	412	20.6570807
0.511	413.2	20.42477893
0.512	414.4	20.1953102
0.513	415.6	19.9686361
0.514	416.8	19.74471878
0.515	418	19.523521
0.516	419.2	19.30500608
0.517	420.4	19.08913791
0.518	421.6	18.87588092
0.519	422.8	18.66520009
0.52	424	18.45706093
0.521	425.2	18.25142948
0.522	426.4	18.04827229
0.523	427.6	17.84755642
0.524	428.8	17.64924941
0.525	430	17.45331931
0.526	431.2	17.25973464
0.527	432.4	17.06846438
0.528	433.6	16.87947801
0.529	434.8	16.69274542
0.53	436	16.50823697
0.531	437.2	16.32592348
0.532	438.4	16.14577615
0.533	439.6	15.96776666
0.534	440.8	15.79186708
0.535	442	15.6180499
0.536	443.2	15.446288
0.537	444.4	15.27655467
0.538	445.6	15.1088236
0.539	446.8	14.94306884
0.54	448	14.77926483
0.541	449.2	14.61738639
0.542	450.4	14.4574087
0.543	451.6	14.29930729
0.544	452.8	14.14305804
0.545	454	13.98863721
0.546	455.2	13.83602137
0.547	456.4	13.68518743
0.548	457.6	13.53611264
0.549	458.8	13.38877458
0.55	460	13.24315114
0.551	461.2	13.09922052
0.552	462.4	12.95696123
0.553	463.6	12.81635212
0.554	464.8	12.67737228
0.555	466	12.54000115
0.556	467.2	12.40421842
0.557	468.4	12.2700041
0.558	469.6	12.13733845
0.559	470.8	12.00620203
0.56	472	11.87657566
0.561	473.2	11.74844042
0.562	474.4	11.62177768
0.563	475.6	11.49656905
0.564	476.8	11.3727964
0.565	478	11.25044184
0.566	479.2	11.12948775
0.567	480.4	11.00991675
0.568	481.6	10.89171167
0.569	482.8	10.77485561
0.57	484	10.65933189
0.571	485.2	10.54512406
0.572	486.4	10.43221589
0.573	487.6	10.32059138
0.574	488.8	10.21023474
0.575	490	10.10113041
0.576	491.2	9.993263019
0.577	492.4	9.886617422
0.578	493.6	9.781178673
0.579	494.8	9.676932029
0.58	496	9.573862947
0.581	497.2	9.471957077
0.582	498.4	9.371200266
0.583	499.6	9.271578548
0.584	500.8	9.173078146
0.585	502	9.075685466
0.586	503.2	8.979387098
0.587	504.4	8.884169808
0.588	505.6	8.790020541
0.589	506.8	8.696926413
0.59	508	8.604874714
0.591	509.2	8.513852899
0.592	510.4	8.423848592
0.593	511.6	8.33484958
0.594	512.8	8.246843809
0.595	514	8.159819386
0.596	515.2	8.073764573
0.597	516.4	7.988667787
0.598	517.6	7.904517596
0.599	518.8	7.821302719
0.6	520	7.739012021
0.601	521.2	7.657634512
0.602	522.4	7.577159346
0.603	523.6	7.497575819
0.604	524.8	7.418873363
0.605	526	7.341041551
0.606	527.2	7.264070087
0.607	528.4	7.18794881
0.608	529.6	7.112667691
0.609	530.8	7.038216829
0.61	532	6.964586451
0.611	533.2	6.891766909
0.612	534.4	6.819748678
0.613	535.6	6.748522358
0.614	536.8	6.678078666
0.615	538	6.608408438
0.616	539.2	6.53950263
0.617	540.4	6.47135231
0.618	541.6	6.40394866
0.619	542.8	6.337282975
0.62	544	6.27134666
0.621	545.2	6.206131228
0.622	546.4	6.141628302
0.623	547.6	6.077829607
0.624	548.8	6.014726975
0.625	550	5.95231234
0.626	551.2	5.890577739
0.627	552.4	5.829515305
0.628	553.6	5.769117274
0.629	554.8	5.709375978
0.63	556	5.650283842
0.631	557.2	5.591833391
0.632	558.4	5.534017238
0.633	559.6	5.476828092
0.634	560.8	5.42025875
0.635	562	5.3643021
0.636	563.2	5.308951118
0.637	564.4	5.254198867
0.638	565.6	5.200038494
0.639	566.8	5.146463235
0.64	568	5.093466405
0.641	569.2	5.041041404
0.642	570.4	4.989181713
0.643	571.6	4.937880893
0.644	572.8	4.887132583
0.645	574	4.836930501
0.646	575.2	4.787268443
0.647	576.4	4.738140279
0.648	577.6	4.689539954
0.649	578.8	4.641461489
0.65	580	4.593898977
0.651	581.2	4.546846581
0.652	582.4	4.500298537
0.653	583.6	4.45424915
0.654	584.8	4.408692796
0.655	586	4.363623917
0.656	587.2	4.319037023
0.657	588.4	4.274926691
0.658	589.6	4.231287562
0.659	590.8	4.188114343
0.66	592	4.145401805
0.661	593.2	4.10314478
0.662	594.4	4.061338164
0.663	595.6	4.019976914
0.664	596.8	3.979056047
0.665	598	3.93857064
0.666	599.2	3.898515829
0.667	600.4	3.858886807
0.668	601.6	3.819678826
0.669	602.8	3.780887194
0.67	604	3.742507275
0.671	605.2	3.704534487
0.672	606.4	3.666964305
0.673	607.6	3.629792255
0.674	608.8	3.593013918
0.675	610	3.556624926
0.676	611.2	3.520620964
0.677	612.4	3.484997767
0.678	613.6	3.449751121
0.679	614.8	3.414876862
0.68	616	3.380370874
0.681	617.2	3.346229089
0.682	618.4	3.31244749
0.683	619.6	3.279022103
0.684	620.8	3.245949005
0.685	622	3.213224314
0.686	623.2	3.180844199
0.687	624.4	3.148804869
0.688	625.6	3.11710258
0.689	626.8	3.085733632
0.69	628	3.054694366
0.691	629.2	3.023981167
0.692	630.4	2.993590463
0.693	631.6	2.963518721
0.694	632.8	2.933762453
0.695	634	2.904318207
0.696	635.2	2.875182574
0.697	636.4	2.846352183
0.698	637.6	2.817823704
0.699	638.8	2.789593843
0.7	640	2.761659346
0.701	641.2	2.734016995
0.702	642.4	2.706663612
0.703	643.6	2.679596051
0.704	644.8	2.652811206
0.705	646	2.626306006
0.706	647.2	2.600077414
0.707	648.4	2.57412243
0.708	649.6	2.548438085
0.709	650.8	2.523021448
0.71	652	2.497869618
0.711	653.2	2.472979731
0.712	654.4	2.448348952
0.713	655.6	2.42397448
0.714	656.8	2.399842846
0.715	658	2.375964011
0.716	659.2	2.352322774
0.717	660.4	2.328916771
0.718	661.6	2.305743662
0.719	662.8	2.28280113
0.72	664	2.260086879
0.721	665.2	2.237598639
0.722	666.4	2.21533416
0.723	667.6	2.193291217
0.724	668.8	2.171467605
0.725	670	2.149861141
0.726	671.2	2.128469665
0.727	672.4	2.107291038
0.728	673.6	2.086323142
0.729	674.8	2.06556388
0.73	676	2.045011176
0.731	677.2	2.024662975
0.732	678.4	2.004517242
0.733	679.6	1.984571962
0.734	680.8	1.964825141
0.735	682	1.945274804
0.736	683.2	1.925918996
0.737	684.4	1.906755782
0.738	685.6	1.887783245
0.739	686.8	1.868999488
0.74	688	1.850402632
0.741	689.2	1.831990819
0.742	690.4	1.813762205
0.743	691.6	1.79571497
0.744	692.8	1.777847307
0.745	694	1.760157431
0.746	695.2	1.742643572
0.747	696.4	1.725303979
0.748	697.6	1.708136917
0.749	698.8	1.691140671
0.75	700	1.67431354
0.751	701.2	1.657653842
0.752	702.4	1.641159911
0.753	703.6	1.624830097
0.754	704.8	1.608662767
0.755	706	1.592656305
0.756	707.2	1.57680911
0.757	708.4	1.561119597
0.758	709.6	1.545586198
0.759	710.8	1.530207358
0.76	712	1.514981541
0.761	713.2	1.499907222
0.762	714.4	1.484982896
0.763	715.6	1.47020707
0.764	716.8	1.455578265
0.765	718	1.441095019
0.766	719.2	1.426755884
0.767	720.4	1.412559426
0.768	721.6	1.398504225
0.769	722.8	1.384588875
0.77	724	1.370811986
0.771	725.2	1.357172178
0.772	726.4	1.34366809
0.773	727.6	1.330298369
0.774	728.8	1.317061679
0.775	730	1.303956696
0.776	731.2	1.29098211
0.777	732.4	1.278136624
0.778	733.6	1.265418952
0.779	734.8	1.252827823
0.78	736	1.240361978
0.781	737.2	1.22802017
0.782	738.4	1.215801165
0.783	739.6	1.203703741
0.784	740.8	1.191726689
0.785	742	1.17986881
0.786	743.2	1.168128919
0.787	744.4	1.156505842
0.788	745.6	1.144998417
0.789	746.8	1.133605492
0.79	748	1.122325929
0.791	749.2	1.1111586
0.792	750.4	1.100102387
0.793	751.6	1.089156185
0.794	752.8	1.0783189
0.795	754	1.067589448
0.796	755.2	1.056966755
0.797	756.4	1.04644976
0.798	757.6	1.036037411
0.799	758.8	1.025728667
0.8	760	1.015522496
0.801	761.2	1.005417878
0.802	762.4	0.9954138034
0.803	763.6	0.9855092706
0.804	764.8	0.9757032895
0.805	766	0.9659948795
0.806	767.2	0.9563830699
0.807	768.4	0.9468668993
0.808	769.6	0.9374454163
0.809	770.8	0.9281176785
0.81	772	0.9188827533
0.811	773.2	0.9097397172
0.812	774.4	0.9006876557
0.813	775.6	0.8917256638
0.814	776.8	0.8828528452
0.815	778	0.8740683126
0.816	779.2	0.8653711876
0.817	780.4	0.8567606004
0.818	781.6	0.84823569
0.819	782.8	0.8397956039
0.82	784	0.831439498
0.821	785.2	0.8231665368
0.822	786.4	0.8149758929
0.823	787.6	0.8068667472
0.824	788.8	0.798838289
0.825	790	0.7908897152
0.826	791.2	0.783020231
0.827	792.4	0.7752290496
0.828	793.6	0.7675153916
0.829	794.8	0.7598784859
0.83	796	0.7523175686
0.831	797.2	0.7448318837
0.832	798.4	0.7374206827
0.833	799.6	0.7300832243
0.834	800.8	0.7228187748
0.835	802	0.7156266078
0.836	803.2	0.7085060041
0.837	804.4	0.7014562516
0.838	805.6	0.6944766453
0.839	806.8	0.6875664872
0.84	808	0.6807250863
0.841	809.2	0.6739517586
0.842	810.4	0.6672458265
0.843	811.6	0.6606066196
0.844	812.8	0.6540334739
0.845	814	0.6475257321
0.846	815.2	0.6410827434
0.847	816.4	0.6347038636
0.848	817.6	0.6283884546
0.849	818.8	0.622135885
0.85	820	0.6159455295
0.851	821.2	0.6098167691
0.852	822.4	0.6037489909
0.853	823.6	0.597741588
0.854	824.8	0.5917939598
0.855	826	0.5859055116
0.856	827.2	0.5800756543
0.857	828.4	0.5743038051
0.858	829.6	0.5685893868
0.859	830.8	0.5629318278
0.86	832	0.5573305626
0.861	833.2	0.5517850308
0.862	834.4	0.546294678
0.863	835.6	0.5408589552
0.864	836.8	0.5354773186
0.865	838	0.5301492303
0.866	839.2	0.5248741573
0.867	840.4	0.5196515722
0.868	841.6	0.5144809527
0.869	842.8	0.5093617816
0.87	844	0.5042935472
0.871	845.2	0.4992757426
0.872	846.4	0.494307866
0.873	847.6	0.4893894205
0.874	848.8	0.4845199144
0.875	850	0.4796988607
0.876	851.2	0.4749257773
0.877	852.4	0.4702001869
0.878	853.6	0.4655216168
0.879	854.8	0.4608895993
0.88	856	0.4563036712
0.881	857.2	0.4517633738
0.882	858.4	0.4472682531
0.883	859.6	0.4428178597
0.884	860.8	0.4384117483
0.885	862	0.4340494786
0.886	863.2	0.4297306141
0.887	864.4	0.425454723
0.888	865.6	0.4212213778
0.889	866.8	0.4170301551
0.89	868	0.4128806357
0.891	869.2	0.4087724159
0.892	870.4	0.4047050624
0.893	871.6	0.4006781797
0.894	872.8	0.3966913652
0.895	874	0.3927442202
0.896	875.2	0.3888363499
0.897	876.4	0.3849673636
0.898	877.6	0.3811368743
0.899	878.8	0.3773444991
0.9	880	0.3735898586
0.901	881.2	0.3698725774
0.902	882.4	0.3661922837
0.903	883.6	0.3625486096
0.904	884.8	0.3589411907
0.905	886	0.3553696662
0.906	887.2	0.3518336789
0.907	888.4	0.3483328753
0.908	889.6	0.3448669053
0.909	890.8	0.3414354222
0.91	892	0.338038083
0.911	893.2	0.3346745479
0.912	894.4	0.3313444805
0.913	895.6	0.3280475478
0.914	896.8	0.3247834202
0.915	898	0.3215517712
0.916	899.2	0.3183522776
0.917	900.4	0.3151846195
0.918	901.6	0.3120484801
0.919	902.8	0.3089435459
0.92	904	0.3058695062
0.921	905.2	0.3028260538
0.922	906.4	0.2998128842
0.923	907.6	0.2968296962
0.924	908.8	0.2938761914
0.925	910	0.2909520744
0.926	911.2	0.2880570529
0.927	912.4	0.2851908373
0.928	913.6	0.2823531411
0.929	914.8	0.2795436804
0.93	916	0.2767621743
0.931	917.2	0.2740083446
0.932	918.4	0.2712819161
0.933	919.6	0.2685826159
0.934	920.8	0.2659101742
0.935	922	0.2632643238
0.936	923.2	0.2606448
0.937	924.4	0.2580513409
0.938	925.6	0.2554836871
0.939	926.8	0.252941582
0.94	928	0.2504247712
0.941	929.2	0.2479330031
0.942	930.4	0.2454660285
0.943	931.6	0.2430236007
0.944	932.8	0.2406054755
0.945	934	0.238211411
0.946	935.2	0.2358411678
0.947	936.4	0.233494509
0.948	937.6	0.2311711998
0.949	938.8	0.228871008
0.95	940	0.2265937034
0.951	941.2	0.2243390584
0.952	942.4	0.2221068474
0.953	943.6	0.2198968474
0.954	944.8	0.2177088372
0.955	946	0.2155425981
0.956	947.2	0.2133979134
0.957	948.4	0.2112745687
0.958	949.6	0.2091723516
0.959	950.8	0.2070910519
0.96	952	0.2050304615
0.961	953.2	0.2029903743
0.962	954.4	0.2009705864
0.963	955.6	0.1989708956
0.964	956.8	0.1969911021
0.965	958	0.1950310079
0.966	959.2	0.1930904169
0.967	960.4	0.1911691352
0.968	961.6	0.1892669705
0.969	962.8	0.1873837327
0.97	964	0.1855192334
0.971	965.2	0.1836732862
0.972	966.4	0.1818457065
0.973	967.6	0.1800363114
0.974	968.8	0.1782449202
0.975	970	0.1764713536
0.976	971.2	0.1747154343
0.977	972.4	0.1729769867
0.978	973.6	0.1712558369
0.979	974.8	0.1695518129
0.98	976	0.1678647441
0.981	977.2	0.166194462
0.982	978.4	0.1645407995
0.983	979.6	0.1629035912
0.984	980.8	0.1612826734
0.985	982	0.159677884
0.986	983.2	0.1580890625
0.987	984.4	0.15651605
0.988	985.6	0.1549586893
0.989	986.8	0.1534168246
0.99	988	0.1518903017
0.991	989.2	0.1503789679
0.992	990.4	0.1488826722
0.993	991.6	0.1474012649
0.994	992.8	0.1459345978
0.995	994	0.1444825243
0.996	995.2	0.1430449102
0.997	996.4	0.1416215895
0.998	997.6	0.1402124312
0.999	998.8	0.1388172942
1	1000	0.137436039
1.001	1001.2	0.1360685276
1.002	1002.4	0.1347146231
1.003	1003.6	0.1333741902
1.004	1004.8	0.1320470948
1.005	1006	0.1307332043
1.006	1007.2	0.1294323872
1.007	1008.4	0.1281445134
1.008	1009.6	0.1268694542
1.009	1010.8	0.125607082
1.01	1012	0.1243572707
1.011	1013.2	0.1231198952
1.012	1014.4	0.1218948317
1.013	1015.6	0.1206819579
1.014	1016.8	0.1194811523
1.015	1018	0.118292295
1.016	1019.2	0.117115267
1.017	1020.4	0.1159499506
1.018	1021.6	0.1147962294
1.019	1022.8	0.1136539878
1.02	1024	0.1125231117
1.021	1025.2	0.111403488
1.022	1026.4	0.1102950048
1.023	1027.6	0.1091975512
1.024	1028.8	0.1081110174
1.025	1030	0.1070352948
1.026	1031.2	0.1059702758
1.027	1032.4	0.104915854
1.028	1033.6	0.1038719238
1.029	1034.8	0.1028383809
1.03	1036	0.1018151219
1.031	1037.2	0.1008020445
1.032	1038.4	0.09979904738
1.033	1039.6	0.09880603027
1.034	1040.8	0.09782289384
1.035	1042	0.09684953978
1.036	1043.2	0.09588587076
1.037	1044.4	0.09493179041
1.038	1045.6	0.09398720331
1.039	1046.8	0.09305201501
1.04	1048	0.09212613199
1.041	1049.2	0.09120946166
1.042	1050.4	0.09030191235
1.043	1051.6	0.08940339331
1.044	1052.8	0.08851381469
1.045	1054	0.08763308752
1.046	1055.2	0.08676112373
1.047	1056.4	0.08589783612
1.048	1057.6	0.08504313837
1.049	1058.8	0.084196945
1.05	1060	0.0833591714
1.051	1061.2	0.08252973379
1.052	1062.4	0.08170854922
1.053	1063.6	0.08089553557
1.054	1064.8	0.08009061154
1.055	1066	0.07929369664
1.056	1067.2	0.07850471118
1.057	1068.4	0.07772357625
1.058	1069.6	0.07695021374
1.059	1070.8	0.07618454632
1.06	1072	0.07542649742
1.061	1073.2	0.07467599123
1.062	1074.4	0.07393295271
1.063	1075.6	0.07319730754
1.064	1076.8	0.07246898216
1.065	1078	0.07174790374
1.066	1079.2	0.07103400017
1.067	1080.4	0.07032720005
1.068	1081.6	0.06962743272
1.069	1082.8	0.06893462819
1.07	1084	0.06824871718
1.071	1085.2	0.0675696311
1.072	1086.4	0.06689730203
1.073	1087.6	0.06623166276
1.074	1088.8	0.0655726467
1.075	1090	0.06492018797
1.076	1091.2	0.0642742213
1.077	1092.4	0.06363468212
1.078	1093.6	0.06300150645
1.079	1094.8	0.06237463099
1.08	1096	0.06175399304
1.081	1097.2	0.06113953054
1.082	1098.4	0.06053118205
1.083	1099.6	0.05992888672
1.084	1100.8	0.05933258434
1.085	1102	0.05874221526
1.086	1103.2	0.05815772045
1.087	1104.4	0.05757904146
1.088	1105.6	0.05700612043
1.089	1106.8	0.05643890005
1.09	1108	0.05587732361
1.091	1109.2	0.05532133495
1.092	1110.4	0.05477087847
1.093	1111.6	0.05422589913
1.094	1112.8	0.05368634242
1.095	1114	0.05315215438
1.096	1115.2	0.05262328161
1.097	1116.4	0.05209967121
1.098	1117.6	0.05158127082
1.099	1118.8	0.0510680286
1.1	1120	0.05055989322
1.101	1121.2	0.05005681388
1.102	1122.4	0.04955875108
1.103	1123.6	0.04906563327
1.104	1124.8	0.04857742206
1.105	1126	0.04809406864
1.106	1127.2	0.04761552466
1.107	1128.4	0.04714174227
1.108	1129.6	0.0466726741
1.109	1130.8	0.04620827323
1.11	1132	0.04574849323
1.111	1133.2	0.04529328812
1.112	1134.4	0.04484261237
1.113	1135.6	0.04439642092
1.114	1136.8	0.04395466915
1.115	1138	0.04351731289
1.116	1139.2	0.04308430839
1.117	1140.4	0.04265561236
1.118	1141.6	0.04223118192
1.119	1142.8	0.04181097464
1.12	1144	0.04139494849
1.121	1145.2	0.04098306187
1.122	1146.4	0.0405752736
1.123	1147.6	0.04017154288
1.124	1148.8	0.03977182935
1.125	1150	0.03937609303
1.126	1151.2	0.03898429436
1.127	1152.4	0.03859639415
1.128	1153.6	0.03821235361
1.129	1154.8	0.03783213434
1.13	1156	0.03745569831
1.131	1157.2	0.03708300789
1.132	1158.4	0.0367140258
1.133	1159.6	0.03634871514
1.134	1160.8	0.03598703938
1.135	1162	0.03562896235
1.136	1163.2	0.03527444825
1.137	1164.4	0.03492346163
1.138	1165.6	0.03457596738
1.139	1166.8	0.03423193076
1.14	1168	0.03389131735
1.141	1169.2	0.03355409311
1.142	1170.4	0.03322022431
1.143	1171.6	0.03288967755
1.144	1172.8	0.03256241979
1.145	1174	0.0322384183
1.146	1175.2	0.03191764068
1.147	1176.4	0.03160005485
1.148	1177.6	0.03128562905
1.149	1178.8	0.03097433184
1.15	1180	0.03066613209
1.151	1181.2	0.03036099898
1.152	1182.4	0.03005890199
1.153	1183.6	0.02975981092
1.154	1184.8	0.02946369585
1.155	1186	0.02917052718
1.156	1187.2	0.02888027558
1.157	1188.4	0.02859291204
1.158	1189.6	0.02830840781
1.159	1190.8	0.02802673445
1.16	1192	0.02774786378
1.161	1193.2	0.02747176792
1.162	1194.4	0.02719841926
1.163	1195.6	0.02692779047
1.164	1196.8	0.02665985448
1.165	1198	0.02639458449
1.166	1199.2	0.02613195399
1.167	1200.4	0.0258719367
1.168	1201.6	0.02561450663
1.169	1202.8	0.02535963803
1.17	1204	0.02510730542
1.171	1205.2	0.02485748356
1.172	1206.4	0.02461014746
1.173	1207.6	0.0243652724
1.174	1208.8	0.02412283389
1.175	1210	0.02388280768
1.176	1211.2	0.02364516978
1.177	1212.4	0.02340989641
1.178	1213.6	0.02317696405
1.179	1214.8	0.0229463494
1.18	1216	0.02271802941
1.181	1217.2	0.02249198124
1.182	1218.4	0.02226818229
1.183	1219.6	0.02204661017
1.184	1220.8	0.02182724273
1.185	1222	0.02161005804
1.186	1223.2	0.02139503437
1.187	1224.4	0.02118215022
1.188	1225.6	0.02097138431
1.189	1226.8	0.02076271554
1.19	1228	0.02055612307
1.191	1229.2	0.02035158623
1.192	1230.4	0.02014908456
1.193	1231.6	0.01994859782
1.194	1232.8	0.01975010596
1.195	1234	0.01955358912
1.196	1235.2	0.01935902766
1.197	1236.4	0.01916640211
1.198	1237.6	0.01897569323
1.199	1238.8	0.01878688192
1.2	1240	0.01859994933
1.201	1241.2	0.01841487674
1.202	1242.4	0.01823164565
1.203	1243.6	0.01805023775
1.204	1244.8	0.01787063488
1.205	1246	0.01769281909
1.206	1247.2	0.0175167726
1.207	1248.4	0.0173424778
1.208	1249.6	0.01716991727
1.209	1250.8	0.01699907373
1.21	1252	0.01682993012
1.211	1253.2	0.01666247981
1.212	1254.4	0.01649668537
1.213	1255.6	0.01633254061
1.214	1256.8	0.01617002911
1.215	1258	0.01600913463
1.216	1259.2	0.01584984108
1.217	1260.4	0.01569213253
1.218	1261.6	0.0155359932
1.219	1262.8	0.01538140749
1.22	1264	0.01522835992
1.221	1265.2	0.01507683521
1.222	1266.4	0.01492681819
1.223	1267.6	0.01477829387
1.224	1268.8	0.01463124739
1.225	1270	0.01448566405
1.226	1271.2	0.01434152928
1.227	1272.4	0.01419882868
1.228	1273.6	0.01405754797
1.229	1274.8	0.01391767304
1.23	1276	0.01377918987
1.231	1277.2	0.01364208464
1.232	1278.4	0.01350634363
1.233	1279.6	0.01337195327
1.234	1280.8	0.01323890011
1.235	1282	0.01310717085
1.236	1283.2	0.01297675233
1.237	1284.4	0.01284763148
1.238	1285.6	0.01271979541
1.239	1286.8	0.01259323133
1.24	1288	0.01246792659
1.241	1289.2	0.01234386865
1.242	1290.4	0.0122210451
1.243	1291.6	0.01209944367
1.244	1292.8	0.01197905219
1.245	1294	0.01185985863
1.246	1295.2	0.01174185107
1.247	1296.4	0.0116250177
1.248	1297.6	0.01150934684
1.249	1298.8	0.01139482693
1.25	1300	0.0112814465
1.251	1301.2	0.01116919423
1.252	1302.4	0.0110580589
1.253	1303.6	0.01094802937
1.254	1304.8	0.01083909466
1.255	1306	0.01073124386
1.256	1307.2	0.0106244662
1.257	1308.4	0.010518751
1.258	1309.6	0.01041408768
1.259	1310.8	0.01031046577
1.26	1312	0.01020787493
1.261	1313.2	0.01010630487
1.262	1314.4	0.01000574546
1.263	1315.6	0.009906186628
1.264	1316.8	0.009807618424
1.265	1318	0.009710030991
1.266	1319.2	0.009613414568
1.267	1320.4	0.009517759495
1.268	1321.6	0.009423056205
1.269	1322.8	0.00932929523
1.27	1324	0.009236467191
1.271	1325.2	0.009144562807
1.272	1326.4	0.009053572887
1.273	1327.6	0.008963488331
1.274	1328.8	0.008874300132
1.275	1330	0.008785999371
1.276	1331.2	0.008698577216
1.277	1332.4	0.008612024927
1.278	1333.6	0.008526333847
1.279	1334.8	0.008441495408
1.28	1336	0.008357501125
1.281	1337.2	0.008274342599
1.282	1338.4	0.008192011515
1.283	1339.6	0.008110499638
1.284	1340.8	0.008029798819
1.285	1342	0.007949900985
1.286	1343.2	0.007870798149
1.287	1344.4	0.007792482399
1.288	1345.6	0.007714945903
1.289	1346.8	0.007638180909
1.29	1348	0.007562179739
1.291	1349.2	0.007486934793
1.292	1350.4	0.007412438548
1.293	1351.6	0.007338683552
1.294	1352.8	0.00726566243
1.295	1354	0.007193367881
1.296	1355.2	0.007121792675
1.297	1356.4	0.007050929654
1.298	1357.6	0.006980771731
1.299	1358.8	0.006911311892
1.3	1360	0.00684254319
1.301	1361.2	0.006774458748
1.302	1362.4	0.006707051757
1.303	1363.6	0.006640315477
1.304	1364.8	0.006574243234
1.305	1366	0.006508828421
1.306	1367.2	0.006444064496
1.307	1368.4	0.006379944983
1.308	1369.6	0.006316463469
1.309	1370.8	0.006253613608
1.31	1372	0.006191389113
1.311	1373.2	0.006129783762
1.312	1374.4	0.006068791394
1.313	1375.6	0.006008405911
1.314	1376.8	0.005948621273
1.315	1378	0.005889431503
1.316	1379.2	0.00583083068
1.317	1380.4	0.005772812945
1.318	1381.6	0.005715372497
1.319	1382.8	0.00565850359
1.32	1384	0.005602200539
1.321	1385.2	0.005546457712
1.322	1386.4	0.005491269536
1.323	1387.6	0.005436630491
1.324	1388.8	0.005382535114
1.325	1390	0.005328977994
1.326	1391.2	0.005275953777
1.327	1392.4	0.005223466285
1.328	1393.6	0.005171491927
1.329	1394.8	0.005120034722
1.33	1396	0.005069089526
1.331	1397.2	0.005018651242
1.332	1398.4	0.004968714828
1.333	1399.6	0.004919275289
1.334	1400.8	0.004870327683
1.335	1402	0.004821867112
1.336	1403.2	0.004773888733
1.337	1404.4	0.004726387746
1.338	1405.6	0.004679359403
1.339	1406.8	0.004632798999
1.34	1408	0.004586701878
1.341	1409.2	0.004541063432
1.342	1410.4	0.004495879096
1.343	1411.6	0.004451144352
1.344	1412.8	0.004406854725
1.345	1414	0.004363005788
1.346	1415.2	0.004319593155
1.347	1416.4	0.004276612485
1.348	1417.6	0.00423405948
1.349	1418.8	0.004191929884
1.35	1420	0.004150219485
1.351	1421.2	0.004108924111
1.352	1422.4	0.004068039633
1.353	1423.6	0.004027561962
1.354	1424.8	0.003987487051
1.355	1426	0.003947810892
1.356	1427.2	0.003908529517
1.357	1428.4	0.003869638999
1.358	1429.6	0.003831135448
1.359	1430.8	0.003793015013
1.36	1432	0.003755273883
1.361	1433.2	0.003717908284
1.362	1434.4	0.003680914478
1.363	1435.6	0.003644288767
1.364	1436.8	0.003608027488
1.365	1438	0.003572127015
1.366	1439.2	0.003536583757
1.367	1440.4	0.003501394161
1.368	1441.6	0.003466554707
1.369	1442.8	0.003432061911
1.37	1444	0.003397912324
1.371	1445.2	0.003364102532
1.372	1446.4	0.003330629152
1.373	1447.6	0.003297488838
1.374	1448.8	0.003264678276
1.375	1450	0.003232194185
1.376	1451.2	0.003200033315
1.377	1452.4	0.003168192452
1.378	1453.6	0.00313666841
1.379	1454.8	0.003105458038
1.38	1456	0.003074558214
1.381	1457.2	0.003043965849
1.382	1458.4	0.003013677883
1.383	1459.6	0.002983691287
1.384	1460.8	0.002954003062
1.385	1462	0.002924610241
1.386	1463.2	0.002895509883
1.387	1464.4	0.002866699078
1.388	1465.6	0.002838174945
1.389	1466.8	0.002809934633
1.39	1468	0.002781975316
1.391	1469.2	0.002754294199
1.392	1470.4	0.002726888514
1.393	1471.6	0.00269975552
1.394	1472.8	0.002672892504
1.395	1474	0.002646296779
1.396	1475.2	0.002619965686
1.397	1476.4	0.002593896592
1.398	1477.6	0.00256808689
1.399	1478.8	0.002542533998
1.4	1480	0.002517235362
1.401	1481.2	0.002492188452
1.402	1482.4	0.002467390762
1.403	1483.6	0.002442839814
1.404	1484.8	0.002418533152
1.405	1486	0.002394468345
1.406	1487.2	0.002370642987
1.407	1488.4	0.002347054695
1.408	1489.6	0.00232370111
1.409	1490.8	0.002300579898
1.41	1492	0.002277688746
1.411	1493.2	0.002255025364
1.412	1494.4	0.002232587487
1.413	1495.6	0.00221037287
1.414	1496.8	0.002188379292
1.415	1498	0.002166604555
1.416	1499.2	0.002145046479
1.417	1500.4	0.00212370291
1.418	1501.6	0.002102571713
1.419	1502.8	0.002081650775
1.42	1504	0.002060938004
1.421	1505.2	0.002040431328
1.422	1506.4	0.002020128697
1.423	1507.6	0.002000028081
1.424	1508.8	0.001980127469
1.425	1510	0.001960424871
1.426	1511.2	0.001940918318
1.427	1512.4	0.001921605858
1.428	1513.6	0.00190248556
1.429	1514.8	0.001883555512
1.43	1516	0.001864813822
1.431	1517.2	0.001846258614
1.432	1518.4	0.001827888034
1.433	1519.6	0.001809700244
1.434	1520.8	0.001791693426
1.435	1522	0.001773865779
1.436	1523.2	0.001756215519
1.437	1524.4	0.001738740883
1.438	1525.6	0.001721440122
1.439	1526.8	0.001704311507
1.44	1528	0.001687353324
1.441	1529.2	0.001670563878
1.442	1530.4	0.001653941489
1.443	1531.6	0.001637484497
1.444	1532.8	0.001621191254
1.445	1534	0.001605060131
1.446	1535.2	0.001589089516
1.447	1536.4	0.001573277811
1.448	1537.6	0.001557623435
1.449	1538.8	0.001542124823
1.45	1540	0.001526780425
1.451	1541.2	0.001511588706
1.452	1542.4	0.001496548147
1.453	1543.6	0.001481657244
1.454	1544.8	0.001466914508
1.455	1546	0.001452318465
1.456	1547.2	0.001437867655
1.457	1548.4	0.001423560632
1.458	1549.6	0.001409395968
1.459	1550.8	0.001395372243
1.46	1552	0.001381488058
1.461	1553.2	0.001367742022
1.462	1554.4	0.001354132761
1.463	1555.6	0.001340658915
1.464	1556.8	0.001327319136
1.465	1558	0.00131411209
1.466	1559.2	0.001301036456
1.467	1560.4	0.001288090927
1.468	1561.6	0.001275274208
1.469	1562.8	0.001262585018
1.47	1564	0.001250022087
1.471	1565.2	0.001237584159
1.472	1566.4	0.001225269991
1.473	1567.6	0.001213078351
1.474	1568.8	0.00120100802
1.475	1570	0.00118905779
1.476	1571.2	0.001177226468
1.477	1572.4	0.001165512869
1.478	1573.6	0.001153915822
1.479	1574.8	0.001142434168
1.48	1576	0.001131066758
1.481	1577.2	0.001119812455
1.482	1578.4	0.001108670135
1.483	1579.6	0.001097638683
1.484	1580.8	0.001086716996
1.485	1582	0.001075903981
1.486	1583.2	0.001065198558
1.487	1584.4	0.001054599655
1.488	1585.6	0.001044106213
1.489	1586.8	0.001033717182
1.49	1588	0.001023431525
1.491	1589.2	0.001013248211
1.492	1590.4	0.001003166223
1.493	1591.6	0.000993184552
1.494	1592.8	0.0009833022006
1.495	1594	0.0009735181802
1.496	1595.2	0.0009638315125
1.497	1596.4	0.0009542412287
1.498	1597.6	0.0009447463698
1.499	1598.8	0.0009353459864
1.5	1600	0.0009260391383
1.501	1601.2	0.0009168248949
1.502	1602.4	0.0009077023348
1.503	1603.6	0.0008986705457
1.504	1604.8	0.0008897286243
1.505	1606	0.0008808756766
1.506	1607.2	0.0008721108172
1.507	1608.4	0.0008634331696
1.508	1609.6	0.000854841866
1.509	1610.8	0.0008463360473
1.51	1612	0.0008379148629
1.511	1613.2	0.0008295774707
1.512	1614.4	0.000821323037
1.513	1615.6	0.0008131507362
1.514	1616.8	0.0008050597512
1.515	1618	0.0007970492728
1.516	1619.2	0.0007891185001
1.517	1620.4	0.0007812666398
1.518	1621.6	0.0007734929068
1.519	1622.8	0.0007657965238
1.52	1624	0.0007581767211
1.521	1625.2	0.0007506327367
1.522	1626.4	0.0007431638161
1.523	1627.6	0.0007357692126
1.524	1628.8	0.0007284481866
1.525	1630	0.0007212000061
1.526	1631.2	0.0007140239461
1.527	1632.4	0.0007069192891
1.528	1633.6	0.0006998853247
1.529	1634.8	0.0006929213494
1.53	1636	0.0006860266667
1.531	1637.2	0.0006792005873
1.532	1638.4	0.0006724424286
1.533	1639.6	0.0006657515146
1.534	1640.8	0.0006591271764
1.535	1642	0.0006525687514
1.536	1643.2	0.0006460755838
1.537	1644.4	0.0006396470243
1.538	1645.6	0.0006332824301
1.539	1646.8	0.0006269811646
1.54	1648	0.0006207425978
1.541	1649.2	0.0006145661058
1.542	1650.4	0.0006084510709
1.543	1651.6	0.0006023968815
1.544	1652.8	0.0005964029324
1.545	1654	0.0005904686241
1.546	1655.2	0.0005845933631
1.547	1656.4	0.000578776562
1.548	1657.6	0.0005730176389
1.549	1658.8	0.0005673160182
1.55	1660	0.0005616711295
1.551	1661.2	0.0005560824084
1.552	1662.4	0.000550549296
1.553	1663.6	0.0005450712389
1.554	1664.8	0.0005396476895
1.555	1666	0.0005342781053
1.556	1667.2	0.0005289619493
1.557	1668.4	0.0005236986899
1.558	1669.6	0.0005184878009
1.559	1670.8	0.0005133287611
1.56	1672	0.0005082210546
1.561	1673.2	0.0005031641706
1.562	1674.4	0.0004981576034
1.563	1675.6	0.0004932008525
1.564	1676.8	0.000488293422
1.565	1678	0.0004834348213
1.566	1679.2	0.0004786245644
1.567	1680.4	0.0004738621704
1.568	1681.6	0.0004691471631
1.569	1682.8	0.0004644790708
1.57	1684	0.0004598574268
1.571	1685.2	0.000455281769
1.572	1686.4	0.0004507516397
1.573	1687.6	0.0004462665859
1.574	1688.8	0.0004418261592
1.575	1690	0.0004374299155
1.576	1691.2	0.0004330774151
1.577	1692.4	0.0004287682228
1.578	1693.6	0.0004245019077
1.579	1694.8	0.0004202780432
1.58	1696	0.0004160962067
1.581	1697.2	0.0004119559803
1.582	1698.4	0.0004078569498
1.583	1699.6	0.0004037987054
1.584	1700.8	0.0003997808411
1.585	1702	0.0003958029553
1.586	1703.2	0.0003918646501
1.587	1704.4	0.0003879655317
1.588	1705.6	0.0003841052101
1.589	1706.8	0.0003802832994
1.59	1708	0.0003764994174
1.591	1709.2	0.0003727531856
1.592	1710.4	0.0003690442294
1.593	1711.6	0.000365372178
1.594	1712.8	0.0003617366641
1.595	1714	0.0003581373241
1.596	1715.2	0.0003545737982
1.597	1716.4	0.00035104573
1.598	1717.6	0.0003475527666
1.599	1718.8	0.0003440945588
1.6	1720	0.0003406707607
1.601	1721.2	0.00033728103
1.602	1722.4	0.0003339250277
1.603	1723.6	0.0003306024181
1.604	1724.8	0.0003273128691
1.605	1726	0.0003240560516
1.606	1727.2	0.0003208316401
1.607	1728.4	0.0003176393119
1.608	1729.6	0.0003144787479
1.609	1730.8	0.0003113496321
1.61	1732	0.0003082516515
1.611	1733.2	0.0003051844963
1.612	1734.4	0.0003021478599
1.613	1735.6	0.0002991414384
1.614	1736.8	0.0002961649314
1.615	1738	0.0002932180411
1.616	1739.2	0.0002903004728
1.617	1740.4	0.0002874119349
1.618	1741.6	0.0002845521383
1.619	1742.8	0.0002817207972
1.62	1744	0.0002789176285
1.621	1745.2	0.0002761423517
1.622	1746.4	0.0002733946894
1.623	1747.6	0.0002706743668
1.624	1748.8	0.0002679811118
1.625	1750	0.0002653146552
1.626	1751.2	0.0002626747303
1.627	1752.4	0.000260061073
1.628	1753.6	0.0002574734221
1.629	1754.8	0.0002549115188
1.63	1756	0.0002523751068
1.631	1757.2	0.0002498639325
1.632	1758.4	0.0002473777448
1.633	1759.6	0.0002449162952
1.634	1760.8	0.0002424793373
1.635	1762	0.0002400666276
1.636	1763.2	0.0002376779247
1.637	1764.4	0.0002353129899
1.638	1765.6	0.0002329715865
1.639	1766.8	0.0002306534805
1.64	1768	0.00022835844
1.641	1769.2	0.0002260862356
1.642	1770.4	0.0002238366399
1.643	1771.6	0.0002216094281
1.644	1772.8	0.0002194043775
1.645	1774	0.0002172212675
1.646	1775.2	0.0002150598797
1.647	1776.4	0.0002129199982
1.648	1777.6	0.0002108014088
1.649	1778.8	0.0002087038997
1.65	1780	0.0002066272612
1.651	1781.2	0.0002045712856
1.652	1782.4	0.0002025357673
1.653	1783.6	0.0002005205028
1.654	1784.8	0.0001985252904
1.655	1786	0.0001965499308
1.656	1787.2	0.0001945942263
1.657	1788.4	0.0001926579814
1.658	1789.6	0.0001907410025
1.659	1790.8	0.0001888430978
1.66	1792	0.0001869640776
1.661	1793.2	0.0001851037539
1.662	1794.4	0.0001832619408
1.663	1795.6	0.000181438454
1.664	1796.8	0.0001796331112
1.665	1798	0.0001778457319
1.666	1799.2	0.0001760761373
1.667	1800.4	0.0001743241505
1.668	1801.6	0.0001725895962
1.669	1802.8	0.000170872301
1.67	1804	0.0001691720932
1.671	1805.2	0.0001674888027
1.672	1806.4	0.0001658222613
1.673	1807.6	0.0001641723022
1.674	1808.8	0.0001625387605
1.675	1810	0.0001609214729
1.676	1811.2	0.0001593202774
1.677	1812.4	0.0001577350142
1.678	1813.6	0.0001561655246
1.679	1814.8	0.0001546116517
1.68	1816	0.00015307324
1.681	1817.2	0.0001515501358
1.682	1818.4	0.0001500421868
1.683	1819.6	0.0001485492421
1.684	1820.8	0.0001470711524
1.685	1822	0.00014560777
1.686	1823.2	0.0001441589485
1.687	1824.4	0.000142724543
1.688	1825.6	0.0001413044101
1.689	1826.8	0.0001398984077
1.69	1828	0.0001385063953
1.691	1829.2	0.0001371282336
1.692	1830.4	0.0001357637849
1.693	1831.6	0.0001344129127
1.694	1832.8	0.0001330754818
1.695	1834	0.0001317513587
1.696	1835.2	0.0001304404107
1.697	1836.4	0.000129142507
1.698	1837.6	0.0001278575175
1.699	1838.8	0.000126585314
1.7	1840	0.0001253257691
1.701	1841.2	0.0001240787568
1.702	1842.4	0.0001228441526
1.703	1843.6	0.0001216218328
1.704	1844.8	0.0001204116754
1.705	1846	0.0001192135592
1.706	1847.2	0.0001180273645
1.707	1848.4	0.0001168529726
1.708	1849.6	0.0001156902661
1.709	1850.8	0.0001145391287
1.71	1852	0.0001133994453
1.711	1853.2	0.000112271102
1.712	1854.4	0.0001111539858
1.713	1855.6	0.0001100479852
1.714	1856.8	0.0001089529895
1.715	1858	0.0001078688891
1.716	1859.2	0.0001067955757
1.717	1860.4	0.000105732942
1.718	1861.6	0.0001046808816
1.719	1862.8	0.0001036392895
1.72	1864	0.0001026080613
1.721	1865.2	0.000101587094
1.722	1866.4	0.0001005762855
1.723	1867.6	9.957553479e-05
1.724	1868.8	9.858474166e-05
1.725	1870	9.760380709e-05
1.726	1871.2	9.663263298e-05
1.727	1872.4	9.567112222e-05
1.728	1873.6	9.471917865e-05
1.729	1874.8	9.377670708e-05
1.73	1876	9.284361325e-05
1.731	1877.2	9.191980386e-05
1.732	1878.4	9.100518653e-05
1.733	1879.6	9.00996698e-05
1.734	1880.8	8.92031631e-05
1.735	1882	8.83155768e-05
1.736	1883.2	8.743682213e-05
1.737	1884.4	8.656681121e-05
1.738	1885.6	8.570545705e-05
1.739	1886.8	8.48526735e-05
1.74	1888	8.400837529e-05
1.741	1889.2	8.317247799e-05
1.742	1890.4	8.234489801e-05
1.743	1891.6	8.152555258e-05
1.744	1892.8	8.071435978e-05
1.745	1894	7.991123848e-05
1.746	1895.2	7.911610838e-05
1.747	1896.4	7.832888994e-05
1.748	1897.6	7.754950447e-05
1.749	1898.8	7.6777874e-05
1.75	1900	7.601392139e-05
1.751	1901.2	7.525757024e-05
1.752	1902.4	7.45087449e-05
1.753	1903.6	7.37673705e-05
1.754	1904.8	7.30333729e-05
1.755	1906	7.23066787e-05
1.756	1907.2	7.158721523e-05
1.757	1908.4	7.087491053e-05
1.758	1909.6	7.016969339e-05
1.759	1910.8	6.947149328e-05
1.76	1912	6.878024037e-05
1.761	1913.2	6.809586554e-05
1.762	1914.4	6.741830036e-05
1.763	1915.6	6.674747706e-05
1.764	1916.8	6.608332857e-05
1.765	1918	6.542578846e-05
1.766	1919.2	6.477479099e-05
1.767	1920.4	6.413027105e-05
1.768	1921.6	6.349216419e-05
1.769	1922.8	6.28604066e-05
1.77	1924	6.223493511e-05
1.771	1925.2	6.161568716e-05
1.772	1926.4	6.100260083e-05
1.773	1927.6	6.039561481e-05
1.774	1928.8	5.97946684e-05
1.775	1930	5.919970151e-05
1.776	1931.2	5.861065463e-05
1.777	1932.4	5.802746888e-05
1.778	1933.6	5.745008591e-05
1.779	1934.8	5.687844801e-05
1.78	1936	5.631249799e-05
1.781	1937.2	5.575217928e-05
1.782	1938.4	5.519743582e-05
1.783	1939.6	5.464821216e-05
1.784	1940.8	5.410445337e-05
1.785	1942	5.356610506e-05
1.786	1943.2	5.303311341e-05
1.787	1944.4	5.250542511e-05
1.788	1945.6	5.19829874e-05
1.789	1946.8	5.146574804e-05
1.79	1948	5.095365529e-05
1.791	1949.2	5.044665795e-05
1.792	1950.4	4.994470531e-05
1.793	1951.6	4.944774719e-05
1.794	1952.8	4.895573389e-05
1.795	1954	4.84686162e-05
1.796	1955.2	4.798634541e-05
1.797	1956.4	4.750887329e-05
1.798	1957.6	4.70361521e-05
1.799	1958.8	4.656813457e-05
1.8	1960	4.610477389e-05
1.801	1961.2	4.564602373e-05
1.802	1962.4	4.51918382e-05
1.803	1963.6	4.47421719e-05
1.804	1964.8	4.429697985e-05
1.805	1966	4.385621753e-05
1.806	1967.2	4.341984088e-05
1.807	1968.4	4.298780624e-05
1.808	1969.6	4.256007042e-05
1.809	1970.8	4.213659065e-05
1.81	1972	4.171732457e-05
1.811	1973.2	4.130223025e-05
1.812	1974.4	4.089126619e-05
1.813	1975.6	4.04843913e-05
1.814	1976.8	4.008156487e-05
1.815	1978	3.968274664e-05
1.816	1979.2	3.928789671e-05
1.817	1980.4	3.889697561e-05
1.818	1981.6	3.850994423e-05
1.819	1982.8	3.812676389e-05
1.82	1984	3.774739625e-05
1.821	1985.2	3.737180338e-05
1.822	1986.4	3.699994772e-05
1.823	1987.6	3.663179209e-05
1.824	1988.8	3.626729967e-05
1.825	1990	3.590643401e-05
1.826	1991.2	3.554915902e-05
1.827	1992.4	3.519543898e-05
1.828	1993.6	3.484523851e-05
1.829	1994.8	3.449852259e-05
1.83	1996	3.415525656e-05
1.831	1997.2	3.381540608e-05
1.832	1998.4	3.347893717e-05
1.833	1999.6	3.314581617e-05
1.834	2000.8	3.281600979e-05
1.835	2002	3.248948504e-05
1.836	2003.2	3.216620926e-05
1.837	2004.4	3.184615013e-05
1.838	2005.6	3.152927564e-05
1.839	2006.8	3.121555411e-05
1.84	2008	3.090495416e-05
1.841	2009.2	3.059744472e-05
1.842	2010.4	3.029299506e-05
1.843	2011.6	2.999157473e-05
1.844	2012.8	2.969315357e-05
1.845	2014	2.939770176e-05
1.846	2015.2	2.910518974e-05
1.847	2016.4	2.881558826e-05
1.848	2017.6	2.852886837e-05
1.849	2018.8	2.824500138e-05
1.85	2020	2.796395892e-05
1.851	2021.2	2.768571288e-05
1.852	2022.4	2.741023544e-05
1.853	2023.6	2.713749904e-05
1.854	2024.8	2.686747641e-05
1.855	2026	2.660014055e-05
1.856	2027.2	2.633546473e-05
1.857	2028.4	2.607342248e-05
1.858	2029.6	2.581398759e-05
1.859	2030.8	2.555713412e-05
1.86	2032	2.530283639e-05
1.861	2033.2	2.505106896e-05
1.862	2034.4	2.480180666e-05
1.863	2035.6	2.455502456e-05
1.864	2036.8	2.431069798e-05
1.865	2038	2.40688025e-05
1.866	2039.2	2.382931391e-05
1.867	2040.4	2.359220828e-05
1.868	2041.6	2.335746188e-05
1.869	2042.8	2.312505125e-05
1.87	2044	2.289495315e-05
1.871	2045.2	2.266714456e-05
1.872	2046.4	2.24416027e-05
1.873	2047.6	2.221830502e-05
1.874	2048.8	2.19972292e-05
1.875	2050	2.177835311e-05
1.876	2051.2	2.156165487e-05
1.877	2052.4	2.134711282e-05
1.878	2053.6	2.11347055e-05
1.879	2054.8	2.092441167e-05
1.88	2056	2.071621029e-05
1.881	2057.2	2.051008056e-05
1.882	2058.4	2.030600185e-05
1.883	2059.6	2.010395375e-05
1.884	2060.8	1.990391607e-05
1.885	2062	1.970586879e-05
1.886	2063.2	1.950979212e-05
1.887	2064.4	1.931566645e-05
1.888	2065.6	1.912347236e-05
1.889	2066.8	1.893319063e-05
1.89	2068	1.874480223e-05
1.891	2069.2	1.855828833e-05
1.892	2070.4	1.837363028e-05
1.893	2071.6	1.81908096e-05
1.894	2072.8	1.800980802e-05
1.895	2074	1.783060744e-05
1.896	2075.2	1.765318993e-05
1.897	2076.4	1.747753776e-05
1.898	2077.6	1.730363335e-05
1.899	2078.8	1.713145932e-05
1.9	2080	1.696099845e-05
1.901	2081.2	1.67922337e-05
1.902	2082.4	1.662514818e-05
1.903	2083.6	1.645972519e-05
1.904	2084.8	1.629594819e-05
1.905	2086	1.61338008e-05
1.906	2087.2	1.59732668e-05
1.907	2088.4	1.581433014e-05
1.908	2089.6	1.565697492e-05
1.909	2090.8	1.550118542e-05
1.91	2092	1.534694605e-05
1.911	2093.2	1.519424138e-05
1.912	2094.4	1.504305616e-05
1.913	2095.6	1.489337525e-05
1.914	2096.8	1.474518369e-05
1.915	2098	1.459846666e-05
1.916	2099.2	1.445320949e-05
1.917	2100.4	1.430939765e-05
1.918	2101.6	1.416701676e-05
1.919	2102.8	1.402605259e-05
1.92	2104	1.388649104e-05
1.921	2105.2	1.374831814e-05
1.922	2106.4	1.361152009e-05
1.923	2107.6	1.34760832e-05
1.924	2108.8	1.334199394e-05
1.925	2110	1.320923888e-05
1.926	2111.2	1.307780475e-05
1.927	2112.4	1.294767842e-05
1.928	2113.6	1.281884687e-05
1.929	2114.8	1.269129721e-05
1.93	2116	1.25650167e-05
1.931	2117.2	1.243999269e-05
1.932	2118.4	1.23162127e-05
1.933	2119.6	1.219366433e-05
1.934	2120.8	1.207233534e-05
1.935	2122	1.19522136e-05
1.936	2123.2	1.183328709e-05
1.937	2124.4	1.171554391e-05
1.938	2125.6	1.15989723e-05
1.939	2126.8	1.14835606e-05
1.94	2128	1.136929726e-05
1.941	2129.2	1.125617087e-05
1.942	2130.4	1.11441701e-05
1.943	2131.6	1.103328375e-05
1.944	2132.8	1.092350074e-05
1.945	2134	1.081481009e-05
1.946	2135.2	1.070720094e-05
1.947	2136.4	1.060066251e-05
1.948	2137.6	1.049518415e-05
1.949	2138.8	1.039075532e-05
1.95	2140	1.028736558e-05
1.951	2141.2	1.018500458e-05
1.952	2142.4	1.00836621e-05
1.953	2143.6	9.983327981e-06
1.954	2144.8	9.883992208e-06
1.955	2146	9.785644842e-06
1.956	2147.2	9.688276049e-06
1.957	2148.4	9.591876092e-06
1.958	2149.6	9.49643533e-06
1.959	2150.8	9.401944219e-06
1.96	2152	9.308393311e-06
1.961	2153.2	9.21577325e-06
1.962	2154.4	9.124074774e-06
1.963	2155.6	9.033288714e-06
1.964	2156.8	8.943405989e-06
1.965	2158	8.854417613e-06
1.966	2159.2	8.766314685e-06
1.967	2160.4	8.679088397e-06
1.968	2161.6	8.592730024e-06
1.969	2162.8	8.507230932e-06
1.97	2164	8.42258257e-06
1.971	2165.2	8.338776473e-06
1.972	2166.4	8.255804261e-06
1.973	2167.6	8.173657636e-06
1.974	2168.8	8.092328384e-06
1.975	2170	8.011808371e-06
1.976	2171.2	7.932089546e-06
1.977	2172.4	7.853163936e-06
1.978	2173.6	7.775023649e-06
1.979	2174.8	7.697660871e-06
1.98	2176	7.621067866e-06
1.981	2177.2	7.545236974e-06
1.982	2178.4	7.470160611e-06
1.983	2179.6	7.395831271e-06
1.984	2180.8	7.322241521e-06
1.985	2182	7.249384e-06
1.986	2183.2	7.177251424e-06
1.987	2184.4	7.105836579e-06
1.988	2185.6	7.035132324e-06
1.989	2186.8	6.965131588e-06
1.99	2188	6.89582737e-06
1.991	2189.2	6.827212742e-06
1.992	2190.4	6.75928084e-06
1.993	2191.6	6.692024872e-06
1.994	2192.8	6.625438112e-06
1.995	2194	6.559513901e-06
1.996	2195.2	6.494245647e-06
1.997	2196.4	6.429626823e-06
1.998	2197.6	6.365650967e-06
1.999	2198.8	6.302311682e-06
[truncated: 3,000 more rows]
