# Supplementary material for: Nanoalignment by critical Casimir torques
Source: Nat Commun. 2024 Jun 14;15:5086. doi: 10.1038/s41467-024-49220-1 (PMC11178905; doi:10.1038/s41467-024-49220-1)
Supplement: Supplementary file 11 — Source Data [file 41467_2024_49220_MOESM11_ESM.zip › figS7/potential_uncoated.dat]

# center distance	surface-to-surface distance	potential
0.001	-198.8	inf
0.002	-197.6	inf
0.003	-196.4	inf
0.004	-195.2	inf
0.005	-194	inf
0.006	-192.8	inf
0.007	-191.6	inf
0.008	-190.4	inf
0.009	-189.2	inf
0.01	-188	inf
0.011	-186.8	inf
0.012	-185.6	inf
0.013	-184.4	inf
0.014	-183.2	inf
0.015	-182	inf
0.016	-180.8	inf
0.017	-179.6	inf
0.018	-178.4	inf
0.019	-177.2	inf
0.02	-176	inf
0.021	-174.8	inf
0.022	-173.6	inf
0.023	-172.4	inf
0.024	-171.2	inf
0.025	-170	inf
0.026	-168.8	inf
0.027	-167.6	inf
0.028	-166.4	inf
0.029	-165.2	inf
0.03	-164	inf
0.031	-162.8	inf
0.032	-161.6	inf
0.033	-160.4	inf
0.034	-159.2	inf
0.035	-158	inf
0.036	-156.8	inf
0.037	-155.6	inf
0.038	-154.4	inf
0.039	-153.2	inf
0.04	-152	inf
0.041	-150.8	inf
0.042	-149.6	inf
0.043	-148.4	inf
0.044	-147.2	inf
0.045	-146	inf
0.046	-144.8	inf
0.047	-143.6	inf
0.048	-142.4	inf
0.049	-141.2	inf
0.05	-140	inf
0.051	-138.8	inf
0.052	-137.6	inf
0.053	-136.4	inf
0.054	-135.2	inf
0.055	-134	inf
0.056	-132.8	inf
0.057	-131.6	inf
0.058	-130.4	inf
0.059	-129.2	inf
0.06	-128	inf
0.061	-126.8	inf
0.062	-125.6	inf
0.063	-124.4	inf
0.064	-123.2	inf
0.065	-122	inf
0.066	-120.8	inf
0.067	-119.6	inf
0.068	-118.4	inf
0.069	-117.2	inf
0.07	-116	inf
0.071	-114.8	inf
0.072	-113.6	inf
0.073	-112.4	inf
0.074	-111.2	inf
0.075	-110	inf
0.076	-108.8	inf
0.077	-107.6	inf
0.078	-106.4	inf
0.079	-105.2	inf
0.08	-104	inf
0.081	-102.8	inf
0.082	-101.6	inf
0.083	-100.4	inf
0.084	-99.2	inf
0.085	-98	inf
0.086	-96.8	inf
0.087	-95.6	inf
0.088	-94.4	inf
0.089	-93.2	inf
0.09	-92	inf
0.091	-90.8	inf
0.092	-89.6	inf
0.093	-88.4	inf
0.094	-87.2	inf
0.095	-86	inf
0.096	-84.8	inf
0.097	-83.6	inf
0.098	-82.4	inf
0.099	-81.2	inf
0.1	-80	inf
0.101	-78.8	inf
0.102	-77.6	inf
0.103	-76.4	inf
0.104	-75.2	inf
0.105	-74	inf
0.106	-72.8	inf
0.107	-71.6	inf
0.108	-70.4	inf
0.109	-69.2	inf
0.11	-68	inf
0.111	-66.8	inf
0.112	-65.6	inf
0.113	-64.4	inf
0.114	-63.2	inf
0.115	-62	inf
0.116	-60.8	inf
0.117	-59.6	inf
0.118	-58.4	inf
0.119	-57.2	inf
0.12	-56	inf
0.121	-54.8	inf
0.122	-53.6	inf
0.123	-52.4	inf
0.124	-51.2	inf
0.125	-50	inf
0.126	-48.8	inf
0.127	-47.6	inf
0.128	-46.4	inf
0.129	-45.2	inf
0.13	-44	inf
0.131	-42.8	inf
0.132	-41.6	inf
0.133	-40.4	inf
0.134	-39.2	inf
0.135	-38	inf
0.136	-36.8	inf
0.137	-35.6	inf
0.138	-34.4	inf
0.139	-33.2	inf
0.14	-32	inf
0.141	-30.8	inf
0.142	-29.6	inf
0.143	-28.4	inf
0.144	-27.2	inf
0.145	-26	inf
0.146	-24.8	inf
0.147	-23.6	inf
0.148	-22.4	inf
0.149	-21.2	inf
0.15	-20	inf
0.151	-18.8	inf
0.152	-17.6	inf
0.153	-16.4	inf
0.154	-15.2	inf
0.155	-14	inf
0.156	-12.8	inf
0.157	-11.6	inf
0.158	-10.4	inf
0.159	-9.2	inf
0.16	-8	inf
0.161	-6.8	inf
0.162	-5.6	inf
0.163	-4.4	inf
0.164	-3.2	inf
0.165	-2	inf
0.166	-0.8	inf
0.167	0.4	-11621478.7
0.168	1.6	-727198.0295
0.169	2.8	-237892.2526
0.17	4	-116838.5578
0.171	5.2	-69322.67119
0.172	6.4	-45902.69282
0.173	7.6	-32659.44939
0.174	8.8	-24446.46656
0.175	10	-19003.02394
0.176	11.2	-15209.47261
0.177	12.4	-12459.83441
0.178	13.6	-10402.89096
0.179	14.8	-8823.667077
0.18	16	-7584.589591
0.181	17.2	-6594.295778
0.182	18.4	-5790.180534
0.183	19.6	-5128.177223
0.184	20.8	-4576.537882
0.185	22	-4111.918956
0.186	23.2	-3716.845098
0.187	24.4	-3378.023145
0.188	25.6	-3085.195469
0.189	26.8	-2830.34412
0.19	28	-2607.128254
0.191	29.2	-2410.47982
0.192	30.4	-2236.308611
0.193	31.6	-2081.284098
0.194	32.8	-1942.672046
0.195	34	-1818.210713
0.196	35.2	-1706.016048
0.197	36.4	-1604.508373
0.198	37.6	-1512.355158
0.199	38.8	-1428.425965
0.2	40	-1351.756712
0.201	41.2	-1281.52109
0.202	42.4	-1217.007558
0.203	43.6	-1157.600706
0.204	44.8	-1102.766051
0.205	46	-1052.037572
0.206	47.2	-1005.007431
0.207	48.4	-961.3174529
0.208	49.6	-920.6520246
0.209	50.8	-882.7321548
0.21	52	-847.3104793
0.211	53.2	-814.167044
0.212	54.4	-783.1057304
0.213	55.6	-753.9512141
0.214	56.8	-726.5463675
0.215	58	-700.7500329
0.216	59.2	-676.4351086
0.217	60.4	-653.486897
0.218	61.6	-631.8016755
0.219	62.8	-611.2854561
0.22	64	-591.8529057
0.221	65.2	-573.4264038
0.222	66.4	-555.9352181
0.223	67.6	-539.3147812
0.224	68.8	-523.5060545
0.225	70	-508.4549673
0.226	71.2	-494.1119219
0.227	72.4	-480.4313549
0.228	73.6	-467.3713479
0.229	74.8	-454.893282
0.23	76	-442.9615295
0.231	77.2	-431.5431787
0.232	78.4	-420.6077884
0.233	79.6	-410.1271673
0.234	80.8	-400.0751766
0.235	82	-390.4275524
0.236	83.2	-381.1617458
0.237	84.4	-372.2567786
0.238	85.6	-363.6931131
0.239	86.8	-355.4525347
0.24	88	-347.5180449
0.241	89.2	-339.8737649
0.242	90.4	-332.5048474
0.243	91.6	-325.3973971
0.244	92.8	-318.5383977
0.245	94	-311.9156458
0.246	95.2	-305.5176903
0.247	96.4	-299.3337771
0.248	97.6	-293.3537982
0.249	98.8	-287.5682461
0.25	100	-281.9681702
0.251	101.2	-276.5451388
0.252	102.4	-271.2912027
0.253	103.6	-266.1988623
0.254	104.8	-261.261037
0.255	106	-256.4710379
0.256	107.2	-251.8225409
0.257	108.4	-247.309564
0.258	109.6	-242.9264442
0.259	110.8	-238.6678178
0.26	112	-234.5286014
0.261	113.2	-230.5039739
0.262	114.4	-226.589361
0.263	115.6	-222.7804196
0.264	116.8	-219.0730238
0.265	118	-215.4632524
0.266	119.2	-211.947376
0.267	120.4	-208.5218465
0.268	121.6	-205.1832859
0.269	122.8	-201.9284772
0.27	124	-198.7543544
0.271	125.2	-195.6579949
0.272	126.4	-192.6366108
0.273	127.6	-189.6875416
0.274	128.8	-186.8082476
0.275	130	-183.9963028
0.276	131.2	-181.2493893
0.277	132.4	-178.5652909
0.278	133.6	-175.9418886
0.279	134.8	-173.3771546
0.28	136	-170.8691484
0.281	137.2	-168.4160118
0.282	138.4	-166.0159647
0.283	139.6	-163.6673014
0.284	140.8	-161.3683871
0.285	142	-159.1176536
0.286	143.2	-156.9135969
0.287	144.4	-154.7547735
0.288	145.6	-152.6397977
0.289	146.8	-150.5673388
0.29	148	-148.5361187
0.291	149.2	-146.544909
0.292	150.4	-144.5925289
0.293	151.6	-142.6778431
0.294	152.8	-140.7997597
0.295	154	-138.957228
0.296	155.2	-137.1492368
0.297	156.4	-135.3748128
0.298	157.6	-133.6330185
0.299	158.8	-131.9229509
0.3	160	-130.2437402
0.301	161.2	-128.5945479
0.302	162.4	-126.9745657
0.303	163.6	-125.3830142
0.304	164.8	-123.8191417
0.305	166	-122.282223
0.306	167.2	-120.7715583
0.307	168.4	-119.2864722
0.308	169.6	-117.8263125
0.309	170.8	-116.3904496
0.31	172	-114.9782753
0.311	173.2	-113.5892021
0.312	174.4	-112.2226622
0.313	175.6	-110.8781071
0.314	176.8	-109.5550063
0.315	178	-108.2528471
0.316	179.2	-106.9711337
0.317	180.4	-105.7093865
0.318	181.6	-104.4671416
0.319	182.8	-103.2439501
0.32	184	-102.0393778
0.321	185.2	-100.8530042
0.322	186.4	-99.68442246
0.323	187.6	-98.53323871
0.324	188.8	-97.39907151
0.325	190	-96.2815515
0.326	191.2	-95.18032096
0.327	192.4	-94.0950334
0.328	193.6	-93.02535314
0.329	194.8	-91.97095499
0.33	196	-90.93152383
0.331	197.2	-89.90675432
0.332	198.4	-88.89635054
0.333	199.6	-87.90002568
0.334	200.8	-86.91750175
0.335	202	-85.94850929
0.336	203.2	-84.99278708
0.337	204.4	-84.05008188
0.338	205.6	-83.12014819
0.339	206.8	-82.20274799
0.34	208	-81.29765052
0.341	209.2	-80.40463203
0.342	210.4	-79.5234756
0.343	211.6	-78.65397092
0.344	212.8	-77.79591406
0.345	214	-76.94910734
0.346	215.2	-76.11335911
0.347	216.4	-75.28848358
0.348	217.6	-74.47430065
0.349	218.8	-73.67063575
0.35	220	-72.87731971
0.351	221.2	-72.09418856
0.352	222.4	-71.32108345
0.353	223.6	-70.55785046
0.354	224.8	-69.80434049
0.355	226	-69.06040914
0.356	227.2	-68.32591659
0.357	228.4	-67.60072745
0.358	229.6	-66.88471071
0.359	230.8	-66.17773958
0.36	232	-65.47969139
0.361	233.2	-64.79044752
0.362	234.4	-64.10989331
0.363	235.6	-63.43791792
0.364	236.8	-62.77441429
0.365	238	-62.11927902
0.366	239.2	-61.47241234
0.367	240.4	-60.83359958
0.368	241.6	-60.20226456
0.369	242.8	-59.57821009
0.37	244	-58.96133317
0.371	245.2	-58.35153274
0.372	246.4	-57.74870967
0.373	247.6	-57.15276666
0.374	248.8	-56.5636082
0.375	250	-55.98114058
0.376	251.2	-55.40527177
0.377	252.4	-54.83591142
0.378	253.6	-54.27297085
0.379	254.8	-53.71636293
0.38	256	-53.16600212
0.381	257.2	-52.62180437
0.382	258.4	-52.08368715
0.383	259.6	-51.55156935
0.384	260.8	-51.02537128
0.385	262	-50.50501466
0.386	263.2	-49.99042252
0.387	264.4	-49.48151924
0.388	265.6	-48.97823047
0.389	266.8	-48.48048314
0.39	268	-47.9882054
0.391	269.2	-47.5013266
0.392	270.4	-47.01977727
0.393	271.6	-46.54348911
0.394	272.8	-46.07239491
0.395	274	-45.60642861
0.396	275.2	-45.14552518
0.397	276.4	-44.68962067
0.398	277.6	-44.23865217
0.399	278.8	-43.79255774
0.4	280	-43.35127648
0.401	281.2	-42.91474842
0.402	282.4	-42.48291454
0.403	283.6	-42.05571678
0.404	284.8	-41.63309794
0.405	286	-41.21500174
0.406	287.2	-40.80137278
0.407	288.4	-40.39215647
0.408	289.6	-39.98729911
0.409	290.8	-39.58674777
0.41	292	-39.19045035
0.411	293.2	-38.79835555
0.412	294.4	-38.41041279
0.413	295.6	-38.02657231
0.414	296.8	-37.64678503
0.415	298	-37.27100265
0.416	299.2	-36.89917754
0.417	300.4	-36.53126279
0.418	301.6	-36.16721217
0.419	302.8	-35.80698013
0.42	304	-35.45052176
0.421	305.2	-35.09779282
0.422	306.4	-34.74874969
0.423	307.6	-34.40334937
0.424	308.8	-34.06154949
0.425	310	-33.72330827
0.426	311.2	-33.3885845
0.427	312.4	-33.05733757
0.428	313.6	-32.72952744
0.429	314.8	-32.40511461
0.43	316	-32.08406014
0.431	317.2	-31.76632563
0.432	318.4	-31.4518732
0.433	319.6	-31.14066549
0.434	320.8	-30.83266564
0.435	322	-30.52783732
0.436	323.2	-30.22614465
0.437	324.4	-29.92755228
0.438	325.6	-29.63202529
0.439	326.8	-29.33952926
0.44	328	-29.05003021
0.441	329.2	-28.76349461
0.442	330.4	-28.4798894
0.443	331.6	-28.19918191
0.444	332.8	-27.92133994
0.445	334	-27.64633169
0.446	335.2	-27.37412579
0.447	336.4	-27.10469125
0.448	337.6	-26.83799751
0.449	338.8	-26.57401438
0.45	340	-26.31271209
0.451	341.2	-26.05406121
0.452	342.4	-25.79803271
0.453	343.6	-25.54459794
0.454	344.8	-25.29372859
0.455	346	-25.04539671
0.456	347.2	-24.79957472
0.457	348.4	-24.55623537
0.458	349.6	-24.31535175
0.459	350.8	-24.07689731
0.46	352	-23.84084579
0.461	353.2	-23.60717129
0.462	354.4	-23.37584821
0.463	355.6	-23.14685128
0.464	356.8	-22.92015553
0.465	358	-22.6957363
0.466	359.2	-22.47356922
0.467	360.4	-22.25363025
0.468	361.6	-22.0358956
0.469	362.8	-21.82034179
0.47	364	-21.60694563
0.471	365.2	-21.39568419
0.472	366.4	-21.18653483
0.473	367.6	-20.97947517
0.474	368.8	-20.77448311
0.475	370	-20.5715368
0.476	371.2	-20.37061466
0.477	372.4	-20.17169536
0.478	373.6	-19.97475783
0.479	374.8	-19.77978124
0.48	376	-19.586745
0.481	377.2	-19.39562877
0.482	378.4	-19.20641245
0.483	379.6	-19.01907617
0.484	380.8	-18.8336003
0.485	382	-18.64996541
0.486	383.2	-18.46815234
0.487	384.4	-18.28814211
0.488	385.6	-18.10991598
0.489	386.8	-17.93345542
0.49	388	-17.75874211
0.491	389.2	-17.58575796
0.492	390.4	-17.41448505
0.493	391.6	-17.2449057
0.494	392.8	-17.07700241
0.495	394	-16.91075789
0.496	395.2	-16.74615503
0.497	396.4	-16.58317693
0.498	397.6	-16.42180687
0.499	398.8	-16.26202834
0.5	400	-16.10382498
0.501	401.2	-15.94718064
0.502	402.4	-15.79207933
0.503	403.6	-15.63850527
0.504	404.8	-15.48644283
0.505	406	-15.33587656
0.506	407.2	-15.18679119
0.507	408.4	-15.03917159
0.508	409.6	-14.89300285
0.509	410.8	-14.74827017
0.51	412	-14.60495894
0.511	413.2	-14.46305472
0.512	414.4	-14.32254321
0.513	415.6	-14.18341028
0.514	416.8	-14.04564193
0.515	418	-13.90922435
0.516	419.2	-13.77414386
0.517	420.4	-13.64038691
0.518	421.6	-13.50794015
0.519	422.8	-13.37679031
0.52	424	-13.24692432
0.521	425.2	-13.11832923
0.522	426.4	-12.99099221
0.523	427.6	-12.8649006
0.524	428.8	-12.74004185
0.525	430	-12.61640358
0.526	431.2	-12.4939735
0.527	432.4	-12.37273948
0.528	433.6	-12.25268952
0.529	434.8	-12.13381173
0.53	436	-12.01609436
0.531	437.2	-11.89952578
0.532	438.4	-11.7840945
0.533	439.6	-11.66978912
0.534	440.8	-11.5565984
0.535	442	-11.44451119
0.536	443.2	-11.33351646
0.537	444.4	-11.22360331
0.538	445.6	-11.11476095
0.539	446.8	-11.00697871
0.54	448	-10.90024601
0.541	449.2	-10.7945524
0.542	450.4	-10.68988755
0.543	451.6	-10.58624121
0.544	452.8	-10.48360326
0.545	454	-10.38196367
0.546	455.2	-10.28131253
0.547	456.4	-10.18164002
0.548	457.6	-10.08293644
0.549	458.8	-9.985192172
0.55	460	-9.888397707
0.551	461.2	-9.792543634
0.552	462.4	-9.69762064
0.553	463.6	-9.603619508
0.554	464.8	-9.510531118
0.555	466	-9.418346443
0.556	467.2	-9.327056549
0.557	468.4	-9.236652596
0.558	469.6	-9.147125833
0.559	470.8	-9.058467601
0.56	472	-8.97066933
0.561	473.2	-8.883722538
0.562	474.4	-8.797618829
0.563	475.6	-8.712349895
0.564	476.8	-8.627907513
0.565	478	-8.544283542
0.566	479.2	-8.461469928
0.567	480.4	-8.379458696
0.568	481.6	-8.298241956
0.569	482.8	-8.217811896
0.57	484	-8.138160783
0.571	485.2	-8.059280966
0.572	486.4	-7.98116487
0.573	487.6	-7.903804997
0.574	488.8	-7.827193926
0.575	490	-7.75132431
0.576	491.2	-7.676188878
0.577	492.4	-7.601780433
0.578	493.6	-7.528091851
0.579	494.8	-7.455116077
0.58	496	-7.382846132
0.581	497.2	-7.311275105
0.582	498.4	-7.240396155
0.583	499.6	-7.170202511
0.584	500.8	-7.10068747
0.585	502	-7.031844395
0.586	503.2	-6.963666719
0.587	504.4	-6.896147938
0.588	505.6	-6.829281615
0.589	506.8	-6.763061378
0.59	508	-6.697480919
0.591	509.2	-6.632533992
0.592	510.4	-6.568214415
0.593	511.6	-6.504516067
0.594	512.8	-6.44143289
0.595	514	-6.378958886
0.596	515.2	-6.317088115
0.597	516.4	-6.255814699
0.598	517.6	-6.195132819
0.599	518.8	-6.135036711
0.6	520	-6.075520671
0.601	521.2	-6.016579052
0.602	522.4	-5.958206263
0.603	523.6	-5.900396769
0.604	524.8	-5.843145088
0.605	526	-5.786445795
0.606	527.2	-5.730293519
0.607	528.4	-5.674682941
0.608	529.6	-5.619608795
0.609	530.8	-5.565065869
0.61	532	-5.511049001
0.611	533.2	-5.457553081
0.612	534.4	-5.404573049
0.613	535.6	-5.352103896
0.614	536.8	-5.300140662
0.615	538	-5.248678437
0.616	539.2	-5.197712359
0.617	540.4	-5.147237614
0.618	541.6	-5.097249436
0.619	542.8	-5.047743105
0.62	544	-4.99871395
0.621	545.2	-4.950157343
0.622	546.4	-4.902068705
0.623	547.6	-4.854443499
0.624	548.8	-4.807277235
0.625	550	-4.760565466
0.626	551.2	-4.714303791
0.627	552.4	-4.668487849
0.628	553.6	-4.623113324
0.629	554.8	-4.578175942
0.63	556	-4.533671472
0.631	557.2	-4.489595723
0.632	558.4	-4.445944547
0.633	559.6	-4.402713834
0.634	560.8	-4.359899518
0.635	562	-4.31749757
0.636	563.2	-4.275504001
0.637	564.4	-4.233914864
0.638	565.6	-4.192726246
0.639	566.8	-4.151934276
0.64	568	-4.11153512
0.641	569.2	-4.07152498
0.642	570.4	-4.031900098
0.643	571.6	-3.992656751
0.644	572.8	-3.953791252
0.645	574	-3.915299952
0.646	575.2	-3.877179235
0.647	576.4	-3.839425524
0.648	577.6	-3.802035272
0.649	578.8	-3.765004972
0.65	580	-3.728331148
0.651	581.2	-3.692010359
0.652	582.4	-3.656039196
0.653	583.6	-3.620414286
0.654	584.8	-3.585132287
0.655	586	-3.55018989
0.656	587.2	-3.515583818
0.657	588.4	-3.481310827
0.658	589.6	-3.447367704
0.659	590.8	-3.413751267
0.66	592	-3.380458366
0.661	593.2	-3.347485879
0.662	594.4	-3.314830718
0.663	595.6	-3.282489822
0.664	596.8	-3.250460163
0.665	598	-3.218738739
0.666	599.2	-3.187322579
0.667	600.4	-3.156208742
0.668	601.6	-3.125394312
0.669	602.8	-3.094876406
0.67	604	-3.064652166
0.671	605.2	-3.034718761
0.672	606.4	-3.00507339
0.673	607.6	-2.975713279
0.674	608.8	-2.946635678
0.675	610	-2.917837867
0.676	611.2	-2.889317151
0.677	612.4	-2.861070862
0.678	613.6	-2.833096355
0.679	614.8	-2.805391015
0.68	616	-2.777952248
0.681	617.2	-2.75077749
0.682	618.4	-2.723864196
0.683	619.6	-2.697209852
0.684	620.8	-2.670811963
0.685	622	-2.644668061
0.686	623.2	-2.618775701
0.687	624.4	-2.593132462
0.688	625.6	-2.567735946
0.689	626.8	-2.542583779
0.69	628	-2.51767361
0.691	629.2	-2.49300311
0.692	630.4	-2.468569972
0.693	631.6	-2.444371913
0.694	632.8	-2.42040667
0.695	634	-2.396672005
0.696	635.2	-2.373165698
0.697	636.4	-2.349885553
0.698	637.6	-2.326829394
0.699	638.8	-2.303995067
0.7	640	-2.281380437
0.701	641.2	-2.258983393
0.702	642.4	-2.23680184
0.703	643.6	-2.214833707
0.704	644.8	-2.193076941
0.705	646	-2.171529509
0.706	647.2	-2.150189398
0.707	648.4	-2.129054615
0.708	649.6	-2.108123185
0.709	650.8	-2.087393153
0.71	652	-2.066862583
0.711	653.2	-2.046529555
0.712	654.4	-2.026392173
0.713	655.6	-2.006448553
0.714	656.8	-1.986696834
0.715	658	-1.96713517
0.716	659.2	-1.947761735
0.717	660.4	-1.928574719
0.718	661.6	-1.90957233
0.719	662.8	-1.890752794
0.72	664	-1.872114351
0.721	665.2	-1.853655263
0.722	666.4	-1.835373805
0.723	667.6	-1.817268269
0.724	668.8	-1.799336965
0.725	670	-1.781578218
0.726	671.2	-1.76399037
0.727	672.4	-1.746571778
0.728	673.6	-1.729320816
0.729	674.8	-1.712235871
0.73	676	-1.69531535
0.731	677.2	-1.678557672
0.732	678.4	-1.661961271
0.733	679.6	-1.645524599
0.734	680.8	-1.629246119
0.735	682	-1.613124313
0.736	683.2	-1.597157673
0.737	684.4	-1.58134471
0.738	685.6	-1.565683946
0.739	686.8	-1.55017392
0.74	688	-1.534813182
0.741	689.2	-1.519600298
0.742	690.4	-1.504533847
0.743	691.6	-1.489612422
0.744	692.8	-1.47483463
0.745	694	-1.460199091
0.746	695.2	-1.445704438
0.747	696.4	-1.431349316
0.748	697.6	-1.417132386
0.749	698.8	-1.40305232
0.75	700	-1.389107802
0.751	701.2	-1.37529753
0.752	702.4	-1.361620214
0.753	703.6	-1.348074581
0.754	704.8	-1.334659768
0.755	706	-1.321379682
0.756	707.2	-1.308231734
0.757	708.4	-1.295214611
0.758	709.6	-1.28232701
0.759	710.8	-1.269567643
0.76	712	-1.256935234
0.761	713.2	-1.24442852
0.762	714.4	-1.232046249
0.763	715.6	-1.219787184
0.764	716.8	-1.207650099
0.765	718	-1.19563378
0.766	719.2	-1.183737025
0.767	720.4	-1.171958644
0.768	721.6	-1.160297461
0.769	722.8	-1.148752308
0.77	724	-1.137322032
0.771	725.2	-1.126005489
0.772	726.4	-1.114801547
0.773	727.6	-1.103709086
0.774	728.8	-1.092726997
0.775	730	-1.081854182
0.776	731.2	-1.071089553
0.777	732.4	-1.060432034
0.778	733.6	-1.049880559
0.779	734.8	-1.039434073
0.78	736	-1.029091531
0.781	737.2	-1.018851899
0.782	738.4	-1.008714153
0.783	739.6	-0.9986772798
0.784	740.8	-0.9887402749
0.785	742	-0.9789021447
0.786	743.2	-0.9691619057
0.787	744.4	-0.9595185836
0.788	745.6	-0.9499712141
0.789	746.8	-0.9405188426
0.79	748	-0.9311605238
0.791	749.2	-0.9218953218
0.792	750.4	-0.9127223101
0.793	751.6	-0.9036405713
0.794	752.8	-0.8946491974
0.795	754	-0.8857472892
0.796	755.2	-0.8769339564
0.797	756.4	-0.8682083177
0.798	757.6	-0.8595695006
0.799	758.8	-0.8510166412
0.8	760	-0.8425488841
0.801	761.2	-0.8341653827
0.802	762.4	-0.8258652984
0.803	763.6	-0.8176478014
0.804	764.8	-0.8095120698
0.805	766	-0.8014572902
0.806	767.2	-0.7934826569
0.807	768.4	-0.7855873725
0.808	769.6	-0.7777706476
0.809	770.8	-0.7700317003
0.81	772	-0.7623697569
0.811	773.2	-0.7547840511
0.812	774.4	-0.7472738243
0.813	775.6	-0.7398383255
0.814	776.8	-0.7324768111
0.815	778	-0.7251885451
0.816	779.2	-0.7179727985
0.817	780.4	-0.7108288498
0.818	781.6	-0.7037559846
0.819	782.8	-0.6967534955
0.82	784	-0.6898206824
0.821	785.2	-0.6829568519
0.822	786.4	-0.6761613177
0.823	787.6	-0.6694334002
0.824	788.8	-0.6627724266
0.825	790	-0.6561777307
0.826	791.2	-0.6496486532
0.827	792.4	-0.6431845411
0.828	793.6	-0.636784748
0.829	794.8	-0.6304486339
0.83	796	-0.6241755652
0.831	797.2	-0.6179649145
0.832	798.4	-0.6118160609
0.833	799.6	-0.6057283894
0.834	800.8	-0.5997012912
0.835	802	-0.5937341636
0.836	803.2	-0.58782641
0.837	804.4	-0.5819774395
0.838	805.6	-0.5761866672
0.839	806.8	-0.5704535141
0.84	808	-0.5647774068
0.841	809.2	-0.5591577777
0.842	810.4	-0.5535940649
0.843	811.6	-0.5480857119
0.844	812.8	-0.5426321679
0.845	814	-0.5372328876
0.846	815.2	-0.5318873311
0.847	816.4	-0.5265949637
0.848	817.6	-0.5213552563
0.849	818.8	-0.5161676848
0.85	820	-0.5110317305
0.851	821.2	-0.5059468798
0.852	822.4	-0.5009126243
0.853	823.6	-0.4959284604
0.854	824.8	-0.4909938898
0.855	826	-0.4861084189
0.856	827.2	-0.4812715593
0.857	828.4	-0.4764828273
0.858	829.6	-0.471741744
0.859	830.8	-0.4670478352
0.86	832	-0.4624006316
0.861	833.2	-0.4577996684
0.862	834.4	-0.4532444856
0.863	835.6	-0.4487346276
0.864	836.8	-0.4442696435
0.865	838	-0.4398490867
0.866	839.2	-0.4354725151
0.867	840.4	-0.4311394912
0.868	841.6	-0.4268495816
0.869	842.8	-0.4226023573
0.87	844	-0.4183973936
0.871	845.2	-0.41423427
0.872	846.4	-0.4101125813
0.873	847.6	-0.4060318929
0.874	848.8	-0.4019918081
0.875	850	-0.3979919228
0.876	851.2	-0.394031837
0.877	852.4	-0.3901111547
0.878	853.6	-0.3862294838
0.879	854.8	-0.3823864363
0.88	856	-0.3785816277
0.881	857.2	-0.3748146775
0.882	858.4	-0.3710852092
0.883	859.6	-0.3673928496
0.884	860.8	-0.3637372297
0.885	862	-0.3601179838
0.886	863.2	-0.35653475
0.887	864.4	-0.35298717
0.888	865.6	-0.3494748889
0.889	866.8	-0.3459975557
0.89	868	-0.3425548225
0.891	869.2	-0.339146345
0.892	870.4	-0.3357717825
0.893	871.6	-0.3324307975
0.894	872.8	-0.3291230558
0.895	874	-0.3258482266
0.896	875.2	-0.3226059826
0.897	876.4	-0.3193959995
0.898	877.6	-0.3162179562
0.899	878.8	-0.3130715349
0.9	880	-0.3099564211
0.901	881.2	-0.3068723032
0.902	882.4	-0.3038188728
0.903	883.6	-0.3007958245
0.904	884.8	-0.297802856
0.905	886	-0.2948396681
0.906	887.2	-0.2919059644
0.907	888.4	-0.2890014515
0.908	889.6	-0.286125839
0.909	890.8	-0.2832788393
0.91	892	-0.2804601678
0.911	893.2	-0.2776695425
0.912	894.4	-0.2749066844
0.913	895.6	-0.2721713172
0.914	896.8	-0.2694631673
0.915	898	-0.266781964
0.916	899.2	-0.2641274391
0.917	900.4	-0.2614993272
0.918	901.6	-0.2588973654
0.919	902.8	-0.2563212936
0.92	904	-0.2537708541
0.921	905.2	-0.2512457919
0.922	906.4	-0.2487458545
0.923	907.6	-0.2462707919
0.924	908.8	-0.2438203566
0.925	910	-0.2413943035
0.926	911.2	-0.23899239
0.927	912.4	-0.236614376
0.928	913.6	-0.2342600236
0.929	914.8	-0.2319290975
0.93	916	-0.2296213644
0.931	917.2	-0.2273365936
0.932	918.4	-0.2250745567
0.933	919.6	-0.2228350275
0.934	920.8	-0.2206177819
0.935	922	-0.2184225983
0.936	923.2	-0.2162492571
0.937	924.4	-0.2140975411
0.938	925.6	-0.2119672349
0.939	926.8	-0.2098581257
0.94	928	-0.2077700025
0.941	929.2	-0.2057026564
0.942	930.4	-0.2036558808
0.943	931.6	-0.2016294709
0.944	932.8	-0.1996232241
0.945	934	-0.1976369399
0.946	935.2	-0.1956704195
0.947	936.4	-0.1937234663
0.948	937.6	-0.1917958856
0.949	938.8	-0.1898874846
0.95	940	-0.1879980726
0.951	941.2	-0.1861274605
0.952	942.4	-0.1842754613
0.953	943.6	-0.1824418898
0.954	944.8	-0.1806265627
0.955	946	-0.1788292984
0.956	947.2	-0.1770499171
0.957	948.4	-0.175288241
0.958	949.6	-0.1735440939
0.959	950.8	-0.1718173013
0.96	952	-0.1701076906
0.961	953.2	-0.1684150908
0.962	954.4	-0.1667393326
0.963	955.6	-0.1650802486
0.964	956.8	-0.1634376726
0.965	958	-0.1618114406
0.966	959.2	-0.1602013899
0.967	960.4	-0.1586073594
0.968	961.6	-0.1570291898
0.969	962.8	-0.1554667233
0.97	964	-0.1539198035
0.971	965.2	-0.1523882759
0.972	966.4	-0.1508719872
0.973	967.6	-0.1493707859
0.974	968.8	-0.1478845217
0.975	970	-0.1464130461
0.976	971.2	-0.144956212
0.977	972.4	-0.1435138847
0.978	973.6	-0.1420858976
0.979	974.8	-0.1406721193
0.98	976	-0.1392724084
0.981	977.2	-0.1378866248
0.982	978.4	-0.1365146299
0.983	979.6	-0.1351562866
0.984	980.8	-0.1338114591
0.985	982	-0.1324800129
0.986	983.2	-0.1311618147
0.987	984.4	-0.1298567328
0.988	985.6	-0.1285646368
0.989	986.8	-0.1272853973
0.99	988	-0.1260188864
0.991	989.2	-0.1247649775
0.992	990.4	-0.1235235453
0.993	991.6	-0.1222944654
0.994	992.8	-0.1210776152
0.995	994	-0.1198728728
0.996	995.2	-0.1186801178
0.997	996.4	-0.1174992309
0.998	997.6	-0.116330094
0.999	998.8	-0.1151725902
1	1000	-0.1140266038
1.001	1001.2	-0.1128920201
1.002	1002.4	-0.1117687258
1.003	1003.6	-0.1106566084
1.004	1004.8	-0.1095555567
1.005	1006	-0.1084654607
1.006	1007.2	-0.1073862113
1.007	1008.4	-0.1063177007
1.008	1009.6	-0.1052598219
1.009	1010.8	-0.1042124692
1.01	1012	-0.1031755378
1.011	1013.2	-0.102148924
1.012	1014.4	-0.1011325252
1.013	1015.6	-0.1001262398
1.014	1016.8	-0.09912996706
1.015	1018	-0.0981436074
1.016	1019.2	-0.09716706219
1.017	1020.4	-0.09620023377
1.018	1021.6	-0.09524302545
1.019	1022.8	-0.09429534151
1.02	1024	-0.09335708719
1.021	1025.2	-0.09242816865
1.022	1026.4	-0.09150849301
1.023	1027.6	-0.09059796829
1.024	1028.8	-0.08969650344
1.025	1030	-0.08880400832
1.026	1031.2	-0.08792039367
1.027	1032.4	-0.08704557114
1.028	1033.6	-0.08617945324
1.029	1034.8	-0.08532195335
1.03	1036	-0.08447298573
1.031	1037.2	-0.08363246548
1.032	1038.4	-0.08280030854
1.033	1039.6	-0.08197643171
1.034	1040.8	-0.08116075258
1.035	1042	-0.0803531896
1.036	1043.2	-0.079553662
1.037	1044.4	-0.07876208984
1.038	1045.6	-0.07797839395
1.039	1046.8	-0.07720249597
1.04	1048	-0.0764343183
1.041	1049.2	-0.07567378413
1.042	1050.4	-0.07492081739
1.043	1051.6	-0.0741753428
1.044	1052.8	-0.07343728581
1.045	1054	-0.07270657261
1.046	1055.2	-0.07198313012
1.047	1056.4	-0.07126688601
1.048	1057.6	-0.07055776865
1.049	1058.8	-0.06985570712
1.05	1060	-0.06916063122
1.051	1061.2	-0.06847247144
1.052	1062.4	-0.06779115897
1.053	1063.6	-0.06711662566
1.054	1064.8	-0.06644880408
1.055	1066	-0.06578762743
1.056	1067.2	-0.0651330296
1.057	1068.4	-0.06448494513
1.058	1069.6	-0.06384330921
1.059	1070.8	-0.06320805767
1.06	1072	-0.06257912698
1.061	1073.2	-0.06195645427
1.062	1074.4	-0.06133997725
1.063	1075.6	-0.06072963427
1.064	1076.8	-0.06012536432
1.065	1078	-0.05952710695
1.066	1079.2	-0.05893480234
1.067	1080.4	-0.05834839125
1.068	1081.6	-0.05776781506
1.069	1082.8	-0.0571930157
1.07	1084	-0.05662393568
1.071	1085.2	-0.05606051811
1.072	1086.4	-0.05550270663
1.073	1087.6	-0.05495044547
1.074	1088.8	-0.05440367941
1.075	1090	-0.05386235375
1.076	1091.2	-0.05332641438
1.077	1092.4	-0.05279580769
1.078	1093.6	-0.05227048062
1.079	1094.8	-0.05175038065
1.08	1096	-0.05123545576
1.081	1097.2	-0.05072565446
1.082	1098.4	-0.05022092576
1.083	1099.6	-0.04972123006
1.084	1100.8	-0.04922649555
1.085	1102	-0.04873668374
1.086	1103.2	-0.04825174563
1.087	1104.4	-0.04777163274
1.088	1105.6	-0.04729629705
1.089	1106.8	-0.04682569104
1.09	1108	-0.04635976763
1.091	1109.2	-0.04589848023
1.092	1110.4	-0.04544178272
1.093	1111.6	-0.04498962943
1.094	1112.8	-0.04454197514
1.095	1114	-0.04409877508
1.096	1115.2	-0.04365998494
1.097	1116.4	-0.04322556083
1.098	1117.6	-0.04279545931
1.099	1118.8	-0.04236963737
1.1	1120	-0.04194805244
1.101	1121.2	-0.04153066234
1.102	1122.4	-0.04111742535
1.103	1123.6	-0.04070830013
1.104	1124.8	-0.04030324578
1.105	1126	-0.03990222178
1.106	1127.2	-0.03950518804
1.107	1128.4	-0.03911210485
1.108	1129.6	-0.03872293291
1.109	1130.8	-0.03833763329
1.11	1132	-0.03795616746
1.111	1133.2	-0.03757849728
1.112	1134.4	-0.03720458499
1.113	1135.6	-0.03683439318
1.114	1136.8	-0.03646788485
1.115	1138	-0.03610502333
1.116	1139.2	-0.03574577235
1.117	1140.4	-0.03539009597
1.118	1141.6	-0.03503795863
1.119	1142.8	-0.03468932512
1.12	1144	-0.03434416056
1.121	1145.2	-0.03400243046
1.122	1146.4	-0.03366410062
1.123	1147.6	-0.03332913722
1.124	1148.8	-0.03299750677
1.125	1150	-0.03266917609
1.126	1151.2	-0.03234411235
1.127	1152.4	-0.03202228306
1.128	1153.6	-0.03170365602
1.129	1154.8	-0.03138819937
1.13	1156	-0.03107588157
1.131	1157.2	-0.03076667138
1.132	1158.4	-0.03046053789
1.133	1159.6	-0.03015745047
1.134	1160.8	-0.02985737882
1.135	1162	-0.02956029294
1.136	1163.2	-0.02926616311
1.137	1164.4	-0.02897495992
1.138	1165.6	-0.02868665425
1.139	1166.8	-0.02840121728
1.14	1168	-0.02811862044
1.141	1169.2	-0.02783883549
1.142	1170.4	-0.02756183445
1.143	1171.6	-0.02728758962
1.144	1172.8	-0.02701607356
1.145	1174	-0.02674725914
1.146	1175.2	-0.02648111947
1.147	1176.4	-0.02621762792
1.148	1177.6	-0.02595675817
1.149	1178.8	-0.02569848411
1.15	1180	-0.02544277992
1.151	1181.2	-0.02518962003
1.152	1182.4	-0.02493897912
1.153	1183.6	-0.02469083213
1.154	1184.8	-0.02444515425
1.155	1186	-0.0242019209
1.156	1187.2	-0.02396110776
1.157	1188.4	-0.02372269076
1.158	1189.6	-0.02348664604
1.159	1190.8	-0.02325295001
1.16	1192	-0.02302157929
1.161	1193.2	-0.02279251075
1.162	1194.4	-0.02256572148
1.163	1195.6	-0.0223411888
1.164	1196.8	-0.02211889025
1.165	1198	-0.02189880362
1.166	1199.2	-0.02168090688
1.167	1200.4	-0.02146517825
1.168	1201.6	-0.02125159616
1.169	1202.8	-0.02104013925
1.17	1204	-0.02083078636
1.171	1205.2	-0.02062351658
1.172	1206.4	-0.02041830916
1.173	1207.6	-0.02021514359
1.174	1208.8	-0.02001399955
1.175	1210	-0.01981485692
1.176	1211.2	-0.0196176958
1.177	1212.4	-0.01942249647
1.178	1213.6	-0.0192292394
1.179	1214.8	-0.01903790527
1.18	1216	-0.01884847495
1.181	1217.2	-0.01866092949
1.182	1218.4	-0.01847525014
1.183	1219.6	-0.01829141833
1.184	1220.8	-0.01810941568
1.185	1222	-0.01792922398
1.186	1223.2	-0.01775082522
1.187	1224.4	-0.01757420156
1.188	1225.6	-0.01739933533
1.189	1226.8	-0.01722620905
1.19	1228	-0.01705480541
1.191	1229.2	-0.01688510726
1.192	1230.4	-0.01671710796
1.193	1231.6	-0.01655076995
1.194	1232.8	-0.01638608704
1.195	1234	-0.01622304275
1.196	1235.2	-0.01606162078
1.197	1236.4	-0.01590180498
1.198	1237.6	-0.01574357938
1.199	1238.8	-0.01558692815
1.2	1240	-0.01543183562
1.201	1241.2	-0.01527828629
1.202	1242.4	-0.0151262648
1.203	1243.6	-0.01497575595
1.204	1244.8	-0.01482674469
1.205	1246	-0.01467921612
1.206	1247.2	-0.01453315547
1.207	1248.4	-0.01438854816
1.208	1249.6	-0.01424537972
1.209	1250.8	-0.01410363582
1.21	1252	-0.0139633023
1.211	1253.2	-0.01382436512
1.212	1254.4	-0.01368681039
1.213	1255.6	-0.01355062435
1.214	1256.8	-0.01341579338
1.215	1258	-0.01328230401
1.216	1259.2	-0.01315014288
1.217	1260.4	-0.01301929677
1.218	1261.6	-0.0128897526
1.219	1262.8	-0.01276149742
1.22	1264	-0.0126345184
1.221	1265.2	-0.01250880284
1.222	1266.4	-0.01238433817
1.223	1267.6	-0.01226111195
1.224	1268.8	-0.01213911185
1.225	1270	-0.01201832567
1.226	1271.2	-0.01189874133
1.227	1272.4	-0.01178034687
1.228	1273.6	-0.01166313046
1.229	1274.8	-0.01154708038
1.23	1276	-0.01143218501
1.231	1277.2	-0.01131843286
1.232	1278.4	-0.01120581258
1.233	1279.6	-0.01109431288
1.234	1280.8	-0.01098392262
1.235	1282	-0.01087463076
1.236	1283.2	-0.01076642638
1.237	1284.4	-0.01065929865
1.238	1285.6	-0.01055323685
1.239	1286.8	-0.01044823039
1.24	1288	-0.01034426876
1.241	1289.2	-0.01024134157
1.242	1290.4	-0.01013943852
1.243	1291.6	-0.01003854942
1.244	1292.8	-0.009938664183
1.245	1294	-0.009839772822
1.246	1295.2	-0.009741865447
1.247	1296.4	-0.009644932266
1.248	1297.6	-0.009548963587
1.249	1298.8	-0.009453949811
1.25	1300	-0.009359881439
1.251	1301.2	-0.009266749063
1.252	1302.4	-0.009174543369
1.253	1303.6	-0.009083255137
1.254	1304.8	-0.008992875238
1.255	1306	-0.008903394635
1.256	1307.2	-0.008814804378
1.257	1308.4	-0.008727095609
1.258	1309.6	-0.008640259557
1.259	1310.8	-0.008554287538
1.26	1312	-0.008469170955
1.261	1313.2	-0.008384901295
1.262	1314.4	-0.008301470134
1.263	1315.6	-0.008218869126
1.264	1316.8	-0.008137090011
1.265	1318	-0.008056124613
1.266	1319.2	-0.007975964834
1.267	1320.4	-0.007896602658
1.268	1321.6	-0.007818030148
1.269	1322.8	-0.007740239449
1.27	1324	-0.007663222779
1.271	1325.2	-0.007586972439
1.272	1326.4	-0.007511480802
1.273	1327.6	-0.007436740319
1.274	1328.8	-0.007362743516
1.275	1330	-0.007289482994
1.276	1331.2	-0.007216951427
1.277	1332.4	-0.00714514156
1.278	1333.6	-0.007074046214
1.279	1334.8	-0.007003658278
1.28	1336	-0.006933970714
1.281	1337.2	-0.006864976552
1.282	1338.4	-0.006796668894
1.283	1339.6	-0.006729040909
1.284	1340.8	-0.006662085833
1.285	1342	-0.006595796971
1.286	1343.2	-0.006530167695
1.287	1344.4	-0.006465191441
1.288	1345.6	-0.006400861711
1.289	1346.8	-0.006337172073
1.29	1348	-0.006274116157
1.291	1349.2	-0.006211687658
1.292	1350.4	-0.006149880333
1.293	1351.6	-0.006088688002
1.294	1352.8	-0.006028104544
1.295	1354	-0.005968123901
1.296	1355.2	-0.005908740076
1.297	1356.4	-0.00584994713
1.298	1357.6	-0.005791739184
1.299	1358.8	-0.005734110416
1.3	1360	-0.005677055064
1.301	1361.2	-0.005620567422
1.302	1362.4	-0.005564641842
1.303	1363.6	-0.005509272731
1.304	1364.8	-0.005454454551
1.305	1366	-0.005400181821
1.306	1367.2	-0.005346449115
1.307	1368.4	-0.005293251057
1.308	1369.6	-0.005240582329
1.309	1370.8	-0.005188446727
1.31	1372	-0.00513682082
1.311	1373.2	-0.005085708598
1.312	1374.4	-0.005035104952
1.313	1375.6	-0.004985004821
1.314	1376.8	-0.004935403194
1.315	1378	-0.004886295112
1.316	1379.2	-0.004837675663
1.317	1380.4	-0.004789539986
1.318	1381.6	-0.004741883267
1.319	1382.8	-0.00469470074
1.32	1384	-0.004647987687
1.321	1385.2	-0.004601739437
1.322	1386.4	-0.004555951365
1.323	1387.6	-0.004510618891
1.324	1388.8	-0.004465737483
1.325	1390	-0.004421302653
1.326	1391.2	-0.004377309956
1.327	1392.4	-0.004333754995
1.328	1393.6	-0.004290633412
1.329	1394.8	-0.004247940896
1.33	1396	-0.004205673178
1.331	1397.2	-0.004163826031
1.332	1398.4	-0.004122395269
1.333	1399.6	-0.004081376751
1.334	1400.8	-0.004040766374
1.335	1402	-0.004000560077
1.336	1403.2	-0.003960753839
1.337	1404.4	-0.00392134368
1.338	1405.6	-0.003882325658
1.339	1406.8	-0.003843695872
1.34	1408	-0.003805450459
1.341	1409.2	-0.003767585595
1.342	1410.4	-0.003730097492
1.343	1411.6	-0.003692982402
1.344	1412.8	-0.003656236613
1.345	1414	-0.003619856451
1.346	1415.2	-0.003583838277
1.347	1416.4	-0.00354817849
1.348	1417.6	-0.003512873525
1.349	1418.8	-0.003477919849
1.35	1420	-0.003443313968
1.351	1421.2	-0.003409052422
1.352	1422.4	-0.003375131783
1.353	1423.6	-0.003341548661
1.354	1424.8	-0.003308299696
1.355	1426	-0.003275381564
1.356	1427.2	-0.003242790973
1.357	1428.4	-0.003210524664
1.358	1429.6	-0.00317857941
1.359	1430.8	-0.003146952016
1.36	1432	-0.00311563932
1.361	1433.2	-0.003084638191
1.362	1434.4	-0.003053945528
1.363	1435.6	-0.003023558263
1.364	1436.8	-0.002993473355
1.365	1438	-0.002963687798
1.366	1439.2	-0.002934198611
1.367	1440.4	-0.002905002847
1.368	1441.6	-0.002876097586
1.369	1442.8	-0.002847479937
1.37	1444	-0.002819147038
1.371	1445.2	-0.002791096057
1.372	1446.4	-0.002763324187
1.373	1447.6	-0.002735828652
1.374	1448.8	-0.002708606702
1.375	1450	-0.002681655615
1.376	1451.2	-0.002654972696
1.377	1452.4	-0.002628555276
1.378	1453.6	-0.002602400714
1.379	1454.8	-0.002576506394
1.38	1456	-0.002550869727
1.381	1457.2	-0.002525488149
1.382	1458.4	-0.002500359122
1.383	1459.6	-0.002475480133
1.384	1460.8	-0.002450848695
1.385	1462	-0.002426462343
1.386	1463.2	-0.002402318639
1.387	1464.4	-0.002378415169
1.388	1465.6	-0.002354749543
1.389	1466.8	-0.002331319393
1.39	1468	-0.002308122378
1.391	1469.2	-0.002285156176
1.392	1470.4	-0.002262418492
1.393	1471.6	-0.002239907052
1.394	1472.8	-0.002217619605
1.395	1474	-0.002195553921
1.396	1475.2	-0.002173707794
1.397	1476.4	-0.002152079041
1.398	1477.6	-0.002130665496
1.399	1478.8	-0.00210946502
1.4	1480	-0.002088475493
1.401	1481.2	-0.002067694814
1.402	1482.4	-0.002047120907
1.403	1483.6	-0.002026751714
1.404	1484.8	-0.002006585197
1.405	1486	-0.001986619341
1.406	1487.2	-0.001966852148
1.407	1488.4	-0.001947281642
1.408	1489.6	-0.001927905866
1.409	1490.8	-0.001908722882
1.41	1492	-0.001889730772
1.411	1493.2	-0.001870927637
1.412	1494.4	-0.001852311596
1.413	1495.6	-0.001833880788
1.414	1496.8	-0.001815633369
1.415	1498	-0.001797567515
1.416	1499.2	-0.00177968142
1.417	1500.4	-0.001761973294
1.418	1501.6	-0.001744441366
1.419	1502.8	-0.001727083885
1.42	1504	-0.001709899113
1.421	1505.2	-0.001692885333
1.422	1506.4	-0.001676040842
1.423	1507.6	-0.001659363957
1.424	1508.8	-0.00164285301
1.425	1510	-0.001626506349
1.426	1511.2	-0.001610322341
1.427	1512.4	-0.001594299366
1.428	1513.6	-0.001578435822
1.429	1514.8	-0.001562730123
1.43	1516	-0.001547180698
1.431	1517.2	-0.001531785993
1.432	1518.4	-0.001516544468
1.433	1519.6	-0.001501454598
1.434	1520.8	-0.001486514876
1.435	1522	-0.001471723805
1.436	1523.2	-0.001457079909
1.437	1524.4	-0.001442581722
1.438	1525.6	-0.001428227794
1.439	1526.8	-0.00141401669
1.44	1528	-0.001399946988
1.441	1529.2	-0.001386017283
1.442	1530.4	-0.001372226181
1.443	1531.6	-0.001358572302
1.444	1532.8	-0.001345054282
1.445	1534	-0.001331670768
1.446	1535.2	-0.001318420423
1.447	1536.4	-0.00130530192
1.448	1537.6	-0.001292313949
1.449	1538.8	-0.00127945521
1.45	1540	-0.001266724418
1.451	1541.2	-0.0012541203
1.452	1542.4	-0.001241641594
1.453	1543.6	-0.001229287054
1.454	1544.8	-0.001217055444
1.455	1546	-0.00120494554
1.456	1547.2	-0.001192956131
1.457	1548.4	-0.001181086019
1.458	1549.6	-0.001169334017
1.459	1550.8	-0.001157698949
1.46	1552	-0.001146179652
1.461	1553.2	-0.001134774974
1.462	1554.4	-0.001123483774
1.463	1555.6	-0.001112304924
1.464	1556.8	-0.001101237305
1.465	1558	-0.001090279811
1.466	1559.2	-0.001079431345
1.467	1560.4	-0.001068690824
1.468	1561.6	-0.001058057173
1.469	1562.8	-0.001047529328
1.47	1564	-0.001037106237
1.471	1565.2	-0.001026786858
1.472	1566.4	-0.001016570158
1.473	1567.6	-0.001006455116
1.474	1568.8	-0.0009964407198
1.475	1570	-0.000986525969
1.476	1571.2	-0.0009767098716
1.477	1572.4	-0.000966991446
1.478	1573.6	-0.0009573697203
1.479	1574.8	-0.0009478437325
1.48	1576	-0.0009384125297
1.481	1577.2	-0.0009290751691
1.482	1578.4	-0.0009198307167
1.483	1579.6	-0.0009106782481
1.484	1580.8	-0.0009016168481
1.485	1582	-0.0008926456106
1.486	1583.2	-0.0008837636384
1.487	1584.4	-0.0008749700433
1.488	1585.6	-0.0008662639459
1.489	1586.8	-0.0008576444756
1.49	1588	-0.0008491107705
1.491	1589.2	-0.0008406619771
1.492	1590.4	-0.0008322972507
1.493	1591.6	-0.0008240157547
1.494	1592.8	-0.0008158166609
1.495	1594	-0.0008076991495
1.496	1595.2	-0.0007996624087
1.497	1596.4	-0.0007917056348
1.498	1597.6	-0.0007838280321
1.499	1598.8	-0.0007760288129
1.5	1600	-0.0007683071972
1.501	1601.2	-0.0007606624128
1.502	1602.4	-0.0007530936954
1.503	1603.6	-0.0007456002879
1.504	1604.8	-0.0007381814411
1.505	1606	-0.000730836413
1.506	1607.2	-0.0007235644692
1.507	1608.4	-0.0007163648824
1.508	1609.6	-0.0007092369328
1.509	1610.8	-0.0007021799074
1.51	1612	-0.0006951931005
1.511	1613.2	-0.0006882758136
1.512	1614.4	-0.0006814273548
1.513	1615.6	-0.0006746470394
1.514	1616.8	-0.0006679341892
1.515	1618	-0.0006612881329
1.516	1619.2	-0.0006547082061
1.517	1620.4	-0.0006481937506
1.518	1621.6	-0.000641744115
1.519	1622.8	-0.0006353586544
1.52	1624	-0.0006290367301
1.521	1625.2	-0.0006227777101
1.522	1626.4	-0.0006165809683
1.523	1627.6	-0.0006104458852
1.524	1628.8	-0.0006043718472
1.525	1630	-0.0005983582468
1.526	1631.2	-0.0005924044828
1.527	1632.4	-0.0005865099597
1.528	1633.6	-0.0005806740881
1.529	1634.8	-0.0005748962844
1.53	1636	-0.0005691759707
1.531	1637.2	-0.0005635125752
1.532	1638.4	-0.0005579055314
1.533	1639.6	-0.0005523542786
1.534	1640.8	-0.0005468582617
1.535	1642	-0.0005414169311
1.536	1643.2	-0.0005360297426
1.537	1644.4	-0.0005306961576
1.538	1645.6	-0.0005254156426
1.539	1646.8	-0.0005201876696
1.54	1648	-0.0005150117158
1.541	1649.2	-0.0005098872636
1.542	1650.4	-0.0005048138005
1.543	1651.6	-0.0004997908193
1.544	1652.8	-0.0004948178176
1.545	1654	-0.000489894298
1.546	1655.2	-0.0004850197683
1.547	1656.4	-0.000480193741
1.548	1657.6	-0.0004754157334
1.549	1658.8	-0.0004706852678
1.55	1660	-0.0004660018712
1.551	1661.2	-0.0004613650751
1.552	1662.4	-0.0004567744159
1.553	1663.6	-0.0004522294345
1.554	1664.8	-0.0004477296764
1.555	1666	-0.0004432746917
1.556	1667.2	-0.0004388640348
1.557	1668.4	-0.0004344972647
1.558	1669.6	-0.0004301739447
1.559	1670.8	-0.0004258936424
1.56	1672	-0.0004216559299
1.561	1673.2	-0.0004174603833
1.562	1674.4	-0.0004133065831
1.563	1675.6	-0.0004091941139
1.564	1676.8	-0.0004051225644
1.565	1678	-0.0004010915275
1.566	1679.2	-0.0003971006002
1.567	1680.4	-0.0003931493832
1.568	1681.6	-0.0003892374814
1.569	1682.8	-0.0003853645038
1.57	1684	-0.0003815300629
1.571	1685.2	-0.0003777337754
1.572	1686.4	-0.0003739752615
1.573	1687.6	-0.0003702541455
1.574	1688.8	-0.0003665700552
1.575	1690	-0.0003629226222
1.576	1691.2	-0.0003593114817
1.577	1692.4	-0.0003557362728
1.578	1693.6	-0.0003521966377
1.579	1694.8	-0.0003486922226
1.58	1696	-0.000345222677
1.581	1697.2	-0.000341787654
1.582	1698.4	-0.00033838681
1.583	1699.6	-0.000335019805
1.584	1700.8	-0.0003316863022
1.585	1702	-0.0003283859684
1.586	1703.2	-0.0003251184734
1.587	1704.4	-0.0003218834906
1.588	1705.6	-0.0003186806963
1.589	1706.8	-0.0003155097704
1.59	1708	-0.0003123703957
1.591	1709.2	-0.0003092622584
1.592	1710.4	-0.0003061850475
1.593	1711.6	-0.0003031384553
1.594	1712.8	-0.0003001221773
1.595	1714	-0.0002971359118
1.596	1715.2	-0.00029417936
1.597	1716.4	-0.0002912522265
1.598	1717.6	-0.0002883542184
1.599	1718.8	-0.000285485046
1.6	1720	-0.0002826444223
1.601	1721.2	-0.0002798320634
1.602	1722.4	-0.0002770476878
1.603	1723.6	-0.0002742910172
1.604	1724.8	-0.000271561776
1.605	1726	-0.0002688596912
1.606	1727.2	-0.0002661844926
1.607	1728.4	-0.0002635359126
1.608	1729.6	-0.0002609136865
1.609	1730.8	-0.0002583175519
1.61	1732	-0.0002557472493
1.611	1733.2	-0.0002532025217
1.612	1734.4	-0.0002506831145
1.613	1735.6	-0.0002481887758
1.614	1736.8	-0.0002457192563
1.615	1738	-0.0002432743088
1.616	1739.2	-0.000240853689
1.617	1740.4	-0.0002384571547
1.618	1741.6	-0.0002360844664
1.619	1742.8	-0.0002337353867
1.62	1744	-0.0002314096808
1.621	1745.2	-0.000229107116
1.622	1746.4	-0.0002268274621
1.623	1747.6	-0.0002245704911
1.624	1748.8	-0.0002223359774
1.625	1750	-0.0002201236975
1.626	1751.2	-0.0002179334301
1.627	1752.4	-0.0002157649562
1.628	1753.6	-0.000213618059
1.629	1754.8	-0.0002114925238
1.63	1756	-0.000209388138
1.631	1757.2	-0.0002073046913
1.632	1758.4	-0.0002052419751
1.633	1759.6	-0.0002031997833
1.634	1760.8	-0.0002011779117
1.635	1762	-0.0001991761581
1.636	1763.2	-0.0001971943222
1.637	1764.4	-0.0001952322059
1.638	1765.6	-0.000193289613
1.639	1766.8	-0.0001913663492
1.64	1768	-0.0001894622222
1.641	1769.2	-0.0001875770416
1.642	1770.4	-0.0001857106188
1.643	1771.6	-0.0001838627673
1.644	1772.8	-0.0001820333022
1.645	1774	-0.0001802220406
1.646	1775.2	-0.0001784288013
1.647	1776.4	-0.0001766534051
1.648	1777.6	-0.0001748956743
1.649	1778.8	-0.0001731554333
1.65	1780	-0.0001714325079
1.651	1781.2	-0.000169726726
1.652	1782.4	-0.0001680379169
1.653	1783.6	-0.0001663659116
1.654	1784.8	-0.0001647105432
1.655	1786	-0.0001630716459
1.656	1787.2	-0.0001614490559
1.657	1788.4	-0.0001598426109
1.658	1789.6	-0.0001582521504
1.659	1790.8	-0.0001566775152
1.66	1792	-0.0001551185479
1.661	1793.2	-0.0001535750925
1.662	1794.4	-0.0001520469948
1.663	1795.6	-0.0001505341019
1.664	1796.8	-0.0001490362626
1.665	1798	-0.000147553327
1.666	1799.2	-0.0001460851469
1.667	1800.4	-0.0001446315754
1.668	1801.6	-0.0001431924672
1.669	1802.8	-0.0001417676783
1.67	1804	-0.0001403570663
1.671	1805.2	-0.0001389604902
1.672	1806.4	-0.0001375778102
1.673	1807.6	-0.0001362088881
1.674	1808.8	-0.000134853587
1.675	1810	-0.0001335117714
1.676	1811.2	-0.0001321833071
1.677	1812.4	-0.0001308680612
1.678	1813.6	-0.0001295659023
1.679	1814.8	-0.0001282767
1.68	1816	-0.0001270003255
1.681	1817.2	-0.0001257366512
1.682	1818.4	-0.0001244855506
1.683	1819.6	-0.0001232468986
1.684	1820.8	-0.0001220205715
1.685	1822	-0.0001208064465
1.686	1823.2	-0.0001196044023
1.687	1824.4	-0.0001184143186
1.688	1825.6	-0.0001172360765
1.689	1826.8	-0.000116069558
1.69	1828	-0.0001149146466
1.691	1829.2	-0.0001137712268
1.692	1830.4	-0.0001126391842
1.693	1831.6	-0.0001115184056
1.694	1832.8	-0.0001104087789
1.695	1834	-0.0001093101932
1.696	1835.2	-0.0001082225386
1.697	1836.4	-0.0001071457063
1.698	1837.6	-0.0001060795887
1.699	1838.8	-0.0001050240792
1.7	1840	-0.0001039790721
1.701	1841.2	-0.0001029444631
1.702	1842.4	-0.0001019201486
1.703	1843.6	-0.0001009060261
1.704	1844.8	-9.990199441e-05
1.705	1846	-9.890795295e-05
1.706	1847.2	-9.792380238e-05
1.707	1848.4	-9.694944426e-05
1.708	1849.6	-9.598478118e-05
1.709	1850.8	-9.502971665e-05
1.71	1852	-9.408415517e-05
1.711	1853.2	-9.314800218e-05
1.712	1854.4	-9.222116407e-05
1.713	1855.6	-9.130354816e-05
1.714	1856.8	-9.039506268e-05
1.715	1858	-8.949561677e-05
1.716	1859.2	-8.860512051e-05
1.717	1860.4	-8.772348483e-05
1.718	1861.6	-8.685062157e-05
1.719	1862.8	-8.598644345e-05
1.72	1864	-8.513086404e-05
1.721	1865.2	-8.428379779e-05
1.722	1866.4	-8.344515999e-05
1.723	1867.6	-8.261486677e-05
1.724	1868.8	-8.179283511e-05
1.725	1870	-8.097898281e-05
1.726	1871.2	-8.017322847e-05
1.727	1872.4	-7.937549151e-05
1.728	1873.6	-7.858569218e-05
1.729	1874.8	-7.780375147e-05
1.73	1876	-7.702959121e-05
1.731	1877.2	-7.626313397e-05
1.732	1878.4	-7.550430311e-05
1.733	1879.6	-7.475302274e-05
1.734	1880.8	-7.400921774e-05
1.735	1882	-7.327281372e-05
1.736	1883.2	-7.254373704e-05
1.737	1884.4	-7.18219148e-05
1.738	1885.6	-7.11072748e-05
1.739	1886.8	-7.03997456e-05
1.74	1888	-6.969925642e-05
1.741	1889.2	-6.900573724e-05
1.742	1890.4	-6.831911868e-05
1.743	1891.6	-6.763933209e-05
1.744	1892.8	-6.696630949e-05
1.745	1894	-6.629998358e-05
1.746	1895.2	-6.564028772e-05
1.747	1896.4	-6.498715594e-05
1.748	1897.6	-6.434052294e-05
1.749	1898.8	-6.370032404e-05
1.75	1900	-6.306649522e-05
1.751	1901.2	-6.243897311e-05
1.752	1902.4	-6.181769495e-05
1.753	1903.6	-6.120259861e-05
1.754	1904.8	-6.059362257e-05
1.755	1906	-5.999070596e-05
1.756	1907.2	-5.939378846e-05
1.757	1908.4	-5.880281039e-05
1.758	1909.6	-5.821771265e-05
1.759	1910.8	-5.763843673e-05
1.76	1912	-5.70649247e-05
1.761	1913.2	-5.649711921e-05
1.762	1914.4	-5.593496348e-05
1.763	1915.6	-5.53784013e-05
1.764	1916.8	-5.4827377e-05
1.765	1918	-5.428183548e-05
1.766	1919.2	-5.37417222e-05
1.767	1920.4	-5.320698313e-05
1.768	1921.6	-5.26775648e-05
1.769	1922.8	-5.215341427e-05
1.77	1924	-5.163447913e-05
1.771	1925.2	-5.112070748e-05
1.772	1926.4	-5.061204794e-05
1.773	1927.6	-5.010844965e-05
1.774	1928.8	-4.960986224e-05
1.775	1930	-4.911623586e-05
1.776	1931.2	-4.862752115e-05
1.777	1932.4	-4.814366923e-05
1.778	1933.6	-4.766463172e-05
1.779	1934.8	-4.719036071e-05
1.78	1936	-4.672080878e-05
1.781	1937.2	-4.625592896e-05
1.782	1938.4	-4.579567478e-05
1.783	1939.6	-4.53400002e-05
1.784	1940.8	-4.488885966e-05
1.785	1942	-4.444220804e-05
1.786	1943.2	-4.400000069e-05
1.787	1944.4	-4.356219336e-05
1.788	1945.6	-4.31287423e-05
1.789	1946.8	-4.269960414e-05
1.79	1948	-4.227473598e-05
1.791	1949.2	-4.185409533e-05
1.792	1950.4	-4.143764012e-05
1.793	1951.6	-4.102532871e-05
1.794	1952.8	-4.061711987e-05
1.795	1954	-4.021297278e-05
1.796	1955.2	-3.981284701e-05
1.797	1956.4	-3.941670257e-05
1.798	1957.6	-3.902449982e-05
1.799	1958.8	-3.863619956e-05
1.8	1960	-3.825176295e-05
1.801	1961.2	-3.787115155e-05
1.802	1962.4	-3.74943273e-05
1.803	1963.6	-3.712125251e-05
1.804	1964.8	-3.675188987e-05
1.805	1966	-3.638620246e-05
1.806	1967.2	-3.60241537e-05
1.807	1968.4	-3.566570738e-05
1.808	1969.6	-3.531082766e-05
1.809	1970.8	-3.495947905e-05
1.81	1972	-3.461162643e-05
1.811	1973.2	-3.426723499e-05
1.812	1974.4	-3.39262703e-05
1.813	1975.6	-3.358869827e-05
1.814	1976.8	-3.325448514e-05
1.815	1978	-3.292359749e-05
1.816	1979.2	-3.259600222e-05
1.817	1980.4	-3.227166658e-05
1.818	1981.6	-3.195055813e-05
1.819	1982.8	-3.163264476e-05
1.82	1984	-3.131789469e-05
1.821	1985.2	-3.100627643e-05
1.822	1986.4	-3.069775883e-05
1.823	1987.6	-3.039231102e-05
1.824	1988.8	-3.008990247e-05
1.825	1990	-2.979050294e-05
1.826	1991.2	-2.949408248e-05
1.827	1992.4	-2.920061146e-05
1.828	1993.6	-2.891006052e-05
1.829	1994.8	-2.862240061e-05
1.83	1996	-2.833760297e-05
1.831	1997.2	-2.805563911e-05
1.832	1998.4	-2.777648083e-05
1.833	1999.6	-2.750010023e-05
1.834	2000.8	-2.722646966e-05
1.835	2002	-2.695556176e-05
1.836	2003.2	-2.668734944e-05
1.837	2004.4	-2.642180588e-05
1.838	2005.6	-2.615890452e-05
1.839	2006.8	-2.589861907e-05
1.84	2008	-2.56409235e-05
1.841	2009.2	-2.538579205e-05
1.842	2010.4	-2.51331992e-05
1.843	2011.6	-2.488311969e-05
1.844	2012.8	-2.463552851e-05
1.845	2014	-2.439040091e-05
1.846	2015.2	-2.414771236e-05
1.847	2016.4	-2.390743861e-05
1.848	2017.6	-2.366955562e-05
1.849	2018.8	-2.343403961e-05
1.85	2020	-2.320086702e-05
1.851	2021.2	-2.297001454e-05
1.852	2022.4	-2.274145907e-05
1.853	2023.6	-2.251517777e-05
1.854	2024.8	-2.229114801e-05
1.855	2026	-2.206934738e-05
1.856	2027.2	-2.184975371e-05
1.857	2028.4	-2.163234503e-05
1.858	2029.6	-2.14170996e-05
1.859	2030.8	-2.120399589e-05
1.86	2032	-2.099301261e-05
1.861	2033.2	-2.078412864e-05
1.862	2034.4	-2.057732311e-05
1.863	2035.6	-2.037257532e-05
1.864	2036.8	-2.016986481e-05
1.865	2038	-1.99691713e-05
1.866	2039.2	-1.977047473e-05
1.867	2040.4	-1.957375522e-05
1.868	2041.6	-1.93789931e-05
1.869	2042.8	-1.91861689e-05
1.87	2044	-1.899526333e-05
1.871	2045.2	-1.88062573e-05
1.872	2046.4	-1.861913191e-05
1.873	2047.6	-1.843386845e-05
1.874	2048.8	-1.82504484e-05
1.875	2050	-1.80688534e-05
1.876	2051.2	-1.788906531e-05
1.877	2052.4	-1.771106613e-05
1.878	2053.6	-1.753483808e-05
1.879	2054.8	-1.736036353e-05
1.88	2056	-1.718762502e-05
1.881	2057.2	-1.70166053e-05
1.882	2058.4	-1.684728725e-05
1.883	2059.6	-1.667965394e-05
1.884	2060.8	-1.651368861e-05
1.885	2062	-1.634937466e-05
1.886	2063.2	-1.618669566e-05
1.887	2064.4	-1.602563535e-05
1.888	2065.6	-1.586617761e-05
1.889	2066.8	-1.570830651e-05
1.89	2068	-1.555200625e-05
1.891	2069.2	-1.53972612e-05
1.892	2070.4	-1.524405589e-05
1.893	2071.6	-1.5092375e-05
1.894	2072.8	-1.494220336e-05
1.895	2074	-1.479352595e-05
1.896	2075.2	-1.464632791e-05
1.897	2076.4	-1.450059451e-05
1.898	2077.6	-1.435631119e-05
1.899	2078.8	-1.42134635e-05
1.9	2080	-1.407203718e-05
1.901	2081.2	-1.393201807e-05
1.902	2082.4	-1.379339217e-05
1.903	2083.6	-1.365614563e-05
1.904	2084.8	-1.352026471e-05
1.905	2086	-1.338573583e-05
1.906	2087.2	-1.325254553e-05
1.907	2088.4	-1.31206805e-05
1.908	2089.6	-1.299012755e-05
1.909	2090.8	-1.286087362e-05
1.91	2092	-1.273290579e-05
1.911	2093.2	-1.260621126e-05
1.912	2094.4	-1.248077736e-05
1.913	2095.6	-1.235659155e-05
1.914	2096.8	-1.223364141e-05
1.915	2098	-1.211191464e-05
1.916	2099.2	-1.199139908e-05
1.917	2100.4	-1.187208267e-05
1.918	2101.6	-1.175395347e-05
1.919	2102.8	-1.163699968e-05
1.92	2104	-1.15212096e-05
1.921	2105.2	-1.140657165e-05
1.922	2106.4	-1.129307436e-05
1.923	2107.6	-1.118070639e-05
1.924	2108.8	-1.106945651e-05
1.925	2110	-1.095931357e-05
1.926	2111.2	-1.085026658e-05
1.927	2112.4	-1.074230463e-05
1.928	2113.6	-1.063541691e-05
1.929	2114.8	-1.052959274e-05
1.93	2116	-1.042482154e-05
1.931	2117.2	-1.032109284e-05
1.932	2118.4	-1.021839625e-05
1.933	2119.6	-1.011672151e-05
1.934	2120.8	-1.001605844e-05
1.935	2122	-9.916396998e-06
1.936	2123.2	-9.817727199e-06
1.937	2124.4	-9.720039182e-06
1.938	2125.6	-9.623323176e-06
1.939	2126.8	-9.52756951e-06
1.94	2128	-9.43276861e-06
1.941	2129.2	-9.338910994e-06
1.942	2130.4	-9.245987277e-06
1.943	2131.6	-9.153988166e-06
1.944	2132.8	-9.062904462e-06
1.945	2134	-8.972727056e-06
1.946	2135.2	-8.88344693e-06
1.947	2136.4	-8.795055156e-06
1.948	2137.6	-8.707542895e-06
1.949	2138.8	-8.620901396e-06
1.95	2140	-8.535121994e-06
1.951	2141.2	-8.450196111e-06
1.952	2142.4	-8.366115255e-06
1.953	2143.6	-8.282871017e-06
1.954	2144.8	-8.200455073e-06
1.955	2146	-8.118859182e-06
1.956	2147.2	-8.038075183e-06
1.957	2148.4	-7.958094999e-06
1.958	2149.6	-7.878910631e-06
1.959	2150.8	-7.80051416e-06
1.96	2152	-7.722897747e-06
1.961	2153.2	-7.646053631e-06
1.962	2154.4	-7.569974126e-06
1.963	2155.6	-7.494651625e-06
1.964	2156.8	-7.420078595e-06
1.965	2158	-7.34624758e-06
1.966	2159.2	-7.273151195e-06
1.967	2160.4	-7.200782131e-06
1.968	2161.6	-7.129133152e-06
1.969	2162.8	-7.058197092e-06
1.97	2164	-6.987966858e-06
1.971	2165.2	-6.918435426e-06
1.972	2166.4	-6.849595843e-06
1.973	2167.6	-6.781441225e-06
1.974	2168.8	-6.713964758e-06
1.975	2170	-6.647159692e-06
1.976	2171.2	-6.581019348e-06
1.977	2172.4	-6.515537112e-06
1.978	2173.6	-6.450706434e-06
1.979	2174.8	-6.386520833e-06
1.98	2176	-6.322973889e-06
1.981	2177.2	-6.260059247e-06
1.982	2178.4	-6.197770617e-06
1.983	2179.6	-6.136101769e-06
1.984	2180.8	-6.075046536e-06
1.985	2182	-6.014598813e-06
1.986	2183.2	-5.954752555e-06
1.987	2184.4	-5.895501777e-06
1.988	2185.6	-5.836840554e-06
1.989	2186.8	-5.778763021e-06
1.99	2188	-5.721263368e-06
1.991	2189.2	-5.664335846e-06
1.992	2190.4	-5.607974763e-06
1.993	2191.6	-5.552174481e-06
1.994	2192.8	-5.496929422e-06
1.995	2194	-5.442234061e-06
1.996	2195.2	-5.388082927e-06
1.997	2196.4	-5.334470606e-06
1.998	2197.6	-5.281391737e-06
1.999	2198.8	-5.228841011e-06
[truncated: 3,000 more rows]
