# Supplementary material for: Nanoalignment by critical Casimir torques
Source: Nat Commun. 2024 Jun 14;15:5086. doi: 10.1038/s41467-024-49220-1 (PMC11178905; doi:10.1038/s41467-024-49220-1)
Supplement: Supplementary file 11 — Source Data [file 41467_2024_49220_MOESM11_ESM.zip › figS8/a1_s0_paral.py]

import numpy as np
import pandas as pd
import matplotlib.pyplot as plt
import matplotlib.image as mimg
from matplotlib.patches import Circle
from matplotlib.collections import PatchCollection
from scipy.constants import Boltzmann
from matplotlib.ticker import (MultipleLocator, FormatStrFormatter, AutoMinorLocator, FuncFormatter)

import sys
import os

# Import config (FIXME: change the path accordingly)
configfile = '../../Config.pyc'
sys.path.append(os.path.dirname(os.path.expanduser(configfile)))
from Config import (plot_config,my_formatter)
import Config as cfg

# Set the config
plot_config()

# this is for label a, b, etc shift in (0,1) coords
label_shiftx=0.01
label_shifty=0.05

# figure size
fig = plt.figure()
DefaultSize = fig.get_size_inches()
fig.set_size_inches( (DefaultSize[0], 1.3*DefaultSize[1]) )

# create grid
nx=2
ny=2
grid = plt.GridSpec(nrows=ny, ncols=nx, wspace=0.35, hspace=0.)

# label formatter (in Config.py)
formatter = FuncFormatter(my_formatter)

#################
### gold-coated
#################
axa = plt.subplot(grid[1, 0])
#axa.text(0.5,1.05, r'gold-coated', horizontalalignment='center', verticalalignment='center', transform=axa.transAxes)
axa.text(label_shiftx,1+label_shifty, r'\textbf{a}', horizontalalignment='center', verticalalignment='center', transform=axa.transAxes)


##
# y axis 
##
axa.set_ylabel(r'total force $f_\perp$ (\si{\pico\newton})')
#axa.set_yscale('log')
ymin=-11
ymax=1.5
axa.set_ylim((ymin, ymax))

axa.yaxis.set_major_locator(MultipleLocator(5))
axa.yaxis.set_major_formatter(formatter)
axa.yaxis.set_minor_locator(MultipleLocator(1))

#axa.axes.get_yaxis().set_ticklabels("") 

#
## x axis
#
axa.set_xlabel(r'distance, $D/R$')
xmin=0.23
xmax=0.41
axa.set_xlim((xmin, xmax))
#axa.set_xscale('log')

# ticks
axa.xaxis.set_major_locator(MultipleLocator(0.1))
axa.xaxis.set_major_formatter(formatter)
axa.xaxis.set_minor_locator(MultipleLocator(0.05))

axa.set_box_aspect(1)

# data
d,F=np.loadtxt("data/G76.088000-D.dat", usecols=(0,3), unpack=True)
d2,F2=np.loadtxt("data/G49.162900-D.dat", usecols=(0,3), unpack=True)

### plot ###
axa.plot (d, F, '-', color='orange', lw=1, label=r'$\Delta T = \SI{-0.3}{\kelvin}$')
#axa.plot (-d, U, '-', color='red', lw=1, label='')

axa.plot (d2, F2, '-.', color='blue', lw=1, label=r'\SI{-0.15}{\kelvin}')
#axa.plot (-d2, U2 - U2[0], '-.', color='blue', lw=1, label='')

axa.axhline(-0.02175262179840000000, linestyle='dashed', color='black', linewidth=1.2, label='gravity')

axa.legend(loc='best', markerfirst=False)

#################
### Torques
#################
axa = plt.subplot(grid[1, 1])
#axa.text(0.5,1.05, r'uncoated (glass)', horizontalalignment='center', verticalalignment='center', transform=axa.transAxes)
axa.text(label_shiftx,1+label_shifty, r'\textbf{b}', horizontalalignment='center', verticalalignment='center', transform=axa.transAxes)

##
# y axis 
##
axa.set_ylabel(r'torque $\tau_\gamma$ (\si{\pico\newton\milli\meter})')
#axa.set_ylabel(r'')
#axa.set_yscale('log')
ymin=-0.3
ymax=-ymin
axa.set_ylim((ymin, ymax))

axa.yaxis.set_major_locator(MultipleLocator(0.2))
axa.yaxis.set_major_formatter(formatter)
axa.yaxis.set_minor_locator(MultipleLocator(0.1))
#axa.axes.get_yaxis().set_ticklabels("") 

#
## x axis
#
axa.set_xlabel(r'$\gamma$ (\si{\degree})')
xmin=-3.1
xmax=-xmin
axa.set_xlim((xmin, xmax))
#axa.set_xscale('log')

# ticks
axa.xaxis.set_major_locator(MultipleLocator(2))
axa.xaxis.set_major_formatter(formatter)
axa.xaxis.set_minor_locator(MultipleLocator(1))

axa.set_box_aspect(1)

# data
d,T=np.loadtxt("data/G76.088000-D0.280000-gamma.dat", usecols=(0,5), unpack=True)
d2,T2=np.loadtxt("data/G49.162900-D0.250000-gamma.dat", usecols=(0,5), unpack=True)

### plot ###
axa.plot (d, T/1000, '-', color='orange', lw=1, label=r'$\Delta T = \SI{-0.3}{\kelvin}$')
axa.plot (d2, T2/1000, '-.', color='blue', lw=1, label=r'\SI{-0.15}{\kelvin}')

axa.axhline(0, linestyle='dashed', color='black', linewidth=1., label='')

axa.legend(loc='best', markerfirst=False)

####################
# Save the beast
####################
name=os.path.basename(sys.argv[0])[:-2]+'pdf'
plt.savefig(name, dpi = 1200, bbox_inches = 'tight')
