# Supplementary material for: Nanoalignment by critical Casimir torques
Source: Nat Commun. 2024 Jun 14;15:5086. doi: 10.1038/s41467-024-49220-1 (PMC11178905; doi:10.1038/s41467-024-49220-1)
Supplement: Supplementary file 11 — Source Data [file 41467_2024_49220_MOESM11_ESM.zip › figS8/data/G49.162900-D0.250000-gamma.dat]

# Gamma=49.1629, rho2=0.99999
# Delta=0.25, Lambda=0
# alpha=0
# 1: gamma
# 2: potential (kBT)	3: force_perp (pN)	4: force_lateral (pN)
# 5: torque_alpha (pN um/rad)	6: torque_gamma (pN um/rad)
-8	inf	inf	inf	inf	inf
-7.75	inf	inf	inf	inf	inf
-7.5	inf	inf	inf	inf	inf
-7.25	inf	inf	inf	inf	inf
-7	inf	inf	inf	inf	inf
-6.75	inf	inf	inf	inf	inf
-6.5	inf	inf	inf	inf	inf
-6.25	inf	inf	inf	inf	inf
-6	inf	inf	inf	inf	inf
-5.75	inf	inf	inf	inf	inf
-5.5	inf	inf	inf	inf	inf
-5.25	inf	inf	inf	inf	inf
-5	inf	inf	inf	inf	inf
-4.75	26823.59508	nan	-0.02328086357	0	-10765.37771
-4.5	17767.442	7600.996169	-0.02186692945	-1.536843393e-12	-15043.70875
-4.25	11427.66204	5026.427595	-0.01701459472	0	-9836.313936
-4	7315.761908	3272.3736	-0.005977378679	0	-6349.361947
-3.75	4664.554632	2127.14958	0.01707344199	-3.842108484e-13	-4090.454545
-3.5	2956.521383	1383.334168	0.06506227878	1.921054242e-13	-2635.232597
-3.25	1855.814917	900.1537048	0.168289319	0	-1698.494444
-3	1146.173856	585.7323378	0.4048414364	-9.605271209e-14	-1095.152795
-2.75	688.5554885	380.6328471	0.655654742	4.802635605e-14	-706.1374955
-2.5	393.543935	246.4611868	0.7591484576	0	-454.981904
-2.25	203.5816694	158.4365544	0.7762540176	1.200658901e-14	-292.6681847
-2	81.52115246	100.5412626	0.7419483671	0	-187.7484343
-1.75	3.3580473	62.37043643	0.6770812341	1.500823626e-15	-119.9280537
-1.5	-46.43621943	37.16760431	0.5943223579	-3.001647253e-15	-76.12262074
-1.25	-77.91711055	20.54019308	0.5014286916	0	-47.86739573
-1	-97.59119982	9.633071493	0.4031928754	0	-29.65731458
-0.75	-109.6478171	2.599177728	0.3025287616	-6.003294506e-15	-17.87833994
-0.5	-116.7437036	-1.7380727	0.2011650325	0	-10.11495092
-0.25	-120.4955916	-4.096809692	0.1001145203	-6.003294506e-15	-4.691949357
0	-121.7728718	-4.863765043	0	-4.622536769e-13	-2.826610396e-08
0.25	-120.4955916	-4.096809692	-0.1001145205	0	4.691949357
0.5	-116.7437036	-1.7380727	-0.201165034	6.003294506e-15	10.11495092
0.75	-109.647817	2.599177742	-0.3025287637	0	17.87833987
1	-97.59119977	9.633071501	-0.4031928767	-6.003294506e-15	29.65731454
1.25	-77.91711052	20.54019309	-0.5014286934	0	47.86739587
1.5	-46.43621942	37.16760432	-0.5943223606	-1.500823626e-15	76.12262086
1.75	3.358047312	62.37043646	-0.6770812339	1.500823626e-15	119.9280539
2	81.52115247	100.5412626	-0.7419483373	0	187.7484343
2.25	203.5816694	158.4365544	-0.7762540407	0	292.668185
2.5	393.543935	246.4611868	-0.7591484771	0	454.9819046
2.75	688.5554887	380.6328474	-0.6556548435	4.802635605e-14	706.137492
3	1146.173857	585.7323381	-0.4048416431	-1.921054242e-13	1095.152799
3.25	1855.814915	900.1537059	-0.1682895555	0	1698.494449
3.5	2956.521382	1383.334168	-0.06506267991	1.921054242e-13	2635.232589
3.75	4664.554635	2127.149579	-0.01707323626	-3.842108484e-13	4090.454593
4	7315.76191	3272.373601	0.005977421411	3.842108484e-13	6349.361963
4.25	11427.66204	5026.427595	0.0170144945	0	9836.313936
4.5	17767.442	7600.996169	0.02186692945	-1.536843393e-12	15043.70875
4.75	26823.59508	nan	0.02328086357	-1.536843393e-12	10765.37771
5	inf	inf	inf	inf	inf
5.25	inf	inf	inf	inf	inf
5.5	inf	inf	inf	inf	inf
5.75	inf	inf	inf	inf	inf
6	inf	inf	inf	inf	inf
6.25	inf	inf	inf	inf	inf
6.5	inf	inf	inf	inf	inf
6.75	inf	inf	inf	inf	inf
7	inf	inf	inf	inf	inf
7.25	inf	inf	inf	inf	inf
7.5	inf	inf	inf	inf	inf
7.75	inf	inf	inf	inf	inf
8	inf	inf	inf	inf	inf
