# Supplementary material for: Nanoalignment by critical Casimir torques
Source: Nat Commun. 2024 Jun 14;15:5086. doi: 10.1038/s41467-024-49220-1 (PMC11178905; doi:10.1038/s41467-024-49220-1)
Supplement: Supplementary file 11 — Source Data [file 41467_2024_49220_MOESM11_ESM.zip › figS8/data/G49.162900-D.dat]

# Gamma=49.1629, rho2=0.99
# Lambda=0
# alpha=0, gamma=0
# 1: center distance (Dc/R)	2: surface-to-surface distance (D/R
# 3: potential (kBT)	4: force_perp (pN)	5: force_lateral (pN)
# 6: torque_alpha (pN um/rad)	7: torque_gamma (pN um/rad)
0.21	0.04333333333	6268.913657	2980.229051	-1.161056368e-07	0	-3.738023224e-08
0.211	0.04433333333	5481.898031	2630.528715	-1.014339052e-07	0	-3.792592906e-07
0.212	0.04533333333	4787.475905	2320.925481	-8.849240312e-08	0	-7.925336831e-07
0.213	0.04633333333	4175.01392	2046.86474	-7.708198128e-08	0	-7.199560059e-07
0.214	0.04733333333	3635.088692	1804.305451	-6.702670311e-08	0	-1.445550879e-06
0.215	0.04833333333	3159.34908	1589.665233	-5.817032288e-08	0	-2.219667294e-06
0.216	0.04933333333	2740.394629	1399.768247	-5.037460473e-08	0	3.883542377e-06
0.217	0.05033333333	2371.668488	1231.796759	-4.351668121e-08	0	3.980949259e-06
0.218	0.05133333333	2047.360548	1083.25206	-3.748801278e-08	4.547473509e-11	3.790773917e-07
0.219	0.05233333333	1762.323276	951.919249	-3.219234661e-08	0	-3.242848834e-06
0.22	0.05333333333	1511.997152	835.8352933	-2.754447594e-08	0	-3.990362529e-06
0.221	0.05433333333	1292.343541	733.2579924	-2.346887932e-08	2.273736754e-11	-6.015443432e-06
0.222	0.05533333333	1099.785621	642.6435292	-1.989868006e-08	0	-2.570777724e-06
0.223	0.05633333333	931.1561932	562.6235245	-1.677466565e-08	0	-3.185732567e-06
0.224	0.05733333333	783.6504822	491.9853274	-1.404446736e-08	0	-3.378113433e-06
0.225	0.05833333333	654.785306	429.6527927	-1.166163971e-08	0	3.777483926e-06
0.226	0.05933333333	542.3627606	374.6727234	-9.585180184e-09	0	-7.282437764e-07
0.227	0.06033333333	444.4375819	326.2004106	-7.77864879e-09	0	-3.620448297e-06
0.228	0.06133333333	359.2883963	283.4871577	-6.209987936e-09	0	-1.617127054e-06
0.229	0.06233333333	285.3923349	245.8690984	-4.850691977e-09	0	-5.295305527e-07
0.23	0.06333333333	221.4021314	212.7582418	-3.675637127e-09	0	-2.047255521e-06
0.231	0.06433333333	166.1262944	183.6337276	-2.662561168e-09	0	-1.149828677e-06
0.232	0.06533333333	118.5113974	158.0338531	-1.791813317e-09	0	-2.703575319e-06
0.233	0.06633333333	77.62625591	135.5495591	-1.046014035e-09	0	-3.237624924e-06
0.234	0.06733333333	42.64795803	115.8186062	-4.098061446e-10	-1.421085472e-12	-1.291044782e-06
0.235	0.06833333333	12.84951886	98.52021747	1.303665429e-10	-1.421085472e-12	2.384747688e-06
0.236	0.06933333333	-12.41119964	83.37014699	5.864806006e-10	-1.421085472e-12	2.247838893e-06
0.237	0.07033333333	-33.70111711	70.11675999	9.691018266e-10	-1.065814104e-12	1.542211159e-06
0.238	0.07133333333	-51.52055486	58.53727777	1.287554088e-09	-5.329070518e-13	-2.959804313e-06
0.239	0.07233333333	-66.31090042	48.43450342	1.550063148e-09	0	-2.695389156e-06
0.24	0.07333333333	-78.46138161	39.63380722	1.763870482e-09	-7.105427358e-13	1.953635831e-06
0.241	0.07433333333	-88.31509697	31.98070461	1.935372099e-09	0	-1.850249021e-06
0.242	0.07533333333	-96.1742701	25.33849152	2.07018108e-09	1.421085472e-12	-2.366252261e-06
0.243	0.07633333333	-102.304984	19.58621021	2.173252644e-09	0	-7.203382779e-07
0.244	0.07733333333	-106.9413789	14.61692435	2.248934177e-09	1.421085472e-12	-7.707939176e-07
0.245	0.07833333333	-110.2893397	10.33605952	2.301052779e-09	-1.421085472e-12	-1.885115353e-06
0.246	0.07933333333	-112.5297732	6.659976944	2.332970294e-09	0	-6.300354016e-07
0.247	0.08033333333	-113.8215561	3.514771158	2.347628338e-09	0	-8.389235973e-08
0.248	0.08133333333	-114.3039944	0.8351751863	2.34761333e-09	-1.421085472e-12	-9.49202672e-07
0.249	0.08233333333	-114.0991641	-1.436480674	2.335186511e-09	0	-1.420919205e-06
0.25	0.08333333333	-113.3139471	-3.351174218	2.312323964e-09	0	4.952710242e-07
0.251	0.08433333333	-112.0417979	-4.953813448	2.280751638e-09	0	-4.351505822e-07
0.252	0.08533333333	-110.3643228	-6.284043567	2.241980361e-09	1.421085472e-12	-1.289262741e-06
0.253	0.08633333333	-108.3527444	-7.376838731	2.197325855e-09	1.421085472e-12	-7.975955896e-07
0.254	0.08733333333	-106.068969	-8.263114812	2.147923744e-09	0	1.214090162e-07
0.255	0.08833333333	-103.5667992	-8.969953596	2.094767073e-09	1.421085472e-12	-1.044597298e-06
0.256	0.08933333333	-100.8929157	-9.521272386	2.038708809e-09	0	-1.740346534e-06
0.257	0.09033333333	-98.08770828	-9.938142577	1.980494362e-09	1.421085472e-12	-7.267658475e-07
0.258	0.09133333333	-95.18603412	-10.23912984	1.92075908e-09	0	-1.053433607e-06
0.259	0.09233333333	-92.21794864	-10.44042413	1.860050764e-09	1.421085472e-12	-1.452301035e-06
0.26	0.09333333333	-89.20913418	-10.55630954	1.798839673e-09	0	-4.075673132e-08
0.261	0.09433333333	-86.18154592	-10.59935803	1.737518521e-09	1.421085472e-12	-2.318472525e-07
0.262	0.09533333333	-83.15387484	-10.58055981	1.676429996e-09	2.842170943e-12	-1.861593546e-07
0.263	0.09633333333	-80.1419351	-10.50948326	1.615856755e-09	-1.421085472e-12	7.04727654e-07
0.264	0.09733333333	-77.15902517	-10.3945367	1.556028922e-09	-1.421085472e-12	-3.723343411e-07
0.265	0.09833333333	-74.21630655	-10.24310983	1.497161617e-09	0	-2.709910518e-07
0.266	0.09933333333	-71.32291348	-10.06159047	1.439404921e-09	0	1.680064088e-07
0.267	0.1003333333	-68.48633771	-9.855527018	1.382893909e-09	0	-4.328626346e-09
0.268	0.1013333333	-65.71263731	-9.62976735	1.327728635e-09	1.421085472e-12	-6.367741889e-08
0.269	0.1023333333	-63.00660971	-9.388588131	1.273994146e-09	-1.421085472e-12	1.674422379e-07
0.27	0.1033333333	-60.37196078	-9.135557614	1.221750476e-09	7.105427358e-13	1.211532208e-07
0.271	0.1043333333	-57.81150703	-8.873811823	1.171042648e-09	0	-3.802256288e-08
0.272	0.1053333333	-55.3271559	-8.606067665	1.121898179e-09	0	-5.686828786e-08
0.273	0.1063333333	-52.92014698	-8.334692125	1.074334577e-09	0	-1.122735682e-07
0.274	0.1073333333	-50.59113688	-8.061601866	1.028361847e-09	0	-1.314141684e-07
0.275	0.1083333333	-48.34027398	-7.788483188	9.839674846e-10	7.105427358e-13	-1.393615889e-07
0.276	0.1093333333	-46.16727586	-7.516762081	9.411464852e-10	0	-1.504972147e-07
0.277	0.1103333333	-44.07154752	-7.247605809	8.998788382e-10	0	-1.9124613e-07
0.278	0.1113333333	-42.05210161	-6.981986653	8.60147034e-10	-7.105427358e-13	-6.406253306e-09
0.279	0.1123333333	-40.10778289	-6.720736481	8.219160535e-10	0	1.026471352e-07
0.28	0.1133333333	-38.23722892	-6.464585869	7.851558802e-10	0	7.474199037e-08
0.281	0.1143333333	-36.43884779	-6.214081138	7.498364975e-10	0	1.253681603e-08
0.282	0.1153333333	-34.71091541	-5.969685632	7.159178835e-10	-7.105427358e-13	1.406945671e-08
0.283	0.1163333333	-33.05164809	-5.731756483	6.833675205e-10	0	5.543228099e-08
0.284	0.1173333333	-31.45910244	-5.500014095	6.521378822e-10	0	4.689368893e-08
0.285	0.1183333333	-29.93131096	-5.273710986	6.221939494e-10	0	-1.4232171e-09
0.286	0.1193333333	-28.46624823	-5.053117274	5.934925736e-10	0	-4.001776688e-09
0.287	0.1203333333	-27.06328854	-4.838442626	5.660206225e-10	0	3.231903634e-09
0.288	0.1213333333	-25.72131066	-4.629867576	5.39752457e-10	-7.105427358e-13	0
0.289	0.1223333333	-24.43807073	-4.427444104	5.146449284e-10	0	0
0.29	0.1233333333	-23.21135546	-4.232184032	4.90653012e-10	0	0
0.291	0.1243333333	-22.03898937	-4.044479454	4.677323085e-10	-3.552713679e-13	0
0.292	0.1253333333	-20.91884072	-3.864172275	4.458421706e-10	0	0
0.293	0.1263333333	-19.84882623	-3.691088901	4.249394495e-10	3.552713679e-13	0
0.294	0.1273333333	-18.82691489	-3.525043608	4.049853741e-10	-3.552713679e-13	0
0.295	0.1283333333	-17.85113081	-3.365841423	3.859392969e-10	-3.552713679e-13	0
0.296	0.1293333333	-16.91955539	-3.213280624	3.677630721e-10	0	0
0.297	0.1303333333	-16.03032875	-3.067154876	3.504216805e-10	0	0
0.298	0.1313333333	-15.18165078	-2.927255071	3.338776013e-10	0	0
0.299	0.1323333333	-14.37178149	-2.793370896	3.180970663e-10	0	0
0.3	0.1333333333	-13.59904119	-2.66529215	3.030463067e-10	-1.776356839e-13	-3.552713679e-13
0.301	0.1343333333	-12.86181017	-2.542809871	2.886946807e-10	0	0
0.302	0.1353333333	-12.15852815	-2.425717275	2.75010296e-10	-1.776356839e-13	0
0.303	0.1363333333	-11.4876935	-2.313810537	2.619631359e-10	0	0
0.304	0.1373333333	-10.84786229	-2.206889436	2.495259981e-10	0	0
0.305	0.1383333333	-10.23764709	-2.104757878	2.376704295e-10	0	0
0.306	0.1393333333	-9.655715748	-2.007224316	2.263704783e-10	-1.776356839e-13	0
0.307	0.1403333333	-9.100789987	-1.914102083	2.156014434e-10	0	0
0.308	0.1413333333	-8.571643968	-1.825209642	2.053386238e-10	1.776356839e-13	0
0.309	0.1423333333	-8.067102776	-1.740370773	1.955591946e-10	0	0
0.31	0.1433333333	-7.586040868	-1.6594147	1.862406432e-10	0	0
0.311	0.1443333333	-7.127380496	-1.58217617	1.773623334e-10	0	0
0.312	0.1453333333	-6.690090114	-1.50849549	1.689026909e-10	0	0
0.313	0.1463333333	-6.273182785	-1.438218528	1.608438934e-10	0	0
0.314	0.1473333333	-5.875714593	-1.371196676	1.531668679e-10	0	0
0.315	0.1483333333	-5.496783066	-1.307286809	1.458537921e-10	0	0
0.316	0.1493333333	-5.135525618	-1.246351197	1.388874691e-10	0	0
0.317	0.1503333333	-4.791118044	-1.188257418	1.322517963e-10	0	0
0.318	0.1513333333	-4.462772984	-1.132878245	1.259312965e-10	0	0
0.319	0.1523333333	-4.149738481	-1.080091531	1.199111177e-10	0	0
0.32	0.1533333333	-3.851296548	-1.029780085	1.141779714e-10	0	0
0.321	0.1543333333	-3.566761771	-0.9818315241	1.087168495e-10	-8.881784197e-14	0
0.322	0.1553333333	-3.295479966	-0.9361381453	1.035163393e-10	0	0
0.323	0.1563333333	-3.03682686	-0.8925967761	9.856362129e-11	8.881784197e-14	0
0.324	0.1573333333	-2.790206827	-0.8511086306	9.384681403e-11	-8.881784197e-14	0
0.325	0.1583333333	-2.555051658	-0.8115791623	8.935497399e-11	0	0
0.326	0.1593333333	-2.33081938	-0.7739179168	8.507793932e-11	-8.881784197e-14	0
0.327	0.1603333333	-2.11699311	-0.7380383855	8.10046102e-11	0	0
0.328	0.1613333333	-1.913079955	-0.7038578609	7.712560647e-11	8.881784197e-14	0
0.329	0.1623333333	-1.718609956	-0.6712972931	7.343217333e-11	4.440892099e-14	0
0.33	0.1633333333	-1.533135061	-0.6402811495	6.991508696e-11	0	0
0.331	0.1643333333	-1.356228153	-0.6107372771	6.656590524e-11	-4.440892099e-14	0
0.332	0.1653333333	-1.187482106	-0.5825967677	6.337712404e-11	-4.440892099e-14	0
0.333	0.1663333333	-1.026508881	-0.5557938265	6.03406139e-11	-4.440892099e-14	0
0.334	0.1673333333	-0.8729386661	-0.5302656475	5.744933972e-11	0	0
0.335	0.1683333333	-0.7264190387	-0.5059522776	5.469650088e-11	0	0
0.336	0.1693333333	-0.5866141764	-0.4827965138	5.207529679e-11	0	0
0.337	0.1703333333	-0.4532040879	-0.4607437755	4.957955216e-11	0	0
0.338	0.1713333333	-0.3258839067	-0.4397419944	4.720316992e-11	0	0
0.339	0.1723333333	-0.20436316	-0.419741506	4.494060014e-11	0	0
0.34	0.1733333333	-0.08836512464	-0.4006949449	4.278637106e-11	0	0
0.341	0.1743333333	0.02237381667	-0.382557141	4.073516727e-11	0	0
0.342	0.1753333333	0.1281047846	-0.3652850339	3.878237686e-11	0	0
0.343	0.1763333333	0.229066986	-0.3488375618	3.692307525e-11	0	0
0.344	0.1773333333	0.3254882701	-0.3331755839	3.515272872e-11	-2.220446049e-14	0
0.345	0.1783333333	0.4175856603	-0.318261791	3.346727252e-11	-2.220446049e-14	0
0.346	0.1793333333	0.5055658614	-0.3040606225	3.186256376e-11	0	0
0.347	0.1803333333	0.5896257444	-0.2905381876	3.033477221e-11	0	0
0.348	0.1813333333	0.6699528086	-0.277662189	2.888014581e-11	0	0
0.349	0.1823333333	0.7467256232	-0.2654018501	2.749524517e-11	0	0
0.35	0.1833333333	0.8201142484	-0.2537278451	2.617670908e-11	2.220446049e-14	0
0.351	0.1843333333	0.8902806367	-0.2426122324	2.492133265e-11	0	0
0.352	0.1853333333	0.9573790166	-0.2320283907	2.37261455e-11	-2.220446049e-14	0
0.353	0.1863333333	1.021556258	-0.221950958	2.258833359e-11	0	0
0.354	0.1873333333	1.082952219	-0.2123557728	2.150500471e-11	0	0
0.355	0.1883333333	1.141700083	-0.2032198187	2.04735793e-11	2.220446049e-14	0
0.356	0.1893333333	1.197926668	-0.1945211707	1.949163418e-11	0	0
0.357	0.1903333333	1.251752736	-0.1862389446	1.855674613e-11	0	0
0.358	0.1913333333	1.303293276	-0.178353248	1.766672645e-11	0	0
0.359	0.1923333333	1.352657781	-0.1708451337	1.681938644e-11	0	0
0.36	0.1933333333	1.399950508	-0.1636965558	1.601261558e-11	0	0
0.361	0.1943333333	1.445270727	-0.156890327	1.52445769e-11	-2.220446049e-14	0
0.362	0.1953333333	1.488712961	-0.1504100782	1.451335531e-11	0	0
0.363	0.1963333333	1.53036721	-0.14424022	1.38172311e-11	0	0
0.364	0.1973333333	1.570319165	-0.1383659058	1.315440641e-11	0	0
0.365	0.1983333333	1.608650419	-0.132772997	1.252343515e-11	0	0
0.366	0.1993333333	1.645438655	-0.1274480291	1.192271486e-11	0	0
0.367	0.2003333333	1.680757842	-0.12237818	1.135079944e-11	0	0
0.368	0.2013333333	1.714678401	-0.1175512396	1.080632095e-11	-2.220446049e-14	0
0.369	0.2023333333	1.747267386	-0.1129555808	1.028791146e-11	2.220446049e-14	0
0.37	0.2033333333	1.778588636	-0.1085801317	9.794476604e-12	0	0
0.371	0.2043333333	1.808702932	-0.1044143492	9.324648458e-12	0	0
0.372	0.2053333333	1.837668146	-0.1004481941	8.877293583e-12	2.220446049e-14	0
0.373	0.2063333333	1.865539374	-0.09667210695	8.451473963e-12	0	0
0.374	0.2073333333	1.892369074	-0.09307698526	8.046056164e-12	0	0
0.375	0.2083333333	1.91820719	-0.08965416178	7.660102171e-12	0	0
0.376	0.2093333333	1.943101272	-0.08639538374	7.292634886e-12	0	0
0.377	0.2103333333	1.967096591	-0.08329279314	6.942794462e-12	0	0
0.378	0.2113333333	1.990236249	-0.08033890786	6.609721052e-12	0	0
0.379	0.2123333333	2.012561282	-0.07752660382	6.292593893e-12	0	0
0.38	0.2133333333	2.034110758	-0.07484909781	5.990787642e-12	0	0
0.381	0.2143333333	2.054921873	-0.07229993131	5.703364284e-12	0	0
0.382	0.2153333333	2.075030038	-0.0698729549	5.429854812e-12	0	0
0.383	0.2163333333	2.09446897	-0.06756231359	5.16932121e-12	0	0
0.384	0.2173333333	2.113270765	-0.06536243269	4.921372641e-12	-4.440892099e-14	0
0.385	0.2183333333	2.131465983	-0.06326800245	4.685227423e-12	0	0
0.386	0.2193333333	2.149083718	-0.06127397333	4.460416551e-12	0	0
0.387	0.2203333333	2.166151669	-0.05937553168	4.246549184e-12	0	0
0.388	0.2213333333	2.182696206	-0.05756809637	4.042765476e-12	0	0
0.389	0.2223333333	2.198742432	-0.05584730572	3.848830923e-12	0	0
0.39	0.2233333333	2.214314256	-0.05420900696	3.66419835e-12	0	0
0.391	0.2243333333	2.229434431	-0.05264924626	3.488398749e-12	0	0
0.392	0.2253333333	2.244124621	-0.05116425923	3.321041281e-12	0	0
0.393	0.2263333333	2.258405451	-0.04975046371	3.161735106e-12	0	0
0.394	0.2273333333	2.272296557	-0.04840444346	3.010011218e-12	0	0
0.395	0.2283333333	2.285816635	-0.04712295168	2.86571328e-12	0	0
0.396	0.2293333333	2.298983482	-0.0459028952	2.728137781e-12	0	0
0.397	0.2303333333	2.311814042	-0.0447413291	2.597284721e-12	0	0
0.398	0.2313333333	2.324324447	-0.04363544958	2.472685092e-12	0	0
0.399	0.2323333333	2.336530055	-0.04258258721	2.354104392e-12	0	0
0.4	0.2333333333	2.348445487	-0.04158020047	2.241151781e-12	0	0
0.401	0.2343333333	2.360084663	-0.04062586968	2.133592754e-12	0	0
0.402	0.2353333333	2.371460835	-0.03971729111	2.031270977e-12	0	0
0.403	0.2363333333	2.38258662	-0.03885227144	1.933795609e-12	0	0
0.404	0.2373333333	2.393474029	-0.0380287225	1.841010315e-12	0	0
0.405	0.2383333333	2.404134497	-0.03724465618	1.752758759e-12	0	0
0.406	0.2393333333	2.414578911	-0.03649817969	1.668650102e-12	4.440892099e-14	0
0.407	0.2403333333	2.424817635	-0.03578748918	1.588606175e-12	0	0
0.408	0.2413333333	2.434860538	-0.03511087259	1.512392475e-12	0	0
0.409	0.2423333333	2.444717012	-0.03446669461	1.439852667e-12	0	0
0.41	0.2433333333	2.454396001	-0.03385340009	1.370752245e-12	0	0
0.411	0.2443333333	2.463906016	-0.03326950843	1.305013044e-12	0	0
0.412	0.2453333333	2.47325517	-0.03271361	1.242400558e-12	0	0
0.413	0.2463333333	2.482451177	-0.03218436276	1.182836621e-12	0	0
0.414	0.2473333333	2.491501384	-0.031680489	1.126008559e-12	0	0
0.415	0.2483333333	2.500412784	-0.031200774	1.07207271e-12	0	0
0.416	0.2493333333	2.509192037	-0.03074405602	1.020638234e-12	0	0
0.417	0.2503333333	2.517845482	-0.03030923429	9.716269623e-13	0	0
0.418	0.2513333333	2.526379155	-0.02989525905	9.250388956e-13	0	0
0.419	0.2523333333	2.534798801	-0.02950113086	8.8063953e-13	0	0
0.42	0.2533333333	2.543109891	-0.02912589818	8.383506976e-13	0	0
0.421	0.2543333333	2.551317632	-0.02876865513	7.981723984e-13	0	0
0.422	0.2553333333	2.559426982	-0.02842853922	7.598701288e-13	0	0
0.423	0.2563333333	2.567442663	-0.02810472932	7.234438887e-13	0	0
0.424	0.2573333333	2.575369166	-0.02779644368	6.886591744e-13	0	0
0.425	0.2583333333	2.583210771	-0.02750293801	6.556723218e-13	0	0
0.426	0.2593333333	2.590971549	-0.02722350371	6.242488271e-13	0	0
0.427	0.2603333333	2.59865538	-0.02695746617	5.942323546e-13	0	0
0.428	0.2613333333	2.606265954	-0.02670418309	5.6577924e-13	0	0
0.429	0.2623333333	2.613806785	-0.0264630414	5.385768118e-13	0	0
0.43	0.2633333333	2.621281219	-0.02623346218	5.127814057e-13	0	0
0.431	0.2643333333	2.628692442	-0.0260148895	4.881585181e-13	0	0
0.432	0.2653333333	2.636043487	-0.02580679568	4.647863168e-13	0	0
0.433	0.2663333333	2.643337235	-0.02560867831	4.424302982e-13	0	0
0.434	0.2673333333	2.650576444	-0.0254200591	4.212467981e-13	0	0
0.435	0.2683333333	2.657763727	-0.02524048267	4.010794806e-13	0	0
0.436	0.2693333333	2.664901573	-0.02506951549	3.8177201e-13	0	0
0.437	0.2703333333	2.671992356	-0.02490674481	3.63480722e-13	0	0
0.438	0.2713333333	2.679038332	-0.02475177918	3.46049281e-13	0	0
0.439	0.2723333333	2.686041652	-0.02460424135	3.294776867e-13	0	0
0.44	0.2733333333	2.693004362	-0.02446377674	3.136877715e-13	0	0
0.441	0.2743333333	2.699928409	-0.02433004624	2.986013673e-13	0	0
0.442	0.2753333333	2.706815649	-0.02420272699	2.842966422e-13	0	0
0.443	0.2763333333	2.713667848	-0.02408151162	2.706172601e-13	0	0
0.444	0.2773333333	2.720486686	-0.0239661075	2.576413892e-13	0	0
0.445	0.2783333333	2.727273764	-0.02385623601	2.452908614e-13	0	0
0.446	0.2793333333	2.734030606	-0.02375163191	2.33487509e-13	0	0
0.447	0.2803333333	2.740758662	-0.02365204267	2.223876676e-13	0	0
0.448	0.2813333333	2.747459313	-0.02355722785	2.116786656e-13	0	0
0.449	0.2823333333	2.754133874	-0.02346695857	2.014386711e-13	0	0
0.45	0.2833333333	2.760783597	-0.02338101689	1.918240198e-13	0	0
0.451	0.2843333333	2.767409673	-0.02329919391	1.826002079e-13	0	0
0.452	0.2853333333	2.774013236	-0.02322129504	1.738454034e-13	0	0
0.453	0.2863333333	2.780595367	-0.02314713071	1.655596063e-13	0	0
0.454	0.2873333333	2.787157094	-0.02307652187	1.575864808e-13	0	0
0.455	0.2883333333	2.793699391	-0.02300929808	1.500823626e-13	0	0
0.456	0.2893333333	2.800223199	-0.02294529703	1.428909161e-13	0	0
0.457	0.2903333333	2.806729401	-0.02288436424	1.359339732e-13	0	0
0.458	0.2913333333	2.813218841	-0.02282635259	1.294460378e-13	0	0
0.459	0.2923333333	2.819692323	-0.02277112205	1.232707739e-13	0	0
0.46	0.2933333333	2.826150614	-0.0227185407	1.173300137e-13	0	0
0.461	0.2943333333	2.832594442	-0.0226684787	1.117019251e-13	0	0
0.462	0.2953333333	2.8390245	-0.02262081668	1.063083402e-13	0	0
0.463	0.2963333333	2.845441449	-0.02257543958	1.012274269e-13	0	0
0.464	0.2973333333	2.851845919	-0.02253223786	9.638101726e-14	0	0
0.465	0.2983333333	2.858238508	-0.02249110724	9.176911133e-14	0	0
0.466	0.2993333333	2.864619785	-0.02245194842	8.739170908e-14	0	0
0.467	0.3003333333	2.870990294	-0.02241466686	8.317064263e-14	0	0
0.468	0.3013333333	2.877350551	-0.02237917257	7.918407987e-14	0	0
0.469	0.3023333333	2.883701048	-0.02234537987	7.535385291e-14	0	0
0.47	0.3033333333	2.890042253	-0.02231320718	7.175812964e-14	0	0
0.471	0.3043333333	2.896374612	-0.02228257684	6.831874216e-14	0	0
0.472	0.3053333333	2.902698549	-0.0222534149	6.503569048e-14	0	0
0.473	0.3063333333	2.909014469	-0.02222564966	6.198714249e-14	0	0
0.474	0.3073333333	2.915322755	-0.02219921678	5.89385945e-14	0	0
0.475	0.3083333333	2.921623775	-0.02217405106	5.61245502e-14	0	0
0.476	0.3093333333	2.927917876	-0.02215009178	5.346684169e-14	0	0
0.477	0.3103333333	2.934205391	-0.02212728107	5.088730108e-14	0	0
0.478	0.3113333333	2.940486633	-0.0221055639	4.838592837e-14	0	0
0.479	0.3123333333	2.946761908	-0.02208488782	4.611905935e-14	0	0
0.48	0.3133333333	2.9530315	-0.02206520293	4.393035823e-14	0	0
0.481	0.3143333333	2.959295682	-0.0220464617	4.174165711e-14	0	0
0.482	0.3153333333	2.965554713	-0.02202862023	3.978745968e-14	0	0
0.483	0.3163333333	2.97180884	-0.02201163273	3.783326225e-14	0	0
0.484	0.3173333333	2.978058298	-0.02199545959	3.603540061e-14	0	0
0.485	0.3183333333	2.984303312	-0.02198006177	3.431570688e-14	0	0
0.486	0.3193333333	2.990544094	-0.02196540209	3.267418103e-14	0	0
0.487	0.3203333333	2.996780848	-0.02195144518	3.111082309e-14	0	0
0.488	0.3213333333	3.003013766	-0.02193815734	2.962563304e-14	0	0
0.489	0.3223333333	3.009243034	-0.02192550649	2.821861089e-14	0	0
0.49	0.3233333333	3.015468825	-0.0219134621	2.681158874e-14	0	0
0.491	0.3243333333	3.021691308	-0.02190199509	2.556090239e-14	0	0
0.492	0.3253333333	3.02791064	-0.02189107779	2.438838393e-14	0	0
0.493	0.3263333333	3.034126972	-0.02188068385	2.313769757e-14	0	0
0.494	0.3273333333	3.040340449	-0.02187078816	2.204334701e-14	0	0
0.495	0.3283333333	3.046551208	-0.02186136685	2.094899645e-14	0	0
0.496	0.3293333333	3.052759378	-0.02185239606	2.001098169e-14	0	0
0.497	0.3303333333	3.058965085	-0.02184385643	1.899479902e-14	0	0
0.498	0.3313333333	3.065168446	-0.02183572617	1.813495215e-14	0	0
0.499	0.3323333333	3.071369573	-0.02182798565	1.719693739e-14	0	0
