# Supplementary material for: Nanoalignment by critical Casimir torques
Source: Nat Commun. 2024 Jun 14;15:5086. doi: 10.1038/s41467-024-49220-1 (PMC11178905; doi:10.1038/s41467-024-49220-1)
Supplement: Supplementary file 11 — Source Data [file 41467_2024_49220_MOESM11_ESM.zip › figS8/data/G76.088000-D0.280000-gamma.dat]

# Gamma=76.088, rho2=0.99999
# Delta=0.28, Lambda=0
# alpha=0
# 1: gamma
# 2: potential (kBT)	3: force_perp (pN)	4: force_lateral (pN)
# 5: torque_alpha (pN um/rad)	6: torque_gamma (pN um/rad)
-8	inf	inf	inf	inf	inf
-7.75	inf	inf	inf	inf	inf
-7.5	inf	inf	inf	inf	inf
-7.25	inf	inf	inf	inf	inf
-7	inf	inf	inf	inf	inf
-6.75	inf	inf	inf	inf	inf
-6.5	16828.36704	nan	-0.0001531395341	0	-1599.982792
-6.25	10955.64297	4664.670521	-0.0001587152397	0	-9599.014692
-6	6942.969301	3029.633578	-0.0002023064916	0	-6178.412657
-5.75	4382.735589	1930.838709	-0.000206924041	-3.842108484e-13	-3920.683687
-5.5	2761.104806	1226.151308	-0.0002205247285	1.921054242e-13	-2479.078005
-5.25	1736.403533	777.6800662	-0.0002181833352	9.605271209e-14	-1565.152805
-5	1089.691031	492.8872697	-0.0002002316072	0	-987.1186297
-4.75	681.9533743	312.1644609	-0.000136506426	0	-621.932312
-4.5	425.1657614	197.5050924	-6.102499298e-06	0	-391.3542212
-4.25	263.6852113	124.7558776	0.0002392221848	0	-245.8246418
-4	162.3515598	78.60087099	0.0007350899767	0	-154.0248195
-3.75	98.94937356	49.32747545	0.00178083053	0	-96.16828937
-3.5	59.44271063	30.77409722	0.004133769461	0	-59.7528602
-3.25	34.96488931	19.02961854	0.009930349304	0	-36.87830073
-3	19.91672798	11.61002785	0.02516308652	0	-22.55141407
-2.75	10.76435298	6.936789268	0.04149660335	0	-13.61632778
-2.5	5.279474756	4.0061797	0.04722457983	-3.752059066e-16	-8.078415186
-2.25	2.059015212	2.179495628	0.0468067843	0	-4.677100069
-2	0.2218593414	1.049092919	0.0430346539	0	-2.613534868
-1.75	-0.7809783609	0.3544279046	0.03765676396	0	-1.378771598
-1.5	-1.289716992	-0.06792243329	0.03169323778	-1.876029533e-16	-0.6586414006
-1.25	-1.515475749	-0.3207656999	0.02570360101	0	-0.2569981946
-1	-1.588479582	-0.4691062802	0.01995999717	0	-0.05091742832
-0.75	-1.588290945	-0.5537866845	0.01455718106	-1.876029533e-16	0.03653836163
-0.5	-1.562734249	-0.6000838544	0.009483354473	-1.876029533e-16	0.05367812802
-0.25	-1.539577188	-0.623053061	0.004665695309	0	0.03138352719
0	-1.533375195	-0.6306947335	0	1.876029533e-16	4.76574536e-10
0.25	-1.539577185	-0.6230530604	-0.004665695309	0	-0.03138352612
0.5	-1.562734247	-0.600083854	-0.009483354473	-1.876029533e-16	-0.05367813011
0.75	-1.588290944	-0.5537866843	-0.01455718106	-1.876029533e-16	-0.03653836272
1	-1.588479581	-0.4691062801	-0.01995999717	0	0.05091742789
1.25	-1.515475749	-0.3207656999	-0.02570360101	0	0.2569981944
1.5	-1.289716992	-0.06792243328	-0.03169323778	3.752059066e-16	0.6586414006
1.75	-0.7809783609	0.3544279046	-0.03765676396	-1.876029533e-16	1.378771598
2	0.2218593414	1.049092918	-0.0430346539	0	2.613534868
2.25	2.059015212	2.179495633	-0.04680678387	0	4.677100088
2.5	5.279474735	4.006179695	-0.04722457856	3.752059066e-16	8.078414962
2.75	10.76435295	6.936789274	-0.04149658853	-7.504118132e-16	13.61632779
3	19.91672801	11.6100278	-0.02516306983	1.500823626e-15	22.55141415
3.25	34.9648893	19.02961851	-0.009930359102	-3.001647253e-15	36.878301
3.5	59.44271068	30.7740972	-0.004133744233	0	59.75286033
3.75	98.94937375	49.32747545	-0.001780835864	0	96.16828984
4	162.3515597	78.60087099	-0.000735102772	-1.200658901e-14	154.0248198
4.25	263.6852113	124.7558778	-0.0002392335641	2.401317802e-14	245.8246414
4.5	425.1657614	197.5050927	6.040195917e-06	0	391.354221
4.75	681.9533743	312.1644609	0.0001363869657	0	621.9323105
5	1089.691031	492.8872692	0.0002002316072	0	987.1186297
5.25	1736.403533	777.6800662	0.0002181833357	-1.921054242e-13	1565.152805
5.5	2761.104806	1226.151308	0.0002205247284	0	2479.078005
5.75	4382.735593	1930.838709	0.0002061046507	0	3920.683633
6	6942.969301	3029.633578	0.0002023064916	0	6178.412657
6.25	10955.64297	4664.670521	0.000158715241	0	9599.014692
6.5	16828.36704	nan	0.0001531395341	0	1599.982792
6.75	inf	inf	inf	inf	inf
7	inf	inf	inf	inf	inf
7.25	inf	inf	inf	inf	inf
7.5	inf	inf	inf	inf	inf
7.75	inf	inf	inf	inf	inf
8	inf	inf	inf	inf	inf
