# Supplementary material for: Nanoalignment by critical Casimir torques
Source: Nat Commun. 2024 Jun 14;15:5086. doi: 10.1038/s41467-024-49220-1 (PMC11178905; doi:10.1038/s41467-024-49220-1)
Supplement: Supplementary file 11 — Source Data [file 41467_2024_49220_MOESM11_ESM.zip › figS8/data/G76.088000-D.dat]

# Gamma=76.088, rho2=0.99
# Lambda=0
# alpha=0, gamma=0
# 1: center distance (Dc/R)	2: surface-to-surface distance (D/R
# 3: potential (kBT)	4: force_perp (pN)	5: force_lateral (pN)
# 6: torque_alpha (pN um/rad)	7: torque_gamma (pN um/rad)
0.22	0.05333333333	1815.765221	848.2765879	-3.362533301e-08	0	3.728337106e-06
0.221	0.05433333333	1592.239999	747.6078697	-2.946376921e-08	-2.273736754e-11	8.227448234e-06
0.222	0.05533333333	1395.309353	658.6508125	-2.579863785e-08	0	-6.408754416e-07
0.223	0.05633333333	1221.873607	580.0591702	-2.257182703e-08	0	1.379430614e-06
0.224	0.05733333333	1069.190124	510.6400845	-1.973226873e-08	0	1.39561962e-07
0.225	0.05833333333	934.8322678	449.3367916	-1.7234498e-08	0	9.932591638e-07
0.226	0.05933333333	816.6533192	395.2136696	-1.503845285e-08	1.136868377e-11	6.397044672e-07
0.227	0.06033333333	712.7542339	347.4416736	-1.310855375e-08	-1.136868377e-11	3.325033049e-06
0.228	0.06133333333	621.4558591	305.2867777	-1.141360359e-08	0	1.321438958e-06
0.229	0.06233333333	541.2733325	268.0992108	-9.925767092e-09	-1.136868377e-11	-1.968146535e-07
0.23	0.06333333333	470.8938597	235.3032696	-8.620530801e-09	0	1.876856004e-07
0.231	0.06433333333	409.15701	206.3895528	-7.476272851e-09	-5.684341886e-12	2.457170467e-07
0.232	0.06533333333	355.0368867	180.907129	-6.473812718e-09	0	1.572601604e-06
0.233	0.06633333333	307.6275437	158.4565922	-5.596251127e-09	0	8.334041013e-07
0.234	0.06733333333	266.1283327	138.6848711	-4.828639875e-09	0	2.205518967e-06
0.235	0.06833333333	229.8320904	121.2791543	-4.157801731e-09	-5.684341886e-12	2.395296406e-06
0.236	0.06933333333	198.1143073	105.9628283	-3.572080297e-09	2.842170943e-12	-1.352964318e-06
0.237	0.07033333333	170.423602	92.49154592	-3.061189929e-09	0	2.725812465e-07
0.238	0.07133333333	146.2735294	80.64888657	-2.616055647e-09	0	-4.672216392e-07
0.239	0.07233333333	125.2346171	70.24336166	-2.228678061e-09	0	-1.048169906e-06
0.24	0.07333333333	106.9276331	61.10567876	-1.892013305e-09	-2.842170943e-12	-6.807539421e-07
0.241	0.07433333333	91.01841089	53.08592686	-1.59981295e-09	0	-2.481641559e-07
0.242	0.07533333333	77.2126802	46.0538873	-1.346611497e-09	-1.421085472e-12	-7.31097316e-07
0.243	0.07633333333	65.25101852	39.89909059	-1.127568791e-09	0	7.610481134e-08
0.244	0.07733333333	54.90440789	34.51724744	-9.384174875e-10	0	-2.091738338e-07
0.245	0.07833333333	45.96210591	29.81572796	-7.752379374e-10	-7.105427358e-13	1.333120281e-07
0.246	0.07933333333	38.24487687	25.71271722	-6.346908075e-10	0	1.370175085e-07
0.247	0.08033333333	31.59857098	22.13293392	-5.139126515e-10	0	-3.715214802e-08
0.248	0.08133333333	25.88761396	19.00697412	-4.103814604e-10	0	1.017141926e-08
0.249	0.08233333333	20.99282273	16.27980081	-3.218853952e-10	3.552713679e-13	0
0.25	0.08333333333	16.8094743	13.90301782	-2.464802642e-10	0	0
0.251	0.08433333333	13.24559812	11.83394171	-1.824588803e-10	0	0
0.252	0.08533333333	10.22046808	10.03493829	-1.283263608e-10	0	0
0.253	0.08633333333	7.663268622	8.472835664	-8.276948498e-11	0	0
0.254	0.08733333333	5.511916917	7.118404246	-4.463871572e-11	0	0
0.255	0.08833333333	3.71202226	5.945897627	-1.292771951e-11	-8.881784197e-14	0
0.256	0.08933333333	2.215966931	4.93264543	1.324414316e-11	0	0
0.257	0.09033333333	0.9820948162	4.058693684	3.464592716e-11	0	0
0.258	0.09133333333	-0.02600504071	3.30648639	5.194999365e-11	0	0
0.259	0.09233333333	-0.8401307488	2.66058428	6.574248461e-11	0	0
0.26	0.09333333333	-1.488025442	2.107415756	7.65343445e-11	2.220446049e-14	0
0.261	0.09433333333	-1.993869555	1.635056925	8.477058315e-11	0	0
0.262	0.09533333333	-2.378714797	1.233036986	9.083813167e-11	0	0
0.263	0.09633333333	-2.66086686	0.8921664093	9.507248666e-11	0	0
0.264	0.09733333333	-2.856222716	0.6043847881	9.776521438e-11	0	4.440892099e-14
0.265	0.09833333333	-2.978567851	0.3626268218	9.916848448e-11	0	-8.881784197e-14
0.266	0.09933333333	-3.039837871	0.1607035757	9.95005417e-11	0	0
0.267	0.1003333333	-3.050349229	-0.00680221753	9.894898902e-11	0	0
0.268	0.1013333333	-3.019001935	-0.1446286769	9.767547764e-11	-8.881784197e-14	0
0.269	0.1023333333	-2.953458037	-0.2569163146	9.582008443e-11	0	0
0.27	0.1033333333	-2.860298598	-0.3472802769	9.350099926e-11	0	0
0.271	0.1043333333	-2.745161645	-0.4188738014	9.082015305e-11	-8.881784197e-14	0
0.272	0.1053333333	-2.612863374	-0.4744443559	8.786431219e-11	0	0
0.273	0.1063333333	-2.467504592	-0.5163831056	8.470711082e-11	0	0
0.274	0.1073333333	-2.312564117	-0.5467685293	8.140983258e-11	0	0
0.275	0.1083333333	-2.15098071	-0.5674048616	7.80254753e-11	0	0
0.276	0.1093333333	-1.985224893	-0.5798559666	7.459703133e-11	0	0
0.277	0.1103333333	-1.817361853	-0.5854751573	7.116139591e-11	0	8.881784197e-14
0.278	0.1113333333	-1.649106505	-0.5854314824	6.774764751e-11	0	0
0.279	0.1123333333	-1.481871668	-0.5807328291	6.438056533e-11	4.440892099e-14	0
0.28	0.1133333333	-1.316810127	-0.5722462637	6.107976954e-11	-4.440892099e-14	0
0.281	0.1143333333	-1.1548514	-0.5607159113	5.786058103e-11	-4.440892099e-14	0
0.282	0.1153333333	-0.996733791	-0.5467786884	5.473527216e-11	0	0
0.283	0.1163333333	-0.8430323159	-0.5309780896	5.171291041e-11	8.881784197e-14	0
0.284	0.1173333333	-0.6941830179	-0.513776327	4.880037456e-11	0	0
0.285	0.1183333333	-0.5505040984	-0.4955649655	4.600212018e-11	0	0
0.286	0.1193333333	-0.4122142644	-0.476674254	4.332096131e-11	0	0
0.287	0.1203333333	-0.2794486322	-0.4573813029	4.075838313e-11	0	0
0.288	0.1213333333	-0.1522724925	-0.4379172499	3.831430749e-11	0	0
0.289	0.1223333333	-0.03069320226	-0.4184735149	3.598803087e-11	2.220446049e-14	0
0.29	0.1233333333	0.08532956038	-0.3992073018	3.377787266e-11	0	0
0.291	0.1243333333	0.1958749776	-0.3802463741	3.168144874e-11	-2.220446049e-14	0
0.292	0.1253333333	0.3010534959	-0.3616932389	2.969567148e-11	2.220446049e-14	0
0.293	0.1263333333	0.4010003742	-0.3436287928	2.781760958e-11	0	0
0.294	0.1273333333	0.4958701256	-0.3261154943	2.604343282e-11	0	0
0.295	0.1283333333	0.5858318135	-0.3092001402	2.43694673e-11	0	0
0.296	0.1293333333	0.6710650606	-0.292916247	2.279157013e-11	0	0
0.297	0.1303333333	0.7517566799	-0.2772861436	2.13058329e-11	2.220446049e-14	0
0.298	0.1313333333	0.828097847	-0.2623227922	1.990811273e-11	0	0
0.299	0.1323333333	0.9002817397	-0.2480313213	1.859442305e-11	1.110223025e-14	0
0.3	0.1333333333	0.9685015726	-0.234410394	1.73605428e-11	0	0
0.301	0.1343333333	1.032949021	-0.2214533654	1.620256357e-11	1.110223025e-14	0
0.302	0.1353333333	1.093812862	-0.2091492817	1.511653789e-11	0	0
0.303	0.1363333333	1.151277955	-0.1974837424	1.409863553e-11	0	0
0.304	0.1373333333	1.205524403	-0.1864396143	1.314514352e-11	-2.220446049e-14	0
0.305	0.1383333333	1.256726904	-0.1759976859	1.225258338e-11	0	0
0.306	0.1393333333	1.305054268	-0.1661371787	1.14173594e-11	0	0
0.307	0.1403333333	1.350669067	-0.1568362024	1.063634486e-11	0	0
0.308	0.1413333333	1.393727399	-0.1480721336	9.906295781e-12	0	0
0.309	0.1423333333	1.434378746	-0.1398219333	9.224124542e-12	0	0
0.31	0.1433333333	1.472765916	-0.1320624112	8.587017096e-12	0	0
0.311	0.1443333333	1.509025046	-0.124770445	7.992120315e-12	0	0
0.312	0.1453333333	1.543285662	-0.1179231588	7.43708916e-12	0	0
0.313	0.1463333333	1.575670785	-0.1114980692	6.919187757e-12	0	0
0.314	0.1473333333	1.60629707	-0.1054732008	6.436188321e-12	0	0
0.315	0.1483333333	1.635274969	-0.09982717801	5.985863065e-12	0	0
0.316	0.1493333333	1.662708927	-0.09453929479	5.566140541e-12	0	0
0.317	0.1503333333	1.68869758	-0.08958956706	5.175066551e-12	0	0
0.318	0.1513333333	1.713333976	-0.0849587694	4.810725982e-12	0	0
0.319	0.1523333333	1.736705799	-0.08062845681	4.47139914e-12	0	0
0.32	0.1533333333	1.758895595	-0.07658098734	4.1554445e-12	0	0
0.321	0.1543333333	1.779981006	-0.07279951211	3.861337786e-12	0	0
0.322	0.1553333333	1.800034994	-0.06926798201	3.58759381e-12	0	0
0.323	0.1563333333	1.819126087	-0.06597113607	3.332883717e-12	0	0
0.324	0.1573333333	1.837318576	-0.06289448748	3.095917737e-12	0	0
0.325	0.1583333333	1.854672753	-0.06002430801	2.875484267e-12	0	0
0.326	0.1593333333	1.871245119	-0.05734759751	2.670449872e-12	-2.220446049e-14	0
0.327	0.1603333333	1.887088595	-0.0548520751	2.479837455e-12	0	0
0.328	0.1613333333	1.902252712	-0.05252614423	2.302630832e-12	0	0
0.329	0.1623333333	1.916783815	-0.05035886892	2.137852905e-12	0	0
0.33	0.1633333333	1.930725238	-0.04833994668	1.984761078e-12	0	0
0.331	0.1643333333	1.944117486	-0.046459681	1.842456421e-12	0	0
0.332	0.1653333333	1.956998401	-0.04470895374	1.710196339e-12	0	0
0.333	0.1663333333	1.969403322	-0.04307919555	1.587394573e-12	0	0
0.334	0.1673333333	1.981365242	-0.04156236728	1.473269443e-12	0	0
0.335	0.1683333333	1.992914946	-0.04015092022	1.36723469e-12	0	0
0.336	0.1693333333	2.00408115	-0.03883777897	1.26874314e-12	-2.220446049e-14	0
0.337	0.1703333333	2.014890647	-0.03761631391	1.177364868e-12	0	0
0.338	0.1713333333	2.025368401	-0.03648031671	1.092396364e-12	0	0
0.339	0.1723333333	2.035537684	-0.0354239767	1.013524955e-12	0	0
0.34	0.1733333333	2.045420181	-0.03444186025	9.403598034e-13	0	0
0.341	0.1743333333	2.055036089	-0.03352888071	8.723537329e-13	0	0
0.342	0.1753333333	2.06440422	-0.03268029026	8.093504077e-13	0	0
0.343	0.1763333333	2.073542087	-0.03189165142	7.508026527e-13	0	0
0.344	0.1773333333	2.082465995	-0.03115882039	6.963977963e-13	0	0
0.345	0.1783333333	2.091191115	-0.03047792905	6.459795026e-13	0	0
0.346	0.1793333333	2.099731566	-0.0298453679	5.991569321e-13	0	0
0.347	0.1803333333	2.108100482	-0.02925776792	5.556955813e-13	0	0
0.348	0.1813333333	2.11631008	-0.02871199334	5.154391142e-13	0	0
0.349	0.1823333333	2.12437172	-0.02820511489	4.779966914e-13	0	0
0.35	0.1833333333	2.132295968	-0.02773440451	4.43368313e-13	0	0
0.351	0.1843333333	2.140092641	-0.0272973204	4.110849714e-13	0	0
0.352	0.1853333333	2.147770875	-0.02689149483	3.812248347e-13	0	0
0.353	0.1863333333	2.155339152	-0.02651472284	3.534752312e-13	0	0
0.354	0.1873333333	2.162805358	-0.02616495338	3.27757993e-13	0	0
0.355	0.1883333333	2.170176818	-0.02584027143	3.039949523e-13	0	0
0.356	0.1893333333	2.177460341	-0.02553890054	2.817952694e-13	0	0
0.357	0.1903333333	2.18466225	-0.0252591858	2.613152804e-13	0	0
0.358	0.1913333333	2.191788418	-0.02499958764	2.423204814e-13	0	0
0.359	0.1923333333	2.198844301	-0.02475867402	2.246545366e-13	0	0
0.36	0.1933333333	2.205834965	-0.02453511315	2.083174461e-13	0	0
0.361	0.1943333333	2.212765115	-0.02432766485	1.93152874e-13	0	0
0.362	0.1953333333	2.21963912	-0.02413518159	1.790826525e-13	0	0
0.363	0.1963333333	2.226461033	-0.02395659116	1.660286137e-13	0	0
0.364	0.1973333333	2.233234622	-0.02379089885	1.539125896e-13	0	0
0.365	0.1983333333	2.239963376	-0.02363718024	1.426564124e-13	0	0
0.366	0.1993333333	2.246650548	-0.02349457634	1.322600821e-13	0	0
0.367	0.2003333333	2.253299144	-0.02336228908	1.225672628e-13	0	0
0.368	0.2013333333	2.259911959	-0.02323957705	1.136561225e-13	0	0
0.369	0.2023333333	2.266491587	-0.02312575324	1.053703254e-13	0	0
0.37	0.2033333333	2.273040433	-0.02302017448	9.770987151e-14	0	0
0.371	0.2043333333	2.279560731	-0.02292224854	9.051842497e-14	0	0
0.372	0.2053333333	2.286054552	-0.02283142374	8.39523216e-14	0	0
0.373	0.2063333333	2.292523819	-0.02274718786	7.777705772e-14	0	0
0.374	0.2073333333	2.298970316	-0.02266906528	7.207080123e-14	0	0
0.375	0.2083333333	2.305395696	-0.02259661446	6.691172001e-14	0	0
0.376	0.2093333333	2.311801495	-0.02252942395	6.190897459e-14	0	0
0.377	0.2103333333	2.318189137	-0.02246711649	5.745340445e-14	0	0
0.378	0.2113333333	2.324559942	-0.02240933724	5.3232338e-14	0	0
0.379	0.2123333333	2.330915133	-0.02235575841	4.932394314e-14	0	0
0.38	0.2133333333	2.337255851	-0.02230607581	4.572821987e-14	0	0
0.381	0.2143333333	2.343583148	-0.02226000712	4.244516819e-14	0	0
0.382	0.2153333333	2.349898001	-0.02221729039	3.93184523e-14	0	0
0.383	0.2163333333	2.356201316	-0.02217768413	3.64262401e-14	0	0
0.384	0.2173333333	2.362493934	-0.02214095947	3.37685316e-14	0	0
0.385	0.2183333333	2.368776635	-0.02210690888	3.134532678e-14	0	0
0.386	0.2193333333	2.375050141	-0.02207533822	2.907845776e-14	0	0
0.387	0.2203333333	2.381315123	-0.02204606736	2.688975664e-14	0	0
0.388	0.2213333333	2.387572203	-0.02201892922	2.493555921e-14	0	0
0.389	0.2223333333	2.393821956	-0.0219937688	2.305952968e-14	0	0
0.39	0.2233333333	2.400064918	-0.0219704423	2.141800384e-14	0	0
0.391	0.2243333333	2.406301584	-0.02194881503	1.985464589e-14	0	0
0.392	0.2253333333	2.412532414	-0.02192876607	1.836945584e-14	0	0
0.393	0.2263333333	2.418757832	-0.02191017922	1.704060159e-14	0	0
0.394	0.2273333333	2.424978233	-0.02189294808	1.250686355e-15	0	0
0.395	0.2283333333	2.431193987	-0.02187697394	1.094350561e-15	0	0
0.396	0.2293333333	2.437405431	-0.02186216528	1.094350561e-15	0	0
0.397	0.2303333333	2.443612881	-0.02184843722	1.016182664e-15	0	0
0.398	0.2313333333	2.449816627	-0.02183571244	9.380147665e-16	0	0
0.399	0.2323333333	2.456016941	-0.02182391502	8.598468693e-16	0	0
0.4	0.2333333333	2.462214073	-0.02181297878	7.816789721e-16	0	0
0.401	0.2343333333	2.468408255	-0.02180284097	7.816789721e-16	0	0
0.402	0.2353333333	2.474599704	-0.02179344335	6.253431777e-16	0	0
0.403	0.2363333333	2.480788619	-0.02178473197	6.253431777e-16	0	0
0.404	0.2373333333	2.486975185	-0.02177665678	5.471752805e-16	0	0
0.405	0.2383333333	2.493159574	-0.02176917137	5.471752805e-16	0	0
0.406	0.2393333333	2.499341945	-0.02176223271	4.690073833e-16	0	0
0.407	0.2403333333	2.505522446	-0.02175580092	4.690073833e-16	0	0
0.408	0.2413333333	2.511701213	-0.02174983901	3.908394861e-16	0	0
0.409	0.2423333333	2.517878374	-0.02174431268	3.908394861e-16	0	0
0.41	0.2433333333	2.524054045	-0.02173919015	3.908394861e-16	0	0
0.411	0.2443333333	2.530228336	-0.02173444193	3.126715888e-16	0	0
0.412	0.2453333333	2.536401348	-0.02173004069	3.126715888e-16	0	0
0.413	0.2463333333	2.542573174	-0.02172596111	3.126715888e-16	0	0
0.414	0.2473333333	2.548743901	-0.0217221797	2.345036916e-16	0	0
0.415	0.2483333333	2.554913609	-0.02171867467	2.345036916e-16	0	0
0.416	0.2493333333	2.561082373	-0.02171542584	2.345036916e-16	0	0
0.417	0.2503333333	2.567250262	-0.0217124145	2.345036916e-16	0	0
0.418	0.2513333333	2.57341734	-0.0217096233	1.563357944e-16	0	0
0.419	0.2523333333	2.579583667	-0.02170703616	2.345036916e-16	0	0
0.42	0.2533333333	2.585749297	-0.02170463817	2.345036916e-16	0	0
0.421	0.2543333333	2.591914281	-0.0217024155	1.563357944e-16	0	0
0.422	0.2553333333	2.598078667	-0.02170035535	1.563357944e-16	0	0
0.423	0.2563333333	2.604242498	-0.02169844583	1.563357944e-16	0	0
0.424	0.2573333333	2.610405816	-0.02169667595	1.563357944e-16	0	0
0.425	0.2583333333	2.616568656	-0.02169503549	1.563357944e-16	0	0
0.426	0.2593333333	2.622731056	-0.021693515	1.563357944e-16	0	0
0.427	0.2603333333	2.628893046	-0.0216921057	7.816789721e-17	0	0
0.428	0.2613333333	2.635054657	-0.02169079947	7.816789721e-17	0	0
0.429	0.2623333333	2.641215917	-0.02168958877	7.816789721e-17	0	0
0.43	0.2633333333	2.64737685	-0.02168846662	7.816789721e-17	0	0
0.431	0.2643333333	2.653537482	-0.02168742654	7.816789721e-17	0	0
0.432	0.2653333333	2.659697835	-0.02168646254	7.816789721e-17	0	0
0.433	0.2663333333	2.665857927	-0.02168556905	7.816789721e-17	0	0
0.434	0.2673333333	2.67201778	-0.02168474091	7.816789721e-17	0	0
0.435	0.2683333333	2.67817741	-0.02168397335	0	0	0
0.436	0.2693333333	2.684336833	-0.02168326194	7.816789721e-17	0	0
0.437	0.2703333333	2.690496065	-0.02168260257	7.816789721e-17	0	0
0.438	0.2713333333	2.69665512	-0.02168199143	7.816789721e-17	0	0
0.439	0.2723333333	2.702814011	-0.021681425	0	0	0
0.44	0.2733333333	2.708972749	-0.02168090001	7.816789721e-17	0	0
0.441	0.2743333333	2.715131346	-0.02168041342	7.816789721e-17	0	0
0.442	0.2753333333	2.721289813	-0.02167996244	0	0	0
0.443	0.2763333333	2.727448158	-0.02167954444	0	0	0
0.444	0.2773333333	2.733606391	-0.02167915703	0	0	0
0.445	0.2783333333	2.73976452	-0.02167879796	0	0	0
0.446	0.2793333333	2.745922552	-0.02167846516	0	0	0
0.447	0.2803333333	2.752080495	-0.02167815671	0	0	0
0.448	0.2813333333	2.758238355	-0.02167787082	0	0	0
0.449	0.2823333333	2.764396138	-0.02167760586	0	0	0
0.45	0.2833333333	2.77055385	-0.02167736028	0	0	0
0.451	0.2843333333	2.776711496	-0.02167713266	0	0	0
0.452	0.2853333333	2.782869081	-0.02167692171	0	0	0
0.453	0.2863333333	2.789026609	-0.02167672618	7.816789721e-17	0	0
0.454	0.2873333333	2.795184085	-0.02167654497	0	0	0
0.455	0.2883333333	2.801341512	-0.02167637701	0	0	0
0.456	0.2893333333	2.807498894	-0.02167622134	0	0	0
0.457	0.2903333333	2.813656235	-0.02167607706	0	0	0
0.458	0.2913333333	2.819813536	-0.02167594334	0	0	0
0.459	0.2923333333	2.825970802	-0.02167581941	0	0	0
0.46	0.2933333333	2.832128034	-0.02167570454	0	0	0
0.461	0.2943333333	2.838285236	-0.02167559808	0	0	0
0.462	0.2953333333	2.844442409	-0.0216754994	0	0	0
0.463	0.2963333333	2.850599556	-0.02167540795	0	0	0
0.464	0.2973333333	2.856756678	-0.02167532319	0	0	0
0.465	0.2983333333	2.862913777	-0.02167524463	0	0	0
0.466	0.2993333333	2.869070855	-0.02167517182	0	0	0
0.467	0.3003333333	2.875227914	-0.02167510434	0	0	0
0.468	0.3013333333	2.881384954	-0.0216750418	0	0	0
0.469	0.3023333333	2.887541978	-0.02167498383	0	0	0
0.47	0.3033333333	2.893698986	-0.02167493011	0	0	0
0.471	0.3043333333	2.89985598	-0.02167488031	0	0	0
0.472	0.3053333333	2.906012961	-0.02167483416	0	0	0
0.473	0.3063333333	2.912169929	-0.02167479139	0	0	0
0.474	0.3073333333	2.918326886	-0.02167475175	0	0	0
0.475	0.3083333333	2.924483832	-0.021674715	0	0	0
0.476	0.3093333333	2.930640768	-0.02167468095	0	0	0
0.477	0.3103333333	2.936797695	-0.02167464939	0	0	0
0.478	0.3113333333	2.942954613	-0.02167462014	0	0	0
0.479	0.3123333333	2.949111524	-0.02167459302	0	0	0
0.48	0.3133333333	2.955268428	-0.0216745679	0	0	0
0.481	0.3143333333	2.961425325	-0.02167454461	0	0	0
0.482	0.3153333333	2.967582215	-0.02167452302	0	0	0
0.483	0.3163333333	2.9737391	-0.02167450302	0	0	0
0.484	0.3173333333	2.979895979	-0.02167448448	0	0	0
0.485	0.3183333333	2.986052854	-0.02167446729	0	0	0
0.486	0.3193333333	2.992209724	-0.02167445137	0	0	0
0.487	0.3203333333	2.998366589	-0.0216744366	0	0	0
0.488	0.3213333333	3.004523451	-0.02167442292	0	0	0
0.489	0.3223333333	3.010680309	-0.02167441024	0	0	0
0.49	0.3233333333	3.016837163	-0.02167439849	0	0	0
0.491	0.3243333333	3.022994015	-0.0216743876	0	0	0
0.492	0.3253333333	3.029150863	-0.0216743775	0	0	0
0.493	0.3263333333	3.035307709	-0.02167436815	0	0	0
0.494	0.3273333333	3.041464552	-0.02167435948	0	0	0
0.495	0.3283333333	3.047621393	-0.02167435144	0	0	0
0.496	0.3293333333	3.053778232	-0.02167434399	0	0	0
0.497	0.3303333333	3.059935069	-0.02167433709	0	0	0
0.498	0.3313333333	3.066091904	-0.02167433069	0	0	0
0.499	0.3323333333	3.072248737	-0.02167432476	0	0	0
