# Supplementary material for: Nanoalignment by critical Casimir torques
Source: Nat Commun. 2024 Jun 14;15:5086. doi: 10.1038/s41467-024-49220-1 (PMC11178905; doi:10.1038/s41467-024-49220-1)
Supplement: Supplementary file 11 — Source Data [file 41467_2024_49220_MOESM11_ESM.zip › figS4/python/Displacement.py]

# -*- coding: utf-8 -*-
"""
Created on Mon May  8 16:06:10 2023

@author: wangg
"""
import math
import numpy as np
import matplotlib.pyplot as plt
import pandas as pd


def Get_U(U_path):
    U=pd.read_csv(U_path)
    U=np.array(U)
    U=np.delete(U,0, axis=1)
    return U

def Get_x_displacement(U):
    for i in range(len(U)):
        U[i][1]=math.exp(-U[i][1])/1000
    
    return U

def Get_Sum(Array):
    Sum=0
    for i in range(len(Array)):
        Sum=Sum+Array[i,0]*1000*Array[i,1]
    return Sum
        
    


##defination figure size
plt.rcParams['figure.figsize'] = 12,8
plt.rcParams['xtick.direction'] = 'in'
plt.rcParams['ytick.direction'] = 'in'


##plt the x_displacement of microsphere at T-Tc=-0.3K

##add the text "microsphere T-Tc=-0.3K"
##(875,0.068) is the position of text in figure


plt.text(800,0.028,'microdisk'+','+' '+r"$\mathrm{|\Delta T|\;/\;T_{\rm c}\;\ll 1}$",color='red',fontsize=18,verticalalignment='top',horizontalalignment='right')
##add the displacement standard deviations text r'$\sigma =\;305 {\;nm}$'
##(800,0.03) is the position of text in figure
plt.text(800,0.003,r'$\sigma =\;305 {\;nm}$',color='green',fontsize=18,verticalalignment='top',horizontalalignment='right')


##plt the x_displacement of microdisk at T-Tc=-0.3K


##add the text "microdisk T-Tc=-0.3K"
##(800,0.073) is the position of text in figurer r"$\mathrm{\Delta T\;\approx -0.3 K}$"
plt.text(810,0.025,'microdisk'+','+' '+ r"$\mathrm{\Delta T\;\approx -0.3 K}$",color='blue',fontsize=18,verticalalignment='top',horizontalalignment='right')
##add the displacement standard deviations text r'$\sigma =\;55 {\;nm}$'
##(-100,0.05) is the position of text in figure
plt.text(-100,0.006,r'$\sigma =\;55 {\;nm}$',color='blue',fontsize=18,verticalalignment='top',horizontalalignment='right')


##plt the x_displacement of microdisk at T-Tc=0K
U_D_x_0_path="U_D_x_0K.csv" 
U_D_0=Get_U(U_D_x_0_path)
U_0=Get_x_displacement(U_D_0)
bar_width=U_0[0,0]*1000-U_0[1,0]*1000
plt.bar(U_0[:,0]*1000,U_0[:,1]*1000/3,width=bar_width,facecolor='red',edgecolor='darkred')
##add the text "microdisk T-Tc=0K"
##(800,0.073) is the position of text in figure 
plt.text(875,0.0265,'microsphere'+','+' '+r"$\mathrm{|\Delta T|\;/\;T_{\rm c}\;\ll 1}$",color='green',fontsize=18,verticalalignment='top',horizontalalignment='right')
##add the displacement standard deviations text r'$\sigma =\;22 {\;nm}$'
##(400,0.06) is the position of text in figure
plt.text(400,0.02,r'$\sigma =\;22 {\;nm}$',color='red',fontsize=18,verticalalignment='top',horizontalalignment='right')


U_D_x_03_path="U_D_x_-0.3K.csv" 
U_D_03=Get_U(U_D_x_03_path)
U_03=Get_x_displacement(U_D_03)

# U=[]
# while i<len(U_03):
#     U.append()
    
    
##draw histogram
bar_width=U_03[0,0]*1000-U_03[1,0]*1000  
plt.bar(U_03[:,0]*1000,U_03[:,1]*100,width=bar_width,alpha=0.6,facecolor='blue',edgecolor='k')


S_x_0K_path="U_S_x_0K.csv" 
S_0=Get_U(S_x_0K_path)
S_0=Get_x_displacement(S_0)
##draw histogram
bar_width=S_0[0,0]*1000-S_0[1,0]*1000
plt.bar(S_0[:,0]*1000,S_0[:,1]*100/3,width=bar_width,alpha=0.6,facecolor='green',edgecolor='k')

x_tick=[-1000,-800,-600,-400,-200,0,200,400,600,800,1000]
plt.xticks(x_tick,fontsize=18)
y_tick=[0,0.01,0.02,0.03]

plt.yticks(y_tick,fontsize=18)

plt.tick_params(pad=10)
plt.rcParams['xtick.direction'] = 'in'
plt.rcParams['ytick.direction'] = 'in'
plt.ticklabel_format(style='plain')

ax=plt.gca()
bwidth=2
ax.spines['left'].set_linewidth(bwidth)
ax.spines['right'].set_linewidth(bwidth)
ax.spines['bottom'].set_linewidth(bwidth)
ax.spines['top'].set_linewidth(bwidth)


#defination of x-label and y_label
x_label='displacement (d)'+'  '+r'$(nm)$'
y_label=r'$\mathcal{P}$'+' '+'(d)'


rect1=plt.Rectangle((0,0.027),100,0.0005,color='red',alpha=0.8)
rect3=plt.Rectangle((0,0.0255),100,0.0005,color='green',alpha=0.6)
rect2=plt.Rectangle((0, 0.024),100,0.0005,color='blue',alpha=0.6)

ax.add_patch(rect1)
ax.add_patch(rect3)
ax.add_patch(rect2)


plt.xlabel(x_label,size=22)
plt.ylabel(y_label,size=22) 


image_path='x_dispalcement'+'.pdf'
plt.savefig(image_path,bbox_inches = 'tight',pad_inches = 0.1)
