# Supplementary material for: Nanoalignment by critical Casimir torques
Source: Nat Commun. 2024 Jun 14;15:5086. doi: 10.1038/s41467-024-49220-1 (PMC11178905; doi:10.1038/s41467-024-49220-1)
Supplement: Supplementary file 11 — Source Data [file 41467_2024_49220_MOESM11_ESM.zip › figS5/python/Temperature.py]

# -*- coding: utf-8 -*-
"""
Created on Mon Jun 19 16:24:43 2023

@author: wangg
"""
# import cv2
import numpy as np
import pandas as pd
import matplotlib
import matplotlib.pyplot as plt
import pandas as pd

Temperature_path="Temperature.csv"
Temperature=pd.read_csv(Temperature_path)
Temperature=np.array(Temperature)

plt.rcParams['figure.figsize'] = 16,4
plt.rcParams['xtick.direction'] = 'in'
plt.rcParams['ytick.direction'] = 'in'
plt.rcParams['lines.linewidth'] = 1


##Temperature[:,10,1] is the array of time, The step of taking points is 10.
##Temperature[:,10,2] is the array of temperature, The step of taking points is 10.
plt.plot(Temperature[::10,1], Temperature[::10,2],color='k')


#These are format of the figure.
ax=plt.gca()
bwith=2
ax.spines['top'].set_linewidth(bwith)
ax.spines['bottom'].set_linewidth(bwith)
ax.spines['left'].set_linewidth(bwith)
ax.spines['right'].set_linewidth(bwith)

config={"font.family":'serif',
            "font.size":12,
            "mathtext.fontset":'stix',
            "font.serif":['Simsun'],}

plt.rcParams.update(config)
plt.xlim((-40,Temperature[-1,1]))  ##the range of time
plt.ylim((-1.5,0.2))  ##the range of temperature

##The ticks of the x,y axis
my_x_ticks=np.arange(0,2000,500)
my_y_ticks=np.arange(-1.5,0.5,0.5)
plt.xticks(my_x_ticks,size=25)
plt.yticks(my_y_ticks,size=25)

##x,ylabel
plt.ylabel( r"$\mathrm{T\;-\;T_{\rm C}\;[K]}$", fontsize=40)
plt.xlabel(r'$t\ [s]$', fontsize=40)


image_path='Temperature.pdf'
plt.savefig(image_path,bbox_inches = 'tight',pad_inches = 0.1)
