# Supplementary material for: Nanoalignment by critical Casimir torques
Source: Nat Commun. 2024 Jun 14;15:5086. doi: 10.1038/s41467-024-49220-1 (PMC11178905; doi:10.1038/s41467-024-49220-1)
Supplement: Supplementary file 11 — Source Data [file 41467_2024_49220_MOESM11_ESM.zip › figS5/python/Temperature.csv]

	0	1
0	0.0	-1.076750000000004
1	0.24554941682013506	-1.076750000000004
2	0.4910988336402701	-1.076750000000004
3	0.7366482504604052	-1.1008899999999997
4	0.9821976672805403	-1.1008899999999997
5	1.2277470841006752	-1.1008899999999997
6	1.4732965009208103	-1.1008899999999997
7	1.7188459177409454	-1.0523700000000034
8	1.9643953345610805	-1.0523700000000034
9	2.2099447513812156	-1.0523700000000034
10	2.4554941682013505	-1.0523700000000034
11	2.701043585021486	-1.0118700000000018
12	2.9465930018416207	-1.0118700000000018
13	3.192142418661756	-1.0118700000000018
14	3.437691835481891	-1.0118700000000018
15	3.683241252302026	-0.9509899999999972
16	3.928790669122161	-0.9509899999999972
17	4.174340085942296	-0.9509899999999972
18	4.419889502762431	-0.9509899999999972
19	4.6654389195825665	-0.9173899999999976
20	4.910988336402701	-0.9173899999999976
21	5.156537753222836	-0.9173899999999976
22	5.402087170042972	-0.9173899999999976
23	5.647636586863107	-0.8312099999999987
24	5.893186003683241	-0.8312099999999987
25	6.138735420503377	-0.8312099999999987
26	6.384284837323512	-0.8312099999999987
27	6.629834254143646	-0.7716399999999979
28	6.875383670963782	-0.7716399999999979
29	7.120933087783917	-0.7716399999999979
30	7.366482504604052	-0.7716399999999979
31	7.612031921424187	-0.7443900000000028
32	7.857581338244322	-0.7443900000000028
33	8.103130755064457	-0.7443900000000028
34	8.348680171884592	-0.7443900000000028
35	8.594229588704728	-0.73142
36	8.839779005524862	-0.73142
37	9.085328422344997	-0.73142
38	9.330877839165133	-0.73142
39	9.576427255985267	-0.7104500000000016
40	9.821976672805402	-0.7104500000000016
41	10.067526089625538	-0.7104500000000016
42	10.313075506445673	-0.7104500000000016
43	10.558624923265807	-0.7104500000000016
44	10.804174340085943	-0.6724299999999985
45	11.049723756906078	-0.6724299999999985
46	11.295273173726214	-0.6724299999999985
47	11.540822590546348	-0.6724299999999985
48	11.786372007366483	-0.6522799999999975
49	12.031921424186619	-0.6522799999999975
50	12.277470841006753	-0.6522799999999975
51	12.523020257826888	-0.6522799999999975
52	12.768569674647024	-0.6438300000000012
53	13.014119091467158	-0.6438300000000012
54	13.259668508287293	-0.6438300000000012
55	13.505217925107429	-0.6438300000000012
56	13.750767341927563	-0.657110000000003
57	13.9963167587477	-0.657110000000003
58	14.241866175567834	-0.657110000000003
59	14.487415592387968	-0.657110000000003
60	14.732965009208105	-0.6725500000000011
61	14.978514426028239	-0.6725500000000011
62	15.224063842848373	-0.6725500000000011
63	15.46961325966851	-0.6725500000000011
64	15.715162676488644	-0.6631500000000017
65	15.960712093308778	-0.6631500000000017
66	16.206261510128915	-0.6631500000000017
67	16.45181092694905	-0.6631500000000017
68	16.697360343769184	-0.6382499999999993
69	16.94290976058932	-0.6382499999999993
70	17.188459177409456	-0.6382499999999993
71	17.43400859422959	-0.6382499999999993
72	17.679558011049725	-0.6333899999999986
73	17.92510742786986	-0.6333899999999986
74	18.170656844689994	-0.6333899999999986
75	18.41620626151013	-0.6333899999999986
76	18.661755678330266	-0.658450000000002
77	18.9073050951504	-0.658450000000002
78	19.152854511970535	-0.658450000000002
79	19.39840392879067	-0.658450000000002
80	19.643953345610804	-0.6522199999999998
81	19.88950276243094	-0.6522199999999998
82	20.135052179251076	-0.6522199999999998
83	20.38060159607121	-0.6522199999999998
84	20.626151012891345	-0.6231399999999994
85	20.87170042971148	-0.6231399999999994
86	21.117249846531614	-0.6231399999999994
87	21.36279926335175	-0.6231399999999994
88	21.608348680171886	-0.6231399999999994
89	21.853898096992022	-0.6029400000000038
90	22.099447513812155	-0.6029400000000038
91	22.34499693063229	-0.6029400000000038
92	22.590546347452428	-0.6029400000000038
93	22.83609576427256	-0.6353799999999978
94	23.081645181092696	-0.6353799999999978
95	23.327194597912833	-0.6353799999999978
96	23.572744014732965	-0.6353799999999978
97	23.8182934315531	-0.6197500000000034
98	24.063842848373238	-0.6197500000000034
99	24.30939226519337	-0.6197500000000034
100	24.554941682013506	-0.6197500000000034
101	24.800491098833643	-0.6231999999999971
102	25.046040515653775	-0.6231999999999971
103	25.29158993247391	-0.6231999999999971
104	25.537139349294048	-0.6231999999999971
105	25.78268876611418	-0.5922600000000031
106	26.028238182934317	-0.5922600000000031
107	26.273787599754453	-0.5922600000000031
108	26.519337016574585	-0.5922600000000031
109	26.76488643339472	-0.5762
110	27.010435850214858	-0.5762
111	27.25598526703499	-0.5762
112	27.501534683855127	-0.5762
113	27.747084100675263	-0.5758399999999995
114	27.9926335174954	-0.5758399999999995
115	28.23818293431553	-0.5758399999999995
116	28.483732351135668	-0.5758399999999995
117	28.729281767955804	-0.5994000000000028
118	28.974831184775937	-0.5994000000000028
119	29.220380601596073	-0.5994000000000028
120	29.46593001841621	-0.5994000000000028
121	29.711479435236342	-0.5660999999999987
122	29.957028852056478	-0.5660999999999987
123	30.202578268876614	-0.5660999999999987
124	30.448127685696747	-0.5660999999999987
125	30.693677102516883	-0.5660999999999987
126	30.93922651933702	-0.5877100000000013
127	31.184775936157152	-0.5877100000000013
128	31.430325352977288	-0.5877100000000013
129	31.675874769797424	-0.5877100000000013
130	31.921424186617557	-0.5725400000000036
131	32.1669736034377	-0.5725400000000036
132	32.41252302025783	-0.5725400000000036
133	32.65807243707796	-0.5725400000000036
134	32.9036218538981	-0.5477899999999991
135	33.149171270718234	-0.5477899999999991
136	33.39472068753837	-0.5477899999999991
137	33.64027010435851	-0.5477899999999991
138	33.88581952117864	-0.5305200000000028
139	34.13136893799877	-0.5305200000000028
140	34.37691835481891	-0.5305200000000028
141	34.622467771639045	-0.5305200000000028
142	34.86801718845918	-0.53613
143	35.11356660527932	-0.53613
144	35.35911602209945	-0.53613
145	35.60466543891958	-0.53613
146	35.85021485573972	-0.5584100000000021
147	36.095764272559855	-0.5584100000000021
148	36.34131368937999	-0.5584100000000021
149	36.58686310620013	-0.5584100000000021
150	36.83241252302026	-0.537390000000002
151	37.07796193984039	-0.537390000000002
152	37.32351135666053	-0.537390000000002
153	37.569060773480665	-0.537390000000002
154	37.8146101903008	-0.5221900000000019
155	38.06015960712094	-0.5221900000000019
156	38.30570902394107	-0.5221900000000019
157	38.5512584407612	-0.5221900000000019
158	38.79680785758134	-0.5265500000000003
159	39.042357274401475	-0.5265500000000003
160	39.28790669122161	-0.5265500000000003
161	39.53345610804175	-0.5265500000000003
162	39.77900552486188	-0.5007000000000019
163	40.02455494168201	-0.5007000000000019
164	40.27010435850215	-0.5007000000000019
165	40.515653775322285	-0.5007000000000019
166	40.76120319214242	-0.5007000000000019
167	41.00675260896256	-0.503540000000001
168	41.25230202578269	-0.503540000000001
169	41.49785144260282	-0.503540000000001
170	41.74340085942296	-0.503540000000001
171	41.988950276243095	-0.5271299999999997
172	42.23449969306323	-0.5271299999999997
173	42.48004910988337	-0.5271299999999997
174	42.7255985267035	-0.5271299999999997
175	42.97114794352364	-0.5210900000000009
176	43.21669736034377	-0.5210900000000009
177	43.462246777163905	-0.5210900000000009
178	43.707796193984045	-0.5210900000000009
179	43.95334561080418	-0.5075700000000012
180	44.19889502762431	-0.5075700000000012
181	44.44444444444445	-0.5075700000000012
182	44.68999386126458	-0.5075700000000012
183	44.935543278084715	-0.4826100000000011
184	45.181092694904855	-0.4826100000000011
185	45.42664211172499	-0.4826100000000011
186	45.67219152854512	-0.4826100000000011
187	45.91774094536526	-0.4690900000000013
188	46.16329036218539	-0.4690900000000013
189	46.408839779005525	-0.4690900000000013
190	46.654389195825665	-0.4690900000000013
191	46.8999386126458	-0.4801000000000002
192	47.14548802946593	-0.4801000000000002
193	47.39103744628607	-0.4801000000000002
194	47.6365868631062	-0.4801000000000002
195	47.882136279926335	-0.4967100000000002
196	48.127685696746475	-0.4967100000000002
197	48.37323511356661	-0.4967100000000002
198	48.61878453038674	-0.4967100000000002
199	48.86433394720688	-0.4758899999999997
200	49.10988336402701	-0.4758899999999997
201	49.355432780847146	-0.4758899999999997
202	49.600982197667285	-0.4758899999999997
203	49.84653161448742	-0.4482399999999984
204	50.09208103130755	-0.4482399999999984
205	50.33763044812769	-0.4482399999999984
206	50.58317986494782	-0.4482399999999984
207	50.828729281767956	-0.4599600000000023
208	51.074278698588095	-0.4599600000000023
209	51.31982811540823	-0.4599600000000023
210	51.56537753222836	-0.4599600000000023
211	51.8109269490485	-0.4599600000000023
212	52.05647636586863	-0.4769900000000007
213	52.302025782688766	-0.4769900000000007
214	52.547575199508906	-0.4769900000000007
215	52.79312461632904	-0.4769900000000007
216	53.03867403314917	-0.4534599999999997
217	53.28422344996931	-0.4534599999999997
218	53.52977286678944	-0.4534599999999997
219	53.775322283609576	-0.4534599999999997
220	54.020871700429716	-0.4302399999999977
221	54.26642111724985	-0.4302399999999977
222	54.51197053406998	-0.4302399999999977
223	54.75751995089012	-0.4302399999999977
224	55.00306936771025	-0.4343900000000005
225	55.24861878453039	-0.4343900000000005
226	55.494168201350526	-0.4343900000000005
227	55.73971761817066	-0.4343900000000005
228	55.9852670349908	-0.4504400000000004
229	56.23081645181093	-0.4504400000000004
230	56.47636586863106	-0.4504400000000004
231	56.7219152854512	-0.4504400000000004
232	56.967464702271336	-0.4476900000000015
233	57.21301411909147	-0.4476900000000015
234	57.45856353591161	-0.4476900000000015
235	57.70411295273174	-0.4476900000000015
236	57.949662369551874	-0.4176000000000002
237	58.19521178637201	-0.4176000000000002
238	58.440761203192146	-0.4176000000000002
239	58.68631062001228	-0.4176000000000002
240	58.93186003683242	-0.4166900000000026
241	59.17740945365255	-0.4166900000000026
242	59.422958870472684	-0.4166900000000026
243	59.66850828729282	-0.4166900000000026
244	59.914057704112956	-0.4250200000000035
245	60.15960712093309	-0.4250200000000035
246	60.40515653775323	-0.4250200000000035
247	60.65070595457336	-0.4250200000000035
248	60.896255371393494	-0.4250200000000035
249	61.14180478821363	-0.3985600000000033
250	61.387354205033766	-0.3985600000000033
251	61.6329036218539	-0.3985600000000033
252	61.87845303867404	-0.3985600000000033
253	62.12400245549417	-0.4221799999999973
254	62.369551872314304	-0.4221799999999973
255	62.615101289134444	-0.4221799999999973
256	62.860650705954576	-0.4221799999999973
257	63.10620012277471	-0.4187000000000012
258	63.35174953959485	-0.4187000000000012
259	63.59729895641498	-0.4187000000000012
260	63.842848373235114	-0.4187000000000012
261	64.08839779005525	-0.3979199999999991
262	64.3339472068754	-0.3979199999999991
263	64.57949662369552	-0.3979199999999991
264	64.82504604051566	-0.3979199999999991
265	65.0705954573358	-0.3817500000000038
266	65.31614487415592	-0.3817500000000038
267	65.56169429097606	-0.3817500000000038
268	65.8072437077962	-0.3817500000000038
269	66.05279312461633	-0.4045699999999996
270	66.29834254143647	-0.4045699999999996
271	66.54389195825661	-0.4045699999999996
272	66.78944137507673	-0.4045699999999996
273	67.03499079189687	-0.4082000000000008
274	67.28054020871701	-0.4082000000000008
275	67.52608962553714	-0.4082000000000008
276	67.77163904235728	-0.4082000000000008
277	68.01718845917742	-0.3785700000000034
278	68.26273787599754	-0.3785700000000034
279	68.50828729281768	-0.3785700000000034
280	68.75383670963782	-0.3785700000000034
281	68.99938612645795	-0.3622799999999984
282	69.24493554327809	-0.3622799999999984
283	69.49048496009823	-0.3622799999999984
284	69.73603437691835	-0.3622799999999984
285	69.9815837937385	-0.3885500000000021
286	70.22713321055863	-0.3885500000000021
287	70.47268262737876	-0.3885500000000021
288	70.7182320441989	-0.3885500000000021
289	70.96378146101904	-0.3924000000000021
290	71.20933087783916	-0.3924000000000021
291	71.4548802946593	-0.3924000000000021
292	71.70042971147944	-0.3924000000000021
293	71.94597912829957	-0.3924000000000021
294	72.19152854511971	-0.3754899999999992
295	72.43707796193985	-0.3754899999999992
296	72.68262737875997	-0.3754899999999992
297	72.92817679558011	-0.3754899999999992
298	73.17372621240025	-0.3479000000000027
299	73.41927562922038	-0.3479000000000027
300	73.66482504604052	-0.3479000000000027
301	73.91037446286066	-0.3479000000000027
302	74.15592387968078	-0.3537600000000012
303	74.40147329650092	-0.3537600000000012
304	74.64702271332106	-0.3537600000000012
305	74.89257213014119	-0.3537600000000012
306	75.13812154696133	-0.3789700000000024
307	75.38367096378147	-0.3789700000000024
308	75.6292203806016	-0.3789700000000024
309	75.87476979742173	-0.3789700000000024
310	76.12031921424187	-0.3567200000000028
311	76.365868631062	-0.3567200000000028
312	76.61141804788214	-0.3567200000000028
313	76.85696746470228	-0.3567200000000028
314	77.1025168815224	-0.3468299999999971
315	77.34806629834254	-0.3468299999999971
316	77.59361571516268	-0.3468299999999971
317	77.83916513198281	-0.3468299999999971
318	78.08471454880295	-0.327849999999998
319	78.33026396562309	-0.327849999999998
320	78.57581338244322	-0.327849999999998
321	78.82136279926335	-0.327849999999998
322	79.0669122160835	-0.3552900000000036
323	79.31246163290362	-0.3552900000000036
324	79.55801104972376	-0.3552900000000036
325	79.8035604665439	-0.3552900000000036
326	80.04910988336403	-0.3464999999999989
327	80.29465930018416	-0.3464999999999989
328	80.5402087170043	-0.3464999999999989
329	80.78575813382443	-0.3464999999999989
330	81.03130755064457	-0.3553500000000014
331	81.27685696746471	-0.3553500000000014
332	81.52240638428484	-0.3553500000000014
333	81.76795580110497	-0.3553500000000014
334	82.01350521792511	-0.3285199999999975
335	82.25905463474524	-0.3285199999999975
336	82.50460405156538	-0.3285199999999975
337	82.75015346838552	-0.3285199999999975
338	82.99570288520565	-0.3285199999999975
339	83.24125230202579	-0.314
340	83.48680171884592	-0.314
341	83.73235113566605	-0.314
342	83.97790055248619	-0.314
343	84.22344996930633	-0.3179599999999993
344	84.46899938612646	-0.3179599999999993
345	84.7145488029466	-0.3179599999999993
346	84.96009821976673	-0.3179599999999993
347	85.20564763658686	-0.3422300000000007
348	85.451197053407	-0.3422300000000007
349	85.69674647022714	-0.3422300000000007
350	85.94229588704728	-0.3422300000000007
351	86.1878453038674	-0.3205600000000004
352	86.43339472068755	-0.3205600000000004
353	86.67894413750768	-0.3205600000000004
354	86.92449355432781	-0.3205600000000004
355	87.17004297114795	-0.3222999999999985
356	87.41559238796809	-0.3222999999999985
357	87.66114180478822	-0.3222999999999985
358	87.90669122160836	-0.3222999999999985
359	88.1522406384285	-0.3310600000000008
360	88.39779005524862	-0.3310600000000008
361	88.64333947206876	-0.3310600000000008
362	88.8888888888889	-0.3310600000000008
363	89.13443830570903	-0.3285199999999975
364	89.37998772252917	-0.3285199999999975
365	89.6255371393493	-0.3285199999999975
366	89.87108655616943	-0.3285199999999975
367	90.11663597298957	-0.3125900000000001
368	90.36218538980971	-0.3125900000000001
369	90.60773480662984	-0.3125900000000001
370	90.85328422344998	-0.3125900000000001
371	91.09883364027012	-0.3058199999999971
372	91.34438305709024	-0.3058199999999971
373	91.58993247391038	-0.3058199999999971
374	91.83548189073052	-0.3058199999999971
375	92.08103130755065	-0.3058199999999971
376	92.32658072437079	-0.3175700000000034
377	92.57213014119093	-0.3175700000000034
378	92.81767955801105	-0.3175700000000034
379	93.06322897483119	-0.3175700000000034
380	93.30877839165133	-0.2908600000000021
381	93.55432780847146	-0.2908600000000021
382	93.7998772252916	-0.2908600000000021
383	94.04542664211174	-0.2908600000000021
384	94.29097605893186	-0.2733500000000006
385	94.536525475752	-0.2733500000000006
386	94.78207489257214	-0.2733500000000006
387	95.02762430939227	-0.2733500000000006
388	95.2731737262124	-0.2704799999999991
389	95.51872314303255	-0.2704799999999991
390	95.76427255985267	-0.2704799999999991
391	96.00982197667281	-0.2704799999999991
392	96.25537139349295	-0.2711800000000011
393	96.50092081031308	-0.2711800000000011
394	96.74647022713322	-0.2711800000000011
395	96.99201964395336	-0.2711800000000011
396	97.23756906077348	-0.2885800000000031
397	97.48311847759362	-0.2885800000000031
398	97.72866789441376	-0.2885800000000031
399	97.97421731123389	-0.2885800000000031
400	98.21976672805403	-0.3000499999999988
401	98.46531614487417	-0.3000499999999988
402	98.71086556169429	-0.3000499999999988
403	98.95641497851443	-0.3000499999999988
404	99.20196439533457	-0.2746899999999996
405	99.4475138121547	-0.2746899999999996
406	99.69306322897484	-0.2746899999999996
407	99.93861264579498	-0.2746899999999996
408	100.1841620626151	-0.2928800000000038
409	100.42971147943524	-0.2928800000000038
410	100.67526089625538	-0.2928800000000038
411	100.9208103130755	-0.2928800000000038
412	101.16635972989565	-0.281649999999999
413	101.41190914671579	-0.281649999999999
414	101.65745856353591	-0.281649999999999
415	101.90300798035605	-0.281649999999999
416	102.14855739717619	-0.281649999999999
417	102.39410681399632	-0.2562300000000022
418	102.63965623081646	-0.2562300000000022
419	102.8852056476366	-0.2562300000000022
420	103.13075506445672	-0.2562300000000022
421	103.37630448127686	-0.25488
422	103.621853898097	-0.25488
423	103.86740331491713	-0.25488
424	104.11295273173727	-0.25488
425	104.3585021485574	-0.2813099999999977
426	104.60405156537753	-0.2813099999999977
427	104.84960098219767	-0.2813099999999977
428	105.09515039901781	-0.2813099999999977
429	105.34069981583794	-0.2769499999999993
430	105.58624923265808	-0.2769499999999993
431	105.83179864947822	-0.2769499999999993
432	106.07734806629834	-0.2769499999999993
433	106.32289748311848	-0.2506399999999971
434	106.56844689993862	-0.2506399999999971
435	106.81399631675875	-0.2506399999999971
436	107.05954573357889	-0.2506399999999971
437	107.30509515039903	-0.2469200000000029
438	107.55064456721915	-0.2469200000000029
439	107.79619398403929	-0.2469200000000029
440	108.04174340085943	-0.2469200000000029
441	108.28729281767956	-0.2303500000000014
442	108.5328422344997	-0.2303500000000014
443	108.77839165131984	-0.2303500000000014
444	109.02394106813996	-0.2303500000000014
445	109.2694904849601	-0.2593700000000041
446	109.51503990178024	-0.2593700000000041
447	109.76058931860038	-0.2593700000000041
448	110.0061387354205	-0.2593700000000041
449	110.25168815224065	-0.2596100000000021
450	110.49723756906079	-0.2596100000000021
451	110.74278698588091	-0.2596100000000021
452	110.98833640270105	-0.2596100000000021
453	111.23388581952119	-0.2340999999999979
454	111.47943523634132	-0.2340999999999979
455	111.72498465316146	-0.2340999999999979
456	111.9705340699816	-0.2340999999999979
457	112.21608348680172	-0.2239700000000013
458	112.46163290362186	-0.2239700000000013
459	112.707182320442	-0.2239700000000013
460	112.95273173726213	-0.2239700000000013
461	113.19828115408227	-0.2239700000000013
462	113.4438305709024	-0.2548200000000022
463	113.68937998772253	-0.2548200000000022
464	113.93492940454267	-0.2548200000000022
465	114.18047882136281	-0.2548200000000022
466	114.42602823818294	-0.2451799999999977
467	114.67157765500308	-0.2451799999999977
468	114.91712707182322	-0.2451799999999977
469	115.16267648864334	-0.2451799999999977
470	115.40822590546348	-0.2192700000000016
471	115.65377532228362	-0.2192700000000016
472	115.89932473910375	-0.2192700000000016
473	116.14487415592389	-0.2192700000000016
474	116.39042357274403	-0.210329999999999
475	116.63597298956415	-0.210329999999999
476	116.88152240638429	-0.210329999999999
477	117.12707182320443	-0.210329999999999
478	117.37262124002456	-0.2369400000000041
479	117.6181706568447	-0.2369400000000041
480	117.86372007366484	-0.2369400000000041
481	118.10926949048496	-0.2369400000000041
482	118.3548189073051	-0.2322399999999973
483	118.60036832412524	-0.2322399999999973
484	118.84591774094537	-0.2322399999999973
485	119.0914671577655	-0.2322399999999973
486	119.33701657458565	-0.2162799999999975
487	119.58256599140577	-0.2162799999999975
488	119.82811540822591	-0.2162799999999975
489	120.07366482504605	-0.2162799999999975
490	120.31921424186618	-0.199860000000001
491	120.56476365868632	-0.199860000000001
492	120.81031307550646	-0.199860000000001
493	121.05586249232658	-0.199860000000001
494	121.30141190914672	-0.2281200000000041
495	121.54696132596686	-0.2281200000000041
496	121.79251074278699	-0.2281200000000041
497	122.03806015960713	-0.2281200000000041
498	122.28360957642727	-0.2304400000000015
499	122.52915899324739	-0.2304400000000015
500	122.77470841006753	-0.2304400000000015
501	123.02025782688767	-0.2304400000000015
502	123.2658072437078	-0.2304400000000015
503	123.51135666052794	-0.216549999999998
504	123.75690607734808	-0.216549999999998
505	124.0024554941682	-0.216549999999998
506	124.24800491098834	-0.216549999999998
507	124.49355432780848	-0.2090499999999977
508	124.73910374462861	-0.2090499999999977
509	124.98465316144875	-0.2090499999999977
510	125.23020257826889	-0.2090499999999977
511	125.47575199508901	-0.2035800000000023
512	125.72130141190915	-0.2035800000000023
513	125.96685082872929	-0.2035800000000023
514	126.21240024554942	-0.2035800000000023
515	126.45794966236956	-0.1864899999999991
516	126.7034990791897	-0.1864899999999991
517	126.94904849600982	-0.1864899999999991
518	127.19459791282996	-0.1864899999999991
519	127.4401473296501	-0.2109999999999985
520	127.68569674647023	-0.2109999999999985
521	127.93124616329037	-0.2109999999999985
522	128.1767955801105	-0.2109999999999985
523	128.42234499693063	-0.2204300000000003
524	128.6678944137508	-0.2204300000000003
525	128.9134438305709	-0.2204300000000003
526	129.15899324739104	-0.2204300000000003
527	129.4045426642112	-0.2074599999999975
528	129.65009208103132	-0.2074599999999975
529	129.89564149785144	-0.2074599999999975
530	130.1411909146716	-0.2074599999999975
531	130.38674033149172	-0.1825299999999998
532	130.63228974831185	-0.1825299999999998
533	130.877839165132	-0.1825299999999998
534	131.12338858195213	-0.1825299999999998
535	131.36893799877225	-0.1830500000000015
536	131.6144874155924	-0.1830500000000015
537	131.86003683241253	-0.1830500000000015
538	132.10558624923266	-0.1830500000000015
539	132.3511356660528	-0.2100799999999978
540	132.59668508287294	-0.2100799999999978
541	132.84223449969306	-0.2100799999999978
542	133.08778391651322	-0.2100799999999978
543	133.33333333333334	-0.2084699999999983
544	133.57888275015347	-0.2084699999999983
545	133.82443216697362	-0.2084699999999983
546	134.06998158379375	-0.2084699999999983
547	134.31553100061387	-0.2084699999999983
548	134.56108041743403	-0.1878700000000037
549	134.80662983425415	-0.1878700000000037
550	135.05217925107428	-0.1878700000000037
551	135.29772866789443	-0.1878700000000037
552	135.54327808471456	-0.1753300000000024
553	135.78882750153468	-0.1753300000000024
554	136.03437691835484	-0.1753300000000024
555	136.27992633517496	-0.1753300000000024
556	136.5254757519951	-0.1662900000000036
557	136.77102516881524	-0.1662900000000036
558	137.01657458563537	-0.1662900000000036
559	137.2621240024555	-0.1662900000000036
560	137.50767341927565	-0.1798399999999986
561	137.75322283609577	-0.1798399999999986
562	137.9987722529159	-0.1798399999999986
563	138.24432166973605	-0.1798399999999986
564	138.48987108655618	-0.1991900000000015
565	138.7354205033763	-0.1991900000000015
566	138.98096992019646	-0.1991900000000015
567	139.22651933701658	-0.1991900000000015
568	139.4720687538367	-0.1835700000000031
569	139.71761817065686	-0.1835700000000031
570	139.963167587477	-0.1835700000000031
571	140.2087170042971	-0.1835700000000031
572	140.45426642111727	-0.1940900000000027
573	140.6998158379374	-0.1940900000000027
574	140.94536525475752	-0.1940900000000027
575	141.19091467157767	-0.1940900000000027
576	141.4364640883978	-0.1836899999999985
577	141.68201350521792	-0.1836899999999985
578	141.92756292203808	-0.1836899999999985
579	142.1731123388582	-0.1836899999999985
580	142.41866175567833	-0.1689799999999977
581	142.66421117249848	-0.1689799999999977
582	142.9097605893186	-0.1689799999999977
583	143.15531000613873	-0.1689799999999977
584	143.4008594229589	-0.1644599999999982
585	143.646408839779	-0.1644599999999982
586	143.89195825659914	-0.1644599999999982
587	144.1375076734193	-0.1644599999999982
588	144.38305709023942	-0.1644599999999982
589	144.62860650705954	-0.1487400000000036
590	144.8741559238797	-0.1487400000000036
591	145.11970534069982	-0.1487400000000036
592	145.36525475751995	-0.1487400000000036
593	145.6108041743401	-0.1460300000000032
594	145.85635359116023	-0.1460300000000032
595	146.10190300798035	-0.1460300000000032
596	146.3474524248005	-0.1460300000000032
597	146.59300184162063	-0.1726400000000012
598	146.83855125844076	-0.1726400000000012
599	147.0841006752609	-0.1726400000000012
600	147.32965009208104	-0.1726400000000012
601	147.57519950890116	-0.1801499999999976
602	147.82074892572132	-0.1801499999999976
603	148.06629834254144	-0.1801499999999976
604	148.31184775936157	-0.1801499999999976
605	148.55739717618172	-0.1554300000000026
606	148.80294659300185	-0.1554300000000026
607	149.04849600982197	-0.1554300000000026
608	149.29404542664213	-0.1554300000000026
609	149.53959484346225	-0.146729999999998
610	149.78514426028238	-0.146729999999998
611	150.03069367710253	-0.146729999999998
612	150.27624309392266	-0.146729999999998
613	150.52179251074278	-0.1368399999999994
614	150.76734192756294	-0.1368399999999994
615	151.01289134438306	-0.1368399999999994
616	151.2584407612032	-0.1368399999999994
617	151.50399017802334	-0.1641300000000001
618	151.74953959484347	-0.1641300000000001
619	151.9950890116636	-0.1641300000000001
620	152.24063842848375	-0.1641300000000001
621	152.48618784530387	-0.1709000000000031
622	152.731737262124	-0.1709000000000031
623	152.97728667894415	-0.1709000000000031
624	153.22283609576428	-0.1709000000000031
625	153.4683855125844	-0.1644000000000005
626	153.71393492940456	-0.1644000000000005
627	153.95948434622468	-0.1644000000000005
628	154.2050337630448	-0.1644000000000005
629	154.45058317986496	-0.1644000000000005
630	154.6961325966851	-0.1514600000000001
631	154.94168201350521	-0.1514600000000001
632	155.18723143032537	-0.1514600000000001
633	155.4327808471455	-0.1514600000000001
634	155.67833026396562	-0.1284800000000032
635	155.92387968078577	-0.1284800000000032
636	156.1694290976059	-0.1284800000000032
637	156.41497851442602	-0.1284800000000032
638	156.66052793124618	-0.1291200000000003
639	156.9060773480663	-0.1291200000000003
640	157.15162676488643	-0.1291200000000003
641	157.39717618170658	-0.1291200000000003
642	157.6427255985267	-0.1600999999999999
643	157.88827501534684	-0.1600999999999999
644	158.133824432167	-0.1600999999999999
645	158.37937384898711	-0.1600999999999999
646	158.62492326580724	-0.1245400000000032
647	158.8704726826274	-0.1245400000000032
648	159.11602209944752	-0.1245400000000032
649	159.36157151626765	-0.1245400000000032
650	159.6071209330878	-0.1343099999999992
651	159.85267034990792	-0.1343099999999992
652	160.09821976672805	-0.1343099999999992
653	160.3437691835482	-0.1343099999999992
654	160.58931860036833	-0.1585999999999998
655	160.83486801718846	-0.1585999999999998
656	161.0804174340086	-0.1585999999999998
657	161.32596685082873	-0.1585999999999998
658	161.57151626764886	-0.1530500000000003
659	161.81706568446901	-0.1530500000000003
660	162.06261510128914	-0.1530500000000003
661	162.30816451810927	-0.1530500000000003
662	162.55371393492942	-0.1297599999999974
663	162.79926335174954	-0.1297599999999974
664	163.04481276856967	-0.1297599999999974
665	163.29036218538982	-0.1297599999999974
666	163.53591160220995	-0.144840000000002
667	163.78146101903008	-0.144840000000002
668	164.02701043585023	-0.144840000000002
669	164.27255985267035	-0.144840000000002
670	164.51810926949048	-0.144840000000002
671	164.76365868631063	-0.1418800000000004
672	165.00920810313076	-0.1418800000000004
673	165.25475751995089	-0.1418800000000004
674	165.50030693677104	-0.1418800000000004
675	165.74585635359117	-0.1176200000000022
676	165.9914057704113	-0.1176200000000022
677	166.23695518723144	-0.1176200000000022
678	166.48250460405157	-0.1176200000000022
679	166.7280540208717	-0.1197500000000033
680	166.97360343769185	-0.1197500000000033
681	167.21915285451198	-0.1197500000000033
682	167.4647022713321	-0.1197500000000033
683	167.71025168815225	-0.147980000000004
684	167.95580110497238	-0.147980000000004
685	168.2013505217925	-0.147980000000004
686	168.44689993861266	-0.147980000000004
687	168.69244935543279	-0.1457499999999996
688	168.9379987722529	-0.1457499999999996
689	169.18354818907306	-0.1457499999999996
690	169.4290976058932	-0.1457499999999996
691	169.67464702271332	-0.1236000000000032
692	169.92019643953347	-0.1236000000000032
693	170.1657458563536	-0.1236000000000032
694	170.41129527317372	-0.1236000000000032
695	170.65684468999387	-0.1127000000000038
696	170.902394106814	-0.1127000000000038
697	171.14794352363415	-0.1127000000000038
698	171.39349294045428	-0.1127000000000038
699	171.6390423572744	-0.10745
700	171.88459177409456	-0.10745
701	172.13014119091469	-0.10745
702	172.3756906077348	-0.10745
703	172.62124002455496	-0.1198699999999988
704	172.8667894413751	-0.1198699999999988
705	173.11233885819522	-0.1198699999999988
706	173.35788827501537	-0.1198699999999988
707	173.6034376918355	-0.1397100000000009
708	173.84898710865562	-0.1397100000000009
709	174.09453652547577	-0.1397100000000009
710	174.3400859422959	-0.1397100000000009
711	174.58563535911603	-0.1326000000000036
712	174.83118477593618	-0.1326000000000036
713	175.0767341927563	-0.1326000000000036
714	175.32228360957643	-0.1326000000000036
715	175.56783302639658	-0.1326000000000036
716	175.8133824432167	-0.1336999999999975
717	176.05893186003684	-0.1336999999999975
718	176.304481276857	-0.1336999999999975
719	176.55003069367712	-0.1336999999999975
720	176.79558011049724	-0.1110899999999972
721	177.0411295273174	-0.1110899999999972
722	177.28667894413752	-0.1110899999999972
723	177.53222836095765	-0.1110899999999972
724	177.7777777777778	-0.0960999999999998
725	178.02332719459793	-0.0960999999999998
726	178.26887661141805	-0.0960999999999998
727	178.5144260282382	-0.0960999999999998
728	178.75997544505833	-0.0946700000000007
729	179.00552486187846	-0.0946700000000007
730	179.2510742786986	-0.0946700000000007
731	179.49662369551874	-0.0946700000000007
732	179.74217311233886	-0.0981799999999992
733	179.98772252915902	-0.0981799999999992
734	180.23327194597914	-0.0981799999999992
735	180.47882136279927	-0.0981799999999992
736	180.72437077961942	-0.0974700000000012
737	180.96992019643955	-0.0974700000000012
738	181.21546961325967	-0.0974700000000012
739	181.46101903007983	-0.0974700000000012
740	181.70656844689995	-0.1234099999999998
741	181.95211786372008	-0.1234099999999998
742	182.19766728054023	-0.1234099999999998
743	182.44321669736036	-0.1234099999999998
744	182.68876611418048	-0.1251800000000003
745	182.93431553100064	-0.1251800000000003
746	183.17986494782076	-0.1251800000000003
747	183.4254143646409	-0.1251800000000003
748	183.67096378146104	-0.1025100000000023
749	183.91651319828117	-0.1025100000000023
750	184.1620626151013	-0.1025100000000023
751	184.40761203192145	-0.1025100000000023
752	184.65316144874157	-0.1025100000000023
753	184.8987108655617	-0.1010199999999983
754	185.14426028238185	-0.1010199999999983
755	185.38980969920198	-0.1010199999999983
756	185.6353591160221	-0.1010199999999983
757	185.88090853284226	-0.0919200000000017
758	186.12645794966238	-0.0919200000000017
759	186.3720073664825	-0.0919200000000017
760	186.61755678330266	-0.0919200000000017
761	186.8631062001228	-0.0882000000000005
762	187.1086556169429	-0.0882000000000005
763	187.35420503376307	-0.0882000000000005
764	187.5997544505832	-0.0882000000000005
765	187.84530386740332	-0.1137999999999976
766	188.09085328422347	-0.1137999999999976
767	188.3364027010436	-0.1137999999999976
768	188.58195211786372	-0.1137999999999976
769	188.82750153468388	-0.1190500000000014
770	189.073050951504	-0.1190500000000014
771	189.31860036832413	-0.1190500000000014
772	189.56414978514428	-0.1190500000000014
773	189.8096992019644	-0.0973499999999987
774	190.05524861878453	-0.0973499999999987
775	190.30079803560469	-0.0973499999999987
776	190.5463474524248	-0.0973499999999987
777	190.79189686924494	-0.0801999999999978
778	191.0374462860651	-0.0801999999999978
779	191.28299570288522	-0.0801999999999978
780	191.52854511970534	-0.0801999999999978
781	191.7740945365255	-0.0919200000000017
782	192.01964395334562	-0.0919200000000017
783	192.26519337016575	-0.0919200000000017
784	192.5107427869859	-0.0919200000000017
785	192.75629220380603	-0.1165200000000012
786	193.00184162062615	-0.1165200000000012
787	193.2473910374463	-0.1165200000000012
788	193.49294045426643	-0.1165200000000012
789	193.73848987108656	-0.1143199999999993
790	193.9840392879067	-0.1143199999999993
791	194.22958870472684	-0.1143199999999993
792	194.47513812154696	-0.1143199999999993
793	194.72068753836712	-0.1143199999999993
794	194.96623695518724	-0.0966799999999992
795	195.21178637200737	-0.0966799999999992
796	195.45733578882752	-0.0966799999999992
797	195.70288520564765	-0.0966799999999992
798	195.94843462246777	-0.0763900000000035
799	196.19398403928793	-0.0763900000000035
800	196.43953345610805	-0.0763900000000035
801	196.68508287292818	-0.0763900000000035
802	196.93063228974833	-0.0727299999999999
803	197.17618170656846	-0.0727299999999999
804	197.42173112338858	-0.0727299999999999
805	197.66728054020874	-0.0727299999999999
806	197.91282995702886	-0.0985999999999975
807	198.158379373849	-0.0985999999999975
808	198.40392879066914	-0.0985999999999975
809	198.64947820748927	-0.0985999999999975
810	198.8950276243094	-0.1099900000000033
811	199.14057704112955	-0.1099900000000033
812	199.38612645794967	-0.1099900000000033
813	199.6316758747698	-0.1099900000000033
814	199.87722529158995	-0.1032700000000019
815	200.12277470841008	-0.1032700000000019
816	200.3683241252302	-0.1032700000000019
817	200.61387354205036	-0.1032700000000019
818	200.85942295887048	-0.0824599999999975
819	201.1049723756906	-0.0824599999999975
820	201.35052179251076	-0.0824599999999975
821	201.5960712093309	-0.0824599999999975
822	201.841620626151	-0.0716299999999989
823	202.08717004297117	-0.0716299999999989
824	202.3327194597913	-0.0716299999999989
825	202.57826887661142	-0.0716299999999989
826	202.82381829343157	-0.0795900000000031
827	203.0693677102517	-0.0795900000000031
828	203.31491712707182	-0.0795900000000031
829	203.56046654389198	-0.0795900000000031
830	203.8060159607121	-0.0660999999999987
831	204.05156537753223	-0.0660999999999987
832	204.29711479435238	-0.0660999999999987
833	204.5426642111725	-0.0660999999999987
834	204.78821362799263	-0.0660999999999987
835	205.0337630448128	-0.1039799999999999
836	205.2793124616329	-0.1039799999999999
837	205.52486187845304	-0.1039799999999999
838	205.7704112952732	-0.1039799999999999
839	206.01596071209332	-0.1011400000000009
840	206.26151012891344	-0.1011400000000009
841	206.5070595457336	-0.1011400000000009
842	206.75260896255372	-0.1011400000000009
843	206.99815837937385	-0.0916500000000013
844	207.243707796194	-0.0916500000000013
845	207.48925721301413	-0.0916500000000013
846	207.73480662983425	-0.0916500000000013
847	207.9803560466544	-0.0787699999999986
848	208.22590546347453	-0.0787699999999986
849	208.47145488029466	-0.0787699999999986
850	208.7170042971148	-0.0787699999999986
851	208.96255371393494	-0.0633300000000005
852	209.20810313075506	-0.0633300000000005
853	209.45365254757522	-0.0633300000000005
854	209.69920196439534	-0.0633300000000005
855	209.94475138121547	-0.0815800000000024
856	210.19030079803562	-0.0815800000000024
857	210.43585021485575	-0.0815800000000024
858	210.68139963167587	-0.0815800000000024
859	210.92694904849603	-0.0964700000000036
860	211.17249846531615	-0.0964700000000036
861	211.41804788213628	-0.0964700000000036
862	211.66359729895643	-0.0964700000000036
863	211.90914671577656	-0.0973499999999987
864	212.15469613259668	-0.0973499999999987
865	212.40024554941684	-0.0973499999999987
866	212.64579496623696	-0.0973499999999987
867	212.8913443830571	-0.0749800000000036
868	213.13689379987724	-0.0749800000000036
869	213.38244321669737	-0.0749800000000036
870	213.6279926335175	-0.0749800000000036
871	213.87354205033765	-0.0829799999999991
872	214.11909146715777	-0.0829799999999991
873	214.3646408839779	-0.0829799999999991
874	214.61019030079805	-0.0829799999999991
875	214.85573971761818	-0.0572799999999986
876	215.1012891344383	-0.0572799999999986
877	215.34683855125846	-0.0572799999999986
878	215.59238796807858	-0.0572799999999986
879	215.8379373848987	-0.0572799999999986
880	216.08348680171886	-0.0612199999999987
881	216.329036218539	-0.0612199999999987
882	216.5745856353591	-0.0612199999999987
883	216.82013505217927	-0.0612199999999987
884	217.0656844689994	-0.0831599999999994
885	217.31123388581952	-0.0831599999999994
886	217.55678330263967	-0.0831599999999994
887	217.8023327194598	-0.0831599999999994
888	218.04788213627992	-0.089970000000001
889	218.29343155310008	-0.089970000000001
890	218.5389809699202	-0.089970000000001
891	218.78453038674033	-0.089970000000001
892	219.03007980356048	-0.0538299999999978
893	219.2756292203806	-0.0538299999999978
894	219.52117863720076	-0.0538299999999978
895	219.7667280540209	-0.0538299999999978
896	220.012277470841	-0.0616800000000026
897	220.25782688766117	-0.0616800000000026
898	220.5033763044813	-0.0616800000000026
899	220.74892572130142	-0.0616800000000026
900	220.99447513812157	-0.0826399999999978
901	221.2400245549417	-0.0826399999999978
902	221.48557397176182	-0.0826399999999978
903	221.73112338858198	-0.0826399999999978
904	221.9766728054021	-0.0890199999999978
905	222.22222222222223	-0.0890199999999978
906	222.46777163904238	-0.0890199999999978
907	222.7133210558625	-0.0890199999999978
908	222.95887047268263	-0.0543800000000018
909	223.2044198895028	-0.0543800000000018
910	223.4499693063229	-0.0543800000000018
911	223.69551872314304	-0.0543800000000018
912	223.9410681399632	-0.0641200000000026
913	224.18661755678332	-0.0641200000000026
914	224.43216697360344	-0.0641200000000026
915	224.6777163904236	-0.0641200000000026
916	224.92326580724372	-0.0484599999999986
917	225.16881522406385	-0.0484599999999986
918	225.414364640884	-0.0484599999999986
919	225.65991405770413	-0.0484599999999986
920	225.90546347452425	-0.0484599999999986
921	226.1510128913444	-0.0749800000000036
922	226.39656230816453	-0.0749800000000036
923	226.64211172498466	-0.0749800000000036
924	226.8876611418048	-0.0749800000000036
925	227.13321055862494	-0.0823099999999996
926	227.37875997544506	-0.0823099999999996
927	227.62430939226522	-0.0823099999999996
928	227.86985880908534	-0.0823099999999996
929	228.11540822590547	-0.0618899999999982
930	228.36095764272562	-0.0618899999999982
931	228.60650705954575	-0.0618899999999982
932	228.85205647636587	-0.0618899999999982
933	229.09760589318603	-0.0459600000000008
934	229.34315531000615	-0.0459600000000008
935	229.58870472682628	-0.0459600000000008
936	229.83425414364643	-0.0459600000000008
937	230.07980356046656	-0.0441900000000003
938	230.57090239410684	-0.0441900000000003
939	230.81645181092696	-0.0441900000000003
940	231.0620012277471	-0.0704100000000025
941	231.30755064456724	-0.0704100000000025
942	231.55310006138737	-0.0704100000000025
943	231.7986494782075	-0.0704100000000025
944	232.04419889502765	-0.0788599999999988
945	232.28974831184777	-0.0788599999999988
946	232.5352977286679	-0.0788599999999988
947	232.78084714548805	-0.0788599999999988
948	233.02639656230818	-0.050690000000003
949	233.2719459791283	-0.050690000000003
950	233.51749539594846	-0.050690000000003
951	233.76304481276858	-0.050690000000003
952	234.0085942295887	-0.0418999999999982
953	234.25414364640886	-0.0418999999999982
954	234.499693063229	-0.0418999999999982
955	234.74524248004911	-0.0418999999999982
956	234.99079189686927	-0.0510599999999996
957	235.2363413136894	-0.0510599999999996
958	235.48189073050952	-0.0510599999999996
959	235.72744014732967	-0.0510599999999996
960	235.9729895641498	-0.0510599999999996
961	236.21853898096992	-0.0801700000000025
962	236.46408839779008	-0.0801700000000025
963	236.7096378146102	-0.0801700000000025
964	236.95518723143033	-0.0801700000000025
965	237.20073664825048	-0.0573699999999988
966	237.4462860650706	-0.0573699999999988
967	237.69183548189073	-0.0573699999999988
968	237.9373848987109	-0.0573699999999988
969	238.182934315531	-0.0420599999999993
970	238.42848373235114	-0.0420599999999993
971	238.6740331491713	-0.0420599999999993
972	238.91958256599142	-0.0420599999999993
973	239.16513198281154	-0.0725400000000036
974	239.4106813996317	-0.0725400000000036
975	239.65623081645182	-0.0725400000000036
976	239.90178023327195	-0.0725400000000036
977	240.1473296500921	-0.0765700000000038
978	240.39287906691223	-0.0765700000000038
979	240.63842848373235	-0.0765700000000038
980	240.8839779005525	-0.0765700000000038
981	241.12952731737263	-0.0514500000000026
982	241.37507673419276	-0.0514500000000026
983	241.6206261510129	-0.0514500000000026
984	241.86617556783304	-0.0514500000000026
985	242.11172498465316	-0.0377500000000026
986	242.35727440147332	-0.0377500000000026
987	242.60282381829344	-0.0377500000000026
988	242.84837323511357	-0.0377500000000026
989	243.09392265193372	-0.0452900000000013
990	243.33947206875385	-0.0452900000000013
991	243.58502148557398	-0.0452900000000013
992	243.83057090239413	-0.0452900000000013
993	244.07612031921425	-0.0747100000000031
994	244.32166973603438	-0.0747100000000031
995	244.56721915285453	-0.0747100000000031
996	244.81276856967466	-0.0747100000000031
997	245.05831798649479	-0.0607899999999972
998	245.30386740331494	-0.0607899999999972
999	245.54941682013506	-0.0607899999999972
1000	245.7949662369552	-0.0607899999999972
1001	246.04051565377534	-0.0607899999999972
1002	246.28606507059547	-0.0636300000000034
1003	246.5316144874156	-0.0636300000000034
1004	246.77716390423575	-0.0636300000000034
1005	247.02271332105587	-0.0636300000000034
1006	247.268262737876	-0.0394000000000005
1007	247.51381215469615	-0.0394000000000005
1008	247.75936157151628	-0.0394000000000005
1009	248.0049109883364	-0.0394000000000005
1010	248.25046040515656	-0.0456300000000027
1011	248.49600982197668	-0.0456300000000027
1012	248.7415592387968	-0.0456300000000027
1013	248.98710865561696	-0.0456300000000027
1014	249.2326580724371	-0.0534099999999995
1015	249.47820748925722	-0.0534099999999995
1016	249.72375690607737	-0.0534099999999995
1017	249.9693063228975	-0.0534099999999995
1018	250.21485573971762	-0.0703099999999992
1019	250.46040515653777	-0.0703099999999992
1020	250.7059545733579	-0.0703099999999992
1021	250.95150399017803	-0.0703099999999992
1022	251.19705340699818	-0.0594200000000029
1023	251.4426028238183	-0.0594200000000029
1024	251.68815224063843	-0.0594200000000029
1025	251.93370165745858	-0.0594200000000029
1026	252.1792510742787	-0.0361699999999984
1027	252.42480049109884	-0.0361699999999984
1028	252.670349907919	-0.0361699999999984
1029	252.91589932473912	-0.0361699999999984
1030	253.16144874155924	-0.0455299999999994
1031	253.4069981583794	-0.0455299999999994
1032	253.65254757519952	-0.0455299999999994
1033	253.89809699201965	-0.0455299999999994
1034	254.1436464088398	-0.069119999999998
1035	254.38919582565993	-0.069119999999998
1036	254.63474524248005	-0.069119999999998
1037	254.8802946593002	-0.069119999999998
1038	255.12584407612033	-0.0474600000000009
1039	255.37139349294046	-0.0474600000000009
1040	255.6169429097606	-0.0474600000000009
1041	255.86249232658074	-0.0474600000000009
1042	256.10804174340086	-0.0474600000000009
1043	256.353591160221	-0.0298200000000008
1044	256.59914057704117	-0.0298200000000008
1045	256.84468999386127	-0.0298200000000008
1046	257.0902394106814	-0.0298200000000008
1047	257.3357888275016	-0.0322000000000031
1048	257.58133824432167	-0.0322000000000031
1049	257.8268876611418	-0.0322000000000031
1050	258.072437077962	-0.0322000000000031
1051	258.3179864947821	-0.0566099999999991
1052	258.56353591160223	-0.0566099999999991
1053	258.8090853284224	-0.0566099999999991
1054	259.0546347452425	-0.0566099999999991
1055	259.30018416206264	-0.0672599999999974
1056	259.5457335788828	-0.0672599999999974
1057	259.7912829957029	-0.0672599999999974
1058	260.03683241252304	-0.0672599999999974
1059	260.2823818293432	-0.0459600000000008
1060	260.5279312461633	-0.0459600000000008
1061	260.77348066298345	-0.0459600000000008
1062	261.0190300798036	-0.0459600000000008
1063	261.2645794966237	-0.0306700000000006
1064	261.51012891344385	-0.0306700000000006
1065	261.755678330264	-0.0306700000000006
1066	262.0012277470841	-0.0306700000000006
1067	262.24677716390426	-0.043370000000003
1068	262.4923265807244	-0.043370000000003
1069	262.7378759975445	-0.043370000000003
1070	262.98342541436466	-0.043370000000003
1071	263.2289748311848	-0.0641499999999979
1072	263.4745242480049	-0.0641499999999979
1073	263.72007366482507	-0.0641499999999979
1074	263.9656230816452	-0.0641499999999979
1075	264.2111724984653	-0.0394300000000029
1076	264.45672191528547	-0.0394300000000029
1077	264.7022713321056	-0.0394300000000029
1078	264.9478207489257	-0.0394300000000029
1079	265.1933701657459	-0.0278300000000015
1080	265.43891958256603	-0.0278300000000015
1081	265.6844689993861	-0.0278300000000015
1082	265.9300184162063	-0.0278300000000015
1083	266.17556783302643	-0.0278300000000015
1084	266.42111724984653	-0.0639699999999976
1085	266.6666666666667	-0.0639699999999976
1086	266.91221608348684	-0.0639699999999976
1087	267.15776550030694	-0.0639699999999976
1088	267.4033149171271	-0.0503300000000024
1089	267.64886433394724	-0.0503300000000024
1090	267.89441375076734	-0.0503300000000024
1091	268.1399631675875	-0.0503300000000024
1092	268.38551258440765	-0.0244500000000016
1093	268.63106200122775	-0.0244500000000016
1094	268.8766114180479	-0.0244500000000016
1095	269.12216083486805	-0.0244500000000016
1096	269.36771025168815	-0.0503900000000001
1097	269.6132596685083	-0.0503900000000001
1098	269.85880908532846	-0.0503900000000001
1099	270.10435850214856	-0.0503900000000001
1100	270.3499079189687	-0.0622899999999972
1101	270.59545733578886	-0.0622899999999972
1102	270.84100675260896	-0.0622899999999972
1103	271.0865561694291	-0.0622899999999972
1104	271.33210558624927	-0.0620100000000007
1105	271.57765500306937	-0.0620100000000007
1106	271.8232044198895	-0.0620100000000007
1107	272.0687538367097	-0.0620100000000007
1108	272.3143032535298	-0.0465700000000026
1109	272.5598526703499	-0.0465700000000026
1110	272.8054020871701	-0.0465700000000026
1111	273.0509515039902	-0.0465700000000026
1112	273.29650092081033	-0.0611000000000032
1113	273.5420503376305	-0.0611000000000032
1114	273.7875997544506	-0.0611000000000032
1115	274.03314917127074	-0.0611000000000032
1116	274.2786985880909	-0.045659999999998
1117	274.524248004911	-0.045659999999998
1118	274.76979742173114	-0.045659999999998
1119	275.0153468385513	-0.045659999999998
1120	275.2608962553714	-0.029360000000004
1121	275.50644567219155	-0.029360000000004
1122	275.7519950890117	-0.029360000000004
1123	275.9975445058318	-0.029360000000004
1124	276.24309392265195	-0.029360000000004
1125	276.4886433394721	-0.0300000000000011
1126	276.7341927562922	-0.0300000000000011
1127	276.97974217311236	-0.0300000000000011
1128	277.2252915899325	-0.0300000000000011
1129	277.4708410067526	-0.0578000000000002
1130	277.71639042357276	-0.0578000000000002
1131	277.9619398403929	-0.0578000000000002
1132	278.207489257213	-0.0578000000000002
1133	278.45303867403317	-0.0446799999999996
1134	278.6985880908533	-0.0446799999999996
1135	278.9441375076734	-0.0446799999999996
1136	279.18968692449357	-0.0446799999999996
1137	279.4352363413137	-0.0199599999999975
1138	279.6807857581338	-0.0199599999999975
1139	279.926335174954	-0.0199599999999975
1140	280.17188459177413	-0.0199599999999975
1141	280.4174340085942	-0.0195000000000007
1142	280.6629834254144	-0.0195000000000007
1143	280.90853284223454	-0.0195000000000007
1144	281.15408225905463	-0.0195000000000007
1145	281.3996316758748	-0.0479100000000016
1146	281.64518109269494	-0.0479100000000016
1147	281.89073050951504	-0.0479100000000016
1148	282.38182934315535	-0.053130000000003
1149	282.62737875997544	-0.053130000000003
1150	282.8729281767956	-0.053130000000003
1151	283.11847759361575	-0.053130000000003
1152	284.10067526089625	-0.0377200000000002
1153	284.3462246777164	-0.0187099999999986
1154	284.59177409453656	-0.0187099999999986
1155	285.0828729281768	-0.0187099999999986
1156	285.32842234499697	-0.0454700000000016
1157	286.8017188459178	-0.0541699999999991
1158	296.62369551872314	-0.0148599999999987
1159	300.7980356046655	-0.0213299999999989
1160	305.2179251074279	-0.0216100000000025
1161	306.6912216083487	-0.0502900000000039
1162	308.6556169429098	-0.0128199999999978
1163	313.32105586249236	-0.0208799999999982
1164	314.05770411295276	-0.0232000000000027
1165	314.30325352977286	-0.0232000000000027
1166	314.548802946593	-0.0107100000000031
1167	314.79435236341317	-0.0107100000000031
1168	317.0042971147944	-0.0433400000000006
1169	317.2498465316145	-0.0433400000000006
1170	317.49539594843463	-0.0433400000000006
1171	317.7409453652548	-0.0170299999999983
1172	317.9864947820749	-0.0170299999999983
1173	318.23204419889504	-0.0170299999999983
1174	318.4775936157152	-0.0170299999999983
1175	318.7231430325353	-0.0080900000000028
1176	318.96869244935544	-0.0080900000000028
1177	319.2142418661756	-0.0080900000000028
1178	319.4597912829957	-0.0080900000000028
1179	319.70534069981585	-0.0273800000000008
1180	319.950890116636	-0.0273800000000008
1181	320.1964395334561	-0.0273800000000008
1182	320.44198895027625	-0.0273800000000008
1183	320.6875383670964	-0.0372600000000034
1184	320.9330877839165	-0.0372600000000034
1185	321.17863720073666	-0.0372600000000034
1186	321.4241866175568	-0.0372600000000034
1187	321.6697360343769	-0.0465099999999978
1188	321.91528545119706	-0.0465099999999978
1189	322.1608348680172	-0.0465099999999978
1190	322.4063842848373	-0.0465099999999978
1191	322.65193370165747	-0.0240799999999978
1192	322.8974831184776	-0.0240799999999978
1193	323.1430325352977	-0.0240799999999978
1194	323.3885819521179	-0.0240799999999978
1195	323.63413136893803	-0.0073300000000031
1196	323.8796807857581	-0.0073300000000031
1197	324.1252302025783	-0.0073300000000031
1198	324.37077961939843	-0.0073300000000031
1199	324.61632903621853	-0.0385800000000031
1200	324.8618784530387	-0.0385800000000031
1201	325.10742786985884	-0.0385800000000031
1202	325.35297728667894	-0.0385800000000031
1203	325.5985267034991	-0.0454399999999992
1204	325.84407612031924	-0.0454399999999992
1205	326.08962553713934	-0.0454399999999992
1206	326.3351749539595	-0.0454399999999992
1207	326.58072437077965	-0.0224600000000023
1208	326.82627378759975	-0.0224600000000023
1209	327.0718232044199	-0.0224600000000023
1210	327.31737262124005	-0.0224600000000023
1211	327.56292203806015	-0.0224600000000023
1212	327.8084714548803	-0.0102600000000023
1213	328.05402087170046	-0.0102600000000023
1214	328.29957028852056	-0.0102600000000023
1215	328.5451197053407	-0.0102600000000023
1216	328.79066912216086	-0.0205100000000015
1217	329.03621853898096	-0.0205100000000015
1218	329.2817679558011	-0.0205100000000015
1219	329.52731737262127	-0.0205100000000015
1220	329.77286678944137	-0.045659999999998
1221	330.0184162062615	-0.045659999999998
1222	330.2639656230817	-0.045659999999998
1223	330.50951503990177	-0.045659999999998
1224	330.7550644567219	-0.027009999999997
1225	331.0006138735421	-0.027009999999997
1226	331.2461632903622	-0.027009999999997
1227	331.49171270718233	-0.027009999999997
1228	331.7372621240025	-0.0129099999999979
1229	331.9828115408226	-0.0129099999999979
1230	332.22836095764274	-0.0129099999999979
1231	332.4739103744629	-0.0129099999999979
1232	332.719459791283	-0.0063200000000023
1233	332.96500920810314	-0.0063200000000023
1234	333.70165745856355	-0.0347900000000009
1235	333.9472068753837	-0.0347900000000009
1236	334.1927562922038	-0.0347900000000009
1237	334.43830570902395	-0.0347900000000009
1238	334.6838551258441	-0.0444400000000015
1239	334.9294045426642	-0.0444400000000015
1240	335.4205033763045	-0.0444400000000015
1241	335.6660527931246	-0.0280500000000003
1242	336.1571516267649	-0.0280500000000003
1243	336.402701043585	-0.0280500000000003
1244	336.64825046040517	-0.0084200000000009
1245	336.8937998772253	-0.0084200000000009
1246	337.1393492940454	-0.0084200000000009
1247	337.38489871086557	-0.0084200000000009
1248	337.6304481276857	-0.0284699999999986
1249	338.121546961326	-0.0284699999999986
1250	338.36709637814613	-0.0284699999999986
1251	338.6126457949662	-0.0284699999999986
1252	338.8581952117864	-0.0420599999999993
1253	339.10374462860653	-0.0420599999999993
1254	339.34929404542663	-0.0420599999999993
1255	339.84039287906694	-0.0311599999999998
1256	340.3314917127072	-0.0311599999999998
1257	340.57704112952734	-0.0311599999999998
1258	340.82259054634744	-0.0071999999999974
1259	341.0681399631676	-0.0071999999999974
1260	341.5592387968079	-0.0071999999999974
1261	341.804788213628	-0.0231599999999971
1262	342.2958870472683	-0.0231599999999971
1263	342.5414364640884	-0.0231599999999971
1264	342.78698588090856	-0.0427600000000012
1265	343.2780847145488	-0.0427600000000012
1266	343.52363413136896	-0.0427600000000012
1267	343.7691835481891	-0.0193500000000028
1268	344.5058317986495	-0.0193500000000028
1269	344.9969306322898	-0.006930000000004
1270	345.24248004910993	-0.006930000000004
1271	345.7335788827502	-0.0345500000000029
1272	346.4702271332106	-0.0345500000000029
1273	346.96132596685084	-0.0366500000000016
1274	347.206875383671	-0.0366500000000016
1275	347.45242480049114	-0.0366500000000016
1276	347.69797421731124	-0.0347599999999985
1277	349.4168201350522	-0.0275000000000034
1278	350.64456721915286	-0.0412600000000011
1279	350.890116635973	-0.0171800000000033
1280	351.13566605279317	-0.0171800000000033
1281	352.1178637200737	-0.0035999999999987
1282	352.3634131368938	-0.0035999999999987
1283	353.3456108041744	-0.0373599999999996
1284	353.83670963781464	-0.0413199999999989
1285	354.0822590546348	-0.0413199999999989
1286	355.0644567219153	-0.0184300000000021
1287	355.8011049723757	-0.002990000000004
1288	358.25659914057707	-0.0395200000000031
1289	359.2387968078576	-0.0269499999999993
1290	359.4843462246777	-0.0269499999999993
1291	359.7298956414979	-0.0269499999999993
1292	359.97544505831803	-0.003079999999997
1293	360.2209944751381	-0.003079999999997
1294	360.95764272559853	-0.0076900000000037
1295	361.2031921424187	-0.0076900000000037
1296	361.69429097605894	-0.0076900000000037
1297	361.9398403928791	-0.0401000000000024
1298	363.4131368937999	-0.0311599999999998
1299	365.6230816451811	-0.0117200000000039
1300	366.6052793124617	-0.0310699999999997
1301	366.8508287292818	-0.0376899999999977
1302	367.0963781461019	-0.0376899999999977
1303	367.3419275629221	-0.0376899999999977
1304	367.5874769797422	-0.0376899999999977
1305	367.83302639656233	-0.0251200000000011
1306	368.0785758133825	-0.0251200000000011
1307	368.3241252302026	-0.0251200000000011
1308	368.56967464702274	-0.0251200000000011
1309	368.8152240638429	-0.0021699999999995
1310	369.060773480663	-0.0021699999999995
1311	369.30632289748314	-0.0021699999999995
1312	369.5518723143033	-0.0021699999999995
1313	369.7974217311234	-0.0021699999999995
1314	370.04297114794355	-0.0229500000000015
1315	370.2885205647637	-0.0229500000000015
1316	370.5340699815838	-0.0229500000000015
1317	370.77961939840395	-0.0229500000000015
1318	371.0251688152241	-0.0396100000000032
1319	371.2707182320442	-0.0396100000000032
1320	371.51626764886436	-0.0396100000000032
1321	371.7618170656845	-0.0396100000000032
1322	372.0073664825046	-0.0170900000000031
1323	372.25291589932476	-0.0170900000000031
1324	372.4984653161449	-0.0170900000000031
1325	372.744014732965	-0.0170900000000031
1326	372.98956414978517	-0.001339999999999
1327	373.2351135666053	-0.001339999999999
1328	373.4806629834254	-0.001339999999999
1329	373.7262124002456	-0.001339999999999
1330	373.9717618170657	-0.0304000000000002
1331	374.2173112338858	-0.0304000000000002
1332	374.462860650706	-0.0304000000000002
1333	374.70841006752613	-0.0304000000000002
1334	374.9539594843462	-0.0360700000000022
1335	375.1995089011664	-0.0360700000000022
1336	375.44505831798654	-0.0360700000000022
1337	375.69060773480663	-0.0360700000000022
1338	375.9361571516268	-0.0121499999999983
1339	376.18170656844694	-0.0121499999999983
1340	376.42725598526704	-0.0121499999999983
1341	376.6728054020872	-0.0121499999999983
1342	376.91835481890735	-0.0023800000000022
1343	377.16390423572744	-0.0023800000000022
1344	377.4094536525476	-0.0023800000000022
1345	377.65500306936775	-0.0023800000000022
1346	377.90055248618785	-0.0106200000000029
1347	378.146101903008	-0.0106200000000029
1348	378.39165131982816	-0.0106200000000029
1349	378.63720073664825	-0.0106200000000029
1350	378.8827501534684	-0.0402500000000003
1351	379.12829957028856	-0.0402500000000003
1352	379.37384898710866	-0.0402500000000003
1353	379.6193984039288	-0.0402500000000003
1354	379.86494782074897	-0.0277400000000014
1355	380.11049723756906	-0.0277400000000014
1356	380.3560466543892	-0.0277400000000014
1357	380.60159607120937	-0.0277400000000014
1358	380.84714548802947	-0.0277400000000014
1359	381.0926949048496	-0.0144999999999981
1360	381.3382443216698	-0.0144999999999981
1361	381.5837937384899	-0.0144999999999981
1362	381.82934315531	-0.0144999999999981
1363	382.0748925721302	-0.0114799999999988
1364	382.3204419889503	-0.0114799999999988
1365	382.56599140577043	-0.0114799999999988
1366	382.8115408225906	-0.0114799999999988
1367	383.0570902394107	-0.0165100000000038
1368	383.30263965623084	-0.0165100000000038
1369	383.548189073051	-0.0165100000000038
1370	383.7937384898711	-0.0165100000000038
1371	384.03928790669124	-0.0354900000000029
1372	384.2848373235114	-0.0354900000000029
1373	384.5303867403315	-0.0354900000000029
1374	384.77593615715165	-0.0354900000000029
1375	385.0214855739718	-0.0139199999999988
1376	385.2670349907919	-0.0139199999999988
1377	385.51258440761205	-0.0139199999999988
1378	385.7581338244322	-0.0139199999999988
1379	386.0036832412523	0.0
1380	386.24923265807246	0.0
1381	386.4947820748926	0.0
1382	386.7403314917127	0.0
1383	386.98588090853286	-0.0297300000000007
1384	387.231430325353	-0.0297300000000007
1385	387.4769797421731	-0.0297300000000007
1386	387.72252915899327	-0.0297300000000007
1387	387.9680785758134	-0.0393400000000028
1388	388.2136279926335	-0.0393400000000028
1389	388.4591774094537	-0.0393400000000028
1390	388.7047268262738	-0.0393400000000028
1391	388.9502762430939	-0.014409999999998
1392	389.1958256599141	-0.014409999999998
1393	389.44137507673423	-0.014409999999998
1394	389.68692449355433	-0.014409999999998
1395	389.9324739103745	-0.014409999999998
1396	390.17802332719464	-0.0003099999999989
1397	390.42357274401473	-0.0003099999999989
1398	390.6691221608349	-0.0003099999999989
1399	390.91467157765504	-0.0003099999999989
1400	391.16022099447514	-0.0190100000000015
1401	391.4057704112953	-0.0190100000000015
1402	391.65131982811545	-0.0190100000000015
1403	391.89686924493554	-0.0190100000000015
1404	392.1424186617557	-0.1172499999999985
1405	392.38796807857585	-0.1172499999999985
1406	392.63351749539595	-0.1172499999999985
1407	392.8790669122161	-0.1172499999999985
1408	393.12461632903626	-0.2930300000000017
1409	393.37016574585635	-0.2930300000000017
1410	393.6157151626765	-0.2930300000000017
1411	393.86126457949666	-0.2930300000000017
1412	394.10681399631676	-0.4916100000000014
1413	394.3523634131369	-0.4916100000000014
1414	394.59791282995707	-0.4916100000000014
1415	394.84346224677716	-0.4916100000000014
1416	395.0890116635973	-0.7206400000000031
1417	395.3345610804175	-0.7206400000000031
1418	395.58011049723757	-0.7206400000000031
1419	395.8256599140577	-0.7206400000000031
1420	396.0712093308779	-0.867919999999998
1421	396.316758747698	-0.867919999999998
1422	396.56230816451813	-0.867919999999998
1423	396.8078575813383	-0.867919999999998
1424	397.0534069981584	-1.0210000000000008
1425	397.29895641497853	-1.0210000000000008
1426	397.5445058317987	-1.0210000000000008
1427	397.7900552486188	-1.0210000000000008
1428	398.03560466543894	-1.134920000000001
1429	398.2811540822591	-1.134920000000001
1430	398.5267034990792	-1.134920000000001
1431	398.77225291589934	-1.134920000000001
1432	399.0178023327195	-1.134920000000001
1433	399.2633517495396	-1.1733699999999985
1434	399.50890116635975	-1.1733699999999985
1435	399.7544505831799	-1.1733699999999985
1436	400.0	-1.1733699999999985
1437	400.24554941682015	-1.1644900000000007
1438	400.4910988336403	-1.1644900000000007
1439	400.7366482504604	-1.1644900000000007
1440	400.98219766728056	-1.1644900000000007
1441	401.2277470841007	-1.1526500000000013
1442	401.4732965009208	-1.1526500000000013
1443	401.71884591774096	-1.1526500000000013
1444	401.9643953345611	-1.1526500000000013
1445	402.2099447513812	-1.1678800000000038
1446	402.45549416820137	-1.1678800000000038
1447	402.7010435850215	-1.1678800000000038
1448	402.9465930018416	-1.1678800000000038
1449	403.1921424186618	-1.12491
1450	403.4376918354819	-1.12491
1451	403.683241252302	-1.12491
1452	403.9287906691222	-1.12491
1453	404.17434008594233	-1.1300999999999988
1454	404.41988950276243	-1.1300999999999988
1455	404.6654389195826	-1.1300999999999988
1456	404.91098833640274	-1.1300999999999988
1457	405.15653775322284	-1.1262800000000013
1458	405.402087170043	-1.1262800000000013
1459	405.64763658686314	-1.1262800000000013
1460	405.89318600368324	-1.1262800000000013
1461	406.1387354205034	-1.0991199999999992
1462	406.38428483732355	-1.0991199999999992
1463	406.62983425414365	-1.0991199999999992
1464	406.8753836709638	-1.0991199999999992
1465	407.12093308778395	-1.0991199999999992
1466	407.36648250460405	-1.1222899999999996
1467	407.6120319214242	-1.1222899999999996
1468	407.85758133824436	-1.1222899999999996
1469	408.10313075506446	-1.1222899999999996
1470	408.3486801718846	-1.0999800000000022
1471	408.59422958870476	-1.0999800000000022
1472	408.83977900552486	-1.0999800000000022
1473	409.085328422345	-1.0999800000000022
1474	409.33087783916517	-1.1402900000000002
1475	409.57642725598527	-1.1402900000000002
1476	409.8219766728054	-1.1402900000000002
1477	410.0675260896256	-1.1402900000000002
1478	410.31307550644567	-1.1420900000000032
1479	410.5586249232658	-1.1420900000000032
1480	410.804174340086	-1.1420900000000032
1481	411.0497237569061	-1.1420900000000032
1482	411.29527317372623	-1.1209699999999998
1483	411.5408225905464	-1.1209699999999998
1484	411.7863720073665	-1.1209699999999998
1485	412.03192142418663	-1.1209699999999998
1486	412.2774708410068	-1.1495400000000018
1487	412.5230202578269	-1.1495400000000018
1488	412.76856967464704	-1.1495400000000018
1489	413.0141190914672	-1.1495400000000018
1490	413.2596685082873	-1.1698900000000023
1491	413.50521792510744	-1.1698900000000023
1492	413.7507673419276	-1.1698900000000023
1493	413.9963167587477	-1.1698900000000023
1494	414.24186617556785	-1.1366900000000015
1495	414.487415592388	-1.1366900000000015
1496	414.7329650092081	-1.1366900000000015
1497	414.97851442602826	-1.1366900000000015
1498	415.2240638428484	-1.1366900000000015
1499	415.4696132596685	-1.1405400000000014
1500	415.71516267648866	-1.1405400000000014
1501	415.9607120933088	-1.1405400000000014
1502	416.2062615101289	-1.1405400000000014
1503	416.45181092694907	-1.149630000000002
1504	416.6973603437692	-1.149630000000002
1505	416.9429097605893	-1.149630000000002
1506	417.18845917740947	-1.149630000000002
1507	417.4340085942296	-1.1780100000000004
1508	417.6795580110497	-1.1780100000000004
1509	417.9251074278699	-1.1780100000000004
1510	418.17065684469003	-1.1780100000000004
1511	418.4162062615101	-1.1898800000000025
1512	418.6617556783303	-1.1898800000000025
1513	418.90730509515043	-1.1898800000000025
1514	419.15285451197053	-1.1898800000000025
1515	419.3984039287907	-1.1763600000000023
1516	419.64395334561084	-1.1763600000000023
1517	419.88950276243094	-1.1763600000000023
1518	420.1350521792511	-1.1763600000000023
1519	420.38060159607124	-1.1644000000000003
1520	420.62615101289134	-1.1644000000000003
1521	420.8717004297115	-1.1644000000000003
1522	421.11724984653165	-1.1644000000000003
1523	421.36279926335175	-1.168759999999999
1524	421.6083486801719	-1.168759999999999
1525	421.85389809699205	-1.168759999999999
1526	422.09944751381215	-1.168759999999999
1527	422.3449969306323	-1.1912200000000013
1528	422.59054634745246	-1.1912200000000013
1529	422.83609576427256	-1.1912200000000013
1530	423.0816451810927	-1.1912200000000013
1531	423.32719459791286	-1.1912200000000013
1532	423.57274401473296	-1.1972400000000007
1533	423.8182934315531	-1.1972400000000007
1534	424.06384284837327	-1.1972400000000007
1535	424.30939226519337	-1.1972400000000007
1536	424.5549416820135	-1.175290000000004
1537	424.8004910988337	-1.175290000000004
1538	425.0460405156538	-1.175290000000004
1539	425.2915899324739	-1.175290000000004
1540	425.5371393492941	-1.169400000000003
1541	425.7826887661142	-1.169400000000003
1542	426.02823818293433	-1.169400000000003
1543	426.2737875997545	-1.169400000000003
1544	426.5193370165746	-1.2055399999999992
1545	426.76488643339474	-1.2055399999999992
1546	427.0104358502149	-1.2055399999999992
1547	427.255985267035	-1.2055399999999992
1548	427.50153468385514	-1.2064200000000014
1549	427.7470841006753	-1.2064200000000014
1550	427.9926335174954	-1.2064200000000014
1551	428.23818293431555	-1.2064200000000014
1552	428.4837323511357	-1.1833499999999972
1553	428.7292817679558	-1.1833499999999972
1554	428.97483118477595	-1.1833499999999972
1555	429.2203806015961	-1.1833499999999972
1556	429.4659300184162	-1.193089999999998
1557	429.71147943523636	-1.193089999999998
1558	429.9570288520565	-1.193089999999998
1559	430.2025782688766	-1.193089999999998
1560	430.44812768569676	-1.2185399999999973
1561	430.6936771025169	-1.2185399999999973
1562	430.939226519337	-1.2185399999999973
1563	431.18477593615717	-1.2185399999999973
1564	431.4303253529773	-1.223700000000001
1565	431.6758747697974	-1.223700000000001
1566	431.92142418661757	-1.223700000000001
1567	432.1669736034377	-1.223700000000001
1568	432.4125230202578	-1.2005300000000003
1569	432.658072437078	-1.2005300000000003
1570	432.90362185389813	-1.2005300000000003
1571	433.1491712707182	-1.2005300000000003
1572	433.3947206875384	-1.1962600000000023
1573	433.64027010435854	-1.1962600000000023
1574	433.88581952117863	-1.1962600000000023
1575	434.1313689379988	-1.1962600000000023
1576	434.37691835481894	-1.1962600000000023
1577	434.62246777163904	-1.1909199999999984
1578	434.8680171884592	-1.1909199999999984
1579	435.11356660527935	-1.1909199999999984
1580	435.35911602209944	-1.1909199999999984
1581	435.6046654389196	-1.2303800000000038
1582	435.85021485573975	-1.2303800000000038
1583	436.09576427255985	-1.2303800000000038
1584	436.34131368938	-1.2303800000000038
1585	436.58686310620016	-1.2242099999999994
1586	436.83241252302025	-1.2242099999999994
1587	437.0779619398404	-1.2242099999999994
1588	437.32351135666056	-1.2242099999999994
1589	437.56906077348066	-1.2091700000000003
1590	437.8146101903008	-1.2091700000000003
1591	438.06015960712097	-1.2091700000000003
1592	438.30570902394106	-1.2091700000000003
1593	438.5512584407612	-1.204500000000003
1594	438.79680785758137	-1.204500000000003
1595	439.0423572744015	-1.204500000000003
1596	439.2879066912216	-1.204500000000003
1597	439.5334561080418	-1.2304400000000015
1598	439.77900552486193	-1.2304400000000015
1599	440.024554941682	-1.2304400000000015
1600	440.2701043585022	-1.2304400000000015
1601	440.51565377532233	-1.241730000000004
1602	440.76120319214243	-1.241730000000004
1603	441.0067526089626	-1.241730000000004
1604	441.25230202578274	-1.241730000000004
1605	441.49785144260284	-1.2207399999999993
1606	441.743400859423	-1.2207399999999993
1607	441.98895027624314	-1.2207399999999993
1608	442.23449969306324	-1.2207399999999993
1609	442.4800491098834	-1.2086200000000034
1610	442.72559852670355	-1.2086200000000034
1611	442.97114794352365	-1.2086200000000034
1612	443.2166973603438	-1.2086200000000034
1613	443.46224677716395	-1.2387700000000024
1614	443.70779619398405	-1.2387700000000024
1615	443.9533456108042	-1.2387700000000024
1616	444.19889502762436	-1.2387700000000024
1617	444.44444444444446	-1.2409099999999995
1618	444.6899938612646	-1.2409099999999995
1619	444.93554327808477	-1.2409099999999995
1620	445.18109269490486	-1.2409099999999995
1621	445.426642111725	-1.2409099999999995
1622	445.67219152854517	-1.2169799999999995
1623	445.91774094536527	-1.2169799999999995
1624	446.1632903621854	-1.2169799999999995
1625	446.4088397790056	-1.2169799999999995
1626	446.6543891958257	-1.2106599999999972
1627	446.8999386126458	-1.2106599999999972
1628	447.145488029466	-1.2106599999999972
1629	447.3910374462861	-1.2106599999999972
1630	447.63658686310623	-1.2441400000000016
1631	447.8821362799264	-1.2441400000000016
1632	448.1276856967465	-1.2441400000000016
1633	448.37323511356664	-1.2441400000000016
1634	448.6187845303868	-1.2533299999999985
1635	448.8643339472069	-1.2533299999999985
1636	449.10988336402704	-1.2533299999999985
1637	449.3554327808472	-1.2533299999999985
1638	449.6009821976673	-1.2331900000000005
1639	449.84653161448745	-1.2331900000000005
1640	450.0920810313076	-1.2331900000000005
1641	450.3376304481277	-1.2331900000000005
1642	450.58317986494785	-1.2217699999999994
1643	450.828729281768	-1.2217699999999994
1644	451.0742786985881	-1.2217699999999994
1645	451.31982811540826	-1.2217699999999994
1646	451.5653775322284	-1.227879999999999
1647	451.8109269490485	-1.227879999999999
1648	452.05647636586866	-1.227879999999999
1649	452.3020257826888	-1.227879999999999
1650	452.5475751995089	-1.2485399999999984
1651	452.79312461632907	-1.2485399999999984
1652	453.0386740331492	-1.2485399999999984
1653	453.2842234499693	-1.2485399999999984
1654	453.5297728667895	-1.2562599999999975
1655	453.7753222836096	-1.2562599999999975
1656	454.0208717004297	-1.2562599999999975
1657	454.2664211172499	-1.2562599999999975
1658	454.51197053407003	-1.2456099999999992
1659	454.7575199508901	-1.2456099999999992
1660	455.0030693677103	-1.2456099999999992
1661	455.24861878453044	-1.2456099999999992
1662	455.49416820135053	-1.2517100000000028
1663	455.7397176181707	-1.2517100000000028
1664	455.98526703499084	-1.2517100000000028
1665	456.23081645181094	-1.2517100000000028
1666	456.4763658686311	-1.2517100000000028
1667	456.72191528545125	-1.231290000000001
1668	456.96746470227134	-1.231290000000001
1669	457.2130141190915	-1.231290000000001
1670	457.45856353591165	-1.231290000000001
1671	457.70411295273175	-1.224339999999998
1672	457.9496623695519	-1.224339999999998
1673	458.19521178637206	-1.224339999999998
1674	458.44076120319215	-1.224339999999998
1675	458.6863106200123	-1.2425599999999974
1676	458.93186003683246	-1.2425599999999974
1677	459.17740945365256	-1.2425599999999974
1678	459.4229588704727	-1.2425599999999974
1679	459.66850828729287	-1.2650799999999975
1680	459.91405770411296	-1.2650799999999975
1681	460.1596071209331	-1.2650799999999975
1682	460.40515653775327	-1.2650799999999975
1683	460.65070595457337	-1.2619299999999996
1684	460.8962553713935	-1.2619299999999996
1685	461.1418047882137	-1.2619299999999996
1686	461.3873542050338	-1.2619299999999996
1687	461.6329036218539	-1.24118
1688	461.8784530386741	-1.24118
1689	462.1240024554942	-1.24118
1690	462.36955187231433	-1.24118
1691	462.6151012891345	-1.2294899999999984
1692	462.8606507059546	-1.2294899999999984
1693	463.10620012277474	-1.2294899999999984
1694	463.3517495395949	-1.2294899999999984
1695	463.597298956415	-1.2499400000000025
1696	463.84284837323514	-1.2499400000000025
1697	464.0883977900553	-1.2499400000000025
1698	464.3339472068754	-1.2499400000000025
1699	464.57949662369555	-1.26755
1700	464.8250460405157	-1.26755
1701	465.0705954573358	-1.26755
1702	465.31614487415595	-1.26755
1703	465.5616942909761	-1.2556200000000004
1704	465.8072437077962	-1.2556200000000004
1705	466.05279312461636	-1.2556200000000004
1706	466.2983425414365	-1.2556200000000004
1707	466.5438919582566	-1.2556200000000004
1708	466.78944137507676	-1.235350000000004
1709	467.0349907918969	-1.235350000000004
1710	467.280540208717	-1.235350000000004
1711	467.52608962553717	-1.235350000000004
1712	467.7716390423573	-1.2399899999999988
1713	468.0171884591774	-1.2399899999999988
1714	468.2627378759976	-1.2399899999999988
1715	468.5082872928177	-1.2399899999999988
1716	468.7538367096378	-1.269199999999998
1717	468.999386126458	-1.269199999999998
1718	469.24493554327813	-1.269199999999998
1719	469.49048496009823	-1.269199999999998
1720	469.7360343769184	-1.2670299999999983
1721	469.98158379373854	-1.2670299999999983
1722	470.22713321055863	-1.2670299999999983
1723	470.4726826273788	-1.2670299999999983
1724	470.71823204419894	-1.2466399999999993
1725	470.96378146101904	-1.2466399999999993
1726	471.2093308778392	-1.2466399999999993
1727	471.45488029465935	-1.2466399999999993
1728	471.70042971147944	-1.237459999999999
1729	471.9459791282996	-1.237459999999999
1730	472.19152854511975	-1.237459999999999
1731	472.43707796193985	-1.237459999999999
1732	472.68262737876	-1.268100000000004
1733	472.92817679558016	-1.268100000000004
1734	473.17372621240025	-1.268100000000004
1735	473.4192756292204	-1.268100000000004
1736	473.66482504604056	-1.268650000000001
1737	473.91037446286066	-1.268650000000001
1738	474.1559238796808	-1.268650000000001
1739	474.40147329650097	-1.268650000000001
1740	474.64702271332106	-1.2472599999999971
1741	474.8925721301412	-1.2472599999999971
1742	475.1381215469614	-1.2472599999999971
1743	475.38367096378147	-1.2472599999999971
1744	475.6292203806016	-1.23395
1745	475.8747697974218	-1.23395
1746	476.1203192142419	-1.23395
1747	476.365868631062	-1.23395
1748	476.6114180478822	-1.2487199999999987
1749	476.8569674647023	-1.2487199999999987
1750	477.10251688152243	-1.2487199999999987
1751	477.3480662983426	-1.2487199999999987
1752	477.5936157151627	-1.2487199999999987
1753	477.83916513198284	-1.263249999999999
1754	478.084714548803	-1.263249999999999
1755	478.3302639656231	-1.263249999999999
1756	478.57581338244324	-1.263249999999999
1757	478.8213627992634	-1.2625799999999998
1758	479.0669122160835	-1.2625799999999998
1759	479.31246163290365	-1.2625799999999998
1760	479.5580110497238	-1.2625799999999998
1761	479.8035604665439	-1.2513100000000037
1762	480.04910988336405	-1.2513100000000037
1763	480.2946593001842	-1.2513100000000037
1764	480.5402087170043	-1.2513100000000037
1765	480.78575813382446	-1.2338299999999975
1766	481.0313075506446	-1.2338299999999975
1767	481.2768569674647	-1.2338299999999975
1768	481.52240638428486	-1.2338299999999975
1769	481.767955801105	-1.2481399999999994
1770	482.0135052179251	-1.2481399999999994
1771	482.25905463474527	-1.2481399999999994
1772	482.5046040515654	-1.2481399999999994
1773	482.7501534683855	-1.2486000000000033
1774	482.9957028852057	-1.2486000000000033
1775	483.2412523020258	-1.2486000000000033
1776	483.4868017188459	-1.2486000000000033
1777	483.7323511356661	-1.2729500000000016
1778	483.97790055248623	-1.2729500000000016
1779	484.22344996930633	-1.2729500000000016
1780	484.4689993861265	-1.2729500000000016
1781	484.71454880294664	-1.252050000000004
1782	484.96009821976673	-1.252050000000004
1783	485.2056476365869	-1.252050000000004
1784	485.45119705340704	-1.252050000000004
1785	485.69674647022714	-1.2467400000000026
1786	485.9422958870473	-1.2467400000000026
1787	486.18784530386745	-1.2467400000000026
1788	486.43339472068755	-1.2467400000000026
1789	486.6789441375077	-1.2467400000000026
1790	486.92449355432785	-1.245820000000002
1791	487.17004297114795	-1.245820000000002
1792	487.4155923879681	-1.245820000000002
1793	487.66114180478826	-1.245820000000002
1794	487.90669122160836	-1.2322699999999998
1795	488.1522406384285	-1.2322699999999998
1796	488.39779005524866	-1.2322699999999998
1797	488.64333947206876	-1.2322699999999998
1798	488.8888888888889	-1.2629700000000028
1799	489.13443830570907	-1.2629700000000028
1800	489.37998772252917	-1.2629700000000028
1801	489.6255371393493	-1.2629700000000028
1802	489.8710865561695	-1.2390800000000013
1803	490.11663597298957	-1.2390800000000013
1804	490.3621853898097	-1.2390800000000013
1805	490.6077348066299	-1.2390800000000013
1806	490.85328422345	-1.2597999999999985
1807	491.09883364027013	-1.2597999999999985
1808	491.3443830570903	-1.2597999999999985
1809	491.5899324739104	-1.2597999999999985
1810	491.83548189073053	-1.2709100000000009
1811	492.0810313075507	-1.2709100000000009
1812	492.3265807243708	-1.2709100000000009
1813	492.57213014119094	-1.2709100000000009
1814	492.8176795580111	-1.2461300000000008
1815	493.0632289748312	-1.2461300000000008
1816	493.30877839165134	-1.2461300000000008
1817	493.5543278084715	-1.2461300000000008
1818	493.7998772252916	-1.2323900000000023
1819	494.04542664211175	-1.2323900000000023
1820	494.2909760589319	-1.2323900000000023
1821	494.536525475752	-1.2323900000000023
1822	494.78207489257215	-1.2457300000000018
1823	495.0276243093923	-1.2457300000000018
1824	495.2731737262124	-1.2457300000000018
1825	495.51872314303256	-1.2457300000000018
1826	495.7642725598527	-1.2457300000000018
1827	496.0098219766728	-1.231290000000001
1828	496.25537139349296	-1.231290000000001
1829	496.5009208103131	-1.231290000000001
1830	496.7464702271332	-1.231290000000001
1831	496.99201964395337	-1.2675800000000024
1832	497.2375690607735	-1.2675800000000024
1833	497.4831184775936	-1.2675800000000024
1834	497.7286678944138	-1.2675800000000024
1835	497.97421731123393	-1.2597700000000032
1836	498.219766728054	-1.2597700000000032
1837	498.4653161448742	-1.2597700000000032
1838	498.71086556169433	-1.2597700000000032
1839	498.95641497851443	-1.2336099999999988
1840	499.2019643953346	-1.2336099999999988
1841	499.44751381215474	-1.2336099999999988
1842	499.69306322897484	-1.2336099999999988
1843	499.938612645795	-1.2346199999999996
1844	500.18416206261514	-1.2346199999999996
1845	500.42971147943524	-1.2346199999999996
1846	500.6752608962554	-1.2346199999999996
1847	500.92081031307555	-1.2580600000000004
1848	501.16635972989565	-1.2580600000000004
1849	501.4119091467158	-1.2580600000000004
1850	501.65745856353595	-1.2580600000000004
1851	501.90300798035605	-1.2638000000000034
1852	502.1485573971762	-1.2638000000000034
1853	502.39410681399636	-1.2638000000000034
1854	502.63965623081646	-1.2638000000000034
1855	502.8852056476366	-1.2478400000000036
1856	503.13075506445676	-1.2478400000000036
1857	503.37630448127686	-1.2478400000000036
1858	503.621853898097	-1.2478400000000036
1859	503.86740331491717	-1.23001
1860	504.11295273173727	-1.23001
1861	504.3585021485574	-1.23001
1862	504.6040515653776	-1.23001
1863	504.84960098219767	-1.2575700000000012
1864	505.0951503990178	-1.2575700000000012
1865	505.340699815838	-1.2575700000000012
1866	505.5862492326581	-1.2575700000000012
1867	505.83179864947823	-1.2613500000000002
1868	506.0773480662984	-1.2613500000000002
1869	506.3228974831185	-1.2613500000000002
1870	506.56844689993864	-1.2613500000000002
1871	506.8139963167588	-1.2613500000000002
1872	507.0595457335789	-1.2352600000000038
1873	507.30509515039904	-1.2352600000000038
1874	507.5506445672192	-1.2352600000000038
1875	507.7961939840393	-1.2352600000000038
1876	508.04174340085945	-1.2259499999999974
1877	508.2872928176796	-1.2259499999999974
1878	508.5328422344997	-1.2259499999999974
1879	508.77839165131985	-1.2259499999999974
1880	509.02394106814	-1.2652900000000002
1881	509.2694904849601	-1.2652900000000002
1882	509.51503990178026	-1.2652900000000002
1883	509.7605893186004	-1.2652900000000002
1884	510.0061387354205	-1.25009
1885	510.25168815224066	-1.25009
1886	510.4972375690608	-1.25009
1887	510.7427869858809	-1.25009
1888	510.98833640270107	-1.2337699999999998
1889	511.2338858195212	-1.2337699999999998
1890	511.4794352363413	-1.2337699999999998
1891	511.72498465316147	-1.2337699999999998
1892	511.9705340699816	-1.229559999999999
1893	512.2160834868017	-1.229559999999999
1894	512.4616329036219	-1.229559999999999
1895	512.707182320442	-1.229559999999999
1896	512.9527317372622	-1.1954100000000023
1897	513.1982811540823	-1.1954100000000023
1898	513.4438305709024	-1.1954100000000023
1899	513.6893799877225	-1.1954100000000023
1900	513.9349294045427	-1.1447799999999972
1901	514.1804788213628	-1.1447799999999972
1902	514.426028238183	-1.1447799999999972
1903	514.6715776550031	-1.1447799999999972
1904	514.9171270718232	-1.0896299999999997
1905	515.1626764886433	-1.0896299999999997
1906	515.4082259054635	-1.0896299999999997
1907	515.6537753222836	-1.0896299999999997
1908	515.8993247391038	-1.016849999999998
1909	516.144874155924	-1.016849999999998
1910	516.390423572744	-1.016849999999998
1911	516.6359729895642	-1.016849999999998
1912	516.8815224063843	-1.016849999999998
1913	517.1270718232045	-0.9210199999999986
1914	517.3726212400246	-0.9210199999999986
1915	517.6181706568448	-0.9210199999999986
1916	517.8637200736648	-0.9210199999999986
1917	518.109269490485	-0.856110000000001
1918	518.3548189073051	-0.856110000000001
1919	518.6003683241253	-0.856110000000001
1920	518.8459177409454	-0.856110000000001
1921	519.0914671577656	-0.786680000000004
1922	519.3370165745856	-0.786680000000004
1923	519.5825659914058	-0.786680000000004
1924	519.8281154082259	-0.786680000000004
1925	520.0736648250461	-0.7225099999999998
1926	520.3192142418662	-0.7225099999999998
1927	520.5647636586864	-0.7225099999999998
1928	520.8103130755064	-0.7225099999999998
1929	521.0558624923266	-0.6713000000000022
1930	521.3014119091467	-0.6713000000000022
1931	521.5469613259669	-0.6713000000000022
1932	521.792510742787	-0.6713000000000022
1933	522.0380601596072	-0.6408100000000019
1934	522.2836095764272	-0.6408100000000019
1935	522.5291589932474	-0.6408100000000019
1936	522.7747084100675	-0.6408100000000019
1937	523.0202578268877	-0.6580799999999982
1938	523.2658072437079	-0.6580799999999982
1939	523.511356660528	-0.6580799999999982
1940	523.756906077348	-0.6580799999999982
1941	524.0024554941682	-0.6452999999999989
1942	524.2480049109884	-0.6452999999999989
1943	524.4935543278085	-0.6452999999999989
1944	524.7391037446287	-0.6452999999999989
1945	524.9846531614488	-0.6283600000000007
1946	525.2302025782689	-0.6283600000000007
1947	525.475751995089	-0.6283600000000007
1948	525.7213014119092	-0.6283600000000007
1949	525.9668508287293	-0.6120000000000019
1950	526.2124002455495	-0.6120000000000019
1951	526.4579496623696	-0.6120000000000019
1952	526.7034990791897	-0.6120000000000019
1953	526.9490484960098	-0.6204499999999982
1954	527.19459791283	-0.6204499999999982
1955	527.4401473296501	-0.6204499999999982
1956	527.6856967464703	-0.6204499999999982
1957	527.9312461632904	-0.6204499999999982
1958	528.1767955801105	-0.6492599999999982
1959	528.4223449969306	-0.6492599999999982
1960	528.6678944137508	-0.6492599999999982
1961	528.9134438305709	-0.6492599999999982
1962	529.1589932473911	-0.6355900000000005
1963	529.4045426642112	-0.6355900000000005
1964	529.6500920810313	-0.6355900000000005
1965	529.8956414978514	-0.6355900000000005
1966	530.1411909146716	-0.6174299999999988
1967	530.3867403314918	-0.6174299999999988
1968	530.6322897483119	-0.6174299999999988
1969	530.8778391651321	-0.6174299999999988
1970	531.1233885819521	-0.5980500000000006
1971	531.3689379987723	-0.5980500000000006
1972	531.6144874155924	-0.5980500000000006
1973	531.8600368324126	-0.5980500000000006
1974	532.1055862492327	-0.6086400000000012
1975	532.3511356660529	-0.6086400000000012
1976	532.5966850828729	-0.6086400000000012
1977	532.8422344996931	-0.6086400000000012
1978	533.0877839165132	-0.6223499999999973
1979	533.3333333333334	-0.6223499999999973
1980	533.5788827501535	-0.6223499999999973
1981	533.8244321669737	-0.6223499999999973
1982	534.0699815837937	-0.610350000000004
1983	534.3155310006139	-0.610350000000004
1984	534.561080417434	-0.610350000000004
1985	534.8066298342542	-0.610350000000004
1986	535.0521792510743	-0.5885299999999987
1987	535.2977286678945	-0.5885299999999987
1988	535.5432780847145	-0.5885299999999987
1989	535.7888275015347	-0.5885299999999987
1990	536.0343769183548	-0.5663800000000023
1991	536.279926335175	-0.5663800000000023
1992	536.5254757519951	-0.5663800000000023
1993	536.7710251688153	-0.5663800000000023
1994	537.0165745856353	-0.5913400000000024
1995	537.2621240024555	-0.5913400000000024
1996	537.5076734192756	-0.5913400000000024
1997	537.7532228360958	-0.5913400000000024
1998	537.998772252916	-0.5870699999999971
[truncated: 5,193 more rows]
