# Supplementary material for: Nanoalignment by critical Casimir torques
Source: Nat Commun. 2024 Jun 14;15:5086. doi: 10.1038/s41467-024-49220-1 (PMC11178905; doi:10.1038/s41467-024-49220-1)
Supplement: Supplementary file 11 — Source Data [file 41467_2024_49220_MOESM11_ESM.zip › figS9/build.sh]

# script to create figure S9

gnuplot figureS9.gp

latex diagram1.tex
dvips diagram1.dvi
ps2eps -f diagram1.ps

latex diagram2.tex
dvips diagram2.dvi
ps2eps -f diagram2.ps

latex diagram3.tex
dvips diagram3.dvi
ps2eps -f diagram3.ps

latex figureS9.tex
dvips figureS9.dvi
ps2eps -f figureS9.ps
epstopdf figureS9.eps

rm diagram1.aux diagram1.dvi diagram1.eps diagram1.log diagram1.ps diagram1.tex diagram1-inc.eps
rm diagram2.aux diagram2.dvi diagram2.eps diagram2.log diagram2.ps diagram2.tex diagram2-inc.eps
rm diagram3.aux diagram3.dvi diagram3.eps diagram3.log diagram3.ps diagram3.tex diagram3-inc.eps
rm figureS9.aux figureS9.dvi figureS9.eps figureS9.log figureS9.ps
