# Supplementary material for: Nanoalignment by critical Casimir torques
Source: Nat Commun. 2024 Jun 14;15:5086. doi: 10.1038/s41467-024-49220-1 (PMC11178905; doi:10.1038/s41467-024-49220-1)
Supplement: Supplementary file 11 — Source Data [file 41467_2024_49220_MOESM11_ESM.zip › figS9/disk_potential.dat]

#Data for plot in Figure S9. Dependence of the minimum of the potential with respect to Delta_c as a function of the tilt angle gamma.

#Delta_c Sigma        Gamma rho  Omega    alpha gamma       total_potential critical_casimir_potential electrostatic_potential gravity_potential Delta
0.70568  0            10    0.65 0.333333 0.01  0           4.94336         0.59862                    1.30916e-22             4.34474           0.529022
0.70568  -0.35        10    0.65 0.333333 0.01  0           4.94336         0.59862                    1.30916e-22             4.34474           0.529022
0.704813 -0.349916    10    0.65 0.333333 0.01  0.000872665 4.93721         0.597815                   1.45462e-22             4.3394            0.528117
0.703946 -0.349876    10    0.65 0.333333 0.01  0.00174533  4.93104         0.596981                   1.62037e-22             4.33406           0.527136
0.703075 -0.349862    10    0.65 0.333333 0.01  0.00261799  4.92484         0.596141                   1.81043e-22             4.3287            0.52608
0.702204 -0.34987     10    0.65 0.333333 0.01  0.00349066  4.91861         0.595269                   2.02789e-22             4.32334           0.524955
0.701332 -0.349895    10    0.65 0.333333 0.01  0.00436332  4.91234         0.594372                   2.27755e-22             4.31797           0.523766
0.70046  -0.349938    10    0.65 0.333333 0.01  0.00523599  4.90605         0.593447                   2.5646e-22              4.3126            0.522516
0.699581 -0.349997    10    0.65 0.333333 0.01  0.00610865  4.89971         0.592527                   2.89724e-22             4.30719           0.521208
0.698697 -0.35007     10    0.65 0.333333 0.01  0.00698132  4.89334         0.591596                   3.28267e-22             4.30175           0.519848
0.697816 -0.350156    10    0.65 0.333333 0.01  0.00785398  4.88694         0.590617                   3.72754e-22             4.29632           0.518447
0.696926 -0.350255    10    0.65 0.333333 0.01  0.00872665  4.88049         0.589646                   4.2467e-22              4.29084           0.517002
0.696035 -0.350367    10    0.65 0.333333 0.01  0.00959931  4.87399         0.588638                   4.8498e-22              4.28536           0.515523
0.695135 -0.35049     10    0.65 0.333333 0.01  0.010472    4.86746         0.58764                    5.55671e-22             4.27982           0.514007
0.694239 -0.350625    10    0.65 0.333333 0.01  0.0113446   4.86088         0.586575                   6.37785e-22             4.2743            0.51247
0.693334 -0.350771    10    0.65 0.333333 0.01  0.0122173   4.85425         0.585522                   7.34441e-22             4.26873           0.510901
0.692428 -0.350927    10    0.65 0.333333 0.01  0.01309     4.84757         0.584425                   8.47546e-22             4.26315           0.509312
0.691515 -0.351093    10    0.65 0.333333 0.01  0.0139626   4.84084         0.583316                   9.80767e-22             4.25753           0.5077
0.690596 -0.351269    10    0.65 0.333333 0.01  0.0148353   4.83407         0.582197                   1.13805e-21             4.25187           0.506066
0.689671 -0.351455    10    0.65 0.333333 0.01  0.015708    4.82723         0.581057                   1.32385e-21             4.24618           0.504414
0.688747 -0.351648    10    0.65 0.333333 0.01  0.0165806   4.82035         0.579866                   1.54284e-21             4.24048           0.50275
0.687801 -0.351851    10    0.65 0.333333 0.01  0.0174533   4.81341         0.57875                    1.8058e-21              4.23466           0.501054
0.686884 -0.352063    10    0.65 0.333333 0.01  0.018326    4.80641         0.577397                   2.10975e-21             4.22901           0.499379
0.685945 -0.352283    10    0.65 0.333333 0.01  0.0191986   4.79936         0.576121                   2.47533e-21             4.22324           0.497673
0.684993 -0.352511    10    0.65 0.333333 0.01  0.0200713   4.79224         0.574871                   2.91368e-21             4.21737           0.495946
0.684037 -0.352746    10    0.65 0.333333 0.01  0.020944    4.78507         0.573578                   3.43603e-21             4.21149           0.494209
0.683081 -0.352989    10    0.65 0.333333 0.01  0.0218166   4.77783         0.572227                   4.05826e-21             4.2056            0.492466
0.682118 -0.35324     10    0.65 0.333333 0.01  0.0226893   4.77053         0.570856                   4.80388e-21             4.19967           0.49071
0.681149 -0.353497    10    0.65 0.333333 0.01  0.0235619   4.76316         0.569453                   5.69782e-21             4.19371           0.488944
0.680177 -0.353762    10    0.65 0.333333 0.01  0.0244346   4.75573         0.568007                   6.76983e-21             4.18772           0.48717
0.679191 -0.353982    10    0.65 0.333333 0.01  0.0253073   4.74823         0.566575                   8.06644e-21             4.18165           0.485379
0.678219 -0.354231    10    0.65 0.333333 0.01  0.0261799   4.74066         0.564989                   9.60676e-21             4.17567           0.483597
0.677216 -0.354493    10    0.65 0.333333 0.01  0.0270526   4.73302         0.563527                   1.14978e-20             4.16949           0.481781
0.676231 -0.354764    10    0.65 0.333333 0.01  0.0279253   4.72531         0.561879                   1.37456e-20             4.16343           0.479981
0.675217 -0.355043    10    0.65 0.333333 0.01  0.0287979   4.71752         0.560337                   1.65078e-20             4.15718           0.478148
0.674212 -0.355329    10    0.65 0.333333 0.01  0.0296706   4.70966         0.558664                   1.98232e-20             4.151             0.476322
0.673191 -0.355623    10    0.65 0.333333 0.01  0.0305433   4.70172         0.557011                   2.38728e-20             4.14471           0.474478
0.672173 -0.355922    10    0.65 0.333333 0.01  0.0314159   4.69371         0.55526                    2.87656e-20             4.13844           0.472635
0.671146 -0.356228    10    0.65 0.333333 0.01  0.0322886   4.68561         0.55349                    3.47328e-20             4.13212           0.47078
0.67011  -0.356539    10    0.65 0.333333 0.01  0.0331613   4.67743         0.551691                   4.20174e-20             4.12574           0.468914
0.669068 -0.356856    10    0.65 0.333333 0.01  0.0340339   4.66917         0.549848                   5.09111e-20             4.11932           0.467041
0.668022 -0.357178    10    0.65 0.333333 0.01  0.0349066   4.66082         0.547939                   6.17596e-20             4.11289           0.465163
0.66697  -0.357505    10    0.65 0.333333 0.01  0.0357792   4.65239         0.545983                   7.50339e-20             4.10641           0.463277
0.665913 -0.357838    10    0.65 0.333333 0.01  0.0366519   4.64387         0.543971                   9.12869e-20             4.0999            0.461384
0.664844 -0.358175    10    0.65 0.333333 0.01  0.0375246   4.63526         0.541935                   1.11286e-19             4.09332           0.45948
0.663773 -0.358517    10    0.65 0.333333 0.01  0.0383972   4.62655         0.539825                   1.35804e-19             4.08673           0.457571
0.662689 -0.358864    10    0.65 0.333333 0.01  0.0392699   4.61775         0.537703                   1.661e-19               4.08005           0.455648
0.6616   -0.359214    10    0.65 0.333333 0.01  0.0401426   4.60886         0.535511                   2.03385e-19             4.07335           0.453719
0.660502 -0.359569    10    0.65 0.333333 0.01  0.0410152   4.59986         0.533277                   2.49466e-19             4.06659           0.451781
0.659408 -0.359929    10    0.65 0.333333 0.01  0.0418879   4.59077         0.530921                   3.06037e-19             4.05985           0.449845
0.658305 -0.360292    10    0.65 0.333333 0.01  0.0427606   4.58157         0.528515                   3.7604e-19              4.05306           0.447899
0.657179 -0.360659    10    0.65 0.333333 0.01  0.0436332   4.57227         0.526147                   4.63583e-19             4.04613           0.44593
0.656049 -0.36103     10    0.65 0.333333 0.01  0.0445059   4.56286         0.523691                   5.7203e-19              4.03917           0.443957
0.654924 -0.361405    10    0.65 0.333333 0.01  0.0453786   4.55335         0.521101                   7.0585e-19              4.03225           0.441988
0.653785 -0.361783    10    0.65 0.333333 0.01  0.0462512   4.54372         0.518487                   8.72885e-19             4.02523           0.440003
0.652636 -0.362165    10    0.65 0.333333 0.01  0.0471239   4.53398         0.515816                   1.08118e-18             4.01816           0.438009
0.651488 -0.36255     10    0.65 0.333333 0.01  0.0479966   4.52412         0.513028                   1.33974e-18             4.01109           0.436015
0.650332 -0.362939    10    0.65 0.333333 0.01  0.0488692   4.51414         0.510168                   1.66238e-18             4.00397           0.434012
0.649161 -0.36333     10    0.65 0.333333 0.01  0.0497419   4.50404         0.507279                   2.06731e-18             3.99676           0.431995
0.64798  -0.363725    10    0.65 0.333333 0.01  0.0506145   4.49382         0.504331                   2.57524e-18             3.98949           0.429966
0.646797 -0.364123    10    0.65 0.333333 0.01  0.0514872   4.48347         0.501265                   3.20965e-18             3.98221           0.427935
0.645604 -0.364524    10    0.65 0.333333 0.01  0.0523599   4.47299         0.498135                   4.00712e-18             3.97486           0.425893
0.644405 -0.364927    10    0.65 0.333333 0.01  0.0532325   4.46239         0.494903                   5.00736e-18             3.96748           0.423847
0.643195 -0.365334    10    0.65 0.333333 0.01  0.0541052   4.45164         0.491612                   6.26881e-18             3.96003           0.421788
0.641984 -0.365743    10    0.65 0.333333 0.01  0.0549779   4.44076         0.488185                   7.8511e-18              3.95258           0.419728
0.640767 -0.366155    10    0.65 0.333333 0.01  0.0558505   4.42974         0.484659                   9.84399e-18             3.94508           0.417661
0.639535 -0.36657     10    0.65 0.333333 0.01  0.0567232   4.41858         0.481077                   1.23679e-17             3.9375            0.41558
0.638295 -0.366987    10    0.65 0.333333 0.01  0.0575959   4.40727         0.477406                   1.55612e-17             3.92986           0.413489
0.637048 -0.367407    10    0.65 0.333333 0.01  0.0584685   4.39581         0.473621                   1.9599e-17              3.92218           0.411393
0.635796 -0.36783     10    0.65 0.333333 0.01  0.0593412   4.38419         0.469717                   2.47079e-17             3.91447           0.40929
0.634538 -0.368254    10    0.65 0.333333 0.01  0.0602139   4.37242         0.465693                   3.11795e-17             3.90673           0.407182
0.633263 -0.368681    10    0.65 0.333333 0.01  0.0610865   4.36049         0.461614                   3.94373e-17             3.89888           0.405056
0.631987 -0.369111    10    0.65 0.333333 0.01  0.0619592   4.3484          0.45738                    4.99048e-17             3.89102           0.402929
0.630705 -0.369542    10    0.65 0.333333 0.01  0.0628319   4.33615         0.45301                    6.32042e-17             3.88313           0.400797
0.629415 -0.369975    10    0.65 0.333333 0.01  0.0637045   4.32372         0.448528                   8.01585e-17             3.87519           0.398656
0.628117 -0.370411    10    0.65 0.333333 0.01  0.0645772   4.31112         0.443917                   1.01776e-16             3.8672            0.396507
0.626804 -0.370849    10    0.65 0.333333 0.01  0.0654498   4.29834         0.439226                   1.295e-16               3.85911           0.394342
0.625487 -0.371289    10    0.65 0.333333 0.01  0.0663225   4.28538         0.434374                   1.64883e-16             3.851             0.392174
0.624167 -0.371732    10    0.65 0.333333 0.01  0.0671952   4.27223         0.429355                   2.10052e-16             3.84288           0.390003
0.622835 -0.372176    10    0.65 0.333333 0.01  0.0680678   4.2589          0.424223                   2.68056e-16             3.83468           0.387819
0.621488 -0.372622    10    0.65 0.333333 0.01  0.0689405   4.24537         0.418989                   3.4276e-16              3.82638           0.385621
0.62015  -0.37307     10    0.65 0.333333 0.01  0.0698132   4.23165         0.413499                   4.3788e-16              3.81815           0.383432
0.618791 -0.373521    10    0.65 0.333333 0.01  0.0706858   4.21772         0.407941                   5.60979e-16             3.80978           0.381221
0.617434 -0.373972    10    0.65 0.333333 0.01  0.0715585   4.20359         0.402166                   7.18665e-16             3.80142           0.379012
0.616059 -0.374426    10    0.65 0.333333 0.01  0.0724312   4.18925         0.396287                   9.22772e-16             3.79296           0.376786
0.614683 -0.374883    10    0.65 0.333333 0.01  0.0733038   4.17469         0.390201                   1.18527e-15             3.78449           0.374558
0.613301 -0.37534     10    0.65 0.333333 0.01  0.0741765   4.15991         0.383934                   1.52385e-15             3.77598           0.372324
0.611902 -0.375799    10    0.65 0.333333 0.01  0.0750492   4.14491         0.377546                   1.96349e-15             3.76736           0.370074
0.610514 -0.37626     10    0.65 0.333333 0.01  0.0759218   4.12968         0.370861                   2.52707e-15             3.75882           0.367834
0.609098 -0.376724    10    0.65 0.333333 0.01  0.0767945   4.11421         0.364112                   3.2638e-15              3.7501            0.365567
0.607693 -0.377188    10    0.65 0.333333 0.01  0.0776672   4.09851         0.357061                   4.2109e-15              3.74145           0.36331
0.606278 -0.377654    10    0.65 0.333333 0.01  0.0785398   4.08256         0.349823                   5.43979e-15             3.73274           0.361043
0.604842 -0.378124    10    0.65 0.333333 0.01  0.0794125   4.06636         0.342464                   7.04612e-15             3.7239            0.358756
0.60341  -0.378593    10    0.65 0.333333 0.01  0.0802851   4.04991         0.33483                    9.12443e-15             3.71508           0.356472
0.601969 -0.379065    10    0.65 0.333333 0.01  0.0811578   4.0332          0.326985                   1.18293e-14             3.70621           0.354181
0.600527 -0.379539    10    0.65 0.333333 0.01  0.0820305   4.01622         0.318889                   1.53425e-14             3.69733           0.351886
0.599076 -0.380014    10    0.65 0.333333 0.01  0.0829031   3.99897         0.310568                   1.99206e-14             3.6884            0.349585
0.597621 -0.38049     10    0.65 0.333333 0.01  0.0837758   3.98144         0.302001                   2.58835e-14             3.67944           0.347278
0.596157 -0.380968    10    0.65 0.333333 0.01  0.0846485   3.96363         0.293201                   3.36694e-14             3.67043           0.344963
0.594688 -0.381449    10    0.65 0.333333 0.01  0.0855211   3.94553         0.284148                   4.38344e-14             3.66138           0.342642
0.593213 -0.381931    10    0.65 0.333333 0.01  0.0863938   3.92713         0.274829                   5.71083e-14             3.6523            0.340317
0.591736 -0.382415    10    0.65 0.333333 0.01  0.0872665   3.90843         0.265225                   7.44359e-14             3.64321           0.337989
0.590256 -0.382899    10    0.65 0.333333 0.01  0.0881391   3.88943         0.255334                   9.70716e-14             3.6341            0.335658
0.588762 -0.383386    10    0.65 0.333333 0.01  0.0890118   3.87011         0.245216                   1.26823e-13             3.62489           0.333312
0.587269 -0.383874    10    0.65 0.333333 0.01  0.0898845   3.85047         0.234763                   1.65667e-13             3.61571           0.330969
0.585767 -0.384366    10    0.65 0.333333 0.01  0.0907571   3.8305          0.224042                   2.16687e-13             3.60646           0.328617
0.58427  -0.384857    10    0.65 0.333333 0.01  0.0916298   3.8102          0.21296                    2.83304e-13             3.59724           0.326269
0.582757 -0.385351    10    0.65 0.333333 0.01  0.0925025   3.78956         0.201629                   3.71107e-13             3.58793           0.323906
0.581247 -0.385848    10    0.65 0.333333 0.01  0.0933751   3.76856         0.189936                   4.86045e-13             3.57863           0.321545
0.579728 -0.386343    10    0.65 0.333333 0.01  0.0942478   3.74722         0.177943                   6.37336e-13             3.56928           0.319176
0.578208 -0.386844    10    0.65 0.333333 0.01  0.0951204   3.72551         0.165592                   8.35889e-13             3.55992           0.316806
0.576689 -0.387345    10    0.65 0.333333 0.01  0.0959931   3.70343         0.152868                   1.09633e-12             3.55056           0.314436
0.57516  -0.387847    10    0.65 0.333333 0.01  0.0968658   3.68097         0.139822                   1.43962e-12             3.54115           0.312058
0.573639 -0.38835     10    0.65 0.333333 0.01  0.0977384   3.65813         0.126345                   1.8889e-12              3.53179           0.309687
0.572106 -0.388856    10    0.65 0.333333 0.01  0.0986111   3.6349          0.11255                    2.48225e-12             3.52235           0.307304
0.570577 -0.389364    10    0.65 0.333333 0.01  0.0994838   3.61127         0.0983277                  3.26052e-12             3.51294           0.304926
0.569041 -0.389873    10    0.65 0.333333 0.01  0.100356    3.58722         0.0837425                  4.28703e-12             3.50348           0.302541
0.567511 -0.390384    10    0.65 0.333333 0.01  0.101229    3.56277         0.0687071                  5.6335e-12              3.49406           0.300161
0.565971 -0.390898    10    0.65 0.333333 0.01  0.102102    3.53788         0.0533085                  7.41236e-12             3.48457           0.297771
0.564428 -0.391414    10    0.65 0.333333 0.01  0.102974    3.51257         0.0374898                  9.7562e-12              3.47508           0.29538
0.562885 -0.391932    10    0.65 0.333333 0.01  0.103847    3.48681         0.0212355                  1.28437e-11             3.46557           0.292987
0.561343 -0.39245     10    0.65 0.333333 0.01  0.10472     3.4606          0.00451961                 1.69057e-11             3.45608           0.290597
0.559811 -0.39297     10    0.65 0.333333 0.01  0.105592    3.43394         -0.0127133                 2.22286e-11             3.44665           0.288217
0.558263 -0.393494    10    0.65 0.333333 0.01  0.106465    3.40681         -0.0303115                 2.92881e-11             3.43712           0.28582
0.556713 -0.39402     10    0.65 0.333333 0.01  0.107338    3.3792          -0.0483753                 3.86001e-11             3.42757           0.283421
0.555172 -0.394546    10    0.65 0.333333 0.01  0.10821     3.35111         -0.0669854                 5.08162e-11             3.41809           0.281033
0.553628 -0.395075    10    0.65 0.333333 0.01  0.109083    3.32252         -0.0860645                 6.6936e-11              3.40858           0.27864
0.552088 -0.395605    10    0.65 0.333333 0.01  0.109956    3.29343         -0.105675                  8.81274e-11             3.3991            0.276253
0.550544 -0.39614     10    0.65 0.333333 0.01  0.110828    3.26383         -0.125768                  1.16105e-10             3.38959           0.27386
0.549005 -0.396674    10    0.65 0.333333 0.01  0.111701    3.2337          -0.14642                   1.52865e-10             3.38012           0.271474
0.547468 -0.397211    10    0.65 0.333333 0.01  0.112574    3.20304         -0.167616                  2.01232e-10             3.37066           0.26909
0.545927 -0.397751    10    0.65 0.333333 0.01  0.113446    3.17184         -0.189323                  2.65073e-10             3.36117           0.266701
0.544387 -0.398293    10    0.65 0.333333 0.01  0.114319    3.14009         -0.211594                  3.49114e-10             3.35169           0.264314
0.542852 -0.398837    10    0.65 0.333333 0.01  0.115192    3.10778         -0.234455                  4.59573e-10             3.34224           0.261932
0.541317 -0.399384    10    0.65 0.333333 0.01  0.116064    3.0749          -0.257892                  6.04965e-10             3.33279           0.259551
0.539793 -0.399931    10    0.65 0.333333 0.01  0.116937    3.04143         -0.281973                  7.95464e-10             3.3234            0.25718
0.53826  -0.400483    10    0.65 0.333333 0.01  0.11781     3.00737         -0.306596                  1.04703e-09             3.31397           0.254801
0.536729 -0.401036    10    0.65 0.333333 0.01  0.118682    2.97271         -0.331831                  1.378e-09               3.30454           0.252423
0.5352   -0.401592    10    0.65 0.333333 0.01  0.119555    2.93743         -0.357695                  1.81316e-09             3.29513           0.250048
0.533689 -0.40215     10    0.65 0.333333 0.01  0.120428    2.90153         -0.384294                  2.3808e-09              3.28582           0.247691
0.532165 -0.40271     10    0.65 0.333333 0.01  0.1213      2.86499         -0.411454                  3.13098e-09             3.27644           0.245322
0.530649 -0.403273    10    0.65 0.333333 0.01  0.122173    2.8278          -0.439307                  4.11405e-09             3.26711           0.24296
0.529136 -0.403839    10    0.65 0.333333 0.01  0.123046    2.78996         -0.467838                  5.40409e-09             3.25779           0.240602
0.527626 -0.404407    10    0.65 0.333333 0.01  0.123918    2.75144         -0.497053                  7.09729e-09             3.24849           0.238246
0.526121 -0.404978    10    0.65 0.333333 0.01  0.124791    2.71224         -0.526988                  9.31467e-09             3.23923           0.235896
0.524611 -0.405553    10    0.65 0.333333 0.01  0.125664    2.67234         -0.557588                  1.22327e-08             3.22993           0.233541
0.523106 -0.40613     10    0.65 0.333333 0.01  0.126536    2.63174         -0.588929                  1.60552e-08             3.22067           0.231192
0.521612 -0.406709    10    0.65 0.333333 0.01  0.127409    2.59042         -0.621052                  2.10476e-08             3.21147           0.228854
0.520125 -0.40729     10    0.65 0.333333 0.01  0.128282    2.54836         -0.653953                  2.75696e-08             3.20231           0.226522
0.518627 -0.407876    10    0.65 0.333333 0.01  0.129154    2.50556         -0.68753                   3.61634e-08             3.19309           0.22418
0.517153 -0.408463    10    0.65 0.333333 0.01  0.130027    2.462           -0.72202                   4.72964e-08             3.18402           0.221862
0.515664 -0.409055    10    0.65 0.333333 0.01  0.1309      2.41766         -0.757185                  6.19778e-08             3.17485           0.219529
0.514193 -0.409648    10    0.65 0.333333 0.01  0.131772    2.37254         -0.793252                  8.10368e-08             3.16579           0.217215
0.512716 -0.410245    10    0.65 0.333333 0.01  0.132645    2.32662         -0.830081                  1.06045e-07             3.1567            0.214895
0.511252 -0.410845    10    0.65 0.333333 0.01  0.133518    2.27988         -0.867804                  1.38563e-07             3.14768           0.212587
0.509778 -0.411449    10    0.65 0.333333 0.01  0.13439     2.23231         -0.906302                  1.81259e-07             3.13861           0.21027
0.508309 -0.412058    10    0.65 0.333333 0.01  0.135263    2.18389         -0.945675                  2.36987e-07             3.12957           0.207959
0.506847 -0.41267     10    0.65 0.333333 0.01  0.136136    2.13461         -0.985948                  3.09628e-07             3.12056           0.205654
0.505386 -0.413284    10    0.65 0.333333 0.01  0.137008    2.08446         -1.02711                   4.04436e-07             3.11157           0.203351
0.50394  -0.4139      10    0.65 0.333333 0.01  0.137881    2.0334          -1.06926                   5.27419e-07             3.10266           0.201062
0.502485 -0.414524    10    0.65 0.333333 0.01  0.138754    1.98144         -1.11226                   6.88555e-07             3.0937            0.198765
0.501025 -0.415152    10    0.65 0.333333 0.01  0.139626    1.92855         -1.15617                   8.99385e-07             3.08472           0.196464
0.499572 -0.41578     10    0.65 0.333333 0.01  0.140499    1.87469         -1.20108                   1.17394e-06             3.07577           0.194169
0.498099 -0.416418    10    0.65 0.333333 0.01  0.141372    1.81986         -1.24684                   1.5359e-06              3.0667            0.191855
0.496628 -0.41706     10    0.65 0.333333 0.01  0.142244    1.76401         -1.29363                   2.00927e-06             3.05764           0.189542
0.495127 -0.417711    10    0.65 0.333333 0.01  0.143117    1.70712         -1.34129                   2.63792e-06             3.0484            0.187201
0.493631 -0.418364    10    0.65 0.333333 0.01  0.14399     1.64915         -1.39005                   3.46123e-06             3.03919           0.184864
0.49212  -0.419026    10    0.65 0.333333 0.01  0.144862    1.59007         -1.43983                   4.54987e-06             3.02989           0.182513
0.490597 -0.419694    10    0.65 0.333333 0.01  0.145735    1.52983         -1.49069                   5.99001e-06             3.02051           0.180149
0.489066 -0.420369    10    0.65 0.333333 0.01  0.146608    1.46841         -1.54269                   7.89362e-06             3.01109           0.177778
0.487516 -0.421053    10    0.65 0.333333 0.01  0.14748     1.40576         -1.5958                    1.04256e-05             3.00155           0.175388
0.485954 -0.421746    10    0.65 0.333333 0.01  0.148353    1.34183         -1.65011                   1.3791e-05              2.99193           0.172986
0.484366 -0.422448    10    0.65 0.333333 0.01  0.149226    1.27658         -1.70558                   1.83004e-05             2.98215           0.170559
0.48279  -0.423155    10    0.65 0.333333 0.01  0.150098    1.20997         -1.7625                    2.42471e-05             2.97245           0.168144
0.481178 -0.423874    10    0.65 0.333333 0.01  0.150971    1.14194         -1.82062                   3.22678e-05             2.96253           0.165693
0.479542 -0.424607    10    0.65 0.333333 0.01  0.151844    1.07243         -1.88006                   4.30674e-05             2.95245           0.163218
0.477918 -0.425343    10    0.65 0.333333 0.01  0.152716    1.00139         -1.94112                   5.73996e-05             2.94245           0.160756
0.476241 -0.426098    10    0.65 0.333333 0.01  0.153589    0.928747        -2.00346                   7.69922e-05             2.93213           0.15824
0.47453  -0.426869    10    0.65 0.333333 0.01  0.154462    0.85443         -2.06726                   0.000103706             2.92159           0.15569
0.472814 -0.427649    10    0.65 0.333333 0.01  0.155334    0.778358        -2.13281                   0.000139749             2.91103           0.153137
0.471061 -0.428446    10    0.65 0.333333 0.01  0.156207    0.700449        -2.19998                   0.000189176             2.90024           0.150546
0.469266 -0.429261    10    0.65 0.333333 0.01  0.15708     0.620599        -2.26884                   0.000257406             2.88918           0.147913
0.467423 -0.430097    10    0.65 0.333333 0.01  0.157952    0.5387          -2.33949                   0.00035224              2.87783           0.145233
0.465549 -0.430952    10    0.65 0.333333 0.01  0.158825    0.454634        -2.41215                   0.000483797             2.8663            0.142523
0.463596 -0.431833    10    0.65 0.333333 0.01  0.159698    0.368251        -2.48669                   0.000670908             2.85427           0.139732
0.461604 -0.432743    10    0.65 0.333333 0.01  0.16057     0.279399        -2.56354                   0.000934693             2.84201           0.136904
0.459544 -0.43368     10    0.65 0.333333 0.01  0.161443    0.187896        -2.64274                   0.00131296              2.82932           0.134007
0.457388 -0.434655    10    0.65 0.333333 0.01  0.162316    0.0935321       -2.72438                   0.0018657               2.81605           0.131015
0.455137 -0.435673    10    0.65 0.333333 0.01  0.163188    -0.00392517     -2.8088                    0.00268126              2.80219           0.127929
0.45281  -0.436731    10    0.65 0.333333 0.01  0.164061    -0.104742       -2.8965                    0.00388905              2.78787           0.124766
0.450405 -0.437833    10    0.65 0.333333 0.01  0.164934    -0.209209       -2.98796                   0.00569385              2.77306           0.121526
0.447893 -0.438997    10    0.65 0.333333 0.01  0.165806    -0.317627       -3.08367                   0.00844435              2.75759           0.118179
0.445382 -0.440178    10    0.65 0.333333 0.01  0.166679    -0.430285       -3.18494                   0.0125232               2.74213           0.114832
0.44288  -0.441396    10    0.65 0.333333 0.01  0.167552    -0.547391       -3.29267                   0.0185494               2.72673           0.111496
0.440492 -0.442617    10    0.65 0.333333 0.01  0.168424    -0.669001       -3.40813                   0.0271031               2.71203           0.108274
0.438322 -0.443805    10    0.65 0.333333 0.01  0.169297    -0.794985       -3.53223                   0.038582                2.69867           0.105269
0.436441 -0.444934    10    0.65 0.333333 0.01  0.17017     -0.924966       -3.6651                    0.0530519               2.68708           0.102554
0.434883 -0.445983    10    0.65 0.333333 0.01  0.171042    -1.05843        -3.80609                   0.0701751               2.67749           0.100162
0.433604 -0.446962    10    0.65 0.333333 0.01  0.171915    -1.19477        -3.95416                   0.0897656               2.66962           0.0980492
0.4326   -0.447861    10    0.65 0.333333 0.01  0.172788    -1.33343        -4.10797                   0.1111                  2.66343           0.0962119
0.431823 -0.448691    10    0.65 0.333333 0.01  0.17366     -1.47388        -4.26633                   0.133798                2.65866           0.0946027
0.431222 -0.449472    10    0.65 0.333333 0.01  0.174533    -1.61564        -4.42838                   0.157797                2.65495           0.0931681
0.430786 -0.450197    10    0.65 0.333333 0.01  0.175406    -1.75832        -4.59302                   0.182435                2.65227           0.0918996
0.430478 -0.450881    10    0.65 0.333333 0.01  0.176278    -1.90159        -4.75966                   0.207701                2.65037           0.0907595
0.430285 -0.451523    10    0.65 0.333333 0.01  0.177151    -2.04515        -4.92757                   0.233229                2.64919           0.0897347
0.430179 -0.452139    10    0.65 0.333333 0.01  0.178024    -2.18878        -5.0965                    0.259196                2.64853           0.0887965
0.430146 -0.452728    10    0.65 0.333333 0.01  0.178896    -2.33226        -5.26611                   0.285522                2.64833           0.0879321
0.430193 -0.453285    10    0.65 0.333333 0.01  0.179769    -2.47541        -5.43558                   0.311551                2.64861           0.0871472
0.430288 -0.453827    10    0.65 0.333333 0.01  0.180642    -2.61809        -5.60523                   0.337938                2.64921           0.086412
0.430438 -0.454345    10    0.65 0.333333 0.01  0.181514    -2.76016        -5.77448                   0.364198                2.65013           0.0857311
0.430632 -0.454846    10    0.65 0.333333 0.01  0.182387    -2.90151        -5.94329                   0.390461                2.65132           0.0850938
0.430863 -0.455332    10    0.65 0.333333 0.01  0.18326     -3.04204        -6.11149                   0.416707                2.65274           0.0844948
0.431131 -0.455804    10    0.65 0.333333 0.01  0.184132    -3.18167        -6.27882                   0.442753                2.65439           0.0839331
0.431433 -0.45626     10    0.65 0.333333 0.01  0.185005    -3.32033        -6.44514                   0.468557                2.65625           0.0834049
0.431763 -0.456705    10    0.65 0.333333 0.01  0.185878    -3.45794        -6.61042                   0.494203                2.65828           0.0829049
0.432111 -0.457143    10    0.65 0.333333 0.01  0.18675     -3.59445        -6.77493                   0.52005                 2.66043           0.0824244
0.432492 -0.457564    10    0.65 0.333333 0.01  0.187623    -3.72981        -6.93777                   0.545193                2.66277           0.0819756
0.43289  -0.457975    10    0.65 0.333333 0.01  0.188496    -3.86398        -7.09951                   0.570304                2.66522           0.0815452
0.433309 -0.458379    10    0.65 0.333333 0.01  0.189368    -3.99692        -7.25985                   0.595126                2.6678            0.0811353
0.43374  -0.458775    10    0.65 0.333333 0.01  0.190241    -4.1286         -7.41917                   0.620111                2.67045           0.0807381
0.434195 -0.45916     10    0.65 0.333333 0.01  0.191114    -4.25899        -7.57655                   0.644304                2.67326           0.0803648
0.434661 -0.45954     10    0.65 0.333333 0.01  0.191986    -4.38806        -7.73271                   0.668517                2.67613           0.0800034
0.435142 -0.459912    10    0.65 0.333333 0.01  0.192859    -4.51581        -7.88732                   0.692428                2.67909           0.0796567
0.435635 -0.460279    10    0.65 0.333333 0.01  0.193732    -4.64219        -8.04046                   0.716149                2.68212           0.0793225
0.43614  -0.460632    10    0.65 0.333333 0.01  0.194604    -4.76721        -8.19204                   0.739596                2.68523           0.0790008
0.436657 -0.460989    10    0.65 0.333333 0.01  0.195477    -4.89086        -8.34202                   0.762749                2.68842           0.0786909
0.437184 -0.461335    10    0.65 0.333333 0.01  0.19635     -5.01311        -8.49043                   0.785665                2.69166           0.0783914
0.437722 -0.461675    10    0.65 0.333333 0.01  0.197222    -5.13396        -8.63715                   0.808219                2.69497           0.078103
0.438268 -0.462011    10    0.65 0.333333 0.01  0.198095    -5.25341        -8.78236                   0.830618                2.69833           0.077823
0.438823 -0.462342    10    0.65 0.333333 0.01  0.198968    -5.37145        -8.92593                   0.852732                2.70175           0.077552
0.439386 -0.462664    10    0.65 0.333333 0.01  0.19984     -5.48808        -9.06778                   0.874472                2.70522           0.0772904
0.439956 -0.462986    10    0.65 0.333333 0.01  0.200713    -5.6033         -9.20814                   0.896108                2.70873           0.0770352
0.440534 -0.463301    10    0.65 0.333333 0.01  0.201586    -5.71711        -9.34681                   0.917412                2.71229           0.0767881
0.441119 -0.463612    10    0.65 0.333333 0.01  0.202458    -5.8295         -9.48386                   0.938479                2.71588           0.0765478
0.44171  -0.463918    10    0.65 0.333333 0.01  0.203331    -5.94049        -9.61918                   0.959168                2.71953           0.0763153
0.442308 -0.46422     10    0.65 0.333333 0.01  0.204204    -6.05006        -9.75287                   0.979597                2.72321           0.0760891
0.442912 -0.464519    10    0.65 0.333333 0.01  0.205076    -6.15823        -9.88492                   0.999759                2.72693           0.0758689
0.443521 -0.464811    10    0.65 0.333333 0.01  0.205949    -6.26501        -10.0153                   1.01963                 2.73068           0.0756548
0.444137 -0.465096    10    0.65 0.333333 0.01  0.206822    -6.37039        -10.144                    1.03915                 2.73447           0.0754469
0.444754 -0.465389    10    0.65 0.333333 0.01  0.207694    -6.47438        -10.2715                   1.05885                 2.73826           0.0752407
0.445378 -0.465671    10    0.65 0.333333 0.01  0.208567    -6.577          -10.397                    1.07792                 2.74211           0.0750425
0.446006 -0.46595     10    0.65 0.333333 0.01  0.20944     -6.67824        -10.521                    1.09684                 2.74598           0.0748483
0.446639 -0.466227    10    0.65 0.333333 0.01  0.210312    -6.77811        -10.6434                   1.11543                 2.74988           0.0746592
0.447277 -0.466497    10    0.65 0.333333 0.01  0.211185    -6.87662        -10.7642                   1.13376                 2.7538            0.0744746
0.447917 -0.466768    10    0.65 0.333333 0.01  0.212058    -6.97379        -10.8835                   1.15195                 2.75774           0.0742934
0.448563 -0.467032    10    0.65 0.333333 0.01  0.21293     -7.06962        -11.0011                   1.16973                 2.76172           0.0741174
0.449211 -0.467295    10    0.65 0.333333 0.01  0.213803    -7.16411        -11.1172                   1.18735                 2.76571           0.0739446
0.449863 -0.467555    10    0.65 0.333333 0.01  0.214675    -7.25728        -11.2317                   1.20473                 2.76972           0.0737756
0.450518 -0.467812    10    0.65 0.333333 0.01  0.215548    -7.34914        -11.3447                   1.22181                 2.77376           0.0736106
0.451177 -0.468065    10    0.65 0.333333 0.01  0.216421    -7.43969        -11.4561                   1.23859                 2.77781           0.0734494
0.451839 -0.468315    10    0.65 0.333333 0.01  0.217293    -7.52896        -11.566                    1.25516                 2.78189           0.0732913
0.452503 -0.468565    10    0.65 0.333333 0.01  0.218166    -7.61694        -11.6746                   1.27164                 2.78598           0.0731355
0.453168 -0.468816    10    0.65 0.333333 0.01  0.219039    -7.70365        -11.7818                   1.28811                 2.79007           0.0729814
0.453842 -0.469049    10    0.65 0.333333 0.01  0.219911    -7.7891         -11.8868                   1.30352                 2.79422           0.0728356
0.454514 -0.469291    10    0.65 0.333333 0.01  0.220784    -7.87331        -11.9909                   1.31923                 2.79836           0.0726893
0.45519  -0.469529    10    0.65 0.333333 0.01  0.221657    -7.95627        -12.0934                   1.33464                 2.80252           0.0725462
0.455868 -0.469762    10    0.65 0.333333 0.01  0.222529    -8.03801        -12.1945                   1.34981                 2.80669           0.0724059
0.456548 -0.469993    10    0.65 0.333333 0.01  0.223402    -8.11853        -12.2942                   1.36474                 2.81088           0.0722684
0.45723  -0.470226    10    0.65 0.333333 0.01  0.224275    -8.19785        -12.3925                   1.37959                 2.81508           0.0721325
0.457915 -0.470454    10    0.65 0.333333 0.01  0.225147    -8.27598        -12.4894                   1.39413                 2.81929           0.0719996
0.458601 -0.470678    10    0.65 0.333333 0.01  0.22602     -8.35292        -12.5849                   1.40846                 2.82352           0.0718691
0.45929  -0.4709      10    0.65 0.333333 0.01  0.226893    -8.42869        -12.6789                   1.42246                 2.82776           0.0717416
0.459981 -0.47112     10    0.65 0.333333 0.01  0.227765    -8.50331        -12.7717                   1.43635                 2.83202           0.0716157
0.460674 -0.471336    10    0.65 0.333333 0.01  0.228638    -8.57678        -12.863                    1.44997                 2.83628           0.0714923
0.461368 -0.471554    10    0.65 0.333333 0.01  0.229511    -8.6491         -12.9531                   1.46346                 2.84056           0.0713705
0.462065 -0.471767    10    0.65 0.333333 0.01  0.230383    -8.72031        -13.0418                   1.47664                 2.84485           0.0712514
0.462763 -0.471977    10    0.65 0.333333 0.01  0.231256    -8.79041        -13.1292                   1.48963                 2.84914           0.0711343
0.463463 -0.472187    10    0.65 0.333333 0.01  0.232129    -8.8594         -13.2153                   1.50242                 2.85345           0.0710191
0.464164 -0.472394    10    0.65 0.333333 0.01  0.233001    -8.9273         -13.3002                   1.5151                  2.85777           0.0709052
0.464866 -0.472595    10    0.65 0.333333 0.01  0.233874    -8.99413        -13.384                    1.52773                 2.86209           0.0707924
0.465571 -0.472802    10    0.65 0.333333 0.01  0.234747    -9.05989        -13.4661                   1.53981                 2.86643           0.0706833
0.466276 -0.473005    10    0.65 0.333333 0.01  0.235619    -9.12459        -13.5472                   1.55188                 2.87078           0.0705749
0.466984 -0.473202    10    0.65 0.333333 0.01  0.236492    -9.18825        -13.627                    1.56363                 2.87513           0.070469
0.467692 -0.473399    10    0.65 0.333333 0.01  0.237365    -9.25088        -13.7057                   1.57529                 2.87949           0.0703641
0.468402 -0.473593    10    0.65 0.333333 0.01  0.238237    -9.31249        -13.7831                   1.58675                 2.88386           0.070261
0.469113 -0.473787    10    0.65 0.333333 0.01  0.23911     -9.37308        -13.8594                   1.59809                 2.88824           0.0701591
0.469825 -0.473978    10    0.65 0.333333 0.01  0.239983    -9.43268        -13.9345                   1.60924                 2.89263           0.0700587
0.470539 -0.474169    10    0.65 0.333333 0.01  0.240855    -9.49129        -14.0085                   1.62018                 2.89702           0.06996
0.471253 -0.474358    10    0.65 0.333333 0.01  0.241728    -9.54892        -14.0813                   1.63092                 2.90142           0.0698629
0.47197  -0.474541    10    0.65 0.333333 0.01  0.242601    -9.60559        -14.1528                   1.6414                  2.90583           0.0697676
0.472686 -0.474728    10    0.65 0.333333 0.01  0.243473    -9.6613         -14.2235                   1.65191                 2.91024           0.0696727
0.473404 -0.474906    10    0.65 0.333333 0.01  0.244346    -9.71607        -14.2928                   1.66208                 2.91466           0.06958
0.474123 -0.475087    10    0.65 0.333333 0.01  0.245219    -9.76991        -14.3611                   1.67214                 2.91909           0.0694884
0.474843 -0.475267    10    0.65 0.333333 0.01  0.246091    -9.82282        -14.4284                   1.6821                  2.92352           0.0693977
0.475564 -0.475445    10    0.65 0.333333 0.01  0.246964    -9.87482        -14.4946                   1.69182                 2.92796           0.0693086
0.476286 -0.475618    10    0.65 0.333333 0.01  0.247837    -9.92592        -14.5596                   1.70128                 2.9324            0.0692212
0.477009 -0.47579     10    0.65 0.333333 0.01  0.248709    -9.97613        -14.6237                   1.71067                 2.93685           0.0691346
0.477733 -0.475962    10    0.65 0.333333 0.01  0.249582    -10.0255        -14.6867                   1.71994                 2.94131           0.069049
0.478457 -0.476133    10    0.65 0.333333 0.01  0.250455    -10.0739        -14.7488                   1.7291                  2.94577           0.0689643
0.479182 -0.476302    10    0.65 0.333333 0.01  0.251327    -10.1215        -14.8098                   1.73802                 2.95023           0.0688812
0.479908 -0.476468    10    0.65 0.333333 0.01  0.2522      -10.1683        -14.8697                   1.74675                 2.95471           0.0687993
0.480635 -0.476631    10    0.65 0.333333 0.01  0.253073    -10.2142        -14.9287                   1.75539                 2.95918           0.0687182
0.481363 -0.476797    10    0.65 0.333333 0.01  0.253945    -10.2592        -14.9868                   1.76384                 2.96366           0.0686384
0.482091 -0.476959    10    0.65 0.333333 0.01  0.254818    -10.3035        -15.0438                   1.77218                 2.96815           0.0685595
0.48282  -0.47712     10    0.65 0.333333 0.01  0.255691    -10.347         -15.0999                   1.78035                 2.97263           0.0684817
0.48355  -0.477277    10    0.65 0.333333 0.01  0.256563    -10.3896        -15.1551                   1.7884                  2.97713           0.0684047
0.484281 -0.477432    10    0.65 0.333333 0.01  0.257436    -10.4315        -15.2093                   1.79624                 2.98163           0.0683291
0.485012 -0.477588    10    0.65 0.333333 0.01  0.258309    -10.4725        -15.2627                   1.80403                 2.98613           0.068254
0.485743 -0.477744    10    0.65 0.333333 0.01  0.259181    -10.5128        -15.3152                   1.81171                 2.99063           0.0681797
0.486476 -0.477895    10    0.65 0.333333 0.01  0.260054    -10.5524        -15.3667                   1.81916                 2.99514           0.0681068
0.487209 -0.478047    10    0.65 0.333333 0.01  0.260927    -10.5912        -15.4173                   1.82651                 2.99965           0.0680346
0.487942 -0.478196    10    0.65 0.333333 0.01  0.261799    -10.6292        -15.4672                   1.83377                 3.00417           0.0679631
0.488676 -0.478346    10    0.65 0.333333 0.01  0.262672    -10.6665        -15.5161                   1.84087                 3.00869           0.0678926
0.489409 -0.478499    10    0.65 0.333333 0.01  0.263545    -10.7031        -15.5644                   1.84807                 3.0132            0.0678219
0.490146 -0.478635    10    0.65 0.333333 0.01  0.264417    -10.739         -15.6113                   1.85461                 3.01774           0.0677545
0.490881 -0.478782    10    0.65 0.333333 0.01  0.26529     -10.7741        -15.6578                   1.86142                 3.02226           0.0676861
0.491617 -0.478923    10    0.65 0.333333 0.01  0.266163    -10.8086        -15.7034                   1.86797                 3.02679           0.0676191
0.492354 -0.479065    10    0.65 0.333333 0.01  0.267035    -10.8424        -15.7481                   1.87445                 3.03133           0.0675527
0.493091 -0.479204    10    0.65 0.333333 0.01  0.267908    -10.8754        -15.7921                   1.88078                 3.03587           0.0674872
0.493828 -0.479343    10    0.65 0.333333 0.01  0.268781    -10.9079        -15.8353                   1.88702                 3.04041           0.0674223
0.494565 -0.479481    10    0.65 0.333333 0.01  0.269653    -10.9396        -15.8777                   1.89319                 3.04495           0.0673579
0.495304 -0.479617    10    0.65 0.333333 0.01  0.270526    -10.9707        -15.9194                   1.89919                 3.04949           0.0672945
0.496042 -0.479751    10    0.65 0.333333 0.01  0.271399    -11.0011        -15.9603                   1.90511                 3.05404           0.0672317
0.496781 -0.479884    10    0.65 0.333333 0.01  0.272271    -11.0309        -16.0004                   1.91084                 3.05859           0.06717
0.497521 -0.480014    10    0.65 0.333333 0.01  0.273144    -11.0601        -16.0397                   1.91642                 3.06314           0.067109
0.49826  -0.480147    10    0.65 0.333333 0.01  0.274017    -11.0886        -16.0785                   1.92213                 3.06769           0.0670478
0.499    -0.480275    10    0.65 0.333333 0.01  0.274889    -11.1165        -16.1163                   1.92753                 3.07225           0.0669881
0.499741 -0.480405    10    0.65 0.333333 0.01  0.275762    -11.1439        -16.1536                   1.9329                  3.07681           0.0669287
0.500481 -0.48053     10    0.65 0.333333 0.01  0.276635    -11.1706        -16.19                     1.93808                 3.08137           0.0668703
0.501222 -0.480654    10    0.65 0.333333 0.01  0.277507    -11.1967        -16.2259                   1.94327                 3.08593           0.0668121
0.501964 -0.480778    10    0.65 0.333333 0.01  0.27838     -11.2222        -16.261                    1.94828                 3.0905            0.0667548
0.502705 -0.480901    10    0.65 0.333333 0.01  0.279253    -11.2472        -16.2955                   1.95324                 3.09506           0.066698
0.503447 -0.481022    10    0.65 0.333333 0.01  0.280125    -11.2715        -16.3292                   1.95804                 3.09963           0.066642
0.504189 -0.481142    10    0.65 0.333333 0.01  0.280998    -11.2953        -16.3624                   1.96283                 3.1042            0.0665862
0.504932 -0.481261    10    0.65 0.333333 0.01  0.281871    -11.3186        -16.3948                   1.96743                 3.10877           0.0665314
0.505674 -0.481378    10    0.65 0.333333 0.01  0.282743    -11.3413        -16.4266                   1.97196                 3.11334           0.0664771
0.506417 -0.481495    10    0.65 0.333333 0.01  0.283616    -11.3635        -16.4578                   1.97648                 3.11791           0.0664229
0.50716  -0.481611    10    0.65 0.333333 0.01  0.284489    -11.3851        -16.4884                   1.98087                 3.12249           0.0663696
0.507903 -0.481725    10    0.65 0.333333 0.01  0.285361    -11.4062        -16.5183                   1.98509                 3.12707           0.066317
0.508647 -0.481838    10    0.65 0.333333 0.01  0.286234    -11.4267        -16.5477                   1.98929                 3.13164           0.0662648
0.509391 -0.481949    10    0.65 0.333333 0.01  0.287107    -11.4468        -16.5764                   1.99336                 3.13622           0.0662132
0.510134 -0.482058    10    0.65 0.333333 0.01  0.287979    -11.4663        -16.6045                   1.99737                 3.1408            0.066162
0.510879 -0.482167    10    0.65 0.333333 0.01  0.288852    -11.4854        -16.632                    2.00125                 3.14538           0.0661116
0.511623 -0.482276    10    0.65 0.333333 0.01  0.289725    -11.5039        -16.659                    2.00515                 3.14996           0.0660612
0.512368 -0.48238     10    0.65 0.333333 0.01  0.290597    -11.5219        -16.6853                   2.0088                  3.15455           0.066012
0.513112 -0.482488    10    0.65 0.333333 0.01  0.29147     -11.5395        -16.7112                   2.01253                 3.15913           0.0659626
0.513857 -0.482591    10    0.65 0.333333 0.01  0.292343    -11.5566        -16.7364                   2.0161                  3.16372           0.065914
0.514601 -0.482696    10    0.65 0.333333 0.01  0.293215    -11.5732        -16.7611                   2.01963                 3.1683            0.0658658
0.515347 -0.482796    10    0.65 0.333333 0.01  0.294088    -11.5894        -16.7853                   2.02301                 3.17289           0.0658183
0.516092 -0.482898    10    0.65 0.333333 0.01  0.294961    -11.605         -16.8089                   2.02637                 3.17748           0.065771
0.516836 -0.482999    10    0.65 0.333333 0.01  0.295833    -11.6203        -16.8321                   2.02973                 3.18206           0.0657239
0.517582 -0.483097    10    0.65 0.333333 0.01  0.296706    -11.6351        -16.8546                   2.03291                 3.18665           0.0656776
0.518328 -0.483194    10    0.65 0.333333 0.01  0.297579    -11.6494        -16.8766                   2.03595                 3.19125           0.0656321
0.519073 -0.483291    10    0.65 0.333333 0.01  0.298451    -11.6633        -16.8981                   2.039                   3.19584           0.0655866
0.519819 -0.483384    10    0.65 0.333333 0.01  0.299324    -11.6768        -16.9192                   2.042                   3.20043           0.0655415
0.520564 -0.483478    10    0.65 0.333333 0.01  0.300197    -11.6898        -16.9398                   2.04492                 3.20502           0.0654969
0.52131  -0.483571    10    0.65 0.333333 0.01  0.301069    -11.7025        -16.9598                   2.04773                 3.20961           0.0654528
0.522056 -0.483661    10    0.65 0.333333 0.01  0.301942    -11.7147        -16.9793                   2.05045                 3.2142            0.0654092
0.522802 -0.483754    10    0.65 0.333333 0.01  0.302815    -11.7265        -16.9985                   2.05318                 3.21879           0.0653657
0.523548 -0.483844    10    0.65 0.333333 0.01  0.303687    -11.7379        -17.0171                   2.05579                 3.22339           0.0653228
0.524294 -0.483934    10    0.65 0.333333 0.01  0.30456     -11.7489        -17.0353                   2.05841                 3.22798           0.06528
0.52504  -0.48402     10    0.65 0.333333 0.01  0.305433    -11.7595        -17.0529                   2.06084                 3.23257           0.0652381
0.525786 -0.484106    10    0.65 0.333333 0.01  0.306305    -11.7697        -17.0702                   2.06328                 3.23717           0.0651963
0.526532 -0.484193    10    0.65 0.333333 0.01  0.307178    -11.7796        -17.0869                   2.0656                  3.24176           0.065155
0.527278 -0.484277    10    0.65 0.333333 0.01  0.308051    -11.7891        -17.1034                   2.06795                 3.24635           0.0651138
0.528024 -0.484363    10    0.65 0.333333 0.01  0.308923    -11.7981        -17.1193                   2.07025                 3.25095           0.0650729
0.52877  -0.484435    10    0.65 0.333333 0.01  0.309796    -11.8069        -17.1349                   2.07249                 3.25554           0.0650324
0.529517 -0.484526    10    0.65 0.333333 0.01  0.310669    -11.8152        -17.1499                   2.0745                  3.26013           0.0649929
0.530263 -0.484604    10    0.65 0.333333 0.01  0.311541    -11.8232        -17.1645                   2.07654                 3.26473           0.0649534
0.531009 -0.484684    10    0.65 0.333333 0.01  0.312414    -11.8309        -17.1787                   2.07853                 3.26932           0.0649142
0.531755 -0.484761    10    0.65 0.333333 0.01  0.313287    -11.8382        -17.1926                   2.08048                 3.27392           0.0648753
0.532501 -0.48484     10    0.65 0.333333 0.01  0.314159    -11.8451        -17.2061                   2.08242                 3.27851           0.0648365
0.533248 -0.484914    10    0.65 0.333333 0.01  0.315032    -11.8518        -17.2191                   2.08419                 3.28311           0.0647986
0.533994 -0.484992    10    0.65 0.333333 0.01  0.315905    -11.858         -17.2317                   2.08599                 3.2877            0.0647606
0.53474  -0.485065    10    0.65 0.333333 0.01  0.316777    -11.864         -17.244                    2.08776                 3.29229           0.0647228
0.535486 -0.485142    10    0.65 0.333333 0.01  0.31765     -11.8696        -17.2559                   2.0894                  3.29689           0.0646857
0.536232 -0.485212    10    0.65 0.333333 0.01  0.318523    -11.8749        -17.2674                   2.09101                 3.30148           0.0646488
0.536978 -0.485283    10    0.65 0.333333 0.01  0.319395    -11.8799        -17.2786                   2.0926                  3.30607           0.0646121
0.537724 -0.485349    10    0.65 0.333333 0.01  0.320268    -11.8846        -17.2893                   2.09408                 3.31066           0.0645759
0.53847  -0.485421    10    0.65 0.333333 0.01  0.321141    -11.8889        -17.2997                   2.09553                 3.31526           0.06454
0.539215 -0.485488    10    0.65 0.333333 0.01  0.322013    -11.893         -17.3098                   2.09698                 3.31985           0.0645042
0.539962 -0.485554    10    0.65 0.333333 0.01  0.322886    -11.8968        -17.3195                   2.09826                 3.32444           0.0644691
0.540707 -0.485621    10    0.65 0.333333 0.01  0.323759    -11.9002        -17.3288                   2.09955                 3.32903           0.0644341
0.541453 -0.485687    10    0.65 0.333333 0.01  0.324631    -11.9034        -17.3378                   2.10082                 3.33362           0.0643993
0.542198 -0.485751    10    0.65 0.333333 0.01  0.325504    -11.9063        -17.3466                   2.10208                 3.33821           0.0643647
0.542944 -0.485814    10    0.65 0.333333 0.01  0.326377    -11.9089        -17.3549                   2.1032                  3.3428            0.0643307
0.54369  -0.485874    10    0.65 0.333333 0.01  0.327249    -11.9112        -17.3628                   2.10428                 3.34739           0.0642969
0.544435 -0.485933    10    0.65 0.333333 0.01  0.328122    -11.9132        -17.3705                   2.10534                 3.35198           0.0642633
0.54518  -0.485998    10    0.65 0.333333 0.01  0.328995    -11.915         -17.378                    2.10646                 3.35657           0.0642296
0.545925 -0.486055    10    0.65 0.333333 0.01  0.329867    -11.9165        -17.385                    2.1074                  3.36116           0.0641967
0.54667  -0.486116    10    0.65 0.333333 0.01  0.33074     -11.9177        -17.3919                   2.10843                 3.36574           0.0641636
0.547415 -0.486166    10    0.65 0.333333 0.01  0.331613    -11.9187        -17.3983                   2.10927                 3.37033           0.0641313
0.54816  -0.486227    10    0.65 0.333333 0.01  0.332485    -11.9194        -17.4044                   2.11012                 3.37492           0.064099
0.548905 -0.486282    10    0.65 0.333333 0.01  0.333358    -11.9198        -17.4103                   2.11094                 3.3795            0.064067
0.549649 -0.486339    10    0.65 0.333333 0.01  0.334231    -11.92          -17.4159                   2.11178                 3.38409           0.064035
0.550394 -0.486392    10    0.65 0.333333 0.01  0.335103    -11.92          -17.4211                   2.11246                 3.38867           0.0640037
0.551139 -0.486442    10    0.65 0.333333 0.01  0.335976    -11.9197        -17.426                    2.11311                 3.39326           0.0639726
0.551883 -0.486495    10    0.65 0.333333 0.01  0.336849    -11.9191        -17.4308                   2.11384                 3.39784           0.0639413
0.552627 -0.486546    10    0.65 0.333333 0.01  0.337721    -11.9184        -17.4352                   2.11446                 3.40242           0.0639105
0.553371 -0.486596    10    0.65 0.333333 0.01  0.338594    -11.9174        -17.4394                   2.115                   3.407             0.0638802
0.554115 -0.486641    10    0.65 0.333333 0.01  0.339467    -11.9161        -17.4432                   2.11555                 3.41158           0.0638499
0.554859 -0.486691    10    0.65 0.333333 0.01  0.340339    -11.9146        -17.4469                   2.11606                 3.41616           0.0638198
0.555601 -0.486754    10    0.65 0.333333 0.01  0.341212    -11.9129        -17.4505                   2.11682                 3.42073           0.0637889
0.556346 -0.486782    10    0.65 0.333333 0.01  0.342085    -11.911         -17.4533                   2.11691                 3.42532           0.0637606
0.557089 -0.486827    10    0.65 0.333333 0.01  0.342957    -11.9089        -17.4561                   2.11735                 3.42989           0.0637311
0.557832 -0.486883    10    0.65 0.333333 0.01  0.34383     -11.9065        -17.4588                   2.11777                 3.43447           0.0637018
0.558576 -0.486918    10    0.65 0.333333 0.01  0.344703    -11.904         -17.4611                   2.11809                 3.43904           0.0636729
0.559319 -0.486958    10    0.65 0.333333 0.01  0.345575    -11.9012        -17.4632                   2.11833                 3.44362           0.0636445
0.560061 -0.487       10    0.65 0.333333 0.01  0.346448    -11.8982        -17.465                    2.11861                 3.44819           0.063616
0.560804 -0.487038    10    0.65 0.333333 0.01  0.347321    -11.895         -17.4666                   2.11881                 3.45277           0.0635879
0.561546 -0.487082    10    0.65 0.333333 0.01  0.348193    -11.8917        -17.4681                   2.1191                  3.45733           0.0635595
0.562289 -0.487122    10    0.65 0.333333 0.01  0.349066    -11.8881        -17.4692                   2.11919                 3.46191           0.0635319
0.563031 -0.487156    10    0.65 0.333333 0.01  0.349939    -11.8843        -17.4702                   2.1194                  3.46647           0.0635041
0.563772 -0.487193    10    0.65 0.333333 0.01  0.350811    -11.8803        -17.4709                   2.11952                 3.47104           0.0634766
0.564514 -0.487228    10    0.65 0.333333 0.01  0.351684    -11.8762        -17.4713                   2.11953                 3.47561           0.0634497
0.565256 -0.487264    10    0.65 0.333333 0.01  0.352557    -11.8718        -17.4716                   2.11959                 3.48017           0.0634226
0.565997 -0.487298    10    0.65 0.333333 0.01  0.353429    -11.8673        -17.4717                   2.11967                 3.48474           0.0633956
0.566739 -0.487332    10    0.65 0.333333 0.01  0.354302    -11.8626        -17.4715                   2.11962                 3.4893            0.0633692
0.56748  -0.487361    10    0.65 0.333333 0.01  0.355175    -11.8577        -17.4711                   2.11952                 3.49387           0.063343
0.568221 -0.487397    10    0.65 0.333333 0.01  0.356047    -11.8526        -17.4705                   2.1195                  3.49843           0.0633166
0.568961 -0.487425    10    0.65 0.333333 0.01  0.35692     -11.8473        -17.4697                   2.1194                  3.50299           0.0632906
0.569702 -0.487455    10    0.65 0.333333 0.01  0.357792    -11.8419        -17.4688                   2.1193                  3.50755           0.0632647
0.570442 -0.48748     10    0.65 0.333333 0.01  0.358665    -11.8363        -17.4676                   2.11911                 3.5121            0.0632393
0.571182 -0.48751     10    0.65 0.333333 0.01  0.359538    -11.8306        -17.4662                   2.11897                 3.51666           0.0632137
0.571922 -0.487538    10    0.65 0.333333 0.01  0.36041     -11.8247        -17.4646                   2.11874                 3.52122           0.0631885
0.572662 -0.487564    10    0.65 0.333333 0.01  0.361283    -11.8186        -17.4629                   2.11851                 3.52577           0.0631635
0.573401 -0.487587    10    0.65 0.333333 0.01  0.362156    -11.8124        -17.4609                   2.11818                 3.53032           0.0631389
0.57414  -0.487614    10    0.65 0.333333 0.01  0.363028    -11.806         -17.4588                   2.11795                 3.53487           0.063114
0.574879 -0.487635    10    0.65 0.333333 0.01  0.363901    -11.7994        -17.4565                   2.11772                 3.53942           0.0630892
0.575618 -0.487659    10    0.65 0.333333 0.01  0.364774    -11.7927        -17.4541                   2.1174                  3.54397           0.0630648
0.576357 -0.48768     10    0.65 0.333333 0.01  0.365646    -11.7858        -17.4514                   2.11698                 3.54852           0.0630409
0.577096 -0.487699    10    0.65 0.333333 0.01  0.366519    -11.7788        -17.4485                   2.11656                 3.55307           0.0630171
0.577834 -0.48772     10    0.65 0.333333 0.01  0.367392    -11.7717        -17.4455                   2.11621                 3.55761           0.0629931
0.578571 -0.487746    10    0.65 0.333333 0.01  0.368264    -11.7644        -17.4424                   2.11581                 3.56216           0.0629693
0.57931  -0.487757    10    0.65 0.333333 0.01  0.369137    -11.757         -17.439                    2.11529                 3.5667            0.0629462
0.580047 -0.487779    10    0.65 0.333333 0.01  0.37001     -11.7494        -17.4356                   2.11496                 3.57124           0.0629223
0.580784 -0.487794    10    0.65 0.333333 0.01  0.370882    -11.7417        -17.4319                   2.11443                 3.57578           0.0628993
0.581521 -0.487811    10    0.65 0.333333 0.01  0.371755    -11.7338        -17.4281                   2.11397                 3.58031           0.0628761
0.582258 -0.487823    10    0.65 0.333333 0.01  0.372628    -11.7259        -17.4241                   2.11334                 3.58485           0.0628537
0.582995 -0.487839    10    0.65 0.333333 0.01  0.3735      -11.7178        -17.42                     2.11284                 3.58939           0.0628308
0.583731 -0.487854    10    0.65 0.333333 0.01  0.374373    -11.7095        -17.4157                   2.11231                 3.59392           0.0628081
0.584467 -0.48787     10    0.65 0.333333 0.01  0.375246    -11.7011        -17.4113                   2.11172                 3.59845           0.0627858
0.585203 -0.487875    10    0.65 0.333333 0.01  0.376118    -11.6927        -17.4068                   2.11111                 3.60298           0.0627636
0.585939 -0.487886    10    0.65 0.333333 0.01  0.376991    -11.684         -17.402                    2.11047                 3.60751           0.0627416
0.586674 -0.487897    10    0.65 0.333333 0.01  0.377864    -11.6753        -17.3972                   2.10985                 3.61204           0.0627196
0.587409 -0.487904    10    0.65 0.333333 0.01  0.378736    -11.6664        -17.3921                   2.10913                 3.61657           0.062698
0.588144 -0.487914    10    0.65 0.333333 0.01  0.379609    -11.6575        -17.387                    2.10846                 3.62109           0.0626764
0.588879 -0.487921    10    0.65 0.333333 0.01  0.380482    -11.6484        -17.3818                   2.10778                 3.62561           0.0626549
0.589613 -0.487926    10    0.65 0.333333 0.01  0.381354    -11.6392        -17.3764                   2.1071                  3.63014           0.0626334
0.590347 -0.487937    10    0.65 0.333333 0.01  0.382227    -11.6299        -17.371                    2.10643                 3.63465           0.062612
0.591081 -0.487936    10    0.65 0.333333 0.01  0.3831      -11.6204        -17.3652                   2.10557                 3.63917           0.0625914
0.591815 -0.487939    10    0.65 0.333333 0.01  0.383972    -11.6109        -17.3594                   2.10477                 3.64369           0.0625706
0.592548 -0.487943    10    0.65 0.333333 0.01  0.384845    -11.6013        -17.3535                   2.10403                 3.64821           0.0625497
0.593281 -0.487948    10    0.65 0.333333 0.01  0.385718    -11.5915        -17.3475                   2.10327                 3.65272           0.0625289
0.594014 -0.487946    10    0.65 0.333333 0.01  0.38659     -11.5817        -17.3413                   2.10235                 3.65723           0.0625088
0.594747 -0.487948    10    0.65 0.333333 0.01  0.387463    -11.5717        -17.335                    2.10155                 3.66174           0.0624884
0.595479 -0.487949    10    0.65 0.333333 0.01  0.388336    -11.5617        -17.3286                   2.10074                 3.66625           0.0624681
0.596211 -0.487951    10    0.65 0.333333 0.01  0.389208    -11.5515        -17.3222                   2.09988                 3.67076           0.062448
0.596943 -0.487944    10    0.65 0.333333 0.01  0.390081    -11.5413        -17.3155                   2.09894                 3.67526           0.0624283
0.597674 -0.48795     10    0.65 0.333333 0.01  0.390954    -11.5309        -17.3088                   2.09815                 3.67977           0.0624081
0.598405 -0.487936    10    0.65 0.333333 0.01  0.391826    -11.5205        -17.3019                   2.0972                  3.68427           0.0623886
0.599134 -0.487933    10    0.65 0.333333 0.01  0.392699    -11.51          -17.2955                   2.09676                 3.68876           0.0623672
0.599867 -0.487927    10    0.65 0.333333 0.01  0.393572    -11.4993        -17.2879                   2.09532                 3.69327           0.0623498
0.600597 -0.487921    10    0.65 0.333333 0.01  0.394444    -11.4886        -17.2808                   2.0944                  3.69776           0.0623304
0.601327 -0.487915    10    0.65 0.333333 0.01  0.395317    -11.4778        -17.2735                   2.09342                 3.70226           0.0623113
0.602057 -0.487911    10    0.65 0.333333 0.01  0.39619     -11.4669        -17.2662                   2.09247                 3.70675           0.0622922
0.602787 -0.487897    10    0.65 0.333333 0.01  0.397062    -11.456         -17.2587                   2.0915                  3.71124           0.0622732
0.603516 -0.487892    10    0.65 0.333333 0.01  0.397935    -11.4449        -17.2511                   2.09047                 3.71573           0.0622545
0.604245 -0.487881    10    0.65 0.333333 0.01  0.398808    -11.4338        -17.2435                   2.08949                 3.72022           0.0622358
0.604973 -0.487891    10    0.65 0.333333 0.01  0.39968     -11.4226        -17.2357                   2.08848                 3.72471           0.0622172
0.605702 -0.487858    10    0.65 0.333333 0.01  0.400553    -11.4113        -17.2278                   2.08739                 3.72919           0.062199
0.60643  -0.487843    10    0.65 0.333333 0.01  0.401426    -11.3999        -17.2199                   2.08633                 3.73368           0.0621807
0.607158 -0.487833    10    0.65 0.333333 0.01  0.402298    -11.3884        -17.2119                   2.08528                 3.73816           0.0621625
0.607885 -0.487819    10    0.65 0.333333 0.01  0.403171    -11.3769        -17.2038                   2.08424                 3.74263           0.0621443
0.608612 -0.487804    10    0.65 0.333333 0.01  0.404044    -11.3653        -17.1956                   2.08315                 3.74711           0.0621263
0.609339 -0.487788    10    0.65 0.333333 0.01  0.404916    -11.3537        -17.1873                   2.0821                  3.75159           0.0621083
0.610066 -0.487779    10    0.65 0.333333 0.01  0.405789    -11.3419        -17.179                    2.08101                 3.75606           0.0620905
0.610791 -0.487764    10    0.65 0.333333 0.01  0.406662    -11.3301        -17.1707                   2.08007                 3.76053           0.0620722
0.611518 -0.487738    10    0.65 0.333333 0.01  0.407534    -11.3182        -17.1619                   2.07874                 3.765             0.0620556
0.612245 -0.487711    10    0.65 0.333333 0.01  0.408407    -11.3063        -17.1529                   2.07717                 3.76948           0.0620399
0.612969 -0.487699    10    0.65 0.333333 0.01  0.40928     -11.2942        -17.1447                   2.07648                 3.77393           0.0620208
0.613694 -0.487677    10    0.65 0.333333 0.01  0.410152    -11.2822        -17.1358                   2.07524                 3.7784            0.062004
0.614419 -0.487651    10    0.65 0.333333 0.01  0.411025    -11.27          -17.127                    2.07412                 3.78286           0.0619867
0.615143 -0.487634    10    0.65 0.333333 0.01  0.411898    -11.2578        -17.1181                   2.07293                 3.78732           0.0619698
0.615867 -0.487616    10    0.65 0.333333 0.01  0.41277     -11.2455        -17.1091                   2.07182                 3.79178           0.0619527
0.616591 -0.487589    10    0.65 0.333333 0.01  0.413643    -11.2332        -17.1001                   2.0706                  3.79623           0.061936
0.617315 -0.487565    10    0.65 0.333333 0.01  0.414516    -11.2208        -17.0909                   2.06936                 3.80069           0.0619195
0.618038 -0.487538    10    0.65 0.333333 0.01  0.415388    -11.2084        -17.0817                   2.06817                 3.80514           0.061903
0.618761 -0.487509    10    0.65 0.333333 0.01  0.416261    -11.1959        -17.0724                   2.06693                 3.80959           0.0618866
0.619483 -0.487484    10    0.65 0.333333 0.01  0.417134    -11.1833        -17.063                    2.06568                 3.81404           0.0618704
0.620205 -0.487457    10    0.65 0.333333 0.01  0.418006    -11.1707        -17.0537                   2.06448                 3.81849           0.061854
0.620927 -0.48743     10    0.65 0.333333 0.01  0.418879    -11.158         -17.0442                   2.06326                 3.82293           0.0618378
0.621649 -0.487399    10    0.65 0.333333 0.01  0.419752    -11.1453        -17.0347                   2.06196                 3.82737           0.0618219
0.62237  -0.487371    10    0.65 0.333333 0.01  0.420624    -11.1326        -17.0251                   2.06072                 3.83181           0.0618059
0.623091 -0.487332    10    0.65 0.333333 0.01  0.421497    -11.1197        -17.0154                   2.05939                 3.83625           0.0617903
0.623811 -0.487309    10    0.65 0.333333 0.01  0.42237     -11.1069        -17.0057                   2.05815                 3.84069           0.0617744
0.624532 -0.487276    10    0.65 0.333333 0.01  0.423242    -11.0939        -16.9959                   2.05688                 3.84512           0.0617588
0.625251 -0.487242    10    0.65 0.333333 0.01  0.424115    -11.081         -16.9861                   2.05561                 3.84955           0.0617431
0.625971 -0.487204    10    0.65 0.333333 0.01  0.424988    -11.068         -16.9762                   2.05425                 3.85399           0.061728
0.62669  -0.487169    10    0.65 0.333333 0.01  0.42586     -11.0549        -16.9663                   2.053                   3.85841           0.0617124
0.627409 -0.487139    10    0.65 0.333333 0.01  0.426733    -11.0418        -16.9564                   2.05173                 3.86284           0.061697
0.628128 -0.487096    10    0.65 0.333333 0.01  0.427606    -11.0286        -16.9462                   2.05031                 3.86727           0.0616822
0.628846 -0.487062    10    0.65 0.333333 0.01  0.428478    -11.0155        -16.9362                   2.04904                 3.87169           0.0616669
0.629564 -0.487027    10    0.65 0.333333 0.01  0.429351    -11.0022        -16.9261                   2.04773                 3.87611           0.0616519
0.630281 -0.48698     10    0.65 0.333333 0.01  0.430224    -10.9889        -16.9158                   2.04635                 3.88052           0.0616371
0.630998 -0.486949    10    0.65 0.333333 0.01  0.431096    -10.9756        -16.9056                   2.04506                 3.88494           0.0616221
0.631715 -0.486909    10    0.65 0.333333 0.01  0.431969    -10.9623        -16.8953                   2.04371                 3.88935           0.0616074
0.632432 -0.486867    10    0.65 0.333333 0.01  0.432842    -10.9489        -16.885                    2.04239                 3.89376           0.0615926
0.633148 -0.48682     10    0.65 0.333333 0.01  0.433714    -10.9355        -16.8746                   2.041                   3.89817           0.0615783
0.633864 -0.486786    10    0.65 0.333333 0.01  0.434587    -10.922         -16.8643                   2.03969                 3.90258           0.0615636
0.634579 -0.486743    10    0.65 0.333333 0.01  0.43546     -10.9085        -16.8538                   2.03831                 3.90698           0.0615493
0.635294 -0.486703    10    0.65 0.333333 0.01  0.436332    -10.8949        -16.8433                   2.03701                 3.91138           0.0615347
0.636009 -0.486654    10    0.65 0.333333 0.01  0.437205    -10.8814        -16.8327                   2.03558                 3.91579           0.0615207
0.636723 -0.486612    10    0.65 0.333333 0.01  0.438078    -10.8678        -16.8222                   2.03421                 3.92018           0.0615065
0.637437 -0.486565    10    0.65 0.333333 0.01  0.43895     -10.8541        -16.8115                   2.0328                  3.92458           0.0614926
0.638151 -0.486519    10    0.65 0.333333 0.01  0.439823    -10.8405        -16.8009                   2.03141                 3.92898           0.0614786
0.638863 -0.486487    10    0.65 0.333333 0.01  0.440696    -10.8268        -16.7905                   2.03035                 3.93336           0.0614634
0.639577 -0.486426    10    0.65 0.333333 0.01  0.441568    -10.813         -16.7795                   2.02865                 3.93776           0.0614508
0.64029  -0.486374    10    0.65 0.333333 0.01  0.442441    -10.7993        -16.7687                   2.02725                 3.94214           0.0614371
0.641002 -0.486323    10    0.65 0.333333 0.01  0.443314    -10.7855        -16.7579                   2.02586                 3.94653           0.0614234
0.641714 -0.486268    10    0.65 0.333333 0.01  0.444186    -10.7717        -16.747                    2.02438                 3.95091           0.0614101
0.642426 -0.486221    10    0.65 0.333333 0.01  0.445059    -10.7578        -16.7361                   2.02297                 3.95529           0.0613966
0.643137 -0.486167    10    0.65 0.333333 0.01  0.445932    -10.744         -16.7252                   2.02159                 3.95967           0.061383
0.643847 -0.486114    10    0.65 0.333333 0.01  0.446804    -10.7301        -16.7143                   2.02018                 3.96405           0.0613697
0.644558 -0.486059    10    0.65 0.333333 0.01  0.447677    -10.7162        -16.7033                   2.01869                 3.96842           0.0613567
0.645268 -0.486013    10    0.65 0.333333 0.01  0.44855     -10.7022        -16.6924                   2.01734                 3.97279           0.0613432
0.645978 -0.485952    10    0.65 0.333333 0.01  0.449422    -10.6883        -16.6813                   2.01587                 3.97716           0.0613302
0.646687 -0.485896    10    0.65 0.333333 0.01  0.450295    -10.6743        -16.6702                   2.0144                  3.98153           0.0613174
0.647396 -0.48584     10    0.65 0.333333 0.01  0.451168    -10.6603        -16.6591                   2.01296                 3.9859            0.0613044
0.648105 -0.485785    10    0.65 0.333333 0.01  0.45204     -10.6462        -16.6481                   2.01156                 3.99026           0.0612914
0.648813 -0.485724    10    0.65 0.333333 0.01  0.452913    -10.6322        -16.6369                   2.01008                 3.99462           0.0612787
0.649521 -0.485667    10    0.65 0.333333 0.01  0.453786    -10.6181        -16.6257                   2.00865                 3.99898           0.0612659
0.650228 -0.485606    10    0.65 0.333333 0.01  0.454658    -10.604         -16.6146                   2.00721                 4.00333           0.0612532
0.650935 -0.485546    10    0.65 0.333333 0.01  0.455531    -10.5899        -16.6033                   2.00572                 4.00769           0.0612408
0.651642 -0.485481    10    0.65 0.333333 0.01  0.456404    -10.5758        -16.5921                   2.00425                 4.01204           0.0612284
0.652348 -0.485414    10    0.65 0.333333 0.01  0.457276    -10.5616        -16.5809                   2.00289                 4.01638           0.0612155
0.653054 -0.485361    10    0.65 0.333333 0.01  0.458149    -10.5475        -16.5696                   2.00138                 4.02073           0.0612034
0.65376  -0.485298    10    0.65 0.333333 0.01  0.459022    -10.5333        -16.5583                   1.9999                  4.02508           0.0611912
0.654465 -0.485231    10    0.65 0.333333 0.01  0.459894    -10.5191        -16.547                    1.99842                 4.02942           0.061179
0.65517  -0.48517     10    0.65 0.333333 0.01  0.460767    -10.5049        -16.5357                   1.997                   4.03376           0.0611666
0.655874 -0.485102    10    0.65 0.333333 0.01  0.46164     -10.4907        -16.5243                   1.99551                 4.03809           0.0611546
0.656578 -0.485039    10    0.65 0.333333 0.01  0.462512    -10.4764        -16.5129                   1.99408                 4.04243           0.0611424
0.657282 -0.484965    10    0.65 0.333333 0.01  0.463385    -10.4622        -16.5015                   1.99254                 4.04676           0.0611308
0.657985 -0.484903    10    0.65 0.333333 0.01  0.464258    -10.4479        -16.4901                   1.99107                 4.05109           0.0611189
0.658688 -0.484835    10    0.65 0.333333 0.01  0.46513     -10.4337        -16.4788                   1.98969                 4.05542           0.0611066
0.659391 -0.484781    10    0.65 0.333333 0.01  0.466003    -10.4194        -16.4673                   1.9882                  4.05974           0.0610949
0.660093 -0.484691    10    0.65 0.333333 0.01  0.466876    -10.4051        -16.4557                   1.98661                 4.06407           0.0610837
0.660795 -0.484624    10    0.65 0.333333 0.01  0.467748    -10.3908        -16.4443                   1.98517                 4.06839           0.0610719
0.661496 -0.484553    10    0.65 0.333333 0.01  0.468621    -10.3764        -16.4328                   1.98368                 4.07271           0.0610604
0.662197 -0.484479    10    0.65 0.333333 0.01  0.469494    -10.3621        -16.4213                   1.9822                  4.07702           0.0610489
0.662898 -0.484405    10    0.65 0.333333 0.01  0.470366    -10.3478        -16.4098                   1.98069                 4.08134           0.0610375
0.663598 -0.48433     10    0.65 0.333333 0.01  0.471239    -10.3334        -16.3983                   1.97919                 4.08565           0.0610262
0.664298 -0.484256    10    0.65 0.333333 0.01  0.472112    -10.3191        -16.3867                   1.97772                 4.08995           0.0610149
0.664997 -0.484178    10    0.65 0.333333 0.01  0.472984    -10.3047        -16.3752                   1.97621                 4.09426           0.0610037
0.665696 -0.484106    10    0.65 0.333333 0.01  0.473857    -10.2903        -16.3637                   1.97475                 4.09856           0.0609924
0.666394 -0.484031    10    0.65 0.333333 0.01  0.47473     -10.276         -16.3521                   1.97326                 4.10286           0.0609813
0.667091 -0.483981    10    0.65 0.333333 0.01  0.475602    -10.2616        -16.3408                   1.97206                 4.10716           0.060969
0.66779  -0.483872    10    0.65 0.333333 0.01  0.476475    -10.2472        -16.3289                   1.97027                 4.11146           0.0609593
0.668488 -0.483794    10    0.65 0.333333 0.01  0.477348    -10.2328        -16.3174                   1.9688                  4.11575           0.0609483
0.669185 -0.483714    10    0.65 0.333333 0.01  0.47822     -10.2184        -16.3057                   1.96728                 4.12004           0.0609375
0.669881 -0.483633    10    0.65 0.333333 0.01  0.479093    -10.204         -16.2941                   1.96575                 4.12433           0.0609268
0.670577 -0.483558    10    0.65 0.333333 0.01  0.479966    -10.1896        -16.2826                   1.96433                 4.12862           0.0609158
0.671273 -0.483474    10    0.65 0.333333 0.01  0.480838    -10.1752        -16.2709                   1.96283                 4.1329            0.0609051
0.671968 -0.483411    10    0.65 0.333333 0.01  0.481711    -10.1608        -16.2595                   1.96149                 4.13718           0.0608938
0.672663 -0.483311    10    0.65 0.333333 0.01  0.482584    -10.1464        -16.2477                   1.95985                 4.14146           0.0608839
0.673358 -0.483229    10    0.65 0.333333 0.01  0.483456    -10.132         -16.2361                   1.95837                 4.14574           0.0608733
0.674052 -0.483143    10    0.65 0.333333 0.01  0.484329    -10.1176        -16.2244                   1.95685                 4.15001           0.0608629
0.674745 -0.483072    10    0.65 0.333333 0.01  0.485202    -10.1031        -16.2129                   1.95545                 4.15428           0.0608521
0.675439 -0.482973    10    0.65 0.333333 0.01  0.486074    -10.0887        -16.2011                   1.95388                 4.15855           0.0608421
0.676132 -0.48289     10    0.65 0.333333 0.01  0.486947    -10.0743        -16.1895                   1.95241                 4.16282           0.0608316
0.676824 -0.482798    10    0.65 0.333333 0.01  0.48782     -10.0599        -16.1778                   1.95088                 4.16708           0.0608216
0.677517 -0.482709    10    0.65 0.333333 0.01  0.488692    -10.0455        -16.1662                   1.94937                 4.17134           0.0608115
0.678208 -0.482622    10    0.65 0.333333 0.01  0.489565    -10.031         -16.1545                   1.94789                 4.1756            0.0608013
0.678899 -0.482533    10    0.65 0.333333 0.01  0.490438    -10.0166        -16.1429                   1.9464                  4.17986           0.0607912
0.67959  -0.482443    10    0.65 0.333333 0.01  0.49131     -10.0022        -16.1312                   1.94492                 4.18411           0.0607811
0.680281 -0.48235     10    0.65 0.333333 0.01  0.492183    -9.98781        -16.1195                   1.94338                 4.18836           0.0607713
0.680971 -0.482262    10    0.65 0.333333 0.01  0.493056    -9.9734         -16.1079                   1.94189                 4.19261           0.0607614
0.68166  -0.482169    10    0.65 0.333333 0.01  0.493928    -9.95899        -16.0962                   1.94039                 4.19685           0.0607515
0.68235  -0.482072    10    0.65 0.333333 0.01  0.494801    -9.94459        -16.0846                   1.93889                 4.2011            0.0607418
0.683038 -0.481982    10    0.65 0.333333 0.01  0.495674    -9.93019        -16.073                    1.93746                 4.20534           0.0607318
0.683727 -0.481886    10    0.65 0.333333 0.01  0.496546    -9.91579        -16.0613                   1.93593                 4.20958           0.0607222
0.684414 -0.481792    10    0.65 0.333333 0.01  0.497419    -9.9014         -16.0497                   1.93447                 4.21381           0.0607125
0.685102 -0.481698    10    0.65 0.333333 0.01  0.498292    -9.88702        -16.038                    1.93297                 4.21804           0.0607029
0.685789 -0.481603    10    0.65 0.333333 0.01  0.499164    -9.87263        -16.0264                   1.93148                 4.22227           0.0606934
0.686475 -0.481503    10    0.65 0.333333 0.01  0.500037    -9.85826        -16.0148                   1.93                    4.2265            0.0606838
0.687162 -0.481406    10    0.65 0.333333 0.01  0.500909    -9.84389        -16.0031                   1.92849                 4.23073           0.0606745
0.687847 -0.481309    10    0.65 0.333333 0.01  0.501782    -9.82952        -15.9915                   1.92704                 4.23495           0.0606649
0.688533 -0.481209    10    0.65 0.333333 0.01  0.502655    -9.81516        -15.9798                   1.9255                  4.23917           0.0606558
0.689218 -0.481107    10    0.65 0.333333 0.01  0.503527    -9.80081        -15.9682                   1.92403                 4.24338           0.0606465
0.689902 -0.481006    10    0.65 0.333333 0.01  0.5044      -9.78647        -15.9566                   1.92255                 4.2476            0.0606372
0.690586 -0.480908    10    0.65 0.333333 0.01  0.505273    -9.77213        -15.945                    1.92107                 4.25181           0.060628
0.69127  -0.480803    10    0.65 0.333333 0.01  0.506145    -9.7578         -15.9334                   1.91958                 4.25602           0.0606189
0.691953 -0.480701    10    0.65 0.333333 0.01  0.507018    -9.74347        -15.9218                   1.91812                 4.26023           0.0606097
0.692636 -0.480599    10    0.65 0.333333 0.01  0.507891    -9.72916        -15.9102                   1.91664                 4.26443           0.0606006
0.693318 -0.480492    10    0.65 0.333333 0.01  0.508763    -9.71485        -15.8986                   1.91516                 4.26863           0.0605916
0.694    -0.480391    10    0.65 0.333333 0.01  0.509636    -9.70056        -15.8871                   1.91369                 4.27283           0.0605827
0.694682 -0.480282    10    0.65 0.333333 0.01  0.510509    -9.68627        -15.8755                   1.91218                 4.27702           0.0605739
0.695363 -0.480175    10    0.65 0.333333 0.01  0.511381    -9.67199        -15.8639                   1.91072                 4.28122           0.060565
0.696043 -0.480071    10    0.65 0.333333 0.01  0.512254    -9.65772        -15.8524                   1.90924                 4.28541           0.0605562
0.696723 -0.479967    10    0.65 0.333333 0.01  0.513127    -9.64346        -15.8408                   1.90778                 4.2896            0.0605474
0.697403 -0.479854    10    0.65 0.333333 0.01  0.513999    -9.62921        -15.8293                   1.90632                 4.29378           0.0605386
0.698082 -0.479744    10    0.65 0.333333 0.01  0.514872    -9.61497        -15.8178                   1.90486                 4.29796           0.0605299
0.698761 -0.479635    10    0.65 0.333333 0.01  0.515745    -9.60074        -15.8063                   1.90338                 4.30214           0.0605213
0.69944  -0.479526    10    0.65 0.333333 0.01  0.516617    -9.58652        -15.7948                   1.90192                 4.30632           0.0605127
0.700118 -0.479409    10    0.65 0.333333 0.01  0.51749     -9.57231        -15.7832                   1.90044                 4.31049           0.0605042
0.700795 -0.479296    10    0.65 0.333333 0.01  0.518363    -9.55812        -15.7718                   1.89898                 4.31466           0.0604957
0.701472 -0.479186    10    0.65 0.333333 0.01  0.519235    -9.54393        -15.7603                   1.89751                 4.31883           0.0604873
0.702149 -0.479076    10    0.65 0.333333 0.01  0.520108    -9.52976        -15.7488                   1.89607                 4.323             0.0604788
0.702825 -0.47896     10    0.65 0.333333 0.01  0.520981    -9.5156         -15.7374                   1.8946                  4.32716           0.0604705
0.703501 -0.478849    10    0.65 0.333333 0.01  0.521853    -9.50146        -15.7259                   1.89316                 4.33132           0.0604621
0.704176 -0.478731    10    0.65 0.333333 0.01  0.522726    -9.48732        -15.7145                   1.89172                 4.33548           0.0604538
0.704851 -0.478618    10    0.65 0.333333 0.01  0.523599    -9.4732         -15.7031                   1.89029                 4.33963           0.0604455
0.705525 -0.478492    10    0.65 0.333333 0.01  0.524471    -9.4591         -15.6917                   1.88878                 4.34379           0.0604375
0.706199 -0.47838     10    0.65 0.333333 0.01  0.525344    -9.445          -15.6803                   1.88735                 4.34794           0.0604293
0.706873 -0.478265    10    0.65 0.333333 0.01  0.526217    -9.43092        -15.6689                   1.88592                 4.35208           0.0604211
0.707546 -0.478145    10    0.65 0.333333 0.01  0.527089    -9.41685        -15.6575                   1.88447                 4.35623           0.0604131
0.708218 -0.478024    10    0.65 0.333333 0.01  0.527962    -9.4028         -15.6462                   1.88303                 4.36037           0.0604051
0.708891 -0.477905    10    0.65 0.333333 0.01  0.528835    -9.38876        -15.6349                   1.8816                  4.36451           0.0603971
0.709562 -0.47779     10    0.65 0.333333 0.01  0.529707    -9.37473        -15.6236                   1.8802                  4.36864           0.0603889
0.710233 -0.477671    10    0.65 0.333333 0.01  0.53058     -9.36072        -15.6123                   1.87877                 4.37277           0.060381
0.710903 -0.47761     10    0.65 0.333333 0.01  0.531453    -9.34673        -15.6013                   1.87764                 4.37689           0.0603718
0.711575 -0.47742     10    0.65 0.333333 0.01  0.532325    -9.33275        -15.5897                   1.87589                 4.38103           0.0603654
0.712245 -0.477296    10    0.65 0.333333 0.01  0.533198    -9.31878        -15.5784                   1.87444                 4.38516           0.0603577
0.712913 -0.477191    10    0.65 0.333333 0.01  0.534071    -9.30483        -15.5673                   1.87319                 4.38927           0.0603492
0.713583 -0.477047    10    0.65 0.333333 0.01  0.534943    -9.2909         -15.5559                   1.87157                 4.3934            0.0603424
0.714251 -0.476946    10    0.65 0.333333 0.01  0.535816    -9.27698        -15.5447                   1.87022                 4.39751           0.0603344
0.714919 -0.476799    10    0.65 0.333333 0.01  0.536689    -9.26308        -15.5335                   1.86877                 4.40162           0.0603269
0.715587 -0.476669    10    0.65 0.333333 0.01  0.537561    -9.2492         -15.5223                   1.86734                 4.40574           0.0603194
0.716253 -0.476583    10    0.65 0.333333 0.01  0.538434    -9.23533        -15.5113                   1.86615                 4.40984           0.0603109
0.716921 -0.476416    10    0.65 0.333333 0.01  0.539307    -9.22148        -15.4999                   1.86451                 4.41395           0.0603043
0.717587 -0.476279    10    0.65 0.333333 0.01  0.540179    -9.20764        -15.4888                   1.86314                 4.41805           0.0602967
0.718253 -0.476157    10    0.65 0.333333 0.01  0.541052    -9.19382        -15.4777                   1.86172                 4.42215           0.0602894
0.718918 -0.476031    10    0.65 0.333333 0.01  0.541925    -9.18002        -15.4667                   1.86041                 4.42624           0.0602815
0.719583 -0.475895    10    0.65 0.333333 0.01  0.542797    -9.16624        -15.4555                   1.8589                  4.43034           0.0602747
0.720247 -0.475765    10    0.65 0.333333 0.01  0.54367     -9.15247        -15.4444                   1.85749                 4.43443           0.0602674
0.720911 -0.475632    10    0.65 0.333333 0.01  0.544543    -9.13873        -15.4333                   1.8561                  4.43851           0.06026
0.721575 -0.475503    10    0.65 0.333333 0.01  0.545415    -9.125          -15.4223                   1.85474                 4.4426            0.0602527
0.722238 -0.475367    10    0.65 0.333333 0.01  0.546288    -9.11129        -15.4113                   1.85333                 4.44668           0.0602455
0.7229   -0.475232    10    0.65 0.333333 0.01  0.547161    -9.09759        -15.4003                   1.85194                 4.45076           0.0602384
0.723562 -0.475096    10    0.65 0.333333 0.01  0.548033    -9.08392        -15.3893                   1.85055                 4.45484           0.0602313
0.724224 -0.47496     10    0.65 0.333333 0.01  0.548906    -9.07026        -15.3783                   1.84917                 4.45891           0.0602242
0.724885 -0.474825    10    0.65 0.333333 0.01  0.549779    -9.05663        -15.3674                   1.84782                 4.46298           0.0602169
0.725545 -0.47469     10    0.65 0.333333 0.01  0.550651    -9.04301        -15.3565                   1.84643                 4.46705           0.06021
0.726205 -0.474557    10    0.65 0.333333 0.01  0.551524    -9.02941        -15.3456                   1.84506                 4.47111           0.0602029
0.726865 -0.474415    10    0.65 0.333333 0.01  0.552397    -9.01583        -15.3347                   1.84369                 4.47517           0.060196
0.727525 -0.474271    10    0.65 0.333333 0.01  0.553269    -9.00227        -15.3238                   1.84227                 4.47923           0.0601893
0.728183 -0.474133    10    0.65 0.333333 0.01  0.554142    -8.98873        -15.3129                   1.84092                 4.48329           0.0601823
0.728842 -0.473991    10    0.65 0.333333 0.01  0.555015    -8.97521        -15.3021                   1.83955                 4.48734           0.0601755
0.729499 -0.47385     10    0.65 0.333333 0.01  0.555887    -8.96171        -15.2913                   1.83819                 4.49139           0.0601687
0.730157 -0.47371     10    0.65 0.333333 0.01  0.55676     -8.94823        -15.2805                   1.83684                 4.49544           0.0601619
0.730813 -0.473569    10    0.65 0.333333 0.01  0.557633    -8.93476        -15.2697                   1.83548                 4.49948           0.0601551
0.73147  -0.473422    10    0.65 0.333333 0.01  0.558505    -8.92132        -15.259                    1.83411                 4.50352           0.0601485
0.732125 -0.473298    10    0.65 0.333333 0.01  0.559378    -8.9079         -15.2483                   1.83288                 4.50756           0.0601413
0.732781 -0.47314     10    0.65 0.333333 0.01  0.560251    -8.8945         -15.2375                   1.83143                 4.5116            0.0601351
0.733436 -0.472996    10    0.65 0.333333 0.01  0.561123    -8.88112        -15.2268                   1.8301                  4.51563           0.0601284
0.734091 -0.47284     10    0.65 0.333333 0.01  0.561996    -8.86777        -15.2162                   1.82873                 4.51966           0.060122
0.734744 -0.472698    10    0.65 0.333333 0.01  0.562869    -8.85443        -15.2055                   1.82742                 4.52368           0.0601153
0.735398 -0.472551    10    0.65 0.333333 0.01  0.563741    -8.84111        -15.1949                   1.82605                 4.52771           0.0601089
0.736051 -0.472403    10    0.65 0.333333 0.01  0.564614    -8.82782        -15.1843                   1.82472                 4.53173           0.0601025
0.736703 -0.472259    10    0.65 0.333333 0.01  0.565487    -8.81454        -15.1737                   1.82342                 4.53574           0.0600959
0.737356 -0.472141    10    0.65 0.333333 0.01  0.566359    -8.80129        -15.1631                   1.82208                 4.53976           0.0600895
0.738007 -0.471958    10    0.65 0.333333 0.01  0.567232    -8.78806        -15.1526                   1.82073                 4.54377           0.0600833
0.738658 -0.471802    10    0.65 0.333333 0.01  0.568105    -8.77485        -15.1421                   1.81942                 4.54778           0.0600768
0.739309 -0.47165     10    0.65 0.333333 0.01  0.568977    -8.76166        -15.1316                   1.81811                 4.55179           0.0600705
0.739959 -0.471503    10    0.65 0.333333 0.01  0.56985     -8.7485         -15.1211                   1.81682                 4.55579           0.0600641
0.740609 -0.471347    10    0.65 0.333333 0.01  0.570723    -8.73535        -15.1106                   1.8155                  4.55979           0.0600579
0.741258 -0.4712      10    0.65 0.333333 0.01  0.571595    -8.72223        -15.1002                   1.81418                 4.56378           0.0600517
0.741906 -0.471045    10    0.65 0.333333 0.01  0.572468    -8.70913        -15.0898                   1.81285                 4.56778           0.0600456
0.742555 -0.470888    10    0.65 0.333333 0.01  0.573341    -8.69606        -15.0794                   1.81157                 4.57177           0.0600394
0.743202 -0.470734    10    0.65 0.333333 0.01  0.574213    -8.683          -15.069                    1.81026                 4.57576           0.0600333
0.743849 -0.470582    10    0.65 0.333333 0.01  0.575086    -8.66997        -15.0587                   1.80896                 4.57974           0.0600272
0.744496 -0.470421    10    0.65 0.333333 0.01  0.575959    -8.65696        -15.0483                   1.80766                 4.58372           0.0600212
0.745143 -0.470262    10    0.65 0.333333 0.01  0.576831    -8.64398        -15.038                    1.80635                 4.5877            0.0600153
0.745788 -0.470108    10    0.65 0.333333 0.01  0.577704    -8.63101        -15.0278                   1.80508                 4.59168           0.0600092
0.746433 -0.46995     10    0.65 0.333333 0.01  0.578577    -8.61807        -15.0175                   1.80382                 4.59565           0.0600031
0.747078 -0.46979     10    0.65 0.333333 0.01  0.579449    -8.60516        -15.0073                   1.80255                 4.59962           0.0599971
0.747722 -0.469632    10    0.65 0.333333 0.01  0.580322    -8.59226        -14.9971                   1.80127                 4.60359           0.0599912
0.748366 -0.469445    10    0.65 0.333333 0.01  0.581195    -8.57939        -14.9869                   1.79991                 4.60755           0.0599857
0.749009 -0.469307    10    0.65 0.333333 0.01  0.582067    -8.56654        -14.9768                   1.79874                 4.61151           0.0599794
0.749652 -0.469149    10    0.65 0.333333 0.01  0.58294     -8.55372        -14.9666                   1.79745                 4.61547           0.0599737
0.750295 -0.468984    10    0.65 0.333333 0.01  0.583813    -8.54092        -14.9565                   1.79614                 4.61942           0.0599681
0.750936 -0.468822    10    0.65 0.333333 0.01  0.584685    -8.52814        -14.9464                   1.79491                 4.62337           0.0599622
0.751577 -0.468657    10    0.65 0.333333 0.01  0.585558    -8.51539        -14.9364                   1.79365                 4.62732           0.0599565
0.752218 -0.468488    10    0.65 0.333333 0.01  0.586431    -8.50266        -14.9263                   1.79236                 4.63127           0.0599509
0.752858 -0.468328    10    0.65 0.333333 0.01  0.587303    -8.48995        -14.9163                   1.79115                 4.63521           0.059945
0.753498 -0.468163    10    0.65 0.333333 0.01  0.588176    -8.47727        -14.9063                   1.78991                 4.63915           0.0599393
0.754138 -0.467997    10    0.65 0.333333 0.01  0.589049    -8.46462        -14.8963                   1.78863                 4.64308           0.0599339
0.754776 -0.467841    10    0.65 0.333333 0.01  0.589921    -8.45198        -14.8865                   1.78746                 4.64701           0.059928
0.755414 -0.46766     10    0.65 0.333333 0.01  0.590794    -8.43937        -14.8767                   1.78636                 4.65094           0.0599217
0.756052 -0.467494    10    0.65 0.333333 0.01  0.591667    -8.42679        -14.8666                   1.78496                 4.65487           0.059917
0.75669  -0.467323    10    0.65 0.333333 0.01  0.592539    -8.41423        -14.8567                   1.78372                 4.6588            0.0599115
0.757326 -0.467155    10    0.65 0.333333 0.01  0.593412    -8.40169        -14.8469                   1.78249                 4.66272           0.059906
0.757963 -0.466979    10    0.65 0.333333 0.01  0.594285    -8.38918        -14.8371                   1.78123                 4.66663           0.0599007
0.758599 -0.466811    10    0.65 0.333333 0.01  0.595157    -8.3767         -14.8273                   1.78002                 4.67055           0.0598953
0.759234 -0.466655    10    0.65 0.333333 0.01  0.59603     -8.36423        -14.8176                   1.77886                 4.67446           0.0598896
0.759869 -0.466469    10    0.65 0.333333 0.01  0.596903    -8.3518         -14.8078                   1.77759                 4.67837           0.0598845
0.760503 -0.466295    10    0.65 0.333333 0.01  0.597775    -8.33939        -14.798                    1.77637                 4.68227           0.0598792
0.761136 -0.466123    10    0.65 0.333333 0.01  0.598648    -8.327          -14.7884                   1.77524                 4.68617           0.0598735
0.76177  -0.465946    10    0.65 0.333333 0.01  0.599521    -8.31464        -14.7787                   1.77395                 4.69007           0.0598686
0.762402 -0.465774    10    0.65 0.333333 0.01  0.600393    -8.3023         -14.7691                   1.77278                 4.69397           0.0598632
0.763035 -0.465601    10    0.65 0.333333 0.01  0.601266    -8.28999        -14.7594                   1.77159                 4.69786           0.059858
0.763666 -0.465431    10    0.65 0.333333 0.01  0.602139    -8.2777         -14.7499                   1.77041                 4.70175           0.0598527
0.764298 -0.465244    10    0.65 0.333333 0.01  0.603011    -8.26544        -14.7403                   1.76918                 4.70564           0.0598477
0.764928 -0.465072    10    0.65 0.333333 0.01  0.603884    -8.2532         -14.7307                   1.76799                 4.70952           0.0598425
0.765559 -0.464898    10    0.65 0.333333 0.01  0.604757    -8.24099        -14.7212                   1.76682                 4.7134            0.0598373
0.766188 -0.464718    10    0.65 0.333333 0.01  0.605629    -8.2288         -14.7117                   1.76564                 4.71728           0.0598322
0.766817 -0.464531    10    0.65 0.333333 0.01  0.606502    -8.21664        -14.7023                   1.76446                 4.72115           0.0598272
0.767446 -0.464351    10    0.65 0.333333 0.01  0.607375    -8.2045         -14.6928                   1.7633                  4.72502           0.0598221
0.768075 -0.464259    10    0.65 0.333333 0.01  0.608247    -8.19239        -14.6833                   1.76197                 4.72889           0.0598178
0.768702 -0.464001    10    0.65 0.333333 0.01  0.60912     -8.18031        -14.6741                   1.76103                 4.73275           0.0598117
0.769329 -0.463809    10    0.65 0.333333 0.01  0.609993    -8.16825        -14.6647                   1.7598                  4.73661           0.059807
0.769956 -0.463588    10    0.65 0.333333 0.01  0.610865    -8.15622        -14.6553                   1.75858                 4.74047           0.0598024
0.770582 -0.463448    10    0.65 0.333333 0.01  0.611738    -8.14422        -14.6459                   1.75738                 4.74433           0.0597977
0.771207 -0.463266    10    0.65 0.333333 0.01  0.612611    -8.13224        -14.6368                   1.75633                 4.74818           0.0597923
0.771832 -0.463071    10    0.65 0.333333 0.01  0.613483    -8.12028        -14.6275                   1.75517                 4.75203           0.0597874
0.772456 -0.462929    10    0.65 0.333333 0.01  0.614356    -8.10836        -14.6184                   1.75414                 4.75587           0.059782
0.773081 -0.462707    10    0.65 0.333333 0.01  0.615229    -8.09645        -14.6091                   1.75289                 4.75971           0.0597777
0.773704 -0.46252     10    0.65 0.333333 0.01  0.616101    -8.08458        -14.5999                   1.75176                 4.76355           0.0597729
0.774327 -0.462334    10    0.65 0.333333 0.01  0.616974    -8.07273        -14.5907                   1.75061                 4.76739           0.0597682
0.774951 -0.462031    10    0.65 0.333333 0.01  0.617847    -8.0609         -14.5813                   1.7492                  4.77123           0.0597647
0.775572 -0.461954    10    0.65 0.333333 0.01  0.618719    -8.04911        -14.5725                   1.74834                 4.77505           0.0597588
0.776193 -0.461769    10    0.65 0.333333 0.01  0.619592    -8.03734        -14.5634                   1.74723                 4.77888           0.059754
0.776814 -0.461581    10    0.65 0.333333 0.01  0.620465    -8.02559        -14.5544                   1.7461                  4.7827            0.0597493
0.777435 -0.461389    10    0.65 0.333333 0.01  0.621337    -8.01387        -14.5454                   1.74496                 4.78652           0.0597448
0.778054 -0.461202    10    0.65 0.333333 0.01  0.62221     -8.00218        -14.5364                   1.74387                 4.79033           0.0597401
0.778674 -0.461012    10    0.65 0.333333 0.01  0.623083    -7.99052        -14.5274                   1.74277                 4.79415           0.0597354
0.779292 -0.460821    10    0.65 0.333333 0.01  0.623955    -7.97888        -14.5185                   1.74167                 4.79796           0.0597308
0.779911 -0.460627    10    0.65 0.333333 0.01  0.624828    -7.96727        -14.5096                   1.74056                 4.80176           0.0597263
0.780529 -0.46043     10    0.65 0.333333 0.01  0.625701    -7.95568        -14.5007                   1.73943                 4.80557           0.0597219
0.781146 -0.460244    10    0.65 0.333333 0.01  0.626573    -7.94412        -14.4919                   1.73837                 4.80937           0.0597172
0.781762 -0.460046    10    0.65 0.333333 0.01  0.627446    -7.93259        -14.4831                   1.7373                  4.81316           0.0597126
0.782379 -0.459855    10    0.65 0.333333 0.01  0.628319    -7.92108        -14.4742                   1.73619                 4.81696           0.0597082
0.782994 -0.459655    10    0.65 0.333333 0.01  0.629191    -7.9096         -14.4654                   1.7351                  4.82075           0.0597038
0.783609 -0.459462    10    0.65 0.333333 0.01  0.630064    -7.89815        -14.4567                   1.73402                 4.82454           0.0596994
0.784224 -0.459261    10    0.65 0.333333 0.01  0.630937    -7.88672        -14.448                    1.73293                 4.82832           0.059695
0.784838 -0.459066    10    0.65 0.333333 0.01  0.631809    -7.87533        -14.4393                   1.73184                 4.8321            0.0596907
0.785452 -0.458868    10    0.65 0.333333 0.01  0.632682    -7.86395        -14.4306                   1.73078                 4.83588           0.0596863
0.786065 -0.45867     10    0.65 0.333333 0.01  0.633555    -7.85261        -14.422                    1.72971                 4.83965           0.059682
0.786677 -0.458468    10    0.65 0.333333 0.01  0.634427    -7.84129        -14.4134                   1.72866                 4.84342           0.0596777
0.787289 -0.458279    10    0.65 0.333333 0.01  0.6353      -7.83           -14.4048                   1.72764                 4.84719           0.0596731
0.787901 -0.458067    10    0.65 0.333333 0.01  0.636173    -7.81874        -14.3962                   1.72655                 4.85095           0.0596691
0.788511 -0.457867    10    0.65 0.333333 0.01  0.637045    -7.8075         -14.3877                   1.7255                  4.85472           0.0596648
0.789122 -0.457663    10    0.65 0.333333 0.01  0.637918    -7.79629        -14.3792                   1.72445                 4.85847           0.0596606
0.789732 -0.457462    10    0.65 0.333333 0.01  0.638791    -7.78511        -14.3707                   1.7234                  4.86223           0.0596564
0.790341 -0.457258    10    0.65 0.333333 0.01  0.639663    -7.77395        -14.3623                   1.72235                 4.86598           0.0596523
0.79095  -0.457056    10    0.65 0.333333 0.01  0.640536    -7.76283        -14.3539                   1.72132                 4.86973           0.0596481
0.791558 -0.45685     10    0.65 0.333333 0.01  0.641409    -7.75172        -14.3455                   1.72027                 4.87347           0.0596441
0.792166 -0.456645    10    0.65 0.333333 0.01  0.642281    -7.74065        -14.3371                   1.71923                 4.87721           0.05964
0.792773 -0.456426    10    0.65 0.333333 0.01  0.643154    -7.7296         -14.3288                   1.71823                 4.88095           0.0596358
0.793379 -0.456233    10    0.65 0.333333 0.01  0.644026    -7.71859        -14.3205                   1.71719                 4.88469           0.0596318
0.793985 -0.45603     10    0.65 0.333333 0.01  0.644899    -7.70759        -14.3122                   1.71618                 4.88842           0.0596277
0.794591 -0.455818    10    0.65 0.333333 0.01  0.645772    -7.69663        -14.3039                   1.71516                 4.89215           0.0596237
0.795196 -0.455607    10    0.65 0.333333 0.01  0.646644    -7.68569        -14.2957                   1.71414                 4.89587           0.0596197
0.795801 -0.455397    10    0.65 0.333333 0.01  0.647517    -7.67478        -14.2875                   1.71311                 4.89959           0.0596159
0.796404 -0.455184    10    0.65 0.333333 0.01  0.64839     -7.6639         -14.2793                   1.71213                 4.90331           0.0596118
0.797008 -0.454986    10    0.65 0.333333 0.01  0.649262    -7.65305        -14.2712                   1.71112                 4.90703           0.0596078
0.797611 -0.454764    10    0.65 0.333333 0.01  0.650135    -7.64222        -14.2631                   1.71012                 4.91074           0.059604
0.798213 -0.454557    10    0.65 0.333333 0.01  0.651008    -7.63142        -14.255                    1.70912                 4.91445           0.0596001
0.798815 -0.454348    10    0.65 0.333333 0.01  0.65188     -7.62065        -14.2469                   1.70814                 4.91815           0.0595962
0.799416 -0.45414     10    0.65 0.333333 0.01  0.652753    -7.6099         -14.2389                   1.70715                 4.92185           0.0595923
0.800017 -0.453923    10    0.65 0.333333 0.01  0.653626    -7.59919        -14.2309                   1.70617                 4.92555           0.0595885
0.800617 -0.453709    10    0.65 0.333333 0.01  0.654498    -7.5885         -14.2229                   1.70518                 4.92925           0.0595847
0.801216 -0.453492    10    0.65 0.333333 0.01  0.655371    -7.57783        -14.215                    1.70419                 4.93294           0.059581
0.801815 -0.453278    10    0.65 0.333333 0.01  0.656244    -7.5672         -14.207                    1.70322                 4.93663           0.0595772
0.802414 -0.453068    10    0.65 0.333333 0.01  0.657116    -7.55659        -14.1992                   1.70227                 4.94031           0.0595733
0.803012 -0.45285     10    0.65 0.333333 0.01  0.657989    -7.54602        -14.1913                   1.70131                 4.94399           0.0595696
0.803609 -0.452628    10    0.65 0.333333 0.01  0.658862    -7.53546        -14.1835                   1.70033                 4.94767           0.059566
0.804206 -0.452416    10    0.65 0.333333 0.01  0.659734    -7.52494        -14.1757                   1.69939                 4.95135           0.0595622
0.804802 -0.452192    10    0.65 0.333333 0.01  0.660607    -7.51444        -14.1679                   1.69842                 4.95502           0.0595586
0.805398 -0.451975    10    0.65 0.333333 0.01  0.66148     -7.50398        -14.1601                   1.69748                 4.95868           0.0595549
0.805993 -0.451759    10    0.65 0.333333 0.01  0.662352    -7.49354        -14.1524                   1.69655                 4.96235           0.0595512
0.806588 -0.451542    10    0.65 0.333333 0.01  0.663225    -7.48312        -14.1447                   1.6956                  4.96601           0.0595476
0.807182 -0.451318    10    0.65 0.333333 0.01  0.664098    -7.47274        -14.1371                   1.69464                 4.96967           0.0595441
0.807776 -0.451093    10    0.65 0.333333 0.01  0.66497     -7.46238        -14.1294                   1.6937                  4.97332           0.0595406
0.808369 -0.450875    10    0.65 0.333333 0.01  0.665843    -7.45205        -14.1218                   1.69277                 4.97698           0.059537
0.808961 -0.450652    10    0.65 0.333333 0.01  0.666716    -7.44175        -14.1142                   1.69184                 4.98062           0.0595334
0.809553 -0.450431    10    0.65 0.333333 0.01  0.667588    -7.43148        -14.1067                   1.69091                 4.98427           0.05953
0.810145 -0.450212    10    0.65 0.333333 0.01  0.668461    -7.42123        -14.0992                   1.69001                 4.98791           0.0595264
0.810735 -0.44998     10    0.65 0.333333 0.01  0.669334    -7.41102        -14.0916                   1.68908                 4.99155           0.059523
0.811326 -0.449754    10    0.65 0.333333 0.01  0.670206    -7.40083        -14.0842                   1.68815                 4.99518           0.0595196
0.811916 -0.449529    10    0.65 0.333333 0.01  0.671079    -7.39066        -14.0767                   1.68724                 4.99881           0.0595161
0.812505 -0.449304    10    0.65 0.333333 0.01  0.671952    -7.38053        -14.0693                   1.68635                 5.00244           0.0595126
0.813093 -0.449076    10    0.65 0.333333 0.01  0.672824    -7.37042        -14.0619                   1.68545                 5.00606           0.0595092
0.813681 -0.448849    10    0.65 0.333333 0.01  0.673697    -7.36035        -14.0546                   1.68456                 5.00968           0.0595058
0.814269 -0.448616    10    0.65 0.333333 0.01  0.67457     -7.3503         -14.0472                   1.68362                 5.0133            0.0595027
0.814856 -0.448393    10    0.65 0.333333 0.01  0.675442    -7.34027        -14.0399                   1.68274                 5.01691           0.0594993
0.815442 -0.448166    10    0.65 0.333333 0.01  0.676315    -7.33028        -14.0327                   1.68189                 5.02052           0.0594958
0.816028 -0.447939    10    0.65 0.333333 0.01  0.677188    -7.32031        -14.0255                   1.68102                 5.02413           0.0594924
0.816613 -0.447706    10    0.65 0.333333 0.01  0.67806     -7.31038        -14.0182                   1.68012                 5.02773           0.0594892
0.817198 -0.447474    10    0.65 0.333333 0.01  0.678933    -7.30047        -14.011                    1.67923                 5.03133           0.059486
0.817782 -0.447243    10    0.65 0.333333 0.01  0.679806    -7.29058        -14.0039                   1.67834                 5.03493           0.0594828
0.818366 -0.447014    10    0.65 0.333333 0.01  0.680678    -7.28073        -13.9967                   1.67748                 5.03852           0.0594795
0.818949 -0.446782    10    0.65 0.333333 0.01  0.681551    -7.2709         -13.9896                   1.67661                 5.04211           0.0594764
0.819531 -0.446549    10    0.65 0.333333 0.01  0.682424    -7.2611         -13.9826                   1.67576                 5.0457            0.0594731
0.820113 -0.446312    10    0.65 0.333333 0.01  0.683296    -7.25133        -13.9755                   1.6749                  5.04928           0.0594699
0.820695 -0.446088    10    0.65 0.333333 0.01  0.684169    -7.24159        -13.9685                   1.67404                 5.05286           0.0594668
0.821275 -0.445852    10    0.65 0.333333 0.01  0.685042    -7.23188        -13.9615                   1.6732                  5.05644           0.0594636
0.821856 -0.445613    10    0.65 0.333333 0.01  0.685914    -7.22219        -13.9546                   1.67235                 5.06001           0.0594605
0.822435 -0.445378    10    0.65 0.333333 0.01  0.686787    -7.21253        -13.9476                   1.67151                 5.06358           0.0594574
0.823014 -0.44514     10    0.65 0.333333 0.01  0.68766     -7.2029         -13.9407                   1.67066                 5.06714           0.0594543
0.823593 -0.444905    10    0.65 0.333333 0.01  0.688532    -7.1933         -13.9338                   1.66984                 5.07071           0.0594512
0.824171 -0.444665    10    0.65 0.333333 0.01  0.689405    -7.18373        -13.927                    1.66899                 5.07427           0.0594482
0.824748 -0.444427    10    0.65 0.333333 0.01  0.690278    -7.17418        -13.9202                   1.66815                 5.07782           0.0594452
0.825325 -0.444187    10    0.65 0.333333 0.01  0.69115     -7.16467        -13.9134                   1.66732                 5.08137           0.0594422
0.825901 -0.443949    10    0.65 0.333333 0.01  0.692023    -7.15518        -13.9066                   1.66651                 5.08492           0.0594392
0.826477 -0.443706    10    0.65 0.333333 0.01  0.692896    -7.14572        -13.8999                   1.66568                 5.08846           0.0594362
0.827052 -0.44347     10    0.65 0.333333 0.01  0.693768    -7.13628        -13.8932                   1.66487                 5.09201           0.0594333
0.827627 -0.443237    10    0.65 0.333333 0.01  0.694641    -7.12688        -13.8865                   1.6641                  5.09554           0.0594301
0.828201 -0.442989    10    0.65 0.333333 0.01  0.695514    -7.1175         -13.8799                   1.66328                 5.09908           0.0594273
0.828774 -0.442741    10    0.65 0.333333 0.01  0.696386    -7.10815        -13.8732                   1.66246                 5.10261           0.0594245
0.829347 -0.442498    10    0.65 0.333333 0.01  0.697259    -7.09883        -13.8666                   1.66167                 5.10613           0.0594215
0.82992  -0.442254    10    0.65 0.333333 0.01  0.698132    -7.08954        -13.8601                   1.66087                 5.10966           0.0594187
0.830491 -0.442008    10    0.65 0.333333 0.01  0.699004    -7.08027        -13.8535                   1.66008                 5.11318           0.0594157
0.831063 -0.441764    10    0.65 0.333333 0.01  0.699877    -7.07104        -13.847                    1.65928                 5.1167            0.059413
0.831633 -0.441542    10    0.65 0.333333 0.01  0.70075     -7.06183        -13.8406                   1.65859                 5.12021           0.0594097
0.832203 -0.441276    10    0.65 0.333333 0.01  0.701622    -7.05265        -13.8341                   1.65772                 5.12372           0.0594073
0.832773 -0.441028    10    0.65 0.333333 0.01  0.702495    -7.0435         -13.8276                   1.65692                 5.12722           0.0594046
0.833342 -0.440781    10    0.65 0.333333 0.01  0.703368    -7.03437        -13.8213                   1.65616                 5.13073           0.0594018
0.83391  -0.440515    10    0.65 0.333333 0.01  0.70424     -7.02528        -13.8149                   1.6554                  5.13423           0.059399
0.834478 -0.440281    10    0.65 0.333333 0.01  0.705113    -7.01621        -13.8085                   1.65461                 5.13772           0.0593964
0.835045 -0.440033    10    0.65 0.333333 0.01  0.705986    -7.00717        -13.8022                   1.65385                 5.14121           0.0593936
0.835611 -0.439784    10    0.65 0.333333 0.01  0.706858    -6.99816        -13.796                    1.6531                  5.1447            0.0593909
0.836177 -0.43952     10    0.65 0.333333 0.01  0.707731    -6.98918        -13.7897                   1.65237                 5.14819           0.059388
0.836743 -0.439304    10    0.65 0.333333 0.01  0.708604    -6.98022        -13.7835                   1.65164                 5.15167           0.0593852
0.837308 -0.43903     10    0.65 0.333333 0.01  0.709476    -6.9713         -13.7773                   1.65082                 5.15515           0.059383
0.837872 -0.438785    10    0.65 0.333333 0.01  0.710349    -6.9624         -13.7711                   1.65007                 5.15862           0.0593803
0.838436 -0.438531    10    0.65 0.333333 0.01  0.711222    -6.95353        -13.765                    1.64935                 5.16209           0.0593776
0.838999 -0.438275    10    0.65 0.333333 0.01  0.712094    -6.94469        -13.7589                   1.64862                 5.16556           0.059375
0.839562 -0.438022    10    0.65 0.333333 0.01  0.712967    -6.93587        -13.7528                   1.64787                 5.16902           0.0593725
0.840124 -0.43777     10    0.65 0.333333 0.01  0.71384     -6.92709        -13.7467                   1.64716                 5.17248           0.0593698
0.840685 -0.43757     10    0.65 0.333333 0.01  0.714712    -6.91833        -13.7408                   1.6465                  5.17594           0.0593669
0.841246 -0.437257    10    0.65 0.333333 0.01  0.715585    -6.9096         -13.7347                   1.64568                 5.17939           0.0593649
0.841806 -0.437       10    0.65 0.333333 0.01  0.716458    -6.9009         -13.7287                   1.64495                 5.18284           0.0593624
0.842366 -0.436749    10    0.65 0.333333 0.01  0.71733     -6.89223        -13.7227                   1.64423                 5.18629           0.0593599
0.842925 -0.436495    10    0.65 0.333333 0.01  0.718203    -6.88358        -13.7169                   1.64356                 5.18973           0.0593572
0.843484 -0.436231    10    0.65 0.333333 0.01  0.719076    -6.87496        -13.711                    1.64282                 5.19317           0.0593549
0.844041 -0.435974    10    0.65 0.333333 0.01  0.719948    -6.86638        -13.7051                   1.64211                 5.1966            0.0593524
0.844599 -0.435719    10    0.65 0.333333 0.01  0.720821    -6.85782        -13.6993                   1.64142                 5.20004           0.05935
0.845156 -0.435468    10    0.65 0.333333 0.01  0.721694    -6.84928        -13.6935                   1.64074                 5.20346           0.0593475
0.845712 -0.435195    10    0.65 0.333333 0.01  0.722566    -6.84078        -13.6877                   1.64003                 5.20689           0.0593451
0.846267 -0.434942    10    0.65 0.333333 0.01  0.723439    -6.8323         -13.682                    1.63935                 5.21031           0.0593427
0.846822 -0.434673    10    0.65 0.333333 0.01  0.724312    -6.82385        -13.6762                   1.63864                 5.21373           0.0593404
0.847377 -0.43441     10    0.65 0.333333 0.01  0.725184    -6.81544        -13.6705                   1.63795                 5.21714           0.0593381
0.84793  -0.4342      10    0.65 0.333333 0.01  0.726057    -6.80704        -13.665                    1.63744                 5.22055           0.0593349
0.848484 -0.433868    10    0.65 0.333333 0.01  0.72693     -6.79868        -13.6593                   1.63669                 5.22395           0.0593329
0.849037 -0.433625    10    0.65 0.333333 0.01  0.727802    -6.79034        -13.6537                   1.63595                 5.22736           0.0593309
0.849589 -0.433359    10    0.65 0.333333 0.01  0.728675    -6.78204        -13.6481                   1.63528                 5.23076           0.0593287
0.85014  -0.4331      10    0.65 0.333333 0.01  0.729548    -6.77376        -13.6425                   1.63462                 5.23415           0.0593264
0.850691 -0.432834    10    0.65 0.333333 0.01  0.73042     -6.76551        -13.637                    1.63396                 5.23755           0.0593241
0.851242 -0.432568    10    0.65 0.333333 0.01  0.731293    -6.75728        -13.6315                   1.63329                 5.24093           0.0593219
0.851791 -0.432299    10    0.65 0.333333 0.01  0.732166    -6.74909        -13.626                    1.63263                 5.24432           0.0593197
0.852341 -0.43203     10    0.65 0.333333 0.01  0.733038    -6.74092        -13.6206                   1.63196                 5.2477            0.0593176
0.852889 -0.431769    10    0.65 0.333333 0.01  0.733911    -6.73278        -13.6152                   1.63132                 5.25108           0.0593153
0.853437 -0.431498    10    0.65 0.333333 0.01  0.734784    -6.72467        -13.6098                   1.63066                 5.25445           0.0593132
0.853985 -0.431236    10    0.65 0.333333 0.01  0.735656    -6.71659        -13.6045                   1.63005                 5.25782           0.0593109
0.854531 -0.43096     10    0.65 0.333333 0.01  0.736529    -6.70854        -13.5991                   1.62942                 5.26119           0.0593087
0.855078 -0.430692    10    0.65 0.333333 0.01  0.737402    -6.70051        -13.5938                   1.62877                 5.26455           0.0593066
0.855623 -0.430422    10    0.65 0.333333 0.01  0.738274    -6.69251        -13.5886                   1.62815                 5.26791           0.0593044
0.856168 -0.430151    10    0.65 0.333333 0.01  0.739147    -6.68454        -13.5833                   1.62753                 5.27127           0.0593023
0.856713 -0.42988     10    0.65 0.333333 0.01  0.74002     -6.6766         -13.5781                   1.62691                 5.27462           0.0593002
0.857257 -0.42961     10    0.65 0.333333 0.01  0.740892    -6.66868        -13.5729                   1.6263                  5.27797           0.0592981
0.8578   -0.42934     10    0.65 0.333333 0.01  0.741765    -6.6608         -13.5678                   1.62568                 5.28131           0.0592961
0.858343 -0.429069    10    0.65 0.333333 0.01  0.742638    -6.65294        -13.5627                   1.62507                 5.28465           0.059294
0.858885 -0.428789    10    0.65 0.333333 0.01  0.74351     -6.64511        -13.5576                   1.62445                 5.28799           0.059292
0.859426 -0.42852     10    0.65 0.333333 0.01  0.744383    -6.63731        -13.5525                   1.62385                 5.29133           0.05929
0.859967 -0.42825     10    0.65 0.333333 0.01  0.745256    -6.62954        -13.5474                   1.62324                 5.29466           0.059288
0.860507 -0.427974    10    0.65 0.333333 0.01  0.746128    -6.62179        -13.5424                   1.62265                 5.29798           0.059286
0.861047 -0.427695    10    0.65 0.333333 0.01  0.747001    -6.61407        -13.5374                   1.62204                 5.30131           0.0592841
0.861586 -0.427416    10    0.65 0.333333 0.01  0.747874    -6.60638        -13.5325                   1.62146                 5.30462           0.0592821
0.862125 -0.427137    10    0.65 0.333333 0.01  0.748746    -6.59872        -13.5275                   1.62088                 5.30794           0.0592801
0.862663 -0.42686     10    0.65 0.333333 0.01  0.749619    -6.59109        -13.5226                   1.6203                  5.31125           0.0592781
0.8632   -0.426584    10    0.65 0.333333 0.01  0.750492    -6.58348        -13.5178                   1.61972                 5.31456           0.0592762
0.863737 -0.426305    10    0.65 0.333333 0.01  0.751364    -6.57591        -13.5129                   1.61916                 5.31786           0.0592743
0.864272 -0.426081    10    0.65 0.333333 0.01  0.752237    -6.56836        -13.5082                   1.61873                 5.32116           0.0592717
0.864808 -0.425749    10    0.65 0.333333 0.01  0.75311     -6.56083        -13.5033                   1.61801                 5.32446           0.0592706
0.865343 -0.425495    10    0.65 0.333333 0.01  0.753982    -6.55334        -13.4986                   1.61751                 5.32775           0.0592684
0.865878 -0.42519     10    0.65 0.333333 0.01  0.754855    -6.54587        -13.4938                   1.61687                 5.33105           0.059267
0.866411 -0.424898    10    0.65 0.333333 0.01  0.755728    -6.53844        -13.4891                   1.61637                 5.33433           0.0592648
0.866945 -0.424624    10    0.65 0.333333 0.01  0.7566      -6.53103        -13.4844                   1.61576                 5.33761           0.0592633
0.867477 -0.424342    10    0.65 0.333333 0.01  0.757473    -6.52365        -13.4798                   1.61523                 5.34089           0.0592614
0.868009 -0.424056    10    0.65 0.333333 0.01  0.758346    -6.51629        -13.4751                   1.61467                 5.34417           0.0592597
0.86854  -0.423771    10    0.65 0.333333 0.01  0.759218    -6.50897        -13.4705                   1.61413                 5.34744           0.0592579
0.869073 -0.42339     10    0.65 0.333333 0.01  0.760091    -6.50167        -13.4655                   1.61314                 5.35072           0.0592585
0.869601 -0.423208    10    0.65 0.333333 0.01  0.760964    -6.4944         -13.4614                   1.61305                 5.35397           0.0592544
0.870131 -0.422924    10    0.65 0.333333 0.01  0.761836    -6.48716        -13.4569                   1.61252                 5.35723           0.0592527
0.87066  -0.422644    10    0.65 0.333333 0.01  0.762709    -6.47994        -13.4524                   1.612                   5.36049           0.0592509
0.871188 -0.422354    10    0.65 0.333333 0.01  0.763582    -6.47276        -13.448                    1.61148                 5.36374           0.0592492
0.871716 -0.422063    10    0.65 0.333333 0.01  0.764454    -6.4656         -13.4435                   1.61093                 5.36699           0.0592477
0.872243 -0.421775    10    0.65 0.333333 0.01  0.765327    -6.45847        -13.4391                   1.61041                 5.37024           0.059246
0.87277  -0.42149     10    0.65 0.333333 0.01  0.7662      -6.45137        -13.4347                   1.60989                 5.37348           0.0592444
0.873295 -0.421204    10    0.65 0.333333 0.01  0.767072    -6.44429        -13.4304                   1.60937                 5.37672           0.0592428
0.873821 -0.420965    10    0.65 0.333333 0.01  0.767945    -6.43725        -13.4261                   1.60888                 5.37995           0.0592411
0.874345 -0.420624    10    0.65 0.333333 0.01  0.768818    -6.43023        -13.4218                   1.60838                 5.38318           0.0592395
0.874869 -0.420335    10    0.65 0.333333 0.01  0.76969     -6.42324        -13.4175                   1.60789                 5.38641           0.0592378
0.875393 -0.420047    10    0.65 0.333333 0.01  0.770563    -6.41627        -13.4133                   1.60742                 5.38963           0.0592361
0.875918 -0.419669    10    0.65 0.333333 0.01  0.771436    -6.40934        -13.4087                   1.60649                 5.39286           0.0592368
0.876438 -0.41946     10    0.65 0.333333 0.01  0.772308    -6.40243        -13.4049                   1.60641                 5.39606           0.0592331
0.87696  -0.419172    10    0.65 0.333333 0.01  0.773181    -6.39555        -13.4008                   1.60593                 5.39928           0.0592316
0.87748  -0.418881    10    0.65 0.333333 0.01  0.774054    -6.3887         -13.3967                   1.60549                 5.40248           0.0592298
0.878001 -0.418583    10    0.65 0.333333 0.01  0.774926    -6.38188        -13.3925                   1.60498                 5.40569           0.0592284
0.878521 -0.418289    10    0.65 0.333333 0.01  0.775799    -6.37508        -13.3885                   1.6045                  5.40889           0.059227
0.87904  -0.418004    10    0.65 0.333333 0.01  0.776672    -6.36831        -13.3844                   1.60403                 5.41208           0.0592255
0.879559 -0.417711    10    0.65 0.333333 0.01  0.777544    -6.36157        -13.3804                   1.60356                 5.41528           0.059224
0.880077 -0.417413    10    0.65 0.333333 0.01  0.778417    -6.35486        -13.3764                   1.60309                 5.41847           0.0592226
0.880594 -0.417117    10    0.65 0.333333 0.01  0.77929     -6.34818        -13.3725                   1.60263                 5.42165           0.0592211
0.881111 -0.416823    10    0.65 0.333333 0.01  0.780162    -6.34152        -13.3685                   1.60218                 5.42483           0.0592197
0.881627 -0.416524    10    0.65 0.333333 0.01  0.781035    -6.33489        -13.3646                   1.60172                 5.42801           0.0592183
0.882143 -0.416227    10    0.65 0.333333 0.01  0.781908    -6.32829        -13.3608                   1.60129                 5.43119           0.0592168
0.882658 -0.415928    10    0.65 0.333333 0.01  0.78278     -6.32172        -13.3569                   1.60083                 5.43436           0.0592155
0.883172 -0.41563     10    0.65 0.333333 0.01  0.783653    -6.31517        -13.3531                   1.60039                 5.43752           0.0592141
0.883686 -0.41533     10    0.65 0.333333 0.01  0.784525    -6.30865        -13.3493                   1.59992                 5.44069           0.0592129
0.884199 -0.415034    10    0.65 0.333333 0.01  0.785398    -6.30216        -13.3455                   1.59951                 5.44385           0.0592114
0.884711 -0.414734    10    0.65 0.333333 0.01  0.786271    -6.2957         -13.3418                   1.59906                 5.447             0.0592102
0.885223 -0.414438    10    0.65 0.333333 0.01  0.787143    -6.28927        -13.3381                   1.59865                 5.45015           0.0592087
0.885734 -0.414131    10    0.65 0.333333 0.01  0.788016    -6.28286        -13.3344                   1.59821                 5.4533            0.0592075
0.886245 -0.413832    10    0.65 0.333333 0.01  0.788889    -6.27648        -13.3307                   1.59781                 5.45644           0.0592061
0.886755 -0.413524    10    0.65 0.333333 0.01  0.789761    -6.27013        -13.3271                   1.59739                 5.45958           0.0592048
0.887264 -0.413227    10    0.65 0.333333 0.01  0.790634    -6.2638         -13.3235                   1.59698                 5.46272           0.0592035
0.887773 -0.412929    10    0.65 0.333333 0.01  0.791507    -6.25751        -13.3199                   1.59657                 5.46585           0.0592023
0.888281 -0.412619    10    0.65 0.333333 0.01  0.792379    -6.25124        -13.3164                   1.59614                 5.46898           0.0592012
0.888789 -0.412315    10    0.65 0.333333 0.01  0.793252    -6.245          -13.3128                   1.59573                 5.47211           0.0592
0.889297 -0.41197     10    0.65 0.333333 0.01  0.794125    -6.23879        -13.3093                   1.59524                 5.47523           0.0591993
0.889802 -0.411698    10    0.65 0.333333 0.01  0.794997    -6.2326         -13.3059                   1.59495                 5.47834           0.0591975
0.890308 -0.411398    10    0.65 0.333333 0.01  0.79587     -6.22644        -13.3025                   1.59456                 5.48146           0.0591963
0.890813 -0.411093    10    0.65 0.333333 0.01  0.796743    -6.22032        -13.2991                   1.59418                 5.48457           0.0591951
0.891317 -0.410789    10    0.65 0.333333 0.01  0.797615    -6.21421        -13.2957                   1.59379                 5.48767           0.0591939
0.891821 -0.410483    10    0.65 0.333333 0.01  0.798488    -6.20814        -13.2923                   1.59338                 5.49078           0.0591929
0.892325 -0.410172    10    0.65 0.333333 0.01  0.799361    -6.20209        -13.289                    1.59302                 5.49387           0.0591917
0.892827 -0.409866    10    0.65 0.333333 0.01  0.800233    -6.19607        -13.2857                   1.59264                 5.49697           0.0591906
0.893329 -0.409549    10    0.65 0.333333 0.01  0.801106    -6.19008        -13.2824                   1.59225                 5.50006           0.0591896
0.893831 -0.409253    10    0.65 0.333333 0.01  0.801979    -6.18412        -13.2792                   1.59189                 5.50315           0.0591885
0.894331 -0.408955    10    0.65 0.333333 0.01  0.802851    -6.17818        -13.276                    1.59157                 5.50623           0.0591872
0.894831 -0.408631    10    0.65 0.333333 0.01  0.803724    -6.17227        -13.2728                   1.59118                 5.50931           0.0591863
0.895331 -0.408316    10    0.65 0.333333 0.01  0.804597    -6.16639        -13.2696                   1.59083                 5.51238           0.0591851
0.89583  -0.408004    10    0.65 0.333333 0.01  0.805469    -6.16054        -13.2665                   1.59046                 5.51546           0.0591842
0.896328 -0.40769     10    0.65 0.333333 0.01  0.806342    -6.15471        -13.2633                   1.5901                  5.51852           0.0591832
0.896826 -0.407383    10    0.65 0.333333 0.01  0.807215    -6.14891        -13.2602                   1.58975                 5.52159           0.0591822
0.897323 -0.407067    10    0.65 0.333333 0.01  0.808087    -6.14314        -13.2572                   1.58941                 5.52465           0.0591812
0.897819 -0.406766    10    0.65 0.333333 0.01  0.80896     -6.1374         -13.2542                   1.58911                 5.5277            0.05918
0.898315 -0.406441    10    0.65 0.333333 0.01  0.809833    -6.13168        -13.2512                   1.58874                 5.53075           0.0591792
0.89881  -0.406124    10    0.65 0.333333 0.01  0.810705    -6.126          -13.2482                   1.58841                 5.5338            0.0591782
0.899304 -0.40581     10    0.65 0.333333 0.01  0.811578    -6.12034        -13.2452                   1.58806                 5.53685           0.0591774
0.899798 -0.405491    10    0.65 0.333333 0.01  0.812451    -6.1147         -13.2423                   1.58775                 5.53989           0.0591764
0.900291 -0.40517     10    0.65 0.333333 0.01  0.813323    -6.1091         -13.2395                   1.58744                 5.54292           0.0591754
0.900784 -0.404869    10    0.65 0.333333 0.01  0.814196    -6.10352        -13.2366                   1.5871                  5.54596           0.0591746
0.901276 -0.404549    10    0.65 0.333333 0.01  0.815069    -6.09797        -13.2337                   1.58678                 5.54899           0.0591738
0.901768 -0.404232    10    0.65 0.333333 0.01  0.815941    -6.09245        -13.2309                   1.58647                 5.55201           0.0591729
0.902258 -0.403912    10    0.65 0.333333 0.01  0.816814    -6.08695        -13.2282                   1.58617                 5.55503           0.0591719
0.902748 -0.403592    10    0.65 0.333333 0.01  0.817687    -6.08149        -13.2254                   1.58587                 5.55805           0.0591711
0.903238 -0.403278    10    0.65 0.333333 0.01  0.818559    -6.07605        -13.2227                   1.58554                 5.56107           0.0591704
0.903727 -0.402971    10    0.65 0.333333 0.01  0.819432    -6.07063        -13.22                     1.58528                 5.56407           0.0591694
0.904215 -0.402636    10    0.65 0.333333 0.01  0.820305    -6.06525        -13.2173                   1.58497                 5.56708           0.0591687
0.904702 -0.402332    10    0.65 0.333333 0.01  0.821177    -6.05989        -13.2147                   1.58471                 5.57008           0.0591677
0.90519  -0.402       10    0.65 0.333333 0.01  0.82205     -6.05456        -13.212                    1.58437                 5.57308           0.0591672
0.905676 -0.401678    10    0.65 0.333333 0.01  0.822923    -6.04926        -13.2094                   1.58408                 5.57608           0.0591665
0.906161 -0.401378    10    0.65 0.333333 0.01  0.823795    -6.04398        -13.2069                   1.58385                 5.57906           0.0591654
0.906647 -0.401027    10    0.65 0.333333 0.01  0.824668    -6.03873        -13.2043                   1.58354                 5.58205           0.0591649
0.907131 -0.400704    10    0.65 0.333333 0.01  0.825541    -6.03351        -13.2018                   1.58327                 5.58503           0.0591641
0.907615 -0.400383    10    0.65 0.333333 0.01  0.826413    -6.02832        -13.1993                   1.58299                 5.58801           0.0591634
0.908098 -0.400067    10    0.65 0.333333 0.01  0.827286    -6.02316        -13.1969                   1.58271                 5.59099           0.0591628
0.908581 -0.399742    10    0.65 0.333333 0.01  0.828159    -6.01802        -13.1944                   1.58245                 5.59396           0.0591621
0.909062 -0.399403    10    0.65 0.333333 0.01  0.829031    -6.01291        -13.192                    1.58221                 5.59693           0.0591613
0.909544 -0.399083    10    0.65 0.333333 0.01  0.829904    -6.00782        -13.1897                   1.58197                 5.59989           0.0591606
0.910024 -0.39876     10    0.65 0.333333 0.01  0.830777    -6.00277        -13.1873                   1.58172                 5.60285           0.0591599
0.910504 -0.398432    10    0.65 0.333333 0.01  0.831649    -5.99774        -13.185                    1.58146                 5.6058            0.0591593
0.910983 -0.398064    10    0.65 0.333333 0.01  0.832522    -5.99274        -13.1828                   1.58133                 5.60875           0.0591581
0.911462 -0.397779    10    0.65 0.333333 0.01  0.833395    -5.98777        -13.1804                   1.58097                 5.6117            0.0591581
0.91194  -0.397455    10    0.65 0.333333 0.01  0.834267    -5.98282        -13.1782                   1.58072                 5.61465           0.0591575
0.912418 -0.397115    10    0.65 0.333333 0.01  0.83514     -5.9779         -13.176                    1.58048                 5.61759           0.059157
0.912895 -0.396796    10    0.65 0.333333 0.01  0.836013    -5.97301        -13.1738                   1.58027                 5.62052           0.0591563
0.913371 -0.396462    10    0.65 0.333333 0.01  0.836885    -5.96815        -13.1716                   1.58005                 5.62345           0.0591557
0.913846 -0.396136    10    0.65 0.333333 0.01  0.837758    -5.96331        -13.1695                   1.57982                 5.62638           0.0591552
0.914321 -0.395801    10    0.65 0.333333 0.01  0.838631    -5.9585         -13.1674                   1.57958                 5.6293            0.0591547
0.914796 -0.395474    10    0.65 0.333333 0.01  0.839503    -5.95372        -13.1653                   1.57936                 5.63222           0.0591542
0.915269 -0.395147    10    0.65 0.333333 0.01  0.840376    -5.94896        -13.1633                   1.57916                 5.63514           0.0591536
0.915742 -0.394814    10    0.65 0.333333 0.01  0.841249    -5.94424        -13.1612                   1.57895                 5.63805           0.0591532
0.916214 -0.394478    10    0.65 0.333333 0.01  0.842121    -5.93954        -13.1592                   1.57875                 5.64096           0.0591526
0.916686 -0.394165    10    0.65 0.333333 0.01  0.842994    -5.93487        -13.1573                   1.5786                  5.64386           0.0591519
0.917157 -0.393809    10    0.65 0.333333 0.01  0.843867    -5.93022        -13.1553                   1.57836                 5.64676           0.0591517
0.917628 -0.393472    10    0.65 0.333333 0.01  0.844739    -5.9256         -13.1534                   1.57814                 5.64966           0.0591513
0.918097 -0.393172    10    0.65 0.333333 0.01  0.845612    -5.92101        -13.1516                   1.578                   5.65255           0.0591506
0.918567 -0.392821    10    0.65 0.333333 0.01  0.846485    -5.91645        -13.1497                   1.57778                 5.65544           0.0591504
0.919035 -0.392475    10    0.65 0.333333 0.01  0.847357    -5.91191        -13.1478                   1.57757                 5.65833           0.0591501
0.919503 -0.392138    10    0.65 0.333333 0.01  0.84823     -5.90741        -13.146                    1.57737                 5.66121           0.0591498
0.91997  -0.391804    10    0.65 0.333333 0.01  0.849103    -5.90293        -13.1442                   1.57719                 5.66408           0.0591494
0.920437 -0.391466    10    0.65 0.333333 0.01  0.849975    -5.89847        -13.1425                   1.57704                 5.66696           0.0591489
0.920903 -0.391129    10    0.65 0.333333 0.01  0.850848    -5.89405        -13.1407                   1.57687                 5.66982           0.0591486
0.921368 -0.390796    10    0.65 0.333333 0.01  0.851721    -5.88965        -13.139                    1.5767                  5.67269           0.0591482
0.921833 -0.39045     10    0.65 0.333333 0.01  0.852593    -5.88527        -13.1373                   1.57652                 5.67555           0.059148
0.922297 -0.390113    10    0.65 0.333333 0.01  0.853466    -5.88093        -13.1357                   1.57635                 5.67841           0.0591477
0.92276  -0.389777    10    0.65 0.333333 0.01  0.854339    -5.87661        -13.1342                   1.57628                 5.68126           0.0591469
0.923223 -0.389339    10    0.65 0.333333 0.01  0.855211    -5.87232        -13.1325                   1.57609                 5.68411           0.0591469
0.923685 -0.389097    10    0.65 0.333333 0.01  0.856084    -5.86806        -13.1309                   1.57589                 5.68695           0.0591468
0.924146 -0.388772    10    0.65 0.333333 0.01  0.856957    -5.86383        -13.1294                   1.57578                 5.68979           0.0591463
0.924607 -0.388409    10    0.65 0.333333 0.01  0.857829    -5.85962        -13.1279                   1.57561                 5.69263           0.0591462
0.925067 -0.388072    10    0.65 0.333333 0.01  0.858702    -5.85544        -13.1264                   1.57549                 5.69546           0.0591459
0.925527 -0.387725    10    0.65 0.333333 0.01  0.859575    -5.85128        -13.1249                   1.57534                 5.69829           0.0591457
0.925986 -0.38738     10    0.65 0.333333 0.01  0.860447    -5.84716        -13.1235                   1.57519                 5.70112           0.0591456
0.926444 -0.387036    10    0.65 0.333333 0.01  0.86132     -5.84306        -13.1221                   1.57506                 5.70394           0.0591455
0.926901 -0.386706    10    0.65 0.333333 0.01  0.862193    -5.83899        -13.1207                   1.57495                 5.70676           0.0591452
0.927358 -0.386359    10    0.65 0.333333 0.01  0.863065    -5.83494        -13.1193                   1.57481                 5.70957           0.0591451
0.927815 -0.386016    10    0.65 0.333333 0.01  0.863938    -5.83093        -13.118                    1.57469                 5.71238           0.059145
0.92827  -0.38567     10    0.65 0.333333 0.01  0.864811    -5.82694        -13.1167                   1.57459                 5.71518           0.0591447
0.928725 -0.385355    10    0.65 0.333333 0.01  0.865683    -5.82297        -13.1154                   1.57443                 5.71799           0.0591448
0.929179 -0.384978    10    0.65 0.333333 0.01  0.866556    -5.81904        -13.1142                   1.57435                 5.72078           0.0591445
0.929633 -0.384674    10    0.65 0.333333 0.01  0.867429    -5.81513        -13.113                    1.57433                 5.72357           0.059144
0.930086 -0.384283    10    0.65 0.333333 0.01  0.868301    -5.81125        -13.1118                   1.57415                 5.72636           0.0591443
0.930538 -0.383932    10    0.65 0.333333 0.01  0.869174    -5.80739        -13.1106                   1.57405                 5.72915           0.0591442
0.93099  -0.38359     10    0.65 0.333333 0.01  0.870047    -5.80357        -13.1095                   1.57397                 5.73193           0.0591441
0.931441 -0.383236    10    0.65 0.333333 0.01  0.870919    -5.79977        -13.1083                   1.57383                 5.73471           0.0591443
0.931892 -0.382894    10    0.65 0.333333 0.01  0.871792    -5.796          -13.1072                   1.5737                  5.73748           0.0591445
0.932342 -0.382543    10    0.65 0.333333 0.01  0.872665    -5.79225        -13.1061                   1.57364                 5.74025           0.0591443
0.93279  -0.3822      10    0.65 0.333333 0.01  0.873537    -5.78853        -13.1052                   1.57363                 5.74301           0.059144
0.933239 -0.381826    10    0.65 0.333333 0.01  0.87441     -5.78484        -13.1042                   1.57356                 5.74578           0.0591439
0.933687 -0.381493    10    0.65 0.333333 0.01  0.875283    -5.78118        -13.1032                   1.57348                 5.74853           0.059144
0.934134 -0.381143    10    0.65 0.333333 0.01  0.876155    -5.77755        -13.1022                   1.57338                 5.75129           0.0591441
0.93458  -0.380794    10    0.65 0.333333 0.01  0.877028    -5.77394        -13.1013                   1.57333                 5.75404           0.0591441
0.935026 -0.380443    10    0.65 0.333333 0.01  0.877901    -5.77035        -13.1004                   1.57326                 5.75678           0.0591442
0.935471 -0.380089    10    0.65 0.333333 0.01  0.878773    -5.7668         -13.0995                   1.57319                 5.75952           0.0591443
0.935916 -0.379738    10    0.65 0.333333 0.01  0.879646    -5.76327        -13.0987                   1.57315                 5.76226           0.0591442
0.93636  -0.379386    10    0.65 0.333333 0.01  0.880519    -5.75977        -13.0979                   1.57311                 5.76499           0.0591443
0.936803 -0.379033    10    0.65 0.333333 0.01  0.881391    -5.7563         -13.097                    1.57302                 5.76772           0.0591446
0.937245 -0.378701    10    0.65 0.333333 0.01  0.882264    -5.75285        -13.0963                   1.57301                 5.77044           0.0591445
0.937688 -0.378315    10    0.65 0.333333 0.01  0.883137    -5.74944        -13.0955                   1.57294                 5.77317           0.0591448
0.938129 -0.377968    10    0.65 0.333333 0.01  0.884009    -5.74604        -13.0949                   1.57293                 5.77588           0.0591448
0.938569 -0.377639    10    0.65 0.333333 0.01  0.884882    -5.74268        -13.0942                   1.57293                 5.77859           0.0591447
0.93901  -0.377227    10    0.65 0.333333 0.01  0.885755    -5.73934        -13.0935                   1.5728                  5.7813            0.0591454
0.939449 -0.376899    10    0.65 0.333333 0.01  0.886627    -5.73603        -13.0929                   1.57283                 5.78401           0.0591453
0.939887 -0.376542    10    0.65 0.333333 0.01  0.8875      -5.73275        -13.0923                   1.57282                 5.78671           0.0591454
0.940325 -0.376189    10    0.65 0.333333 0.01  0.888373    -5.7295         -13.0917                   1.57278                 5.7894            0.0591457
0.940762 -0.375835    10    0.65 0.333333 0.01  0.889245    -5.72627        -13.0911                   1.57276                 5.7921            0.0591459
0.941199 -0.375478    10    0.65 0.333333 0.01  0.890118    -5.72307        -13.0906                   1.57273                 5.79479           0.0591463
0.941635 -0.375121    10    0.65 0.333333 0.01  0.890991    -5.71989        -13.0901                   1.57272                 5.79747           0.0591465
0.94207  -0.374771    10    0.65 0.333333 0.01  0.891863    -5.71675        -13.0896                   1.57274                 5.80015           0.0591466
0.942505 -0.374404    10    0.65 0.333333 0.01  0.892736    -5.71363        -13.0892                   1.57272                 5.80283           0.059147
0.942939 -0.374041    10    0.65 0.333333 0.01  0.893609    -5.71054        -13.0887                   1.5727                  5.8055            0.0591474
0.943373 -0.37368     10    0.65 0.333333 0.01  0.894481    -5.70747        -13.0884                   1.57272                 5.80817           0.0591476
0.943805 -0.37332     10    0.65 0.333333 0.01  0.895354    -5.70443        -13.088                    1.57272                 5.81083           0.0591479
0.944237 -0.372959    10    0.65 0.333333 0.01  0.896227    -5.70142        -13.0876                   1.57273                 5.81349           0.0591482
0.944669 -0.372602    10    0.65 0.333333 0.01  0.897099    -5.69844        -13.0872                   1.57263                 5.81615           0.0591492
0.945099 -0.372232    10    0.65 0.333333 0.01  0.897972    -5.69548        -13.0871                   1.57278                 5.8188            0.0591489
0.94553  -0.371887    10    0.65 0.333333 0.01  0.898845    -5.69255        -13.0867                   1.57274                 5.82145           0.0591495
0.945958 -0.3715      10    0.65 0.333333 0.01  0.899717    -5.68965        -13.0867                   1.57299                 5.82408           0.0591487
0.946388 -0.371134    10    0.65 0.333333 0.01  0.90059     -5.68678        -13.0863                   1.57284                 5.82673           0.0591501
0.946816 -0.370779    10    0.65 0.333333 0.01  0.901463    -5.68393        -13.0862                   1.57287                 5.82937           0.0591504
0.947243 -0.370416    10    0.65 0.333333 0.01  0.902335    -5.68111        -13.086                    1.57292                 5.832             0.0591508
0.94767  -0.370051    10    0.65 0.333333 0.01  0.903208    -5.67831        -13.0859                   1.57295                 5.83462           0.0591512
0.948096 -0.369703    10    0.65 0.333333 0.01  0.904081    -5.67555        -13.0858                   1.57304                 5.83725           0.0591515
0.948521 -0.369318    10    0.65 0.333333 0.01  0.904953    -5.67281        -13.0857                   1.57303                 5.83987           0.0591522
0.948946 -0.368953    10    0.65 0.333333 0.01  0.905826    -5.6701         -13.0857                   1.57309                 5.84248           0.0591526
0.94937  -0.368585    10    0.65 0.333333 0.01  0.906699    -5.66741        -13.0857                   1.57315                 5.84509           0.059153
0.949793 -0.368221    10    0.65 0.333333 0.01  0.907571    -5.66476        -13.0857                   1.57321                 5.8477            0.0591535
0.950216 -0.36785     10    0.65 0.333333 0.01  0.908444    -5.66212        -13.0857                   1.57327                 5.8503            0.059154
0.950638 -0.36748     10    0.65 0.333333 0.01  0.909317    -5.65952        -13.0857                   1.57331                 5.8529            0.0591547
0.95106  -0.367117    10    0.65 0.333333 0.01  0.910189    -5.65695        -13.0858                   1.5734                  5.8555            0.0591551
0.951481 -0.366746    10    0.65 0.333333 0.01  0.911062    -5.6544         -13.0859                   1.57346                 5.85809           0.0591557
0.951901 -0.366376    10    0.65 0.333333 0.01  0.911935    -5.65188        -13.0861                   1.57353                 5.86067           0.0591563
0.95232  -0.36601     10    0.65 0.333333 0.01  0.912807    -5.64938        -13.0862                   1.5736                  5.86326           0.0591569
0.952739 -0.365639    10    0.65 0.333333 0.01  0.91368     -5.64691        -13.0864                   1.57369                 5.86583           0.0591574
0.953156 -0.365283    10    0.65 0.333333 0.01  0.914553    -5.64447        -13.0867                   1.57387                 5.8684            0.0591576
0.953574 -0.364897    10    0.65 0.333333 0.01  0.915425    -5.64206        -13.0869                   1.57388                 5.87098           0.0591586
0.953991 -0.364516    10    0.65 0.333333 0.01  0.916298    -5.63968        -13.0872                   1.57397                 5.87354           0.0591592
0.954407 -0.364149    10    0.65 0.333333 0.01  0.917171    -5.63732        -13.0875                   1.57407                 5.8761            0.0591598
0.954822 -0.363755    10    0.65 0.333333 0.01  0.918043    -5.63499        -13.0879                   1.57426                 5.87866           0.05916
0.955237 -0.363415    10    0.65 0.333333 0.01  0.918916    -5.63268        -13.0881                   1.57424                 5.88122           0.0591613
0.955652 -0.363035    10    0.65 0.333333 0.01  0.919789    -5.6304         -13.0885                   1.57432                 5.88377           0.0591621
0.956065 -0.36266     10    0.65 0.333333 0.01  0.920661    -5.62815        -13.0889                   1.57445                 5.88631           0.0591627
0.956478 -0.362286    10    0.65 0.333333 0.01  0.921534    -5.62593        -13.0894                   1.57457                 5.88885           0.0591634
0.95689  -0.36191     10    0.65 0.333333 0.01  0.922407    -5.62374        -13.0898                   1.57471                 5.89139           0.059164
0.957301 -0.361542    10    0.65 0.333333 0.01  0.923279    -5.62157        -13.0903                   1.57482                 5.89392           0.0591648
0.957712 -0.361156    10    0.65 0.333333 0.01  0.924152    -5.61943        -13.0908                   1.57493                 5.89645           0.0591656
0.958122 -0.36078     10    0.65 0.333333 0.01  0.925025    -5.61731        -13.0913                   1.57505                 5.89898           0.0591664
0.958531 -0.360403    10    0.65 0.333333 0.01  0.925897    -5.61523        -13.0919                   1.5752                  5.9015            0.0591671
0.95894  -0.360046    10    0.65 0.333333 0.01  0.92677     -5.61317        -13.0925                   1.57535                 5.90401           0.0591678
0.959348 -0.359658    10    0.65 0.333333 0.01  0.927642    -5.61113        -13.0931                   1.57548                 5.90653           0.0591686
0.959756 -0.35928     10    0.65 0.333333 0.01  0.928515    -5.60913        -13.0938                   1.57562                 5.90903           0.0591695
0.960162 -0.358934    10    0.65 0.333333 0.01  0.929388    -5.60715        -13.0945                   1.57583                 5.91154           0.0591699
0.960568 -0.358519    10    0.65 0.333333 0.01  0.93026     -5.6052         -13.0952                   1.57591                 5.91404           0.0591712
0.960974 -0.358139    10    0.65 0.333333 0.01  0.931133    -5.60328        -13.0959                   1.57604                 5.91653           0.0591721
0.961379 -0.357766    10    0.65 0.333333 0.01  0.932006    -5.60138        -13.0966                   1.57619                 5.91903           0.0591731
0.961782 -0.357381    10    0.65 0.333333 0.01  0.932878    -5.59951        -13.0974                   1.57638                 5.92151           0.0591738
0.962186 -0.356981    10    0.65 0.333333 0.01  0.933751    -5.59767        -13.0982                   1.57649                 5.924             0.0591749
0.962588 -0.356611    10    0.65 0.333333 0.01  0.934624    -5.59586        -13.099                    1.57671                 5.92648           0.0591756
0.96299  -0.356241    10    0.65 0.333333 0.01  0.935496    -5.59407        -13.0999                   1.57689                 5.92895           0.0591765
0.963392 -0.35586     10    0.65 0.333333 0.01  0.936369    -5.59231        -13.1008                   1.57705                 5.93142           0.0591775
0.963792 -0.355476    10    0.65 0.333333 0.01  0.937242    -5.59058        -13.1017                   1.57721                 5.93389           0.0591785
0.964192 -0.355119    10    0.65 0.333333 0.01  0.938114    -5.58887        -13.1027                   1.57743                 5.93635           0.0591793
0.964591 -0.354762    10    0.65 0.333333 0.01  0.938987    -5.58719        -13.1036                   1.57763                 5.93881           0.0591802
0.96499  -0.354333    10    0.65 0.333333 0.01  0.93986     -5.58554        -13.1046                   1.57778                 5.94126           0.0591814
0.965389 -0.353964    10    0.65 0.333333 0.01  0.940732    -5.58392        -13.1055                   1.57791                 5.94372           0.0591827
0.965785 -0.353571    10    0.65 0.333333 0.01  0.941605    -5.58232        -13.1067                   1.5782                  5.94616           0.0591833
0.966182 -0.353178    10    0.65 0.333333 0.01  0.942478    -5.58075        -13.1077                   1.57838                 5.9486            0.0591844
0.966578 -0.352792    10    0.65 0.333333 0.01  0.94335     -5.57921        -13.1088                   1.57858                 5.95104           0.0591855
0.966973 -0.352424    10    0.65 0.333333 0.01  0.944223    -5.57769        -13.11                     1.57882                 5.95347           0.0591863
0.967368 -0.352029    10    0.65 0.333333 0.01  0.945096    -5.57621        -13.1111                   1.579                   5.9559            0.0591876
0.967762 -0.351636    10    0.65 0.333333 0.01  0.945968    -5.57475        -13.1123                   1.57922                 5.95833           0.0591886
0.968155 -0.35125     10    0.65 0.333333 0.01  0.946841    -5.57331        -13.1135                   1.57945                 5.96075           0.0591897
0.968547 -0.350863    10    0.65 0.333333 0.01  0.947714    -5.57191        -13.1147                   1.57967                 5.96316           0.0591908
0.968939 -0.350446    10    0.65 0.333333 0.01  0.948586    -5.57053        -13.116                    1.57993                 5.96557           0.0591918
0.96933  -0.350094    10    0.65 0.333333 0.01  0.949459    -5.56918        -13.1173                   1.5801                  5.96798           0.0591932
0.969721 -0.349697    10    0.65 0.333333 0.01  0.950332    -5.56785        -13.1186                   1.58035                 5.97039           0.0591943
0.970111 -0.349313    10    0.65 0.333333 0.01  0.951204    -5.56656        -13.1199                   1.5806                  5.97279           0.0591954
0.9705   -0.348998    10    0.65 0.333333 0.01  0.952077    -5.56529        -13.1213                   1.58086                 5.97518           0.0591964
0.970889 -0.348524    10    0.65 0.333333 0.01  0.95295     -5.56405        -13.1226                   1.58102                 5.97758           0.0591981
0.971276 -0.34814     10    0.65 0.333333 0.01  0.953822    -5.56283        -13.1241                   1.58128                 5.97996           0.0591992
0.971663 -0.347758    10    0.65 0.333333 0.01  0.954695    -5.56164        -13.1255                   1.58154                 5.98235           0.0592004
0.97205  -0.347365    10    0.65 0.333333 0.01  0.955568    -5.56048        -13.127                    1.5818                  5.98473           0.0592017
0.972435 -0.346978    10    0.65 0.333333 0.01  0.95644     -5.55935        -13.1285                   1.58207                 5.9871            0.0592028
0.97282  -0.346578    10    0.65 0.333333 0.01  0.957313    -5.55825        -13.1301                   1.58233                 5.98947           0.0592041
0.973205 -0.346176    10    0.65 0.333333 0.01  0.958186    -5.55717        -13.1316                   1.58261                 5.99184           0.0592053
0.973588 -0.345786    10    0.65 0.333333 0.01  0.959058    -5.55612        -13.1332                   1.58288                 5.9942            0.0592066
0.973971 -0.345404    10    0.65 0.333333 0.01  0.959931    -5.5551         -13.1348                   1.58313                 5.99656           0.0592081
0.974354 -0.345008    10    0.65 0.333333 0.01  0.960804    -5.5541         -13.1364                   1.58339                 5.99891           0.0592095
0.974735 -0.344626    10    0.65 0.333333 0.01  0.961676    -5.55313        -13.1381                   1.58369                 6.00126           0.0592107
0.975116 -0.344225    10    0.65 0.333333 0.01  0.962549    -5.55219        -13.1398                   1.58399                 6.00361           0.059212
0.975497 -0.343824    10    0.65 0.333333 0.01  0.963422    -5.55128        -13.1415                   1.58427                 6.00595           0.0592134
0.975876 -0.34343     10    0.65 0.333333 0.01  0.964294    -5.55039        -13.1432                   1.58455                 6.00829           0.0592149
0.976255 -0.343044    10    0.65 0.333333 0.01  0.965167    -5.54953        -13.145                    1.58486                 6.01062           0.0592162
0.976633 -0.34264     10    0.65 0.333333 0.01  0.96604     -5.5487         -13.1468                   1.58514                 6.01295           0.0592177
0.977011 -0.342247    10    0.65 0.333333 0.01  0.966912    -5.5479         -13.1486                   1.58545                 6.01527           0.0592191
0.977388 -0.341855    10    0.65 0.333333 0.01  0.967785    -5.54712        -13.1505                   1.58576                 6.01759           0.0592205
0.977764 -0.341447    10    0.65 0.333333 0.01  0.968658    -5.54637        -13.1523                   1.58607                 6.01991           0.059222
0.978139 -0.341054    10    0.65 0.333333 0.01  0.96953     -5.54565        -13.1542                   1.58638                 6.02222           0.0592235
0.978514 -0.34066     10    0.65 0.333333 0.01  0.970403    -5.54495        -13.1562                   1.58671                 6.02453           0.0592249
0.978888 -0.340258    10    0.65 0.333333 0.01  0.971276    -5.54429        -13.1581                   1.58703                 6.02683           0.0592264
0.979262 -0.339856    10    0.65 0.333333 0.01  0.972148    -5.54365        -13.1601                   1.58735                 6.02913           0.0592279
0.979635 -0.339464    10    0.65 0.333333 0.01  0.973021    -5.54304        -13.1621                   1.58766                 6.03143           0.0592295
0.980007 -0.339057    10    0.65 0.333333 0.01  0.973894    -5.54245        -13.1642                   1.58801                 6.03372           0.059231
0.980378 -0.338686    10    0.65 0.333333 0.01  0.974766    -5.54189        -13.1663                   1.58836                 6.036             0.0592325
0.980749 -0.338261    10    0.65 0.333333 0.01  0.975639    -5.54136        -13.1683                   1.58866                 6.03829           0.0592343
0.981119 -0.33786     10    0.65 0.333333 0.01  0.976512    -5.54086        -13.1704                   1.589                   6.04056           0.0592359
0.981488 -0.337464    10    0.65 0.333333 0.01  0.977384    -5.54039        -13.1726                   1.58937                 6.04284           0.0592374
0.981857 -0.337062    10    0.65 0.333333 0.01  0.978257    -5.53994        -13.1748                   1.58972                 6.04511           0.059239
0.982225 -0.336659    10    0.65 0.333333 0.01  0.97913     -5.53952        -13.177                    1.59007                 6.04737           0.0592406
0.982592 -0.336266    10    0.65 0.333333 0.01  0.980002    -5.53913        -13.1792                   1.59044                 6.04963           0.0592422
0.982958 -0.335863    10    0.65 0.333333 0.01  0.980875    -5.53877        -13.1815                   1.5908                  6.05189           0.059244
0.983324 -0.335456    10    0.65 0.333333 0.01  0.981748    -5.53843        -13.1837                   1.59116                 6.05414           0.0592456
0.983689 -0.335047    10    0.65 0.333333 0.01  0.98262     -5.53812        -13.186                    1.59152                 6.05639           0.0592474
0.984054 -0.334649    10    0.65 0.333333 0.01  0.983493    -5.53784        -13.1884                   1.5919                  6.05863           0.0592491
0.984418 -0.334243    10    0.65 0.333333 0.01  0.984366    -5.53758        -13.1907                   1.59227                 6.06087           0.0592508
0.984781 -0.333844    10    0.65 0.333333 0.01  0.985238    -5.53736        -13.1931                   1.59266                 6.06311           0.0592525
0.985143 -0.33344     10    0.65 0.333333 0.01  0.986111    -5.53716        -13.1955                   1.59303                 6.06534           0.0592543
0.985505 -0.33303     10    0.65 0.333333 0.01  0.986984    -5.53699        -13.198                    1.59344                 6.06757           0.059256
0.985867 -0.332562    10    0.65 0.333333 0.01  0.987856    -5.53684        -13.2004                   1.59373                 6.06979           0.0592584
0.986226 -0.332219    10    0.65 0.333333 0.01  0.988729    -5.53673        -13.203                    1.59422                 6.07201           0.0592597
0.986586 -0.331811    10    0.65 0.333333 0.01  0.989602    -5.53664        -13.2055                   1.59463                 6.07422           0.0592614
0.986945 -0.33141     10    0.65 0.333333 0.01  0.990474    -5.53658        -13.208                    1.59501                 6.07644           0.0592634
0.987303 -0.330998    10    0.65 0.333333 0.01  0.991347    -5.53654        -13.2106                   1.59542                 6.07864           0.0592652
0.987661 -0.330586    10    0.65 0.333333 0.01  0.99222     -5.53654        -13.2132                   1.59586                 6.08084           0.0592669
0.988018 -0.330152    10    0.65 0.333333 0.01  0.993092    -5.53656        -13.2158                   1.59625                 6.08304           0.059269
0.988374 -0.329776    10    0.65 0.333333 0.01  0.993965    -5.53661        -13.2185                   1.59671                 6.08523           0.0592706
0.98873  -0.329363    10    0.65 0.333333 0.01  0.994838    -5.53669        -13.2212                   1.5971                  6.08742           0.0592727
0.989084 -0.328953    10    0.65 0.333333 0.01  0.99571     -5.53679        -13.2239                   1.59751                 6.08961           0.0592747
0.989439 -0.3285      10    0.65 0.333333 0.01  0.996583    -5.53692        -13.2266                   1.5979                  6.09179           0.0592768
0.989792 -0.328146    10    0.65 0.333333 0.01  0.997456    -5.53708        -13.2295                   1.59841                 6.09396           0.0592784
0.990145 -0.327728    10    0.65 0.333333 0.01  0.998328    -5.53727        -13.2322                   1.59883                 6.09613           0.0592805
0.990497 -0.327319    10    0.65 0.333333 0.01  0.999201    -5.53749        -13.235                    1.59926                 6.0983            0.0592825
0.990848 -0.326913    10    0.65 0.333333 0.01  1.00007     -5.53773        -13.2379                   1.59972                 6.10047           0.0592844
0.991199 -0.326502    10    0.65 0.333333 0.01  1.00095     -5.538          -13.2407                   1.6001                  6.10263           0.0592868
0.991549 -0.326081    10    0.65 0.333333 0.01  1.00182     -5.5383         -13.2438                   1.60067                 6.10478           0.0592883
0.991898 -0.325676    10    0.65 0.333333 0.01  1.00269     -5.53863        -13.2466                   1.60109                 6.10693           0.0592905
0.992247 -0.325268    10    0.65 0.333333 0.01  1.00356     -5.53898        -13.2496                   1.60154                 6.10908           0.0592926
0.992595 -0.324859    10    0.65 0.333333 0.01  1.00444     -5.53936        -13.2526                   1.60198                 6.11122           0.0592948
0.992942 -0.324439    10    0.65 0.333333 0.01  1.00531     -5.53977        -13.2556                   1.60246                 6.11336           0.0592969
0.993288 -0.324034    10    0.65 0.333333 0.01  1.00618     -5.54021        -13.2586                   1.60294                 6.11549           0.059299
0.993634 -0.323624    10    0.65 0.333333 0.01  1.00705     -5.54068        -13.2617                   1.6034                  6.11762           0.0593012
0.993979 -0.323206    10    0.65 0.333333 0.01  1.00793     -5.54117        -13.2648                   1.60388                 6.11974           0.0593033
0.994324 -0.322781    10    0.65 0.333333 0.01  1.0088      -5.54169        -13.2679                   1.60438                 6.12186           0.0593054
0.994667 -0.322363    10    0.65 0.333333 0.01  1.00967     -5.54224        -13.2711                   1.60489                 6.12398           0.0593075
0.99501  -0.321947    10    0.65 0.333333 0.01  1.01055     -5.54282        -13.2743                   1.60538                 6.12609           0.0593097
0.995353 -0.321534    10    0.65 0.333333 0.01  1.01142     -5.54343        -13.2775                   1.60584                 6.1282            0.0593121
0.995694 -0.321123    10    0.65 0.333333 0.01  1.01229     -5.54406        -13.2807                   1.60637                 6.1303            0.0593142
0.996035 -0.320696    10    0.65 0.333333 0.01  1.01316     -5.54472        -13.284                    1.60684                 6.1324            0.0593166
0.996376 -0.320297    10    0.65 0.333333 0.01  1.01404     -5.54541        -13.2873                   1.60735                 6.1345            0.0593189
0.996715 -0.319926    10    0.65 0.333333 0.01  1.01491     -5.54613        -13.2906                   1.60793                 6.13659           0.0593207
0.997054 -0.319493    10    0.65 0.333333 0.01  1.01578     -5.54687        -13.294                    1.60845                 6.13867           0.059323
0.997392 -0.31904     10    0.65 0.333333 0.01  1.01665     -5.54764        -13.2973                   1.60895                 6.14075           0.0593254
0.997729 -0.318625    10    0.65 0.333333 0.01  1.01753     -5.54844        -13.3007                   1.60947                 6.14283           0.0593278
0.998066 -0.318209    10    0.65 0.333333 0.01  1.0184      -5.54927        -13.3042                   1.60998                 6.14491           0.0593302
0.998402 -0.317821    10    0.65 0.333333 0.01  1.01927     -5.55013        -13.3077                   1.61055                 6.14697           0.0593324
0.998738 -0.317366    10    0.65 0.333333 0.01  1.02014     -5.55101        -13.3111                   1.61103                 6.14904           0.059335
0.999072 -0.316939    10    0.65 0.333333 0.01  1.02102     -5.55193        -13.3146                   1.61154                 6.1511            0.0593376
0.999406 -0.316522    10    0.65 0.333333 0.01  1.02189     -5.55287        -13.3182                   1.61213                 6.15316           0.0593397
0.999739 -0.316126    10    0.65 0.333333 0.01  1.02276     -5.55384        -13.3217                   1.61269                 6.15521           0.0593421
1.00007  -0.315683    10    0.65 0.333333 0.01  1.02364     -5.55483        -13.3253                   1.61322                 6.15726           0.0593447
1.0004   -0.315254    10    0.65 0.333333 0.01  1.02451     -5.55586        -13.329                    1.61382                 6.1593            0.0593469
1.00074  -0.314836    10    0.65 0.333333 0.01  1.02538     -5.55691        -13.3326                   1.61435                 6.16134           0.0593495
1.00107  -0.314422    10    0.65 0.333333 0.01  1.02625     -5.55799        -13.3363                   1.61492                 6.16337           0.059352
1.0014   -0.313991    10    0.65 0.333333 0.01  1.02713     -5.5591         -13.34                     1.61547                 6.1654            0.0593545
1.00172  -0.313568    10    0.65 0.333333 0.01  1.028       -5.56024        -13.3437                   1.61604                 6.16743           0.0593571
1.00205  -0.313149    10    0.65 0.333333 0.01  1.02887     -5.56141        -13.3475                   1.61661                 6.16945           0.0593597
1.00238  -0.312721    10    0.65 0.333333 0.01  1.02974     -5.5626         -13.3513                   1.61723                 6.17147           0.059362
1.00271  -0.3123      10    0.65 0.333333 0.01  1.03062     -5.56382        -13.3551                   1.61782                 6.17348           0.0593646
1.00303  -0.311868    10    0.65 0.333333 0.01  1.03149     -5.56507        -13.3589                   1.61838                 6.17549           0.0593673
1.00336  -0.311462    10    0.65 0.333333 0.01  1.03236     -5.56635        -13.3628                   1.61899                 6.17749           0.0593698
1.00368  -0.311028    10    0.65 0.333333 0.01  1.03323     -5.56766        -13.3667                   1.61956                 6.17949           0.0593726
1.00401  -0.310604    10    0.65 0.333333 0.01  1.03411     -5.56899        -13.3706                   1.62015                 6.18149           0.0593753
1.00433  -0.310177    10    0.65 0.333333 0.01  1.03498     -5.57036        -13.3746                   1.62078                 6.18348           0.0593778
1.00465  -0.309743    10    0.65 0.333333 0.01  1.03585     -5.57175        -13.3786                   1.6214                  6.18547           0.0593804
1.00498  -0.30933     10    0.65 0.333333 0.01  1.03673     -5.57317        -13.3826                   1.622                   6.18745           0.0593832
1.0053   -0.308899    10    0.65 0.333333 0.01  1.0376      -5.57462        -13.3867                   1.62261                 6.18943           0.059386
1.00562  -0.308466    10    0.65 0.333333 0.01  1.03847     -5.57609        -13.3907                   1.62322                 6.1914            0.0593887
1.00594  -0.308035    10    0.65 0.333333 0.01  1.03934     -5.5776         -13.3948                   1.62387                 6.19337           0.0593914
1.00626  -0.307632    10    0.65 0.333333 0.01  1.04022     -5.57913        -13.399                    1.62451                 6.19534           0.059394
1.00658  -0.307181    10    0.65 0.333333 0.01  1.04109     -5.58069        -13.4031                   1.62508                 6.1973            0.0593971
1.00689  -0.306763    10    0.65 0.333333 0.01  1.04196     -5.58228        -13.4073                   1.62574                 6.19926           0.0593999
1.00721  -0.306326    10    0.65 0.333333 0.01  1.04283     -5.5839         -13.4115                   1.6264                  6.20121           0.0594026
1.00753  -0.305895    10    0.65 0.333333 0.01  1.04371     -5.58555        -13.4158                   1.62706                 6.20316           0.0594053
1.00784  -0.305465    10    0.65 0.333333 0.01  1.04458     -5.58722        -13.42                     1.6277                  6.2051            0.0594082
1.00816  -0.305039    10    0.65 0.333333 0.01  1.04545     -5.58892        -13.4243                   1.62833                 6.20704           0.0594112
1.00847  -0.304608    10    0.65 0.333333 0.01  1.04632     -5.59066        -13.4286                   1.629                   6.20897           0.0594141
1.00879  -0.304176    10    0.65 0.333333 0.01  1.0472      -5.59242        -13.433                    1.62968                 6.2109            0.0594169
1.0091   -0.303752    10    0.65 0.333333 0.01  1.04807     -5.59421        -13.4374                   1.63034                 6.21283           0.0594198
1.00941  -0.303316    10    0.65 0.333333 0.01  1.04894     -5.59602        -13.4418                   1.631                   6.21475           0.0594228
1.00972  -0.302881    10    0.65 0.333333 0.01  1.04982     -5.59787        -13.4462                   1.63168                 6.21667           0.0594258
1.01003  -0.302444    10    0.65 0.333333 0.01  1.05069     -5.59974        -13.4507                   1.63239                 6.21858           0.0594286
1.01034  -0.302018    10    0.65 0.333333 0.01  1.05156     -5.60165        -13.4552                   1.63304                 6.22049           0.0594318
1.01065  -0.301593    10    0.65 0.333333 0.01  1.05243     -5.60358        -13.4597                   1.63374                 6.2224            0.0594347
1.01096  -0.301152    10    0.65 0.333333 0.01  1.05331     -5.60554        -13.4643                   1.63445                 6.2243            0.0594377
1.01127  -0.300711    10    0.65 0.333333 0.01  1.05418     -5.60753        -13.4688                   1.63513                 6.22619           0.0594408
1.01158  -0.300277    10    0.65 0.333333 0.01  1.05505     -5.60954        -13.4735                   1.63582                 6.22809           0.0594439
1.01188  -0.299855    10    0.65 0.333333 0.01  1.05592     -5.61159        -13.4781                   1.63653                 6.22997           0.059447
1.01219  -0.299407    10    0.65 0.333333 0.01  1.0568      -5.61366        -13.4828                   1.63725                 6.23186           0.05945
1.01249  -0.298978    10    0.65 0.333333 0.01  1.05767     -5.61577        -13.4875                   1.63796                 6.23373           0.0594532
1.0128   -0.298559    10    0.65 0.333333 0.01  1.05854     -5.6179         -13.4922                   1.63868                 6.23561           0.0594563
1.0131   -0.298115    10    0.65 0.333333 0.01  1.05941     -5.62006        -13.4969                   1.63937                 6.23748           0.0594596
1.0134   -0.297758    10    0.65 0.333333 0.01  1.06029     -5.62225        -13.5018                   1.64018                 6.23934           0.0594624
1.01371  -0.297238    10    0.65 0.333333 0.01  1.06116     -5.62447        -13.5065                   1.64085                 6.24121           0.0594659
1.01401  -0.296794    10    0.65 0.333333 0.01  1.06203     -5.62672        -13.5114                   1.64162                 6.24306           0.0594689
1.01431  -0.296362    10    0.65 0.333333 0.01  1.06291     -5.62899        -13.5163                   1.64234                 6.24491           0.0594723
1.01461  -0.295935    10    0.65 0.333333 0.01  1.06378     -5.6313         -13.5211                   1.64304                 6.24676           0.0594757
1.01491  -0.2955      10    0.65 0.333333 0.01  1.06465     -5.63363        -13.526                    1.64381                 6.24861           0.0594789
1.01521  -0.29505     10    0.65 0.333333 0.01  1.06552     -5.63599        -13.531                    1.64456                 6.25045           0.0594822
1.01551  -0.294618    10    0.65 0.333333 0.01  1.0664      -5.63838        -13.536                    1.64531                 6.25228           0.0594855
1.0158   -0.294175    10    0.65 0.333333 0.01  1.06727     -5.6408         -13.541                    1.64607                 6.25411           0.0594889
1.0161   -0.293737    10    0.65 0.333333 0.01  1.06814     -5.64325        -13.546                    1.64683                 6.25594           0.0594923
1.0164   -0.293296    10    0.65 0.333333 0.01  1.06901     -5.64573        -13.5511                   1.64761                 6.25776           0.0594956
1.01669  -0.292889    10    0.65 0.333333 0.01  1.06989     -5.64824        -13.5562                   1.64843                 6.25958           0.0594988
1.01699  -0.292397    10    0.65 0.333333 0.01  1.07076     -5.65077        -13.5614                   1.64919                 6.26139           0.0595023
1.01728  -0.291978    10    0.65 0.333333 0.01  1.07163     -5.65334        -13.5665                   1.64996                 6.2632            0.0595058
1.01757  -0.291538    10    0.65 0.333333 0.01  1.0725      -5.65593        -13.5717                   1.65073                 6.265             0.0595093
1.01787  -0.291091    10    0.65 0.333333 0.01  1.07338     -5.65855        -13.5769                   1.65152                 6.26681           0.0595128
1.01816  -0.290651    10    0.65 0.333333 0.01  1.07425     -5.6612         -13.5821                   1.6523                  6.2686            0.0595164
1.01845  -0.290147    10    0.65 0.333333 0.01  1.07512     -5.66388        -13.5874                   1.6531                  6.27039           0.0595199
1.01874  -0.28976     10    0.65 0.333333 0.01  1.076       -5.66659        -13.5927                   1.65391                 6.27218           0.0595234
1.01903  -0.289296    10    0.65 0.333333 0.01  1.07687     -5.66933        -13.598                    1.65471                 6.27396           0.0595269
1.01932  -0.288886    10    0.65 0.333333 0.01  1.07774     -5.6721         -13.6034                   1.65555                 6.27574           0.0595304
1.0196   -0.288405    10    0.65 0.333333 0.01  1.07861     -5.6749         -13.6088                   1.65642                 6.27751           0.0595337
1.01989  -0.28799     10    0.65 0.333333 0.01  1.07949     -5.67773        -13.6142                   1.65721                 6.27928           0.0595375
1.02018  -0.28755     10    0.65 0.333333 0.01  1.08036     -5.68058        -13.6197                   1.65803                 6.28105           0.0595412
1.02046  -0.287112    10    0.65 0.333333 0.01  1.08123     -5.68347        -13.6251                   1.65886                 6.28281           0.0595448
1.02075  -0.286683    10    0.65 0.333333 0.01  1.0821      -5.68638        -13.6306                   1.6597                  6.28456           0.0595485
1.02103  -0.286227    10    0.65 0.333333 0.01  1.08298     -5.68932        -13.6362                   1.66053                 6.28632           0.0595522
1.02132  -0.28578     10    0.65 0.333333 0.01  1.08385     -5.6923         -13.6417                   1.66137                 6.28807           0.059556
1.0216   -0.285334    10    0.65 0.333333 0.01  1.08472     -5.6953         -13.6473                   1.66222                 6.28981           0.0595597
1.02188  -0.28488     10    0.65 0.333333 0.01  1.08559     -5.69833        -13.653                    1.66307                 6.29155           0.0595635
1.02217  -0.284428    10    0.65 0.333333 0.01  1.08647     -5.70139        -13.6586                   1.66395                 6.29328           0.0595671
1.02245  -0.283987    10    0.65 0.333333 0.01  1.08734     -5.70448        -13.6643                   1.66481                 6.29501           0.059571
1.02273  -0.283541    10    0.65 0.333333 0.01  1.08821     -5.7076         -13.67                     1.66568                 6.29674           0.0595748
1.02301  -0.283059    10    0.65 0.333333 0.01  1.08909     -5.71075        -13.6758                   1.66661                 6.29846           0.0595783
1.02329  -0.282657    10    0.65 0.333333 0.01  1.08996     -5.71393        -13.6815                   1.66743                 6.30017           0.0595825
1.02356  -0.282204    10    0.65 0.333333 0.01  1.09083     -5.71713        -13.6873                   1.6683                  6.30189           0.0595864
1.02384  -0.281758    10    0.65 0.333333 0.01  1.0917      -5.72037        -13.6932                   1.6692                  6.3036            0.0595902
1.02412  -0.281323    10    0.65 0.333333 0.01  1.09258     -5.72364        -13.699                    1.67003                 6.3053            0.0595945
1.02439  -0.280874    10    0.65 0.333333 0.01  1.09345     -5.72693        -13.7049                   1.67097                 6.307             0.0595982
1.02467  -0.280425    10    0.65 0.333333 0.01  1.09432     -5.73026        -13.7108                   1.67187                 6.30869           0.0596021
1.02494  -0.279964    10    0.65 0.333333 0.01  1.09519     -5.73361        -13.7168                   1.67278                 6.31038           0.0596061
1.02522  -0.279513    10    0.65 0.333333 0.01  1.09607     -5.737          -13.7228                   1.67369                 6.31207           0.0596101
1.02549  -0.279073    10    0.65 0.333333 0.01  1.09694     -5.74041        -13.7287                   1.67458                 6.31375           0.0596142
1.02576  -0.278619    10    0.65 0.333333 0.01  1.09781     -5.74385        -13.7348                   1.67551                 6.31543           0.0596182
1.02603  -0.278164    10    0.65 0.333333 0.01  1.09868     -5.74733        -13.7409                   1.67646                 6.3171            0.0596222
1.02631  -0.277712    10    0.65 0.333333 0.01  1.09956     -5.75083        -13.747                    1.67739                 6.31877           0.0596263
1.02658  -0.27726     10    0.65 0.333333 0.01  1.10043     -5.75436        -13.7531                   1.67829                 6.32044           0.0596305
1.02685  -0.276804    10    0.65 0.333333 0.01  1.1013      -5.75792        -13.7592                   1.67922                 6.3221            0.0596347
1.02711  -0.276367    10    0.65 0.333333 0.01  1.10218     -5.76152        -13.7654                   1.68016                 6.32375           0.0596389
1.02738  -0.275921    10    0.65 0.333333 0.01  1.10305     -5.76514        -13.7716                   1.6811                  6.3254            0.0596431
1.02765  -0.275458    10    0.65 0.333333 0.01  1.10392     -5.76879        -13.7779                   1.68206                 6.32705           0.0596473
1.02792  -0.275005    10    0.65 0.333333 0.01  1.10479     -5.77247        -13.7842                   1.68302                 6.32869           0.0596515
1.02818  -0.274554    10    0.65 0.333333 0.01  1.10567     -5.77618        -13.7905                   1.68399                 6.33033           0.0596557
1.02845  -0.274097    10    0.65 0.333333 0.01  1.10654     -5.77992        -13.7968                   1.68495                 6.33196           0.05966
1.02871  -0.273644    10    0.65 0.333333 0.01  1.10741     -5.78369        -13.8032                   1.68593                 6.33359           0.0596642
1.02898  -0.273194    10    0.65 0.333333 0.01  1.10828     -5.78749        -13.8096                   1.68688                 6.33522           0.0596687
1.02924  -0.272739    10    0.65 0.333333 0.01  1.10916     -5.79132        -13.8161                   1.68789                 6.33684           0.0596729
1.0295   -0.272283    10    0.65 0.333333 0.01  1.11003     -5.79518        -13.8225                   1.68884                 6.33845           0.0596774
1.02976  -0.271826    10    0.65 0.333333 0.01  1.1109      -5.79907        -13.829                    1.68983                 6.34006           0.0596818
1.03002  -0.271368    10    0.65 0.333333 0.01  1.11177     -5.803          -13.8355                   1.69086                 6.34167           0.059686
1.03029  -0.270915    10    0.65 0.333333 0.01  1.11265     -5.80695        -13.8421                   1.69184                 6.34327           0.0596906
1.03054  -0.27046     10    0.65 0.333333 0.01  1.11352     -5.81093        -13.8486                   1.69283                 6.34487           0.0596951
1.0308   -0.26999     10    0.65 0.333333 0.01  1.11439     -5.81494        -13.8553                   1.69387                 6.34646           0.0596994
1.03106  -0.269541    10    0.65 0.333333 0.01  1.11527     -5.81898        -13.8619                   1.69488                 6.34805           0.0597039
1.03132  -0.269093    10    0.65 0.333333 0.01  1.11614     -5.82305        -13.8686                   1.6959                  6.34964           0.0597085
1.03158  -0.268632    10    0.65 0.333333 0.01  1.11701     -5.82715        -13.8753                   1.69698                 6.35122           0.0597128
1.03183  -0.268178    10    0.65 0.333333 0.01  1.11788     -5.83128        -13.882                    1.69794                 6.3528            0.0597177
1.03209  -0.267704    10    0.65 0.333333 0.01  1.11876     -5.83544        -13.8888                   1.69897                 6.35437           0.0597223
1.03234  -0.267266    10    0.65 0.333333 0.01  1.11963     -5.83963        -13.8956                   1.7                     6.35593           0.0597269
1.0326   -0.266805    10    0.65 0.333333 0.01  1.1205      -5.84385        -13.9024                   1.70104                 6.3575            0.0597316
1.03285  -0.266341    10    0.65 0.333333 0.01  1.12137     -5.84811        -13.9093                   1.70211                 6.35906           0.0597362
1.0331   -0.265887    10    0.65 0.333333 0.01  1.12225     -5.85239        -13.9161                   1.70314                 6.36061           0.059741
1.03335  -0.265425    10    0.65 0.333333 0.01  1.12312     -5.8567         -13.9231                   1.70422                 6.36216           0.0597456
1.0336   -0.264968    10    0.65 0.333333 0.01  1.12399     -5.86104        -13.9301                   1.70531                 6.3637            0.0597502
1.03385  -0.264509    10    0.65 0.333333 0.01  1.12486     -5.86542        -13.937                    1.70635                 6.36525           0.0597551
1.0341   -0.264046    10    0.65 0.333333 0.01  1.12574     -5.86982        -13.944                    1.70743                 6.36678           0.0597599
1.03435  -0.263589    10    0.65 0.333333 0.01  1.12661     -5.87425        -13.9511                   1.70849                 6.36831           0.0597648
1.0346   -0.263125    10    0.65 0.333333 0.01  1.12748     -5.87872        -13.9581                   1.70959                 6.36984           0.0597696
1.03485  -0.262665    10    0.65 0.333333 0.01  1.12836     -5.88321        -13.9652                   1.71067                 6.37136           0.0597745
1.03509  -0.262184    10    0.65 0.333333 0.01  1.12923     -5.88774        -13.9724                   1.71181                 6.37288           0.0597791
1.03534  -0.261736    10    0.65 0.333333 0.01  1.1301      -5.89229        -13.9796                   1.71287                 6.3744            0.0597843
1.03559  -0.261272    10    0.65 0.333333 0.01  1.13097     -5.89688        -13.9868                   1.71398                 6.37591           0.0597891
1.03583  -0.260819    10    0.65 0.333333 0.01  1.13185     -5.9015         -13.994                    1.71509                 6.37741           0.0597941
1.03607  -0.260352    10    0.65 0.333333 0.01  1.13272     -5.90615        -14.0013                   1.71619                 6.37891           0.0597992
1.03632  -0.259886    10    0.65 0.333333 0.01  1.13359     -5.91082        -14.0086                   1.71733                 6.38041           0.0598041
1.03656  -0.259422    10    0.65 0.333333 0.01  1.13446     -5.91553        -14.0159                   1.71844                 6.3819            0.0598092
1.0368   -0.258965    10    0.65 0.333333 0.01  1.13534     -5.92027        -14.0232                   1.71956                 6.38339           0.0598143
1.03704  -0.258496    10    0.65 0.333333 0.01  1.13621     -5.92504        -14.0306                   1.7207                  6.38487           0.0598194
1.03728  -0.258033    10    0.65 0.333333 0.01  1.13708     -5.92984        -14.038                    1.72185                 6.38635           0.0598245
1.03752  -0.257578    10    0.65 0.333333 0.01  1.13795     -5.93468        -14.0455                   1.72298                 6.38783           0.0598297
1.03776  -0.257118    10    0.65 0.333333 0.01  1.13883     -5.93954        -14.053                    1.72414                 6.3893            0.0598348
1.038    -0.256646    10    0.65 0.333333 0.01  1.1397      -5.94443        -14.0605                   1.72526                 6.39076           0.0598402
1.03824  -0.256177    10    0.65 0.333333 0.01  1.14057     -5.94935        -14.068                    1.72646                 6.39222           0.0598452
1.03847  -0.255708    10    0.65 0.333333 0.01  1.14145     -5.95431        -14.0756                   1.72764                 6.39368           0.0598504
1.03871  -0.255228    10    0.65 0.333333 0.01  1.14232     -5.9593         -14.0832                   1.72876                 6.39513           0.0598559
1.03894  -0.254784    10    0.65 0.333333 0.01  1.14319     -5.96431        -14.0908                   1.72992                 6.39658           0.0598613
1.03918  -0.254335    10    0.65 0.333333 0.01  1.14406     -5.96936        -14.0985                   1.73113                 6.39803           0.0598665
1.03941  -0.253846    10    0.65 0.333333 0.01  1.14494     -5.97444        -14.1063                   1.73236                 6.39946           0.0598716
1.03965  -0.253384    10    0.65 0.333333 0.01  1.14581     -5.97955        -14.114                    1.73353                 6.4009            0.0598771
1.03988  -0.25292     10    0.65 0.333333 0.01  1.14668     -5.98469        -14.1217                   1.73472                 6.40233           0.0598826
1.04011  -0.25245     10    0.65 0.333333 0.01  1.14755     -5.98986        -14.1296                   1.73603                 6.40375           0.0598875
1.04034  -0.251995    10    0.65 0.333333 0.01  1.14843     -5.99506        -14.1374                   1.73715                 6.40518           0.0598934
1.04057  -0.251525    10    0.65 0.333333 0.01  1.1493      -6.0003         -14.1452                   1.73833                 6.40659           0.059899
1.0408   -0.251046    10    0.65 0.333333 0.01  1.15017     -6.00556        -14.1531                   1.73958                 6.40801           0.0599044
1.04103  -0.250578    10    0.65 0.333333 0.01  1.15104     -6.01086        -14.1611                   1.74082                 6.40941           0.0599099
1.04126  -0.250099    10    0.65 0.333333 0.01  1.15192     -6.01619        -14.169                    1.74203                 6.41082           0.0599156
1.04148  -0.249631    10    0.65 0.333333 0.01  1.15279     -6.02155        -14.177                    1.74326                 6.41222           0.0599212
1.04171  -0.249159    10    0.65 0.333333 0.01  1.15366     -6.02694        -14.1851                   1.74451                 6.41361           0.0599268
1.04194  -0.24869     10    0.65 0.333333 0.01  1.15454     -6.03236        -14.1931                   1.74573                 6.415             0.0599326
1.04216  -0.248217    10    0.65 0.333333 0.01  1.15541     -6.03781        -14.2012                   1.74701                 6.41639           0.0599382
1.04239  -0.247745    10    0.65 0.333333 0.01  1.15628     -6.0433         -14.2094                   1.74829                 6.41777           0.0599438
1.04261  -0.247282    10    0.65 0.333333 0.01  1.15715     -6.04881        -14.2174                   1.74949                 6.41915           0.0599498
1.04283  -0.246813    10    0.65 0.333333 0.01  1.15803     -6.05436        -14.2256                   1.75077                 6.42052           0.0599555
1.04305  -0.246342    10    0.65 0.333333 0.01  1.1589      -6.05994        -14.2339                   1.75207                 6.42189           0.0599612
1.04328  -0.245875    10    0.65 0.333333 0.01  1.15977     -6.06554        -14.2421                   1.75334                 6.42325           0.0599671
1.0435   -0.245386    10    0.65 0.333333 0.01  1.16064     -6.07119        -14.2505                   1.75466                 6.42461           0.0599728
1.04372  -0.244918    10    0.65 0.333333 0.01  1.16152     -6.07686        -14.2587                   1.75591                 6.42597           0.0599789
1.04394  -0.244439    10    0.65 0.333333 0.01  1.16239     -6.08256        -14.2671                   1.75723                 6.42732           0.0599847
1.04415  -0.243983    10    0.65 0.333333 0.01  1.16326     -6.0883         -14.2755                   1.75851                 6.42866           0.0599907
1.04437  -0.243498    10    0.65 0.333333 0.01  1.16413     -6.09407        -14.2839                   1.75982                 6.43001           0.0599967
1.04459  -0.243029    10    0.65 0.333333 0.01  1.16501     -6.09986        -14.2923                   1.76112                 6.43134           0.0600028
1.04481  -0.242561    10    0.65 0.333333 0.01  1.16588     -6.1057         -14.3008                   1.76247                 6.43267           0.0600087
1.04502  -0.242087    10    0.65 0.333333 0.01  1.16675     -6.11156        -14.3093                   1.76375                 6.434             0.060015
1.04524  -0.241612    10    0.65 0.333333 0.01  1.16763     -6.11745        -14.3179                   1.76509                 6.43533           0.060021
1.04545  -0.24113     10    0.65 0.333333 0.01  1.1685      -6.12338        -14.3265                   1.76644                 6.43665           0.060027
1.04567  -0.240659    10    0.65 0.333333 0.01  1.16937     -6.12933        -14.3351                   1.76777                 6.43796           0.0600333
1.04588  -0.240183    10    0.65 0.333333 0.01  1.17024     -6.13532        -14.3437                   1.76913                 6.43927           0.0600394
1.04609  -0.239702    10    0.65 0.333333 0.01  1.17112     -6.14134        -14.3524                   1.77049                 6.44058           0.0600456
1.0463   -0.239239    10    0.65 0.333333 0.01  1.17199     -6.1474         -14.3611                   1.77182                 6.44188           0.060052
1.04651  -0.23877     10    0.65 0.333333 0.01  1.17286     -6.15348        -14.3698                   1.77316                 6.44318           0.0600584
1.04672  -0.238234    10    0.65 0.333333 0.01  1.17373     -6.1596         -14.3785                   1.77446                 6.44447           0.060065
1.04693  -0.237809    10    0.65 0.333333 0.01  1.17461     -6.16574        -14.3874                   1.77592                 6.44576           0.060071
1.04714  -0.237333    10    0.65 0.333333 0.01  1.17548     -6.17193        -14.3963                   1.77731                 6.44704           0.0600773
1.04735  -0.236849    10    0.65 0.333333 0.01  1.17635     -6.17814        -14.4052                   1.77871                 6.44832           0.0600837
1.04755  -0.236371    10    0.65 0.333333 0.01  1.17722     -6.18438        -14.4141                   1.78011                 6.4496            0.0600901
1.04776  -0.235903    10    0.65 0.333333 0.01  1.1781      -6.19066        -14.423                    1.78148                 6.45087           0.0600967
1.04797  -0.235418    10    0.65 0.333333 0.01  1.17897     -6.19697        -14.432                    1.78289                 6.45214           0.0601032
1.04817  -0.234943    10    0.65 0.333333 0.01  1.17984     -6.20331        -14.441                    1.78427                 6.4534            0.0601099
1.04838  -0.234461    10    0.65 0.333333 0.01  1.18072     -6.20968        -14.4501                   1.78575                 6.45466           0.0601161
1.04858  -0.233986    10    0.65 0.333333 0.01  1.18159     -6.21608        -14.4591                   1.78715                 6.45591           0.0601229
1.04878  -0.233507    10    0.65 0.333333 0.01  1.18246     -6.22252        -14.4682                   1.78855                 6.45716           0.0601296
1.04898  -0.233017    10    0.65 0.333333 0.01  1.18333     -6.22899        -14.4774                   1.79001                 6.4584            0.0601362
1.04919  -0.232542    10    0.65 0.333333 0.01  1.18421     -6.23549        -14.4866                   1.79144                 6.45964           0.0601429
1.04939  -0.23206     10    0.65 0.333333 0.01  1.18508     -6.24202        -14.4958                   1.7929                  6.46088           0.0601496
1.04959  -0.231573    10    0.65 0.333333 0.01  1.18595     -6.24859        -14.505                    1.79435                 6.46211           0.0601564
1.04979  -0.231102    10    0.65 0.333333 0.01  1.18682     -6.25519        -14.5143                   1.79578                 6.46333           0.0601633
1.04998  -0.230616    10    0.65 0.333333 0.01  1.1877      -6.26182        -14.5236                   1.79726                 6.46456           0.0601701
1.05018  -0.230132    10    0.65 0.333333 0.01  1.18857     -6.26848        -14.533                    1.79872                 6.46577           0.060177
1.05038  -0.229656    10    0.65 0.333333 0.01  1.18944     -6.27517        -14.5424                   1.80023                 6.46699           0.0601838
1.05058  -0.22918     10    0.65 0.333333 0.01  1.19031     -6.2819         -14.5518                   1.80167                 6.4682            0.0601909
1.05077  -0.228693    10    0.65 0.333333 0.01  1.19119     -6.28866        -14.5612                   1.80317                 6.4694            0.0601978
1.05097  -0.228214    10    0.65 0.333333 0.01  1.19206     -6.29545        -14.5707                   1.80465                 6.4706            0.0602049
1.05116  -0.227724    10    0.65 0.333333 0.01  1.19293     -6.30228        -14.5802                   1.80616                 6.4718            0.0602119
1.05135  -0.227246    10    0.65 0.333333 0.01  1.19381     -6.30914        -14.5898                   1.80765                 6.47299           0.060219
1.05155  -0.226765    10    0.65 0.333333 0.01  1.19468     -6.31603        -14.5994                   1.8092                  6.47417           0.060226
1.05174  -0.226286    10    0.65 0.333333 0.01  1.19555     -6.32295        -14.609                    1.8107                  6.47536           0.0602332
1.05193  -0.225806    10    0.65 0.333333 0.01  1.19642     -6.3299         -14.6186                   1.81219                 6.47653           0.0602406
1.05212  -0.225321    10    0.65 0.333333 0.01  1.1973      -6.33689        -14.6283                   1.81374                 6.47771           0.0602477
1.05231  -0.224842    10    0.65 0.333333 0.01  1.19817     -6.34391        -14.638                    1.81526                 6.47888           0.0602551
1.0525   -0.22436     10    0.65 0.333333 0.01  1.19904     -6.35097        -14.6478                   1.81679                 6.48004           0.0602624
1.05269  -0.223874    10    0.65 0.333333 0.01  1.19991     -6.35805        -14.6576                   1.81834                 6.4812            0.0602698
1.05288  -0.223393    10    0.65 0.333333 0.01  1.20079     -6.36517        -14.6674                   1.81989                 6.48236           0.0602772
1.05306  -0.222909    10    0.65 0.333333 0.01  1.20166     -6.37232        -14.6773                   1.82144                 6.48351           0.0602846
1.05325  -0.222417    10    0.65 0.333333 0.01  1.20253     -6.3795         -14.6872                   1.82304                 6.48465           0.0602919
1.05343  -0.221931    10    0.65 0.333333 0.01  1.2034      -6.38672        -14.6972                   1.82465                 6.4858            0.0602992
1.05362  -0.221448    10    0.65 0.333333 0.01  1.20428     -6.39397        -14.7071                   1.82619                 6.48694           0.0603069
1.0538   -0.22097     10    0.65 0.333333 0.01  1.20515     -6.40125        -14.717                    1.8277                  6.48807           0.0603148
1.05399  -0.220474    10    0.65 0.333333 0.01  1.20602     -6.40857        -14.7271                   1.82935                 6.4892            0.0603222
1.05417  -0.219983    10    0.65 0.333333 0.01  1.2069      -6.41592        -14.7372                   1.83097                 6.49032           0.0603297
1.05435  -0.21949     10    0.65 0.333333 0.01  1.20777     -6.4233         -14.7473                   1.83259                 6.49144           0.0603373
1.05453  -0.219       10    0.65 0.333333 0.01  1.20864     -6.43071        -14.7574                   1.83414                 6.49256           0.0603453
1.05471  -0.218525    10    0.65 0.333333 0.01  1.20951     -6.43816        -14.7676                   1.83579                 6.49367           0.0603529
1.05489  -0.218031    10    0.65 0.333333 0.01  1.21039     -6.44564        -14.7779                   1.83748                 6.49478           0.0603604
1.05507  -0.217545    10    0.65 0.333333 0.01  1.21126     -6.45316        -14.7881                   1.83909                 6.49588           0.0603684
1.05525  -0.21707     10    0.65 0.333333 0.01  1.21213     -6.4607         -14.7983                   1.84065                 6.49698           0.0603766
1.05543  -0.216576    10    0.65 0.333333 0.01  1.213       -6.46828        -14.8087                   1.84232                 6.49807           0.0603844
1.0556   -0.216078    10    0.65 0.333333 0.01  1.21388     -6.4759         -14.8191                   1.84399                 6.49916           0.0603922
1.05578  -0.21559     10    0.65 0.333333 0.01  1.21475     -6.48354        -14.8294                   1.84565                 6.50025           0.0604002
1.05596  -0.215112    10    0.65 0.333333 0.01  1.21562     -6.49122        -14.8398                   1.84728                 6.50133           0.0604084
1.05613  -0.214621    10    0.65 0.333333 0.01  1.21649     -6.49893        -14.8503                   1.84897                 6.5024            0.0604164
1.05631  -0.214124    10    0.65 0.333333 0.01  1.21737     -6.50668        -14.8608                   1.85063                 6.50347           0.0604246
1.05648  -0.213638    10    0.65 0.333333 0.01  1.21824     -6.51446        -14.8713                   1.85234                 6.50454           0.0604326
1.05665  -0.213151    10    0.65 0.333333 0.01  1.21911     -6.52227        -14.8819                   1.85401                 6.5056            0.0604409
1.05682  -0.212656    10    0.65 0.333333 0.01  1.21999     -6.53012        -14.8925                   1.85572                 6.50666           0.060449
1.05699  -0.212166    10    0.65 0.333333 0.01  1.22086     -6.538          -14.9031                   1.85741                 6.50772           0.0604574
1.05716  -0.211682    10    0.65 0.333333 0.01  1.22173     -6.54591        -14.9138                   1.85914                 6.50877           0.0604656
1.05734  -0.211196    10    0.65 0.333333 0.01  1.2226      -6.55386        -14.9245                   1.86079                 6.50981           0.0604743
1.0575   -0.2107      10    0.65 0.333333 0.01  1.22348     -6.56183        -14.9352                   1.86252                 6.51085           0.0604827
1.05767  -0.210204    10    0.65 0.333333 0.01  1.22435     -6.56985        -14.946                    1.86427                 6.51189           0.060491
1.05784  -0.20971     10    0.65 0.333333 0.01  1.22522     -6.57789        -14.9568                   1.866                   6.51292           0.0604995
1.05801  -0.209217    10    0.65 0.333333 0.01  1.22609     -6.58597        -14.9677                   1.86779                 6.51395           0.0605079
1.05817  -0.208718    10    0.65 0.333333 0.01  1.22697     -6.59409        -14.9786                   1.86954                 6.51497           0.0605164
1.05834  -0.208225    10    0.65 0.333333 0.01  1.22784     -6.60223        -14.9895                   1.8713                  6.51599           0.0605251
1.0585   -0.207741    10    0.65 0.333333 0.01  1.22871     -6.61042        -15.0005                   1.87304                 6.517             0.0605338
1.05867  -0.207242    10    0.65 0.333333 0.01  1.22958     -6.61863        -15.0115                   1.87482                 6.51801           0.0605425
1.05883  -0.206756    10    0.65 0.333333 0.01  1.23046     -6.62688        -15.0225                   1.87657                 6.51902           0.0605513
1.05899  -0.206263    10    0.65 0.333333 0.01  1.23133     -6.63516        -15.0335                   1.87834                 6.52002           0.0605602
1.05915  -0.205765    10    0.65 0.333333 0.01  1.2322      -6.64347        -15.0446                   1.88015                 6.52102           0.060569
1.05932  -0.205275    10    0.65 0.333333 0.01  1.23308     -6.65182        -15.0558                   1.88195                 6.52201           0.0605778
1.05948  -0.204785    10    0.65 0.333333 0.01  1.23395     -6.66021        -15.0669                   1.88374                 6.523             0.0605869
1.05964  -0.204284    10    0.65 0.333333 0.01  1.23482     -6.66862        -15.0782                   1.88559                 6.52398           0.0605957
1.0598   -0.203777    10    0.65 0.333333 0.01  1.23569     -6.67707        -15.0894                   1.88741                 6.52496           0.0606046
1.05995  -0.203281    10    0.65 0.333333 0.01  1.23657     -6.68556        -15.1007                   1.88922                 6.52593           0.0606138
1.06011  -0.202794    10    0.65 0.333333 0.01  1.23744     -6.69407        -15.112                    1.89103                 6.5269            0.060623
1.06027  -0.202306    10    0.65 0.333333 0.01  1.23831     -6.70262        -15.1234                   1.89292                 6.52787           0.060632
1.06042  -0.201807    10    0.65 0.333333 0.01  1.23918     -6.71121        -15.1348                   1.89473                 6.52883           0.0606413
1.06058  -0.201307    10    0.65 0.333333 0.01  1.24006     -6.71983        -15.1462                   1.89658                 6.52979           0.0606506
1.06073  -0.200811    10    0.65 0.333333 0.01  1.24093     -6.72848        -15.1577                   1.89845                 6.53074           0.0606599
1.06089  -0.200313    10    0.65 0.333333 0.01  1.2418      -6.73717        -15.1692                   1.90033                 6.53169           0.0606692
1.06104  -0.199808    10    0.65 0.333333 0.01  1.24267     -6.74589        -15.1807                   1.90219                 6.53263           0.0606786
1.06119  -0.199319    10    0.65 0.333333 0.01  1.24355     -6.75465        -15.1923                   1.90408                 6.53357           0.0606881
1.06135  -0.198803    10    0.65 0.333333 0.01  1.24442     -6.76343        -15.2038                   1.9059                  6.53451           0.0606979
1.0615   -0.19833     10    0.65 0.333333 0.01  1.24529     -6.77226        -15.2155                   1.90784                 6.53544           0.0607072
1.06165  -0.197824    10    0.65 0.333333 0.01  1.24617     -6.78111        -15.2272                   1.90976                 6.53637           0.0607168
1.0618   -0.197332    10    0.65 0.333333 0.01  1.24704     -6.79001        -15.239                    1.91166                 6.53729           0.0607264
1.06195  -0.196829    10    0.65 0.333333 0.01  1.24791     -6.79893        -15.2508                   1.91362                 6.5382            0.060736
1.06209  -0.196331    10    0.65 0.333333 0.01  1.24878     -6.80789        -15.2625                   1.91552                 6.53912           0.0607458
1.06224  -0.195833    10    0.65 0.333333 0.01  1.24966     -6.81688        -15.2744                   1.91746                 6.54003           0.0607556
1.06239  -0.195341    10    0.65 0.333333 0.01  1.25053     -6.82591        -15.2862                   1.91938                 6.54093           0.0607655
1.06254  -0.194838    10    0.65 0.333333 0.01  1.2514      -6.83497        -15.2982                   1.92135                 6.54183           0.0607753
1.06268  -0.194332    10    0.65 0.333333 0.01  1.25227     -6.84407        -15.3101                   1.92329                 6.54273           0.0607853
1.06283  -0.193843    10    0.65 0.333333 0.01  1.25315     -6.8532         -15.322                    1.92523                 6.54362           0.0607954
1.06297  -0.193345    10    0.65 0.333333 0.01  1.25402     -6.86236        -15.3341                   1.92724                 6.5445            0.0608053
1.06311  -0.192839    10    0.65 0.333333 0.01  1.25489     -6.87156        -15.3462                   1.92921                 6.54539           0.0608155
1.06326  -0.192336    10    0.65 0.333333 0.01  1.25576     -6.88079        -15.3583                   1.9312                  6.54626           0.0608256
1.0634   -0.191837    10    0.65 0.333333 0.01  1.25664     -6.89006        -15.3704                   1.9332                  6.54714           0.0608358
1.06354  -0.191333    10    0.65 0.333333 0.01  1.25751     -6.89936        -15.3826                   1.93519                 6.54801           0.0608461
1.06368  -0.190846    10    0.65 0.333333 0.01  1.25838     -6.9087         -15.3948                   1.9372                  6.54887           0.0608564
1.06382  -0.190346    10    0.65 0.333333 0.01  1.25926     -6.91807        -15.4069                   1.93914                 6.54974           0.0608671
1.06396  -0.189838    10    0.65 0.333333 0.01  1.26013     -6.92747        -15.4193                   1.94125                 6.55059           0.0608771
1.0641   -0.18934     10    0.65 0.333333 0.01  1.261       -6.93691        -15.4316                   1.94325                 6.55144           0.0608877
1.06423  -0.188832    10    0.65 0.333333 0.01  1.26187     -6.94638        -15.444                    1.94532                 6.55229           0.0608982
1.06437  -0.188323    10    0.65 0.333333 0.01  1.26275     -6.95589        -15.4564                   1.94733                 6.55313           0.0609089
1.06451  -0.187826    10    0.65 0.333333 0.01  1.26362     -6.96543        -15.4688                   1.94941                 6.55397           0.0609195
1.06464  -0.18732     10    0.65 0.333333 0.01  1.26449     -6.97501        -15.4812                   1.95143                 6.55481           0.0609303
1.06478  -0.186789    10    0.65 0.333333 0.01  1.26536     -6.98462        -15.4938                   1.95354                 6.55564           0.0609409
1.06491  -0.186278    10    0.65 0.333333 0.01  1.26624     -6.99426        -15.5064                   1.95566                 6.55646           0.0609516
1.06505  -0.185891    10    0.65 0.333333 0.01  1.26711     -7.00394        -15.5189                   1.95768                 6.55728           0.0609627
1.06518  -0.185298    10    0.65 0.333333 0.01  1.26798     -7.01365        -15.5315                   1.9597                  6.5581            0.0609739
1.06531  -0.184835    10    0.65 0.333333 0.01  1.26885     -7.0234         -15.5442                   1.96187                 6.55891           0.0609846
1.06544  -0.184285    10    0.65 0.333333 0.01  1.26973     -7.03318        -15.5569                   1.96401                 6.55972           0.0609955
1.06557  -0.183872    10    0.65 0.333333 0.01  1.2706      -7.043          -15.5696                   1.96611                 6.56053           0.0610067
1.0657   -0.183294    10    0.65 0.333333 0.01  1.27147     -7.05285        -15.5823                   1.96816                 6.56133           0.0610182
1.06583  -0.182791    10    0.65 0.333333 0.01  1.27235     -7.06274        -15.5952                   1.97033                 6.56212           0.0610292
1.06596  -0.182289    10    0.65 0.333333 0.01  1.27322     -7.07266        -15.608                    1.97246                 6.56291           0.0610406
1.06609  -0.181864    10    0.65 0.333333 0.01  1.27409     -7.08261        -15.621                    1.97465                 6.5637            0.0610518
1.06621  -0.181289    10    0.65 0.333333 0.01  1.27496     -7.0926         -15.6339                   1.97679                 6.56448           0.0610632
1.06634  -0.180816    10    0.65 0.333333 0.01  1.27584     -7.10262        -15.6468                   1.97894                 6.56526           0.0610748
1.06647  -0.180264    10    0.65 0.333333 0.01  1.27671     -7.11268        -15.6598                   1.98113                 6.56603           0.0610862
1.06659  -0.179782    10    0.65 0.333333 0.01  1.27758     -7.12277        -15.6729                   1.98334                 6.5668            0.0610977
1.06672  -0.179249    10    0.65 0.333333 0.01  1.27845     -7.1329         -15.6859                   1.98548                 6.56757           0.0611095
1.06684  -0.178742    10    0.65 0.333333 0.01  1.27933     -7.14306        -15.6991                   1.98768                 6.56833           0.0611212
1.06696  -0.178226    10    0.65 0.333333 0.01  1.2802      -7.15326        -15.7122                   1.98989                 6.56908           0.061133
1.06708  -0.177734    10    0.65 0.333333 0.01  1.28107     -7.16349        -15.7254                   1.99209                 6.56984           0.0611449
1.06721  -0.177229    10    0.65 0.333333 0.01  1.28194     -7.17375        -15.7387                   1.99432                 6.57058           0.0611567
1.06733  -0.176717    10    0.65 0.333333 0.01  1.28282     -7.18405        -15.7519                   1.99654                 6.57133           0.0611687
1.06745  -0.176214    10    0.65 0.333333 0.01  1.28369     -7.19439        -15.7652                   1.99877                 6.57207           0.0611808
1.06757  -0.175702    10    0.65 0.333333 0.01  1.28456     -7.20476        -15.7786                   2.00102                 6.5728            0.0611929
1.06768  -0.175189    10    0.65 0.333333 0.01  1.28543     -7.21516        -15.792                    2.0033                  6.57353           0.0612049
1.0678   -0.174676    10    0.65 0.333333 0.01  1.28631     -7.2256         -15.8054                   2.00555                 6.57426           0.0612172
1.06792  -0.174171    10    0.65 0.333333 0.01  1.28718     -7.23607        -15.8188                   2.00778                 6.57498           0.0612297
1.06804  -0.173672    10    0.65 0.333333 0.01  1.28805     -7.24658        -15.8324                   2.01009                 6.5757            0.0612419
1.06815  -0.173176    10    0.65 0.333333 0.01  1.28893     -7.25712        -15.8459                   2.01236                 6.57641           0.0612545
1.06827  -0.172651    10    0.65 0.333333 0.01  1.2898      -7.26769        -15.8595                   2.01466                 6.57712           0.0612669
1.06838  -0.172167    10    0.65 0.333333 0.01  1.29067     -7.2783         -15.8731                   2.01697                 6.57782           0.0612795
1.0685   -0.171628    10    0.65 0.333333 0.01  1.29154     -7.28895        -15.8867                   2.01925                 6.57852           0.0612922
1.06861  -0.171107    10    0.65 0.333333 0.01  1.29242     -7.29963        -15.9004                   2.02159                 6.57922           0.0613049
1.06872  -0.170607    10    0.65 0.333333 0.01  1.29329     -7.31034        -15.9142                   2.0239                  6.57991           0.0613177
1.06883  -0.170109    10    0.65 0.333333 0.01  1.29416     -7.32109        -15.9279                   2.02626                 6.5806            0.0613305
1.06894  -0.16967     10    0.65 0.333333 0.01  1.29503     -7.33187        -15.9418                   2.02865                 6.58128           0.0613433
1.06905  -0.16909     10    0.65 0.333333 0.01  1.29591     -7.34269        -15.9556                   2.03094                 6.58196           0.0613565
1.06916  -0.168594    10    0.65 0.333333 0.01  1.29678     -7.35354        -15.9695                   2.0333                  6.58264           0.0613696
1.06927  -0.168093    10    0.65 0.333333 0.01  1.29765     -7.36442        -15.9834                   2.03568                 6.5833            0.0613827
1.06938  -0.167554    10    0.65 0.333333 0.01  1.29852     -7.37534        -15.9974                   2.03805                 6.58397           0.0613959
1.06949  -0.166993    10    0.65 0.333333 0.01  1.2994      -7.3863         -16.0114                   2.04043                 6.58463           0.0614093
1.06959  -0.166508    10    0.65 0.333333 0.01  1.30027     -7.39728        -16.0255                   2.04288                 6.58529           0.0614224
1.0697   -0.166024    10    0.65 0.333333 0.01  1.30114     -7.40831        -16.0395                   2.04523                 6.58594           0.0614361
1.06981  -0.16557     10    0.65 0.333333 0.01  1.30202     -7.41936        -16.0536                   2.04763                 6.58659           0.0614497
1.06991  -0.16499     10    0.65 0.333333 0.01  1.30289     -7.43045        -16.0678                   2.05009                 6.58724           0.0614631
1.07001  -0.164483    10    0.65 0.333333 0.01  1.30376     -7.44158        -16.082                    2.05251                 6.58788           0.0614768
1.07012  -0.16397     10    0.65 0.333333 0.01  1.30463     -7.45274        -16.0962                   2.05494                 6.58851           0.0614906
1.07022  -0.163392    10    0.65 0.333333 0.01  1.30551     -7.46393        -16.1105                   2.05738                 6.58915           0.0615045
1.07032  -0.162945    10    0.65 0.333333 0.01  1.30638     -7.47516        -16.1248                   2.05984                 6.58977           0.0615184
1.07042  -0.162425    10    0.65 0.333333 0.01  1.30725     -7.48642        -16.1391                   2.06233                 6.5904            0.0615323
1.07052  -0.161905    10    0.65 0.333333 0.01  1.30812     -7.49772        -16.1535                   2.06481                 6.59102           0.0615463
1.07062  -0.16141     10    0.65 0.333333 0.01  1.309       -7.50905        -16.168                    2.06732                 6.59163           0.0615604
1.07072  -0.160896    10    0.65 0.333333 0.01  1.30987     -7.52042        -16.1824                   2.06977                 6.59224           0.0615748
1.07082  -0.160419    10    0.65 0.333333 0.01  1.31074     -7.53181        -16.1969                   2.07228                 6.59285           0.061589
1.07092  -0.159853    10    0.65 0.333333 0.01  1.31161     -7.54325        -16.2115                   2.07477                 6.59345           0.0616035
1.07102  -0.159351    10    0.65 0.333333 0.01  1.31249     -7.55471        -16.226                    2.07725                 6.59405           0.0616181
1.07111  -0.158826    10    0.65 0.333333 0.01  1.31336     -7.56621        -16.2407                   2.07981                 6.59464           0.0616325
1.07121  -0.158312    10    0.65 0.333333 0.01  1.31423     -7.57775        -16.2553                   2.08236                 6.59523           0.0616471
1.0713   -0.15778     10    0.65 0.333333 0.01  1.31511     -7.58932        -16.27                     2.08489                 6.59582           0.0616619
1.0714   -0.157279    10    0.65 0.333333 0.01  1.31598     -7.60092        -16.2848                   2.08746                 6.5964            0.0616767
1.07149  -0.156746    10    0.65 0.333333 0.01  1.31685     -7.61255        -16.2996                   2.09003                 6.59698           0.0616916
1.07159  -0.156251    10    0.65 0.333333 0.01  1.31772     -7.62422        -16.3144                   2.09259                 6.59755           0.0617066
1.07168  -0.155737    10    0.65 0.333333 0.01  1.3186      -7.63593        -16.3292                   2.09517                 6.59812           0.0617217
1.07177  -0.155218    10    0.65 0.333333 0.01  1.31947     -7.64766        -16.3441                   2.09777                 6.59868           0.0617368
1.07186  -0.154702    10    0.65 0.333333 0.01  1.32034     -7.65943        -16.359                    2.10036                 6.59924           0.0617521
1.07195  -0.154181    10    0.65 0.333333 0.01  1.32121     -7.67124        -16.374                    2.10295                 6.5998            0.0617675
1.07204  -0.153664    10    0.65 0.333333 0.01  1.32209     -7.68307        -16.389                    2.10558                 6.60035           0.0617829
1.07213  -0.153166    10    0.65 0.333333 0.01  1.32296     -7.69494        -16.4041                   2.10825                 6.6009            0.0617983
1.07222  -0.152637    10    0.65 0.333333 0.01  1.32383     -7.70685        -16.4191                   2.11082                 6.60144           0.0618141
1.07231  -0.152116    10    0.65 0.333333 0.01  1.3247      -7.71878        -16.4343                   2.11348                 6.60198           0.0618298
1.07239  -0.151602    10    0.65 0.333333 0.01  1.32558     -7.73076        -16.4494                   2.11612                 6.60252           0.0618456
1.07248  -0.151085    10    0.65 0.333333 0.01  1.32645     -7.74276        -16.4646                   2.11878                 6.60305           0.0618615
1.07256  -0.150536    10    0.65 0.333333 0.01  1.32732     -7.7548         -16.4798                   2.12143                 6.60358           0.0618776
1.07265  -0.150018    10    0.65 0.333333 0.01  1.3282      -7.76687        -16.4951                   2.12414                 6.6041            0.0618936
1.07273  -0.14958     10    0.65 0.333333 0.01  1.32907     -7.77897        -16.5105                   2.12688                 6.60462           0.0619096
1.07282  -0.149011    10    0.65 0.333333 0.01  1.32994     -7.7911         -16.5258                   2.12953                 6.60513           0.0619261
1.0729   -0.148496    10    0.65 0.333333 0.01  1.33081     -7.80327        -16.5412                   2.13224                 6.60564           0.0619424
1.07298  -0.147982    10    0.65 0.333333 0.01  1.33169     -7.81547        -16.5566                   2.13497                 6.60615           0.0619589
1.07306  -0.14745     10    0.65 0.333333 0.01  1.33256     -7.82771        -16.572                    2.13766                 6.60665           0.0619756
1.07314  -0.146929    10    0.65 0.333333 0.01  1.33343     -7.83998        -16.5875                   2.14041                 6.60715           0.0619922
1.07322  -0.146408    10    0.65 0.333333 0.01  1.3343      -7.85227        -16.6031                   2.14316                 6.60764           0.062009
1.0733   -0.145896    10    0.65 0.333333 0.01  1.33518     -7.86461        -16.6187                   2.14592                 6.60813           0.0620258
1.07338  -0.145378    10    0.65 0.333333 0.01  1.33605     -7.87697        -16.6342                   2.14866                 6.60862           0.0620429
1.07346  -0.144852    10    0.65 0.333333 0.01  1.33692     -7.88937        -16.6499                   2.15144                 6.6091            0.06206
1.07354  -0.144338    10    0.65 0.333333 0.01  1.33779     -7.90179        -16.6656                   2.15422                 6.60958           0.0620772
1.07362  -0.143816    10    0.65 0.333333 0.01  1.33867     -7.91425        -16.6813                   2.15702                 6.61005           0.0620945
1.07369  -0.143295    10    0.65 0.333333 0.01  1.33954     -7.92675        -16.6971                   2.15981                 6.61052           0.0621119
1.07377  -0.142778    10    0.65 0.333333 0.01  1.34041     -7.93927        -16.7129                   2.16262                 6.61099           0.0621295
1.07384  -0.142252    10    0.65 0.333333 0.01  1.34129     -7.95183        -16.7287                   2.16545                 6.61145           0.0621471
1.07392  -0.141733    10    0.65 0.333333 0.01  1.34216     -7.96442        -16.7446                   2.16831                 6.6119            0.0621647
1.07399  -0.141223    10    0.65 0.333333 0.01  1.34303     -7.97704        -16.7605                   2.17111                 6.61236           0.0621827
1.07406  -0.140725    10    0.65 0.333333 0.01  1.3439      -7.98969        -16.7765                   2.17398                 6.6128            0.0622006
1.07414  -0.140169    10    0.65 0.333333 0.01  1.34478     -8.00237        -16.7925                   2.17683                 6.61325           0.0622187
1.07421  -0.139643    10    0.65 0.333333 0.01  1.34565     -8.01508        -16.8084                   2.17967                 6.61369           0.062237
1.07428  -0.139128    10    0.65 0.333333 0.01  1.34652     -8.02783        -16.8245                   2.18254                 6.61413           0.0622553
1.07435  -0.138602    10    0.65 0.333333 0.01  1.34739     -8.0406         -16.8406                   2.18543                 6.61456           0.0622737
1.07442  -0.138071    10    0.65 0.333333 0.01  1.34827     -8.05341        -16.8568                   2.18837                 6.61499           0.0622921
1.07449  -0.137544    10    0.65 0.333333 0.01  1.34914     -8.06625        -16.8729                   2.19128                 6.61541           0.0623107
1.07456  -0.137033    10    0.65 0.333333 0.01  1.35001     -8.07912        -16.8891                   2.19416                 6.61583           0.0623296
1.07462  -0.136512    10    0.65 0.333333 0.01  1.35088     -8.09202        -16.9054                   2.19711                 6.61625           0.0623484
1.07469  -0.135987    10    0.65 0.333333 0.01  1.35176     -8.10494        -16.9216                   2.20002                 6.61666           0.0623675
1.07476  -0.135458    10    0.65 0.333333 0.01  1.35263     -8.1179         -16.9379                   2.20293                 6.61707           0.0623867
1.07482  -0.134934    10    0.65 0.333333 0.01  1.3535      -8.13089        -16.9543                   2.20591                 6.61748           0.0624059
1.07489  -0.134406    10    0.65 0.333333 0.01  1.35438     -8.14391        -16.9707                   2.20891                 6.61788           0.0624251
1.07495  -0.133886    10    0.65 0.333333 0.01  1.35525     -8.15696        -16.9871                   2.21184                 6.61828           0.0624448
1.07502  -0.133365    10    0.65 0.333333 0.01  1.35612     -8.17004        -17.0035                   2.21481                 6.61867           0.0624644
1.07508  -0.132841    10    0.65 0.333333 0.01  1.35699     -8.18315        -17.02                     2.21781                 6.61906           0.0624842
1.07514  -0.132318    10    0.65 0.333333 0.01  1.35787     -8.19629        -17.0365                   2.22075                 6.61944           0.0625043
1.0752   -0.131795    10    0.65 0.333333 0.01  1.35874     -8.20945        -17.053                    2.22375                 6.61982           0.0625243
1.07526  -0.131264    10    0.65 0.333333 0.01  1.35961     -8.22265        -17.0697                   2.22684                 6.6202            0.0625442
1.07533  -0.130748    10    0.65 0.333333 0.01  1.36048     -8.23587        -17.0863                   2.22985                 6.62057           0.0625645
1.07539  -0.130223    10    0.65 0.333333 0.01  1.36136     -8.24913        -17.1029                   2.23286                 6.62094           0.0625851
1.07544  -0.1297      10    0.65 0.333333 0.01  1.36223     -8.26241        -17.1196                   2.23588                 6.62131           0.0626057
1.0755   -0.129089    10    0.65 0.333333 0.01  1.3631      -8.27572        -17.1363                   2.23892                 6.62167           0.0626264
1.07556  -0.128637    10    0.65 0.333333 0.01  1.36397     -8.28906        -17.1531                   2.24204                 6.62203           0.062647
1.07562  -0.128118    10    0.65 0.333333 0.01  1.36485     -8.30243        -17.1699                   2.24511                 6.62238           0.062668
1.07568  -0.127591    10    0.65 0.333333 0.01  1.36572     -8.31582        -17.1867                   2.24819                 6.62273           0.0626891
1.07573  -0.127058    10    0.65 0.333333 0.01  1.36659     -8.32924        -17.2036                   2.2513                  6.62308           0.0627103
1.07579  -0.126537    10    0.65 0.333333 0.01  1.36747     -8.34269        -17.2205                   2.25435                 6.62342           0.0627319
1.07584  -0.126009    10    0.65 0.333333 0.01  1.36834     -8.35617        -17.2374                   2.2575                  6.62376           0.0627533
1.0759   -0.125482    10    0.65 0.333333 0.01  1.36921     -8.36967        -17.2544                   2.2606                  6.62409           0.062775
1.07595  -0.124953    10    0.65 0.333333 0.01  1.37008     -8.3832         -17.2713                   2.2637                  6.62442           0.062797
1.076    -0.124425    10    0.65 0.333333 0.01  1.37096     -8.39676        -17.2884                   2.26689                 6.62475           0.0628188
1.07606  -0.123904    10    0.65 0.333333 0.01  1.37183     -8.41034        -17.3054                   2.27003                 6.62507           0.0628409
1.07611  -0.123372    10    0.65 0.333333 0.01  1.3727      -8.42395        -17.3225                   2.27319                 6.62539           0.0628632
1.07616  -0.122839    10    0.65 0.333333 0.01  1.37357     -8.43758        -17.3397                   2.27637                 6.6257            0.0628855
1.07621  -0.122315    10    0.65 0.333333 0.01  1.37445     -8.45124        -17.3568                   2.27951                 6.62602           0.0629083
1.07626  -0.121802    10    0.65 0.333333 0.01  1.37532     -8.46493        -17.374                    2.2827                  6.62632           0.062931
1.07631  -0.121266    10    0.65 0.333333 0.01  1.37619     -8.47864        -17.3911                   2.28587                 6.62663           0.0629539
1.07636  -0.120739    10    0.65 0.333333 0.01  1.37706     -8.49237        -17.4084                   2.28907                 6.62693           0.062977
1.0764   -0.120204    10    0.65 0.333333 0.01  1.37794     -8.50613        -17.4257                   2.2923                  6.62722           0.0630001
1.07645  -0.119668    10    0.65 0.333333 0.01  1.37881     -8.51992        -17.443                    2.29553                 6.62751           0.0630235
1.0765   -0.119135    10    0.65 0.333333 0.01  1.37968     -8.53373        -17.4603                   2.29876                 6.6278            0.063047
1.07655  -0.118613    10    0.65 0.333333 0.01  1.38056     -8.54756        -17.4776                   2.30197                 6.62809           0.0630708
1.07659  -0.118082    10    0.65 0.333333 0.01  1.38143     -8.56141        -17.495                    2.30523                 6.62837           0.0630946
1.07664  -0.117555    10    0.65 0.333333 0.01  1.3823      -8.57529        -17.5124                   2.30851                 6.62865           0.0631186
1.07668  -0.117031    10    0.65 0.333333 0.01  1.38317     -8.58919        -17.5298                   2.31173                 6.62892           0.063143
1.07672  -0.116508    10    0.65 0.333333 0.01  1.38405     -8.60312        -17.5473                   2.31497                 6.62919           0.0631674
1.07677  -0.115978    10    0.65 0.333333 0.01  1.38492     -8.61707        -17.5648                   2.31825                 6.62946           0.063192
1.07681  -0.115442    10    0.65 0.333333 0.01  1.38579     -8.63103        -17.5823                   2.32158                 6.62972           0.0632166
1.07685  -0.114923    10    0.65 0.333333 0.01  1.38666     -8.64502        -17.5998                   2.32483                 6.62998           0.0632417
1.07689  -0.114384    10    0.65 0.333333 0.01  1.38754     -8.65903        -17.6174                   2.32815                 6.63024           0.0632667
1.07694  -0.113848    10    0.65 0.333333 0.01  1.38841     -8.67307        -17.635                    2.33149                 6.63049           0.0632919
1.07698  -0.113315    10    0.65 0.333333 0.01  1.38928     -8.68712        -17.6527                   2.33483                 6.63074           0.0633173
1.07702  -0.112791    10    0.65 0.333333 0.01  1.39015     -8.70119        -17.6703                   2.33817                 6.63098           0.0633429
1.07705  -0.112261    10    0.65 0.333333 0.01  1.39103     -8.71529        -17.688                    2.34147                 6.63122           0.0633689
1.07709  -0.111725    10    0.65 0.333333 0.01  1.3919      -8.7294         -17.7057                   2.34483                 6.63146           0.0633949
1.07713  -0.111213    10    0.65 0.333333 0.01  1.39277     -8.74353        -17.7234                   2.34819                 6.63169           0.063421
1.07717  -0.110667    10    0.65 0.333333 0.01  1.39365     -8.75768        -17.7412                   2.35157                 6.63192           0.0634474
1.07721  -0.110132    10    0.65 0.333333 0.01  1.39452     -8.77185        -17.7589                   2.35494                 6.63215           0.063474
1.07724  -0.109613    10    0.65 0.333333 0.01  1.39539     -8.78604        -17.7767                   2.35828                 6.63237           0.0635009
1.07728  -0.109075    10    0.65 0.333333 0.01  1.39626     -8.80024        -17.7945                   2.36165                 6.63259           0.0635279
1.07731  -0.108504    10    0.65 0.333333 0.01  1.39714     -8.81447        -17.8124                   2.36509                 6.63281           0.063555
1.07735  -0.108018    10    0.65 0.333333 0.01  1.39801     -8.82871        -17.8302                   2.36846                 6.63302           0.0635825
1.07738  -0.107476    10    0.65 0.333333 0.01  1.39888     -8.84296        -17.8481                   2.3719                  6.63323           0.06361
1.07741  -0.106941    10    0.65 0.333333 0.01  1.39975     -8.85723        -17.866                    2.37537                 6.63343           0.0636376
1.07745  -0.106401    10    0.65 0.333333 0.01  1.40063     -8.87152        -17.884                    2.37883                 6.63364           0.0636655
1.07748  -0.105881    10    0.65 0.333333 0.01  1.4015      -8.88582        -17.9018                   2.38218                 6.63384           0.063694
1.07751  -0.10533     10    0.65 0.333333 0.01  1.40237     -8.90014        -17.9199                   2.38569                 6.63403           0.0637222
1.07754  -0.104808    10    0.65 0.333333 0.01  1.40324     -8.91447        -17.9378                   2.3891                  6.63422           0.063751
1.07757  -0.10427     10    0.65 0.333333 0.01  1.40412     -8.92882        -17.9558                   2.39259                 6.63441           0.0637797
1.0776   -0.103738    10    0.65 0.333333 0.01  1.40499     -8.94318        -17.9738                   2.39607                 6.63459           0.0638088
1.07763  -0.103214    10    0.65 0.333333 0.01  1.40586     -8.95755        -17.9919                   2.39953                 6.63478           0.0638381
1.07766  -0.102679    10    0.65 0.333333 0.01  1.40674     -8.97193        -18.0098                   2.40294                 6.63496           0.0638679
1.07769  -0.102141    10    0.65 0.333333 0.01  1.40761     -8.98633        -18.0279                   2.40647                 6.63513           0.0638974
1.07772  -0.101607    10    0.65 0.333333 0.01  1.40848     -9.00074        -18.046                    2.40996                 6.6353            0.0639274
1.07774  -0.10107     10    0.65 0.333333 0.01  1.40935     -9.01515        -18.0641                   2.41352                 6.63547           0.0639575
1.07777  -0.100531    10    0.65 0.333333 0.01  1.41023     -9.02958        -18.0823                   2.41704                 6.63563           0.0639879
1.0778   -0.0999949   10    0.65 0.333333 0.01  1.4111      -9.04402        -18.1004                   2.42055                 6.63579           0.0640185
1.07782  -0.0994728   10    0.65 0.333333 0.01  1.41197     -9.05847        -18.1185                   2.42404                 6.63595           0.0640496
1.07785  -0.09892     10    0.65 0.333333 0.01  1.41284     -9.07292        -18.1367                   2.42763                 6.63611           0.0640805
1.07787  -0.0983895   10    0.65 0.333333 0.01  1.41372     -9.08739        -18.1548                   2.43113                 6.63626           0.064112
1.0779   -0.0978576   10    0.65 0.333333 0.01  1.41459     -9.10186        -18.1729                   2.43466                 6.63641           0.0641437
1.07792  -0.0973052   10    0.65 0.333333 0.01  1.41546     -9.11634        -18.1911                   2.43821                 6.63655           0.0641756
1.07794  -0.0967894   10    0.65 0.333333 0.01  1.41633     -9.13082        -18.2093                   2.44179                 6.63669           0.0642077
1.07797  -0.0962539   10    0.65 0.333333 0.01  1.41721     -9.14531        -18.2275                   2.44531                 6.63683           0.0642402
1.07799  -0.0957156   10    0.65 0.333333 0.01  1.41808     -9.15981        -18.2457                   2.44896                 6.63697           0.0642725
1.07801  -0.0951833   10    0.65 0.333333 0.01  1.41895     -9.17431        -18.2639                   2.4525                  6.6371            0.0643056
1.07803  -0.0946474   10    0.65 0.333333 0.01  1.41983     -9.18881        -18.2821                   2.45607                 6.63723           0.0643388
1.07805  -0.0941122   10    0.65 0.333333 0.01  1.4207      -9.20332        -18.3003                   2.45963                 6.63736           0.0643723
1.07807  -0.0935621   10    0.65 0.333333 0.01  1.42157     -9.21783        -18.3186                   2.46329                 6.63748           0.0644058
1.07809  -0.093016    10    0.65 0.333333 0.01  1.42244     -9.23234        -18.3369                   2.46692                 6.6376            0.0644396
1.07811  -0.0924985   10    0.65 0.333333 0.01  1.42332     -9.24686        -18.355                    2.47047                 6.63772           0.064474
1.07813  -0.0919579   10    0.65 0.333333 0.01  1.42419     -9.26137        -18.3733                   2.47407                 6.63783           0.0645086
1.07815  -0.0914153   10    0.65 0.333333 0.01  1.42506     -9.27588        -18.3915                   2.4777                  6.63794           0.0645433
1.07816  -0.0908844   10    0.65 0.333333 0.01  1.42593     -9.29039        -18.4097                   2.4813                  6.63805           0.0645784
1.07818  -0.0903385   10    0.65 0.333333 0.01  1.42681     -9.3049         -18.428                    2.48496                 6.63815           0.0646137
1.0782   -0.0898062   10    0.65 0.333333 0.01  1.42768     -9.31941        -18.4462                   2.48856                 6.63826           0.0646494
1.07821  -0.0892728   10    0.65 0.333333 0.01  1.42855     -9.33392        -18.4644                   2.49216                 6.63836           0.0646855
1.07823  -0.0887396   10    0.65 0.333333 0.01  1.42942     -9.34842        -18.4826                   2.49578                 6.63845           0.0647218
1.07824  -0.0881954   10    0.65 0.333333 0.01  1.4303      -9.36291        -18.5009                   2.49943                 6.63854           0.0647582
1.07826  -0.0876652   10    0.65 0.333333 0.01  1.43117     -9.3774         -18.5191                   2.50301                 6.63864           0.0647953
1.07827  -0.0871271   10    0.65 0.333333 0.01  1.43204     -9.39189        -18.5373                   2.50669                 6.63872           0.0648323
1.07829  -0.0865868   10    0.65 0.333333 0.01  1.43292     -9.40637        -18.5555                   2.51036                 6.63881           0.0648697
1.0783   -0.0860587   10    0.65 0.333333 0.01  1.43379     -9.42083        -18.5737                   2.51397                 6.63889           0.0649076
1.07831  -0.0855085   10    0.65 0.333333 0.01  1.43466     -9.43529        -18.5919                   2.51766                 6.63897           0.0649456
1.07832  -0.0849732   10    0.65 0.333333 0.01  1.43553     -9.44975        -18.6101                   2.52131                 6.63904           0.064984
1.07834  -0.0844337   10    0.65 0.333333 0.01  1.43641     -9.46419        -18.6282                   2.52489                 6.63912           0.065023
1.07835  -0.0838849   10    0.65 0.333333 0.01  1.43728     -9.47862        -18.6465                   2.52866                 6.63919           0.0650617
1.07836  -0.0833463   10    0.65 0.333333 0.01  1.43815     -9.49303        -18.6646                   2.53235                 6.63925           0.065101
1.07837  -0.0828106   10    0.65 0.333333 0.01  1.43902     -9.50743        -18.6827                   2.53598                 6.63932           0.0651408
1.07838  -0.0822632   10    0.65 0.333333 0.01  1.4399      -9.52182        -18.7009                   2.53968                 6.63938           0.0651807
1.07839  -0.081724    10    0.65 0.333333 0.01  1.44077     -9.5362         -18.719                    2.54338                 6.63944           0.065221
1.0784   -0.0811945   10    0.65 0.333333 0.01  1.44164     -9.55056        -18.737                    2.54697                 6.6395            0.065262
1.07841  -0.0806516   10    0.65 0.333333 0.01  1.44251     -9.5649         -18.7551                   2.55066                 6.63955           0.0653031
1.07842  -0.0801013   10    0.65 0.333333 0.01  1.44339     -9.57922        -18.7732                   2.55438                 6.6396            0.0653443
1.07842  -0.0795749   10    0.65 0.333333 0.01  1.44426     -9.59353        -18.7912                   2.55797                 6.63965           0.0653864
1.07843  -0.0790385   10    0.65 0.333333 0.01  1.44513     -9.60781        -18.8092                   2.56167                 6.6397            0.0654285
1.07844  -0.0784902   10    0.65 0.333333 0.01  1.44601     -9.62207        -18.8272                   2.56537                 6.63974           0.0654709
1.07845  -0.0779556   10    0.65 0.333333 0.01  1.44688     -9.63631        -18.8451                   2.56902                 6.63979           0.0655138
1.07845  -0.077407    10    0.65 0.333333 0.01  1.44775     -9.65053        -18.8631                   2.57275                 6.63983           0.0655569
1.07846  -0.076867    10    0.65 0.333333 0.01  1.44862     -9.66473        -18.881                    2.57642                 6.63986           0.0656005
1.07846  -0.0763126   10    0.65 0.333333 0.01  1.4495      -9.67889        -18.899                    2.58017                 6.6399            0.0656443
1.07847  -0.0757708   10    0.65 0.333333 0.01  1.45037     -9.69304        -18.9167                   2.58377                 6.63993           0.0656889
1.07847  -0.0752341   10    0.65 0.333333 0.01  1.45124     -9.70715        -18.9345                   2.58743                 6.63996           0.0657337
1.07848  -0.0747056   10    0.65 0.333333 0.01  1.45211     -9.72124        -18.9523                   2.59108                 6.63999           0.0657789
1.07848  -0.0741637   10    0.65 0.333333 0.01  1.45299     -9.7353         -18.97                     2.59474                 6.64001           0.0658245
1.07849  -0.0736178   10    0.65 0.333333 0.01  1.45386     -9.74932        -18.9878                   2.59843                 6.64003           0.0658704
1.07849  -0.0730682   10    0.65 0.333333 0.01  1.45473     -9.76332        -19.0055                   2.60212                 6.64005           0.0659166
1.07849  -0.0725321   10    0.65 0.333333 0.01  1.4556      -9.77728        -19.0231                   2.60577                 6.64007           0.0659634
1.07849  -0.0719931   10    0.65 0.333333 0.01  1.45648     -9.7912         -19.0407                   2.60941                 6.64009           0.0660107
1.0785   -0.0714436   10    0.65 0.333333 0.01  1.45735     -9.80509        -19.0583                   2.61308                 6.6401            0.0660582
1.0785   -0.0709129   10    0.65 0.333333 0.01  1.45822     -9.81895        -19.0757                   2.61667                 6.64012           0.0661064
1.0785   -0.0703598   10    0.65 0.333333 0.01  1.4591      -9.83276        -19.0933                   2.6204                  6.64012           0.0661546
1.0785   -0.0698181   10    0.65 0.333333 0.01  1.45997     -9.84654        -19.1107                   2.62402                 6.64013           0.0662035
1.0785   -0.0692766   10    0.65 0.333333 0.01  1.46084     -9.86028        -19.1281                   2.62767                 6.64014           0.0662528
1.0785   -0.0687233   10    0.65 0.333333 0.01  1.46171     -9.87397        -19.1455                   2.63137                 6.64014           0.0663024
1.0785   -0.0681844   10    0.65 0.333333 0.01  1.46259     -9.88762        -19.1627                   2.63495                 6.64014           0.0663527
1.0785   -0.0676454   10    0.65 0.333333 0.01  1.46346     -9.90123        -19.1799                   2.63855                 6.64014           0.0664034
1.0785   -0.0670987   10    0.65 0.333333 0.01  1.46433     -9.91479        -19.1971                   2.64217                 6.64014           0.0664545
1.0785   -0.06655     10    0.65 0.333333 0.01  1.4652      -9.9283         -19.2143                   2.64583                 6.64013           0.0665059
1.0785   -0.0660221   10    0.65 0.333333 0.01  1.46608     -9.94176        -19.2313                   2.64937                 6.64013           0.0665581
1.0785   -0.0654713   10    0.65 0.333333 0.01  1.46695     -9.95518        -19.2483                   2.65298                 6.64012           0.0666106
1.0785   -0.0649315   10    0.65 0.333333 0.01  1.46782     -9.96854        -19.2652                   2.65658                 6.64011           0.0666635
1.0785   -0.0643897   10    0.65 0.333333 0.01  1.46869     -9.98185        -19.2821                   2.66014                 6.6401            0.066717
1.07849  -0.063851    10    0.65 0.333333 0.01  1.46957     -9.9951         -19.2989                   2.66371                 6.64008           0.066771
1.07849  -0.0633059   10    0.65 0.333333 0.01  1.47044     -10.0083        -19.3156                   2.66727                 6.64007           0.0668254
1.07849  -0.0627502   10    0.65 0.333333 0.01  1.47131     -10.0214        -19.3323                   2.67084                 6.64005           0.0668803
1.07849  -0.0622061   10    0.65 0.333333 0.01  1.47219     -10.0345        -19.349                    2.67442                 6.64003           0.0669356
1.07848  -0.0616741   10    0.65 0.333333 0.01  1.47306     -10.0476        -19.3655                   2.6779                  6.64001           0.0669917
1.07848  -0.0611143   10    0.65 0.333333 0.01  1.47393     -10.0605        -19.382                    2.68149                 6.63999           0.0670479
1.07848  -0.0605759   10    0.65 0.333333 0.01  1.4748      -10.0734        -19.3984                   2.68501                 6.63997           0.0671049
1.07847  -0.0600242   10    0.65 0.333333 0.01  1.47568     -10.0862        -19.4147                   2.68855                 6.63994           0.0671622
1.07847  -0.0594961   10    0.65 0.333333 0.01  1.47655     -10.099         -19.4309                   2.692                   6.63992           0.0672204
1.07846  -0.0589352   10    0.65 0.333333 0.01  1.47742     -10.1117        -19.4471                   2.69552                 6.63989           0.0672788
1.07846  -0.0583941   10    0.65 0.333333 0.01  1.47829     -10.1243        -19.4632                   2.69897                 6.63986           0.0673379
1.07845  -0.0578503   10    0.65 0.333333 0.01  1.47917     -10.1369        -19.4791                   2.70242                 6.63983           0.0673975
1.07845  -0.0573232   10    0.65 0.333333 0.01  1.48004     -10.1494        -19.495                    2.70582                 6.6398            0.0674578
1.07844  -0.0567682   10    0.65 0.333333 0.01  1.48091     -10.1618        -19.5109                   2.7093                  6.63976           0.0675184
1.07844  -0.056219    10    0.65 0.333333 0.01  1.48178     -10.1741        -19.5266                   2.71271                 6.63973           0.0675797
1.07843  -0.0556686   10    0.65 0.333333 0.01  1.48266     -10.1864        -19.5422                   2.71616                 6.63969           0.0676414
1.07842  -0.0551182   10    0.65 0.333333 0.01  1.48353     -10.1986        -19.5578                   2.71959                 6.63965           0.0677036
1.07842  -0.0545796   10    0.65 0.333333 0.01  1.4844      -10.2107        -19.5732                   2.7229                  6.63962           0.0677668
1.07841  -0.0540381   10    0.65 0.333333 0.01  1.48528     -10.2227        -19.5885                   2.72626                 6.63958           0.0678303
1.0784   -0.0534928   10    0.65 0.333333 0.01  1.48615     -10.2346        -19.6037                   2.72959                 6.63954           0.0678945
1.0784   -0.0529475   10    0.65 0.333333 0.01  1.48702     -10.2464        -19.6189                   2.73292                 6.63949           0.0679593
1.07839  -0.052394    10    0.65 0.333333 0.01  1.48789     -10.2582        -19.6339                   2.73625                 6.63945           0.0680245
1.07838  -0.0518481   10    0.65 0.333333 0.01  1.48877     -10.2699        -19.6488                   2.73953                 6.63941           0.0680905
1.07838  -0.0512963   10    0.65 0.333333 0.01  1.48964     -10.2814        -19.6636                   2.74284                 6.63936           0.0681569
1.07837  -0.0507208   10    0.65 0.333333 0.01  1.49051     -10.2929        -19.6782                   2.74601                 6.63932           0.0682244
1.07836  -0.0501977   10    0.65 0.333333 0.01  1.49138     -10.3043        -19.6929                   2.74934                 6.63927           0.0682919
1.07835  -0.0496558   10    0.65 0.333333 0.01  1.49226     -10.3156        -19.7074                   2.75254                 6.63922           0.0683603
1.07835  -0.0491203   10    0.65 0.333333 0.01  1.49313     -10.3268        -19.7217                   2.75572                 6.63917           0.0684294
1.07834  -0.0485655   10    0.65 0.333333 0.01  1.494       -10.3379        -19.7359                   2.75893                 6.63912           0.068499
1.07833  -0.0480312   10    0.65 0.333333 0.01  1.49487     -10.3489        -19.75                     2.76203                 6.63907           0.0685695
1.07832  -0.0474723   10    0.65 0.333333 0.01  1.49575     -10.3597        -19.764                    2.76523                 6.63902           0.0686403
1.07831  -0.0469563   10    0.65 0.333333 0.01  1.49662     -10.3705        -19.7779                   2.76842                 6.63897           0.0687117
1.0783   -0.046382    10    0.65 0.333333 0.01  1.49749     -10.3812        -19.7915                   2.77142                 6.63892           0.0687842
1.0783   -0.0458279   10    0.65 0.333333 0.01  1.49837     -10.3918        -19.8052                   2.77453                 6.63887           0.0688571
1.07829  -0.0452862   10    0.65 0.333333 0.01  1.49924     -10.4022        -19.8186                   2.77755                 6.63881           0.0689308
1.07828  -0.0447272   10    0.65 0.333333 0.01  1.50011     -10.4125        -19.8319                   2.78059                 6.63876           0.069005
1.07827  -0.0441788   10    0.65 0.333333 0.01  1.50098     -10.4228        -19.8451                   2.78361                 6.6387            0.06908
1.07826  -0.0436365   10    0.65 0.333333 0.01  1.50186     -10.4329        -19.8581                   2.78654                 6.63865           0.0691558
1.07825  -0.043085    10    0.65 0.333333 0.01  1.50273     -10.4429        -19.871                    2.78951                 6.63859           0.0692321
1.07824  -0.0425384   10    0.65 0.333333 0.01  1.5036      -10.4527        -19.8837                   2.7924                  6.63854           0.0693093
1.07823  -0.0419826   10    0.65 0.333333 0.01  1.50447     -10.4625        -19.8963                   2.79534                 6.63848           0.069387
1.07822  -0.0414339   10    0.65 0.333333 0.01  1.50535     -10.4721        -19.9087                   2.79822                 6.63843           0.0694655
1.07822  -0.0408869   10    0.65 0.333333 0.01  1.50622     -10.4816        -19.921                    2.80104                 6.63837           0.0695448
1.07821  -0.0403412   10    0.65 0.333333 0.01  1.50709     -10.4909        -19.9331                   2.80385                 6.63831           0.0696247
1.0782   -0.0397886   10    0.65 0.333333 0.01  1.50796     -10.5002        -19.9451                   2.80666                 6.63826           0.0697054
1.07819  -0.0392433   10    0.65 0.333333 0.01  1.50884     -10.5093        -19.9568                   2.80937                 6.6382            0.0697869
1.07818  -0.0386928   10    0.65 0.333333 0.01  1.50971     -10.5182        -19.9685                   2.81209                 6.63814           0.0698691
1.07817  -0.0381385   10    0.65 0.333333 0.01  1.51058     -10.5271        -19.9799                   2.81479                 6.63808           0.0699521
1.07816  -0.0375968   10    0.65 0.333333 0.01  1.51146     -10.5358        -19.9912                   2.81741                 6.63803           0.0700359
1.07815  -0.0370452   10    0.65 0.333333 0.01  1.51233     -10.5443        -20.0023                   2.82005                 6.63797           0.0701203
1.07814  -0.0365073   10    0.65 0.333333 0.01  1.5132      -10.5527        -20.0133                   2.82263                 6.63791           0.0702057
1.07813  -0.0359419   10    0.65 0.333333 0.01  1.51407     -10.561         -20.0241                   2.82525                 6.63785           0.0702915
1.07812  -0.0353946   10    0.65 0.333333 0.01  1.51495     -10.5691        -20.0347                   2.82776                 6.6378            0.0703784
1.07811  -0.0348425   10    0.65 0.333333 0.01  1.51582     -10.5771        -20.0451                   2.83026                 6.63774           0.070466
1.0781   -0.0342943   10    0.65 0.333333 0.01  1.51669     -10.5849        -20.0553                   2.83272                 6.63768           0.0705543
1.07809  -0.0337165   10    0.65 0.333333 0.01  1.51756     -10.5926        -20.0653                   2.83511                 6.63763           0.0706436
1.07809  -0.0331949   10    0.65 0.333333 0.01  1.51844     -10.6001        -20.0753                   2.83756                 6.63757           0.0707335
1.07808  -0.0326453   10    0.65 0.333333 0.01  1.51931     -10.6075        -20.0849                   2.83992                 6.63751           0.0708243
1.07807  -0.0320908   10    0.65 0.333333 0.01  1.52018     -10.6147        -20.0944                   2.84225                 6.63746           0.0709158
1.07806  -0.0315452   10    0.65 0.333333 0.01  1.52105     -10.6218        -20.1037                   2.84451                 6.6374            0.0710084
1.07805  -0.0309917   10    0.65 0.333333 0.01  1.52193     -10.6287        -20.1127                   2.84673                 6.63735           0.0711017
1.07804  -0.0304446   10    0.65 0.333333 0.01  1.5228      -10.6354        -20.1216                   2.84891                 6.63729           0.0711959
1.07803  -0.0298847   10    0.65 0.333333 0.01  1.52367     -10.642         -20.1303                   2.85114                 6.63724           0.0712906
1.07802  -0.0293436   10    0.65 0.333333 0.01  1.52455     -10.6484        -20.1388                   2.85327                 6.63718           0.0713864
1.07801  -0.028783    10    0.65 0.333333 0.01  1.52542     -10.6546        -20.1471                   2.85538                 6.63713           0.071483
1.07801  -0.0282358   10    0.65 0.333333 0.01  1.52629     -10.6607        -20.1552                   2.85739                 6.63708           0.0715806
1.078    -0.0276792   10    0.65 0.333333 0.01  1.52716     -10.6666        -20.163                    2.85944                 6.63702           0.0716788
1.07799  -0.0271388   10    0.65 0.333333 0.01  1.52804     -10.6723        -20.1706                   2.86136                 6.63697           0.0717782
1.07798  -0.026584    10    0.65 0.333333 0.01  1.52891     -10.6779        -20.178                    2.86324                 6.63692           0.0718784
1.07797  -0.0260311   10    0.65 0.333333 0.01  1.52978     -10.6832        -20.1853                   2.86518                 6.63687           0.0719792
1.07796  -0.0254868   10    0.65 0.333333 0.01  1.53065     -10.6884        -20.1923                   2.867                   6.63682           0.0720811
1.07796  -0.0249336   10    0.65 0.333333 0.01  1.53153     -10.6935        -20.199                    2.86878                 6.63677           0.0721839
1.07795  -0.0243757   10    0.65 0.333333 0.01  1.5324      -10.6983        -20.2056                   2.87056                 6.63672           0.0722875
1.07794  -0.0238238   10    0.65 0.333333 0.01  1.53327     -10.703         -20.212                    2.87232                 6.63668           0.0723919
1.07793  -0.0232749   10    0.65 0.333333 0.01  1.53414     -10.7074        -20.218                    2.87396                 6.63663           0.0724974
1.07793  -0.022722    10    0.65 0.333333 0.01  1.53502     -10.7117        -20.2238                   2.87551                 6.63658           0.0726039
1.07792  -0.0221699   10    0.65 0.333333 0.01  1.53589     -10.7158        -20.2295                   2.8771                  6.63654           0.0727111
1.07791  -0.0216214   10    0.65 0.333333 0.01  1.53676     -10.7197        -20.2349                   2.87865                 6.6365            0.0728192
1.0779   -0.0210658   10    0.65 0.333333 0.01  1.53764     -10.7235        -20.24                     2.88011                 6.63645           0.0729283
1.0779   -0.0205161   10    0.65 0.333333 0.01  1.53851     -10.727         -20.2449                   2.8815                  6.63641           0.0730384
1.07789  -0.0199674   10    0.65 0.333333 0.01  1.53938     -10.7304        -20.2496                   2.88283                 6.63637           0.0731495
1.07788  -0.0194246   10    0.65 0.333333 0.01  1.54025     -10.7335        -20.254                    2.88414                 6.63633           0.0732615
1.07788  -0.0188607   10    0.65 0.333333 0.01  1.54113     -10.7365        -20.2583                   2.8855                  6.63629           0.0733741
1.07787  -0.0183042   10    0.65 0.333333 0.01  1.542       -10.7392        -20.2623                   2.8868                  6.63625           0.0734876
1.07787  -0.0177485   10    0.65 0.333333 0.01  1.54287     -10.7418        -20.266                    2.88799                 6.63622           0.0736023
1.07786  -0.0172038   10    0.65 0.333333 0.01  1.54374     -10.7441        -20.2694                   2.88913                 6.63618           0.073718
1.07785  -0.0166449   10    0.65 0.333333 0.01  1.54462     -10.7463        -20.2727                   2.89024                 6.63615           0.0738345
1.07785  -0.0160916   10    0.65 0.333333 0.01  1.54549     -10.7483        -20.2756                   2.89125                 6.63611           0.0739521
1.07784  -0.015538    10    0.65 0.333333 0.01  1.54636     -10.75          -20.2784                   2.89226                 6.63608           0.0740706
1.07784  -0.0149856   10    0.65 0.333333 0.01  1.54723     -10.7516        -20.2808                   2.8932                  6.63605           0.0741901
1.07783  -0.0144403   10    0.65 0.333333 0.01  1.54811     -10.7529        -20.283                    2.89404                 6.63602           0.0743106
1.07783  -0.0138801   10    0.65 0.333333 0.01  1.54898     -10.7541        -20.285                    2.89492                 6.63599           0.0744319
1.07783  -0.0133233   10    0.65 0.333333 0.01  1.54985     -10.755         -20.2867                   2.89573                 6.63597           0.0745542
1.07782  -0.012774    10    0.65 0.333333 0.01  1.55073     -10.7557        -20.2881                   2.89645                 6.63594           0.0746776
1.07782  -0.0122184   10    0.65 0.333333 0.01  1.5516      -10.7562        -20.2893                   2.89714                 6.63592           0.0748019
1.07781  -0.0116674   10    0.65 0.333333 0.01  1.55247     -10.7566        -20.2902                   2.89774                 6.63589           0.0749273
1.07781  -0.0111127   10    0.65 0.333333 0.01  1.55334     -10.7567        -20.2908                   2.8983                  6.63587           0.0750537
1.07781  -0.0105588   10    0.65 0.333333 0.01  1.55422     -10.7565        -20.2912                   2.89883                 6.63585           0.0751809
1.0778   -0.0100059   10    0.65 0.333333 0.01  1.55509     -10.7562        -20.2913                   2.89928                 6.63583           0.0753092
1.0778   -0.0094512   10    0.65 0.333333 0.01  1.55596     -10.7557        -20.2912                   2.89969                 6.63582           0.0754385
1.0778   -0.00888867  10    0.65 0.333333 0.01  1.55683     -10.7549        -20.2908                   2.90008                 6.6358            0.0755687
1.0778   -0.00834119  10    0.65 0.333333 0.01  1.55771     -10.754         -20.2901                   2.90038                 6.63579           0.0757
1.07779  -0.00777721  10    0.65 0.333333 0.01  1.55858     -10.7528        -20.2892                   2.90066                 6.63577           0.0758321
1.07779  -0.00722686  10    0.65 0.333333 0.01  1.55945     -10.7514        -20.288                    2.90083                 6.63576           0.0759654
1.07779  -0.00666655  10    0.65 0.333333 0.01  1.56032     -10.7498        -20.2866                   2.90102                 6.63575           0.0760996
1.07779  -0.00611867  10    0.65 0.333333 0.01  1.5612      -10.748         -20.2848                   2.90106                 6.63574           0.0762349
1.07779  -0.00556519  10    0.65 0.333333 0.01  1.56207     -10.7459        -20.2828                   2.90108                 6.63573           0.0763712
1.07779  -0.00500196  10    0.65 0.333333 0.01  1.56294     -10.7437        -20.2805                   2.90111                 6.63573           0.0765084
1.07779  -0.00445543  10    0.65 0.333333 0.01  1.56382     -10.7412        -20.2779                   2.90097                 6.63572           0.0766468
1.07779  -0.00390009  10    0.65 0.333333 0.01  1.56469     -10.7385        -20.2751                   2.90085                 6.63572           0.076786
1.07779  -0.0033334   10    0.65 0.333333 0.01  1.56556     -10.7356        -20.2721                   2.9007                  6.63572           0.0769262
1.07779  -0.00279075  10    0.65 0.333333 0.01  1.56643     -10.7325        -20.2686                   2.90042                 6.63572           0.0770676
1.07779  -0.00223619  10    0.65 0.333333 0.01  1.56731     -10.7292        -20.265                    2.90009                 6.63572           0.0772099
1.07779  -0.00166789  10    0.65 0.333333 0.01  1.56818     -10.7256        -20.2611                   2.89981                 6.63572           0.077353
1.07779  -0.00110588  10    0.65 0.333333 0.01  1.56905     -10.7218        -20.257                    2.89942                 6.63573           0.0774973
1.07779  -0.000606815 10    0.65 0.333333 0.01  1.56992     -10.7178        -20.2523                   2.8987                  6.63574           0.0776433
1.07779  6.75276e-08  10    0.65 0.333333 0.01  1.5708      -10.7136        -20.2475                   2.89811                 6.63575           0.0777899
