# Supplementary material for: Nanoalignment by critical Casimir torques
Source: Nat Commun. 2024 Jun 14;15:5086. doi: 10.1038/s41467-024-49220-1 (PMC11178905; doi:10.1038/s41467-024-49220-1)
Supplement: Supplementary file 11 — Source Data [file 41467_2024_49220_MOESM11_ESM.zip › figS9/figureS9.gp]

set terminal epslatex standalone color header "\\usepackage{amsmath, amssymb, amsfonts}\n" font ",8"

set output "diagram1.tex"

set size 0.8

gamma1=0.333505
gamma2=1.55332

set xrange [-30:120]

set xtics ('$-30^\circ$' -30, '$0^\circ$' 0, '$30^\circ$' 30, '$60^\circ$' 60, '$90^\circ$' 90, '$120^\circ$' 120)


set xlabel '$\gamma$' offset 0,0.7

set yrange [-12:6]

set ylabel '$U_\text{min}$ ($k_\mathrm{B} T_\mathrm{c}$)' offset 0,0

set ytics ('$-12$' -12, '$-10$' -10, '$-8$' -8, '$-6$' -6, '$-4$' -4, '$-2$' -2, '$0$' 0, '$2$' 2, '$4$' 4, '$6$' 6)


plot "disk_potential.dat" using ($7*180/pi):8 with lines lw 3 lc 1 notitle,\
     "disk_potential.dat" using (180-$7*180/pi):8 with lines lw 3 lc 1 notitle,\
     "disk_potential.dat" using (-$7*180/pi):8 with lines lw 3 lc 1 notitle,\
     "-" using ($1*180/pi):2 with lines lc 2 lw 1 notitle
0.333505	-12
0.333505	6

1.55332		-12
1.55332		6
e
     
reset

set output "diagram2.tex"

set size 0.5

set xrange [-30:120]

set xtics ('$-30^\circ$' -30, '$0^\circ$' 0, '$30^\circ$' 30, '$60^\circ$' 60, '$90^\circ$' 90, '$120^\circ$' 120)

set xlabel '$\gamma$' offset 0,0.7

set lmargin 7

set yrange [0.05:0.55]

set ylabel '$\Delta_\text{min}$' rotate by 0 offset 1,0

set ytics ('$0.1$' 0.1, '$0.2$' 0.2, '$0.3$' 0.3, '$0.4$' 0.4, '$0.5$' 0.5)


plot "disk_potential.dat" using ($7*180/pi):12 with lines lw 3 lc 1 notitle,\
     "disk_potential.dat" using (180-$7*180/pi):12 with lines lw 3 lc 1 notitle,\
     "disk_potential.dat" using (-$7*180/pi):12 with lines lw 3 lc 1 notitle,\
     "-" using ($1*180/pi):2 with lines lc 2 lw 1 notitle
0.333505	0.05
0.333505	0.55

1.55332		0.05
1.55332		0.55
e


reset

set output "diagram3.tex"

set size 0.5

set xrange [-30:120]

set xtics ('$-30^\circ$' -30, '$0^\circ$' 0, '$30^\circ$' 30, '$60^\circ$' 60, '$90^\circ$' 90, '$120^\circ$' 120)

set xlabel '$\gamma$' offset 0,0.7

set yrange [-0.5:0.5]

set ylabel '$\Sigma_\text{min}$' rotate by 0 offset 2,0

set ytics ('$-0.4$' -0.4, '$-0.2$' -0.2, '$0.0$' 0.0, '$0.2$' 0.2, '$0.4$' 0.4)

set lmargin 7

plot "disk_potential.dat" using ($7*180/pi):($2) with lines lw 3 lc 1 notitle,\
     "disk_potential.dat" using (180-$7*180/pi):(-$2) with lines lw 3 lc 1 notitle,\
     "disk_potential.dat" using (-$7*180/pi):(-$2) with lines lw 3 lc 1 notitle,\
     "-" using ($1*180/pi):2 with lines lc 2 lw 1 notitle
0.333505	-0.5
0.333505	0.5

1.55332		-0.5
1.55332		0.5
e
