# Supplementary material for: Nanoalignment by critical Casimir torques
Source: Nat Commun. 2024 Jun 14;15:5086. doi: 10.1038/s41467-024-49220-1 (PMC11178905; doi:10.1038/s41467-024-49220-1)
Supplement: Supplementary file 11 — Source Data [file 41467_2024_49220_MOESM11_ESM.zip › figS9/figureS9.tex]

\documentclass[12pt]{report}

\usepackage{pstricks}
\usepackage[margin=1in]{geometry}
\usepackage{graphicx}

% usage \psDiskScene(mid_point){rho1:#2}{height_of_disk:#3}{Delta#4}{Lambda#5}{gamma(deg)#6}
\def\plotscale{0.4}
\def\refx{0.5}
\def\refy{0.1}
\makeatletter
\def\psDiskScene{\pst@object{psDiskScene}}
\def\psDiskScene@i(#1)#2#3#4#5#6{%
  \begin@ClosedObj%
  \rput(#1){%
  \psframe(0,0)(1,1)
  \psline[linestyle=none, linewidth=0pt, fillstyle=solid, fillcolor=blue](0,0)(1,0)(1,\refy)(0,\refy)(0,0)
\psline[linestyle=none, linewidth=0pt, fillstyle=solid, fillcolor=red](! \refx\space #2 \plotscale \space mul sub 0)(! \refx\space #2 \plotscale \space mul add 0)(! \refx\space #2 \plotscale \space mul add \refy\space)(! \refx\space #2 \plotscale \space mul sub \refy\space)(! \refx\space #2 \plotscale \space mul sub 0)
\psline[linestyle=none, linewidth=0pt, fillstyle=solid, fillcolor=red](! \refx\space \plotscale \space #5 mul add \plotscale \space #6 cos mul sub 0.5 \plotscale\space #3 #6 sin mul mul mul sub \refy\space \plotscale \space #4 mul add 0.5 \plotscale\space #3 #6 cos mul mul mul sub \plotscale\space #6 sin mul add)(! \refx\space \plotscale\space #5 mul add \plotscale\space #6 cos mul add 0.5 \plotscale\space #3 #6 sin mul mul mul sub \refy\space \plotscale\space #4 mul add 0.5 \plotscale\space #3 #6 cos mul mul mul sub \plotscale\space #6 sin mul sub)(! \refx\space \plotscale\space #5 #6 cos add 0.5 #3 #6 sin mul mul add mul add \refy\space \plotscale\space #4 0.5 #3 #6 cos mul mul add #6 sin sub mul add)(!\refx\space \plotscale\space #5 #6 cos sub 0.5 #3 #6 sin mul mul add mul add \refy\space \plotscale\space #4 0.5 #3 #6 cos mul mul add #6 sin add mul add)(! \refx\space \plotscale \space #5 mul add \plotscale \space #6 cos mul sub 0.5 \plotscale\space #3 #6 sin mul mul mul sub \refy\space \plotscale \space #4 mul add 0.5 \plotscale\space #3 #6 cos mul mul mul sub \plotscale\space #6 sin mul add)
  \psframe[fillstyle=none](0,0)(1,1)

  }%
  \end@ClosedObj%
}
\makeatother

\pagestyle{empty}

\begin{document}
\begin{pspicture}(15,10)
\rput[bl](0,0){\includegraphics[height=7.31cm]{diagram1.eps}}
\rput[tl](10.5,7.2){\includegraphics[bb= 0 2 173 118, width=5cm]{diagram2.eps}}
\rput[bl](10.5,0.1462){\includegraphics[bb= 0 2 173 118, width=5cm]{diagram3.eps}}
\psDiskScene[linewidth=0.5pt, fillstyle=solid, fillcolor=blue!15!white](7.79,6.2){0.65}{0.333333}{1.07781}{-0.0111191}{88.9989}
\renewcommand{\refx}{0.65}
\psDiskScene[linewidth=0.5pt, fillstyle=solid, fillcolor=blue!15!white](3.61,6.2){0.65}{0.333333}{0.548879}{-0.48632}{19.1084}
\rput(0.25,7){\scalebox{1.0}{(a)}}
\rput(10.6,7){\scalebox{1.0}{(b)}}
\rput(10.6,3.35){\scalebox{1.0}{(c)}}
%\psgrid
\end{pspicture}
\end{document}
