# Supplementary material for: Nanoalignment by critical Casimir torques
Source: Nat Commun. 2024 Jun 14;15:5086. doi: 10.1038/s41467-024-49220-1 (PMC11178905; doi:10.1038/s41467-024-49220-1)
Supplement: Supplementary file 11 — Source Data [file 41467_2024_49220_MOESM11_ESM.zip › figS10/build.sh]

gnuplot figureS10.gp

latex panel_a.tex
dvips panel_a.dvi
ps2eps -f panel_a.ps

latex panel_b.tex
dvips panel_b.dvi
ps2eps -f panel_b.ps

latex panel_c.tex
dvips panel_c.dvi
ps2eps -f panel_c.ps

latex panel_d.tex
dvips panel_d.dvi
ps2eps -f panel_d.ps

latex panel_e.tex
dvips panel_e.dvi
ps2eps -f panel_e.ps

latex figureS10.tex
dvips figureS10.dvi
ps2eps -f figureS10.ps
epstopdf figureS10.eps

rm panel_a.aux panel_a.dvi panel_a.eps panel_a.log panel_a.ps panel_a.tex panel_a-inc.eps
rm panel_b.aux panel_b.dvi panel_b.eps panel_b.log panel_b.ps panel_b.tex panel_b-inc.eps
rm panel_c.aux panel_c.dvi panel_c.eps panel_c.log panel_c.ps panel_c.tex panel_c-inc.eps
rm panel_d.aux panel_d.dvi panel_d.eps panel_d.log panel_d.ps panel_d.tex panel_d-inc.eps
rm panel_e.aux panel_e.dvi panel_e.eps panel_e.log panel_e.ps panel_e.tex panel_e-inc.eps
rm figureS10.aux figureS10.dvi figureS10.log figureS10.eps figureS10.ps
