# Supplementary material for: Nanoalignment by critical Casimir torques
Source: Nat Commun. 2024 Jun 14;15:5086. doi: 10.1038/s41467-024-49220-1 (PMC11178905; doi:10.1038/s41467-024-49220-1)
Supplement: Supplementary file 11 — Source Data [file 41467_2024_49220_MOESM11_ESM.zip › figS10/figureS10.gp]

set terminal epslatex standalone color header "\\usepackage{amssymb}\n"

set output "panel_a.tex"

bx(a,g)=cos(g)*cos(a)*sqrt((cos(g)*cos(g)*sin(a)*sin(a)+sin(g)*sin(g))/(sin(a)*sin(a)+cos(a)*cos(a)*sin(g)*sin(g)))*(sin(g)*cos(a)>0? 1:-1)
bz(a,g)=-sqrt(cos(g)*cos(g)*sin(a)*sin(a)+sin(g)*sin(g))

set size 0.7
set size ratio -1
set yrange [0:2.5]
set xrange [-2:2]
set cbrange [-25:-0]
#set xtics ("$-2.0$" -2, "$-1.5$" -1.5, "$-1.0$" -1.0, "$-0.5$" -0.5, "$0.0$" 0.0, "$0.5$" 0.5, "$1.0$" 1.0, "$1.5$" 1.5, "$2.0$" 2.0)
set xtics ("$-2.0$" -2, "$-1.0$" -1.0, "$0.0$" 0.0, "$1.0$" 1.0, "$2.0$" 2.0)
set ytics ( "$0.0$" 0.0 , "$0.5$" 0.5, "$1.0$" 1.0, "$1.5$" 1.5, "$2.0$" 2.0, "$2.5$" 2.5)
set palette defined ( 0 "black", 1 "yellow" )
unset colorbox

set xlabel '$\Sigma$' offset 0,0.5
set ylabel '$\Delta_\mathrm{c}$' rotate by 0 offset 1.5,0
set cblabel 'Configuration energy in units of $k_\mathrm{B} T_\mathrm{c}$' offset 0.5,0

set arrow 1 from graph -0.0012,0 to graph 1.0012,0 lw 10 lc rgb "#79C0FF" nohead front
set arrow 2 from -0.5,0 to 0.5,0 lw 10 lc rgb "#FFCC00" nohead front

plot "particles0.50.dat" u ($3+bx($4,$5)):($2+bz($4,$5)):(-2*bx($4,$5)):(-2*bz($4,$5)):6 with vectors nohead palette notitle

reset

set output "panel_b.tex"

bx(a,g)=cos(g)*cos(a)*sqrt((cos(g)*cos(g)*sin(a)*sin(a)+sin(g)*sin(g))/(sin(a)*sin(a)+cos(a)*cos(a)*sin(g)*sin(g)))*(sin(g)*cos(a)>0? 1:-1)
bz(a,g)=-sqrt(cos(g)*cos(g)*sin(a)*sin(a)+sin(g)*sin(g))

set size 0.7
set size ratio -1
set yrange [0:2.5]
set xrange [-2:2]
set cbrange [-25:0]
set xtics ("$-2.0$" -2, "$-1.0$" -1.0, "$0.0$" 0.0, "$1.0$" 1.0, "$2.0$" 2.0)
set ytics ( "$0.0$" 0.0 , "$0.5$" 0.5, "$1.0$" 1.0, "$1.5$" 1.5, "$2.0$" 2.0, "$2.5$" 2.5)
set palette defined ( 0 "black", 1 "yellow" )
unset colorbox


set xlabel '$\Sigma$' offset 0,0.5
set ylabel '$\Delta_\mathrm{c}$' rotate by 0 offset 1.5,0
set cblabel 'Energy in $k_\mathrm{B} T_\mathrm{c}$' offset 0.5,0
#set title '$\rho_\mathrm{p}=0.65$, $\Gamma=10$, $\sigma/\sqrt{\epsilon_\mathrm{r}}=1.57\cdot 10^{-4} \mathrm{C/m^2}$, $\lambda=19.3\mathrm{nm}$, $g=0$'

set arrow 1 from graph -0.0012,0 to graph 1.0012,0 lw 10 lc rgb "#79C0FF" nohead front
set arrow 2 from -0.55,0 to 0.55,0 lw 10 lc rgb "#FFCC00" nohead front

plot "particles0.55.dat" u ($3+bx($4,$5)):($2+bz($4,$5)):(-2*bx($4,$5)):(-2*bz($4,$5)):6 with vectors nohead palette notitle

reset

set output "panel_c.tex"

bx(a,g)=cos(g)*cos(a)*sqrt((cos(g)*cos(g)*sin(a)*sin(a)+sin(g)*sin(g))/(sin(a)*sin(a)+cos(a)*cos(a)*sin(g)*sin(g)))*(sin(g)*cos(a)>0? 1:-1)
bz(a,g)=-sqrt(cos(g)*cos(g)*sin(a)*sin(a)+sin(g)*sin(g))

set size 0.7
set size ratio -1
set yrange [0:2.5]
set xrange [-2:2]
set cbrange [-25:0]
set xtics ("$-2.0$" -2, "$-1.0$" -1.0, "$0.0$" 0.0, "$1.0$" 1.0, "$2.0$" 2.0)
set ytics ( "$0.0$" 0.0 , "$0.5$" 0.5, "$1.0$" 1.0, "$1.5$" 1.5, "$2.0$" 2.0, "$2.5$" 2.5)
set palette defined ( 0 "black", 1 "yellow" )
unset colorbox

set xlabel '$\Sigma$' offset 0,0.5
set ylabel '$\Delta_\mathrm{c}$' rotate by 0 offset 1.5,0
set cblabel 'Energy in $k_\mathrm{B} T_\mathrm{c}$' offset 0.5,0
#set title '$\rho_\mathrm{p}=0.70$, $\Gamma=10$, $\sigma/\sqrt{\epsilon_\mathrm{r}}=1.57\cdot 10^{-4} \mathrm{C/m^2}$, $\lambda=19.3\mathrm{nm}$, $g=0$'

set arrow 1 from graph -0.0012,0 to graph 1.0012,0 lw 10 lc rgb "#79C0FF" nohead front
set arrow 2 from -0.60,0 to 0.60,0 lw 10 lc rgb "#FFCC00" nohead front

plot "particles0.60.dat" u ($3+bx($4,$5)):($2+bz($4,$5)):(-2*bx($4,$5)):(-2*bz($4,$5)):6 with vectors nohead palette notitle

reset

set size 0.7
set output "panel_d.tex"
set yrange [0:2.5]
set xrange [-2:2]
set cbrange [-25:0]
set xtics ("$-2.0$" -2, "$-1.0$" -1.0, "$0.0$" 0.0, "$1.0$" 1.0, "$2.0$" 2.0)
set ytics ( "$0.0$" 0.0 , "$0.5$" 0.5, "$1.0$" 1.0, "$1.5$" 1.5, "$2.0$" 2.0, "$2.5$" 2.5)
set palette defined ( 0 "black", 1 "yellow" )
unset colorbox

bx(a,g)=cos(g)*cos(a)*sqrt((cos(g)*cos(g)*sin(a)*sin(a)+sin(g)*sin(g))/(sin(a)*sin(a)+cos(a)*cos(a)*sin(g)*sin(g)))*(sin(g)*cos(a)>0? 1:-1)
bz(a,g)=-sqrt(cos(g)*cos(g)*sin(a)*sin(a)+sin(g)*sin(g))

set size ratio -1

set xlabel '$\Sigma$' offset 0,0.5
set ylabel '$\Delta_\mathrm{c}$' rotate by 0 offset 1.5,0
set cblabel 'Energy in $k_\mathrm{B} T_\mathrm{c}$' offset 0.5,0
#set title '$\rho_\mathrm{p}=0.75$, $\Gamma=10$, $\sigma/\sqrt{\epsilon_\mathrm{r}}=1.57\cdot 10^{-4} \mathrm{C/m^2}$, $\lambda=19.3\mathrm{nm}$, $g=0$'

set arrow 1 from graph -0.0012,0 to graph 1.0012,0 lw 10 lc rgb "#79C0FF" nohead front
set arrow 2 from -0.65,0 to 0.65,0 lw 10 lc rgb "#FFCC00" nohead front

plot "particles0.65.dat" u ($3+bx($4,$5)):($2+bz($4,$5)):(-2*bx($4,$5)):(-2*bz($4,$5)):6 with vectors nohead palette notitle

reset

set output "panel_e.tex"
set yrange [0:2.5]
set xrange [-2:2]
set cbrange [-25:0]
set xtics ( "$-2.0$" -2, "$-1.5$" -1.5, "$-1.0$" -1.0, "$-0.5$" -0.5, "$0.0$" 0.0, "$0.5$" 0.5, "$1.0$" 1.0, "$1.5$" 1.5, "$2.0$" 2.0)
set ytics ( "$0.0$" 0.0 , "$0.5$" 0.5, "$1.0$" 1.0, "$1.5$" 1.5, "$2.0$" 2.0, "$2.5$" 2.5)
set palette defined ( 0 "black", 1 "yellow" )

bx(a,g)=cos(g)*cos(a)*sqrt((cos(g)*cos(g)*sin(a)*sin(a)+sin(g)*sin(g))/(sin(a)*sin(a)+cos(a)*cos(a)*sin(g)*sin(g)))*(sin(g)*cos(a)>0? 1:-1)
bz(a,g)=-sqrt(cos(g)*cos(g)*sin(a)*sin(a)+sin(g)*sin(g))

set size ratio -1

set xlabel '$\Lambda$' offset 0,0.5
set ylabel '$\Delta$' rotate by 0 offset 1.5,0
set cblabel 'Energy in $k_\mathrm{B} T_\mathrm{c}$' offset 0.75,0
#set title '$\rho_\mathrm{p}=0.80$, $\Gamma=10$, $\sigma/\sqrt{\epsilon_\mathrm{r}}=1.57\cdot 10^{-4} \mathrm{C/m^2}$, $\lambda=19.3\mathrm{nm}$, $g=0$'

set arrow 1 from graph -0.0012,0 to graph 1.0012,0 lw 5 lc rgb "#0000FF" nohead
set arrow 2 from -0.70,0 to 0.70,0 lw 5 lc rgb "#FF0000" nohead

plot "particles0.60.dat" u ($3+bx($4,$5)):($2+bz($4,$5)):(-2*bx($4,$5)):(-2*bz($4,$5)):6 with vectors nohead palette notitle

reset
