# Supplementary material for: Nanoalignment by critical Casimir torques
Source: Nat Commun. 2024 Jun 14;15:5086. doi: 10.1038/s41467-024-49220-1 (PMC11178905; doi:10.1038/s41467-024-49220-1)
Supplement: Supplementary file 11 — Source Data [file 41467_2024_49220_MOESM11_ESM.zip › figS10/figureS10.tex]

\documentclass[8pt]{article}

\usepackage{pstricks}
\usepackage[margin=1in, a4paper]{geometry}
\usepackage{graphicx}

\pagestyle{empty}

\begin{document}
\begin{pspicture}
\rput[tl](0,10){\scalebox{0.7}{(a)}}
\rput[tl](0,9.7){\includegraphics[width=5cm]{panel_a.eps}}
\rput[tl](0.9,9.45){\scalebox{0.7}{$a=0.50\,R$}}
\rput[tl](5.2,10){\scalebox{0.7}{(b)}}
\rput[tl](5.2,9.7){\includegraphics[width=5cm]{panel_b.eps}}
\rput[tl](6.1,9.45){\scalebox{0.7}{$a=0.55\,R$}}
\rput[tl](0,6.4){\scalebox{0.7}{(c)}}
\rput[tl](0,6.1){\includegraphics[width=5cm]{panel_c.eps}}
\rput[tl](0.9,5.85){\scalebox{0.7}{$a=0.60\,R$}}
\rput[tl](5.2,6.4){\scalebox{0.7}{(d)}}
\rput[tl](5.2,6.1){\includegraphics[width=5cm]{panel_d.eps}}
\rput[tl](6.1,5.85){\scalebox{0.7}{$a=0.65\,R$}}
%\rput[tl](10.4,9.7){\scalebox{0.5}[1]{\includegraphics[height=6.64cm, clip, trim=275 19 40 2.5]{fig1e.eps}}}
\rput[tl](10.4,9.7){\scalebox{0.5}[1]{\includegraphics[height=6.457cm, clip, trim=275 19 40 2.5]{panel_e.eps}}}
\rput(11.0,9.63){\scalebox{0.7}{$0$}}
\rput(11.0,8.405){\scalebox{0.7}{$-5$}}
\rput(11.0,7.180){\scalebox{0.7}{$-10$}}
\rput(11.0,5.955){\scalebox{0.7}{$-15$}}
\rput(11.0,4.727){\scalebox{0.7}{$-20$}}
\rput(11.0,3.501){\scalebox{0.7}{$-25$}}
\rput(11.4,6.566){\rotatebox{90}{\scalebox{0.7}{configuration energy in units of $k_\mathrm{B} T_\mathrm{c}$}}}


\end{pspicture}
\end{document}
