# Supplementary material for: Nanoalignment by critical Casimir torques
Source: Nat Commun. 2024 Jun 14;15:5086. doi: 10.1038/s41467-024-49220-1 (PMC11178905; doi:10.1038/s41467-024-49220-1)
Supplement: Supplementary file 11 — Source Data [file 41467_2024_49220_MOESM11_ESM.zip › figS10/particles0.50.dat]

#Data for Figure S10, panel a. Final configurations of 200 particles in MC simulation for a=0.50 R.

#particle_number Delta       Sigma          alpha           gamma        total_potential statistical_weight Delta
0                1.072188514 0.09615858667  -5.64818189     -4.825134732 -9.771262179    1356.521814        0.06120296725
1                1.071745831 0.1716254422   -1.534101349    -5.899956058 -8.317653951    25.78707249        0.06665394088
2                1.080597625 0.04079646975  -1.393808831    -4.847322401 -11.39961803    641.3375257        0.07693065142
3                1.073340058 0.1545399762   -5.281074643    -1.517002639 -10.06424367    1954.754559        0.06893347009
4                1.074957161 -0.1151380797  -2.728309926    -4.685721935 -11.49969937    10405.88664        0.07118551884
5                1.078834156 0.07193182195  -2.918138827    -1.472510463 -10.65742303    2981.584435        0.06747477808
6                1.072789829 -0.1890079609  -6.204251557    -4.808703553 -10.29164179    5555.57464         0.06141789252
7                1.077407442 0.1598830019   -6.688800521    -1.498266521 -10.82862218    7410.754292        0.06852905516
8                1.08450005  0.1274516412   -0.6902538508   -4.754586657 -9.756280899    1696.470493        0.07960785018
9                1.073855462 0.1891532208   -2.216624989    -1.50255328  -9.137719558    1058.694611        0.06785784303
10               1.072939685 -0.08510547862 -4.344383554    -4.690692127 -11.40671088    2753.189421        0.07166932038
11               1.074747721 -0.05558882018 -5.968972502    -1.328304948 -5.881524486    18.94522886        0.06311133191
12               1.079795239 -0.06486807444 -1.663466337    -1.589760011 -11.34883015    509.4279249        0.07950432088
13               1.078132527 -0.05970058532 -4.084854016    -1.640994164 -11.56200744    3681.667291        0.07211708611
14               1.0819237   -0.2006467759  -5.959010817    -1.546689503 -9.524445938    2603.84684         0.07837660798
15               1.069868288 -0.06823357952 -2.174402876    -4.743224504 -11.07075308    2488.967944        0.06710476651
16               1.094231378 -0.1074974629  -2.224442238    -4.601564342 -7.125860057    81.29879036        0.08528659881
17               1.080471183 -0.1878693195  0.04615135794   -1.615038917 -10.78968794    9105.318034        0.07408413219
18               1.076710468 0.07857901711  -0.4446910855   -1.565739922 -11.88958431    10338.36518        0.07596011613
19               1.076259477 -0.0499933365  -1.164372243    -4.648585738 -11.85028806    2769.386538        0.07237619152
20               1.087947377 -0.06592649481 -4.56198228     -1.287218188 -9.424749785    122.4067339        0.08183921548
21               1.080179665 0.1399772188   -5.955052194    -1.50302569  -10.81291677    6580.136318        0.07155226938
22               1.08602331  -0.248818252   -3.311898191    -4.915457115 -6.115503704    111.0408893        0.07284836721
23               1.072978477 -0.1602988467  -6.100665682    -4.691794734 -11.03870342    9810.789056        0.06980842231
24               1.068461122 0.05826602698  -6.613894445    -4.655964323 -10.32441176    1679.018289        0.06099484647
25               1.07354246  -0.04444795862 -0.631750518    -1.728284788 -9.842975588    675.2624917        0.06048987286
26               1.074735789 -0.07642279353 -1.959932313    -4.740929247 -11.67746552    3417.957362        0.07298999624
27               1.079207951 -0.04828363275 -4.379582277    -4.792933414 -11.57875322    1684.743255        0.07517260197
28               1.089988054 -0.03783871121 -1.447017367    -1.266543819 -9.172372962    44.97638775        0.08450779483
29               1.077246892 0.2526971169   -6.005415974    -4.542379383 -8.178665532    866.114763         0.06345462916
30               1.100028649 0.07715704544  -2.979587448    -1.663831192 -5.770627826    24.42323155        0.08895981155
31               1.086302842 0.104879781    -2.192036725    -1.576686825 -9.661299498    958.2897274        0.08573730063
32               1.081991423 0.1029258025   -3.065095295    -4.601401251 -9.835713887    1917.999879        0.0697021806
33               1.074625528 -0.1484473506  -3.228776572    -1.627000498 -11.42711824    13572.3237         0.06686571407
34               1.082947963 -0.1160236176  -6.376286702    -1.585696903 -10.86982186    6072.466503        0.08058543211
35               1.070712982 0.1278173485   -3.800401091    -1.515374983 -10.58947553    4013.881491        0.0643726058
36               1.075420148 0.09238095944  -0.5883307169   -4.609029256 -10.8697349     4039.270143        0.06480545913
37               1.069750324 0.1712930056   -3.402416362    -1.597056434 -9.882474668    3241.163509        0.06584399963
38               1.077414751 -0.1261701671  -3.885946298    -1.572915267 -11.09564185    6114.074312        0.07715620946
39               1.07951305  0.08884145426  -3.477708545    -1.573193529 -11.52310375    8472.815289        0.07913843437
40               1.079871199 -0.2004208595  -0.1761290198   -1.553960393 -10.18856095    5248.16381         0.0772461202
41               1.079994646 0.2345704939   -0.1395372764   -4.50293443  -7.040272983    265.2059722        0.06710518008
42               1.070180518 -0.04802513419 -2.121872886    -4.657420615 -11.21077007    1858.864442        0.06579984596
43               1.071758301 0.05571415545  -4.664596754    -3.378775293 -11.25288164    205.2210351        0.06509763527
44               1.078496516 0.1082632985   -5.610397826    -1.771212921 -7.49736421     152.686479         0.06474216258
45               1.070782228 0.05962530965  -3.118967734    -4.701163973 -11.65177517    6848.905044        0.06897487858
46               1.09229064  -0.09056254541 -6.389346822    -1.569491664 -8.622832176    500.4320715        0.0920752614
47               1.072170282 0.2016166467   -3.491025664    -1.580601591 -9.953963629    3984.791577        0.07067729239
48               1.090716758 0.2409578667   -2.812693355    -1.551079911 -7.367853792    361.2712261        0.08778111104
49               1.077484723 0.08101942416  -4.855331757    -1.391450861 -11.38256553    1013.110453        0.07357230104
50               1.082912201 -0.11296915    -6.300208189    -1.52671555  -10.45541482    3923.068526        0.07653996612
51               1.082543463 -0.09887794211 -3.844321254    -1.542361549 -10.63790068    3145.226481        0.07916297533
52               1.075606455 0.148421488    -6.177657936    -4.664791957 -11.52797247    14983.35094        0.0688406778
53               1.086892685 -0.08443831732 -1.9071016      -1.556193448 -9.671325087    441.8335979        0.08610116166
54               1.078754392 0.1315138298   -2.748476519    -4.692519385 -11.33946192    10213.56701        0.07586402862
55               1.077149904 -0.0482093429  -4.264021984    -1.092637104 -7.098491861    25.29010721        0.06400099251
56               1.068613882 -0.1462734979  -3.129151406    -4.682021589 -9.892527614    2893.358112        0.06401480226
57               1.083158805 -0.08202492305 0.1857273336    -1.571822935 -10.913069      4424.840286        0.08299115556
58               1.080966144 0.08366566961  -5.064540491    -4.687816801 -10.97168699    1679.601954        0.07958963057
59               1.082711963 -0.03041264532 -5.727331399    -4.662926936 -10.91617296    1422.413235        0.07659454967
60               1.075848071 0.05270504351  -5.779915678    -1.607044705 -11.88009989    6665.354168        0.07106096694
61               1.076392654 0.2198789595   -0.7356863341   -4.665616187 -8.855870298    1143.600874        0.07121638744
62               1.082393562 -0.1318631753  -2.810172927    -4.702721077 -10.66710282    5351.632875        0.08091173995
63               1.08181288  -0.09666783889 -6.158704954    -4.668097358 -10.78141695    4615.496218        0.07545604509
64               1.069921722 -0.1197056859  -2.288088909    -1.648711635 -10.07862561    1874.998065        0.06270394204
65               1.080875356 -0.08585198539 -5.692370621    -4.821038886 -10.34175148    2210.287955        0.06992940164
66               1.069125981 0.02323038716  -3.86136091     -1.438647807 -9.477066102    228.0803356        0.0575330932
67               1.072359242 -0.09356799307 -1.103560738    -4.774366304 -11.19262265    3059.420243        0.06809880666
68               1.089095321 0.02357969587  -1.664162998    -5.087682755 -9.487164839    28.99494217        0.08398382616
69               1.070434206 0.258759445    -3.308977787    -1.54194574  -8.889809059    1851.734091        0.06609823252
70               1.072916592 0.03306464024  -4.098649732    -4.881521646 -10.41949305    638.0586032        0.06146938265
71               1.066698455 -0.05253814747 -1.993324943    -1.600873362 -9.599349125    317.8886257        0.06471919939
72               1.074686095 -0.1859053386  -5.667193365    -1.634850969 -10.16005305    3922.32721         0.06734421782
73               1.08440974  -0.1833538067  -4.006707462    -1.46735797  -7.508386605    216.8133873        0.07549351514
74               1.072027721 -0.2635192298  -3.130883288    -4.833592432 -9.002088201    2139.659364        0.05921303044
75               1.084230269 -0.1173145126  -2.181721471    -4.621348552 -9.492059052    891.9264927        0.07689922481
76               1.084045244 -0.2547397807  -0.1442074209   -4.711564486 -8.439665824    1166.448535        0.08390958749
77               1.07800245  0.1312809354   -1.99228092     -1.573751418 -10.49412984    1939.055998        0.07780168548
78               1.074800094 0.08033927864  -3.538854333    -4.749222885 -11.7098678     9020.864756        0.06971720015
79               1.063650824 0.1641566894   -3.550121631    -4.399822566 -5.759022141    47.76104107        0.05726141348
80               1.069517387 -0.06844264149 -4.13673047     -1.502124247 -10.63522976    1549.017545        0.06398951754
81               1.064999396 -0.1249037681  -5.348401008    -1.541357489 -6.873160841    71.66909783        0.06223826679
82               1.071918314 -0.0717032058  -4.044232009    -4.790284302 -11.2728546     3494.191508        0.06504603235
83               1.077100791 0.1308528436   -6.061417342    -1.550659885 -11.65222121    14672.70914        0.07402005046
84               1.069939012 -0.09298024864 -4.119334789    -4.831250359 -10.07823848    1237.785174        0.06109179635
85               1.077150227 0.1480440918   -3.069661504    -4.745527709 -11.11797411    9948.128228        0.07218859674
86               1.078381192 0.1876746783   -0.4514560572   -4.743268037 -9.940253176    3503.926248        0.07413699834
87               1.075080416 0.1192330048   -3.985437936    -1.610936915 -11.01031458    4793.714034        0.07099111598
88               1.080532921 0.136784258    -6.141750646    -1.536333983 -11.17928787    9700.203189        0.07542964114
89               1.072037737 -0.1639948623  -3.328317528    -4.665849386 -10.24870732    4551.680529        0.06546415442
90               1.073733298 0.1515322033   -5.592840239    -1.609716788 -10.36930133    3723.098184        0.06918324568
91               1.083672955 -0.06333802129 -3.302653399    -1.573625729 -10.87087182    3289.77875         0.08321139143
92               1.07940249  -0.2249793188  -2.749695476    -4.725587905 -9.627390923    3155.184705        0.07744390223
93               1.076501917 -0.1482321966  -2.354736468    -4.785278325 -10.56570171    4059.002886        0.06925482507
94               1.078664102 0.104501851    -5.671483167    -1.499266706 -11.10093964    5666.444083        0.07062568246
95               1.086762771 -0.04728781242 -3.064532526    -4.534728647 -6.422721501    29.02758963        0.07304175061
96               1.079441467 -0.1136603254  -4.792044291    -4.997630346 -10.56549201    350.6704297        0.07596042468
97               1.079366223 0.03233834108  -0.930567975    -1.382096986 -10.07464301    458.4893503        0.06698826717
98               1.077187432 0.07704645035  -1.310235661    -4.470071    -11.03239917    1227.569884        0.06879705737
99               1.074771542 -0.0321441947  -1.859275958    -4.623976161 -12.01502927    1510.908328        0.0709003967
100              1.078787373 0.08739054949  -5.990295187    -4.692425561 -11.69238596    10011.58162        0.07578469363
101              1.07532045  -0.09432411913 -1.322614993    -4.488865966 -10.83434816    1175.498242        0.06772890266
102              1.076731273 -0.1256953426  -5.656293579    -4.778794658 -11.10941111    6799.583338        0.06921970673
103              1.089085659 -0.04441556536 -5.637130623    -1.700595106 -8.447684504    165.4146532        0.07721566771
104              1.070125092 0.1101729996   -1.042904309    -1.622828642 -10.25178125    1572.35547         0.06610204779
105              1.084225392 0.1478339704   -1.151913342    -1.593642894 -9.122891057    550.95059          0.08271992649
106              1.073243608 0.1054434852   -5.83053111     -4.66269824  -11.52122916    9561.488309        0.06679705777
107              1.070976196 0.1781626405   -3.871814659    -4.6828461   -9.549457826    1863.22415         0.06755054247
108              1.085171557 0.06398421361  -1.604855185    -5.104313402 -10.28079753    63.54956566        0.08308833916
109              1.086637871 0.2618935799   -3.771551976    -1.464839156 -6.695208205    171.1023037        0.07605303843
110              1.066080836 -0.1684459624  -3.097860345    -1.573972494 -8.462636777    796.7491894        0.06555701649
111              1.081036711 0.1453183957   -2.915744353    -1.546437964 -11.01059763    8570.1969          0.07736224574
112              1.078086363 -0.1845713925  -0.005256494726 -4.732608665 -11.15478687    12900.92268        0.0749210971
113              1.072515131 -0.03996412808 -4.654005808    -2.95505544  -11.33515916    195.212829         0.06460399837
114              1.081174315 0.02164060162  -1.475839484    -1.592430681 -11.43289765    189.4031079        0.08083457145
115              1.074125403 -0.2380003069  -3.367560693    -1.625592034 -10.17127344    6063.47939         0.06665492334
116              1.078453627 -0.09356305811 -1.078603198    -4.704919056 -11.23561781    3350.641954        0.07787153201
117              1.078475432 0.09227235635  -1.836307854    -1.054105003 -9.012710065    198.7057789        0.06530804547
118              1.078346458 -0.1077414633  -2.173070995    -1.798693332 -9.183580642    594.2583161        0.06523921427
119              1.072446212 -0.1146861579  -3.505051206    -1.534214018 -11.20461671    7875.422272        0.06733320792
120              1.073477139 0.1233093802   -3.217582924    -1.510058744 -11.42039577    11208.71552        0.06522294944
121              1.079437298 0.2491573448   -3.509261653    -4.630614837 -9.258888239    2440.717306        0.06964258169
122              1.078129873 0.1651389673   -0.8856791357   -4.673416356 -10.05956688    2442.899218        0.07432479758
123              1.071816973 0.1018125657   -5.208464843    -4.83006836  -10.33674539    1494.788813        0.06406574749
124              1.080481916 -0.08981011812 -6.172766396    -4.725974502 -11.46029106    8468.6368          0.07832268244
125              1.079421608 0.05910084995  -4.334752252    -1.764605936 -10.76341355    1029.881189        0.07011044459
126              1.087714086 -0.2093069511  -0.0621809753   -4.733983387 -9.026641615    1738.457826        0.08435450273
127              1.074682564 -0.2173870061  -6.325121044    -1.772233794 -7.906664119    589.7557586        0.06154966882
128              1.082334231 -0.1886847251  -0.2094824577   -4.817751748 -9.591151945    2700.981049        0.07049449614
129              1.081068348 -0.1479748257  -3.663210231    -4.673079665 -10.22977475    3555.894156        0.07597017271
130              1.084906839 0.111971772    -4.654091925    -5.672472456 -9.393133906    78.32409175        0.07809130369
131              1.094391856 0.1095892812   -3.217211593    -1.565874192 -8.029578727    335.5265798        0.09358589298
132              1.076496235 0.09412098305  -4.588312383    -1.671647363 -11.26655341    910.4653158        0.07449719318
133              1.079499571 -0.07375313084 -2.225217818    -4.543439741 -9.800954907    810.3724168        0.06769272916
134              1.069196176 -0.1181060262  -2.914270743    -4.755330742 -10.63992171    4806.314761        0.06310049551
135              1.075318168 0.03483863483  -0.2126185718   -4.718016517 -12.13791929    6362.109373        0.07441650029
136              1.07603982  0.1152530337   -6.19346026     -1.621094495 -11.20189324    8410.508894        0.06894855959
137              1.072532049 0.08410054068  -3.162562575    -1.401150071 -8.773250014    543.0969482        0.05874837667
138              1.074571312 -0.08328981009 -3.357865585    -4.796033976 -11.15758129    5702.047581        0.06430605293
139              1.085767623 -0.07952664914 -5.467815445    -1.602589779 -10.14864298    1393.421876        0.08237282285
140              1.076691656 -0.00578021928 -0.9272066114   -1.533885776 -12.06173416    600.4701954        0.07324620929
141              1.077034942 0.05584148473  -3.24397754     -4.729920272 -11.95833471    8671.924066        0.07428057404
142              1.079564786 -0.09541352239 -5.154132978    -4.711923978 -11.03599064    2531.820148        0.07953167279
143              1.05388647  0.123452265    -5.599653821    -1.046781368 -2.491398253    1.15610121         0.06754849719
144              1.068974772 0.1284805989   -1.142032568    -1.360669374 -8.295322816    213.9337849        0.05828886066
145              1.080682435 0.1647660532   -2.77240847     -1.490100149 -10.33530762    4733.043403        0.07098269514
146              1.074817845 -0.2027666626  -0.2207101986   -1.81401362  -6.782278411    174.5169995        0.06365464785
147              1.076585698 0.1411601477   -1.457502096    -4.98608533  -9.986868007    346.9222044        0.07195983074
148              1.076514148 0.110306417    -0.176873241    -1.474824309 -10.81958866    5428.245069        0.06525151412
149              1.090978855 -0.04142513004 -3.710590548    -1.533504052 -8.975414058    275.9156527        0.08623736923
150              1.075169995 -0.1212985117  -6.137497589    -1.560223878 -11.72507463    14837.65806        0.0734813293
151              1.078461221 -0.1372989671  -0.3312692277   -1.778068187 -7.697774644    286.0814505        0.06514527131
152              1.075179217 -0.08885431732 -3.35445578     -4.757301885 -11.82275934    11839.2276         0.06882852625
153              1.09165954  -0.02111833408 -1.315126021    -4.822031131 -8.873867106    38.14781506        0.08743043924
154              1.083502957 -0.06988222758 -2.891212149    -1.627563236 -10.6356943     2815.998248        0.07585358748
155              1.077944568 0.06894917403  -5.730749884    -1.63698505  -11.23454783    4443.117795        0.07014712184
156              1.069879354 0.2425744162   -3.239501606    -1.400306531 -7.932342641    672.5625628        0.05609593983
157              1.080776045 0.1313407069   -0.9021430447   -4.743744555 -10.30637208    2436.365331        0.07772574536
158              1.086461001 -0.05171974242 -3.350985253    -4.823103461 -8.995558708    408.1187856        0.07430575302
159              1.076724004 -0.09067372085 -3.595920398    -4.691311798 -11.71181668    9940.404692        0.07374706525
160              1.074885269 -0.2350982711  -3.134181033    -4.765898656 -10.5633053     9095.418999        0.06740271263
161              1.075836009 0.1396233344   -6.064935197    -4.641000499 -11.20926853    10061.31863        0.06665756023
162              1.071926896 -0.04638939079 -4.475813672    -1.698075775 -11.63782033    1231.886117        0.06741110941
163              1.072091062 -0.1504657509  -2.762789826    -4.8002866   -10.43353399    4750.399218        0.06182918761
164              1.067367374 0.009276781641 -2.443267363    -4.725758966 -10.29685258    210.5944863        0.06571313183
165              1.087480025 0.1295875569   -5.693244182    -4.730512175 -9.301903324    1180.09162         0.08508357453
166              1.069188227 -0.09211527689 -3.545487907    -4.755683733 -10.71748738    3823.372046        0.06334739289
167              1.070244732 -0.02632653918 -5.496839295    -1.558438513 -11.52267194    1878.01726         0.06882787266
168              1.07452971  0.2098988225   0.4435425856    -4.722322497 -9.733533776    3199.129055        0.07307459891
169              1.071736591 0.1443706964   -2.918061268    -4.712738687 -11.2181297     10483.57149        0.07167981447
170              1.076188171 -0.09961052986 -3.367689031    -4.817119318 -10.65296525    4108.023458        0.06441158135
171              1.078060251 -0.1144000583  -3.426146656    -1.514980335 -10.94186436    6202.866026        0.07057079938
172              1.077914256 0.1543205389   -6.049014929    -1.460507303 -10.24971133    4244.230128        0.06581826778
173              1.058849939 -0.4979397196  -3.146229616    -1.948239943 -2.904668551    9.091878531        0.06781500718
174              1.080102628 0.1013132997   -0.4333123574   -4.830875229 -9.321813224    1027.929651        0.06799352739
175              1.071892636 0.1063574946   -5.704711641    -1.56219026  -11.39887123    7945.387829        0.07071763861
176              1.073648765 0.163043633    -3.264776418    -1.591256135 -11.10724634    10784.90259        0.07047100663
177              1.077742413 -0.1051009424  -0.145446932    -4.751383663 -11.69082085    12423.83281        0.07205777269
178              1.079281322 -0.1114349718  -2.753434232    -4.704579598 -11.36194992    8869.12124         0.07810272195
179              1.077676369 -0.1460200191  -0.5167136506   -4.747949521 -11.13064684    8662.31998         0.07300232678
180              1.082199525 0.1042898728   -5.113510783    -4.634218548 -10.40472026    1344.378802        0.07758269426
181              1.07917385  0.1659047056   -5.927873772    -4.588815342 -9.730857262    2617.611978        0.06661332983
182              1.077334507 0.1695356731   -5.212385995    -1.348207853 -8.469446119    387.4481581        0.06531163523
183              1.080321507 -0.08230294167 -3.252881764    -1.490598924 -10.38993709    2660.802917        0.07022657681
184              1.076543382 0.06166203231  -4.503597114    -4.781258648 -11.75688897    1631.260709        0.07426780097
185              1.080294776 -0.1279209548  -1.363636444    -1.763813176 -10.05453617    612.0207741        0.07449773176
186              1.069819466 0.03406959704  -5.2711509      -1.54766615  -11.3431761     1524.171208        0.06785112457
187              1.078375965 0.2032406699   -0.3091126851   -4.639821664 -10.38580281    6272.198803        0.06925275075
188              1.079327844 0.05318283726  -3.98784181     -4.700939658 -11.63970959    4001.412374        0.07809190267
189              1.067399807 -0.1317964355  -0.3400523777   -4.644023368 -8.249988303    475.5746573        0.05874224585
190              1.072928068 -0.1650484203  -0.9875954661   -4.847923218 -9.166900237    870.2809446        0.06329864959
191              1.088648511 -0.04195863126 -3.23870503     -1.539245779 -9.597559437    615.0880843        0.08390872771
192              1.080248952 -0.08575931668 -1.926181698    -1.651411978 -11.01443637    1812.630107        0.07597159244
193              1.072352156 0.2027212161   -5.919782357    -4.667196917 -10.32772572    5792.18354         0.06620636549
194              1.082966541 -0.1652580979  -2.542132744    -1.741864175 -8.167930843    481.1062589        0.06946789377
195              1.075990412 0.1082636207   -6.086821911    -4.705441431 -11.85888776    15007.37738        0.07487796412
196              1.080003551 -0.1269541647  -4.273924716    -5.024306905 -8.468504915    256.6848548        0.06681270468
197              1.075213687 0.1184359198   -1.501744201    -6.101470456 -10.04035433    187.4069896        0.06620871163
198              1.069477783 0.1412443423   -3.7776734      -4.555436229 -8.330101484    471.168784         0.05645789456
199              1.078032718 0.06951373684  -3.296889459    -1.441731998 -9.910147581    1382.722078        0.064957266241
