# Supplementary material for: Nanoalignment by critical Casimir torques
Source: Nat Commun. 2024 Jun 14;15:5086. doi: 10.1038/s41467-024-49220-1 (PMC11178905; doi:10.1038/s41467-024-49220-1)
Supplement: Supplementary file 11 — Source Data [file 41467_2024_49220_MOESM11_ESM.zip › figS10/particles0.55.dat]

#Data for Figure S10, panel b. Final configurations of 200 particles in MC simulation for a=0.55 R.

#particle_number Delta       Sigma          alpha          gamma         total_potential statistical_weight Delta
0                1.077025302 0.2182768201   -6.076331641   -4.701382313  -11.87787822    30771.32278        0.07528801825
1                1.081534304 0.03863451712  -1.651539322   -2.163061735  -11.69029139    372.0809104        0.07504425619
2                1.080963179 -0.1890637634  -0.5237627178  -4.644687545  -10.34573395    5095.572435        0.07291703821
3                1.08009602  0.07630870248  -0.02301541077 -4.638928821  -11.58143842    8169.845315        0.07056246234
4                1.07739272  0.02997340567  -1.53225643    -1.721790948  -12.62545629    351.3218187        0.07644354968
5                1.073451246 0.08205721723  0.1194882297   -1.522022745  -12.44151434    20620.06818        0.06655576415
6                1.072623658 -0.1392252316  -2.232145844   -4.558353167  -10.07016434    2020.375625        0.06136803003
7                1.075152168 0.1093148634   -2.605392279   -1.609890384  -12.32306538    21127.26193        0.07011695607
8                1.077159152 0.1511570967   -5.044575714   -4.958023637  -10.29149222    1453.222999        0.06709159709
9                1.070761384 -0.09791049218 -1.841822684   -4.750837146  -11.82651032    3586.732481        0.06909919864
10               1.073406055 -0.07421828997 -2.419690836   -1.681051036  -11.61168327    6148.663671        0.06305793434
11               1.069167219 0.2414899896   -3.427577092   -1.502245693  -10.14268338    5885.768977        0.06037629457
12               1.076658915 -0.1804192582  -3.688959256   -1.617800995  -11.74458677    19422.18646        0.07077707383
13               1.075912136 0.2070045013   -3.540642906   -1.598705769  -11.42636953    17492.48756        0.07195723208
14               1.075515567 -0.08352644375 -2.014593502   -4.801857645  -12.30380646    7909.205329        0.06985772303
15               1.086269128 0.2425104246   -4.445227354   -4.591100021  -7.35115563     99.74523317        0.08145584386
16               1.072836966 -0.2037827923  -3.231642487   -1.642922164  -11.60085622    22161.1413         0.06345396417
17               1.079532105 -0.2001624755  -1.785133141   -4.447809172  -9.253546064    444.5422608        0.07180990625
18               1.076878021 -0.1012540975  -1.16006978    -1.332524568  -10.80705709    1995.862356        0.06562195911
19               1.076238969 -0.04752103562 -5.880715221   -1.592769191  -12.72702103    14722.92768        0.07307406968
20               1.073968761 -0.2110099179  -3.081358993   -4.828602739  -10.6994464     9337.381234        0.06139911302
21               1.079396318 -0.09148033233 -5.810396167   -1.704824787  -10.48795159    2922.297433        0.06667019056
22               1.074555882 -0.2053829411  -2.931569907   -1.665116739  -11.21893852    14970.5562         0.06345529447
23               1.06840448  -0.3348989105  -5.961757654   -4.887455732  -6.946148048    330.1835837        0.05461110544
24               1.076513179 -0.08208656594 -1.026977228   -1.484651961  -12.14881989    8021.777085        0.07008509204
25               1.075218166 -0.1380968974  -2.722085967   -4.663100298  -11.98493951    20220.21234        0.06873158851
26               1.077108315 0.270058457    0.2978631421   -4.658796469  -10.96549671    14933.26761        0.06988562909
27               1.093120159 0.1149373748   -3.730297763   -4.669673419  -8.722727171    587.0019962        0.08783197463
28               1.079317265 -0.1904273575  -0.3794193132  -1.710630683  -9.935474569    3652.671964        0.06615572069
29               1.079213978 -0.03925066198 -4.931582848   -4.799221206  -12.32754438    1927.421129        0.07624890498
30               1.078999938 0.1410945562   -1.668623087   -5.208043129  -10.96860207    799.6102619        0.07233730229
31               1.068390061 -0.1278628292  -5.142747817   -1.59502573   -10.57790223    2094.160665        0.06675656846
32               1.084711053 -0.3251733055  -0.7111788337  -4.935966949  -5.352901769    52.03391563        0.07092395845
33               1.074660717 0.1531273256   -0.9246823818  -1.465605256  -11.25755294    7141.771469        0.06612468691
34               1.076757581 -0.07864609282 -4.264686029   -1.599618105  -12.43648949    8573.526641        0.07475621404
35               1.080869283 0.0592806145   -5.457574836   -1.615713195  -11.90680369    5960.33914         0.07625822835
36               1.07659394  0.1480884013   -5.918059094   -1.454739661  -10.93518865    7762.410488        0.06443360778
37               1.073479333 0.133667945    -1.019954341   -4.73999054   -11.82398829    9548.999904        0.07117617456
38               1.077288313 0.08756907653  -1.278451406   -4.6412599    -12.24863026    5266.89829         0.07408442322
39               1.076278507 -0.1205524832  -5.057485258   -1.639350204  -11.93145657    6197.657605        0.07268490728
40               1.076588596 -0.08913182403 -0.7868343165  -1.537937797  -12.3958323     15217.20019        0.07299152735
41               1.072640755 -0.2022755234  -3.367853484   -4.793466615  -11.33032785    16422.12683        0.06260606756
42               1.073086757 0.0539165633   -2.847518934   -1.558869967  -12.75370841    17845.61673        0.07124954941
43               1.079284706 0.1330382963   -3.540443021   -1.584960663  -12.03009863    20562.75365        0.0771945366
44               1.094636137 -0.1139245684  -5.882021042   -4.662293822  -8.193521278    379.3959895        0.0880161345
45               1.07922665  0.1923787381   -4.812656747   -3.290087539  -8.662120899    111.3016937        0.06763933529
46               1.080364797 -0.2340091367  -3.445705827   -1.60167932   -11.15876363    15668.30599        0.0758886751
47               1.079750321 -0.2046679234  -5.651618652   -4.673640323  -10.54585957    6280.404976        0.07502817431
48               1.084367848 -0.1232648287  -2.680223098   -4.653420656  -10.63511532    4588.273875        0.07696590279
49               1.076722122 0.1594371653   -0.4240168451  -4.63826806   -11.72716385    18003.70735        0.06775332253
50               1.083343968 0.1485233886   -3.047882847   -1.604939521  -11.12475314    10030.07246        0.07825722188
51               1.073889247 0.0770826913   -4.147593997   -4.914042046  -10.70674659    1842.419593        0.06178490889
52               1.064221152 0.1042636877   -0.5900050832  -1.57747527   -8.111711952    288.7841567        0.06331159425
53               1.078783499 0.1664922788   -0.4386606281  -1.33774925   -7.567414826    291.5300706        0.06603819384
54               1.073500693 0.1383431247   -0.55974107    -4.856253195  -9.604830717    1739.270935        0.06065973129
55               1.071861535 0.1153096223   -1.965569818   -1.637127088  -11.74085997    5570.11966         0.06793783537
56               1.082469288 0.1543617681   0.3988827868   -1.556979749  -11.36735817    12297.41652        0.08042841926
57               1.081637663 -0.1290361279  -2.840009082   -1.522963302  -11.3659196     10636.78821        0.07507101478
58               1.080874871 0.1584498009   0.09140787658  -4.713181399  -11.79364229    20892.412          0.08074366421
59               1.077298567 -0.1132767449  -3.095779787   -4.68801921   -12.43227548    28376.15107        0.07353790704
60               1.072134136 -0.1032843789  -1.389262327   -4.526934772  -11.82862038    2556.873375        0.06714006241
61               1.075943199 -0.2120552127  -0.08754086669 -1.560404527  -11.97280345    33458.40287        0.07427147655
62               1.076159715 -0.2519300927  -2.00656328    -1.569093354  -8.250402353    407.1979527        0.07604016772
63               1.077544886 -0.1492593651  -3.339924269   -1.524998394  -11.91052721    21778.08373        0.07107195998
64               1.084476605 -0.3311924224  -6.269437795   -1.604348166  -9.10804794     2989.608448        0.07944891298
65               1.072814919 0.03312273577  -4.908587858   -1.473408584  -12.67772062    2069.650216        0.06983541155
66               1.077599053 -0.09121296709 -5.089911812   -4.792724885  -12.15014725    6358.813096        0.07310643262
67               1.070426588 -0.1426243865  -5.953792221   -1.597610015  -11.92339288    20345.02799        0.06652025035
68               1.072832684 0.110815831    -1.366634441   -1.36061076   -11.74129584    2823.158196        0.06667756631
69               1.078240775 0.111957454    -5.890397712   -4.65649449   -12.08325756    18295.50976        0.07097167803
70               1.076369901 0.04945536406  -6.556560533   -4.773983292  -12.19216761    9392.257173        0.06824963084
71               1.08214011  0.213732318    -5.373550431   -1.423500642  -9.118575497    1197.318297        0.07118935874
72               1.082088622 -0.1304713285  -1.739118271   -1.711952342  -10.91139385    1197.736436        0.07843821916
73               1.078070934 0.0942046201   -5.494191246   -4.573892197  -11.0693814     4259.524839        0.06660140345
74               1.081219108 0.029829294    -5.047670044   -1.283692007  -10.89720495    530.2498032        0.07004020961
75               1.077511855 0.1379490787   -0.8843484969  -1.54031031   -11.86132112    12387.19423        0.07447867328
76               1.077346177 0.08388523588  -3.357449309   -4.679015389  -12.51519389    22323.78529        0.07244529669
77               1.074410123 -0.2469859632  -3.17349704    -1.588664333  -11.81298702    33324.70249        0.07159326194
78               1.081838108 -0.1153204385  -4.435126619   -4.087361084  -8.034652405    97.41452588        0.06805370276
79               1.081109172 0.04801700523  -1.974041499   -1.502658712  -11.92415543    2842.659396        0.0770133192
80               1.069971943 -0.0938333316  -0.9767182321  -1.624039414  -11.67211414    6158.602242        0.06545097223
81               1.074108793 0.1110129937   -6.29226514    -1.63084138   -11.98840817    17858.92972        0.06590972307
82               1.076972592 -0.3266742902  -3.187198614   -4.832190652  -9.82212942     6016.719452        0.06422677612
83               1.076426709 -0.2472869932  -5.659758786   -4.86159868   -9.238972724    2065.995932        0.06362138314
84               1.074328573 -0.05553640749 -2.725797256   -4.742736606  -12.72409961    17057.20912        0.0700876223
85               1.080882133 0.1430376795   -4.403262751   -1.57773205   -10.99411983    2590.197795        0.08053269019
86               1.070027121 0.05839252516  -3.819962073   -1.603207299  -12.01729473    7528.609306        0.06614035373
87               1.074568998 0.1866784652   -2.47089496    -1.540546117  -11.55411175    15239.06192        0.07090073378
88               1.072008662 0.1943524596   -0.4101630799  -4.66949447   -11.6346748     20130.79232        0.06622807378
89               1.072632067 0.1772785712   -2.437280597   -1.550349674  -11.50324098    13379.43844        0.07015671013
90               1.078313251 -0.2604386932  -3.043549849   -4.831725939  -10.27763856    7535.924957        0.06561004254
91               1.073522497 0.06558829841  -0.5455350014  -1.635829273  -12.17215511    10839.66806        0.06580778815
92               1.076846489 0.1940764353   -5.022878528   -4.221034223  -7.911179262    161.7338003        0.06326557793
93               1.07716266  -0.08110222071 -1.202073137   -4.625687775  -12.23437681    6014.08648         0.07244812752
94               1.081828279 -0.2280993473  -2.962102247   -4.745302664  -11.14800092    15581.37019        0.07695610715
95               1.075458738 0.2409128997   -3.478499869   -4.685799951  -11.45483529    21453.75406        0.0715916944
96               1.078591777 0.137567993    -1.994522474   -4.807921927  -11.26366365    4408.340593        0.07282456215
97               1.080690388 -0.3265075143  -3.82172825    -4.904683337  -6.355253053    146.0958568        0.06702655208
98               1.077769938 0.2120716055   -2.764665434   -4.679762848  -11.63712951    22326.11718        0.07317494432
99               1.077720588 0.1167625193   -0.1650352286  -4.727572022  -12.41819657    28478.44688        0.07533670918
100              1.085522391 0.1185746534   -5.924050535   -4.692033774  -10.86169862    5788.111202        0.08252808302
101              1.082776035 0.1208954541   -5.408512356   -4.843819949  -10.1334111     1951.283699        0.07230720125
102              1.070253094 -0.1198929905  -2.937653421   -1.581936024  -12.09442622    21001.08031        0.06849449165
103              1.081372221 -0.03299760219 -1.630004608   -4.376030869  -11.94919649    302.051616         0.0783078958
104              1.079135476 0.1601283521   -6.188147267   -1.58279579   -12.05292854    27354.21819        0.07721598227
105              1.073448732 0.1026263174   -1.950664335   -1.501645401  -12.16206493    7283.056625        0.06950689514
106              1.074716816 -0.08111808978 -0.7131203709  -1.613911288  -12.53565746    17060.53269        0.06981516659
107              1.084172371 -0.2256707248  -5.734678753   -1.664408369  -9.610711261    2873.809412        0.07406468773
108              1.073419757 -0.1631556066  -4.63680451    -3.012067004  -10.02781557    279.0268166        0.06374720783
109              1.070178681 -0.07296585675 -4.067573828   -4.680002447  -11.97268646    6945.48323         0.06712433652
110              1.07932664  0.04217621109  -1.728320412   -5.466722819  -10.74347595    306.5132662        0.0672091381
111              1.080683705 -0.1463948247  -3.686242536   -1.529995027  -11.38395584    11006.21118        0.07547780677
112              1.073449316 0.03973756635  -2.80336491    -4.603439538  -11.21987948    2796.425158        0.06162829665
113              1.081068939 -0.1195702202  -2.864417746   -1.606214027  -11.83140111    15813.74075        0.07597264608
114              1.072199441 -0.04067249757 -1.980729514   -4.921039706  -11.49688163    1595.195007        0.06185374147
115              1.080627373 -0.1266427132  -1.980246077   -1.719774148  -10.99659965    3008.430442        0.07252642184
116              1.074370025 0.02921062942  -3.26254865    -1.5632539    -12.84056306    10938.0997         0.07315018015
117              1.070877685 -0.02197429059 -2.610688475   -1.536576563  -12.32136387    4253.031301        0.06639573856
118              1.081048408 -0.1705382553  -4.148117133   -1.618743717  -10.70628933    4070.953542        0.07710489476
119              1.073987245 0.1064172343   -3.341078233   -4.748415388  -12.4376043     26296.36321        0.06872658406
120              1.072046358 0.2092981064   -0.04691243623 -4.735056091  -11.67568371    24602.10345        0.06852930888
121              1.072261855 0.09262906276  -1.405450618   -4.95665673   -11.90550258    2257.634259        0.06642006714
122              1.072271881 0.1572100846   -2.35501387    -1.658127992  -10.70723713    4960.735383        0.0639041412
123              1.080631714 0.05945294287  -1.060643796   -4.863623086  -11.28056045    2301.200466        0.07108017793
124              1.075019029 -0.1495696734  -2.958547286   -1.65027503   -11.7892353     19387.71986        0.06505959942
125              1.072106132 -0.1457599676  -0.932995455   -1.698375402  -10.82414331    4358.476904        0.06235351891
126              1.077101854 -0.08711947695 -3.711154854   -4.753494486  -12.42321323    18231.86254        0.07193305806
127              1.076012064 0.1869465567   -3.489088724   -4.741984371  -11.78294763    23026.07696        0.07176212042
128              1.081657697 0.2047404167   -0.1285664985  -1.595920487  -11.13096619    13858.66965        0.07781573968
129              1.078905121 -0.2098092722  -3.831393283   -1.579626525  -10.78325215    7801.820648        0.07779310313
130              1.074710462 -0.1777601448  -4.671789999   -1.384065112  -10.60686651    291.5639456        0.0734830093
131              1.076467949 0.2425459049   -3.172769956   -1.532734506  -11.83880107    33582.17462        0.07085248584
132              1.076824854 -0.08878530503 -3.993283799   -4.764688336  -12.33111124    13254.7036         0.07167881484
133              1.085485134 0.07974069243  -1.326847431   -1.154219311  -9.668572171    304.5581802        0.07398359348
134              1.074444956 0.1181653428   -1.881023898   -1.537921036  -12.01902698    5983.826011        0.07282293196
135              1.075679942 -0.02693777322 -3.357275073   -4.68477756   -12.72512048    8843.629528        0.07154894295
136              1.07508533  -0.09735770684 -0.7870204624  -4.619258639  -11.72644314    8509.013018        0.06630083278
137              1.079046123 0.1372821179   -5.926753559   -1.485207279  -11.41725993    11691.63036        0.06890828069
138              1.075656344 0.08767998122  -0.2198650476  -4.78631583   -11.8128794     11550.10869        0.06624401469
139              1.07248767  -0.08999680065 -6.073847485   -4.738177568  -12.58421283    25697.74658        0.06860201668
140              1.079470319 0.1128213707   -3.655734434   -1.578541482  -12.07655352    17260.28665        0.07836909891
141              1.088104889 -0.2545598716  -3.122983771   -4.651680819  -8.212742409    938.5630491        0.07983636234
142              1.078335959 -0.1455722505  -4.154634496   -1.728448671  -10.72954909    3520.05912         0.06794496415
143              1.082327043 0.1308411114   -5.930087875   -1.39327371   -8.5967408      664.6696654        0.06853416612
144              1.081803219 0.2367357092   0.181207489    -1.542995474  -11.06811521    14925.03938        0.07762006217
145              1.073508922 0.1466201762   -3.945704486   -1.635319981  -11.43437623    9403.379705        0.06705452791
146              1.079749662 0.1798043527   -1.034558022   -4.709954314  -10.64681471    3863.616546        0.07954312144
147              1.085340242 0.1686413916   -0.1002391775  -4.726884743  -10.70786852    7501.478194        0.08304050246
148              1.074823871 -0.1118554403  -5.851633752   -1.510643636  -12.0066992     16647.08398        0.06721502354
149              1.072613263 -0.2797322755  -2.498874619   -4.744549693  -8.890634746    1626.451179        0.06865469898
150              1.089750698 -0.0597472122  -3.523384521   -1.568503047  -9.887223726    1091.017277        0.08939826935
151              1.074726747 -0.3145731799  -5.991198727   -4.711168983  -9.073317715    2626.825165        0.07453270283
152              1.074664073 -0.1741710518  -2.10240952    -1.368781748  -9.116512777    803.8416376        0.06289824817
153              1.073165294 -0.2581620631  -0.05007472979 -4.952165111  -7.417682786    429.3449963        0.06217015233
154              0.550745706 0.5478019387   0.02787348911  -0.3317082133 -10.07991719    13064.93487        0.06650274259
155              1.078256284 0.03306814413  -1.68498104    -0.9902137598 -11.98270325    602.6921602        0.06979511344
156              1.075595055 0.06512032954  -4.349596849   -4.658503349  -12.57833296    6706.656403        0.07259207723
157              1.088399453 -0.2261228427  -4.072765332   -1.64589503   -8.10323415     446.0989324        0.08193878279
158              1.07253172  -0.03153581599 -6.132891762   -1.534423978  -12.52792608    8603.788111        0.06718588813
159              1.074048978 -0.1617993972  -0.2762706703  -4.6460464    -11.40453076    13967.30378        0.06545499288
160              1.067949047 -0.2418143536  -3.192398864   -1.665247285  -9.313520942    2677.515977        0.05669655403
161              1.076784887 0.2115094881   -2.524921187   -4.707159611  -11.09895742    11406.00986        0.07608296299
162              1.075341254 0.1875569254   -3.092384453   -1.585053977  -12.21393184    37761.59078        0.07306932815
163              1.069267291 0.2447888614   -1.506331842   -0.6143025795 -6.034499845    6.585083873        0.06188013849
164              1.070450972 0.09804154577  -0.03498298794 -4.742237891  -12.04406523    16665.38751        0.06592483574
165              1.087682434 -0.1249411132  -4.758348151   -4.176921478  -9.688513996    92.59612705        0.08405022186
166              1.075297284 0.2930523072   -5.93916013    -1.530109294  -10.33876092    8526.843987        0.06964864089
167              1.069009356 0.1531169382   -5.911922252   -4.694251899  -11.3591043     12234.17869        0.06633543401
168              1.060416433 0.1908335051   -3.776633973   -1.152064494  -4.998538383    22.76740856        0.06095205494
169              1.079125584 -0.04318950638 -1.629079116   -4.214565848  -12.26821138    535.4133239        0.0748766492
170              1.07947129  0.2484607152   -3.2750445     -4.553761413  -9.18024596     2389.511358        0.06570951863
171              1.077946975 -0.08599368408 -1.946810331   -5.197448634  -8.744470652    198.1816132        0.06417747706
172              1.075142415 -0.3085622274  -0.102558976   -4.739608     -10.63812029    12797.69205        0.07099683729
173              1.077040303 0.07289860579  -0.2574218918  -4.715173724  -12.62970515    21536.70217        0.07659509863
174              1.08985635  -0.1242644106  -3.704393976   -1.52159912   -9.368641984    1231.247484        0.08378961793
175              1.069457527 0.1905681979   -3.015714657   -1.411930495  -8.953471903    1462.325275        0.05569266863
176              1.08329016  0.1890878534   -5.836823662   -4.733064152  -10.6719753     7356.336093        0.08035602431
177              1.075748498 -0.1956986435  -3.013079391   -1.517755088  -11.42364312    17750.75132        0.06836854421
178              1.0807245   -0.09410547663 -5.61447448    -1.566977735  -11.89632339    10833.84816        0.08022963172
179              1.077124819 -0.2459329502  -2.714352348   -4.780704942  -10.88561367    11952.91563        0.0687020798
180              1.082521572 0.04099241115  -4.548438543   -4.869754422  -11.64681944    764.9236578        0.07858562551
181              1.071764144 -0.1785860512  -6.005235436   -4.707453654  -11.94979459    26581.58452        0.07098442448
182              1.081602835 -0.1600799258  -5.493039921   -1.597805408  -11.06311543    7184.562899        0.07861592929
183              1.091480256 0.1056634038   -3.063654638   -1.539396852  -9.350292953    1211.671431        0.08675368781
184              1.083013082 0.2321709737   -2.192533454   -1.514237157  -9.02261572     1120.823867        0.07806772769
185              1.073815715 0.03502140557  -0.6780035637  -1.54966642   -12.78805293    9762.366795        0.07120856162
186              1.075125035 0.06902434276  -0.549874124   -4.680521339  -12.67067608    18730.41391        0.07096650947
187              1.074671918 0.0623578606   -1.768572509   -0.7356312832 -9.799049598    220.7513635        0.06106018162
188              1.074971088 0.1346781247   -3.132517513   -4.748039211  -12.34028593    30803.30103        0.06966623589
189              1.068693112 -0.06640227908 -3.239404188   -4.678873728  -11.46346324    6289.57101         0.06369120303
190              1.075073809 -0.1780449598  -0.8950327631  -4.808046036  -10.95972981    6404.754582        0.06690299576
191              1.070711429 -0.04039790503 -4.513554696   -4.989876941  -11.8184435     1083.102319        0.06315804954
192              1.073627663 0.1348358859   -6.00893108    -1.530763441  -12.40559323    31691.6182         0.06794900573
193              1.074590031 -0.1061725923  -2.911757619   -1.470908853  -11.00828718    6241.33869         0.06313212434
194              1.078385092 -0.04348450962 -3.210247933   -4.825152102  -10.87300767    2287.691563        0.06599626659
195              1.07429227  -0.2238964091  -2.435174937   -4.82069834   -10.11003701    4187.832436        0.06397396827
196              1.075472024 0.07414567876  -5.654256394   -4.766500828  -12.36339038    14034.6953         0.06913948942
197              1.067668208 0.1318903395   -6.010114682   -4.705504392  -10.92938861    7085.796594        0.06658527597
198              1.078761947 0.05408389288  -2.553542969   -4.756085242  -12.25499763    9451.086457        0.07336517342
199              1.072558026 0.2100945427   -0.3472246494  -1.612306209  -11.03466583    12245.74675        0.06681608474
