# Supplementary material for: Nanoalignment by critical Casimir torques
Source: Nat Commun. 2024 Jun 14;15:5086. doi: 10.1038/s41467-024-49220-1 (PMC11178905; doi:10.1038/s41467-024-49220-1)
Supplement: Supplementary file 11 — Source Data [file 41467_2024_49220_MOESM11_ESM.zip › figS10/particles0.60.dat]

#Data for Figure S10, panel c. Final configurations of 200 particles in MC simulation for a=0.60 R.

#particle_number Delta        Sigma          alpha           gamma         total_potential statistical_weight Delta
0                1.070151164  0.2513548276   -4.10635895     -1.489791944  -9.78880751     2553.225312        0.0635321606
1                0.4747055081 -0.5986944841  -0.01466551989  -6.029846356  -16.03738455    5522124.132        0.06233655145
2                1.076160399  0.2752658141   -3.438309776    -4.668349861  -12.05986509    45486.23322        0.07003019794
3                1.074729741  -0.1545371878  -3.985862139    -4.708606915  -12.56352679    29353.02814        0.07431417484
4                0.495419473  -0.5098941234  -3.103933645    -2.860128213  -12.87129003    198199.342         0.05531702238
5                0.4089945082 0.52628307     -0.003219349393 -3.323285975  -15.73592786    3591234.667        0.06434914984
6                1.089813907  0.2630970824   -6.260311582    -1.502285886  -9.460856338    3379.092738        0.0807521089
7                1.079773619  0.2638846564   -0.1928194558   -1.533652295  -11.95507793    40300.886          0.07436349375
8                0.4512613185 -0.568661679   -6.282088947    -6.056464858  -16.77077245    10922137.38        0.06407429219
9                0.4387426551 0.5742552683   -3.142589242    -3.357775585  -16.64798126    9755087.437        0.06145033034
10               1.076229134  0.397173922    -0.1482425728   -4.480668609  -7.278130424    568.9092937        0.06450991708
11               1.068169137  0.1804338969   -0.0843219663   -1.550122513  -11.64108907    20437.75002        0.06494816816
12               0.4909658346 -0.5160808722  0.009998453585  -6.015661991  -15.23471245    2133278.731        0.06571630002
13               1.077136439  -0.05735405696 -5.726628758    -1.580523117  -13.00267949    21602.51412        0.07579409465
14               0.466319342  0.4826227789   -3.168479887    -0.2252629614 -12.54536142    135466.5446        0.07902755999
15               0.5086312494 0.5791508258   -3.161846986    -3.42905717   -14.77734322    1515029.916        0.06465025499
16               1.074351621  0.02415178365  -6.090288635    -4.650497364  -12.64925357    7384.477432        0.06607837637
17               1.07836973   0.1046276416   -4.010398026    -4.48230539   -9.96223244     1432.999856        0.06472846252
18               1.071361854  0.1348599649   -5.221551651    -4.525008832  -11.04007304    4096.874161        0.06035905582
19               0.4530909666 -0.5299887356  -3.135723361    -2.921257598  -15.63643176    3273973.711        0.07182476694
20               1.078220756  -0.1627548497  -2.733946111    -1.582155099  -12.61591279    45021.9814         0.07653716476
21               1.076992516  0.07924922543  -2.917963216    -4.634157205  -12.2252033     15753.68133        0.0671994273
22               0.4786692383 0.5799245351   -3.085860657    -3.398868315  -12.47931038    152192.1663        0.0576515688
23               0.5093765006 -0.5662174368  -3.127090836    -2.841274718  -13.48829702    408160.0882        0.0540380871
24               0.4525017711 0.5602275705   -3.122111631    -0.2260375153 -16.21620513    6178605.508        0.0651853579
25               0.4501412097 0.5454635592   0.02453397377   -3.358313019  -15.20060376    2178579.232        0.07106381511
26               0.4721802906 0.5702218245   -3.147425021    -3.375939135  -14.00172449    686923.1174        0.07779533282
27               0.4757277234 0.5820318016   -3.18091658     -0.2460147047 -14.45439576    1101729.954        0.06769678029
28               0.600567102  0.5573894878   -6.17217706     -0.3846042507 -8.453097437    2597.831407        0.05803582047
29               0.4506436903 0.5591363881   -6.241518538    -0.211625668  -13.29689752    332590.5266        0.07387548558
30               0.4625962075 0.5664776155   -3.098635981    -3.373233185  -14.27636931    897284.8773        0.06718239261
31               1.081163661  -0.2498247604  -0.2062769226   -1.552069548  -11.64807835    27991.46959        0.07827686151
32               1.087403509  0.2625401816   -2.324899485    -4.745520861  -8.771744309    1159.244881        0.08388086233
33               0.5415202832 0.5935992448   0.04206406636   -0.3115663099 -11.51700895    59550.09325        0.07386609238
34               0.4538759422 0.5717739909   0.03336047939   -0.2291471088 -15.23417148    2361017.978        0.06219839494
35               0.4711825727 -0.5865503741  -3.142930521    -2.893325414  -16.36213016    7486654.063        0.06389799014
36               0.4577873305 0.5916969298   -3.152498908    -3.376089267  -16.48569792    8545178.203        0.0630963219
37               1.075908732  -0.2137039303  -0.6044701868   -1.597820184  -12.22571918    35865.00718        0.07245047163
38               0.449817247  -0.5760313469  -3.183503562    -6.060037474  -14.27232686    908777.1118        0.0623847365
39               0.4873077067 -0.5838715346  -0.03691598954  -2.872355853  -14.38316668    1029321.945        0.05839019611
40               1.077663318  0.00519783892  -0.1662914465   -1.565827212  -12.97740012    2217.192788        0.07685856748
41               0.4372906775 0.5700993051   -0.01004105912  -0.2126418601 -16.61884515    9405921.734        0.06311500494
42               1.067029708  0.1488862409   -5.225225665    -4.728666878  -10.4271817     2466.577191        0.0657305308
43               1.060407951  0.4419000211   -6.196744421    -1.29759776   -5.827952206    149.5364106        0.05241253987
44               0.5605313949 0.585724572    -3.162074611    -0.3332106205 -10.99462386    34874.40578        0.0754140669
45               0.4539423563 0.5611196104   -3.123931841    -0.2100674152 -13.21141442    306642.3224        0.08172507061
46               0.4330021651 0.5292173442   -0.02290214985  -3.346426529  -15.71308955    3528809.799        0.0652259498
47               1.088021647  -0.1228386932  -5.344273573    -1.593145952  -10.3744665     2324.080098        0.08590875866
48               0.4359361378 0.577394654    -3.142121358    -0.2086365812 -16.72917309    10638006.61        0.06575690328
49               0.4824460126 -0.564872405   -6.259317699    -6.023424864  -15.55589276    3218585.38         0.06353408456
50               0.4291056337 -0.5677793798  -6.264273362    -2.940222615  -16.04893371    5297430.866        0.06496765353
51               1.069280127  -0.114666629   -6.311293438    -4.764477054  -11.85033771    16062.07826        0.06196133884
52               1.086163719  0.1493248357   -2.981362518    -4.649438589  -10.70802739    6591.287602        0.07774347303
53               0.4487078253 -0.5992463506  -3.141680034    -6.067856405  -15.6511872     3756899.971        0.07222136691
54               0.4599065874 0.5427050951   -3.15592025     -0.2254786918 -15.05839809    1880609.033        0.07346674461
55               1.075254994  0.2813702067   -0.2774387124   -1.514624689  -11.95370935    42050.85967        0.06771459531
56               0.4071547562 -0.5826779261  -3.122005622    -6.105458     -14.6238606     1307396.189        0.06530386902
57               1.073045864  -0.1000642472  -5.441895863    -4.721464979  -12.91957228    27225.72174        0.07205597822
58               0.5195513344 -0.5386769404  -3.193033769    -5.982363368  -13.0734629     256145.2546        0.06023224997
59               0.4292699692 -0.557392093   -0.008379377196 -2.940609504  -16.54796295    8567114.139        0.06616234523
60               0.4906773617 -0.5957475349  -3.165530337    -2.867377228  -15.0133651     1973146.954        0.0585134152
61               1.088576493  0.1120663296   -3.408421644    -1.585845415  -10.44150883    3702.690519        0.08626252498
62               1.078922074  0.299176842    -2.787702955    -4.66771519   -11.36499822    24204.80378        0.07281799127
63               1.07720023   -0.1195262656  -4.334526892    -1.598842356  -12.57974835    12815.26475        0.07552945216
64               1.071525591  -0.1091895536  -3.766363453    -1.519325476  -12.44380994    22466.32234        0.06544173757
65               0.4688110436 0.5980514608   -3.170021606    -0.2522577532 -14.36729621    1038007.507        0.0563802665
66               1.074476146  0.1770638073   -1.771715836    -5.047964734  -11.15323921    2466.131486        0.06568459745
67               0.4785118085 -0.5377902538  0.004336367997  -6.016344454  -13.95826809    620308.3883        0.05402660657
68               1.074581934  0.0655387238   -6.091370116    -4.669460051  -12.9522715     27136.82455        0.068448297
69               1.073789513  0.1295286797   -4.357085748    -1.348578007  -11.71559277    5518.309369        0.06395470381
70               0.4798749128 0.5588896257   -0.006771321502 -0.2552668742 -15.91134243    4544899.769        0.06602398729
71               0.4318773547 0.5085086566   -3.130064852    -3.351192671  -15.64093266    3155296.974        0.06049518312
72               1.074501519  -0.2849566182  -5.788762164    -4.695902898  -11.06690728    16057.49852        0.0721882945
73               1.074362977  0.02916378591  -4.117524727    -4.699974526  -13.18255702    8678.625649        0.07322770329
74               1.070659218  -0.08601983922 -2.855346762    -4.768928554  -12.25712176    17368.33629        0.0630946478
75               1.071167678  0.09758709935  -1.530932366    -4.06575751   -12.46428806    1006.999728        0.06745404595
76               0.487947595  0.5934046065   -6.235091756    -0.2538422388 -13.05896716    278154.3374        0.07140831623
77               1.077865998  0.02178796127  -3.371873725    -1.499155998  -12.28917521    4610.193528        0.06868234579
78               1.070353416  -0.1656097201  -0.5814493381   -1.569304776  -12.17086425    26721.35752        0.07014645322
79               1.07963431   0.2322501279   -0.2754283145   -1.584365347  -12.03010092    37486.6701         0.07754336087
80               1.07195739   0.1585924976   -3.197430139    -1.581206929  -12.84481276    59984.15752        0.07027904661
81               1.084115524  0.3708179269   -2.927436944    -4.643423249  -9.64655032     5604.905248        0.07516241442
82               1.079270177  0.2368574271   -2.282533789    -4.574907307  -10.29584167    4580.653429        0.06836564379
83               0.4355571568 -0.5945420943  -3.132566931    -2.934043308  -16.45456164    8323198.31         0.06622234985
84               1.0811634    0.1522923969   -4.8154892      -4.563031237  -11.5517672     1629.434451        0.07872826325
85               1.083131669  0.2417730773   -2.570125582    -1.533526249  -10.87891268    10787.27255        0.07839943008
86               0.4788157763 0.5645533655   0.008056433948  -0.2553748472 -16.04372219    5240719.568        0.06483120432
87               1.06971206   0.0369627824   -2.619698618    -1.625399576  -12.10327126    5782.369183        0.06294671483
88               1.07455468   0.09101571766  -4.10548154     -1.452348587  -12.32092818    11645.38015        0.06559566565
89               1.078804069  0.1401679502   -3.722928906    -1.568713324  -12.50864249    31706.54499        0.07851544672
90               1.071510322  0.1572818745   -6.066976201    -1.543445284  -12.71247668    50980.74958        0.06741530287
91               1.074182758  -0.1199935489  -1.647667897    -0.8073365141 -12.21928621    1867.516369        0.06674371718
92               0.4713881658 -0.5602283539  -6.275908326    -2.89815422   -15.86055435    4330168.742        0.06849542837
93               0.4446947065 -0.5399590564  0.006969810769  -2.921948407  -16.67295185    9404187.212        0.06404756468
94               1.077292485  0.07864944704  -3.240292368    -1.686100291  -11.09994182    5178.695134        0.0647864837
95               0.4679209962 0.5475431683   -3.140960554    -3.381453133  -15.98177397    4777652.136        0.06845794399
96               0.4172175706 -0.5923218438  0.007897082826  -2.951055179  -15.97593451    5138121.971        0.06402690103
97               0.4556134158 0.5649988683   0.0412641275    -0.2282723049 -14.54096553    1166108.123        0.06357367115
98               1.068416501  -0.1501885121  -2.401223949    -4.466827449  -7.60191841     221.9696912        0.05474126235
99               1.08297126   -0.1703231409  -5.604149322    -4.586118292  -10.02390238    2990.049585        0.07145149631
100              1.076954193  -0.1134037568  -4.466821897    -5.175685378  -10.98872846    1632.17991         0.06476613105
101              1.070785597  -0.1051683704  -4.544292926    -4.952925469  -12.14434243    3308.387576        0.06493747772
102              0.4818638008 -0.4733013847  -3.132640101    -6.024982919  -14.81153623    1281412.111        0.06523889326
103              0.4953372009 -0.5595334475  -6.238095601    -6.010573245  -14.0814883     729284.6833        0.06226361398
104              1.077422243  -0.1279182673  -4.141915764    -1.635698165  -12.44775436    17593.07687        0.07219839038
105              0.5168560634 -0.5892486536  -0.01781531533  -2.844583657  -14.53816118    1213592.421        0.06435520098
106              0.4774961529 0.5348978956   -3.088336309    -3.380338575  -12.23964069    110474.7759        0.07371232913
107              0.4326842659 -0.5802743075  -3.123082921    -6.079285905  -16.06958885    5527041.21         0.06619907093
108              0.4244215029 -0.5804560929  -3.156730867    -2.947108307  -15.98980955    5105116.56         0.06708517086
109              1.072132467  0.08508458034  -5.032167291    -1.648574907  -12.73814826    9107.103548        0.06835989389
110              0.4681984352 0.5628006528   -6.276182673    -0.2408733192 -16.07152829    5371802.022        0.06769966684
111              0.4434605017 0.5302512157   -3.160969962    -3.365311959  -15.2186273     2156582.087        0.05831705961
112              0.4420480009 0.4843429177   -6.238672105    -0.202401132  -12.06896079    84373.4139         0.07325143034
113              0.4456878302 -0.5233118508  -0.002178735467 -2.927538457  -15.98409842    4576835.284        0.07039128524
114              1.087156866  0.2834522125   -3.237327257    -1.434411753  -8.67200276     1646.984721        0.07380099671
115              0.4895969005 0.5954507301   -3.153107058    -0.2718532503 -15.64291136    3702091.305        0.06031566721
116              0.4351871064 -0.5758841892  -3.136734093    -2.927046202  -16.13776595    5873172.16         0.05938630117
117              0.4904626138 0.5785060672   0.02166305456   -0.2707363866 -15.43978584    2935079.023        0.06165027033
118              1.077781863  -0.1091182442  -4.140172847    -1.584664693  -12.65195847    18457.32514        0.07655848743
119              1.079518128  0.1346299808   -3.898382898    -4.798515382  -11.74288299    12318.88748        0.0710523094
120              1.073552     0.05331994143  -5.509257973    -1.483933105  -12.54109068    10661.69249        0.06513792056
121              1.079596594  -0.1173666245  -6.099917964    -1.622539335  -12.32594008    26019.43563        0.07241485244
122              1.077297018  -0.1340396132  0.07241982569   -4.571037436  -10.09157636    3227.076351        0.06379937476
123              0.5061931587 -0.5870451563  -6.292566697    -5.998514799  -15.01134314    1940867.497        0.06525563166
124              0.4551424543 -0.5888333345  -3.140301169    -2.913255497  -16.51951491    8796829.927        0.06644024955
125              0.4400533921 0.5606591986   -0.04326849881  -3.349476835  -13.82348007    564616.2936        0.06644272434
126              1.074425745  0.2520427026   -2.938864418    -1.529252506  -12.4511947     63091.811          0.06847335016
127              0.477831121  -0.5304061277  -3.13866609     -6.036341618  -14.98361088    1705713.931        0.07185604407
128              0.4391693245 -0.4809177694  -3.14876567     -6.06574971   -15.2335075     1985582.325        0.0605912142
129              1.074792179  -0.1565572158  -4.685496117    -4.618503773  -12.18547567    824.7885724        0.07437521772
130              1.080970675  0.426342633    -0.01711454107  -4.609546685  -9.322738819    4769.898976        0.06914505495
131              1.0754277    -0.2852065037  -0.5612862854   -1.676416084  -10.56838854    9388.92165         0.06454356042
132              1.07069173   -0.3222118297  -6.137659556    -1.532608307  -10.07987572    7606.079693        0.06510960325
133              1.08196608   -0.1664772246  -0.7193900646   -4.890050823  -9.683079212    2009.095183        0.06868543294
134              1.075361329  0.1406578088   -0.4308576337   -1.508466131  -12.55139552    36102.90656        0.06753138568
135              1.074109203  -0.08467643125 -4.417875352    -4.492718323  -12.32160918    5517.95606         0.06556949283
136              1.081260214  -0.03306210935 -5.62628789     -1.585644611  -12.34628538    6024.477635        0.07936970861
137              0.4797742047 0.5846231419   -6.278977815    -0.2652462288 -15.32394354    2642264.42         0.05675929464
138              1.069273062  -0.1737239576  -1.318078433    -4.667783382  -10.98415876    2559.897421        0.06747699681
139              1.069746186  0.04043814723  -4.093604363    -1.546956741  -12.48564761    6204.420358        0.06753732417
140              0.4100600729 -0.5015530275  -6.290986993    -6.111048514  -14.39948209    899330.3598        0.07440124737
141              1.075059846  -0.1107277311  -1.710395851    -3.24692895   -10.13915414    390.0385441        0.06161743116
142              0.4492444257 -0.5874842222  -6.297805926    -6.058063468  -16.44143731    8116621.313        0.06312105734
143              0.493084452  0.5971430846   -6.275407312    -0.273443619  -15.6552312     3758770.342        0.06246233295
144              1.073531854  -0.07494701831 -4.349951523    -1.606581608  -12.99960907    11751.56523        0.07149812665
145              1.077931723  0.1394281958   -4.165152068    -1.608098962  -12.33519332    16509.56248        0.07488582672
146              1.081408943  -0.1084884868  -1.069733113    -4.667574862  -11.97691406    8288.131994        0.07805391197
147              0.408349304  -0.5138130161  -6.277684007    -2.96030381   -15.45148955    2638123.851        0.06403780232
148              1.080843862  -0.2663670158  -2.351606331    -1.507722666  -9.658116781    2933.799891        0.07443427179
149              1.081944313  0.2146299926   -4.034208085    -4.547963451  -9.8672196      2597.158012        0.07011573486
150              1.077255654  -0.1438185331  -2.578311074    -4.661454339  -12.41046067    29835.05656        0.07100810543
151              0.4303367156 0.5403568465   -3.148469853    -3.342179153  -16.44147517    7466418.516        0.06765754901
152              1.081963438  0.2461044297   -2.410672798    -4.458656184  -7.444407936    313.3897634        0.0684344664
153              0.4609510497 0.5021201286   -3.108300848    -0.2306298161 -14.51646558    1011551.068        0.06791113187
154              0.4809345555 0.4586276749   -3.120362022    -3.406154241  -13.4086595     305259.5095        0.05781520187
155              1.074506477  0.176456237    -2.279024956    -1.577265245  -12.29870525    25184.71647        0.07381400832
156              0.5274662768 -0.5211556688  -3.122803684    -2.832961228  -13.88960066    561135.4752        0.0644206312
157              1.071694296  -0.03795556039 -3.676963789    -1.607829524  -12.84991058    12429.65824        0.0668940834
158              0.4726295042 0.5603743312   -6.27119199     -3.393703044  -16.17394667    5925196.894        0.06152468124
159              0.4631208136 0.4398356773   -3.137546314    -3.374991344  -13.64003864    369045.9232        0.06965559236
160              1.073498575  -0.1548221597  -2.591280438    -1.619296664  -12.61145402    39586.00971        0.06746549203
161              1.074625663  0.1335180398   -3.797187014    -4.666675864  -12.74662508    36343.76571        0.06924469765
162              1.072058496  0.1738454525   -2.274163995    -4.705008274  -12.15648507    21400.34904        0.07127426975
163              1.076524209  0.01009916364  -5.539111263    -1.449923579  -11.96368546    1166.159112        0.06568159268
164              0.4577655664 0.5636667088   -0.02624866991  -0.2290636114 -15.64611609    3514751.604        0.06700846177
165              1.068432319  -0.1276309708  -0.7376833667   -1.544262616  -11.57257693    10025.61237        0.06535283911
166              0.4168103416 0.5255306168   -3.154883259    -0.1888953869 -15.80068003    3825672.689        0.06489551705
167              1.072226746  -0.2749321755  -3.087969708    -1.517136573  -11.24848896    21074.51389        0.0647357954
168              1.072735237  0.3210081912   -6.008708809    -1.602369755  -10.3902504     10054.85001        0.06813259702
169              0.4531746304 -0.5897177671  -6.275264926    -6.059629579  -16.17143697    6220086.608        0.0688277621
170              0.4721333383 0.4597250696   -3.117412492    -3.379338008  -13.09117424    222738.8377        0.07352079859
171              1.084483307  -0.2481342819  -5.736061474    -4.882437251  -8.603006152    1154.503124        0.07089462774
172              1.073763595  -0.0548702921  -2.245078984    -4.611957202  -12.4917808     9117.334755        0.06529177996
173              0.5373071178 0.5766851305   -3.174659569    -3.466944192  -13.37525027    371106.5864        0.05829707208
174              1.075714485  0.1476928446   -5.377642027    -4.66099949   -12.50042574    24473.28518        0.07093282841
175              0.4197111289 -0.575370774   -6.283753464    -6.099218764  -15.45813844    2973938.283        0.07292538479
176              1.074877886  0.2082259878   -4.644133575    -3.501134394  -10.57131506    553.8581041        0.06627759237
177              1.072142978  0.06165848996  -1.133284165    -1.676142595  -12.62796454    7966.978074        0.06571065575
178              1.073749942  0.2382623562   -0.001467929442 -4.731505819  -12.57393097    68840.4659         0.07074672017
179              1.078484361  -0.1685409356  -3.673834545    -1.495279398  -11.71121515    17707.74553        0.06976485417
180              1.07690405   -0.2201519236  -3.246067994    -4.649341479  -11.8512812     30711.00334        0.06842555728
181              1.073841902  0.1523995253   -0.09474769049  -4.746742421  -12.82989035    56621.57112        0.06872786931
182              1.078125277  -0.2789493989  -3.654417595    -4.699375669  -11.0517735     15326.68644        0.07629973444
183              1.074722319  0.1852018955   -3.876415453    -4.710852303  -12.35276131    31824.08223        0.07453294632
184              1.082259829  0.09880860702  -4.366206754    -4.611735686  -11.76864307    4329.591366        0.07715874119
185              1.077944745  -0.1534701843  -5.783095388    -1.643603107  -12.15796057    25669.99884        0.06934517396
186              1.083309951  0.1092126653   -0.02579565488  -1.644992853  -11.11859313    7359.903828        0.07370878318
187              1.08536783   -0.06961767293 -0.5736035254   -4.704221741  -11.32929723    4866.58924         0.08424802567
188              0.4833443247 0.4999222688   -3.146905       -0.2666298965 -15.16878352    1934707.589        0.05903745299
189              0.4621488997 0.5965215833   -3.161445237    -0.232416264  -15.60612103    3574314.973        0.06885726592
190              1.077364858  0.1396737185   -3.244283194    -4.630508177  -12.04455675    23643.14799        0.06712020801
191              1.072568133  0.1474827751   -0.7995859811   -4.676987009  -12.53664741    28613.64228        0.06876079627
192              1.087149272  0.05565853315  -0.9497003186   -1.711495204  -10.10535972    792.6876694        0.07688355487
193              1.078723978  0.1095525327   -5.775121997    -1.509141696  -12.35431595    22201.90283        0.07120188028
194              0.4610858191 0.5970621618   0.0216532345    -3.371139306  -15.30293407    2641785.494        0.07031811091
195              1.080991856  0.2886884501   -0.2008957988   -1.416610921  -9.376561826    3340.373308        0.06729870789
196              1.078561751  0.2355628037   -3.223679735    -1.526486711  -12.3166277     52442.73279        0.07217899827
197              0.3949230518 -0.5505580117  -0.02045445066  -2.979314432  -13.37471507    354223.3468        0.06765766783
198              1.084472939  0.2061009532   -2.755706507    -4.731454907  -11.07174707    12283.09471        0.08168513085
199              0.4283588472 0.5742703053   -3.143361068    -0.200460767  -16.62997997    9581295.098        0.065901513751
