# Supplementary material for: Nanoalignment by critical Casimir torques
Source: Nat Commun. 2024 Jun 14;15:5086. doi: 10.1038/s41467-024-49220-1 (PMC11178905; doi:10.1038/s41467-024-49220-1)
Supplement: Supplementary file 11 — Source Data [file 41467_2024_49220_MOESM11_ESM.zip › figS10/particles0.65.dat]

#Data for Figure S10, panel d. Final configurations of 200 particles in MC simulation for a=0.65 R.

#particle_number Delta        Sigma         alpha            gamma         total_potential statistical_weight Delta
0                0.433044966  0.5607947688  -6.302347596     -0.2113789551 -21.1585395     866485231          0.05947464829
1                0.4309472033 -0.4685399984 -6.236146332     -6.090423406  -17.87985707    27251429.25        0.0704973289
2                0.4079002656 -0.4992904134 -3.146379901     -6.094798076  -20.98851239    650943607.6        0.05685028218
3                0.4125236391 0.53332798    -6.284719804     -3.320904964  -21.97406691    1862987159         0.07017005915
4                0.4774239928 0.5579108763  -0.02526508075   -3.389107239  -18.31919744    50390952.18        0.06967189437
5                0.4109468238 0.5221398177  -3.107292376     -3.325468589  -20.11192084    283157147.5        0.06126207337
6                0.44458663   -0.4735451097 -6.278659294     -2.91815252   -21.24739457    799803178.5        0.06043531355
7                0.4220752332 0.443389849   -6.2874265       -0.1873800338 -20.70169559    433924330.9        0.07199539771
8                0.4202754496 -0.5156170318 0.006297978059   -6.093286383  -22.23638122    2341295879         0.06774721104
9                0.4112320284 -0.5232955445 -6.280175611     -2.964048607  -21.96125827    1804672307         0.07054843148
10               0.4293892705 -0.5910270051 -3.123627011     -2.932069926  -20.38809208    422642453.6        0.0576598382
11               0.390204459  0.5368719376  0.02264513513    -0.1609848278 -20.79587714    577157084.4        0.06389387222
12               0.4338813387 0.5977348598  -3.151805886     -3.354981782  -21.00639964    793321786.7        0.05899490401
13               0.4777556464 0.4334995587  -3.159959291     -0.2501035401 -18.04137904    29661066.7         0.06815864183
14               0.4181810042 -0.5863437167 -0.01028214246   -6.096587238  -21.37471324    1124732719         0.06862413732
15               0.4479856821 0.4331982626  -3.121542741     -0.229438241  -19.10786117    86106923.58        0.05745230918
16               0.3839825239 -0.4915503807 -6.259151453     -2.995900948  -19.57667209    156128885.4        0.07201815172
17               0.4582562585 -0.5297674355 -3.118847106     -6.044997155  -20.23290423    324348255.5        0.05936175896
18               0.509722033  -0.449503031  -3.170630822     -6.005134461  -15.11752415    1651987.728        0.07362610253
19               0.4816149945 -0.5613011262 -3.19700469      -2.88168245   -16.90612033    12324337.73        0.05828514794
20               0.4158286368 0.6112367722  0.008434391736   -3.329290016  -21.42472023    1232627341         0.0653139574
21               0.5030234303 0.6223040913  -3.099436713     -0.2741170066 -16.0475028     5793734.067        0.06900157824
22               0.4144108054 -0.4810737698 -6.280878582     -6.106954279  -20.74825938    493247710.8        0.07499105895
23               0.4080137294 -0.5625505845 -3.153936461     -6.103239872  -22.13380089    2305239658         0.06466321382
24               0.4292706127 -0.5981113708 -3.133087197     -2.938757522  -21.56135099    1382745035         0.06440728059
25               0.4713027662 0.5945858602  -3.197937567     -0.2436675863 -17.15100904    16676826.37        0.06244022184
26               0.4372811398 0.5919007637  -3.127747639     -0.2212739814 -19.1089272     117790133.2        0.05480565788
27               0.4885543159 0.5109064821  0.01379350268    -0.2641600699 -18.57393542    59546707.83        0.06624643128
28               0.4528144537 0.4997215427  -6.267819636     -0.2248856085 -20.57110589    429135629.3        0.06686638123
29               0.4208901072 0.5401755543  -0.01644094837   -3.33406895   -22.01543981    1966347431         0.06535383301
30               0.4219042401 -0.5580984565 -3.129059457     -2.940054741  -21.24829147    943392554.2        0.05807113818
31               0.4286020788 0.5921960778  -0.01146891882   -0.2044921173 -21.58203219    1397637199         0.06203862216
32               0.41312691   0.4907606522  -6.258124267     -0.1799827429 -21.12771412    735161913.9        0.06850166347
33               0.4570336624 -0.5079779064 -6.264353976     -6.055026967  -20.09913697    272089693.5        0.06778853198
34               0.4142259468 -0.5171816085 -3.156231927     -6.098744525  -22.23241166    2338892368         0.06644312989
35               0.4222853944 -0.5936922306 -3.110135401     -2.953842891  -19.54522777    182696833.5        0.06943956063
36               0.4501211799 0.4822577053  -0.003075445144  -3.356637194  -19.38309267    126254629          0.07388204041
37               0.401886933  0.4076440264  0.0006626296294  -3.314448184  -20.68288411    391510510.3        0.06570676661
38               0.4094404217 0.4779387743  -3.116661494     -0.1880598318 -19.65337043    163903266.4        0.05721278933
39               0.4395444993 -0.5953309644 -6.250666185     -6.069046378  -19.97166315    280615657.4        0.06190271965
40               0.4187969802 -0.5342783113 -6.286696615     -2.959661857  -20.87901603    624318663.1        0.07392016446
41               0.4761141921 -0.4953658754 -3.153371796     -2.892168146  -19.13103588    100785782.5        0.06750620974
42               0.3945963554 0.4991243239  -6.28596968      -0.1605874127 -22.13741767    2052888629         0.07015302861
43               0.4547084012 -0.4632994982 0.01504247055    -2.908389394  -20.43451925    347065657.6        0.0610133751
44               0.3989169786 -0.4391474846 -0.008495805404  -6.119628393  -21.06533562    618235223.2        0.07143623013
45               0.410300494  0.5042493136  -3.181153592     -3.32077186   -19.52543171    152087186.9        0.06400882613
46               0.4320240954 0.5481388028  -3.130193907     -3.350496044  -21.91027188    1796273679         0.06130472104
47               0.4185549299 -0.5328186419 -3.133576091     -2.95225951   -22.35944701    2736213050         0.06650325598
48               0.3804285172 0.450800887   -6.277246909     -0.145919296  -21.11153382    664660312.3        0.07001531236
49               0.425463696  0.4613635937  -6.298173129     -3.334630213  -21.08792122    664297109.4        0.06950709074
50               0.4385373127 -0.504967452  -0.02527769657   -6.085105006  -18.57783348    59071117.71        0.07684014705
51               0.395255383  0.475542763   -6.285886292     -0.1657194261 -22.60341938    3116938999         0.06588920796
52               0.405381504  0.515625927   -3.142146564     -0.1786298935 -22.87870952    4450737460         0.06368458139
53               0.5134243484 -0.4847265312 -3.162416007     -2.843335126  -17.21028297    14445532.39        0.05962222469
54               0.4274513522 -0.4465047301 -6.25889403      -6.087538437  -20.39784013    322379436.5        0.06815689157
55               0.4403694264 0.4909394008  -3.150092684     -0.224535312  -19.71436611    178999828.7        0.05508483864
56               0.4431456091 -0.4943891399 -6.267295741     -6.061143328  -21.13276491    744487279          0.05982452177
57               0.4258908746 0.5754207487  -6.322553959     -0.1986724769 -19.40177294    153366958.5        0.06152500243
58               0.3778998814 -0.4359535785 -6.267300284     -2.999018304  -19.79102482    171600410.5        0.06998602511
59               0.4467268097 -0.5851487127 -3.135100481     -2.920516872  -21.10287729    855303526.6        0.06474906998
60               0.3951860317 -0.4715844778 0.0007215763139  -6.119560808  -22.40860882    2543867851         0.06784860339
61               0.3749403677 -0.5229681009 -3.13138135      -3.000996999  -20.52301379    428039845.1        0.06942968747
62               0.4078230634 0.6180395145  -3.160502406     -3.316055016  -20.04630905    314007478.7        0.06914104666
63               0.4399763131 0.485522443   -3.112572367     -3.343781722  -18.95384909    82713895.81        0.07395741718
64               0.422573958  0.5578794373  -0.01022965703   -3.333929501  -21.84407428    1711112452         0.06757244677
65               0.4221481983 -0.5931154434 -3.140335694     -2.94570537   -21.91927262    1961363254         0.06402827012
66               0.4511716378 0.5822815173  -6.289883115     -3.36743929   -20.9160167     706047469.8        0.06471443648
67               0.4260299739 -0.5586748397 -3.149865676     -6.086728032  -21.85200363    1727224717         0.06721031083
68               0.52073657   -0.4893007501 -3.15631579      -5.992454648  -14.95035294    1521894.657        0.07408232656
69               0.4143471633 0.54718844    -3.140668888     -0.1860128261 -22.54851807    3394952488         0.06561144912
70               0.4081157931 0.4886021935  -3.152749532     -3.325872292  -22.19999207    2139254420         0.0607148789
71               0.4277536597 -0.4460101716 -3.124398806     -2.949700219  -19.94958087    205718548.8        0.07270807191
72               0.3862276877 -0.523826946  -0.0001379970849 -6.123759553  -22.1397608     2159552546         0.06292326057
73               0.4309036455 0.4732139919  0.01041606532    -0.2007449841 -21.47308748    1001561036         0.06793232289
74               0.4006954739 0.4892808303  0.01571691233    -3.316500208  -22.01552564    1781254029         0.06188801354
75               0.3736260815 -0.4925573768 -3.133996432     -2.998087217  -21.11672094    729994650.7        0.0654665202
76               0.4574530312 -0.5314403927 0.004296111574   -2.899093198  -19.64536852    180852991.1        0.05549847938
77               0.4346169957 -0.5709125393 -6.289457777     -2.930467928  -21.82355562    1715579387         0.06200471445
78               0.4675593522 -0.6149951527 -0.04766122662   -6.039662588  -17.76137095    31771932.41        0.06047783841
79               0.4779098551 -0.3999745316 -3.107587632     -2.887592978  -16.97603678    9427147.269        0.06326096724
80               0.4441092944 0.5867617866  -3.131819866     -0.2205643146 -21.24074653    984419240.4        0.06250001543
81               0.4372634294 -0.5467829759 -3.140108177     -2.932088695  -21.72673835    1491478794         0.06626144319
82               0.430962459  0.5837925488  0.01055950405    -0.202291514  -21.44924245    1206485126         0.06652269125
83               0.4598860688 0.5464251547  -6.304004322     -3.376334233  -20.31407739    362850957.2        0.06435424294
84               0.4237073107 -0.5283105469 -6.277662514     -2.944804393  -22.45978086    2999449472         0.06466427461
85               0.4285185715 -0.4492918151 -6.318753967     -6.094303795  -18.27175646    38688040.77        0.07393799273
86               0.4095522796 -0.4499349385 -3.13361521      -2.963048033  -21.88193531    1433308435         0.06776935041
87               0.4031550907 0.5394049389  -3.134988175     -0.1735150119 -22.51939667    3250537304         0.06622651677
88               0.4281423911 -0.6011745034 -3.146634829     -6.079341218  -21.64019111    1503871118         0.062432998
89               0.4523780389 -0.6247836333 -3.180186909     -6.061142687  -18.5498464     71039852.68        0.06650852172
90               0.3892404448 0.6282470237  -3.141465239     -0.1598175402 -19.95820548    292327011.5        0.06555959903
91               0.4003129471 -0.546759625  -6.274155612     -2.980163301  -20.50816529    440921982.4        0.07484386142
92               0.4145886928 0.4883920725  -0.007449293629  -3.328025799  -22.56767084    3088669736         0.06531510944
93               0.421026105  -0.6299851161 -3.133760048     -6.086767425  -21.06688735    888280023          0.06226064626
94               0.4376044915 0.5382975374  -6.270983221     -0.2127249668 -21.79120543    1565994858         0.0632459097
95               0.4399213527 0.5205524578  -3.147771392     -0.2197113096 -21.53677601    1174246269         0.05923310242
96               0.4399229773 -0.5556623422 -6.257755855     -2.922958822  -20.53708999    461121514.7        0.05896463556
97               0.4215565882 0.5713371711  -3.124794869     -0.1951075016 -21.76158797    1613499293         0.06350415206
98               0.4045722136 0.4749014996  -0.01206120775   -0.1764136908 -22.38281483    2496346806         0.06460297394
99               0.4274365528 0.434758375   -0.007845543814  -0.2028482182 -21.25148183    737285821          0.06258564431
100              0.4307908049 0.6017276156  -3.13557568      -0.2034441636 -21.43965287    1231728575         0.06543476714
101              0.4359062598 -0.5412668838 0.02466762298    -2.93304634   -21.15558234    833742581.6        0.06446095279
102              0.4652275284 0.5831564101  -0.04621251029   -3.3828006    -18.27036979    50123562.89        0.06050731287
103              0.5012563701 0.5037015689  -3.131464736     -3.425011761  -18.22853201    41562522.09        0.06143810366
104              0.3992350227 -0.4796536934 -3.169707385     -6.112719034  -20.64921904    445243936.6        0.06315988917
105              0.4173200096 0.515858999   -3.11409157      -0.1859737948 -21.15163148    791413755.8        0.06672125226
106              0.3892289922 -0.4513833231 -0.005463025009  -6.129363849  -21.33985061    836215849.4        0.07122199456
107              0.4172717199 0.4402295278  -3.120384395     -0.190380908  -20.95989837    557634573.3        0.06327793873
108              0.3980979365 0.6478949868  -0.02762885562   -3.303758669  -17.43367741    24137302.76        0.06993897139
109              1.080370572  0.1123646777  -5.136995806     -1.867311639  -10.59014182    1839.618246        0.06757975777
110              0.429186458  0.5604120569  -0.01998074952   -3.347168198  -21.43276123    1139070770         0.06099626315
111              0.4172678109 0.4649671056  -0.008877356975  -0.1822281364 -21.15271589    714353050.2        0.07193577994
112              0.4691287328 0.6349696325  -6.278737513     -0.2448611414 -19.4239709     173169752.8        0.06497515412
113              0.4674350041 0.5736460719  -3.14475644      -3.388600455  -20.28096596    368598407.2        0.06130483004
114              0.4823220291 -0.5234732744 -3.127969214     -2.872791148  -18.49069488    56138520.47        0.05575456051
115              0.4387414955 0.4277600375  0.004817863921   -3.349598415  -20.14585141    240119411.9        0.0691064171
116              0.4126937767 0.5792900705  -3.142935548     -0.1928407992 -20.92444927    708383683.7        0.05746429229
117              0.4010741876 -0.4137587208 -3.11880998      -2.974234792  -19.52877038    125277089.9        0.06869340437
118              0.464187906  -0.4544189651 -3.18327341      -2.902242626  -18.39542577    44270150.08        0.06191062688
119              0.4400747056 0.4844310991  -3.122746241     -0.2180639631 -21.09430244    701930366.8        0.06026309581
120              0.3999557275 0.4824586546  -3.150098648     -0.1776391209 -21.58341702    1140258459         0.05901316981
121              0.3804160115 -0.487860879  -3.155496187     -6.132218532  -21.30914402    876390533.3        0.06464014118
122              0.4283032845 0.4756030511  -3.155780119     -3.347295292  -21.61991401    1165763025         0.06044012225
123              0.439450351  -0.5687282734 -3.122613523     -2.919423153  -19.67764474    199856888.9        0.05578680675
124              0.4355637625 0.4497825845  -3.133355835     -0.2081872382 -21.23716454    751919372.4        0.0656577558
125              0.391722791  -0.5198138376 -3.136439867     -6.127241043  -21.57820959    1222191973         0.07168439184
126              0.4358527124 0.4551308786  -3.113180764     -3.346481844  -20.10511878    245190214          0.06738696061
127              0.4377694038 -0.5604881656 -0.007661595305  -6.069810702  -21.78612087    1622354571         0.06299568795
128              0.3942802487 0.576603487   -0.001894999965  -3.309063728  -21.79575944    1685211984         0.06324582084
129              0.4140592691 0.4830991307  -6.265961074     -3.329684426  -22.05038273    1821089859         0.0626078136
130              0.3911593376 0.5794572564  -3.140798979     -0.166076244  -21.28053427    1011672333         0.06147017234
131              0.4638285148 -0.5929525513 -6.279836259     -6.034439985  -19.35464011    150879733.1        0.05608291874
132              0.4150856133 0.5441195873  -3.176558913     -3.32454339   -20.15712112    308713262.2        0.06614961083
133              0.392910705  -0.5571819353 -3.138360734     -6.116793006  -22.05758105    2115828642         0.06289055056
134              0.4293066147 -0.5864805747 -3.151182887     -2.937982169  -21.73109972    1606683578         0.06366576141
135              0.4231026924 0.5808330965  -3.135280154     -0.1869436395 -20.3847701     414033871.1        0.07338301835
136              0.3784806231 0.564288166   0.01765417565    -0.1482423511 -19.67467822    197714009.8        0.06493924472
137              0.4218216509 -0.6356904542 -6.282226459     -2.934530472  -16.89176126    13779840.58        0.05312733856
138              0.3917569193 0.4527699404  -3.15003119      -3.311772865  -20.07626467    237068081.7        0.05793969195
139              0.4423882705 -0.6308877262 -3.172851704     -2.924744101  -19.50166785    185868845          0.06239716948
140              0.3975632774 0.5244910599  -3.139638727     -0.1731867581 -22.38718302    2769282820         0.06105710093
141              0.4538868526 0.4959351706  -3.151883679     -3.359657048  -18.96465165    85436898.72        0.07460235966
142              0.3834606688 0.4783045715  -3.140344905     -0.1437208268 -20.48180093    375696643.9        0.07528059027
143              0.396917234  0.458181685   -3.151292863     -0.1743431071 -21.025047      619554029.9        0.05906074306
144              0.4080747392 -0.4934474438 -3.134365559     -2.960586912  -22.73658254    3694893262         0.06397587734
145              0.4648046662 -0.4867513456 -3.162478439     -6.048208304  -19.24551417    111028132.9        0.06904856113
146              0.4357966473 0.4841992517  -6.259472709     -0.2155172229 -20.35441966    334745034.7        0.05792807336
147              0.4382924266 -0.5751625494 -3.154559044     -6.075210706  -20.9082474     691975249.4        0.06836299315
148              0.4253024564 -0.6116451228 0.006269816639   -6.077531391  -20.59478755    537890124.1        0.05785149731
149              0.387128066  -0.6389413323 -0.01225884773   -2.99080154   -17.98607861    41369763.81        0.07165661533
150              0.4152200361 0.6422856737  0.001653571845   -3.327021613  -20.62922436    584636525.8        0.0670353984
151              0.4578282726 0.5499192634  -0.01137957163   -3.374960774  -20.72777883    552370885.2        0.0641694393
152              0.4366791596 -0.5641608207 -0.0001503013756 -2.927385578  -21.82283985    1694110921         0.06124887551
153              0.39915393   0.4758144621  -3.15977924      -0.1639653033 -21.24080733    798235846.7        0.07053515305
154              0.4126388924 0.5097728169  -3.129738917     -0.182513667  -22.3596687     2618345143         0.06687599473
155              0.4016943206 -0.4936696591 -6.283578172     -6.11281603   -22.59927598    3222383737         0.067893896
156              0.4056976547 -0.611840625  -3.128004349     -6.109969114  -20.60282738    542366000.8        0.06866998894
157              0.4368643651 -0.6135127407 -6.306177064     -2.929766539  -20.50932163    495215236.4        0.06252249092
158              0.394582771  0.5339329322  -0.009760940061  -0.1591998139 -21.45472468    1109518531         0.07121067462
159              0.4543774523 0.5257841855  -6.314841114     -0.2285878235 -20.08234079    276846904.8        0.06343797578
160              0.3999377294 -0.4961616621 -3.150665045     -2.964632725  -21.88623657    1587366100         0.05961640012
161              0.4172552003 -0.5174929655 -3.143022798     -6.104638097  -20.54230007    431828768.4        0.07563260038
162              0.4182766982 0.5304501069  -3.136564209     -3.328063693  -22.04660427    1992313287         0.06904322654
163              0.4216230647 0.6385450974  -6.313706815     -3.342467224  -17.65368676    29640669.04        0.05662896795
164              0.4550708123 0.6272402311  -6.261907813     -3.36910698   -19.60135649    204219189.6        0.06622890059
165              0.4525732375 0.5733013586  -3.137019608     -3.380431151  -18.80322801    84045912.75        0.05402338591
166              0.4274035873 0.4535060276  -3.15651195      -3.319523316  -16.61765031    7472889.495        0.08578520451
167              0.4163448728 -0.5918772431 0.009706702972   -6.09289729   -21.82581032    1782543625         0.06331255905
168              0.412733672  0.4930406368  -3.142810048     -0.1821588896 -22.4907984     2887433776         0.06766752346
169              0.4341459389 -0.5036564195 -3.125888987     -6.088101853  -19.41782468    136500716.2        0.07620128171
170              0.4368565564 0.4810059898  -3.180348637     -0.2060973881 -19.66155009    166236716.3        0.06571333509
171              0.4242265539 -0.42842984   -0.0246381695    -2.943646071  -20.18746135    250640328          0.06272978716
172              0.4503326547 0.6061431673  -3.151222482     -3.364069039  -20.36999371    425726751.6        0.06693572231
173              0.4377250133 0.5001035638  0.01689895144    -3.350466357  -21.31045871    899523595.6        0.06668801021
174              0.4752478692 0.6497051082  -3.142738293     -3.392370179  -18.85751512    100561271          0.06563496057
175              0.4412530392 -0.49747352   -3.156937152     -2.924000699  -21.47388496    1053679622         0.06213726484
176              0.3936179692 -0.4035831429 -3.144947341     -2.989638936  -18.44982257    41551500.02        0.07746674853
177              0.4072271187 -0.5353277453 -3.135041024     -6.103759375  -22.67534076    3770385884         0.0646584475
178              0.4301142384 0.5487880291  -3.146682147     -0.2059660205 -22.19248065    2384903943         0.06239884392
179              0.4323079079 -0.510322648  -6.268550858     -2.929535264  -21.29976814    908176170.9        0.05843473438
180              0.4754001227 0.5092234484  -6.274129202     -3.396998236  -19.84101122    210732865.7        0.06135682529
181              0.4233047019 -0.4347069558 -3.129529509     -2.947569099  -21.13597901    656755990.6        0.06660571752
182              0.4455466023 -0.4459521575 0.01756429911    -2.924175269  -20.29568637    290754116.7        0.06643952985
183              0.4004345539 -0.5016525701 -0.008101719594  -6.106039076  -22.08240636    1952792137         0.05997996251
184              0.4503000754 -0.5079744015 -3.163376689     -2.913729109  -20.78134348    538222160.3        0.06108883726
185              0.4194177377 0.4609687305  -3.138248449     -3.336839038  -22.14110776    1902961326         0.06188268913
186              0.4197571804 -0.4677962662 -0.01133330258   -2.961512074  -19.89155812    203621103.4        0.07634060573
187              0.3781477589 -0.5805330861 -6.28692665      -2.99029096   -20.02765468    289550188.1        0.06261583733
188              0.4404209377 -0.4831225289 -3.131565965     -6.066989553  -21.58985858    1149190177         0.06290343531
189              0.448895919  -0.5263498716 -3.14919361      -2.912802116  -21.20893556    855432321.7        0.05965651214
190              0.4375875993 -0.5721120168 -3.114541303     -6.074717163  -20.5782064     494679183.9        0.06594271322
191              0.4060133814 0.4481425615  -3.133016243     -0.172896383  -21.59637516    1072968023         0.06959406368
192              0.4302532964 0.6072711693  0.0179520345     -3.350119794  -20.66280777    571552426.4        0.05946065362
193              0.4010223609 0.5881387825  -6.290438276     -3.315378276  -21.74698085    1637050870         0.0638107888
194              0.4422252623 -0.6094188719 -6.322739624     -6.074187022  -18.59538219    72518355.98        0.06825747151
195              0.4160104913 0.5055395911  -0.01423561855   -0.1814824239 -21.42616393    1020882898         0.07106745268
196              0.3813805744 0.4796625366  -0.01564682384   -3.290269952  -21.12558584    717146683.7        0.06763663157
197              0.3815610034 0.4876598128  -3.123325928     -0.1491333029 -20.91026281    587836110.1        0.06709675681
198              0.4361268142 -0.5876456491 -3.097530728     -6.074216361  -18.76120375    82524151.54        0.06136501275
199              0.4243048642 -0.5524623327 -6.267553614     -2.952671801  -20.66080827    518948944.1        0.072198039359
