# Supplementary material for: Nanoalignment by critical Casimir torques
Source: Nat Commun. 2024 Jun 14;15:5086. doi: 10.1038/s41467-024-49220-1 (PMC11178905; doi:10.1038/s41467-024-49220-1)
Supplement: Supplementary file 11 — Source Data [file 41467_2024_49220_MOESM11_ESM.zip › figS11/build.sh]

# script to create figure S11

gnuplot figureS11.gp

latex figureS11.tex
dvips figureS11.dvi
ps2eps -f figureS11.ps
epstopdf figureS11.eps figureS11.pdf

rm figureS11.aux figureS11.dvi figureS11.eps figureS11.log figureS11.ps figureS11.tex figureS11-inc.eps
