# Supplementary material for: Nanoalignment by critical Casimir torques
Source: Nat Commun. 2024 Jun 14;15:5086. doi: 10.1038/s41467-024-49220-1 (PMC11178905; doi:10.1038/s41467-024-49220-1)
Supplement: Supplementary file 11 — Source Data [file 41467_2024_49220_MOESM11_ESM.zip › figS11/figureS11.gp]

set terminal epslatex standalone color header "\\usepackage{amssymb}\n\\usepackage[separate-uncertainty = true]{siunitx}"

set output "figureS11.tex"

set size 0.8

set xrange [0.24:0.32]
set yrange [0:0.16]

set xtics ("$0.24$" 0.24, "$0.26$" 0.26, "$0.28$" 0.28, "$0.30$" 0.30, "$0.32$" 0.32)
set ytics ("$0.00$" 0.00, "$0.02$" 0.02, "$0.04$" 0.04, "$0.06$" 0.06, "$0.08$" 0.08, "$0.10$" 0.10, "$0.12$" 0.12, "$0.14$" 0.14, "$0.16$" 0.16)

set xlabel '$z_0/R$'
set ylabel '$\mathcal{D}$ $\left(\unit{\micro\meter\squared/\second}\right)$'
plot "-" u 3:4:5 with yerrorbars pt 7 notitle, 2.02*x-0.50 lw 2 notitle
#DeltaT	Gamma	Delta		D			sigma_D
-0.52	107.73	0.307861	0.14163333333333333	0.0118338967
-0.42	94.1675	0.302637	0.09603333333333335	0.0021735787 
-0.32	79.3412	0.280078	0.07403333333333333 	0.0023454448
-0.22	62.6586	0.259961	0.04716666666666667 	0.003326827
-0.12	42.7699	0.252734	0.017766666666666667 	0.0024043941
-0.02	13.8326	0.267334	0.007266666666666667	0.0004666667
e
